# Supplementary material for: Hypothetical Outcome Plots Outperform Error Bars and Violin Plots for Inferences about Reliability of Variable Ordering
Source: PLoS One. 2015 Nov 16;10(11):e0142444. doi: 10.1371/journal.pone.0142444 (PMC4646698; doi:10.1371/journal.pone.0142444)
Supplement: S4 File — All experiment interface and visualization stimuli code is available as a zipped file. (ZIP) [file pone.0142444.s004.zip › experiment_code/data/one/27.js]

var results = [[347.336318837824, 340.239845700781, 345.185838883179, 342.886212849236, 344.540867338585, 344.926318827984, 338.310425628301, 347.844710365481, 341.133448254761, 342.491014680089, 345.378356195149, 346.993329043387, 343.010700979342, 349.007392609203, 343.116805180937, 343.269332360606, 343.210969488412, 344.613365405118, 343.419350223196, 338.583543447724, 339.409524499766, 346.229467132574, 345.365053322, 343.240335597586, 344.7542721853, 343.525853108646, 343.761051946282, 346.204641970254, 341.45900403544, 342.769743249955, 339.669092244519, 341.100811589346, 340.93531547124, 344.039866016235, 339.942193397699, 344.007206146465, 344.574850211427, 339.080311770079, 343.866893983971, 340.710830416186, 351.04675828676, 344.138815566928, 345.333687732647, 344.554948364368, 347.933136259192, 345.767918271828, 341.418923296868, 344.458473953827, 349.73753078791, 342.600603459598, 344.571474352162, 339.12413284608, 344.614761627516, 342.23845894459, 343.230041302848, 345.02221102461, 339.887171710653, 344.561630999811, 340.939020323667, 340.795133771582, 343.2787854095, 343.840395946913, 343.04440983057, 347.74649603441, 344.796609961792, 344.897699000112, 344.043951765375, 341.990323134139, 342.584980382901, 348.532377400672, 342.151984361927, 341.590846907353, 342.837763938778, 344.999044640263, 350.179790578256, 345.982212409236, 343.899334704381, 345.112409882891, 346.11074623493, 342.441039295248, 342.718438179479, 343.078615230923, 345.578884677805, 343.636663812722, 340.866118278726, 343.514117293039, 340.930834843879, 340.730265299989, 350.950856000149, 346.655976226109, 341.357752508294, 349.574141093969, 345.017778715478, 349.330178997909, 341.586226400836, 342.925358467542, 345.995789625131, 342.529850525248, 343.238428322644, 344.768120224463, 344.533905338456, 346.247784063931, 341.516053058622, 344.528956269515, 345.472650053703, 345.683604587094, 344.582496481064, 346.72434933389, 339.575293731375, 346.091459185454, 340.315323414009, 339.696739016998, 343.284186622985, 343.644900683328, 344.829023121451, 344.013200151086, 341.348382416133, 345.825147545601, 346.944759330067, 343.42735441632, 349.008317035246, 345.473685203606, 340.535034182086, 347.415932588953, 339.677375613783, 343.943222588173, 344.396583808606, 342.081354837885, 347.424124575395, 344.555864235995, 344.917578127254, 346.432838624659, 345.845166412196, 347.472623283991, 342.592527651997, 347.267181251468, 346.145285140209, 342.963565418641, 342.927508608109, 343.12577932946, 345.578499190504, 339.842507175865, 347.474621448067, 343.350845233655, 349.499148446669, 341.64278194503, 349.181243249181, 346.124912932887, 344.863515449949, 345.557379896607, 344.866241092883, 339.182869105335, 341.412866788658, 336.559421666039, 343.180865576689, 345.708173526981, 343.331180774345, 349.430796138102, 342.288374838451, 345.510054083006, 343.334252590104, 348.897143457705, 343.669731666969, 345.676980691138, 344.293561000796, 343.156169028903, 343.174779629901, 337.195150516679, 345.902654753858, 345.594582709109, 341.722606504689, 346.366113888596, 341.895612534133, 340.478141793482, 342.253111613429, 345.760231407191, 346.260174170276, 345.107103946584, 343.024522545507, 342.83099494406, 347.955745918825, 341.47792988862, 339.133698753432, 350.144229450875, 341.616168014288, 342.570247056615, 349.460101701859, 345.797403404183, 342.636846138416, 342.434824117671, 345.29012027541, 345.667740236924, 347.47667153927, 349.188992337099, 343.447612043928, 346.576248738923, 341.91029796644, 344.154647310123, 344.229102309331, 345.557707593252, 345.164560537725, 338.808601302538, 343.837215524528, 345.372174918057, 341.695846867079, 345.133694846583, 344.303999890209, 347.1849978596, 345.161424236903, 346.878410797131, 346.102413211642, 343.243887613392, 341.094498368079, 344.843043786796, 343.331620413565, 343.665375683581, 350.271754814843, 343.075641336889, 343.28804146522, 340.343238121712, 338.961797648359, 347.064089988262, 344.318111071136, 346.516945207596, 341.316147573427, 342.532075443464, 342.883787303366, 343.860087175885, 338.303272986457, 344.194428558939, 350.766089198187, 341.939916492047, 346.117542514346, 343.819505865746, 342.408736378027, 347.324988900839, 346.606058509379, 346.837895086356, 347.416176096885, 345.791799760471, 345.111485304143, 344.269823885461, 346.875261652329, 342.408886598498, 345.365881467719, 342.105279105953, 347.699271686223, 341.987763238995, 346.318314491291, 345.581702420765, 341.163034932702, 342.63947736515, 343.529622949935, 340.129112282155, 343.801237018059, 343.784024339669, 344.921898663615, 346.107318043226, 342.040957238323, 345.050978550441, 341.531292757835, 342.394073636624, 344.096945562559, 344.076175709533, 345.421236437704, 353.042922442671, 347.665377371336, 343.789678551632, 343.864722656637, 346.647540845496, 342.135000611795, 348.884093975195, 337.513920104753, 340.921782192477, 341.982356981771, 343.345989422822, 345.937444233143, 343.24310369007, 346.805467523004, 339.492653533953, 342.475308860878, 345.081169424599, 345.097493737565, 344.978686343371, 343.393344424643, 345.894262905901, 344.244726357886, 344.611327223541, 339.848171552603, 344.849747228661, 347.313453939642, 348.566420740702, 345.946145278762, 341.864945297501, 341.303667027429, 345.979105572159, 344.382484692591, 348.039352247544, 342.874456421747, 345.68621858583, 340.69763727054, 342.828853762256, 339.17251379005, 348.165693137428, 347.329928193127, 346.511158130062, 341.186114455148, 344.469022903916, 342.643226212672, 342.381832231838, 344.306691787961, 341.28911719174, 343.832277508115, 345.507416013493, 344.469115098129, 349.618567064293, 344.256578933053, 344.863552934306, 341.787971318533, 341.104916865478, 351.453435361067, 343.760803935547, 341.014604111677, 339.658413421235, 342.611018002347, 343.193002869618, 346.694143483615, 345.76458094298, 343.736276004844, 342.944676220416, 345.372779456172, 345.612356658996, 340.711654324707, 343.074567200371, 347.957711474465, 346.31063988355, 339.811928046923, 343.148259116809, 344.404566039296, 342.966207247673, 346.600050359424, 349.625133078977, 337.078855617085, 344.128568877772, 348.647717917039, 345.449589131615, 342.496159462887, 346.275156199673, 347.582370387465, 346.005401373894, 346.525136990461, 347.285785133474, 345.196337253792, 343.794162878452, 346.652774148094, 341.248180604408, 343.581956968698, 343.070507246966, 340.504142574011, 351.154548767525, 346.637174045225, 342.152673903086, 340.005842332054, 340.597287283405, 344.371744114037, 342.145586630678, 341.877202111473, 343.809323464899, 346.976070462413, 345.771457563589, 342.765843323362, 345.728090988451, 341.615630269563, 340.360448565751, 337.815731105176, 340.497923508215, 348.486965511605, 344.926114637526, 347.870897979396, 343.735842540617, 345.117380015168, 342.020772581092, 343.767584085438, 344.639387863631, 344.542973250736, 340.904698854737, 340.190937575195, 337.297894072602, 340.009805678909, 342.562963979695, 350.643145206703, 341.131865542594, 343.868489387055, 346.838621371655, 341.386569948604, 348.941530390848, 345.943948332398, 343.325711582932, 343.202461893606, 347.033577705385, 338.76950290637, 345.847425685882, 348.393791362129, 340.998615167282, 342.148346900069, 339.722856733611, 344.714244393572, 341.459863442779, 346.614309818291, 348.893285753369, 345.313396167943, 340.327162638044, 345.428363683094, 346.264871593495, 346.794306443393, 336.01703937759, 347.136575497911, 347.004118069901, 342.290061761759, 347.601911716274, 346.377629797426, 347.841595148227, 346.105658913822, 347.173309876516, 349.121991351359, 343.611765797149, 344.337061160323, 350.297301403923, 342.838661660768, 347.459174740608, 345.167687534049, 347.055840061059, 340.517215056835, 339.53780836716, 339.053823630284, 347.222696062773, 345.081689382027, 343.224729737345, 343.707545712986, 346.015181909274, 344.788194362974, 346.191181731667, 340.977369035998, 345.245896774667, 342.917066264507, 342.604941437054, 342.231326201133, 344.645124975365, 343.08304655753, 347.78280690126, 342.40222120637, 342.522066702605, 342.703982521089, 341.007133324399, 346.292776146024, 345.968349415524, 343.842087551739, 340.920784528983, 344.716451835744, 348.222030870907, 343.780983236422, 342.793635352767, 339.515069492621, 344.791648349781, 345.024444414759, 344.429792183361, 344.056531699701, 350.28023615786, 347.553970498425, 346.414081065571, 341.719785779969, 343.845772372408, 342.870411069815, 343.405398163942, 347.942072026118, 345.444116548582, 343.249075783277, 344.484888497415, 346.32408948187, 344.601863769952, 343.40545197724, 347.929654172287, 342.975555172953, 348.202935995275, 348.190069388217, 349.140769405776, 350.119177489813, 340.725396853825, 341.781471229443, 342.996856445274, 338.338112135638, 347.520451469084, 344.984402162684, 342.471780920716, 347.456958087957, 347.945175361528, 348.623943129259, 343.745954391162, 338.666914683017, 343.444793218762, 343.002446633708, 349.054641012293, 342.7213227662, 345.287250480013, 342.707103976671, 342.149748380553, 347.62431188185, 343.89446676981, 342.279756877959, 343.158138268562, 344.771278279633, 342.500709912625, 336.752507898459, 347.33192803954, 339.050098878638, 345.710481584736, 342.978486388672, 343.303033774392, 341.717319336013, 341.993601144907, 339.217676520861, 345.448508727642, 346.323167723205, 341.545954096627, 342.997763061815, 343.628636943486, 342.812323926105, 347.212555559204, 345.270751380922, 344.37044788126, 346.8071141175, 342.165399231542, 345.260396116515, 341.078448897814, 348.470732714379, 345.489581799147, 342.269694439541, 340.393740875527, 341.065018301735, 346.518081914465, 346.945270866628, 343.403453948251, 345.527675418256, 344.942219167566, 342.397846626207, 347.044542242431, 340.529931846526, 345.110744921319, 344.32220417696, 343.306485272631, 346.944686151876, 343.34861658641, 347.649818776317, 346.189395833397, 341.118159658125, 346.983907050095, 345.071695875694, 343.821546073813, 340.941886435206, 342.355395556457, 341.440786924227, 341.335943978642, 341.780132511625, 345.04168493128, 341.159794546583, 345.553150277168, 340.337687215201, 348.190727297892, 345.670999495393, 346.907733134901, 344.014644028012, 347.699076426237, 345.22728942086, 345.037850508559, 343.245695571455, 343.66245479235, 345.392138631081, 341.490126096314, 345.790969414298, 346.168376234699, 344.185271349891, 339.975886764736, 346.019621130493, 343.468981706053, 342.796155883012, 339.180433151865, 339.722648210169, 339.881437543399, 344.242530665439, 346.146139625485, 341.440294213002, 341.671116344106, 341.134038296084, 342.628318168203, 345.007047355715, 343.347090764127, 346.740814785723, 348.294727914587, 341.541976686194, 341.591779719489, 341.623293911777, 347.10689037049, 344.215333597415, 340.015065757714, 347.192838329835, 341.415679305672, 342.078904505855, 344.113110246119, 344.407545714912, 347.313299064261, 346.880060966789, 343.666582909293, 344.715312219627, 341.897936154773, 343.885383209038, 346.861357940524, 345.539376803725, 347.545956586196, 348.928553345253, 342.483696252585, 339.92915782031, 346.708170080873, 341.409023516338, 346.31084938199, 342.465491886593, 343.446652956185, 349.042923432982, 346.139549961322, 340.963067316317, 342.61281290652, 343.021502410297, 344.955705810503, 346.201438986202, 341.808270208568, 344.563748797503, 342.904046659233, 346.332119685782, 346.166847011445, 340.112211287646, 339.98185328033, 346.556051116945, 341.474313197229, 341.507379024849, 347.834604062173, 340.949497947925, 348.239286256295, 342.758106117872, 344.480462705534, 341.354912930019, 344.928469121642, 343.118560024022, 346.98740182693, 343.296762977647, 344.718519789894, 346.012994906095, 347.204893776186, 349.220442132768, 343.554608254225, 337.7944559003, 344.839782987299, 342.992851911011, 342.773117782469, 343.400306282649, 346.519188662754, 342.14519600934, 344.875476776011, 342.606034132315, 343.762836960678, 346.412763391242, 351.969685630661, 338.584795281877, 343.36991833164, 342.220036114907, 340.000845836805, 346.383292613537, 344.211197507198, 345.450656781444, 346.046326039764, 341.881002305745, 345.147089452124, 343.026617268268, 339.736988419011, 349.349288739717, 346.021811285418, 344.500211826232, 340.776116991505, 342.586956196304, 344.605195029027, 339.212556681617, 345.70387510122, 346.156870494411, 344.735621536376, 346.010601726505, 337.819666796457, 340.264890849901, 345.139560305664, 344.504907815829, 344.46827041788, 341.33770849623, 347.250569891651, 345.023604027615, 341.746082454136, 343.463082208424, 346.624338657173, 344.549968114206, 346.501854337499, 342.171415088584, 345.868041896797, 343.772634957965, 342.500087621296, 338.976214048493, 342.42103118453, 348.041679784403, 346.593650072594, 344.111359812977, 344.680763708197, 344.571672935669, 344.644730291281, 346.15922720776, 349.652623016755, 341.291524820557, 346.427503858812, 341.860117912695, 345.688178000138, 347.395722548489, 345.828992007245, 344.555003590417, 343.889453263056, 342.579786716825, 341.581362096694, 344.284121016666, 347.249110253879, 346.632416264078, 342.771947109637, 346.34966842272, 346.908741424964, 344.429934257133, 346.368533350334, 340.569782396376, 345.18161726569, 341.935750282275, 347.757420681971, 345.526369704258, 345.796687917867, 347.758517537359, 342.595019130437, 345.099308458345, 345.725165118818, 346.868652803144, 341.043893234558, 347.668384937039, 341.131430208377, 347.524984623219, 344.418513138106, 346.042609645164, 341.236925070729, 347.404259981443, 342.74984202404, 345.646475310823, 343.934105058165, 345.487040374584, 346.320462317405, 342.766664341078, 345.54928221541, 346.331816375407, 346.2741782509, 338.040134247811, 343.758495048839, 346.502463670255, 342.601473531781, 344.902879252105, 343.41814875499, 341.243139484387, 340.714397322756, 343.780678350202, 344.190460605178, 340.22192385617, 345.606239725468, 347.95595555763, 341.608057712309, 343.051568535978, 338.044162138375, 343.119942403078, 342.693884062419, 345.932100867184, 347.817236833067, 342.306511598604, 347.599115637301, 340.856150863042, 344.900413342542, 345.711885157973, 349.076959965742, 348.554371210017, 345.883630584888, 344.370668326345, 341.93353095802, 343.794606101209, 346.890520350818, 350.233554158904, 342.408574061466, 339.318028709391, 341.50211128329, 348.462898116748, 344.109806841981, 344.375702647842, 342.882029444607, 340.827638825882, 342.488246104443, 341.488748256846, 344.512959333287, 342.096561502311, 340.523960035271, 343.482562683397, 350.009424657335, 344.885149033885, 343.200011503092, 341.911871105946, 346.859622067664, 346.572507375622, 346.139548485096, 337.101948800461, 341.500323963741, 341.406651838888, 342.73607455286, 342.54114539163, 346.776790562116, 343.193386959509, 337.018666811984, 342.76640543262, 343.795514954094, 346.23708837834, 342.63167914059, 348.943616925792, 343.808454401187, 345.495945553942, 347.859381876269, 345.732256189628, 346.048208927221, 346.736682966642, 339.364765537999, 349.184965160905, 345.902820787657, 340.072946264488, 342.239894208792, 347.302516617041, 348.409380268031, 348.481783100678, 341.40478452188, 348.072261360379, 343.658019653073, 344.743038250653, 346.617881515491, 342.884463553019, 344.56124348462, 350.448661927418, 339.474671751541, 340.443539072848, 347.64048571307, 342.538142652271, 341.199748909592, 341.537912510617, 342.58121921584, 339.231424625639, 348.468196757169, 346.462531873307, 343.453284991588, 341.808273652654, 341.739138652766, 351.447256455943, 344.393158936015, 341.002562650102, 339.763934984565, 346.921489964865, 345.059862379848, 344.203241945765, 340.462898104756, 351.54356542821, 342.271559282208, 343.144696779437, 346.8269428747, 345.824813947246, 340.276543049876, 343.645488409793, 340.880942576133, 342.12224874103, 342.510729162868, 347.325739111878, 346.476427682884, 345.566711516049, 342.619637369782, 348.043077403847, 345.016367802452, 340.837831467786, 346.726196372693, 344.046080814538, 343.617886095959, 339.073994789436, 345.600439655864, 342.924410595974, 340.887251762369, 343.636678716433, 339.836659262224, 344.180824654395, 341.721419098806, 340.915535532465, 338.948625424007, 346.218475131136, 345.069884520074, 344.994398899074, 348.719502089929, 346.695739605918, 343.656848772329, 341.315000944315, 341.284666259319, 345.022833630786, 342.523796222568, 338.133532182664, 350.560340710155, 347.843545382962, 340.148767144697, 342.647132552024, 342.586905381036, 348.593165420235, 344.689073617925, 339.556009702604, 345.810135414474, 350.951300462505, 340.187098513444, 346.843517624268, 341.091744224655, 348.622701877054, 343.446247125884, 347.811130910374, 343.970381655281, 343.025660877713, 350.573146109222, 345.115312752099, 343.94958052447, 342.406983165328, 345.432293212346, 346.152333959872, 349.866435793987, 345.391457058949, 340.627098430232, 339.228187315799, 341.215902325235, 346.833097077941, 342.500637410714, 347.333859109335, 346.913534105915, 342.1671409884, 339.776890045421, 344.055132340678, 344.883415484341, 342.9353262104, 344.872664156841, 347.02153070988, 347.532174298256, 343.001411673845, 349.530521328499, 345.053163989351, 344.886800162331, 345.174577198448, 348.517902540641, 347.875566237421, 346.435686059465, 339.878545222215, 344.026768518155, 345.912580658463, 345.266133665944, 338.449397107418, 344.442181323959, 344.513098030896, 343.334888716407, 339.901967127429, 347.606632834229, 342.907840610542, 343.929221664312, 345.858795595584, 346.985724075065, 348.236464786761, 343.441098878242, 339.711669122247, 346.195494259969, 343.129328407198, 341.497383573462, 340.33844416792, 347.126198048196, 340.680904508084, 347.162506513924, 350.219510167964, 341.824570038799, 346.281602552544, 342.036764261724, 342.201075869135, 338.396938729025, 343.445437820359, 345.454458262418, 343.688504422275, 345.223667315877, 340.405313947264, 346.526482303357, 346.032981188919, 342.892597533919, 345.767823543838, 342.380705204652, 344.709012964456, 346.862677301762, 341.173446172862, 345.438462346831, 341.788045447782, 342.840271311855, 344.60179571883, 345.096989328369, 345.920730951309, 344.790642425357, 346.590782795467, 343.552584532699, 345.586393879777, 344.324258686728, 341.163195450123, 347.25317543728, 340.362974615292, 339.954200683332, 348.574575183404, 344.893133661933, 343.463449969975, 346.99158096246, 348.168510676461, 346.750557983593, 342.762739480967, 345.507007119404, 342.390363724446, 345.862227638918, 344.903194792187, 345.31958742207, 345.592761245278, 341.66172154895, 344.429762223894, 341.435186946587, 342.30882202372, 344.675011809024, 343.958547067336, 339.119459030017, 339.946498915961, 345.857749858226, 341.150051490531, 339.661527213466, 343.022114020451, 348.696561635301, 345.745938379126, 345.263513894539, 347.598804608546, 343.508155690508, 343.505249769657, 347.090147971084, 345.417577118368, 338.149652591434, 350.542410469009, 345.514816790126, 342.8220763351, 341.836747057213, 351.643855255507, 343.416231559286, 341.704302146323, 347.008498834117, 355.393270139035, 343.888154693776, 345.826597616553, 350.767794718914, 344.243339847933, 342.33781565026, 349.656074522436, 338.655177237141, 340.774507071133, 342.161377217919, 340.784121239348, 350.771010055012, 343.036720394576, 344.437831100147, 344.885318195924, 341.340290406851, 347.237756746904, 346.900796125111, 340.2808729321, 342.600524265238, 345.642136702044, 341.986275275175, 348.967917532204, 342.60457039282, 348.230570012827, 338.262832255299, 344.091875705931, 347.064425903141, 342.732144562454, 345.257808611052, 341.539291013485, 350.015834035423, 341.17421683173, 342.220508049316, 335.666521617649, 347.102958138738, 346.998658506454, 343.435998349131, 342.351249973379, 343.588540497673, 345.908114701819, 347.118920575429, 343.678594622613, 341.834743394861, 350.092359400884, 338.051865778599, 343.897612996926, 340.774112943735, 343.490111560883, 348.774023078038, 338.838942374956, 347.376999007984, 342.018518342879, 343.451862278925, 345.132712003823, 339.822477803086, 339.388670331612, 345.348429409149, 346.868030642298, 349.210424333182, 343.344275397461, 347.146996220917, 343.565786921229, 344.996958203231, 338.712902736098, 340.9350999431, 344.476086894224, 345.038444257468, 338.96547242699, 341.513025447853, 339.715140616225, 348.030775554428, 343.464137172964, 344.760057371065, 344.253038210313, 346.783248942645, 339.614165010635, 337.766695999546, 347.347062850596, 340.558317868389, 346.512268543835, 343.042146224266, 343.479391727641, 345.760688613057, 345.412569875367, 347.645974082456, 344.352683513568, 340.611235051117, 342.101096682348, 344.599762582636, 341.398464099456, 344.678610227954, 347.343358391526, 344.115253115608, 342.401899074281, 340.284032459043, 347.096856066243, 348.255103990158, 342.136833606236, 347.003854205951, 341.472309252053, 349.162210900141, 342.893886598188, 338.96678986779, 339.980326386504, 342.125751186195, 348.736550902811, 345.808287119741, 341.221866030224, 339.471448994438, 346.528195631708, 344.841375488905, 347.001678015811, 345.741980914972, 339.580164035607, 343.144473574451, 343.981717218061, 345.420376152829, 342.316218652318, 347.424252685166, 341.608232843431, 341.837304332197, 344.370768164852, 344.176014676277, 339.050960153912, 346.26096515323, 343.368956248042, 344.804135202409, 340.611688381453, 349.581411212895, 345.476858650266, 339.81395373203, 346.059508786866, 341.558781460709, 341.058131637198, 347.686990111698, 344.835114927133, 347.345106969388, 342.300833113259, 341.31281557562, 342.091914179798, 346.351022178874, 346.912629428486, 344.2684656267, 344.247956850907, 337.506532081256, 346.856639509289, 347.649427319187, 339.491161841904, 340.65871098872, 343.469546340745, 342.928915545112, 347.957010492029, 348.701258541495, 347.295260473269, 343.269607344461, 340.618831437763, 342.333004168044, 346.380482928719, 345.703224394973, 345.121953862644, 342.755726121485, 349.200151167492, 342.347833933801, 345.075388499782, 341.602477154039, 343.79405461724, 343.076320447407, 340.172497843264, 342.261546028264, 347.635582373425, 343.214971363437, 344.614429366255, 346.032895897077, 339.158365657773, 347.312327051448, 347.435207196679, 345.018186570102, 343.62346070486, 344.644472069629, 343.477159749049, 344.698390513254, 347.426938704796, 349.678959750147, 345.343545119389, 344.6542463545, 344.954572820279, 345.828563250911, 343.556559833746, 340.108724136356, 347.33363940845, 346.434658213807, 342.994640719421, 345.491571083009, 347.347476656028, 338.989547181443, 344.494168108107, 341.661968518772, 340.464868158162, 341.296622623607, 348.008623383932, 345.522683247399, 347.176223855514, 345.467535280003, 345.118144826192, 343.422762359285, 344.549726496894, 340.353266112778, 347.457957042723, 344.748800549991, 345.009909620931, 345.10598594353, 342.134918070065, 342.071233160895, 346.220909079414, 343.472145871136, 345.80186653854, 346.599269374441, 338.747800674599, 341.409644831774, 345.31996683953, 344.864588713256, 341.813327368033, 342.580609295579, 347.575355840432, 347.997869744248, 347.116883443446, 348.450094811206, 351.136175201119, 350.169826353152, 341.955284683185, 345.239170977074, 344.135150919142, 347.210951197367, 340.301763724965, 347.130862043194, 340.316481756582, 343.477493082022, 343.667528857483, 343.519818340209, 339.170352757365, 346.600424189556, 341.138868105744, 341.738111108857, 352.246353424984, 346.260252447593, 344.50023750235, 340.064068048592, 339.580435716727, 347.937903642527, 342.673900802514, 342.181133568452, 345.033148813837, 342.433345025496, 352.065337220304, 339.128461666292, 347.50321546643, 345.708641931454, 345.462742643163, 348.215105898573, 344.957618689588, 343.014381344708, 342.516547583321, 344.24354187887, 344.509541535179, 342.652073390613, 340.128924120859, 347.569135119274, 344.454930891656, 346.644170402595, 346.922585640635, 343.294867104388, 343.578475196075, 352.180191384061, 344.588729761969, 341.81461517256, 347.110481247204, 346.774463257884, 342.092915776347, 344.87140314709, 340.265795099461, 350.690710456713, 344.415019813557, 341.846398408178, 347.256576430301, 343.36833754068, 341.923329978402, 344.370574781903, 344.71434060743, 341.145982172393, 341.235017909049, 346.352017113535, 350.317636152214, 344.86945325804, 340.559391319336, 343.436401482332, 342.608873940536, 343.71023585828, 346.171426993019, 350.440512339341, 343.957267950212, 343.942672889246, 343.226993279411, 344.676860751198, 347.53905937438, 340.679126172009, 340.274821256634, 347.648079719637, 346.606632896095, 340.650528739562, 342.943547462677, 340.895847500565, 343.260912615483, 341.748610009178, 351.089120542545, 342.230534946342, 340.328283654456, 346.914878101969, 351.156820075383, 343.270763122944, 341.754830626301, 339.580571120414, 345.386371923772, 344.133804352871, 345.229398177706, 343.430776683901, 345.234699179203, 345.749400063755, 349.106410980986, 347.46704543881, 343.898953390918, 344.649297165703, 346.758766902436, 343.442794739989, 343.310841801775, 343.794414364518, 341.272801460505, 347.707156551695, 345.684769395777, 345.727953580901, 348.609435628709, 345.799383041166, 346.588563946723, 341.031878053677, 349.656198620498, 342.962590268338, 337.953690070167, 342.014386468617, 342.44571137933, 343.98911900497, 343.84430370979, 340.064976668741, 344.9136665239, 344.618435813986, 342.223187289049, 343.23222280156, 338.278615728156, 341.380892067527, 342.761859750436, 345.097003125228, 342.244198869494, 346.778831089632, 341.843014369328, 336.745618771912, 345.325310224947, 346.437433641955, 343.605091671161, 342.807524427773, 339.170709473901, 341.860236721538, 348.587349580698, 342.593463524565, 343.722812568916, 347.365608013382, 345.688585274251, 345.819936563822, 341.564774861654, 340.691181669477, 347.001502597575, 342.641429066596, 342.201815851536, 342.08810476518, 342.128032392529, 343.482786107826, 345.750744697534, 341.937037729482, 346.144601429968, 348.869946646273, 341.984381088025, 344.821000413304, 343.902279069409, 345.449726122024, 341.949291651995, 343.534147125242, 348.486065772481, 339.838675953725, 341.613696757066, 342.924500538946, 338.710067847295, 346.718962464737, 346.922846001719, 345.26289430735, 343.956528640393, 344.917387837711, 343.157465263524, 342.657208201816, 346.324019765991, 342.477205558657, 345.900426169792, 349.270972313767, 343.307544553648, 344.558737024644, 341.859893087631, 344.008948294955, 345.369517472152, 344.838553805254, 347.547722829804, 342.503568532191, 341.293105951893, 347.951224250209, 347.736684385907, 342.062724177182, 348.834234131503, 344.787055078399, 346.71045331432, 342.519264028517, 343.050779995978, 344.150885637968, 344.605408087042, 349.1762503759, 341.852096730009, 349.424728888241, 344.701798771556, 338.562800143227, 346.611323752463, 344.764587379812, 340.717229358963, 342.516933256567, 341.860784301719, 339.905680615524, 344.509566561581, 345.799798767398, 345.022102272258, 351.842964161318, 342.39322765294, 342.32473442161, 338.510074434965, 339.43315488413, 346.247366182552, 341.92455755587, 343.322328795337, 345.836087857783, 343.812863749192, 343.162559519292, 345.356977315738, 336.425378273143, 340.453326615237, 344.158416491735, 344.243675274079, 339.946919195376, 346.747486258815, 347.924415568852, 342.861377362338, 353.545994135895, 345.967063853581, 344.904149624792, 351.99310063211, 345.562069509119, 340.450599725199, 341.382582153889, 341.926303251828, 342.370435491264, 349.445634663211, 342.208481395435, 346.869742849716, 339.498097195242, 342.547380279504, 346.056273183855, 343.733030787161, 344.104501849027, 346.473968524504, 345.656892659956, 341.967554480933, 343.838606562189, 349.60523330472, 342.708280569832, 344.31491506122, 343.727005781723, 345.221471408786, 344.488702014788, 343.659569925479, 342.385396359778, 348.107759741077, 346.752849099289, 339.017770589968, 340.792223644386, 342.947853428041, 345.262496382087, 343.91262058674, 345.037904988711, 340.721763575864, 346.213354439505, 339.849531583473, 342.473542791644, 351.539637799512, 350.59519087904, 348.118392724463, 346.498611146946, 345.509452733655, 344.311625775096, 349.675471738474, 345.452437347689, 342.227440254592, 348.059488917489, 341.548468604872, 342.653504246895, 343.030178648924, 341.510896565188, 343.3245982586, 348.447412662756, 344.713056601264, 347.009671052631, 344.802838953377, 347.794347723849, 342.86452587267, 340.212044177389, 343.742826108004, 343.026602033782, 336.862010318319, 340.025004490659, 345.963421315015, 349.259077897151, 344.16165097688, 341.608305443404, 348.069067058746, 343.524583586401, 347.720499262094, 342.949306658352, 343.964989609981, 345.372709872204, 339.718739180687, 345.984925111314, 345.652684444037, 341.870797124944, 349.373287107153, 341.610545619617, 345.916569268064, 344.954272074408, 347.069634436968, 345.140606257721, 342.78579804959, 341.315257996775, 341.520363003457, 346.039583798878, 346.822665273549, 341.804494341355, 339.211455899319, 348.297674009711, 346.170471054994, 344.223870756971, 346.228984408396, 346.371569256384, 345.142187860537, 345.474284749137, 347.398447903155, 343.63249915094, 347.204793755242, 341.925007496184, 347.580693736707, 345.005710093175, 345.236974511123, 340.688694771502, 342.013866971958, 343.494752903087, 349.337298569611, 338.786001634485, 343.353280361408, 343.189449768181, 338.848840472032, 345.46360065736, 343.625069254946, 345.218290392268, 347.731253860126, 341.225649737103, 341.172221749278, 340.29546935438, 348.372818684872, 339.694349241285, 340.419086302819, 348.267981225709, 347.042211931699, 340.933173724548, 343.877661632817, 346.347698243548, 345.417397831232, 342.679963324905, 342.882657836703, 346.988711785034, 340.991348400021, 346.673143558352, 347.350669042561, 344.810385600347, 340.143294790746, 349.477294551874, 346.50923292796, 343.863191846738, 347.657372243405, 345.942548741511, 345.584391455362, 342.940913921761, 338.680432642343, 348.292791783593, 347.369393850887, 347.715031054202, 343.342118310064, 342.176822299329, 350.131401918169, 347.933589774556, 349.595957664841, 339.797514161616, 345.542149696805, 346.158682790666, 344.928604890835, 350.380395675808, 348.889672274998, 347.736713651525, 345.645592226935, 340.077473338905, 343.092488576689, 346.923135814638, 342.966961710907, 346.108156193299, 345.660008171041, 347.545910149372, 339.110902572452, 344.037173452817, 340.826559247484, 343.601113051914, 345.336863516657, 342.585674347285, 343.057113814328, 344.572251000845, 339.330983515533, 341.812778201594, 347.116283195956, 344.635030500574, 342.586909424828, 343.052753871946, 346.775166107927, 340.716447065731, 340.180066771662, 347.274935731436, 348.187086854125, 337.989680856722, 340.874653312964, 346.964310881669, 339.773491044824, 341.213794769483, 340.247187775053, 344.763081725884, 346.063889380611, 340.64842916338, 345.549510622329, 343.919373609131, 344.075217016144, 340.292278537253, 347.174149539274, 347.119342326295, 345.572990897657, 347.022622597352, 341.818431882304, 346.8469103769, 339.787675301342, 347.07282873061, 339.868198299753, 344.019540523027, 342.711993315701, 348.007440824041, 341.321020910506, 346.671564996786, 342.758919534594, 339.326870202543, 338.042129850166, 340.501979384243, 342.543168665771, 348.30068403124, 342.579785903277, 343.069712803704, 348.003881072351, 338.180642715997, 342.577545670553, 343.852858989589, 342.950982427644, 344.757237964444, 344.548269050342, 347.09587890439, 339.883417955091, 349.038888143566, 342.606061513315, 342.298760751135, 345.693885891598, 343.86676736324, 344.118657609264, 345.351429333942, 344.122479726033, 348.275996643693, 344.989390470159, 337.945419267196, 344.750900737261, 346.494023470542, 342.001086909171, 345.329419077028, 342.426168515846, 340.214843461615, 341.668986389761, 343.332867151189, 341.826589104182, 346.208648341087, 344.180679760927, 344.8252946222, 340.436371725995, 345.74273940668, 341.918078276918, 343.056115047013, 346.626046674175, 347.841871847898, 346.257775176656, 342.978010895789, 341.446034883353, 343.060073534906, 339.227486818347, 342.931440832703, 347.397571123644, 345.110002975296, 345.573248256558, 336.944593011749, 345.094647499353, 343.365147505697, 342.557435967923, 343.680381591041, 345.34101240051, 348.247106365478, 344.226005439347, 352.556829009023, 346.183079748137, 345.366126160671, 344.223065161933, 342.780474900063, 339.476954424106, 342.531756685836, 341.193310431506, 350.508036102476, 342.687315565722, 347.874607581921, 345.256054882699, 345.95956209795, 344.187664970957, 346.897201226705, 340.226812880514, 340.3628379819, 344.589953316389, 341.916171959139, 342.166652701742, 343.74220607955, 349.534115733088, 342.396368563893, 338.534077533055, 349.832654828769, 345.807254428703, 338.194029524105, 341.8437350031, 345.888781127014, 341.983400666024, 347.021108645467, 344.682028268984, 337.065806260932, 343.953112599183, 348.41514380424, 339.925617538903, 344.390967018297, 342.973867758951, 345.991330163924, 337.992752005578, 348.249522401716, 342.667528412681, 345.689403283937, 342.375311003706, 345.171237703672, 344.98751827764, 340.354045955082, 338.694932093975, 346.606392239502, 339.515213491519, 347.061345413194, 344.73549275856, 344.416696354562, 341.534012677664, 341.028875615993, 340.703231826583, 345.225911987666, 345.321601418022, 344.840119183653, 342.74757839767, 339.334618218057, 342.98358339652, 344.398316588762, 344.69837840215, 342.573940657941, 343.808619511817, 340.385480707729, 343.638835247052, 345.963296207043, 343.063132321842, 339.026572933266, 344.526576275852, 341.481197501957, 342.347990781018, 352.19652965603, 343.933045825702, 344.173375241488, 343.571943590258, 343.323750885809, 338.239548088842, 344.823385996281, 344.354751502874, 340.803428844565, 343.219526325843, 346.545974521147, 344.957590211024, 343.115957615145, 344.438463290796, 343.774207618834, 343.343043554159, 337.479031345655, 341.093888502646, 345.050050615995, 351.010623358074, 343.315026945782, 337.530641310257, 346.76319663518, 343.163201173328, 345.582103783499, 341.67690869405, 346.819184975112, 348.746336943598, 343.099016052625, 342.575692948988, 346.005111178868, 345.546844484823, 343.282683168584, 344.578803003102, 343.455408672885, 344.451638054739, 348.212869611154, 347.711620302403, 344.754492473377, 345.350417029596, 343.50697056325, 336.030572580201, 338.954159476827, 345.21581167181, 342.02144419214, 342.900678359473, 345.367260230078, 348.026239432417, 345.823933302934, 343.650852554159, 345.307703723515, 338.001888129884, 346.082352437451, 342.581579652454, 339.906022916771, 340.973912252697, 343.927693712399, 345.432254558564, 344.476022604712, 342.898912018186, 341.562823780777, 344.325349569439, 339.549312397462, 347.664360050335, 347.667336713946, 351.572470842874, 344.946894261363, 345.313000924972, 344.485091422177, 349.960081630267, 340.302987968439, 347.413743080345, 343.280681986933, 345.460449701662, 344.714499605825, 344.403869066411, 346.535141033292, 344.954151358875, 351.540465151718, 344.62681597401, 344.680572594876, 338.946792798246, 343.566532858585, 347.805149503724, 340.079576224983, 349.394313477262, 341.506405291481, 341.030079374601, 346.851863378921, 349.140336379669, 342.291847086784, 344.768052216942, 340.098463365791, 342.90820964239, 342.373725002554, 349.26733394993, 345.987155856833, 343.007069962703, 346.844452867435, 349.243482264964, 345.184321919122, 346.471897899017, 347.51968007288, 344.670251226361, 340.392855542125, 338.080138395993, 341.506768007141, 344.252541908743, 342.624370908344, 343.831802477648, 339.25873736718, 344.131326077529, 347.198837372644, 341.201089806668, 346.690704878086, 347.394100524396, 350.33546595463, 340.119856879695, 343.631901212945, 343.05583753025, 343.327298157529, 342.237960934983, 347.22112830417, 339.575453309009, 341.68358000293, 347.168934075297, 340.221715346087, 345.968164533314, 341.774848264334, 343.277386716158, 343.985771491601, 336.561450216806, 343.005124898569, 347.865195222265, 344.581902438128, 342.878422793293, 343.037416939088, 345.172484403481, 344.23855400336, 337.179666947313, 340.322711502692, 348.482838476687, 346.912538353701, 347.730712718334, 345.753575661772, 339.061954630153, 340.407552635408, 340.329975567032, 346.926695893122, 346.885253881516, 348.040653962848, 335.843389522452, 345.329625470973, 344.041502661113, 346.110527768713, 340.198405697015, 347.971471627766, 339.762324408153, 343.861622533326, 340.60061045036, 344.693150675554, 352.614396584251, 342.106514243837, 348.715926036313, 338.987239889566, 343.714130958651, 345.338363873337, 348.278060857294, 344.600237603281, 340.642271517887, 346.150979309138, 347.449104154102, 346.844609008158, 337.558887816502, 346.72394266561, 340.796120320286, 348.60657804086, 345.264858810817, 339.65180802975, 343.65877126994, 344.661462391967, 343.494425510877, 342.892932844019, 348.857906048574, 346.257572469598, 346.165180066491, 346.890172677753, 347.575553796957, 346.890305403459, 337.29855502532, 344.967228951435, 344.491460764354, 342.023982790855, 345.586579582389, 342.818256998759, 341.422581401289, 346.331946132128, 345.133624190619, 342.514531328724, 347.321038006697, 343.318648891848, 343.80828069835, 347.273790209988, 348.720516418509, 347.181308544221, 346.519611316348, 345.067919123632, 342.925346081129, 344.223735700239, 345.858528768122, 340.666774083574, 343.939424949216, 346.376231001519, 352.049850813501, 348.617123166577, 339.987628767268, 347.099008810671, 342.375037008833, 344.403078595376, 341.929934441334, 339.459763683992, 341.888049645368, 341.027772375993, 345.872632441074, 343.621603306388, 341.956082649817, 345.182797322549, 343.392401872146, 344.952994209835, 351.061206433252, 340.166709007877, 342.139139496183, 340.88045873438, 341.964597914222, 342.170516248124, 342.189403644781, 343.774808882965, 341.088775927986, 340.769577018898, 344.568430830661, 347.013435119147, 347.199729886319, 348.187555728383, 339.25770520175, 346.354253209336, 343.599327920312, 345.167039782837, 345.404295997937, 341.986419630168, 343.722834125591, 336.906424146027, 342.085487383327, 337.452301390189, 343.0152757062, 343.982776755979, 344.545956240249, 341.812214734916, 346.511028816285, 349.164051577794, 341.988186846322, 345.567092614917, 334.953570729723, 346.136503773874, 343.240848679435, 343.413463313379, 343.112774555396, 344.12947945132, 338.965388988091, 343.497649964906, 347.375594392127, 342.233697371388, 346.715690655248, 343.084350641382, 342.379321270376, 344.219023446451, 345.747238457806, 341.745561398565, 344.61227823278, 339.385634578461, 347.29345070776, 347.744125424901, 341.366858940096, 340.089065335166, 342.703973743504, 346.96859452933, 349.535295555081, 340.788734542973, 346.192857808432, 342.702757366755, 345.910751254775, 343.603687237851, 345.329478003442, 341.855117879853, 343.036748712368, 340.769019515008, 343.23900508086, 343.627499704898, 342.743618666841, 341.588100736715, 344.945948195563, 343.962084096356, 345.573783178072, 344.939243049112, 338.965813172583, 342.121579958119, 343.648566592872, 346.106116957419, 342.030072290122, 344.587484644488, 344.487564904732, 342.752314253771, 339.566761123977, 343.59013099093, 343.564386020706, 346.415426246247, 342.415365150814, 341.980275540907, 345.786852411413, 345.274467497305, 342.640892172154, 347.885334440084, 342.241208819555, 350.292064394416, 342.229231907915, 343.782460303736, 345.427843951541, 343.483883642358, 343.888222816782, 341.359252582662, 344.760130640378, 340.97363240782, 344.881625807296, 341.737938857183, 347.574056097097, 347.013072410988, 343.762201027748, 343.90312525005, 347.71789825838, 344.962817430386, 342.531485887983, 342.279926593135, 340.118228478401, 345.451760203733, 343.57951420702, 341.097041503119, 340.805269525738, 345.025747267578, 347.47340592632, 341.765202562009, 340.833461964518, 346.778853184401, 345.595198657518, 337.815922784902, 348.654322893421, 344.636553612061, 344.956291620987, 343.075871211021, 344.255561412435, 346.592417490463, 348.777459710205, 349.896791458349, 344.981751972681, 340.085674338717, 346.746627717448, 338.264424489356, 344.348752860328, 344.064957093218, 345.209273064346, 347.900210144076, 336.327572724346, 343.714802834949, 344.065277981259, 341.677991206916, 344.447635354193, 347.389303910192, 344.509551716938, 344.038122870718, 343.212310325489, 345.96486977421, 343.567665850576, 339.621498630214, 338.279116777947, 338.524682637603, 342.842496955718, 343.073222301871, 348.031480718715, 345.71502771308, 346.379599097456, 347.142207695184, 343.049041362917, 342.739797751224, 345.723430047028, 340.304044333091, 342.43325607624, 348.479437585267, 348.644842043247, 343.270957534127, 342.476343291013, 347.815264277932, 342.814702134961, 345.038078054543, 347.358013442807, 347.290054130501, 336.050408382575, 339.812643443009, 344.661906968758, 337.224540874434, 342.744945350834, 343.15667983351, 345.963283476929, 344.983990366571, 337.561197861839, 340.379954760575, 342.162745444266, 343.386882339327, 341.789220296399, 341.546268088277, 344.566023678085, 345.811389754819, 342.022036031861, 344.874645210385, 349.261211851688, 342.193158593686, 340.42056992092, 346.563302988064, 346.346335081614, 344.851189241099, 341.913088031257, 345.151370309533, 343.003560844527, 348.292731134411, 342.495511799254, 344.351993665456, 342.340834933159, 351.626642300804, 346.554972476269, 347.745945076958, 345.870260546486, 346.230762650969, 343.152126062836, 345.144416393712, 345.516477888636, 339.27526194671, 345.644688824792, 345.310763231728, 348.707205948626, 345.149408619939, 340.647653696506, 345.686011367938, 344.753778766119, 345.945691869698, 351.100502542175, 340.717766569244, 344.771836309561, 343.768035233875, 347.569523436828, 350.92722875407, 344.435631945845, 344.775539802733, 348.308745245008, 343.599442739628, 343.979405121672, 340.80957259643, 346.513600009871, 344.614161751766, 342.453426350767, 346.182801742156, 340.553883528641, 343.764025174543, 348.900385094642, 340.3785388332, 346.32962310828, 345.952759759092, 338.616269046568, 342.01266229172, 345.610624089632, 346.362255431497, 347.777711382161, 336.673448948243, 341.764460979425, 345.981687197254, 345.585609405321, 342.727697796202, 347.045898434461, 345.150785796867, 342.204805432999, 343.882698684111, 347.639214723848, 344.864796927883, 347.762842633903, 350.492296852386, 344.824771116165, 346.200226716468, 336.588496076505, 345.040304560233, 341.546414985592, 345.207650369028, 342.881570094358, 342.956432551026, 345.204244051259, 346.629562755305, 342.443024365762, 349.546151759816, 341.728918062129, 343.865337513361, 342.291978333061, 343.201723188585, 344.263043420073, 343.732660496408, 345.469062004771, 343.022544740162, 348.242142757012, 339.671413256434, 347.173502780392, 345.140320851898, 341.825993691105, 346.631148653115, 348.894588252757, 339.044856263442, 345.765473726455, 339.229938199081, 348.490935059291, 345.014570997808, 347.519905925374, 339.534100610086, 343.158619207301, 345.977849604521, 349.941105533737, 341.877024594096, 346.120195815724, 344.319266526781, 341.953127683547, 343.138937753565, 341.856853765973, 340.18900143878, 344.176904200897, 348.916256389247, 344.992771793938, 347.402181847463, 343.060650565416, 342.250660171361, 345.702613361588, 343.296361088821, 342.786131694273, 345.086599380447, 344.741973713492, 345.090946549605, 342.989911262352, 341.977002606811, 343.713973111351, 341.303376599819, 345.5904544341, 345.563063418715, 341.423275476243, 342.360691104051, 339.490169893242, 341.857024238885, 344.233643150576, 342.3513012736, 349.479106394313, 340.330418501485, 340.141583236449, 340.763893038527, 344.231867982648, 345.947727214557, 345.551999793334, 346.299062286902, 340.68693991629, 346.190308149227, 346.190160150553, 345.749633836486, 338.834813196169, 342.463139555484, 340.973049873973, 341.908442488952, 343.924340812045, 345.35169904311, 347.454615049529, 342.288751793785, 341.732545237364, 342.126234975872, 347.289531270509, 346.421993899939, 344.830341616552, 345.285854865037, 345.737319720396, 343.500795804066, 343.918111716221, 343.207293354852, 349.597128246003, 347.070004296105, 345.138630000016, 344.976570049735, 342.329648746593, 345.006244092724, 343.037735009396, 348.102876626987, 349.490696667133, 348.498606263417, 344.035823839107, 344.563764913069, 341.278906555212, 345.654092015748, 347.551805222619, 348.200058482639, 346.61699218696, 344.957623810831, 343.238794401416, 346.726834634106, 343.884698172035, 342.755660145346, 349.210261589787, 341.642087223683, 345.751572777744, 344.595889105838, 344.408967938966, 339.441351002865, 340.911291065088, 340.667901296202, 346.560850349098, 340.4956680397, 349.218580223489, 341.77968813411, 343.26079355091, 342.977878272514, 342.084729896266, 349.622255218251, 346.631023666334, 348.451504273327, 346.444844545091, 342.989338290505, 339.816334439223, 347.71379381648, 348.343840829638, 345.676971588313, 343.142534097511, 344.893091089663, 346.519781415526, 345.003361832034, 337.379128270072, 343.318981251552, 342.816885303075, 343.438002949435, 343.99378987654, 352.073826142852, 344.228543334594, 342.153968323635, 340.470836742541, 346.485360833717, 345.725227108642, 343.526463322681, 348.314627936822, 346.681105550731, 344.807943387857, 336.457160821789, 343.289068996811, 346.275080134868, 340.043942738281, 347.352130422048, 343.498499323036, 341.89106201012, 347.452093054506, 342.512593245834, 339.619081399767, 343.560182109759, 344.010215581497, 348.559372612086, 345.204036800429, 347.931131237267, 341.586324130826, 348.081062449022, 350.130596240106, 343.539283937053, 345.080510938947, 348.506026544895, 340.310386828529, 349.746566694884, 345.07027360539, 346.020026139068, 340.295324435819, 346.926566267862, 341.20387748513, 342.176366537572, 345.146719930253, 343.760291545287, 349.017772703258, 341.864122548549, 344.646415560777, 347.323028865676, 346.017255949579, 345.696300828047, 346.060695044579, 343.578343501768, 341.279397227929, 347.743472779006, 347.185785163708, 339.724925412469, 345.752929541623, 340.182215696321, 344.558652663918, 338.295061877198, 343.807645919955, 342.579050927841, 343.906502579514, 338.940786277707, 347.612623680896, 344.062743564962, 346.221920927135, 346.705706425152, 346.859095475175, 338.294608374486, 347.492581993994, 345.282547729712, 345.539702257842, 337.163326257025, 342.810317699224, 341.689749390923, 343.870489294029, 340.97688293089, 342.867198549275, 342.792602526062, 343.372368038629, 348.245523052099, 354.907131131618, 341.160607627455, 350.178498892443, 343.55107924853, 340.043023354281, 344.416811177021, 346.958175241678, 338.653924857272, 342.476887211331, 345.812935811063, 353.68429792475, 336.952187296318, 345.135564227549, 347.482519329473, 348.413095912329, 341.876677828672, 345.682806258715, 343.117344128812, 344.902457805816, 345.201724982041, 348.330614188607, 340.35300797882, 341.688757754012, 342.909570802585, 342.199507565778, 347.69443868642, 341.377456222669, 344.408741589451, 344.110407410161, 339.248131847064, 337.579758270126, 347.663047492921, 339.847159430966, 347.129253604491, 344.637332475851, 344.618704886084, 346.476758990755, 343.833209229774, 341.848059918564, 339.395604142556, 344.683049637819, 342.702073831183, 340.412435692875, 343.184849021497, 346.201372021656, 346.224726598385, 343.930748581205, 341.389672409425, 347.081386443926, 344.688229403219, 344.334518828967, 341.019518425763, 340.143176146224, 351.737039249351, 348.290967276769, 345.996514050962, 340.010475282508, 348.256362428008, 337.136547226614, 344.479809958919, 344.998167995928, 343.529523490813, 339.93058232054, 346.740517780987, 341.6080889095, 342.843370250201, 342.76437708298, 341.711514935311, 348.93472059933, 351.096113619018, 343.105228318813, 347.069633565092, 345.718988190754, 343.88976190943, 341.864136379963, 351.223121075455, 343.140413308579, 341.824258467884, 345.965895291598, 343.915197763377, 339.475183282446, 342.624945629505, 339.653628781914, 343.260756750197, 339.372092351542, 344.359076707651, 347.735425374075, 340.915064279569, 343.396607874179, 345.462929646075, 340.255503286933, 347.928421728306, 345.655464578046, 347.084655616259, 343.622179170923, 345.334379776277, 336.682387816904, 342.529634339174, 344.200446113011, 346.355133477375, 342.795272810025, 337.374475171985, 340.115271088564, 341.181849639236, 341.818350019183, 342.963932068171, 342.270473405499, 340.91809802442, 339.995875417537, 342.293291793858, 343.147670036426, 350.604924295884, 344.010973346103, 347.080953707364, 345.858788749343, 345.587335608385, 344.133579612747, 347.909237180048, 346.06071753804, 342.347784654753, 344.973685020804, 343.363803311788, 346.326823394475, 346.213318083179, 340.862499551392, 340.296763245333, 344.40801336223, 340.394176407073, 344.874507642844, 349.740409196642, 344.05175640737, 347.093134721609, 340.75867278385, 339.928026708726, 347.242900091204, 342.762561149045, 350.171726459824, 344.313115603797, 342.522243449066, 342.40993876782, 345.999728648935, 346.158303484285, 345.83445584625, 340.200742306878, 341.812709421964, 351.882458968504, 344.150604079321, 337.39764147716, 345.917326482882, 342.012521698473, 347.810858221332, 344.272482889821, 344.633045549306, 342.883339609184, 346.581711764601, 345.911554841855, 344.589067139445, 342.771812378844, 346.161824871832, 348.457181609368, 341.619479562048, 343.330410788194, 340.028590493392, 342.258544802109, 345.929121289359, 339.745366189879, 347.097569190913, 342.481188883125, 343.148863212014, 340.350738991745, 342.192237847445, 341.797048712881, 342.888265676397, 344.37915654552, 340.083705900049, 342.844516764913, 346.963449766745, 339.668960066484, 346.842911689735, 346.814363017367, 344.300579776885, 342.134860423318, 342.676216860733, 349.331772049274, 341.568362058612, 345.87115992104, 347.388628942319, 344.194467076151, 342.143840095343, 341.512312016766, 344.299728916519, 348.201512984457, 338.364515243311, 346.290072319723, 346.139684161159, 342.366765838994, 345.361793942786, 345.654639181271, 336.151994844661, 345.927561814365, 348.03129609904, 341.528871795709, 340.327683968043, 340.953069958826, 342.909595308101, 342.231620315123, 341.186339027742, 346.976534020129, 343.14519351704, 342.855930063491, 339.540323842764, 343.606141324311, 340.838515310063, 346.482782140442, 345.197969272389, 341.13334997581, 344.008491134354, 349.240596701281, 340.455109810894, 340.954954089738, 340.274205291403, 348.619162539126, 345.597802326047, 348.769755168921, 346.382571714889, 346.021445668482, 344.532653973938, 342.716652832487, 345.427232812634, 345.144443584833, 341.411390595797, 345.271397194314, 344.912197362155, 348.837612898657, 344.246061013802, 344.187758046846, 342.215824989438, 348.826839188425, 347.111913824757, 344.86958465704, 339.136558534498, 346.041283959291, 342.692134083654, 338.987881298674, 341.317967599541, 346.972131324869, 345.551002009279, 343.150593829724, 345.766462045838, 343.242204725925, 346.120094442262, 345.811182474498, 339.14640351685, 344.738665907329, 339.412871636108, 338.918713518715, 346.331126272171, 339.6668262062, 340.617348920798, 346.195603196493, 350.325729445516, 342.707337717483, 343.087138110556, 341.223676616153, 344.44853343464, 339.983932700353, 345.636117891101, 347.429913527458, 343.469197076598, 344.222574566048, 344.939878983187, 343.749621838037, 342.227778460547, 348.536794118692, 347.236121354118, 347.78524589024, 343.26157834165, 345.731160599699, 345.913672291162, 347.645940854149, 344.148676741705, 347.278602524967, 347.13813532548, 343.143884024176, 344.990850024038, 345.682611272891, 343.089679309492, 341.412347512059, 340.356444350781, 341.245154256277, 345.294772420435, 343.231475943846, 340.364057652369, 340.240632267118, 340.715935130871, 340.085511945539, 342.089612109617, 342.510105701545, 342.641835322706, 345.39704238638, 345.016563808746, 338.489705143078, 339.348500373927, 342.024248058671, 344.736921366667, 342.200197834305, 341.242535904554, 343.245950796034, 339.351792785736, 344.647722686938, 346.236824313389, 347.297025621268, 344.151742033765, 345.689412398981, 345.008497867537, 339.106473558203, 344.463221101454, 344.5262742229, 342.731624413656, 340.747489188921, 343.126765818035, 342.979728274015, 340.062283874271, 346.372764481716, 347.573510333593, 343.872113741666, 344.072648163258, 345.728188422849, 344.7217760371, 346.163708183082, 340.14235036817, 348.546109886395, 342.089952012155, 345.507885968439, 338.37263332742, 342.962119531893, 346.580193032588, 343.59622142623, 344.473483276639, 341.040555327402, 344.177660149273, 347.132233147801, 348.217234126352, 344.837303690802, 344.557995870728, 341.963488628033, 342.408729821923, 345.576801746134, 346.233109851638, 344.371824193565, 349.099598597327, 346.305033066619, 340.662208697393, 345.14494769673, 339.934714191021, 341.328010224602, 339.753552206842, 343.801249297643, 341.813977490735, 346.496153938482, 348.725764776939, 340.745425997922, 347.882167068868, 347.808944563173, 347.832980412648, 337.954895505153, 343.828972031216, 344.208869570404, 340.755822803867, 345.246563617752, 342.298935403204, 347.207626035041, 340.44500766693, 343.322541599529, 343.551284428414, 345.852408523881, 342.825307544761, 342.674977605853, 342.900924346746, 342.301952534136, 345.169297791663, 339.602339221425, 343.112449912381, 344.939955059028, 345.214529093932, 348.80085959323, 342.31721691108, 344.334562653125, 341.794814029594, 347.062504419111, 351.684630940503, 342.365906157475, 342.838168884715, 345.525830843396, 346.564359579395, 342.097205326821, 339.983956444709, 341.097471563321, 345.077725527905, 343.910123220379, 349.121807769298, 342.50654077905, 345.812298665878, 343.12261583077, 345.413925456248, 344.466476574559, 342.418323334952, 340.431360868617, 343.759231175751, 343.48613063121, 345.687947064251, 345.864659246417, 348.828949350006, 341.731781442331, 338.748388471641, 345.176287750787, 345.869593646332, 342.172404917685, 342.202875136946, 344.304618076598, 342.108903030203, 345.90862105046, 340.070418188228, 340.720012942497, 341.014742577668, 343.288453933617, 343.18165011644, 346.068934223321, 341.585660463135, 342.257921144621, 344.260095134539, 343.792810525414, 343.235603469213, 344.379570374328, 349.532699232874, 343.15619891266, 343.506971767951, 343.619192544613, 344.221018663274, 346.933834458118, 344.638221969276, 346.735255033408, 339.166077079762, 343.043000592279, 349.165905425524, 342.801762820766, 343.591346930066, 341.83746303713, 347.02076059371, 343.01846664219, 342.257193265365, 337.144299091968, 346.708322216911, 345.259853638528, 339.337412435784, 346.246518308351, 342.755879978739, 343.624036762301, 345.332696590363, 338.650875827348, 344.270098711828, 343.411140025169, 344.365359288765, 348.117073089692, 347.344137807753, 344.207452622465, 346.438786064576, 345.847616389484, 342.818199450246, 342.169449806475, 341.394937621916, 345.491010407918, 343.52252905165, 344.409641528195, 347.24342440166, 344.861452795218, 342.1991609288, 345.699563830484, 342.190092961585, 340.031071930179, 346.514424445561, 342.676996202854, 344.768477218665, 344.094034155602, 341.406890263617, 343.08804792248, 342.729783701125, 345.241634470225, 347.466155898646, 348.721913633796, 345.650483871339, 344.485109306521, 347.458084013212, 339.505031855805, 339.8092403542, 349.504533778707, 339.929497260893, 344.489657614935, 348.085658052637, 339.690291766612, 345.098235717699, 345.941699835006, 349.192208213271, 339.778994606385, 342.551171588629, 343.899652520282, 343.820208188786, 348.314787274567, 346.563565778955, 338.955908836571, 344.720746372134, 344.604932432018, 337.325438885485, 338.100485531402, 347.817617413644, 343.629388182096, 339.871729176742, 342.052410720076, 337.106933526342, 342.436354312579, 339.65349890422, 346.096208634099, 347.848781253658, 343.703121484268, 347.027248983612, 346.333052928441, 342.326051116002, 344.627859498891, 344.977325440047, 346.089969916384, 345.563128225118, 342.424845830937, 343.826812978493, 343.780922678148, 343.610520237496, 340.82086246241, 341.652017151306, 347.145795896327, 341.668319736913, 342.027022027616, 343.602848488924, 344.009731588337, 344.893808975309, 349.006433384377, 340.293404895638, 340.334814215772, 344.65789435237, 347.707759565569, 342.991048663307, 338.303033426557, 339.881893297684, 344.893513829479, 347.112664147612, 347.704374059971, 343.58324474804, 340.588280151161, 343.195720616893, 347.958178398842, 338.416926204256, 345.220992464342, 346.867413870365, 347.092738542332, 344.790429506248, 344.882024697161, 345.577384184019, 344.449530816434, 346.832372406433, 338.592820644766, 344.100278691552, 337.730050924767, 340.316161023193, 346.063511169611, 344.678141847781, 344.081259202875, 340.066741417236, 341.100769819986, 341.705235279369, 340.005718094611, 346.201125955112, 342.738924203224, 341.834735577347, 344.356229292351, 341.827897703373, 345.734641593562, 344.14309489999, 350.886938667459, 345.909873866927, 339.28137907452, 344.837909653378, 342.871693545403, 348.342653553, 346.462418221257, 340.314528318507, 343.318307780958, 340.398865751852, 344.492252581301, 342.322912993346, 344.943291741028, 347.491544205438, 347.433500938326, 344.102014416411, 343.151001316209, 342.627217019737, 344.16985563633, 341.553267438968, 339.23614311745, 343.601839039193, 341.87153603236, 343.694789347111, 338.185224615452, 343.09436351111, 349.588828057805, 341.040075077633, 341.558670185152, 340.229444893606, 345.85775682932, 342.299798431357, 341.977945129132, 346.449260807423, 343.061875032533, 348.876302838357, 343.553181198, 344.345387812221, 343.638829139412, 341.117321056798, 346.765814852506, 341.851196748403, 346.520191792954, 345.001082943645, 347.436921706984, 341.399867665195, 346.105499712511, 341.475939947176, 343.661580333747, 341.991491564877, 345.552654035428, 339.287586792475, 342.4031039685, 346.909280273045, 345.617974528154, 339.274370436738, 344.817135318664, 344.194490667888, 345.537662047431, 338.84536073474, 340.798682963229, 346.183661892692, 349.691739683244, 346.529682213688, 339.671269531073, 348.578945705608, 347.168044875421, 337.67216536926, 342.272216583484, 344.633625939603, 345.575377599638, 343.814019175145, 341.287605776078, 338.376370533639, 344.797341458206, 339.026167460562, 341.892911269858, 344.517074496728, 348.084023627857, 347.423121786414, 341.135091259505, 337.868923119628, 341.660707196166, 340.539231527993, 345.509976628565, 342.513432766829, 342.870130975488, 346.148360594112, 347.107748391765, 343.393381223903, 342.300305402241, 340.222632670658, 344.03079714411, 342.094922964538, 341.564470098381, 341.732586237842, 341.051293858351, 344.870149997634, 341.316236916305, 345.01870513281, 344.997920386015, 344.013869625019, 346.15180256326, 340.181609819349, 347.456790741042, 343.590613042544, 346.75388790057, 343.502524349904, 343.082360326977, 340.23916261459, 349.416383084874, 341.946859754855, 342.889594003921, 344.00522121434, 340.680571574847, 349.959159725782, 343.070441969479, 346.004735699817, 346.643282722583, 348.875939185462, 347.040714934952, 347.18926702666, 343.904731180224, 346.594214475037, 347.988037857135, 343.000284677618, 345.48424627693, 348.215205275254, 347.171207672822, 345.242794808252, 344.606149866918, 348.432022908419, 345.818931556445, 344.555107798238, 342.275849795573, 341.82983077153, 344.086131548512, 352.341753458944, 345.596998357282, 345.044220258079, 344.516797686967, 338.721675038774, 343.535975319583, 343.674572122746, 342.758710942552, 344.106132023958, 344.225525942072, 341.62219226504, 340.914803710663, 342.852653182318, 344.456228081535, 342.076985971023, 344.023036497991, 347.295739782492, 344.313730427857, 347.686588071698, 343.189246438818, 344.892812101816, 347.372061730671, 346.155929093758, 341.510905271412, 342.30819015264, 345.753542095486, 343.502805395014, 342.14351699607, 340.446436154032, 348.339503704399, 342.363322974366, 342.176009027214, 344.294293332739, 341.489883145722, 344.430448199826, 343.707077631763, 342.664721426837, 343.19282040868, 343.260900965502, 342.563024147966, 345.730003878322, 346.897411617322, 343.064010099481, 340.378860102281, 340.827777807936, 347.38105358998, 341.226348104501, 347.035978789164, 339.982103867284, 338.652527965146, 346.578026258527, 342.8827946581, 350.064555662502, 345.27582177768, 340.719026473569, 349.15129253331, 340.018610531267, 350.075207161068, 346.031758478363, 344.706707852808, 348.291053547501, 348.104478531515, 344.438399804818, 342.33306730297, 345.140049694939, 340.717316697327, 342.289833078402, 344.54728352658, 344.305111642515, 340.475805369466, 346.194494858615, 347.321239245602, 343.807123737634, 342.010608296397, 346.983920128166, 341.552212204463, 342.866100426105, 345.952636168663, 341.768401585041, 344.08651515044, 341.059606876706, 346.185396706297, 345.217867792983, 347.425046271373, 343.542077171574, 348.882870851289, 341.245019308286, 347.169188337094, 344.351926449356, 345.083927713516, 347.424761240131, 347.610859481423, 343.843360521606, 341.241843958173, 349.380098508198, 339.178753388857, 347.557520567776, 348.197324833965, 344.624146032155, 347.000399941448, 351.417361111016, 340.889432271971, 346.890927697035, 344.420576024849, 340.684740367434, 345.650913003881, 345.118394307239, 343.482559237886, 343.031338642477, 345.236952696171, 342.154899082763, 341.330147953233, 345.427391739273, 344.104805510677, 343.960006811675, 345.736035854909, 343.351269346791, 342.882458307964, 343.434674926159, 338.697473091307, 341.42607443706, 352.209871422193, 339.465307385858, 344.453524331283, 342.750699399063, 341.483224025425, 343.93211000908, 338.795601971092, 342.174157082419, 341.433259716129, 339.779748413553, 344.415185984285, 342.382949434062, 350.11027355177, 343.034698262528, 348.162951330718, 341.417785024294, 342.626935259325, 342.841792335432, 339.636375892885, 343.484345520283, 344.204793335198, 343.584579660762, 349.794819038119, 341.361009496548, 342.940599144778, 349.549809528747, 344.667723520569, 342.252318756306, 347.612525568484, 345.387768117547, 340.300998349004, 341.25294156693, 352.156745120369, 343.990412815091, 340.033570967002, 338.902589379551, 341.329788817653, 343.901498355705, 343.476743156729, 346.337371957997, 340.922955314672, 347.244803813386, 344.342507224836, 346.147614918437, 344.007763298786, 341.697368002689, 345.979291102399, 343.496241060377, 343.973610715917, 343.973195728238, 338.735395955612, 342.229146565588, 345.021962928837, 352.578169333749, 342.362561821597, 342.032565118991, 345.784175953532, 344.567033774464, 344.586992607797, 336.490663084802, 343.042435380859, 342.36453724596, 349.903408288095, 342.778709968374, 340.811908621462, 341.436198637594, 342.505765082829, 346.462368070888, 338.174548459382, 341.591434718672, 341.965277130701, 340.280889349722, 342.424505669136, 339.93556511573, 349.172010501023, 345.755953702778, 346.540107045328, 341.523216098444, 337.983001159012, 344.284588881276, 344.095246781122, 343.069690416114, 348.342865767787, 346.619120540834, 346.343427420045, 340.773095101782, 339.684093918992, 345.23130923947, 343.794078892827, 341.315274960117, 344.394938877524, 344.204729349626, 345.971185405287, 341.247484616341, 339.585720307259, 347.770304308743, 342.963436871739, 346.208468482017, 337.022667213443, 338.925608524878, 344.951564420896, 343.896884873487, 341.772631485173, 336.227009754189, 341.874005749518, 344.486020337227, 347.792119109558, 340.083651625405, 343.927768714424, 350.572461532574, 340.141424107157, 343.763601580246, 346.966876102064, 343.91609176628, 346.211383239176, 340.237127114228, 344.319402333188, 339.925930614868, 340.742553543333, 349.445611633317, 341.467887686131, 339.922828445097, 343.924164777687, 347.188552369026, 341.428878319158, 343.755314604928, 344.678356819837, 341.487056491035, 343.695954609086, 346.946482066655, 342.935399959879, 337.127008430703, 343.433952076436, 339.243405583998, 345.121132414329, 344.87004021722, 341.427534834531, 340.063463494204, 339.164998241437, 344.737224293666, 344.99660596393, 345.961614628575, 349.700417112268, 350.032450077109, 341.503990211765, 350.566504824699, 344.594660027488, 337.045884995599, 344.941738323723, 343.31205929372, 345.605718251219, 345.675597848108, 347.802465623395, 340.440392542285, 342.572489022805, 347.546843139302, 341.104092625219, 345.6171946098, 344.103892916105, 340.072788645858, 346.673619350279, 347.618197699243, 344.318891043079, 347.36329821557, 348.449306175089, 340.171015475746, 342.669018750094, 345.734838616441, 347.326956903453, 343.593953705376, 344.963243260623, 349.629325980935, 341.115734795652, 344.891863487525, 342.449697552974, 343.175011188871, 346.517466362834, 345.50937249439, 343.838900351271, 341.03904618647, 340.595049781845, 344.445631076216, 342.166748965304, 342.582485503944, 346.133779645096, 339.487671150382, 342.233527940555, 340.13702750182, 344.079637072201, 344.886231814043, 340.363218589991, 342.620473255586, 343.914333134254, 348.584693428745, 344.79810415241, 338.120094221721, 343.422787658398, 341.235967366906, 338.86502892138, 344.745857320305, 342.62886506343, 347.678030152661, 347.564105931417, 350.603443531322, 343.305957433386, 342.348767006877, 344.869860327295, 349.502613344072, 349.155187952381, 338.703359239223, 342.679824987696, 343.781780598658, 345.069903088392, 342.33856773086, 344.95856404947, 345.376784612397, 344.934598579488, 346.475406463562, 339.647529552495, 345.978834562515, 342.401480942343, 342.798637009595, 340.197493672644, 343.948526798639, 342.28996617981, 344.025978920824, 343.476271036823, 343.196859377323, 345.760126852395, 341.788765575553, 340.864917577634, 349.830605709649, 342.059327953131, 345.760588169681, 336.909894293402, 342.062108753348, 344.793482771516, 346.710309260545, 343.703844082885, 348.234302255265, 345.33438382791, 345.664090909358, 341.913032266805, 340.181749771002, 346.730227526047, 342.92601961715, 345.455885188713, 348.03876841971, 340.495382197091, 344.261959980224, 348.360160437529, 345.881558960022, 346.482932818804, 345.758769965749, 339.620952386862, 339.859648903083, 343.205078494044, 341.569408477223, 343.633878222022, 350.107656855727, 346.415850747002, 346.322701483553, 341.735114360502, 344.829653338565, 342.162375845071, 338.199412030838, 344.808375225443, 346.815030171738, 346.201762194778, 340.254545285533, 341.97521069919, 340.838940404943, 344.023794815323, 344.454684680159, 345.506195927813, 341.604073298075, 341.220681854552, 339.463078819267, 343.338742451031, 344.041375442696, 342.561500158005, 350.412956306307, 347.670158108132, 345.447818256837, 349.764421914564, 345.89970419353, 338.40095526779, 339.971400125146, 342.847141578046, 345.931141508393, 346.881124777477, 347.207333585153, 342.832520445719, 344.251027256932, 341.536564930062, 343.780927835368, 338.829419283611, 344.487129036917, 343.571813283705, 344.185501486789, 345.380959434331, 342.747023783756, 342.005490697352, 339.361114359742, 343.322870447596, 344.442909029426, 341.584827295645, 347.126064394629, 343.739053796108, 344.947609917127, 346.990096533375, 345.128105423645, 344.045311125067, 340.121453184537, 344.304463293398, 343.498551551033, 343.003272038999, 343.753690037012, 345.941227504745, 344.524886722426, 345.14043826464, 343.54982998613, 342.382487632317, 342.131293448717, 342.880316739304, 345.692527541529, 345.709007099776, 340.567129603204, 346.320826481652, 345.558738124602, 344.627361000707, 338.134432014607, 343.417171967507, 341.13369331987, 350.446483002315, 338.994613064724, 346.045340194092, 345.493264264829, 345.468589518321, 346.480542761282, 342.731883670801, 338.438130494198, 340.864591434672, 343.991199718683, 349.731871419794, 344.847382038433, 343.521456099643, 342.288239116871, 341.518968188418, 343.776051196449, 339.918186394577, 339.216306459216, 341.287745738316, 344.445512936633, 343.802310304764, 345.548694840569, 343.025690442272, 339.764974003445, 342.824987526194, 342.338429861843, 342.497070376397, 347.636786912388, 341.902323462053, 341.953151158133, 341.837896317392, 344.857324805861, 342.288755128384, 340.856820516461, 344.949803433408, 340.513348085171, 347.972368416194, 343.369673422301, 344.075155059532, 345.953761909923, 345.641019882335, 344.168488801152, 347.455237755833, 346.695368064563, 346.773915043829, 343.803613132106, 342.199918001378, 341.177351747888, 345.530230558442, 341.396796368002, 343.579144853448, 348.483571434743, 344.248821735392, 346.406074524722, 349.469112381511, 342.705828446784, 342.808028732692, 344.675990994052, 343.765406928823, 343.483611812833, 344.875097940824, 344.939889284588, 345.157456880443, 349.843067233998, 340.643189414772, 339.923477820578, 343.888153006963, 343.40998977233, 342.918940132428, 341.256133701331, 337.530972086826, 340.357975590574, 345.278220233569, 347.155906017913, 342.4006455123, 344.199084840338, 342.069015843064, 341.453840419914, 346.929065829029, 344.421201632676, 343.07667968352, 341.758832495937, 346.970251727667, 346.266777478951, 340.460753301163, 342.464158423302, 345.273969724362, 340.695876310784, 340.75605576985, 343.816455525792, 343.799361582148, 341.57056544011, 343.300226013966, 345.417315578342, 343.879380191207, 344.586124973613, 344.691778262763, 339.826596074649, 345.086393252554, 344.154686666982, 345.068027923135, 346.468177850934, 343.213372184542, 347.886193184518, 345.833489821238, 341.087447315701, 346.242992661971, 347.290715336119, 348.401165129538, 342.520557639134, 345.841940477428, 343.014357537653, 343.120139239631, 343.209800720262, 345.498415739917, 337.974514817549, 344.363842284869, 347.302232838627, 345.660214685048, 346.124278585739, 340.461681970029, 342.187857332529, 342.033821014855, 348.070438427964, 342.507518964245, 345.348208789897, 339.941726931946, 347.380145017481, 342.236342643422, 339.851450794222, 339.548509182369, 345.067209368475, 343.337547981052, 343.263056784984, 344.957916767332, 340.014431266281, 344.042642403117, 344.876365371786, 345.856175489142, 345.597424062907, 348.551974443419, 345.714301687287, 344.044577133956, 343.924656247034, 343.035610532396, 345.085591972682, 340.486733569792, 344.471947381906, 342.175214918848, 345.305578222829, 346.357411872361, 347.833132936496, 345.208495713247, 350.034789792551, 343.487992412259, 344.140295592638, 340.249956926144, 343.453982448297, 342.417085375511, 347.408432356881, 342.486710447798, 351.902025163457, 342.244565068987, 341.809416164294, 346.164852905982, 344.341373940519, 347.054106504325, 342.138822305097, 349.826401483426, 344.165231481661, 342.778521032629, 341.99733645518, 349.708757416995, 346.044162127602, 346.020308411708, 337.632127658161, 340.19790011362, 341.155536085322, 344.00692268184, 341.211158774525, 343.276439855561, 342.812019887787, 337.584023400019, 344.408803021633, 340.758877947084, 346.241581713014, 344.029376626548, 343.623815755131, 345.413624802935, 345.944247058386, 345.508623763195, 343.674247863245, 345.070548831773, 339.394652164642, 345.713705917576, 344.510482301836, 344.396097741363, 347.047676937511, 341.554002064228, 340.726051230008, 339.405767531157, 345.946654203365, 348.011935349531, 350.46890841948, 344.821432820974, 351.3406337003, 347.336047266336, 342.193661402203, 341.174339598266, 344.16786939681, 341.811742431747, 345.15534830961, 339.943156983589, 341.525007702673, 346.596711919664, 342.389192347477, 344.041948956169, 346.789085175378, 345.911230093545, 340.276886003365, 346.155421043222, 346.001365012797, 349.93892953813, 343.882053221233, 346.699246190184, 345.767436556815, 343.732810822982, 342.095494665359, 338.439067186614, 340.69485491583, 341.404282031348, 346.786302016658, 346.863008751946, 339.707745532909, 336.010031371962, 346.27205209075, 345.551026359169, 348.352463973956, 346.028148407842, 345.130043738707, 345.738015118521, 347.216776545664, 337.229085415066, 343.613590916845, 344.270032864492, 347.485374307557, 345.887984148265, 341.172887605624, 346.033248411588, 342.522675383454, 344.804979322977, 346.916578715525, 346.355814890215, 341.768356873909, 349.465189169312, 342.276274268369, 340.635564672638, 344.2382984414, 346.765769397972, 348.985170071949, 347.794577019103, 344.471014631654, 340.178312828269, 343.850156719332, 347.038473553025, 344.146105171304, 339.15335809181, 345.220253459947, 338.776281913843, 338.656788791953, 343.658484245393, 347.172756690771, 340.225419023645, 344.705873485014, 342.431658668209, 344.338863681003, 346.635228860048, 343.159670497945, 347.312264420246, 347.093742078308, 343.24812403499, 341.662994432003, 347.492956887955, 346.486534654633, 342.714689079398, 348.924954459958, 340.276703718843, 341.708273861455, 338.42161302204, 342.816354918013, 343.249813742854, 343.782412303581, 342.988218916894, 346.205913798326, 337.810007446049, 347.597561459985, 344.23568021326, 342.363845343674, 337.182653847143, 343.479345315953, 341.548656946149, 347.058075077012, 346.786068478946, 342.924285965417, 342.162130109691, 341.656659666594, 343.769208630136, 344.801667102855, 334.003441179536, 344.180172905798, 344.568603259424, 343.361414703421, 347.02516638679, 346.672577705594, 340.772259892362, 341.51069267322, 350.726286007248, 349.45030733597, 344.838719378061, 346.987058139259, 346.865290364236, 340.58545519867, 342.779079079699, 340.644344934649, 338.620718489596, 346.505097754989, 341.199648263704, 347.496155317717, 344.746857564353, 341.424084983053, 347.63837913579, 347.959578352586, 345.891018693254, 336.961163191907, 345.327241321589, 347.869831622908, 338.596506572182, 339.762667156382, 345.600408548735, 342.723833986436, 342.997394327829, 345.656590039034, 350.118573368575, 341.592483422543, 348.724421683208, 344.902872153599, 343.050049317991, 348.239787741816, 343.90560165605, 345.063987102396, 345.104054484599, 346.339603060169, 343.010279547365, 337.868943388242, 345.193142242907, 346.384684574435, 341.70094961989, 348.376296434816, 345.179194422433, 345.152676658767, 342.321866501866, 344.653939688469, 341.052245504861, 345.584293289896, 349.855082647581, 341.395847382432, 338.557680219624, 341.205008058415, 343.02511980094, 344.051696030032, 345.273804384291, 344.101870606743, 339.481063109669, 341.026924527566, 341.432862773275, 348.261950213286, 345.782981001424, 345.288474023787, 343.926188870343, 342.387562791994, 340.278702147771, 345.617814201025, 343.836282628747, 339.315328121347, 348.086621550019, 346.878814118162, 342.632418057136, 343.167333032197, 346.437387118574, 343.935336388215, 347.090166577712, 345.300514372419, 343.99821837092, 342.120348536714, 344.280715748991, 343.094115342951, 341.741190441333, 343.901536921155, 341.942739207268, 343.232108326095, 340.816962673211, 343.276137418292, 343.666666252073, 348.677422241222, 341.804503478999, 346.799440252345, 341.239204390176, 344.069970416335, 338.52130441514, 344.251165246825, 349.810755743601, 350.445717136587, 349.126395496534, 340.562419246106, 341.225958892835, 339.756297111093, 347.273332769787, 343.9822021959, 340.865155580641, 342.254453380692, 342.414571730653, 346.633391872247, 345.588111976345, 347.710761955544, 339.624236533894, 346.490462159202, 345.683520895961, 340.44341767051, 342.468995499373, 344.328377140129, 348.76732371596, 348.724988192481, 344.947471344548, 341.288529596293, 338.869460970714, 343.076358192869, 336.924974703195, 348.058112285261, 348.869189989555, 342.984932643887, 343.783918963731, 347.239956432326, 341.213842805325, 345.256910300127, 344.587163036974, 342.390598917938, 346.631218628742, 347.828838043201, 337.041195593107, 341.904016752079, 342.806198269287, 345.122272777431, 346.270323339963, 345.418059307412, 342.220395654075, 339.618729419106, 347.693659243067, 341.292549121228, 345.101269005034, 349.469019788798, 343.32044563977, 341.785720466467, 344.10742997866, 348.716363786115, 344.519842606253, 339.248950669481, 342.51591350235, 344.690194548452, 348.423994706897, 348.113099568469, 345.721931984891, 340.192979785431, 339.906263160396, 343.090200708948, 342.83031230395, 346.062647888574, 343.349024723595, 344.019888539204, 345.277158249119, 345.377899280218, 347.30268604003, 343.95846189938, 343.171091748832, 338.011409687803, 343.840334390612, 342.690171934437, 345.115517465604, 346.207695696574, 342.166381294096, 341.877635868704, 342.481968892402, 348.630344556835, 339.319386001532, 343.121008480567, 347.260197713007, 341.982551089655, 344.269708905936, 344.496639936839, 342.907674983819, 341.949227656453, 346.060295377436, 345.372590426864, 342.074848389653, 339.528710150666, 342.030731320094, 337.17226826291, 346.046307680129, 340.077566634822, 338.804315529875, 348.15658313235, 344.246793050474, 338.921512877162, 340.62116657373, 346.864461716221, 348.716113409123, 345.712168066679, 347.129838847954, 345.495514759539, 343.67150089215, 342.594034046449, 339.518442963669, 343.906497666822, 340.684700192254, 347.634351327605, 344.756898041954, 342.598639056638, 346.469611089172, 345.90297821615, 346.394981257912, 338.229075980221, 346.296170153302, 348.82535970135, 343.259324071929, 349.948339636484, 348.355213446126, 342.356167561272, 348.995201471248, 341.917752621877, 346.083190910847, 342.112403154947, 345.68348807357, 339.802317066704, 344.439636407311, 342.057697606208, 345.349701146746, 345.370455880158, 342.926612852288, 342.792304138877, 344.239251171402, 342.457433678077, 345.248054628528, 342.842151394868, 343.884355796876, 341.212994234854, 344.70884298552, 347.292381195551, 344.567822333306, 346.89385627297, 350.210325202097, 346.215590478129, 338.235057080642, 336.100014039155, 347.070953623645, 344.897705592846, 342.876045673153, 344.324135016164, 344.376685561296, 350.923466966791, 343.673468674833, 340.619974610165, 344.094248661221, 342.918127329375, 344.27867508583, 341.345758067597, 345.865151909714, 343.112495274582, 347.654937796262, 346.877555680413, 343.539242109839, 343.077186515022, 347.642436557823, 346.831869548973, 338.420733119782, 343.389420201783, 340.625896103024, 353.674666247613, 342.580689211705, 347.098991274394, 345.122028175026, 343.609443046725, 347.000666418622, 341.057536601729, 346.312115855391, 340.259430370861, 344.51406612145, 346.659091544189, 341.304686481342, 342.877272157651, 344.277037881383, 346.123348074173, 339.447046720329, 347.923775912953, 345.049363505454, 342.560916261604, 346.232703884671, 339.468706807097, 348.654826072464, 336.849997630591, 345.492067331217, 342.465898105593, 347.508898062349, 346.121860954063, 348.810858129314, 346.468796764755, 341.513419015969, 337.824183288707, 343.529252210941, 339.438101651307, 346.023406178951, 346.881684990224, 347.424730577282, 342.8006315443, 345.999073304598, 339.150191956834, 341.972930815132, 344.999953110279, 344.773741483744, 345.476228456193, 340.057482342001, 342.478471425296, 342.290786245117, 346.383004074247, 342.831712727667, 344.299754005028, 345.345601100815, 344.151872616619, 343.923224812571, 344.766126905988, 343.768986310564, 338.585727108292, 345.212258964231, 339.990500350211, 342.043822748174, 342.343738061564, 345.065331926716, 342.942257293151, 345.81435403614, 340.269976250904, 345.881665586002, 343.67671798963, 345.431543128449, 343.299732557953, 342.187745416156, 345.597094513901, 344.903286607246, 346.12394092216, 340.926977057558, 347.756430166495, 341.392076475159, 344.007069948846, 342.664258219015, 348.131424953281, 346.614265704338, 342.050113151262, 343.707499224172, 348.09590995087, 345.254133486743, 341.654098825847, 341.834149791592, 344.132767325588, 346.240800568536, 345.053929161622, 341.870557925987, 343.486222150476, 343.983188902219, 349.970012001695, 340.273020160041, 346.208225365246, 347.29456730713, 345.63013416419, 341.804645951507, 340.611488759112, 339.659123832627, 343.185333897048, 340.467939093869, 345.751029505665, 344.095293306358, 343.060536117385, 345.891713823369, 342.27306697887, 347.809208346805, 341.044398293243, 348.424944428453, 346.510428598758, 345.73993820488, 342.407841423793, 341.216099447319, 342.321134358762, 344.586241883742, 347.867790222746, 336.678095781913, 344.684339745533, 347.236899066639, 341.31948232864, 344.328656389159, 344.203596318999, 344.533866056088, 342.763165200748, 344.547302879787, 342.791732500602, 349.597677254075, 347.595153090761, 345.10640862611, 341.641323281305, 341.658486672612, 344.357572914021, 342.026085775034, 347.522506374841, 342.44544443222, 345.533770775812, 345.736773819161, 339.307872441432, 342.286732589085, 337.352951939785, 344.028870265476, 341.471219568677, 344.725473568296, 346.275918536978, 346.047698572576, 337.378792990994, 344.946579159267, 347.43524947322, 341.192074155133, 342.773472196332, 347.556162408268, 346.016716696239, 342.611913472769, 341.586454894964, 343.374805914839, 341.76718961262, 348.155136973077, 351.591671139484, 345.600926419651, 343.756893259083, 337.696603430107, 352.122589070052, 346.840347412324, 343.786728612965, 340.529745291129, 345.272705019273, 346.045596165771, 347.034546547794, 341.624819967462, 342.775023463549, 350.584329050293, 349.730109406548, 345.617227264549, 347.445907238179, 346.850233141228, 342.89975872004, 343.564943771064, 345.490858378912, 342.95230025737, 342.685299519574, 341.488559885526, 345.649460155171, 347.34427903276, 343.275843192137, 342.653618530262, 344.895138649145, 347.558593485102, 345.520606003541, 347.825496875961, 341.868170060558, 346.470337162135, 348.029773874888, 348.165055115282, 345.093574039864, 344.556025542624, 346.376929933336, 347.223420368537, 342.871620336294, 343.334132440592, 344.624644777839, 342.556625786678, 347.32296874928, 349.287043115523, 346.68859102135, 349.996803427785, 342.127177210867, 340.322884187303, 346.844863918296, 345.860601804975, 345.421312597587, 344.071806021439, 344.940705108293, 340.642284968524, 344.147238960198, 343.168173886228, 343.122151044371, 348.176037362927, 345.401133886568, 348.21311696629, 341.479029224507, 343.819944978191, 347.987503014796, 344.952917096356, 349.800708086559, 348.266369573707, 344.616700782015, 346.092245214188, 343.984773391662, 341.443409122819, 341.789590425478, 347.007794524543, 344.437701895066, 340.85722225657, 345.410193597619, 343.270548710777, 346.356085721722, 341.748075869861, 347.273328126632, 342.310549420775, 339.318802681802, 343.659092366824, 342.542915132785, 344.314138036961, 346.22760588484, 342.503357623381, 344.213466847326, 342.779700607723, 342.408679374603, 344.858894654291, 344.768528210436, 346.199208548794, 344.923805534557, 346.313309855399, 338.732010362574, 344.408598356954, 340.778449912829, 344.341757116497, 337.480081063821, 345.682415361765, 346.319901851945, 341.533657013899, 343.923146225912, 346.631577004355, 348.951871262222, 341.527972742745, 341.251152242441, 338.376796854988, 341.814107789936, 349.969352442762, 343.51204338209, 345.046218215917, 342.60737116972, 345.140783037814, 345.694728778573, 344.077806604296, 338.80177854943, 343.479804047768, 344.397143431066, 341.761111180774, 346.332976899439, 342.505312334973, 342.626693851535, 345.831156731661, 345.098908501372, 339.669069752646, 348.431061842043, 346.792620083508, 343.603402984659, 338.067760979688, 344.39336373819, 344.28226103679, 342.597106129078, 342.263971724295, 345.131246748856, 344.273648075663, 341.658105804257, 341.86322997535, 344.589709999883, 342.153298577798, 341.92124026128, 343.17210988677, 344.631518865415, 345.926094595073, 339.75276516552, 337.490195140403, 342.43086469048, 347.883787560838, 346.662813221575, 341.130022900195, 340.646167391628, 347.848221761731, 348.834349019588, 346.137693671444, 341.847014064001, 341.063673858629, 345.27877080928, 342.952374719432, 338.83358347444, 345.583031187344, 343.482960419714, 349.177752314221, 344.470729094145, 341.653018537068, 350.511177291427, 339.450360995393, 345.191166251949, 343.877354664571, 341.679578869631, 342.331759598606, 347.861489447186, 336.676415009537, 340.884754733353, 346.149306359355, 344.39534873629, 346.623546489373, 341.205326742389, 348.06727391435, 341.816284929298, 344.194243041359, 344.997110590325, 343.160197046723, 344.458030300723, 344.439886363981, 341.899883349919, 339.086758705378, 350.463521023782, 341.597364785868, 345.582606107469, 341.499353860179, 340.977455869941, 348.881677815832, 342.01360889204, 343.708785587224, 346.127124413901, 341.467686044217, 337.757176704445, 344.186097581011, 345.642462388612, 344.651122728036, 345.426132206159, 351.937292028112, 341.970726920601, 342.209879502383, 343.832724622232, 346.495238195345, 344.598506487636, 336.590795513472, 342.764918718013, 342.258329973329, 346.822194372685, 346.826350017364, 345.262752848045, 340.320122745115, 340.357379892916, 345.090511788873, 340.76259474645, 342.495238717908, 342.663675874739, 345.111962729534, 343.030597976273, 344.710722420524, 340.173921964187, 349.425885720417, 345.907064497719, 346.943761042104, 350.478948535198, 339.471477430527, 345.61959370868, 341.350101967822, 336.398352837593, 347.674814524381, 343.151130218211, 344.616419781954, 341.653313435825, 342.060545148128, 344.815958012994, 346.138145694869, 349.271162537884, 343.253652177424, 343.635755775805, 343.978226300647, 343.646954890824, 340.463809406254, 340.904826046398, 338.16669233857, 346.142750379659, 344.773866335668, 341.918805795574, 341.074442997371, 349.773315690735, 343.563592073461, 343.527512167737, 344.327038426917, 344.862111240615, 344.254083245752, 342.456798361112, 340.604197577486, 341.491996522749, 340.834674773475, 348.166415731731, 343.593571513217, 341.728809652799, 343.027936241091, 351.567322028223, 340.063271435473, 343.135739652872, 340.959803375926, 340.326207150876, 346.97333587139, 344.569641188548, 347.645718339006, 339.932817266168, 343.255923719648, 343.67804151337, 335.783275021736, 346.536289966953, 342.330744540403, 340.205075637269, 344.393192901655, 347.349032108647, 347.601558953388, 339.075617219023, 346.328005163442, 341.518951216339, 344.959132283306, 341.89432232827, 346.547291179209, 346.92434594403, 345.164563760062, 349.605663155266, 350.808107306085, 339.697260985572, 338.643888037706, 342.32686456891, 347.748482204853, 343.165359211089, 343.064018611953, 345.083803679318, 339.393093692798, 345.694045116919, 345.654362617516, 349.180012782854, 342.006269156119, 345.700226631089, 342.802153640516, 340.300266557973, 343.703771695246, 344.662649969254, 346.090375401333, 348.668440435924, 345.527941615645, 343.565966898859, 344.933710316147, 345.426473006734, 349.761065529084, 348.998842959635, 349.514342205964, 347.834033738681, 342.551821322498, 345.484189893854, 345.136801650929, 342.328282639526, 342.091712122594, 340.253466601304, 343.434118135418, 341.180808419865, 347.17631538938, 340.358854699245, 342.087900601334, 347.245838022509, 344.322165465147, 344.867753992064, 339.164753518649, 350.097584910845, 343.383122687926, 344.117744153286, 336.013877944515, 340.124590372783, 344.618641992449, 342.848799179365, 342.389165779509, 336.55910507609, 341.627900779171, 344.061109872905, 348.143792226169, 342.566305014592, 335.180178427356, 344.100466465213, 349.950254845128, 347.481130768063, 343.443371481907, 340.219978892004, 344.553481954031, 347.022415665279, 344.701955049283, 342.594324390838, 341.976794611775, 340.837863718112, 348.243905486066, 346.641619118675, 341.197448069908, 341.272487559263, 343.076342538004, 343.514645359371, 347.40277971975, 341.165685213972, 342.459245007828, 344.122660101529, 345.424126717848, 343.889641741094, 345.895146742715, 341.536998390354, 343.094962738726, 343.218543079628, 344.509919539119, 344.63722990959, 338.318496240447, 340.765763651995, 345.629897713333, 340.041235043077, 348.143312314345, 341.8813229989, 343.871501733177, 348.706785629733, 340.650870059435, 344.750705078116, 340.227023665821, 339.42063253123, 343.036360143227, 340.708875657571, 341.984354584544, 346.430285028546, 348.519262544859, 345.527435608746, 345.943379872399, 344.335754044098, 345.95568541623, 343.441022299974, 342.697115103713, 345.333006201905, 340.244859610621, 342.712565740548, 344.278870135298, 345.42821845583, 344.476615847105, 340.631556376612, 343.110286824226, 345.121314661037, 344.335450057508, 341.030733956262, 345.437440121212, 346.647268801791, 345.390475266982, 343.238269974345, 343.55247903686, 342.115545987654, 340.028490499028, 345.333258435449, 347.191186333313, 343.742828957532, 348.506387229097, 346.080257423929, 344.232109109221, 344.242140629598, 344.026764281281, 345.611623055406, 350.579487245672, 341.862697562839, 346.823822796787, 345.270178663175, 343.556524585261, 347.507992761765, 345.370552423706, 343.096181558316, 341.949223206658, 344.038232760241, 346.02673791269, 343.01616281317, 347.239721981661, 339.365724203653, 345.902834493624, 341.785599040165, 343.673546987445, 342.474573485621, 340.247107655851, 339.269584914669, 342.480892491858, 344.843714432063, 341.041569846684, 339.896775013048, 343.799446676926, 343.037853430557, 343.294610757989, 342.509547188394, 344.674543289756, 339.031702687553, 344.792002334971, 344.989191910352, 342.658082237704, 340.45271805317, 348.263289197841, 345.325500052165, 345.909694949564, 344.46063487188, 342.56951437862, 345.33971487936, 343.095107071754, 342.419211825853, 340.894883436114, 345.300582218454, 347.581265553154, 344.437747570884, 342.264470444934],[127.309711309782, 159.766835068248, 119.67622678905, 107.958886502233, 136.288667795363, 152.0130145005, 139.337307262671, 111.906150565914, 129.104167635836, 137.876317594584, 145.154579225424, 132.438345203842, 117.536720108028, 81.5399064871118, 122.072204987768, 146.786593859806, 90.9115018090038, 136.207144258083, 124.616019034607, 134.086216681012, 106.41236109654, 142.311409465982, 127.901213466856, 143.18346483064, 131.552797646198, 147.842156442497, 130.847029278999, 123.186993896177, 92.4712925255999, 110.219182380582, 138.044522954219, 102.680171157388, 103.83279831704, 105.127015122647, 162.839173765129, 156.64968864221, 128.699284812017, 141.74443687659, 135.184372655157, 156.686925075807, 118.500783628597, 118.322063210501, 134.281469746123, 136.575986534138, 148.974837255054, 106.920412946818, 123.56699355988, 79.4358244440053, 131.674424498503, 152.728747546767, 131.744905098979, 153.823568562954, 122.274391984573, 127.997357621579, 127.598621489159, 120.868999609968, 88.9713513006547, 161.553589784405, 162.543720226467, 126.726282162753, 106.556739271571, 135.096026456621, 118.338839243129, 122.296250257785, 122.429062253538, 115.309254785312, 110.502782207273, 131.026276543101, 123.920232754714, 140.433459961556, 142.317783163085, 127.004235461214, 126.635688879701, 143.041986815846, 122.366140051467, 106.064916620446, 108.14606458681, 149.821615960014, 133.051389824036, 170.506256423419, 127.004720431309, 120.129398718123, 97.5317246798857, 99.4984926470435, 154.583256862026, 131.255100542732, 138.992273166939, 109.915699217993, 107.395827935824, 145.606178642085, 156.301766233243, 125.422900766125, 119.425043203585, 112.98564062328, 130.053485343296, 137.213748520856, 132.802076004717, 125.606494119829, 115.14705674903, 117.019293926256, 149.673848575849, 117.47007974361, 132.207143495967, 124.844709174473, 134.55371923925, 133.9648732393, 126.407063327502, 118.520498544161, 147.138779006026, 121.3475653809, 120.153178711736, 132.31048335795, 122.733540027472, 127.484471414599, 110.47929325753, 129.606080082792, 172.974487277454, 142.944963956051, 155.432097080912, 129.782424158489, 135.668617431792, 134.693228669157, 131.918203685515, 131.556843902079, 130.599089572161, 141.158007860164, 124.723706291072, 113.038782131704, 166.60581837578, 136.865445644732, 102.095493233988, 111.737326318721, 130.007760277177, 160.312113352801, 139.453014798789, 124.382416415938, 111.510761333011, 145.33492304749, 136.685494725002, 133.772943764991, 145.42143218229, 121.659056900959, 131.759915269927, 125.121478561483, 132.556732966392, 110.902979485523, 128.207345291342, 131.545852852383, 139.408851127373, 134.735100909471, 137.030967593688, 158.739566926508, 149.302966369532, 116.740354558072, 130.932908702074, 146.709138194666, 152.779173887048, 140.479718615664, 120.023288449568, 139.102644345638, 122.732866709027, 116.792531953774, 128.068169020921, 99.4727436446534, 109.744314836305, 106.537566742581, 122.534380323055, 134.609491582576, 137.05172002513, 151.237192062696, 126.621122130328, 139.406430707382, 139.362414954637, 100.459163828166, 134.380633711171, 129.007984362813, 127.420521608178, 177.357203315978, 173.471440842719, 129.588005452869, 127.863909865091, 110.914123194572, 108.98711406967, 161.036748171664, 138.873191125636, 134.452182258952, 91.1142975557019, 121.191617321064, 139.431910871685, 153.503826089162, 147.085378778845, 115.0650576597, 102.163992830982, 125.218929298676, 128.858044709379, 139.629504607772, 145.497885755303, 135.995808938882, 114.933765041881, 120.373837228208, 140.060725873015, 100.814449853722, 148.639380336105, 111.006003864997, 126.567258362668, 143.93272681885, 126.268837086459, 108.26544966185, 159.404270814654, 97.9377269454734, 121.221908837544, 172.492407240517, 172.89195828736, 140.476323081816, 120.421119535857, 135.433349517027, 116.849804317872, 115.464372295782, 127.113940697103, 145.173617457377, 128.711619722633, 133.353228740745, 132.808187736583, 146.973018520725, 117.007621179711, 124.142545026867, 115.215685898005, 111.997982834966, 123.963397113996, 144.339827049529, 109.498067917702, 140.032879741046, 139.452692564954, 127.686849503765, 138.548907184463, 149.80009754336, 156.476007775858, 116.632785988255, 101.933446502279, 132.773048739023, 143.175327694845, 156.414077947724, 130.095087736572, 140.566874804787, 150.629479930588, 112.395066879266, 109.411408289306, 98.6990010427502, 146.751569416697, 141.03803302792, 135.812171198509, 119.126250653697, 133.675014173474, 80.0267595536991, 126.766325722514, 123.627634513381, 156.213658035733, 109.808498106377, 125.4446431812, 147.686985213035, 134.689762649678, 131.434474916881, 119.474298316188, 119.981272680723, 146.626533865385, 143.802951087621, 125.485848737726, 142.965837361508, 104.106031373507, 131.184789581951, 153.31777190686, 103.594747941781, 116.692804126246, 124.049947973401, 143.320262569444, 118.579107395171, 123.307830254089, 140.603035226201, 138.118281296931, 135.314569092523, 118.882963852891, 110.640895010303, 116.420452270111, 130.311227574171, 100.782664210715, 122.539626707745, 110.696080393705, 123.348113345527, 139.136210759448, 163.599773816916, 144.618043514345, 131.776341494655, 152.266789726557, 153.479520882324, 89.9924601780951, 130.478794857154, 141.246418652775, 111.794452269174, 108.165402645458, 143.217637405583, 183.394000081412, 152.84366632984, 164.217047396575, 164.698362555083, 121.992642254201, 135.111919768452, 158.722325560112, 102.728208591013, 136.077151277178, 108.016312459749, 123.158688649921, 122.397096153265, 101.177840591211, 106.402969357472, 128.867784936753, 131.669822576528, 139.645791657897, 142.682125811492, 132.517855790511, 117.914151543453, 118.701716566538, 143.046692488398, 105.605386007927, 121.860451739, 135.976828931044, 137.901400271312, 157.152043173922, 137.014061471758, 131.147609189898, 136.799234431768, 118.417963482614, 124.069843326005, 130.780556846169, 126.882905761605, 126.875487874694, 153.732440220223, 91.8607737502413, 123.468227591222, 121.615382317095, 118.295521178319, 125.87428332545, 152.592501400103, 158.67446161496, 160.725427137981, 173.027811307827, 106.728339648846, 124.607736480143, 116.63307249554, 151.839953748806, 95.0987541551648, 118.516036058558, 140.058931895181, 132.561299073182, 138.45145100962, 140.94945831389, 146.269411965764, 137.309531385617, 123.993584533301, 162.229541216615, 130.878049272038, 129.832907668218, 143.998616300464, 129.720879001324, 133.065665160401, 132.91201904332, 155.521427457257, 123.607482101582, 132.1996568447, 138.388896580393, 112.100386902737, 149.814427291599, 107.7938862597, 116.541603676995, 131.441812937527, 148.758484524113, 123.721800060474, 133.928183757619, 140.151480104978, 158.154546759855, 156.40072709473, 129.82261612429, 130.398224865337, 120.062292055349, 139.197401966061, 145.139852460748, 122.599471509019, 142.165032883038, 162.227684651893, 120.770569654847, 140.254786294769, 109.118659297508, 162.571819217227, 97.3148627883588, 132.364826953042, 107.637531611027, 125.330103834106, 133.151411115968, 128.768182788701, 153.046719033808, 148.356298879886, 87.8287257352583, 135.750395995481, 138.240222441559, 110.399337267487, 122.343477601117, 114.290478072431, 145.486920469647, 141.23546999444, 123.189810561192, 150.075443214829, 141.411130445127, 160.98008928632, 98.9312767367988, 105.108473282037, 129.177746682885, 111.829269890628, 127.650659912502, 116.517884730262, 123.503889514665, 135.565461391348, 137.550474167045, 150.074329183739, 135.282239709706, 137.784997016517, 145.00013344438, 152.000074253859, 131.183862724125, 147.159605418313, 123.191184850827, 136.790057531524, 126.590222390743, 98.7309348108907, 112.322968957181, 108.253397627744, 119.917235988916, 119.371141629141, 137.238304790051, 92.5218971920921, 108.114170229088, 123.294799264666, 144.38319076436, 144.517832659991, 94.4052248905544, 112.74280396328, 124.577508299576, 121.130051086594, 132.531226662446, 123.999479250493, 132.068173039737, 136.965455790593, 107.599019756477, 103.434194504813, 139.624046243923, 147.185914698494, 106.351073110709, 135.714559946288, 149.893989513578, 120.886586243058, 132.612743671699, 135.531040120615, 96.1875031170133, 150.884261387079, 132.395114430131, 122.760103585169, 140.430739017577, 154.166482496636, 131.301309630928, 97.4145923729502, 141.539492217406, 122.435276820848, 138.332481436249, 141.700637514411, 87.8106741871658, 114.609186373758, 121.879619038458, 151.035343466401, 137.353370792729, 108.609080405975, 139.481948788147, 94.27671462203, 113.221143808193, 120.4816531615, 125.331781528151, 115.0073475512, 145.301428412068, 146.425561451827, 161.533830274477, 119.785947745113, 107.261794039421, 106.208700249537, 148.376510984328, 121.19646106516, 124.335589748734, 130.516193100954, 146.841650502948, 126.275456879728, 119.628795006076, 111.454727176105, 136.338324022048, 104.126226954122, 107.822454509004, 133.540397308343, 153.809501693736, 142.139720163893, 127.302222487639, 150.289084680555, 115.645839377047, 161.883055558055, 98.3149487484984, 116.978116633864, 121.645318046716, 150.147620891654, 126.074839888851, 109.965444660236, 139.578011385817, 184.165237715475, 97.6749120077119, 133.227223226742, 116.213828351163, 117.9929314448, 115.283243103202, 128.138554258256, 104.976624468074, 105.597919783397, 93.910345147095, 115.228632088058, 116.472728610171, 130.254513234728, 145.668833950161, 144.139769407583, 135.494122772255, 105.233315144493, 142.009107567922, 147.070427962566, 132.989225099487, 126.725465467775, 137.22526389025, 147.430669568037, 112.991471298393, 121.805009362264, 142.300519484535, 114.609612307831, 133.555208546716, 140.107490130596, 120.904408064131, 158.081084294036, 102.901062775434, 121.908921139757, 139.350049507554, 145.875537619017, 119.356609617756, 103.669924283808, 119.371772372934, 125.263364574101, 142.093744217387, 129.427612032337, 145.48120356988, 128.283534431046, 105.816583875792, 146.311089091509, 145.844967178228, 126.443776613458, 111.280072817461, 129.462616962893, 114.340605040416, 149.309632198841, 135.241461817219, 142.347910268876, 151.354201226631, 105.45006238555, 120.841171893876, 129.818448205495, 126.236853075806, 109.396414368022, 144.345828079748, 131.286437809924, 113.197748846122, 131.969338359403, 134.83359229273, 110.452703611612, 124.276509769179, 157.168612943705, 136.720948085618, 130.459573600325, 127.919719518638, 123.372454189055, 104.099859482744, 136.973170922204, 163.306666530335, 134.396906005181, 144.761034141118, 102.85749072863, 94.8385262676884, 123.311690214272, 116.49443812195, 115.366919679415, 115.742569464097, 120.174610691033, 127.691983456705, 113.329224965983, 138.778102043142, 147.799311480807, 117.726776943491, 153.454880554599, 122.263572870661, 123.488981302133, 142.893840330167, 112.694073650059, 137.836056583481, 128.495342377513, 149.985714500956, 136.474645549056, 111.858005373351, 120.78032150386, 158.778825067692, 98.1995181255519, 113.562447396082, 131.818767841962, 122.221539370052, 152.320384534555, 130.905188921584, 135.998197352439, 133.636141278061, 133.332671576838, 106.893539616215, 149.410826250493, 139.443362697766, 106.742840834007, 100.846883880851, 115.768384433487, 126.241783532495, 103.612345200036, 154.819839961929, 111.604342154295, 127.242666891586, 101.46701601928, 139.206595877981, 117.777000811474, 129.847578330119, 130.627253738498, 100.569527958431, 92.7396992869053, 148.778416023305, 111.217529091172, 134.079019367109, 121.12888040793, 114.104465548149, 142.977197760408, 144.120508726768, 127.678856387093, 118.926286754941, 138.352308818641, 128.768480629501, 131.272887491213, 144.231552356535, 142.194297569882, 108.229112879363, 124.021778515076, 160.17658852215, 109.662996652446, 147.642159905897, 140.686504102861, 139.93796379419, 121.693056780745, 149.556040714424, 123.492560232465, 132.293697907858, 122.724215693999, 159.473392309727, 150.234976739202, 136.849887550439, 134.121818011105, 128.002638205445, 101.739110032642, 118.324292160576, 127.451909203708, 125.463775785451, 145.377606109331, 104.471259999903, 136.418615190245, 141.997032463261, 102.56308601164, 144.457563992365, 134.661558011591, 119.39561610599, 146.242386284287, 111.837989859686, 161.402005875756, 141.980404292206, 132.372028721655, 118.503093061884, 167.366350181832, 130.859987935097, 137.244858577137, 126.428674621326, 139.730311510009, 141.619709322661, 122.09876940381, 96.3622083651609, 133.68369760339, 121.143521987121, 136.231802012116, 144.360436034489, 118.249852441144, 122.437299745959, 111.425908258806, 130.705124498926, 122.095019103944, 124.96812254283, 120.552462651426, 132.260280479863, 113.082955076861, 138.904496236911, 148.440177950393, 109.385434398797, 121.661712126791, 107.504956706278, 149.299168459874, 137.655376908297, 105.068310214485, 117.050747502411, 96.396988042995, 135.459664089437, 110.017601255462, 101.38142638452, 145.72386371475, 137.327192053164, 145.577614464225, 146.394329826937, 132.576076743252, 147.697127296177, 125.11854365289, 134.603298606525, 129.19928070196, 125.85320342935, 155.532266009162, 150.751541937902, 153.781892839136, 151.122550163066, 116.117285589355, 103.33533131815, 141.960237292773, 120.492280643402, 89.2588437667222, 108.566403345658, 123.008186805579, 110.00286208458, 124.442689631757, 155.041401972988, 136.962245003504, 121.079665715485, 155.847238364236, 107.023210624831, 117.291035480458, 129.844517044533, 131.707859241546, 128.091656148476, 114.252405978174, 131.115347929207, 124.92000768758, 101.693405117017, 135.481627667123, 144.74376238175, 158.654555134245, 122.766383086027, 126.375992214874, 164.88079754725, 126.019644021297, 131.078356765355, 148.648888555307, 124.730140450502, 164.760894085065, 109.355330434323, 136.920651215928, 130.250557808532, 117.133241213992, 139.47577603139, 105.668794324057, 131.196758338565, 128.270048108924, 112.61501069023, 133.462404251756, 126.195831839927, 132.309484740828, 146.096946469835, 144.383153017468, 158.091579607708, 164.708934554903, 182.30758243734, 128.156297147461, 140.984815190615, 132.488728509642, 129.967199040994, 147.990262847055, 134.670298976128, 111.08194485887, 149.564512048433, 142.124182488853, 146.188987663567, 140.324244048387, 80.1704828511221, 140.912483492782, 130.832300766561, 145.929180250308, 127.632068200107, 144.463114419369, 93.7553758274683, 126.782512581067, 136.999627707484, 149.067291194062, 161.007635655455, 138.598462791742, 141.146431373247, 74.7734494729656, 112.51573972481, 131.578331655796, 131.375992601521, 135.185919062573, 160.287058217098, 145.01822045574, 132.268892539028, 114.468773997989, 122.704696390546, 99.6721110529801, 146.351391871709, 130.503806498458, 143.368666117153, 142.40916398724, 116.828591908834, 119.200079249471, 97.9717469275653, 129.075880031102, 131.734107510126, 91.6900660862454, 86.320422264372, 147.143167911782, 132.606112376178, 100.732010341429, 122.800507382852, 137.364516035802, 112.912506969319, 121.330502697531, 149.176741279429, 132.103288841831, 142.995850209581, 109.046927500396, 174.775721348086, 129.171463035004, 141.134864096553, 156.655878487923, 125.682105666369, 112.791501875527, 147.512845524709, 108.714584928105, 117.112114120045, 145.039242538493, 142.06893147168, 114.542798264478, 133.309379047797, 128.72378928179, 140.049784403444, 127.451545459739, 147.645114619023, 135.180443057206, 119.945850422719, 118.804538369089, 146.087954801306, 148.506378530407, 128.317810907415, 134.813472127838, 99.8492151718722, 134.883670301073, 170.893666783798, 143.452635592465, 124.41192809449, 138.423563827582, 150.62333471921, 136.931951821539, 156.269116571608, 156.508700518939, 129.547136209974, 138.367169033372, 153.600205564364, 129.923960065999, 139.823389580817, 118.126908425199, 131.036354115825, 151.765718046856, 131.662661379445, 165.30094172418, 151.082814774897, 131.55314266938, 131.747979404171, 114.011344545667, 120.436805970674, 167.332701344592, 135.674552793538, 139.867215951782, 121.718172639844, 163.771073505288, 146.015067718803, 118.197494142374, 138.856323891957, 120.632320204107, 114.267144136815, 135.433535145801, 127.319030101209, 140.858111966441, 129.14466233953, 145.26863086164, 139.686256207181, 151.979357606147, 132.287740640308, 104.464892913362, 93.4773291966254, 122.477518322511, 141.800428045221, 110.875257587733, 124.81148108845, 132.995871127162, 133.147753356356, 148.892016488405, 147.407506094194, 140.886825285369, 127.904034859484, 102.806677143881, 159.472555477288, 140.156507823505, 127.472134604856, 143.609339682668, 137.007010268909, 126.751689456873, 115.116947384384, 133.519553653166, 134.078089839493, 128.307027978544, 127.826821496014, 131.481223380891, 172.150877626062, 135.492675588941, 136.661262876958, 136.460648192426, 125.812619488268, 139.046929850284, 126.807377156446, 140.201343954009, 113.212124577948, 153.186372135703, 142.304076032912, 150.590755308043, 140.511853759791, 143.206639134907, 133.474701845261, 133.178606785642, 109.698683989288, 119.257421537462, 133.906221988693, 101.345264214873, 139.606280442737, 159.915609322487, 147.028775323246, 127.391473313745, 138.881927593395, 134.735136662103, 150.819720272012, 106.081203625318, 127.248248352618, 141.290082627925, 137.540403185194, 126.456166884226, 127.863809997841, 149.373223283116, 129.38753844981, 123.770359401008, 141.337579079124, 143.345388931947, 151.909095208588, 134.757428891433, 145.168390535121, 164.963997829247, 119.152823020744, 114.690936334838, 92.1709835767547, 145.15925157318, 121.434389023485, 117.438505234486, 146.08055906648, 135.051047164978, 145.837077140069, 133.590453845253, 127.842269653048, 159.914906291467, 133.201238074511, 125.675788062533, 131.378581112407, 127.028038185613, 125.295285475051, 144.230957811164, 116.764331864451, 155.323566423853, 163.903070798661, 119.486539816859, 146.071151267027, 142.05778074895, 118.792352066761, 142.150379447328, 148.897017998206, 126.545006076066, 122.142185822405, 142.955148614452, 98.0002327000146, 145.123667515804, 115.559147791935, 137.284053373455, 115.63111673813, 121.839073538053, 101.595753260039, 124.223276807016, 128.801724820552, 106.229233678519, 132.997674358211, 143.33601094551, 139.774331223907, 131.734378685155, 146.334387589131, 121.094716963447, 139.055848194268, 152.955533514155, 123.195214717045, 153.330517392615, 122.861230952977, 145.66923783559, 153.250097300666, 138.294033478189, 132.487216620077, 135.110429200357, 129.919626070922, 111.810884710474, 139.481604698424, 126.82397102949, 126.114589453135, 141.543097847583, 131.490956012944, 110.330395602267, 128.125082441931, 143.111871971682, 134.925415607814, 139.265760841328, 97.6188905263641, 142.186422236484, 156.488299205516, 151.991603575539, 133.606474873072, 127.87856826653, 140.604436582543, 148.220639539974, 140.921627407959, 118.018019988043, 110.338355219352, 146.41681534376, 144.505418265317, 114.418820978179, 100.423173284809, 92.6815367278781, 137.147020917773, 153.052047080172, 141.305088718299, 161.662463144588, 180.106925151712, 151.298358364331, 148.498991962019, 120.813718651612, 157.930147660046, 151.836302101241, 109.492156343646, 105.872459686966, 122.546055119692, 133.840063921403, 152.817408878721, 145.279336843983, 134.155215483794, 111.21988695494, 113.942238186011, 138.578796701753, 121.874205892263, 131.259490311504, 122.031040027185, 151.452343836992, 116.840537286548, 108.33381219675, 130.158748616373, 108.77473453487, 153.820509751316, 126.192668580798, 114.653560477615, 117.381508521406, 119.376440922941, 125.263137082767, 110.011653674968, 127.036529927334, 110.464870233208, 144.033747301292, 154.258012286451, 129.236378379799, 153.860100666987, 163.871467334104, 116.022675025705, 129.627756302415, 148.249442966187, 132.16110704902, 151.212809897938, 149.510859746297, 108.636193753029, 114.072578592499, 104.470929347082, 124.59861236822, 129.35933661275, 126.248365647954, 117.553903385636, 111.758521300972, 126.20195322768, 120.786953572519, 148.193987475749, 118.843814399886, 152.021955275679, 140.581230502972, 149.585252366004, 137.098306638547, 126.382485159557, 163.199295046636, 146.243891841755, 161.247807883936, 116.874299266491, 136.742430577624, 115.692966705831, 123.522201398107, 110.413435167481, 179.914834867057, 137.437703226657, 156.176790039143, 159.307711390276, 126.327484785145, 115.643750270005, 153.169686929018, 150.232493892593, 123.858412975431, 99.4478746698091, 142.331046886119, 143.077214738507, 159.265158615138, 124.77385685225, 131.994708255913, 129.006170855714, 137.069379334717, 129.533532160697, 124.550547474579, 125.904502446128, 141.200547571129, 137.639672136139, 106.77851540132, 135.93045128357, 140.820483499468, 135.343145535674, 160.684673862334, 141.732190173105, 118.504324716024, 117.587435585776, 129.130764784619, 116.88719901574, 105.104618250362, 137.68458219761, 149.757817356283, 88.5251879033898, 136.208937739424, 149.297314040886, 189.400795139733, 173.116707866363, 147.888211510991, 133.87457662032, 160.032613100067, 136.999955762403, 132.823940961529, 132.8004895559, 94.5028862586487, 150.075654275838, 140.542386800158, 132.888360137871, 141.285457026281, 131.529134590644, 172.319619431446, 135.249607015294, 148.276509359943, 127.388459043579, 110.714614434457, 139.492761331546, 161.192614122793, 118.097606412816, 156.051427200117, 127.610175997972, 122.888948624272, 140.614492430833, 98.3899348142122, 134.27060793881, 144.874114555235, 142.420810672715, 153.419100112438, 126.757823974913, 148.028330277432, 152.569641483463, 127.250888915916, 120.761062300232, 146.238418346109, 145.830109072325, 120.358245723729, 132.212533595221, 132.960436161692, 106.657463582008, 143.210544137422, 125.183995776095, 129.105607954458, 149.154758216254, 113.603706361916, 131.618837119359, 149.982042513442, 110.802406454428, 136.156519156694, 146.293798143121, 130.061316141671, 124.195217550761, 126.652996585899, 135.018829993464, 144.39393893726, 88.9077190940581, 149.268965620786, 152.299117702259, 132.987671554198, 118.333497022469, 136.650510955876, 115.64465728706, 136.818458067578, 142.739531613461, 143.34828775551, 119.022407472598, 113.719808226532, 128.007718880166, 121.430536032894, 153.107241251327, 137.411880779087, 139.193740486307, 131.003377735207, 135.238991669529, 118.098452520062, 111.349800096122, 134.040975442635, 103.041399548232, 104.569469671656, 124.501180861404, 144.840891158763, 135.989263305566, 152.505717928522, 130.414953819359, 161.092685999953, 81.2596469646386, 134.689016528568, 126.457932441758, 113.564331975279, 146.434162228761, 114.202702128969, 102.104303512496, 129.52822801344, 120.093106716199, 102.517141093938, 154.454889203195, 115.602065800111, 166.933909597229, 116.019806236997, 144.975124605323, 136.526483271729, 122.494967623292, 126.712801067336, 136.83789781992, 146.670116585245, 131.207716915074, 129.943547934288, 153.186154101042, 105.115876643591, 144.655268774199, 149.347562718712, 125.132249948111, 120.713030671169, 135.874038363713, 132.248776387697, 159.395861676063, 131.912761445653, 153.181078947892, 140.168224343568, 149.943520427868, 134.629680293929, 124.819267024202, 162.34654658869, 142.0407061937, 75.1136208639742, 125.976200561946, 132.628852886271, 135.859357413681, 105.302211537286, 170.158999546574, 139.555444123706, 123.610223917389, 121.905965627862, 149.708227079593, 125.143792392724, 135.692021208979, 129.766389949754, 130.664557557467, 120.028340357884, 122.000612911569, 164.6643588741, 137.204957529027, 111.857330548516, 121.228622819628, 131.141610180302, 124.444288561189, 133.454373332781, 149.291163687298, 135.851603623538, 133.804607764475, 120.535123250225, 136.483604385093, 159.979382236355, 135.391687438241, 139.623001101573, 109.676997112082, 142.14236342363, 123.058906423756, 154.907978216651, 136.764802859785, 96.2190934275225, 152.803987583622, 115.223877271273, 142.830506339462, 122.263530861419, 136.501967815662, 123.947385700493, 136.674426286113, 142.975066953699, 118.74949422687, 97.9387665263199, 142.871430122464, 134.706438755649, 129.382332159048, 128.682576409013, 99.1253584153808, 120.954851437876, 136.035099123482, 125.501738519605, 133.973471892895, 147.781988591594, 159.368991996225, 140.656848847161, 146.967357162582, 117.711237943852, 133.669045560525, 158.185301064313, 119.508219280824, 169.784121667699, 156.974248484827, 142.285478504848, 114.606995001666, 152.126022811496, 125.553499280073, 139.269882040973, 142.065159028906, 164.765291203544, 156.815037611472, 142.46582205339, 155.515540572344, 148.584506035602, 150.91752639875, 126.18772272883, 124.964795542167, 131.538195677328, 121.572298687091, 121.670262121133, 132.22074687298, 110.117838088794, 186.655055950381, 108.878526198101, 132.766097339343, 140.383890605881, 100.990533197362, 110.450292686915, 184.538224769945, 122.027118933342, 107.703748503533, 131.340366736496, 130.431265305796, 108.427500678535, 138.522107600109, 156.592043520786, 113.32478185928, 149.335793758071, 136.636976147849, 168.89884845163, 108.138961326934, 174.392738051052, 145.266052991763, 134.6984782459, 115.336894494869, 136.703891548176, 122.000638467217, 135.426636450726, 144.989126179522, 154.960680335219, 136.146710510183, 124.083236021982, 146.464650481778, 134.005756913798, 113.818376413492, 149.096162943726, 154.867933691481, 123.125161243204, 142.187078320565, 125.529181825527, 148.841152568478, 117.115782616875, 112.000461797982, 136.325128074293, 150.473725988813, 121.063649659313, 137.115670420517, 140.627480413705, 142.588620273143, 123.431276601595, 153.539874145736, 110.819218731005, 126.961262887598, 147.051330059136, 148.200447668627, 145.581757778481, 100.330571019384, 130.61307578837, 146.129734149681, 143.092950277779, 151.513929128474, 113.771736049857, 117.322031800927, 167.156136286734, 100.443355980262, 108.702202005679, 119.70140308856, 139.625351617856, 138.059112612709, 122.315423050699, 133.088340173515, 135.75079009759, 145.346329655505, 146.97877967353, 158.301000001691, 121.581224348207, 143.130485532464, 122.775635441188, 143.627552658531, 120.363553448075, 116.955026290961, 184.648074955971, 152.50813304295, 116.351978598911, 109.252643978984, 157.740805221668, 120.310576835228, 160.942695956043, 126.303630918075, 147.795229568443, 104.379869426664, 150.245037161849, 136.845463066555, 159.201892954766, 131.153350852851, 114.719405822591, 115.367893481542, 115.89550382408, 125.253980712953, 131.801073750985, 113.481610330358, 142.39625343208, 159.857238482352, 144.11963955786, 131.328445486323, 138.802573722455, 125.173301287824, 117.91866021572, 124.824988240444, 111.156487953186, 150.257136634009, 132.708579163366, 149.911555679547, 122.05508879651, 122.724195572164, 121.062725396383, 147.712314536835, 123.563050416838, 110.243534266562, 129.909586716854, 133.877733609099, 125.924099993249, 124.636377488992, 153.966917091606, 120.71409358805, 118.983540172646, 113.278201393648, 134.685816941887, 149.45720468726, 123.306550278841, 160.971128822727, 126.123137186111, 160.375018994547, 126.141836057648, 126.00708211439, 131.370382977885, 135.586235714169, 143.437625034237, 138.047536686826, 126.871854141282, 125.371509238968, 104.923134445325, 152.145637693695, 136.846188503035, 139.693670566851, 116.966124624729, 122.840925276155, 136.392568813345, 134.773996215664, 120.790925674393, 127.251644620067, 111.123773445773, 163.522917499617, 122.433369378122, 151.714251814086, 115.577380190365, 125.001749852773, 126.243355478284, 144.422677812451, 138.83315106189, 150.00302396877, 120.929059039795, 119.460752746304, 116.621255980968, 145.013008453387, 101.483266780025, 132.943923669628, 151.018757413095, 106.36842255695, 124.639763742173, 107.966433033585, 102.176328787227, 130.592677624434, 150.352394326051, 119.121161302565, 153.523538924305, 128.090488958517, 125.00825703844, 137.175109507679, 111.492651839427, 142.203183720013, 131.55039889989, 124.185136369245, 119.9790762848, 117.199482397242, 124.562298327897, 75.1827543777195, 115.507970367635, 120.758139027241, 101.774412030001, 144.003164757682, 148.647286831275, 142.858104013125, 136.97316065108, 113.451739728951, 152.450717909755, 130.750945620954, 133.253476132674, 128.022833422879, 117.819366613154, 139.065753988492, 107.071629403298, 128.588552697134, 118.22879089859, 116.603087368359, 137.894684350945, 111.663899456123, 143.629058609889, 124.679196034882, 131.320732635427, 112.100137900564, 146.803923581698, 127.147926467735, 126.446182406822, 139.12845239467, 119.383850103117, 117.326299083053, 144.073048455035, 95.1188419206933, 129.543645565342, 138.714455807985, 157.625655461113, 130.589338001102, 114.957631123967, 141.58190725952, 125.801467869206, 117.274831277237, 124.499604555294, 153.493491122543, 130.672775268883, 145.130140306578, 137.301346877692, 152.070111652564, 155.287553925765, 174.665080895131, 143.389140936394, 141.769879788465, 121.84847503854, 103.186868563771, 133.262045990648, 143.517978425817, 106.817740958906, 131.705975425255, 116.419677749104, 100.327091127822, 117.901890304599, 165.579950893408, 131.310693777644, 127.354831080629, 131.3576488672, 130.741026449517, 122.020946754725, 125.056608601646, 147.847181615269, 140.466344264862, 120.737976150308, 115.942837970336, 152.76459458553, 138.317617660349, 149.050291894491, 135.058879496646, 118.897385863629, 153.9469502675, 95.0129106649038, 143.386031504003, 120.841848083295, 110.670922141042, 129.294149316303, 103.18649156573, 137.211135586115, 109.404699861041, 107.166849515407, 107.063863228711, 113.540050061888, 113.383181118322, 125.231462184038, 126.307613083317, 134.625215987616, 109.382244254259, 160.389605948921, 112.317377733186, 128.587888436058, 144.884057426539, 132.139671928396, 110.701641732808, 132.246150778789, 113.169682739024, 123.123732127938, 124.255924120606, 104.314674254354, 117.022252980921, 102.896190416576, 139.458823233152, 120.901707138105, 117.851828621235, 123.77225382458, 132.833757786169, 150.906274785605, 139.754707526805, 92.5276401186757, 103.271748103713, 110.390058753069, 123.126632115485, 152.47630256917, 150.642872015367, 135.078019458748, 129.943003788404, 131.895322029416, 149.085757283148, 125.028450995191, 157.428123718889, 156.947150807733, 138.148752117466, 101.330373637484, 134.091640251039, 142.600382148785, 136.467368582354, 144.510521339004, 126.859030677557, 124.450824709977, 106.305949359044, 97.9124851855865, 150.381742595893, 130.048788161365, 123.029979004105, 135.148991987057, 145.156956499885, 134.668612288361, 131.200043299442, 136.69600011459, 103.236953965329, 146.583708992825, 135.651795884765, 153.213193314503, 162.006872984293, 126.894714058284, 154.472381671999, 152.984970283807, 126.880865030635, 119.768058137317, 145.628213881572, 120.932395019389, 119.815490940642, 137.390830826005, 134.797818191481, 133.306574445245, 121.912602824372, 123.743976839773, 108.240662993991, 111.775581034753, 135.919537725583, 135.200639157842, 122.683644086793, 107.412712410484, 113.613281418672, 113.041750434435, 127.41788522024, 142.421084961169, 124.669416169444, 130.872439797981, 135.400439441791, 144.273888472886, 136.845069894923, 161.537067783794, 116.778365619066, 120.807729519986, 153.643417035933, 117.606800532236, 124.528799863442, 115.023965498883, 116.86424055376, 144.711774357319, 106.842370981817, 126.704990636089, 119.425598184202, 117.952651386805, 125.85878648932, 143.675762434601, 129.025092950169, 119.935996313875, 148.518148371868, 129.484222041569, 147.130385658174, 109.584871800286, 118.816841497988, 123.096298711801, 128.122063525821, 122.294377313315, 128.478157487367, 120.064112613779, 167.957818576167, 151.873207415966, 114.431974845446, 129.548779106682, 128.48251934668, 124.739137341308, 144.309946980441, 118.779492924013, 123.380347336954, 130.377533247255, 119.705218235906, 113.085917546081, 126.066174413232, 108.745840538546, 140.994758722129, 135.835822542987, 126.74465837824, 121.360965729288, 125.265607149968, 143.534949059368, 126.676166205719, 121.074242405291, 139.40579882082, 128.980128372459, 141.125219722504, 131.611526459819, 101.245147168391, 142.047551908023, 119.784337800777, 82.126082400455, 135.432792740237, 128.588295811258, 143.754848108098, 132.398196484627, 111.466310082506, 139.668240842293, 107.228676301101, 139.975512588872, 130.839297688297, 147.562594634123, 124.595698458246, 141.814368455532, 97.4756069462741, 118.603347296596, 131.476241184703, 129.790158992626, 148.060782778824, 135.223090324992, 143.502114338612, 149.160048241931, 114.045354367679, 118.66703423652, 127.824937268426, 133.466012600091, 120.137676941093, 129.425036530278, 143.460585198771, 117.955627478046, 166.609349954776, 121.16278224822, 121.897536636856, 125.531613185262, 125.518815051998, 122.535757772468, 115.433696605612, 116.598697990854, 118.390719924656, 106.313461946209, 157.27662105078, 149.437057137808, 151.697989347445, 124.601264415826, 161.002047079559, 156.144273075782, 110.207536331043, 147.441621209727, 131.334487754616, 133.995780024142, 156.602229634545, 96.7400230610693, 126.324452739448, 129.487420788467, 134.350938612513, 161.364731461325, 158.808209938914, 150.929078191142, 167.65397529029, 129.625118893596, 148.38425798506, 115.766418449876, 115.966985397812, 110.512862119854, 161.238628087946, 112.209506986207, 132.947352931724, 109.590692227452, 119.834896704272, 112.848567980661, 125.891106405398, 108.544946020976, 123.586703123366, 117.83149262359, 156.527383658665, 113.143419683606, 129.786244525548, 123.978220702856, 160.215156409846, 116.074038078181, 134.233167158168, 147.131955505485, 141.413982050192, 116.413059556011, 110.266827735211, 109.523974949028, 116.999045297553, 120.0696868823, 145.881261003377, 113.453475810789, 122.173958754081, 132.936316420877, 132.162016421439, 129.585026367744, 119.823757435022, 123.993842404125, 148.979913200342, 118.23103380796, 129.632814878801, 114.246559991239, 110.419532579894, 156.427034026234, 145.513732471398, 122.79329203688, 121.853273607217, 105.181087908986, 158.968480106062, 164.806772356088, 170.90613546935, 163.937980629075, 119.400331448198, 147.050197413685, 115.013977293954, 128.971954511441, 158.065929544349, 135.497512704089, 147.789067467838, 115.928706055827, 128.298460548026, 123.46379000282, 140.580930685178, 130.589169943395, 131.2505585579, 145.253631262733, 148.103704243529, 152.45838314751, 122.449692785994, 156.856704962482, 112.287324522353, 141.04751055682, 105.863124978425, 141.034269287723, 137.024227467966, 133.71331272842, 139.338650190848, 132.197346010742, 142.082793631117, 156.563476036396, 148.332880967283, 103.787008675417, 122.322292739647, 143.371284089532, 118.920969650521, 123.75743197776, 132.626084891119, 100.323150609528, 140.242176288979, 131.928410795887, 140.755382160243, 145.771098344449, 124.358971012568, 131.346056470356, 108.601127608638, 151.648901083714, 143.310178224685, 146.566313198005, 123.118865526501, 96.4445946910623, 120.861656939078, 110.939089038594, 120.481859424943, 135.589561094016, 160.050303694256, 132.595753170367, 137.586347261463, 133.516658308565, 161.944502686832, 163.419872425455, 121.585132885912, 139.796459439573, 106.10166005897, 156.320725775043, 142.350209151256, 125.410939082115, 113.906459816164, 163.223321966879, 129.648500309709, 116.965109949635, 109.668979970478, 121.748429754878, 123.420411332512, 120.334155055751, 138.349842490973, 130.536638891556, 131.738799765879, 127.407043698703, 95.8938294524586, 140.159020740979, 128.872254866957, 130.422725434091, 108.75814577344, 106.906233731513, 131.996185159347, 135.298547230817, 153.255593082787, 95.9449830639822, 135.690440085026, 107.964727101638, 123.675523728803, 112.025109073298, 141.377454554155, 126.934968881108, 157.722490267046, 136.709300568897, 140.963903827215, 118.756667621457, 135.309674630984, 134.801759745023, 151.11092551982, 144.80520813027, 126.932596314837, 141.263923194924, 142.140401764071, 123.83017848806, 158.961240720193, 118.4779106504, 151.082237253031, 146.195595669496, 136.022691345558, 136.13451698277, 120.162325341496, 116.180878333291, 95.6406033568749, 137.420150187324, 148.890644585024, 129.894019091185, 155.069772040903, 108.010637814427, 104.047377034742, 145.812440815291, 133.688105722307, 112.588109261961, 133.75744260789, 134.795151777457, 135.944220951718, 145.81841594545, 138.61230278329, 147.860288296135, 152.058576284091, 119.768400491246, 105.471583597351, 101.604511211654, 115.609210808596, 142.9004929054, 147.505468324502, 122.150318015466, 115.588661334235, 125.559447309406, 108.042572200152, 122.943456765678, 154.040605797693, 140.70884826172, 107.366125317719, 137.713150460001, 125.805248516527, 106.16637819206, 138.081580715722, 144.661557190438, 122.157705484912, 145.794967550543, 134.697606748665, 141.151398634709, 163.388577663011, 124.688293388614, 151.345192551328, 133.852896501263, 137.190783642323, 117.608092136908, 139.16424327967, 109.434992701594, 143.785473969724, 111.00677630603, 124.373515674569, 141.67856167681, 131.102550730246, 155.436277421672, 167.542241211016, 171.998450543869, 130.54733817573, 124.834931562796, 141.608145129564, 142.887912893729, 131.084302196581, 148.173861996672, 135.670514016549, 108.624910954884, 166.254318033777, 124.73425081307, 136.061297255454, 124.229388690871, 124.567467638561, 118.69383588633, 102.440989299093, 127.918628480372, 146.336648501944, 120.167527267846, 148.10354781614, 109.605082800099, 128.863660049195, 126.291372938263, 123.799233518141, 141.603456724904, 98.4977336944134, 139.690699755244, 136.541687933179, 116.850699193913, 147.590647962774, 173.46982331889, 133.056411641611, 130.657879670518, 100.781243405843, 143.564959727012, 127.426492776641, 142.456581759575, 132.801705856226, 120.703934392927, 131.280666432617, 144.885064617445, 140.916125598161, 127.79982546626, 127.584243888181, 154.100797030527, 157.82058251267, 133.697143792051, 143.758707224598, 107.905581236542, 143.903888704186, 163.029205596717, 133.228074641198, 100.963099090546, 129.990145658538, 122.463424694168, 122.179979311638, 124.767638295735, 138.501361217284, 112.225549593904, 129.209882779037, 145.209410703843, 149.418105491232, 152.192889067129, 112.367321286927, 116.551842118465, 126.690552066352, 106.27765459024, 103.424151388502, 158.086055647787, 143.40226665394, 112.264004278549, 136.664627405403, 119.271154574739, 122.099922084117, 169.667882491384, 110.932899266013, 84.1835983788828, 139.977700224874, 101.689173884108, 158.123310939259, 129.360843018125, 94.8263529062993, 110.722580234033, 110.34868393712, 113.059643738518, 112.375689564167, 106.874343264563, 119.978387545703, 120.957882501698, 147.02040190156, 171.280944900244, 122.055255130393, 125.312022237462, 138.701170085508, 128.569310938846, 155.047548312945, 135.240020467125, 132.841311231251, 133.354171586359, 129.251017051967, 109.828518279744, 125.570991367952, 130.289489365595, 120.045103665418, 116.685648418111, 99.7004129740645, 122.157296477984, 143.47929617059, 102.945283693209, 120.3085165241, 119.914539547854, 114.735212947645, 151.073978594297, 135.108141688768, 124.643388653228, 132.178068544942, 149.283580229388, 133.494417559913, 121.753146125673, 120.117178338841, 135.495485449805, 135.559017728638, 141.11949814027, 128.231498847412, 152.048570861981, 121.294409831498, 155.222493879781, 122.282030503312, 135.063707118337, 122.061072048678, 118.449076823933, 152.823818513006, 153.814989750137, 117.085265152722, 147.922367341096, 157.504880666808, 158.89122493714, 125.104780528238, 143.969884359505, 111.551137602051, 129.191753396957, 141.102263241511, 106.907899888793, 122.25651146207, 127.347464579364, 135.258973304339, 128.252178572256, 137.333183177351, 133.436712450132, 133.719574238198, 150.609312546743, 129.244244710925, 128.102203435509, 137.589915991933, 163.041476952039, 146.818859414154, 144.402670010383, 129.618734176899, 119.791545685308, 110.721389783628, 129.050617537608, 129.242677128161, 130.16299851426, 138.258327328564, 115.123823193677, 134.943013572101, 130.300976163743, 130.396522554642, 121.928185980304, 127.636094831648, 137.017221532165, 127.702996794397, 128.945079771907, 130.00459386595, 139.283639080397, 133.954993764782, 139.339378355431, 128.485196536292, 129.620597124496, 100.999577061151, 128.844017478147, 114.365237647314, 127.962996925472, 133.939907265945, 125.584126329974, 137.019335078093, 138.992634460408, 114.383895196375, 112.986246068447, 113.577536640106, 114.222109925435, 149.614978658611, 109.88344363377, 112.35105205062, 133.041612144437, 102.033437581009, 138.525815914924, 130.135575356313, 135.9488021611, 154.088162876777, 139.914735734423, 133.116652073754, 121.700657340602, 126.841589570909, 121.024299864602, 131.637200963659, 98.9910755836898, 146.659110228554, 114.674923110325, 116.435073644531, 129.046493980814, 134.432510740534, 138.195609588146, 120.347887598751, 129.141738080786, 125.008695620008, 148.067752732638, 115.84737661917, 161.124967662055, 129.340304270075, 121.939095091375, 107.874366525714, 130.704051588704, 131.49561442747, 126.997624741713, 138.250723085309, 123.405619759057, 130.054613909902, 145.849220199695, 125.414469018536, 116.135510173845, 138.505709138573, 122.102635583489, 164.087508818076, 132.656530413014, 111.810629575404, 111.658672102786, 105.972906890077, 95.3024009538891, 111.057067298339, 130.686155617041, 124.112376709461, 137.627021197918, 120.436984561722, 101.540060461372, 151.366096961226, 144.978512189373, 155.937699987599, 102.602232005232, 141.706650232503, 125.00885506543, 122.167716225172, 169.996429199568, 130.806048151734, 149.969406518976, 128.055832118113, 110.588587256016, 125.091678914522, 105.663476380578, 144.249698993525, 103.118319359613, 125.661772010513, 117.02337792071, 140.108695933814, 149.792710406796, 144.793373424823, 146.191080082275, 126.335101688514, 138.125703802941, 117.334008470491, 126.418940830967, 142.70141613882, 122.62815560343, 155.657184493507, 132.103888862452, 134.956414649617, 128.942015822863, 149.243556483528, 157.520471556888, 157.250440675673, 145.96858082365, 152.955443473968, 150.567969590126, 137.967759374452, 139.253682783386, 103.058729775127, 133.475879201429, 141.890574963816, 156.805566106963, 141.188264892149, 116.715295559724, 124.243034024411, 144.14076865857, 126.132862149247, 125.913927264645, 173.037413857808, 138.511446794364, 137.167238236922, 97.7548870345962, 101.28970649214, 115.070410317803, 151.934050693935, 112.856590109207, 131.721363134374, 146.5452028876, 107.30725121652, 124.65020358728, 116.916235684663, 126.671049839697, 129.709633234535, 86.5358803279974, 144.151167748305, 121.035126175924, 77.8038587619199, 131.187113653842, 135.112722129692, 118.841237528323, 155.899672460859, 137.636341218065, 123.149026888972, 135.023392074498, 120.66022021253, 137.145029418216, 139.365389877745, 132.528533059598, 122.43865313331, 137.39397953945, 142.784963812784, 123.081480028335, 160.838040586704, 121.202828808238, 134.187952785578, 127.856538751563, 148.026905454913, 122.091038154114, 88.6050207669858, 123.443959342467, 133.730125860481, 133.472614975888, 142.483238355033, 107.926853354828, 146.753884070189, 118.972657446697, 123.724545989597, 139.846040448014, 112.210979360323, 142.29109749201, 120.615479787489, 122.590823117088, 137.394906091228, 156.219363928333, 141.661414383592, 133.879721310435, 146.97226212193, 140.147922904547, 124.985215333313, 141.287615219649, 107.71868190228, 161.652109457321, 123.37258276167, 145.27753924925, 109.315171833204, 169.22081945231, 122.396507582487, 130.482247071311, 96.8891205982936, 140.668142200061, 118.319271226745, 137.9461935888, 145.041009037876, 145.998455789224, 101.138098912784, 122.927524898071, 135.682664380087, 144.787764927943, 139.962641758645, 143.561174150323, 153.033984725972, 112.970495651896, 135.268299980537, 141.529571758417, 148.781476147427, 114.409532673218, 126.323895773236, 130.284259994255, 126.592574185199, 94.9498149355512, 112.330662520224, 133.202223365977, 119.5648532933, 112.099453645055, 144.542207492694, 118.605012323871, 143.582113403314, 154.713574310657, 139.579786590196, 139.343291227229, 127.879903288579, 145.129172330035, 123.812158255002, 123.452860190657, 93.6555254965838, 113.154032770242, 140.688353264101, 112.729033776964, 149.169055214797, 140.042499878548, 107.721881154236, 144.378575070227, 156.609471817096, 123.783978874792, 121.405827209127, 139.405024246177, 89.3869312886461, 143.906568865325, 115.496909453696, 132.46973439172, 146.886791089246, 134.042065532816, 158.23595289297, 138.279469543414, 121.74616471803, 119.139073627071, 152.574780491681, 131.043179736538, 121.76433682272, 129.37211708989, 136.56584520794, 99.1464654318539, 139.67138541992, 157.104424481757, 121.214460617614, 118.070648314028, 94.6247521222154, 132.831357957186, 109.596996046834, 122.960380189755, 148.238652272093, 143.911838505217, 127.161782244521, 140.648202933168, 109.842310860177, 138.934590111727, 171.520775862845, 150.331234746509, 109.858976991403, 123.644528554048, 111.460409157332, 132.689403001142, 117.154072764331, 121.332154249085, 119.274516032533, 149.118382735135, 114.036788902693, 144.467380501053, 117.985968954611, 145.767399349105, 102.923065175807, 122.594179367137, 112.050822470676, 145.525090852628, 119.249471304734, 154.760553265064, 136.498556639564, 141.78028342088, 139.580276827331, 124.040693855079, 136.156508991032, 138.503965644323, 121.862367795333, 118.781625742644, 150.349710540632, 134.939200859327, 126.733062200659, 108.266318113646, 113.700300680079, 101.930159108871, 127.437894229611, 138.156966575393, 160.670898270742, 118.168450275849, 111.337536939523, 153.896445977919, 98.6175578987533, 99.8897077099909, 143.737243245944, 124.05073600232, 122.038170944481, 129.426008559042, 133.905247075854, 146.635746133666, 146.943285336685, 133.11109522564, 166.276035068607, 103.625994248374, 151.091083605177, 141.29754595236, 140.755611349026, 140.664967150174, 124.624053894767, 119.345125398615, 123.369957031469, 112.429554046295, 142.231159786825, 127.287174765514, 112.610128177334, 126.099271627739, 125.731863088828, 128.168754819145, 106.917598670161, 117.838355186912, 119.823263437823, 106.781635384605, 137.408095104039, 128.944296893723, 102.961301698145, 140.536984458658, 148.280328308461, 132.334371633915, 112.637658331226, 138.690200579036, 140.6427694762, 151.532146034375, 149.965281972407, 88.2952511902173, 135.829738589935, 141.153753846581, 145.939489368219, 138.902582067841, 151.970528174316, 115.146699151625, 118.620189804818, 145.050967712542, 124.365372416843, 142.779601017724, 135.118417284384, 95.1856852746798, 95.0562940799584, 114.661803648911, 133.517719922182, 120.133238519196, 129.41527700004, 127.409692064996, 119.537275507686, 117.442639483734, 109.564671526414, 146.275648263048, 139.744995536945, 141.879277307189, 128.364116364403, 147.758398309431, 107.294921779788, 174.39950786075, 133.04381224265, 114.65689630407, 123.383699992525, 137.390024033499, 130.545551294216, 118.633498024113, 104.187369853139, 134.777970562006, 120.89906986208, 134.358272270388, 111.611153654604, 116.364609749781, 147.884202617654, 132.463865907406, 141.163485714633, 139.340593375422, 163.037268670891, 156.773928515937, 105.832552704111, 142.472349679237, 109.469847718231, 132.477424207907, 118.262342359483, 130.450794766375, 138.254241944382, 145.584966682193, 116.427150322294, 115.784336884558, 135.500179531625, 148.486929908142, 141.737264542511, 124.979384276136, 134.96788930135, 130.473206333532, 127.866947725048, 102.255590453516, 122.864323436185, 122.517476576434, 139.87327958714, 143.185874528039, 115.978716477856, 126.152723726747, 123.991730507758, 149.573306973988, 145.001189569599, 113.528903873906, 130.500712053618, 120.484398880107, 146.124656572317, 155.91071158555, 98.1806210541864, 159.258086722267, 159.474275215368, 109.371655948472, 113.669498211046, 147.428958890234, 122.970966360029, 140.209661830611, 124.916530542282, 145.621099421951, 115.573305883376, 131.131723816547, 97.0954430557085, 93.2628946308843, 121.378171964621, 144.432657290126, 124.00937516909, 128.740817152893, 114.664928542547, 130.940905790308, 111.255232675094, 164.693297729262, 101.097037493667, 94.6650924031981, 117.24924009045, 133.798298980492, 129.896621123522, 136.0688299425, 134.934466705409, 146.895994027891, 130.149780389128, 149.613016276303, 125.770412103501, 130.375104794995, 114.111465154505, 145.968889198944, 116.12058547134, 143.741963376268, 149.972575973717, 140.353411605755, 133.874475849314, 147.206577209466, 146.732805428693, 125.000882296153, 153.753542644064, 130.404295904801, 125.398464453555, 115.445165865561, 129.012770540086, 162.074775218928, 121.78520166911, 103.493146064155, 132.426478793071, 133.540526055416, 129.651604929228, 112.7687477131, 134.817210874802, 134.144379417898, 96.3078209014274, 128.033347614384, 164.492586536283, 134.341732598401, 116.853609582518, 114.466933261956, 150.17952712449, 94.8387376332615, 142.49481780993, 129.029967645156, 153.403789718646, 150.107167440036, 133.03096860374, 105.765333091181, 110.491133385, 96.0189824965206, 148.122429058624, 130.005678448593, 116.116701383932, 160.916047416884, 131.166912481299, 132.924272749311, 129.871171308753, 147.174300820294, 171.174108174953, 154.567726826682, 108.994825947373, 99.6653669136878, 160.600094489486, 162.651218483999, 117.46963783437, 118.087720811197, 112.308537935349, 154.922250851579, 134.529822929667, 140.594601029283, 152.027276016492, 124.760654114589, 117.162353288462, 137.289958035627, 137.706447412563, 150.995459165427, 116.085911719756, 124.96931726093, 152.818441502772, 127.669255213513, 117.936048224935, 134.992674394995, 113.704807048772, 131.259041799976, 143.82183473001, 136.79977734685, 132.591618073891, 135.703379403743, 111.452991058861, 108.635251904742, 151.146813016693, 138.959925295829, 132.795037399312, 179.261085552239, 118.995877872797, 129.87908715506, 100.576751727493, 90.75383118175, 107.830809497171, 118.729870484802, 120.524575094174, 138.084578231855, 128.579323528314, 125.121104848645, 133.141670945843, 128.004784772858, 130.027249483548, 136.018543051909, 138.007066684098, 152.641606966521, 125.927334635881, 129.090425811442, 125.857383164972, 131.039097490255, 119.10793074925, 115.713645663613, 124.512802262517, 124.900522325614, 156.93747680333, 147.999828325166, 152.279346790576, 123.651657109572, 176.450215382599, 123.84283569419, 133.992749198847, 115.1101999465, 132.408847416729, 122.384498366048, 125.757841219348, 138.96161788128, 122.82808593506, 122.149079671565, 127.2912322036, 131.530704361181, 137.430626323324, 142.258123786011, 147.16197275865, 130.651062555046, 124.318530967202, 130.515802501209, 107.717780876377, 104.081565548066, 149.973874224352, 121.817859105338, 86.6694043368934, 121.939447559135, 151.631195535753, 140.08209653923, 128.315406483162, 140.578169859684, 103.071067482281, 104.891800447385, 119.170130754897, 117.865816576659, 145.929500439045, 92.9449074184235, 137.540572507649, 104.837337307756, 128.483534609525, 120.978464026058, 125.197145627823, 120.349373623473, 126.186800608946, 126.120460298861, 135.85238586967, 127.129935511854, 114.924849953869, 110.829430627781, 98.7125186208411, 82.3391815681387, 141.998055311376, 126.738750299933, 105.803906097252, 125.784199991878, 126.836390525756, 170.557645739004, 130.148013625935, 141.870040732781, 141.602833140709, 136.613616694743, 119.121192108215, 121.938859603789, 122.538890491203, 143.801686750088, 122.964877067859, 116.588719395229, 135.184132568907, 108.114109688409, 120.999168410706, 147.31078295024, 129.868168442887, 122.508050547151, 129.177683562695, 130.70320053352, 135.818292812435, 122.197877911545, 135.382503787835, 130.700036412522, 151.734331245312, 133.097022836511, 167.940763083629, 127.808610925442, 158.634592711894, 138.202895704134, 129.635914013485, 137.531606360622, 131.093319621919, 138.064427703773, 139.629416179765, 134.174026931568, 148.040339559375, 133.230335007255, 123.05125076651, 159.563374772967, 106.652908631099, 152.808554295502, 132.870630211233, 152.293075161049, 146.562475648595, 106.100814403974, 140.482768143367, 113.120684233972, 151.450379361597, 129.237991077415, 118.497415972807, 119.935947088623, 164.247633420462, 158.871263129807, 154.90047308823, 156.935685192559, 92.6814706375374, 128.032805634232, 128.7699302904, 125.770215595027, 139.335579712707, 149.223928137307, 151.45051035497, 125.666805359495, 152.334766781105, 109.382521646829, 151.990231745421, 131.171595156599, 162.29589168608, 109.471474412961, 129.563654718195, 126.930352676526, 159.113544001837, 151.228889150836, 164.065717291944, 117.702577337236, 122.186207067227, 134.033499421772, 120.141290341298, 126.632527287244, 110.545843265161, 137.828593286305, 152.56072772992, 138.945697839158, 149.703935366519, 131.047580520743, 156.083873898867, 134.54548044964, 110.537905436493, 148.611293006419, 116.627097917896, 152.445823682147, 135.489876430413, 130.619060573947, 127.575375336365, 134.895420961768, 132.121902368588, 107.705510468937, 125.689841209525, 153.821919189942, 122.295046028889, 123.05039411282, 122.96134168448, 133.313733704078, 126.565359564578, 129.473442692931, 122.948394926912, 124.421152817522, 106.113080627972, 94.3228678640713, 139.330596377477, 136.211043369527, 116.258050620789, 125.820035885297, 152.839877264239, 142.399731947597, 120.31709907187, 145.061865036897, 140.587564494259, 118.609423595334, 159.578571734948, 121.684925583571, 168.445975835317, 103.137187120829, 121.571244683602, 159.381678449727, 130.897708031212, 143.431907924537, 124.432398485297, 118.659775003839, 102.819092627556, 127.067114789034, 143.324791928845, 139.114755069743, 119.107050326786, 117.550570612495, 134.650744137912, 110.210797759435, 137.228663047043, 160.043944664951, 125.867683180075, 135.501079249085, 148.256880881601, 114.958501784132, 154.969676876927, 142.246863414928, 125.148272729025, 114.225748281823, 156.168509221226, 130.197774481599, 105.670214774656, 113.255290252236, 160.051778919266, 134.860420651204, 136.678138386731, 134.890377553927, 150.150096291463, 163.881846182046, 148.76535665579, 138.867604096262, 169.521960198465, 128.030996402831, 115.509253684441, 145.445335623714, 154.304047191589, 116.813471985595, 126.518364123142, 136.358302556901, 123.43639115957, 183.279339947934, 129.262288872807, 135.919584656599, 159.893595843055, 122.650256883684, 119.034427911817, 135.024536278299, 123.741997271753, 129.107851344897, 121.662697335549, 134.885490398461, 160.192749508771, 143.938722329046, 131.719100266207, 138.76186840078, 124.75957260968, 153.255428698663, 100.908221438225, 143.096537336243, 111.955525982045, 133.242666041311, 96.0973862553506, 143.212960721367, 118.807248122279, 137.27553911096, 110.200818396475, 133.660675548899, 140.280584591857, 133.345805782766, 128.207544060355, 125.139876657485, 139.458640527736, 149.354360845709, 150.326636933654, 158.464760962206, 117.246555937639, 111.265094104743, 102.899076783346, 136.972096670798, 134.453075632986, 121.903211989711, 129.782014485293, 124.826209479185, 125.491425005389, 115.869611454133, 147.50142134142, 134.446306253827, 127.938298911463, 116.505712062509, 110.884992623115, 139.179866334816, 130.001669152011, 155.641883332309, 120.366664197449, 116.769587571897, 97.7670092394492, 147.1345038969, 108.7626651881, 132.307076785792, 113.53661241056, 133.179316584343, 150.262660608718, 152.000731587895, 148.099740596377, 126.443873213905, 164.005543555249, 146.300038889909, 138.414776765319, 114.393922433678, 129.090029400683, 141.12628785429, 97.4668618787067, 109.013161394987, 154.426010568976, 147.673933161848, 116.77171366094, 117.672019214094, 132.347640025373, 145.054142297211, 128.663925009337, 116.530880630548, 125.485076153379, 141.874349714559, 104.737456903544, 106.563365239861, 161.766097647165, 137.725833323365, 134.449181776802, 143.122550045761, 121.736539797744, 126.022868151605, 101.124830580888, 118.574722090396, 118.150170151626, 111.10408053379, 182.014545259901, 112.441255457459, 121.385391155737, 111.519496727756, 100.260871556928, 109.281197310683, 114.149528726342, 147.925826246291, 143.676795434251, 110.493584630589, 120.652994576283, 146.431729625265, 115.60431346561, 139.956308147908, 113.825247389955, 131.22691815483, 143.650352869882, 151.79388928938, 122.042139447586, 143.485827837451, 133.056919925709, 114.788847988311, 99.7501090524083, 126.787861604129, 134.89531238407, 115.099310445261, 105.150315420832, 103.991150616775, 151.276383946856, 145.148722524249, 164.052237617475, 121.848317763278, 124.53020112466, 119.098681239703, 166.741836499138, 130.194708889924, 137.118193480082, 136.736845000514, 130.848024087831, 117.905427635766, 137.848092650778, 139.512462555926, 135.670848184849, 133.110773333895, 88.0731250333919, 112.352506088702, 122.019674062916, 151.594346984569, 142.604112346164, 142.914900756481, 130.036725926605, 142.654760848609, 108.641427586818, 146.130168727732, 131.505063747361, 136.192440945653, 110.834966709106, 115.031090487103, 131.966170749274, 117.513018098197, 130.825903608252, 125.025700429474, 112.349237520303, 181.367412342789, 107.978354368087, 151.234888133856, 131.429715187203, 116.144462601714, 111.306076860343, 119.647632217688, 161.085064725029, 84.5825387999789, 117.070978659656, 123.652337143251, 131.120658346956, 122.139958146148, 137.678993585056, 138.641110066712, 119.004478492371, 109.228776281867, 148.897826680661, 97.264740104308, 132.564986662443, 141.105490167185, 142.207465178561, 124.654680496851, 113.535873174018, 119.806051681287, 152.088966942193, 106.728727059477, 133.306655191852, 137.09119269782, 123.654171127891, 116.116216476116, 124.197223295677, 123.61741043803, 123.74524759872, 120.562401801117, 152.779181842453, 123.176514567667, 145.481277844982, 137.178269782483, 126.101909398892, 126.797010059345, 136.087755813572, 137.316019207009, 134.425229773488, 136.98649839942, 118.696846308149, 120.153040005627, 108.189002444645, 115.414204878806, 143.034269152301, 140.75054722077, 125.11162669851, 154.190786770485, 116.717326007389, 113.010264989961, 150.194545012704, 118.921164166961, 122.333152652831, 143.230823985398, 115.216242847743, 120.128003994683, 128.076273574322, 113.61859178809, 116.593020910683, 137.682441834721, 122.61166601605, 136.254915898501, 131.408943675784, 154.428673188886, 134.060492133679, 128.317862650911, 137.595011820566, 107.568927971419, 136.289784928727, 100.319775638202, 112.64945989803, 141.065170789971, 110.168368532704, 142.084145290014, 108.878550839964, 162.173063616648, 134.251859987167, 114.300093929973, 115.070922331281, 137.462181460574, 151.414601522958, 122.324881912349, 138.207518399519, 110.810253253795, 119.620524780578, 142.297820276387, 147.766123853089, 113.102434194381, 145.28224770989, 129.146990559287, 126.189577759551, 135.402792732591, 113.966694595007, 138.936560969691, 119.089834611936, 114.722615082991, 139.305337522449, 146.010834267982, 105.391152401535, 152.154231516396, 111.508774712186, 149.526253123482, 130.580093343036, 104.489644883009, 153.70662630577, 118.325254618617, 110.259574260991, 170.637780372822, 152.080269658443, 144.389118745176, 123.342181192713, 131.330254913111, 171.377534421942, 136.896089286225, 121.373871117456, 121.578615531935, 139.485718781411, 126.592571588069, 106.434251735695, 120.236331221579, 130.246147419731, 118.443542856937, 136.360111119005, 119.314501104025, 104.969465867485, 105.547482160407, 121.143753304164, 135.671430991495, 149.211979961939, 99.6914087081424, 113.134159512171, 115.589504315314, 109.513105154713, 142.280073795207, 120.243267257271, 126.945904166648, 137.646680652917, 103.258030331811, 144.049700395628, 114.76579148907, 120.101216995933, 115.621220627523, 127.89287555409, 112.396331773827, 129.104916137591, 143.569356250415, 132.759619626951, 144.965146546419, 126.256268881957, 105.223513077434, 121.585283199884, 124.554185453376, 117.996471472139, 140.615773900044, 137.154718743464, 115.495373708394, 121.937779854729, 128.503071868713, 153.130212844937, 94.9368374556978, 127.619022537037, 134.033506931549, 142.585121525191, 147.617727057217, 150.90547859968, 128.095822691943, 136.546205767061, 141.912724641731, 106.397010518855, 94.6809834713285, 105.301384302916, 155.847963440118, 130.723627186555, 116.510413007968, 126.27386793723, 138.273294296743, 142.623154108712, 125.27218971678, 172.384954712385, 160.271927992714, 130.559521352241, 127.355890955914, 152.194728979939, 136.057211219688, 137.148724585088, 134.062343310839, 133.445918031092, 142.849754525759, 154.568262124165, 125.187826924079, 147.127181649525, 140.190070261669, 158.776312025149, 130.671428768817, 130.671747115883, 109.072774905382, 116.748354967623, 115.554718686379, 110.395084669881, 121.339413067531, 141.300382633856, 114.932972952396, 102.577490414721, 115.042130545679, 125.919106139427, 121.382866515126, 107.320003077579, 121.28251276173, 132.381602007204, 104.562888753375, 137.048567981619, 119.200077037743, 109.115586313621, 145.797485714488, 135.56230338764, 127.27157590356, 133.556007878693, 114.135368280628, 140.051133771902, 108.849896643874, 149.918290531893, 142.326411162884, 124.731962723957, 119.768445882459, 140.407556467232, 125.720698033043, 120.855789730482, 116.994277784902, 136.520789460747, 122.029300320245, 145.340807056178, 121.984063797922, 129.954832608629, 122.915291470852, 139.359136086186, 143.757425930763, 104.330447603403, 101.159040659022, 145.935356949541, 116.786223299829, 106.321750266531, 133.153363501387, 122.825743289466, 131.138336501414, 116.103894555743, 135.677201834185, 139.775644238451, 122.547124428498, 134.225065356857, 116.161292659183, 139.67885397146, 145.115105831067, 109.733149739106, 152.135556001391, 148.321897785107, 94.3333809005381, 117.483479171412, 110.176058093464, 135.105749524042, 147.026514758727, 120.973181150513, 150.240388286587, 146.753235152286, 119.813014160112, 130.55959589474, 155.73918832031, 136.880195110049, 104.049698817534, 128.243797495029, 134.721435201781, 121.259005202215, 157.850385007755, 129.416916929269, 129.818972532744, 152.664126450724, 110.494023354699, 137.139693419639, 161.296879273228, 121.562048292567, 129.583314015806, 110.770074498108, 137.482794651998, 135.859720776354, 142.116181079978, 131.094082542927, 123.490482660184, 145.593945954708, 132.877896035466, 128.010314701545, 116.851916253098, 156.829249709716, 123.729970510997, 118.084181207602, 90.9594816163387, 114.174844256325, 104.212037776954, 122.854352744211, 110.188604397865, 139.787840998426, 125.319390161737, 157.141910962025, 138.933322309766, 137.712277009939, 119.984193290039, 137.794554838158, 107.85990134392, 130.268620823368, 113.559893011275, 131.826842889643, 144.250093060805, 132.605865488041, 147.968787235647, 129.720999105473, 132.386815499097, 116.070033052286, 150.326966884927, 159.171834568256, 153.552337683334, 127.432553236127, 155.395730402774, 114.500005693385, 174.274188455443, 130.476190153369, 136.462228006017, 125.71081353275, 102.431268335424, 118.250864976887, 117.544946462913, 130.435386629479, 129.750149842544, 122.601421102451, 109.619361292426, 133.816402273231, 145.01661726131, 148.707785012818, 111.675285058365, 178.777634284623, 104.256620483587, 121.424169114297, 158.916540966867, 128.685639887899, 138.370069032271, 145.301713033442, 148.266876185335, 113.09340312166, 126.313383404893, 160.008107487708, 113.707695289286, 165.856006059875, 113.384717203095, 113.117825853229, 105.839686989228, 103.72333824666, 106.207671132787, 123.681446503043, 121.976726490131, 120.995091815967, 157.752884536842, 95.1374719161697, 158.292672909928, 114.138861729903, 129.613051677684, 116.202694017313, 123.178111528944, 126.783467331047, 139.337602863424, 109.006200094303, 125.969489197207, 140.205241479379, 115.359486025933, 110.143170794358, 120.834742521931, 124.330348825146, 104.413990544735, 136.268638764081, 94.0801590593924, 137.953202808501, 112.60033890459, 116.149103200783, 173.270764872756, 119.997449003531, 143.798843425413, 145.730482699135, 109.089185940789, 118.771641474476, 108.613234777303, 133.547968703436, 125.720668492555, 120.865618630339, 119.692419854725, 119.427606162882, 136.589459832845, 105.549825354854, 111.007032324583, 124.715744607389, 131.364206582167, 168.055000157591, 112.568875811215, 138.74059478746, 146.340713130743, 103.066311325635, 134.466609089922, 121.056065235016, 161.367937097452, 108.073208558509, 120.298097172003, 105.056943502212, 160.763816824251, 165.09781665132, 131.5192795568, 146.925218216703, 139.295323158892, 146.553450487346, 139.761610133919, 150.947641357136, 121.672613599769, 152.464204105116, 139.135723598212, 126.04167092317, 127.393222238125, 122.589890779505, 131.557310539176, 105.417867649287, 147.394906322925, 152.921903482602, 153.238679497746, 130.672611263502, 96.4096539905445, 104.570618100362, 128.635993341453, 126.628417968082, 132.39782458515, 118.388118293823, 138.780446357188, 134.294519807859, 79.0048162759939, 113.580137244361, 137.5816578268, 115.593323596192, 119.376575343403, 139.321137678823, 179.67028763558, 143.983698369654, 118.924793257305, 155.323725352602, 114.245728465625, 170.121479108549, 133.892556423496, 123.355232836731, 121.790791176612, 114.713186737425, 104.854913307218, 155.697299503225, 127.687300334075, 120.756112870094, 110.26032712138, 112.611075903144, 98.0539988547484, 115.62123628927, 153.650155157153, 121.224695142549, 138.409232828567, 143.953509288514, 125.509741054486, 109.784307830909, 141.989162686954, 127.652246893413, 119.950490486957, 129.828635611377, 124.109615371192, 122.128562993943, 140.622336683862, 139.530950414023, 111.947768575621, 121.155968019076, 137.154505182359, 109.769432700333, 111.630059564078, 131.480417667943, 145.892897894911, 145.17028915923, 126.471790252032, 124.500520113876, 128.537873815127, 114.909204748409, 145.727668568721, 141.000237314451, 137.041516054139, 85.411011859415, 172.607663225801, 127.547980640818, 130.794626971651, 139.508470959298, 132.640073910793, 128.221858607743, 139.672848640289, 115.993927141642, 150.833812541964, 156.3123003676, 102.734373151925, 98.5713694378963, 134.202366219607, 117.452511290473, 128.680034367928, 77.3964413516891, 150.499514919822, 90.1818676308551, 108.021729232344, 161.405735288585, 129.969212479478, 156.968940482019, 127.499330989633, 123.610674179783, 135.997195571916, 126.526398080041, 124.524100917219, 120.048167659622, 115.112580163517, 124.071325652913, 112.877915161926, 105.67749970357, 120.293300900016, 133.383688164468, 126.16726764069, 133.519957138966, 112.900000649428, 128.376315409891, 110.815223884636, 158.184455601206, 141.927307943665, 115.324468640925, 116.805656281882, 143.450325500525, 124.211430690001, 94.4742345977646, 154.906187391468, 140.331983977807, 123.057211109248, 129.848838003618, 117.01617707777, 122.220032487988, 114.680018835696, 92.5090278543094, 141.109061541365, 135.780560444215, 103.723482293896, 109.396849819143, 154.41884650183, 137.621579028635, 153.504498906152, 122.126070801993, 131.806744061562, 131.509691184971, 111.384035074797, 145.446673416271, 125.772224099799, 114.418441140104, 94.1351556204406, 115.745280830424, 171.858194089173, 120.667906427536, 109.637208050797, 118.668655531222, 134.590054664155, 146.16270278623, 130.264977071679, 110.604101151371, 140.549417831009, 138.131710781247, 140.483863443462, 110.30246728045, 99.5199391245398, 122.74936405368, 125.103197315965, 142.757182271571, 110.949655029261, 122.671373073347, 117.166573119026, 144.378012038994, 114.844660566213, 156.966485285359, 126.32145590859, 132.312726683659, 135.718969532464, 162.806688235791, 134.990379885534, 148.193128946403, 116.592280757301, 175.163055164057, 128.678051467936, 133.563188042797, 145.88084256905, 130.775066795108, 143.545897840736, 113.237850672559, 150.538723516894, 132.492965592041, 133.343514719754, 150.378838358413, 114.1865318553, 143.697282446476, 134.153237488808, 118.561807972798, 152.806195263434, 146.863323368152, 143.434638837616, 118.573985455362, 124.215449435323, 140.695417610912, 147.569662361327, 153.294896848759, 121.382023060509, 150.637210593662, 119.060161836025, 119.944800216812, 116.63010732696, 155.541046066989, 111.294439363655, 104.906939570478, 150.963270091942, 154.686096449743, 131.582762753887, 149.907851279557, 91.2983288588973, 143.143706435913, 138.871662566452, 122.666877598597, 168.0721625713, 132.044824575366, 99.9271992693691, 125.942601102418, 135.949267484054, 124.126710806531, 160.087261882231, 138.380891889551, 109.0506321913, 134.795574537154, 143.151343869069, 167.387421271553, 145.850066332456, 143.487927631079, 127.731439039848, 128.867455656353, 148.773050911992, 156.875462301431, 135.22268187245, 117.561597021268, 127.392515522183, 155.502093961568, 134.833140269571, 138.019032010188, 142.326754671143, 117.974967629214, 130.015635453092, 157.340269913518, 160.049898681168, 154.04640618413, 157.486305625263, 101.608829909687, 124.949928779057, 127.413765423879, 147.876822270534, 132.200384120116, 127.026248044116, 126.401946494486, 123.67136915345, 138.694400809604, 102.370547696286, 109.694660345744, 106.028711801808, 142.23566729411, 140.92749865924, 153.376596545203, 123.430496875072, 134.240106471967, 134.939304073906, 139.029203982044, 120.155420192352, 132.671051367835, 148.913263296497, 171.87886452929, 112.164359141896, 111.947764067882, 135.019943655594, 117.595062195829, 158.367358226363, 135.079443428103, 149.992214037196, 143.217890968666, 98.6796422354436, 92.3107645457223, 127.422971599107, 125.94166097137, 151.097143804834, 138.257387457997, 149.373783382122, 111.92680580012, 116.513418028961, 151.707261534535, 150.557332485066, 99.0217132102605, 155.791265569856, 145.477144075796, 127.273356653561, 137.183091282011, 130.089907919179, 162.001485351065, 130.306122695639, 126.37581757969, 113.438322644702, 117.760212084143, 139.677429893947, 134.52494955403, 117.902889792562, 135.673643190466, 153.85022395243, 125.16340841864, 149.015481058327, 139.41420126506, 111.584784324988, 132.555288136764, 137.334458899978, 111.176129816859, 137.739161646331, 121.457317970644, 137.851765191735, 139.339333583057, 138.330416689919, 133.614705523018, 136.980457888528, 147.809707312428, 109.823654905172, 101.430980107152, 147.476069097242, 111.983595690629, 136.125634443636, 147.699436319138, 119.062685648257, 148.26872274041, 89.2339089290367, 110.924831861149, 124.294380847818, 150.018144494532, 110.511706680033, 141.818812876842, 138.757335473791, 127.420842288207, 123.339130720738, 115.333192069505, 114.256126994001, 120.54953876617, 126.02206973221, 134.26543087713, 155.456204076461, 132.116587562108, 129.076183021635, 142.864798819202, 132.968120499059, 142.491030620026, 103.053713132733, 137.446583005421, 140.055801353529, 111.949147566013, 113.786542470889, 158.001394374531, 122.559293855302, 139.138243886893, 141.285530222146, 163.17276367585, 124.22293728745, 127.072294723089, 108.167792737023, 118.259524577266, 150.942769563043, 135.887387958712, 135.903891309893, 145.63861763241, 130.031965586732, 125.81097810991, 133.824773984448, 152.671613706906, 122.808034711475, 113.719145690459, 145.670429689613, 115.396818386796, 146.539396900301, 146.317764484609, 139.733705476633, 132.730437388738, 117.091928203411, 135.552062515443, 111.380778170719, 127.050971431277, 133.498670933055, 145.316476275294, 135.850895460551, 144.576661904595, 145.276184186346, 129.304822682264, 152.37313119769, 121.334790161984, 130.109456222564, 118.848875689011, 144.527954722936, 130.9505057094, 149.994435642932, 121.527186145366, 160.794535861885, 155.828345361091, 126.217533562449, 129.625322011913, 128.324702011361, 131.736657649046, 137.664577158803, 150.906669924922, 139.433693670237, 146.99870773402, 115.362075912187, 131.825630557452, 130.01151976212, 139.202556080913, 135.780116359605, 102.841319413959, 121.45846829844, 142.500958220704, 145.492909233472, 152.602408659218, 135.418104691038, 131.801636730636, 123.142309239301, 149.188062246836, 124.258099954491, 139.12181666532, 135.835123901071, 136.640089328726, 133.896439183598, 100.909250203311, 148.175118944926, 95.8173890184468, 160.760070370367, 128.455247949404, 125.587066060466, 130.022980821029, 137.853320108398, 96.9230206515195, 138.177465051728, 124.134478659072, 115.264167812154, 103.418736704466, 124.097394024615, 118.235726858457, 128.110439239927, 111.676192576684, 139.13561612773, 112.967693044285, 109.043231662933, 140.643729241139, 134.36963119591, 130.562155132688, 96.7895947356264, 131.015939581214, 110.159706364377, 134.358660628709, 159.801293321008, 143.39386618175, 105.848390222273, 130.026519930903, 132.919505361739, 152.838279031274, 117.009004336953, 115.937000540253, 132.935205327949, 114.589974329642, 145.438625866387, 127.856338887351, 178.450823748057, 131.337675067123, 164.431662708047, 102.150464769498, 129.969474798445, 151.514848442973, 89.0260559636329, 142.625457057389, 136.057787054234, 105.44646196197, 123.620302035496, 109.74218291991, 131.164284267086, 119.172615695151, 118.37767534327, 135.777278612057, 127.239141388773, 138.035496876494, 149.762702290341, 126.525087879992, 122.857705706984, 169.014617960272, 106.158780304471, 126.574198534901, 139.218259568179, 129.424150720708, 121.772705646278, 139.381350325363, 109.887532874369, 106.871255694084, 126.791284218332, 94.5835602620127, 107.157269330209, 106.574646289135, 111.879559665868, 111.139283380439, 148.193385118454, 132.516401407576, 141.189943105865, 127.153627758798, 133.296126518935, 150.912355783648, 124.97057780952, 121.721923935912, 164.457685581148, 145.436558644628, 151.647790695522, 117.097304367468, 132.884089918028, 137.301666267331, 127.844632619608, 116.356364129208, 145.271504450542, 129.507945286757, 143.165905918877, 137.794099620418, 112.962511652814, 140.81233707708, 148.145981504932, 131.270881327624, 120.857061481997, 147.723834990856, 129.071172741616, 171.845810172099, 125.44048203149, 116.424620136693, 108.269231177205, 180.216513029591, 152.399012105928, 121.128762926459, 152.580090163217, 104.850014516582, 87.9674878147143, 123.036332046237, 114.988781149807, 93.359670908335, 139.787520952719, 148.452745013471, 129.273447803733, 103.930699826662, 132.074918004919, 145.960970252827, 159.764576763698, 141.202923431979, 132.899892844671, 150.008414153967, 126.099735922427, 136.876198330589, 121.307609118264, 143.15927116696, 146.524933851148, 93.0598683268551, 132.762194441796, 139.770211296966, 120.182750613515, 128.968173237413, 145.301147354629, 128.499768466904, 112.238664786724, 146.132740855326, 146.063897074422, 141.095299482844, 107.970993487596, 141.835362440461, 126.96375072702, 125.120196834675, 139.543980633069, 144.533731773746, 153.574487866073, 130.664778237739, 122.667196099179, 139.207511390844, 132.959344086103, 123.130514013646, 144.83571670805, 153.221218256109, 126.486037284274, 141.036936878721, 115.065878727384, 71.4198588619328, 105.813610969906, 117.035620928074, 114.526338288428, 132.696102497882, 139.8567971517, 103.867271832469, 123.039195170743, 115.469313863026, 130.776651355483, 160.390692578796, 143.050622288448, 154.919409942279, 135.610880340133, 108.816564443238, 115.559307850741, 115.796937311995, 113.39460122289, 160.01240708724, 117.29759444571, 104.996912432678, 104.531089508809, 122.218064300886, 135.225420229894, 133.727986507817, 130.362602554275, 101.626825273674, 138.785202699041, 110.71118165042, 128.76165208452, 138.460183082752, 108.588492733828, 113.941592014379, 131.769192804399, 107.60268646722, 154.243598352899, 109.322863578903, 165.943500784428, 140.750012532711, 122.86924544996, 107.644128541945, 123.730586097357, 116.733105702014, 144.023966217412, 139.073578564372, 142.452377117702, 124.590469816043, 124.714261717816, 144.510849684847, 150.071033920237, 135.817193143503, 121.240542514923, 120.608543098002, 125.673642600777, 131.765079445235, 125.387731136805, 123.052806963453, 138.589451532499, 137.408133170618, 161.720977205639, 129.570537189566, 117.496210630313, 157.741015796431, 135.376685369077, 149.785463005298, 144.57475806998, 124.452327823712, 138.619512961705, 147.906876466752, 169.059698453968, 125.938080378987, 97.9525822137641, 115.525282702682, 140.471997272397, 109.556368238765, 152.335200763474, 139.52880743939, 129.023293797241, 139.926450161571, 156.400545883699, 141.6202514284, 138.331495117543, 161.133400805763, 152.692648177869, 137.284356962632, 163.100080385005, 168.230200597541, 109.857481624519, 146.150803531553, 125.732051595179, 133.353536989671, 122.792529742609, 148.906008631601, 143.586944464566, 113.181317479523, 112.561182132136, 124.261495817757, 114.098015112512, 125.465429046569, 126.054834612103, 125.268363266558, 136.98354691483, 149.662936079779, 115.359411914803, 148.020213049231, 107.874871091136, 154.232865349893, 144.330257370723, 137.571809970477, 133.477349955024, 151.892312557029, 138.402606037836, 148.290202538114, 157.989382919206, 133.878084875936, 134.300864924687, 136.71555717571, 93.1748840196427, 163.810835603851, 151.659113554843, 118.736264295484, 147.110763415503, 135.365631420262, 131.555514072014, 129.471983312407, 143.670559678693, 109.099010446394, 129.578356086658, 162.221038228445, 144.453958969437, 136.883378257309, 118.465494960947, 142.651890465389, 128.583162150861, 138.272517365919, 123.233282814498, 131.637361433337, 137.749563808674, 137.042793321755, 127.877791480596, 147.726422697765, 131.980991688342, 132.097724864066, 115.173459385045, 150.19020176811, 101.426630315116, 108.490800724263, 107.740430496967, 134.079327752856, 140.371779207899, 130.506333311984, 136.735789871585, 147.447218379684, 124.694075878325, 134.003636703968, 145.595923783841, 143.915663034293, 130.776830704028, 144.275923702012, 131.932998137881, 138.561893845944, 137.507966372696, 136.254029869215, 173.777605761348, 156.149130778196, 155.923088042854, 152.313593733142, 141.986987506746, 152.060438618373, 132.48444466772, 147.343065114553, 159.073000762042, 132.826576139404, 111.588650883833, 121.153614549333, 104.793112782669, 143.191081843475, 103.296928210023, 120.407554232943, 107.672188806725, 110.913327441661, 124.750536186436, 139.930260270338, 162.221062649716, 109.931272480126, 124.20089903493, 157.798899688434, 131.098447993932, 122.972507636224, 102.181095160782, 149.269148367685, 99.9899248578024, 121.3322828667, 140.036426293061, 141.759721936386, 133.301571001242, 140.882351383427, 161.411038227384, 117.592986229496, 135.478639173248, 90.4193012314637, 111.131277905691, 166.596432067113, 143.726077611367, 124.276716216473, 126.136517224022, 143.222926726214, 129.053564462253, 150.803979743245, 139.505525879753, 155.259895941387, 105.65057458134, 123.171338069104, 124.731149063623, 113.476081114624, 141.337793297086, 149.466882467871, 115.458687163356, 120.143501340335, 114.194566453152, 93.3192771752881, 127.576259576972, 81.4540306980789, 142.368746509854, 101.370579450014, 137.917456937425, 104.624424443214, 142.405745813196, 111.144504811767, 134.591911485225, 133.145968781265, 139.458645011524, 155.821938129809, 140.76398133312, 98.5557697234025, 140.03807971952, 170.815783951979, 118.312779785657, 125.491339203745, 146.539102886067, 144.182012167423, 118.204464854905, 128.003856514998, 135.341437333661, 131.853685895023, 119.983830037237, 136.528187207602, 109.125156422251, 135.980289516131, 108.792234482824, 107.100073908405, 148.016523963451, 140.296771004231, 130.175850649077, 159.875756104525, 108.430223471677, 119.534637376393, 131.26766044514, 124.344839692923, 99.4467445282698, 148.052993002971, 130.967557088016, 110.818727852291, 99.0220234545955, 145.594308271209, 131.46035698717, 142.909571205137, 117.465033313754, 156.454358793246, 135.149044369112, 117.690260927002, 123.011409937024, 117.686542868481, 126.886089220953, 117.645269181576, 123.875341522681, 90.4837797414352, 141.413377968972, 129.36871156039, 158.128796749685, 154.351249431515, 126.844977779165, 137.42128027421, 144.367501815509, 104.649280200558, 123.301931894294, 128.579806691403, 154.424596419804, 126.656072542351, 114.30430437497, 119.837198902777, 146.294866224502, 118.65364599129, 116.300402641028, 119.089219650453, 112.296858618527, 96.4193969711766, 112.693732915776, 164.474885157188, 139.933145298283, 120.912132747806, 95.4431958497456, 133.056528706608, 146.753753675374, 130.929387407908, 144.489916463554, 167.32308179782, 139.822604503551, 112.626192449981, 130.09965162795, 173.952646785492, 144.168137260915, 130.201431969897, 127.653165850354, 117.201603952582, 120.463592447128, 151.681263527143, 110.691634520764, 92.8620278345421, 151.356357381141, 134.40297170102, 156.550762478055, 141.786744674051, 124.691543290266, 148.078468248533, 137.831605382406, 130.538907222188, 113.36057979953, 139.836486535036, 144.233814367058, 138.588992199203, 156.017565637709, 125.934757787861, 125.574575676699, 127.716054860462, 155.461976516011, 160.090652698411, 103.622290751724, 146.665128931337, 104.638167594084, 117.3186069472, 140.688976684732, 131.27058060164, 145.698774885367, 124.174734904415, 127.847561781646, 139.318653571037, 116.877286615531, 137.76743662939, 141.967911955858, 138.81362571285, 87.5300703192937, 138.512557286344, 147.155176546221, 149.08542524117, 174.074270731674, 134.607193941391, 156.029662614977, 123.810668712395, 137.858609547127, 105.062270557599, 125.563894199927, 110.175343947035, 90.3240874857786, 154.542481263202, 107.031951828945, 145.608478231427, 128.32005063812, 105.842839956447, 142.823999386467, 134.535065662172, 126.153788055611, 121.387616400009, 108.30093407326, 140.903140206475, 140.766272145551, 129.905292044293, 131.175423095721, 160.67389326008, 137.930262230188, 126.12374766116, 144.37444013192, 119.423964333275, 144.45943243518, 133.372584896107, 152.50968494653, 124.166156870768, 143.592674994387, 132.558560959415, 149.936333464982, 135.769655904389, 141.170347293588, 129.303777667556, 120.471800185406, 132.142813643001, 131.410896866547, 149.051723653601, 127.985608693623, 122.005571776477, 143.772970429279, 135.187675702136, 101.863174839466, 121.874301195343, 128.481025760923, 99.4184306588853, 117.11666630408, 157.690949034411, 125.287275173491, 128.444715215082, 114.044916018434, 127.985497941552, 133.742809758555, 139.840013550337, 118.115670009011, 161.12148414404, 128.543722088764, 123.228229014201, 149.489084538605, 131.95226718202, 133.59708985575, 115.858306024366, 109.138467228666, 138.346502808591, 146.269099119012, 112.06547666472, 112.075429604216, 132.852827603672, 149.029078466684, 126.06681051207, 140.698352847185, 105.020301074501, 88.704156080888, 112.574782571235, 134.208419034019, 123.039597752212, 142.658434022925, 130.941543293468, 147.858859075146, 160.92816676075, 135.524656583545, 147.433628574362, 146.918006460318, 115.270780369655, 121.988858856161, 113.588791981611, 144.342551113478, 118.602142032591, 142.660564547399, 99.0944252592245, 92.8585665559855, 93.3905712387935, 140.395523308424, 135.306485158751, 151.350325330919, 143.056758211099, 104.088155505013, 135.496823034768, 155.075387565996, 130.581849918877, 123.570694047157, 109.798242557999, 150.806967381223, 119.430121131711, 122.931720524173, 134.770959932834, 127.175283009727, 139.677980986947, 111.188051851365, 144.757727442112, 96.4171889526479, 149.451232594248, 124.16859695075, 124.21324390397, 166.22085732982, 130.147132279747, 140.959117316068, 142.333914372889, 131.7260074808, 135.987047917581, 108.344491987016, 118.455072590462, 97.507831836885, 123.067593679946, 135.658856383878, 154.177948703236, 122.566422810423, 150.808414887371, 124.141942735075, 143.228157693515, 156.879227788814, 129.398970882179, 152.854425255459, 113.972585333326, 154.126572774824, 121.34107733773, 127.176875787599, 145.092352790185, 135.836004385511, 121.805581724451, 112.132729370427, 130.07641142312, 116.697648638859, 139.935281750031, 119.528991178338, 141.747680406029, 138.754285988177, 134.502630456588, 149.965267287357, 151.113905450115, 138.945750380423, 141.12976472359, 111.798912547385, 147.83918708051, 130.532986280993, 93.8027466612144, 140.607772283719, 118.049009553436, 111.566992604055, 126.651971120848, 110.421284457398, 133.124358892861, 110.217353398806, 138.593945266056, 131.171197483538, 164.146926769989, 147.884926244109, 165.372427288976, 116.897683031773, 139.291656771907, 91.7859161415722, 154.474561243187, 142.344845381304, 127.861644761854, 138.33577446619, 130.721297746921, 92.2437782175951, 150.982309119319, 173.375528394598, 137.48511645401, 138.718258240793, 123.860103823692, 132.614875677601, 129.53814403743, 141.997789828034, 148.228737694667, 116.281969440156, 127.258474106153, 111.361040597693, 125.997201892354, 185.467436396151, 107.433718748869, 114.479244298285, 136.676237350334, 129.667262563417, 125.340985870438, 123.380981114082, 145.125880674734, 127.933046782413, 132.220737005791, 115.173166087377, 139.584363133461, 154.115190344061, 94.0743401462914, 166.878490273186, 119.056552775395, 126.999375623611, 164.494054326668, 112.144495176152, 149.88937848387, 137.785633306337, 149.809522060248, 161.976962521449, 140.189045243021, 129.107585441831, 123.300253210139, 138.088952580002, 127.854763607454, 152.612178401335, 134.351507233725, 128.213643991854, 128.985966283055, 134.102823703246, 115.594614107619, 144.556528398145, 144.387339458251, 154.122195536445, 121.643062233938, 143.553012270959, 124.81327076577, 99.522490633714, 152.800705503516, 113.721528893901, 141.584834214634, 140.83560030859, 111.0604560911, 130.056975555163, 120.016796058523, 133.950121882245, 148.474063259566, 120.925633975736, 163.021550794285, 126.753369880854, 147.84337438736, 130.214168301278, 129.767147061438, 128.953291326063, 114.350660304419, 116.165472741361, 129.481339308251, 137.265869225704, 110.604659181115, 134.418793294812, 125.433210169334, 111.067050665194, 117.963855009455, 121.739774062021, 140.993341493117, 148.16032918426, 153.616783791935, 152.00773397612, 144.640226404323, 134.372810063057, 150.38924299496, 127.469173513246, 119.774889124411, 121.169239418551, 134.783672695816, 153.34053062101, 139.416684278264, 119.084639706022, 148.265681003493, 107.175758722802, 124.29735878939, 127.064098371315, 123.785849857558, 154.964306390211, 113.085305439019, 119.644233313634, 122.672544280746, 124.680981939708, 123.892363446842, 112.159671018872, 124.68670528539, 139.855251977919, 131.463356134967, 125.153224040751, 154.674806827379, 119.38413728178, 148.470992005148, 153.151434175582, 138.139708256174, 133.752554172171, 113.693191135675, 115.52436955578, 110.668449761844, 126.234079270578, 144.356930446265, 129.168004344593, 125.239848456583, 159.963451306991, 155.069383935244, 61.3445564826361, 163.127547032824, 140.25388095517, 140.300688249433, 95.0033171458637, 134.164147179928, 141.80244842916, 103.387258956769, 147.154866866408, 151.900382851675, 123.967537524293, 148.499748885996, 130.775415488313, 118.568107234725, 118.496889233256, 128.20798962366, 129.371303183881, 105.446589642017, 137.54637161027, 150.323077689596, 128.012617775866, 139.043496134936, 81.3697413155737, 130.191626291066, 168.077680733413, 123.522905460264, 157.768665979075, 118.921371694103, 145.002187368723, 132.466190561191, 113.442518886576, 106.171464846974, 129.296732542742, 159.106538408086, 129.140706153429, 127.833764578817, 118.570571504814, 155.676078370193, 131.693332003262, 134.414139996624, 126.985143657187, 127.974964006353, 154.939951520266, 126.258039895279, 123.320406881006, 127.248312177003, 118.579026533782, 145.74475397416, 113.036664741303, 108.165918972826, 137.363118980763, 145.396279595702, 145.586454923898, 129.363736037834, 155.186206723369, 123.326355289358, 131.892339096461, 135.589304154533, 120.673807824186, 160.676747684571, 147.437418418742, 142.901504110963, 155.594192663469, 107.62185624366, 138.955025072609, 150.211800200045, 122.424364814404, 141.16753390344, 129.924701049175, 134.761445060848, 141.962223619153, 159.916985061292, 125.885435256965, 116.651590848212, 172.983647394703, 136.194538885739, 127.301915100049, 150.635224176712, 142.754663269263, 130.017941608018, 116.850043116849, 129.394938842171, 109.094075321188, 129.829811304299, 138.103315038072, 128.6933553098, 132.018193350401, 134.907078513344, 125.994227548237, 128.592976869848, 113.216605513566, 137.953299952029, 139.890981576592, 107.519599369392, 120.251892646028, 119.799852503759, 112.564111997881, 120.421488152663, 119.191789437812, 143.094099902375, 138.042896521532, 118.17095463091, 146.817478292632, 121.080508332678, 117.319771268804, 128.38731838505, 159.044957529396, 124.68643774093, 102.280630808636, 126.911772976919, 110.990917135901, 124.332649187152, 128.52762498394, 102.855084417582, 120.547092742117, 125.698993442322, 167.44575379121, 117.684541955846, 154.355778843111, 132.047339389211, 70.8084043228219, 139.102448814875, 136.486429164272, 121.348109163368, 136.671883794507, 131.004416241335, 108.295234908298, 127.691897074938, 123.575552040703, 111.73387878325, 130.966463733662, 142.991175797755, 117.627975276335],[670.954642409417, 675.220860019514, 669.960648853143, 667.66117689187, 675.432590193515, 670.47356141572, 676.293151969003, 670.560132264903, 675.41171847864, 676.32396455495, 667.657050771315, 671.480257821592, 672.397972905388, 671.052415778003, 678.386238171035, 667.579413186706, 675.713751539054, 674.257438335403, 677.102560472403, 674.913612285437, 669.931104545965, 673.723374715705, 668.912315574843, 666.79378019998, 675.83153050731, 670.210010873427, 674.204415015167, 673.993504985011, 676.942085603282, 671.477484222089, 667.109861756274, 672.605585481178, 675.227310340537, 674.589287622496, 670.438620207896, 673.131938670942, 673.995036373194, 674.429912895685, 670.653431784445, 671.049257089737, 668.113816380848, 671.6817562205, 671.658877905117, 676.186438566166, 669.884398956902, 670.636146412492, 674.538549866386, 672.847072067142, 669.057885888107, 671.07751819407, 671.929417929292, 671.417914938843, 670.540343201503, 665.1570256893, 670.447420386633, 666.888666292667, 667.681887878549, 672.218337900364, 669.332650643296, 671.307224296442, 667.168868420756, 672.181613436097, 667.288971972732, 669.748345879723, 675.79423565706, 673.516464475173, 669.160009305944, 672.411346623518, 671.271070478889, 675.106528130499, 670.218604885949, 671.845360249863, 671.828535159429, 667.196515529935, 665.121052196081, 676.861762433966, 669.540083611705, 674.07629292341, 673.625229357844, 671.821709642246, 664.742936904789, 671.909036009206, 671.258311752674, 671.628891333828, 672.35435528791, 673.230425803943, 671.143948542919, 670.508897110755, 678.136541754386, 675.509451973319, 665.079404481748, 669.8411348989, 672.060499560231, 668.10814680825, 671.34385628197, 670.193208229706, 667.068645003427, 672.177058183382, 672.540077354037, 672.2873157511, 668.54507476637, 674.420125217308, 664.996083646384, 672.855415221366, 672.09698453796, 665.643763211022, 676.124463711905, 676.119684161345, 673.129245554439, 673.753066431155, 673.840578514095, 673.039013250754, 671.137702743622, 671.858046914975, 668.449743382941, 673.320257791701, 671.673221092244, 674.751830764953, 670.839066447841, 673.808567546683, 671.542470221434, 674.036033493039, 671.569451932749, 672.979299795304, 665.582200637317, 667.649258851004, 666.138857511917, 676.074096206814, 672.748412618149, 669.202856476285, 675.442705782355, 673.538642181171, 675.132991574428, 672.585565448859, 672.737779547003, 669.834077774377, 673.829311756005, 672.526919368533, 670.16475983184, 674.032772331096, 676.026339354206, 669.931637383114, 673.249601773467, 674.159355675412, 670.745294592249, 668.663540790849, 670.448521190631, 676.097136787395, 673.936393740426, 672.170682991449, 671.468003636215, 670.573322260793, 671.022175172009, 671.232576963532, 668.168175091587, 667.399549329832, 666.259133839849, 673.653968083956, 670.964771451849, 672.015000327483, 666.902239399061, 670.410918753384, 673.122636996531, 669.031368197503, 673.137564627655, 671.932333924426, 674.855013428551, 673.054811053549, 671.503618984685, 670.143210070081, 677.228536302922, 672.198267124295, 673.941786898203, 671.558216228062, 668.003098419002, 677.94989789907, 673.957441705133, 676.286813136448, 678.102891843233, 666.870205451649, 668.732609569173, 670.971814653697, 671.579531670661, 673.64955244129, 670.844537206868, 673.40146562505, 671.655306392236, 668.244130532249, 672.70204521109, 676.173117725806, 668.630945635843, 669.931605690653, 672.567177305761, 671.698589364863, 670.456618867305, 670.545030220549, 673.442128347904, 670.684793673266, 673.396333809283, 670.535886924835, 674.183497280456, 671.934562295623, 669.037702027494, 671.550314266398, 668.652283911216, 677.82096667334, 672.501199052128, 678.420641821058, 675.503839258683, 675.783141824504, 669.999408117203, 669.040312030551, 671.849629135434, 670.414572340035, 666.774475053516, 672.416591031411, 674.958600427783, 671.251809412837, 672.792257717713, 673.926533026987, 672.524048464289, 672.358961621199, 668.871444063836, 667.592994336188, 672.669443526674, 672.869265486521, 673.234626764152, 669.4568156871, 669.912556179994, 668.599395197776, 673.430803897974, 676.101890842, 673.955038264717, 674.211970944847, 673.25480815468, 671.544192912624, 670.754291461602, 666.866368882362, 670.584579774382, 673.070533342735, 671.643292424975, 668.202229720246, 669.393768630945, 669.30633552827, 675.181799684578, 673.705642359131, 668.241282638192, 674.166886271145, 669.091659215376, 671.427273556235, 673.691988338552, 670.867506866792, 664.576660394321, 675.972721623142, 672.580127818449, 672.180969240468, 672.109361094681, 666.318077188728, 671.02035846808, 675.909360201494, 671.43855354496, 673.67359492432, 671.209371786123, 677.644249408526, 669.06154091213, 672.687102176755, 670.452490292321, 669.720323789708, 669.441078454612, 674.912788280797, 676.724353732296, 675.263299039604, 672.043673132353, 671.020672517016, 673.58110676384, 674.446491777169, 669.246958158071, 672.877465873379, 676.347807906911, 664.734467518546, 677.40386693388, 672.116569867157, 671.542182941064, 673.146233798288, 670.220304791417, 675.585112067516, 669.771159008032, 670.518910810032, 670.483621434817, 677.087481253009, 673.068523866662, 673.215561099035, 673.640172192611, 679.416760406186, 674.120541206374, 671.975784466778, 672.413585819684, 672.688181030487, 669.350412072956, 673.587160319, 673.038162865716, 670.835307931399, 670.688569756219, 665.407076087156, 673.796284124288, 670.245565565055, 674.85050683085, 667.946345740052, 669.24193132511, 667.019864093271, 672.694122510688, 671.178198684258, 674.563815479354, 669.640892616116, 668.281626374289, 673.50521951544, 671.928440151826, 663.705663741366, 675.567963415114, 670.221712770756, 677.04664070115, 668.035264687573, 672.197763983852, 673.711644211639, 670.798013006819, 672.572993703908, 669.365503577055, 679.081693170518, 674.270931868292, 674.543991025821, 671.25426696962, 668.772125614763, 668.697326328754, 673.267372346358, 674.16088367532, 668.663426089898, 671.951234981361, 670.142256202015, 670.92013239522, 669.870400684099, 671.658958217286, 673.214913988455, 671.889379948814, 664.84419419287, 673.207950764486, 669.055137446653, 673.618836369074, 674.750275310053, 674.158097562751, 669.919879613639, 668.330260473727, 669.218775304565, 674.592619037083, 671.21050991413, 673.701212419972, 671.379886804985, 673.194277391528, 669.958281852043, 673.281623281271, 675.773604012134, 670.392486474515, 671.289727792574, 673.625061869064, 669.267869392977, 668.09285263472, 672.726120117261, 665.921982482323, 673.242098720469, 672.429949280687, 674.618068456308, 670.773965763837, 666.971672962452, 670.010985934501, 668.77049972052, 676.00046227767, 677.370313632734, 670.823956306896, 668.77762714579, 672.252551985715, 676.165469534123, 674.010036147033, 671.414372508117, 669.793387540968, 668.558899483157, 674.121138390816, 671.569874329969, 671.20001684442, 671.981644738912, 672.212813199228, 667.570156224651, 672.870395042822, 672.525916548796, 668.358258664039, 680.652984458331, 670.671911823823, 671.324840473845, 672.17060661801, 676.28481358563, 678.615680713419, 672.40671439156, 671.964520408371, 671.323270860558, 669.502374472154, 674.256729474379, 677.419182969463, 669.605847671283, 680.20307332301, 673.646829899431, 674.242441234828, 668.112981259345, 676.78741325273, 674.613123105407, 675.201680237141, 670.136841867444, 668.198403663708, 671.419230627196, 672.714352385878, 670.590306290134, 674.811686799824, 671.522585061032, 674.355452351495, 676.656002415072, 665.386385898923, 672.11248946771, 675.976901814722, 668.877926891922, 671.548837572244, 667.838824308815, 673.158970778471, 671.932829633695, 672.159618460817, 663.326665682658, 672.873528554811, 674.109346276623, 670.626251939092, 668.848318384076, 675.436764293864, 673.074310801859, 672.649845233933, 669.30153033207, 669.34058509835, 674.747600782225, 671.488258851503, 670.951856678863, 670.698728674185, 667.177739129209, 668.964513626524, 675.961178667067, 666.295681863193, 665.421957933358, 676.482389790275, 667.692782240041, 670.260396392215, 670.99687144224, 676.912717512365, 671.142396159629, 673.084251271073, 670.410344093324, 671.065230951958, 670.651833974345, 676.945009294328, 671.986922411997, 669.644041545895, 672.777943172207, 672.278038590423, 669.715815595291, 675.443470145614, 669.151886181082, 673.933608833993, 670.91094508196, 666.354578847204, 670.209696510861, 670.479461642608, 674.699572340208, 670.862315400525, 672.771654784966, 672.808072581074, 672.771157486729, 675.021909245245, 674.989147960539, 673.138624232987, 671.853942886704, 673.650986332482, 669.329085749931, 668.668252242194, 668.56658703603, 671.707090175509, 672.505554330305, 671.507292044627, 674.948609220959, 673.327015164872, 668.188454997935, 672.118611808931, 676.356763062987, 671.416511084954, 675.459869895067, 674.445238775405, 674.245122193543, 669.458642973796, 672.994837657477, 676.172470822022, 670.81653457151, 671.340330590404, 670.19707089548, 671.781165804187, 671.210190264226, 668.211734949557, 670.893211564921, 674.674779778798, 670.178211146695, 670.741757825635, 670.557537979977, 672.448985858772, 672.31999646384, 673.627344127545, 671.562793706733, 675.386107004505, 668.975840959257, 666.802389855367, 671.060744757016, 672.789758470152, 672.409253413642, 671.243496567181, 663.576243982703, 668.238273679804, 670.664285211333, 669.778436455879, 672.446704679625, 673.953220141792, 671.935115987354, 668.615152666663, 674.611880926193, 668.545195549274, 667.271724560615, 670.178955733878, 671.30588081827, 671.922805700731, 670.538037922101, 675.904307891057, 677.221433185229, 672.44966739406, 670.768905677913, 672.770637548924, 667.600796918626, 671.373688635686, 666.860778339417, 669.875026034693, 667.097510224168, 674.238911323529, 671.98467966722, 673.395340657704, 669.188543624845, 673.150309150514, 672.723466396379, 673.661499099791, 674.772231311094, 666.559783877898, 673.018618842789, 675.001563221233, 662.414271634967, 672.315537866401, 672.810219031862, 670.084547816349, 674.359854723391, 673.534804127363, 671.989530474962, 664.557591565295, 668.713281962118, 668.589800913478, 672.131517148633, 673.511288977415, 670.232327398256, 672.272200299648, 669.741552635082, 677.993846743077, 676.904365842996, 672.267103256219, 663.359326122549, 669.656709491737, 669.900775293004, 674.87977662698, 673.504271367383, 677.532440702361, 670.9523281134, 673.327716636088, 669.75705728719, 665.956383978886, 671.525180606757, 671.504246953668, 669.207204205539, 673.038158948684, 673.164408343626, 671.819741118748, 675.418258445203, 672.084062674084, 671.887552229336, 674.640573772567, 668.290812942529, 671.892261075052, 672.756988438578, 672.278348443731, 678.20585418617, 672.801563762297, 669.106976034087, 668.569329004534, 672.269667958879, 672.393091935781, 668.235051976575, 674.483566049608, 668.418518777431, 675.097122044386, 671.305467318394, 675.390970690175, 675.736117312406, 673.326535128306, 668.47784706143, 670.977162032635, 672.803584278279, 671.368925611469, 672.904285062037, 670.011651927109, 670.897833813163, 675.334202467504, 671.221484807832, 674.243367069696, 669.224063567676, 670.125180063976, 674.760352458014, 671.679249391021, 673.806919231215, 670.533554943907, 674.917681229304, 670.593465077193, 671.983766097298, 670.874592649741, 669.345366944154, 668.296253571805, 670.419756762663, 672.819514384535, 676.023871885967, 669.231672456636, 675.159764425881, 671.269598007265, 670.928687779734, 671.404285222251, 673.953650226006, 668.892122947687, 669.327328327193, 676.77937786939, 677.436528077535, 677.956105956139, 674.457348274975, 670.323675045751, 675.479354284525, 676.409434775162, 671.985692525961, 672.36337453938, 668.369637765278, 673.428022272776, 672.160422045051, 673.412706996717, 669.334908928451, 669.093200454008, 671.255549620108, 669.495809438951, 672.4603216878, 676.496164735742, 669.605141895068, 669.756508202765, 669.306814797627, 667.27625913874, 672.511284104506, 670.737140800182, 673.781069551133, 672.749477863904, 672.842586134207, 677.605536028834, 668.748915121551, 675.998718901841, 674.783664427408, 672.604120567701, 670.983168357833, 674.495957760295, 672.254967619618, 670.661535148887, 669.709803209885, 671.370832199906, 674.966948757944, 671.430601698616, 667.001130396046, 670.815181032424, 669.269235871944, 673.288684467641, 672.408094576923, 671.065872397869, 669.398201280396, 674.300679982631, 673.648301457946, 671.677893622743, 665.453132096736, 672.478769011792, 671.951088591208, 674.106923754052, 673.6112601472, 669.264165251854, 672.260437616377, 674.386643569877, 668.831424589437, 675.538595033668, 670.317608533741, 673.692641475621, 672.544657259918, 674.425159411836, 676.552097521076, 675.023065651323, 675.299980497652, 671.590484882675, 675.75840323107, 669.309677103283, 672.4296771949, 672.544606243762, 674.059012017785, 670.14506156011, 672.035030700256, 669.391035117137, 667.318739862194, 669.431596287026, 669.953319776774, 673.636018492867, 671.631429436852, 671.058770588059, 674.008446954584, 674.006252749526, 669.856005710958, 668.299259425074, 671.272627056492, 672.411818534597, 674.933868353361, 665.02114459245, 672.642951842785, 670.462493807464, 673.073104173947, 670.076451209164, 671.832576649098, 673.116531708952, 669.311178137514, 672.387104054202, 670.188404937074, 671.491993128397, 669.304862919457, 673.190530936593, 673.685690967873, 676.077008268678, 674.131952747887, 673.677362153821, 680.552901150226, 665.732044536194, 667.593075842094, 674.477619401667, 668.361594585371, 672.451608983616, 668.312559817414, 675.683257668538, 669.605004933139, 670.070860852422, 670.806811519571, 673.266466410408, 673.356196578108, 676.115271313558, 672.951324990387, 672.901676815291, 669.603409703085, 674.779886875904, 669.135193219125, 673.362219821564, 672.940484236845, 669.060494740059, 671.767451149078, 672.970806773363, 672.672981695527, 671.167715160833, 673.779762321074, 667.110888822485, 668.072670458227, 669.675556973625, 666.807238060067, 673.434139393638, 672.661320642811, 672.514174175021, 670.570674864337, 672.425984842951, 673.662972744812, 668.679722799361, 673.715670332707, 672.653320768668, 670.416257581763, 668.795516130304, 676.168579988054, 672.50738215171, 671.891976021443, 672.140857497101, 669.767367311601, 672.861878727965, 669.496785114542, 674.266363690158, 671.480960753649, 673.067897786619, 673.808521388539, 670.970794668138, 673.688763013026, 668.05819524247, 665.946287329571, 672.193918992255, 674.793111384302, 671.782663304022, 670.028874079266, 673.725723753894, 669.561609201217, 669.806962098311, 671.050285235954, 674.969372262747, 675.109658284627, 673.28697294102, 670.14766472417, 676.244198645702, 663.846221664989, 672.876853501063, 674.249953318003, 678.01070024162, 678.530819227712, 670.043655713999, 673.375376887123, 667.209300961649, 675.946744613573, 668.294896795747, 672.192158088473, 670.913187501246, 674.131724684306, 672.927055578063, 674.161698567212, 672.151045488425, 669.003649238528, 669.484118239689, 677.78028669306, 674.919019006264, 670.330719154145, 669.611282805362, 675.873671111163, 671.572236870664, 670.356068199919, 669.481982310421, 670.279639033778, 675.153253499992, 673.744091131828, 674.654873020474, 672.551169338215, 673.188078937381, 674.26941216361, 676.002511952966, 672.606244467683, 673.704180387326, 675.13521298564, 671.46572757033, 669.805444438361, 671.277690438617, 676.162093723992, 666.301306352308, 671.559337030282, 670.578796831424, 672.224304089363, 672.481813243267, 670.097155137046, 671.364716745305, 671.656660694234, 672.173832050636, 674.189447211543, 677.682982006083, 674.829726943752, 670.446256544815, 671.946251403509, 670.975223144423, 667.634367110777, 672.678447940193, 668.410695989214, 676.284172260689, 676.100841070702, 678.218937946369, 669.148315483268, 676.089943433156, 671.724830153981, 673.059604161663, 671.991326372451, 673.940702965241, 679.143484418399, 677.215546727089, 673.410434650557, 668.477634963681, 672.939167208517, 669.213111290009, 672.859536432448, 669.257283264356, 678.092984628754, 669.401537403631, 674.097104959513, 669.105543910922, 670.157346370016, 672.406350299697, 670.855296536316, 671.441380678486, 673.599518763031, 676.636748442856, 671.611137268738, 676.811302237222, 673.565581112481, 674.668175774551, 673.919729306715, 674.860714585361, 667.322724783631, 672.322224380697, 665.19201220742, 676.862185216783, 668.511512193209, 666.230323646795, 667.143400851383, 666.831092903255, 670.330196408986, 669.954219148338, 672.729180040668, 669.829468659073, 665.66564516798, 671.166220684468, 670.54356838001, 675.205771656798, 671.208189626864, 675.034994352615, 672.905549780955, 672.028457433848, 672.309627887106, 678.15931199114, 671.529709825677, 670.989535697745, 674.81362324469, 675.942536337097, 668.347208105173, 673.300879115805, 673.285715789261, 668.660037894842, 669.794781075594, 675.83140617432, 671.904820023483, 675.058967648478, 671.97898838691, 672.602582140243, 677.678956558093, 671.468972639609, 672.305516128323, 672.203553226894, 672.141780525523, 673.545240647177, 667.809352962932, 678.299298097852, 673.962877964667, 675.419716326757, 673.186038073718, 673.296485406798, 675.424501055376, 668.034415677168, 668.027696166849, 676.298810150671, 665.253199923884, 669.032477058961, 671.606262525657, 676.63324473253, 672.795216986132, 675.522471372428, 673.641549189264, 676.823446397426, 671.532453891374, 674.805549414033, 664.856098418125, 669.240023900504, 675.123298055084, 674.049490170089, 674.797597286059, 672.380408048974, 670.241237648952, 672.826737231776, 668.003809341413, 676.85414209402, 670.184652352842, 673.404143823231, 672.01050567634, 672.883719645671, 670.364760976063, 672.462396722408, 672.751697519311, 672.309468955414, 672.535201409581, 678.882284889878, 673.261650788016, 673.632372645994, 667.401644215798, 670.773857823045, 670.114310311694, 670.380570949798, 676.30960998635, 671.320913275231, 672.419559428537, 671.242531709307, 675.522782211907, 668.800259684598, 675.654260146805, 675.099127151965, 674.650603862963, 669.500718705276, 671.819394819583, 672.117839730312, 667.698262398378, 669.960562181773, 672.530775600161, 678.179152026079, 670.868244042647, 670.86746321232, 669.967901655827, 669.029079260587, 676.280947202622, 669.556967267713, 673.197224022581, 669.579678971641, 676.961821413022, 670.149156718271, 671.393564891947, 674.308131294048, 673.819387469685, 672.329220844587, 674.725938706023, 667.144770181366, 673.441966995638, 669.805016111892, 668.777361215147, 669.223839870899, 677.476268973706, 676.148167233678, 671.550947156638, 674.243512471853, 673.530771660248, 672.388039071586, 669.384388287789, 674.513177059533, 672.730080874727, 675.703773984975, 672.407749723868, 674.941815714426, 668.63266915333, 672.168891672023, 670.85483925814, 671.224399495204, 676.719457492732, 673.486563210503, 671.416139934725, 667.103587500795, 669.357798243412, 674.634845673866, 671.377985695563, 676.472639725686, 666.386605739261, 671.876467974702, 674.363625787422, 674.27699222466, 669.317131956696, 669.99432603114, 670.540886609248, 671.897141890369, 671.575414706315, 674.313967121231, 670.061801362374, 668.409203721968, 673.990891192365, 665.858055374627, 671.142433138528, 667.848792249669, 669.408449001037, 668.879391118676, 677.118470301765, 668.62927020246, 671.121590832376, 674.234421006738, 673.503728849594, 673.834281467501, 673.737715902516, 672.364615362729, 675.295091649138, 674.746423964316, 673.726770812838, 669.828976228812, 671.462572563879, 676.2731838239, 675.964497067229, 672.985160413094, 671.749954794667, 669.564227796943, 671.039831211216, 672.681611111861, 677.223824688708, 667.544904935635, 673.766185540027, 670.482031995073, 664.349362389503, 671.356530628867, 673.074845330719, 675.180907068446, 672.408270785553, 668.125742828225, 668.611360113205, 668.472262858967, 671.836350965401, 672.552991817594, 667.868100113034, 674.250553098401, 677.079118609816, 676.906986768856, 664.817816697435, 672.539577980181, 672.326445642234, 672.793166094255, 678.126650214447, 672.736970184966, 671.972936857719, 673.494531220947, 676.502314554486, 675.742115091712, 672.980576933875, 672.54654468189, 668.015620294802, 671.145436104303, 673.549742251332, 679.881967868603, 667.100313486592, 676.099110945483, 674.105580361604, 673.613848533173, 672.964359291348, 675.272154832282, 672.291942709301, 675.805428896185, 676.674320509651, 671.406811398014, 673.046710947635, 671.065051732863, 673.551570160004, 669.290956134944, 669.518495443318, 669.385501219087, 674.052367750278, 669.021925769731, 672.375278773199, 674.045682846184, 665.36500754452, 677.947184657033, 666.669561975061, 670.716721803796, 670.34459381053, 666.31806494643, 671.116709749529, 673.439339795892, 668.696924921619, 672.610610927185, 670.437863456811, 673.968367618837, 670.808312495434, 671.094461873171, 674.869133971287, 671.86188414059, 671.254990576847, 668.815736814446, 673.895847750801, 669.608653881894, 670.577394281173, 674.990570747731, 672.133426802667, 672.99551030249, 673.320193674935, 679.20463084373, 673.370591057048, 671.246701217776, 673.710216167791, 668.981507017394, 671.774811118169, 675.626093701642, 671.902883302219, 679.319191437305, 674.311594869757, 669.745643586309, 678.893134925392, 679.091338366599, 668.067153685934, 671.383674225201, 673.330000476982, 674.107123701693, 670.97961829609, 676.339460369477, 666.524450630976, 671.076256103766, 671.583117471028, 669.313884383134, 673.48809969489, 678.465846367063, 664.9546961824, 672.471503186349, 669.222829013258, 673.435782767428, 668.37769350796, 675.208049228729, 677.475618862515, 677.821667565469, 674.247873323367, 669.62282878266, 668.063053018649, 672.41906018294, 673.123479542017, 670.163662573551, 668.585463487482, 670.644979626786, 671.572474135356, 672.987027201585, 667.727794951612, 670.281508624183, 672.756735068139, 668.452634670511, 672.04136526053, 671.565883900955, 673.308934768761, 672.218658019528, 669.729788439166, 668.984870733455, 673.157240900669, 674.021676872809, 673.232384082229, 676.651552698005, 672.4028741012, 668.874978663208, 672.231767958927, 670.014144176529, 670.791066734717, 675.705883095515, 666.62386057779, 670.023588040416, 673.10400650625, 674.763781704799, 666.266375211189, 667.417633510591, 670.948788981504, 668.169198626362, 670.767100298475, 672.175168300773, 673.431124370161, 670.406243668362, 669.733195526713, 672.945214116507, 674.166690828145, 669.800279850264, 674.81617508627, 665.870784894295, 673.563647301761, 673.086781380153, 673.86699708728, 669.68674491078, 669.545599405704, 673.838914344376, 673.152859903594, 671.857189215993, 673.805540428674, 670.594843507979, 676.050473490302, 671.996149298635, 666.11129535113, 675.873289432843, 677.68752101029, 673.409758379337, 670.287435659036, 672.560927600651, 671.504999325741, 671.370405268562, 665.640752098204, 675.919752310534, 670.815255293157, 671.457362173281, 668.444457539907, 671.09755696656, 672.603117568665, 670.248549274201, 672.85309794414, 673.832504644536, 671.620540867015, 667.892805578155, 671.647232975886, 677.490723970877, 667.499923742538, 670.904164505869, 673.161795710392, 669.011679786949, 673.074436799599, 671.657342651459, 673.823783746999, 676.060022381066, 674.498368804565, 670.223068290807, 669.357391668783, 669.951168400192, 671.356346858277, 677.211586831535, 675.490744253472, 671.459531876902, 673.75229941492, 673.425171565151, 676.030762403498, 668.389169233894, 672.652201343706, 679.712908190876, 674.315635147613, 671.056750840009, 667.005002736333, 669.88831286956, 672.501944580187, 668.518850529899, 667.241831851152, 671.075368572836, 679.5395723282, 676.791928368504, 673.069964836543, 672.624652703823, 674.866042053058, 672.667666231065, 670.586035882148, 677.778537816684, 674.303150674251, 675.7555310048, 674.641073500489, 672.107889922512, 673.424702516488, 677.235917860014, 675.57797874485, 676.747278832036, 668.448286265126, 672.94320479242, 671.726923548149, 672.177403286109, 674.122116030748, 668.111881006949, 671.641775185394, 672.035025468844, 670.375983505217, 672.395796524492, 667.796168339808, 670.508839721363, 671.198619612938, 671.72215461964, 672.201708215679, 670.020262621753, 672.031185539857, 675.149535008856, 669.766444198633, 666.094628549114, 667.815364130211, 674.817042675025, 665.855482072152, 674.569710810586, 673.774437654007, 675.957554766744, 670.08244607256, 675.543475188322, 674.737585762928, 674.600198703686, 667.479696926478, 673.688041789833, 670.904854685996, 669.159309286132, 667.633856788033, 672.655859123047, 675.056920381729, 667.043742988862, 671.179576302929, 671.44473417504, 671.070342624131, 668.651502607844, 669.585890043609, 675.706040896924, 669.440053617028, 665.535063639174, 674.21789695034, 672.785616389812, 674.733151852423, 670.820791705099, 674.644671739251, 668.085108079229, 668.565535943167, 669.979754398082, 672.321219566909, 665.735933832435, 675.269492739873, 674.148144810862, 672.062012986532, 670.091368440818, 670.502984145114, 672.155527970599, 669.001823904928, 670.753430839115, 673.473946549962, 670.956482371745, 670.968523145828, 675.488330461121, 672.171058665458, 672.06904545652, 671.251563026328, 674.340027042751, 672.62955795935, 670.728445581314, 673.203526072144, 671.915092182078, 670.550389718581, 671.477010102173, 671.436395521018, 671.565555609884, 675.634496835523, 675.951369936096, 668.396948037055, 665.106801780605, 668.913983106852, 674.134887344512, 674.130153671255, 669.679403769083, 671.683110704037, 674.162577160344, 668.874253558932, 676.281505599679, 671.040165592362, 675.500122853811, 670.214123300327, 678.990407109441, 664.608845610379, 672.52359355442, 672.304475115988, 666.866975873154, 671.042347506988, 673.500473849906, 670.715884624147, 675.032657790007, 676.90747552681, 670.457523274781, 677.305597257951, 674.064879500587, 676.234406140588, 675.712365346405, 674.409542785244, 672.519351162525, 668.346067579098, 667.946951409631, 671.97042409761, 670.892461176263, 671.183008735147, 668.032383955787, 673.552296180249, 673.884279375399, 673.310208531147, 672.396400748013, 668.861986872318, 679.857849468156, 671.0692446506, 672.595756681542, 674.886437034761, 672.335828166993, 669.692342092328, 674.403840274947, 666.733416625161, 666.891408340956, 676.043323055742, 672.653457385771, 668.751204628223, 667.103857982287, 668.540031581854, 677.028413239186, 671.53717082532, 669.959206882478, 670.721042984388, 666.242493318372, 673.213573280033, 675.097517541512, 670.940462841008, 669.937589449759, 668.019708283478, 671.469187619774, 669.599599562206, 674.39667908757, 668.659281759042, 674.506987370607, 669.742496738321, 667.981673738755, 672.028828095595, 678.241421727185, 667.183635667902, 673.029645425685, 673.926517447747, 671.250778167265, 668.86121842879, 672.969027300619, 671.368041992542, 671.662430001056, 674.184772735215, 674.15398395943, 670.067557691393, 668.371604529791, 672.754011013492, 672.986335398157, 674.149880467557, 673.055913090783, 665.814907936249, 671.927169759417, 667.57365895039, 670.406826970394, 668.639915955532, 672.094351689184, 671.824184753269, 666.141844289675, 673.135201197671, 669.971243780359, 668.121633501447, 674.154407861578, 672.149413484887, 670.060683137045, 673.433498763192, 665.300203686548, 672.879797536851, 670.326517426189, 673.318727605484, 674.535675613426, 670.813483399611, 672.253075610744, 672.012880965797, 672.063439833855, 669.992116255496, 674.364807248277, 676.99635408652, 675.03937952253, 672.214966959758, 674.669286476712, 670.228481012372, 672.674623210915, 670.100012440669, 672.303051896609, 671.225249236302, 671.976239707533, 673.06699891123, 666.533772326984, 673.430091300707, 672.299876370997, 669.352058151059, 671.598386285678, 669.593992204457, 675.165647277911, 671.848868914741, 668.758845541848, 678.134378772449, 669.99958343097, 673.894221450995, 675.640715255658, 673.463087133958, 669.816696593958, 670.785192728637, 671.682947899673, 672.643964672296, 664.606318067809, 671.544900583585, 668.934875696771, 674.526572455229, 665.041190829204, 674.132156165112, 669.910502108082, 674.419428271877, 675.2948094713, 673.638307386693, 674.593973759272, 673.358118040081, 671.03099408176, 675.327513702424, 668.97490301586, 671.499734166015, 669.00304214459, 673.057027269419, 667.993937005808, 679.049300805229, 674.211135952094, 666.485526904601, 669.711164829517, 678.200508101463, 671.378312733876, 672.494813841298, 668.286100547872, 674.901046430194, 675.082731320936, 671.094023967231, 675.596654839466, 670.13381897691, 668.569132659771, 681.011952059918, 673.520406432883, 673.814237368778, 671.764084475767, 669.484683534597, 672.889489345439, 669.683573421422, 674.015983833708, 667.067606631084, 672.659002597442, 667.762194795415, 675.535337142499, 675.522164317586, 671.718187505757, 669.472630883304, 670.135369700426, 669.612166021641, 671.463669011287, 672.406341761507, 671.387738351528, 669.463129613725, 668.334203552954, 670.133272326287, 676.757059037652, 669.009467325448, 668.291340586874, 673.548887066439, 668.703339803369, 669.523373249795, 677.396033822295, 670.234359212052, 669.631545401049, 666.929210606669, 668.246206228258, 673.978952953695, 668.147651285935, 674.12583229554, 670.568047496438, 671.862285670226, 675.153391858252, 670.960936801828, 676.453092429503, 673.729565155886, 671.134500086875, 670.81920920076, 671.392021227247, 674.565066409499, 674.108826376203, 670.181229463945, 674.959798860871, 670.407210538338, 671.035782839749, 671.92688345289, 670.167171368801, 667.470490870827, 673.060752455662, 672.332016955266, 669.424973033555, 668.944941237581, 673.964849408251, 672.466839084119, 672.625053046873, 667.691087789014, 672.695830905187, 671.612146488412, 672.768932101069, 674.81165205983, 664.92076529277, 671.084129678297, 674.955626501609, 671.996075053651, 667.701445855261, 669.586866437503, 665.498123020371, 672.226894729248, 668.791754341238, 673.216752055556, 669.075981816745, 669.656254749199, 669.278562822359, 670.174038482179, 672.86419521895, 675.335523990408, 673.932476863624, 674.4724170402, 676.487057289406, 672.203793498084, 669.017596008845, 667.894815739608, 673.395210968799, 667.696650724917, 672.59702369229, 665.229231537262, 671.507759665839, 679.281671301056, 677.384056108163, 675.977950837558, 670.432349327425, 674.563228405635, 669.153113258608, 671.942157506711, 669.089197646435, 672.441436424445, 670.93699917257, 671.398670376239, 676.882414211769, 674.044853651032, 675.575677394306, 669.285310706074, 669.307500478837, 670.511319534148, 670.618961664241, 668.883556670952, 671.694181317169, 670.507565342323, 672.697884803444, 671.877050006895, 673.841245813614, 667.407728258865, 672.138214047443, 672.816463130444, 675.254263712199, 671.551761998747, 672.26950299432, 670.318649794919, 674.078954474151, 670.338195395946, 667.704867606589, 671.292616897359, 669.287204860009, 670.432171423635, 673.891707832599, 670.869355511118, 675.190801801182, 674.165358078852, 672.535396034756, 669.523081126412, 673.909187757564, 676.064760486824, 674.167106188898, 671.566657109376, 676.93091397296, 670.860605776626, 673.116939478139, 671.215822909582, 669.762930449648, 672.629291383259, 674.151329922072, 667.462772179962, 673.638047880456, 675.903947675037, 673.592425461144, 673.959037280689, 673.119017001716, 674.263750962178, 672.30105124099, 673.875498980256, 671.617138005943, 674.841103882645, 673.328453900804, 670.615330134705, 673.286398521879, 673.81490659575, 667.537328338261, 671.947854580062, 672.836672721441, 668.792948901866, 673.130348155971, 674.986837720318, 675.981018622684, 674.482620268776, 675.26642306656, 668.781626554687, 670.621131682313, 670.044025293496, 675.610334491007, 673.77765240365, 671.542364814692, 675.53453576614, 670.494506928473, 670.080359932814, 667.117499962754, 671.084392927498, 671.480213693308, 675.160004813774, 677.185244993811, 677.527497471508, 673.93119074169, 667.84567004144, 673.774393371763, 671.653390573181, 677.520562528646, 672.839285673721, 671.013907526546, 673.248022066604, 673.617840545303, 672.450901268092, 673.617936841594, 668.809825799234, 667.710193966612, 667.8053658192, 668.48681574598, 672.041286014784, 672.810042656984, 671.770830827194, 675.882920555055, 676.770294332573, 671.302338588478, 673.376065167188, 679.959679484701, 671.751539922332, 672.166818512092, 675.432254775253, 677.459502146496, 664.93768707751, 671.408420390413, 666.509025453512, 672.19922854035, 670.210726504132, 676.857403330155, 676.567867575838, 665.814520527403, 667.868515933436, 671.463026289621, 674.291181532568, 669.631436187232, 673.354609670919, 670.46771551459, 675.325467393328, 672.892158367185, 674.442923775889, 671.35063426378, 670.26547178466, 673.442281303484, 664.693829134325, 677.738232135398, 667.661267503789, 670.760307989849, 670.636217371385, 670.482941220719, 667.16495889004, 670.006821596922, 667.638055879657, 676.650312130854, 668.602038724768, 676.558558015558, 674.76479975912, 668.467305996715, 676.938295737072, 672.77779649044, 670.509149057369, 673.58082158967, 673.560088753953, 666.123701478599, 669.275307673555, 669.482460055636, 674.420117524534, 674.499833024605, 671.282994990957, 669.068534696594, 669.53751875769, 675.790296862077, 667.56902248312, 675.174513867149, 671.795436451037, 671.886028428022, 671.052778165543, 671.802310056623, 668.551319243596, 671.494203010304, 675.859325020248, 671.228380972368, 671.088352996328, 670.885650263835, 676.231920029613, 676.12202091733, 676.912414640938, 674.417022314536, 669.351975152272, 672.887258928857, 672.302910988549, 675.45348911186, 679.510003890783, 673.027159420322, 671.693416843084, 671.071806624522, 672.630595923826, 670.662687539501, 666.437446479903, 664.837661506095, 668.914558673762, 671.106924800602, 671.583482935687, 676.55021759772, 669.225503444652, 673.217814186645, 677.048932051788, 668.295590535272, 670.93088461164, 667.434324353975, 670.522445824534, 673.120292103205, 670.938514631692, 670.875128393898, 676.722116618806, 670.266544759277, 673.588639679843, 671.89036437698, 672.798755129535, 673.304895700964, 670.837057161959, 673.177831997737, 670.119171588354, 677.369426603026, 670.645624997979, 670.305979864477, 678.08108984691, 670.432226436551, 672.917466116533, 675.217067863161, 672.475579706422, 674.315171859461, 674.67993933182, 674.234593689372, 670.842553835122, 668.916725884851, 674.098805643266, 672.573534699083, 674.833437087738, 674.182735467431, 669.679595881221, 671.481547123655, 669.995528877656, 666.098118698043, 669.085699472897, 673.310758036409, 667.455378748665, 671.948214886355, 669.101505878631, 674.68543024712, 671.260001607547, 668.437491825381, 671.39061080776, 671.754238321904, 675.920798888703, 672.20563845249, 666.451334110184, 673.459966999415, 673.46126923882, 667.291067958087, 674.282814762511, 669.2052748381, 672.821815915533, 669.199142027859, 673.294647021789, 679.870210562119, 671.237759861961, 671.991692146746, 669.69913353688, 670.343782515068, 675.899212336014, 664.593681355838, 672.799679277373, 668.98920597264, 674.325187313528, 668.872942743918, 672.36452539771, 672.821039172275, 668.633465065697, 670.084617058434, 671.031186180715, 672.833980790882, 673.054573647722, 666.21255895723, 669.800797431949, 671.793859236286, 676.383692169727, 676.385844557506, 674.018678679825, 681.606363256289, 672.546128814038, 679.843403490335, 672.510894114615, 670.679853281064, 672.471810663105, 677.417373051896, 673.602848914849, 671.052327679033, 675.176975288548, 670.149115816207, 670.81765408511, 671.53558088207, 673.338617299419, 674.08706410799, 671.954821353133, 669.41278970401, 673.546160417995, 668.602101692243, 672.362390650024, 675.6361222265, 672.214251863493, 671.217478013361, 673.054146302663, 670.661076506488, 668.37930157535, 671.918531167564, 672.113754824807, 670.216002388019, 672.020582885766, 671.17968146256, 670.593893170243, 670.966148173566, 669.094361117815, 667.606097215941, 673.084689227297, 670.312072495086, 669.869807938436, 670.526715499608, 670.974438959411, 671.944663292451, 674.951115411752, 672.226526039, 670.863081736254, 671.022707238836, 672.483387209042, 671.847811539593, 671.855104087555, 669.23263110764, 675.340257329969, 676.438990604304, 669.143411663546, 673.583637892097, 671.510912850074, 680.09568355126, 673.175037076794, 672.179357459989, 676.484273647383, 673.961576793263, 676.503229836309, 670.236353818287, 672.184770217547, 666.320541425578, 663.838692641784, 671.806815487304, 672.094286758907, 675.855441871968, 671.325436837099, 668.495302179429, 669.824814088406, 675.743328120905, 667.695468314221, 674.410320887357, 676.945316999102, 670.826366004735, 666.714309743487, 672.488107207939, 671.126166358738, 676.666075014848, 667.203368358204, 673.379191627296, 674.282663270528, 670.789593432752, 672.972311500404, 668.042904438873, 670.232198656172, 671.557044772194, 673.766571957374, 673.81347197878, 670.269089005943, 667.390253857719, 674.041807740713, 671.903246539024, 668.0237606868, 675.401790800143, 673.233114260557, 674.28277416061, 666.96237831159, 666.950431834445, 674.353258021317, 675.765647634747, 669.064947582446, 668.270193850143, 675.333691671349, 672.900744171347, 673.92585938868, 674.099245285051, 667.391869439003, 672.392165563375, 669.285010900309, 669.560464950373, 663.000819103935, 673.513034760539, 672.85503865701, 670.678615168186, 667.834844378385, 668.784670547246, 680.096271729774, 670.749507451651, 674.65979416275, 677.121883036188, 673.183559952165, 678.466204349816, 673.575373089516, 668.25284386339, 671.073454351375, 673.927842217278, 671.646029108519, 673.680792843301, 678.810387953943, 668.074933940638, 675.792998624806, 670.110510370316, 670.487279239445, 674.298877403442, 668.639301359705, 671.400837659995, 675.132942663999, 669.95153679712, 670.294630276646, 672.014242735766, 667.288211378902, 670.310234197166, 676.49072708776, 673.856553151408, 674.911111047301, 673.414585117255, 667.420835446436, 678.628770301271, 672.345264061242, 673.050322005878, 675.570955492875, 671.092738774419, 672.632451770217, 673.542237419889, 666.690749846088, 679.548237471727, 670.57529329261, 667.900453087411, 674.774923677688, 668.995216729163, 674.162228329977, 669.369903547388, 669.549017371719, 669.566851573791, 672.069214710487, 669.475092398628, 670.342954315406, 670.912073600059, 669.724799134677, 672.895174530332, 672.043146656109, 673.751948154423, 670.595925634541, 671.082265191847, 667.043776759006, 672.899582575101, 672.380875716999, 671.366786982283, 672.824554393098, 669.678821214359, 667.617090889959, 671.168360922767, 676.76649240687, 673.004532995303, 669.661756815581, 671.950545834287, 673.443939389009, 671.515986051078, 669.951141707107, 670.673856151627, 672.867574843727, 668.082337303226, 675.681302387001, 670.687531779865, 669.908367986076, 671.982507833105, 676.152175475187, 672.099784737529, 677.833795337198, 670.750793599666, 667.842231119001, 672.934343875976, 678.679534978657, 678.422303726119, 673.887328117102, 670.77617834334, 672.068065198616, 671.161979344442, 667.819805849075, 667.076985906317, 672.005840499385, 677.196119967697, 673.905256643178, 671.879130659286, 670.79952261186, 667.348029665927, 671.437080047651, 679.642203168852, 676.16616232792, 667.947249809515, 675.460110343338, 674.063672237178, 662.826296935118, 675.413723472823, 672.29555342268, 670.333111629987, 674.420262986798, 673.322566801552, 677.001753553233, 668.201458679311, 670.418208375924, 673.096515915033, 670.331984701193, 673.306855226398, 675.119610931001, 673.651121513306, 672.423044406797, 670.780650964176, 673.204002156931, 672.662295514184, 671.520202225791, 675.224722976286, 671.736024441576, 671.25688202072, 672.599315037946, 671.29923453023, 670.619559404631, 667.149288349828, 671.206538358273, 668.837320814203, 670.324739452174, 678.826764437087, 670.436738613166, 675.021163588657, 670.387733082408, 670.860572068617, 676.646892315032, 670.073255160284, 677.577706890455, 674.956675308169, 672.30232579617, 672.82109422481, 671.344851235969, 673.419413949678, 670.952062214215, 674.491737647327, 677.916269466918, 672.771101397068, 666.49820748582, 664.109080129949, 672.282157999493, 668.264191206527, 672.196674676174, 669.398526556255, 673.570236843454, 671.78847321258, 671.819761150088, 673.011191371933, 669.616033832601, 672.694806602686, 672.775052199734, 671.458314054344, 670.719332733869, 672.74179769689, 668.722580565182, 670.842913449298, 671.467966480203, 667.976460513043, 673.538745287464, 674.60850225239, 673.510532957919, 674.571981202089, 675.339505912612, 668.496056634533, 672.498739768588, 672.262004033861, 670.752178443016, 672.482097870554, 676.126687006009, 673.858964737133, 667.966849836244, 674.641366353401, 670.78762487171, 672.9873568346, 667.72733707908, 673.292769788828, 674.443053984378, 675.948886871179, 675.52343622747, 670.389474096192, 673.06014789214, 673.347511542284, 674.406899485373, 673.098295302039, 671.79865130438, 676.162708001737, 668.989404631284, 669.496789312641, 670.935438811601, 669.949618776358, 674.311810912805, 674.303101461964, 676.232565583561, 670.281754667977, 670.819240761302, 672.293035204601, 674.272598887717, 671.596497593096, 670.370316333315, 671.256584098154, 672.175725999137, 674.169698749591, 670.0703718505, 675.24531158347, 672.554889652831, 673.03192062775, 669.154095812956, 675.644438554962, 674.913148503972, 671.657646545432, 669.494337125942, 670.485673014412, 670.207086387992, 669.95453698712, 675.634249226726, 672.844022526753, 673.392039311862, 673.62117002068, 674.257143348862, 673.867939161127, 673.95202491116, 676.131984660581, 670.199146985668, 675.149903244448, 667.337604519468, 668.687816331926, 675.271410398926, 671.196399380153, 675.04159628632, 673.42965174719, 674.865041762642, 668.185348894501, 672.951900918105, 670.104643887889, 674.017298412467, 670.321454554393, 673.578906586535, 668.707319275541, 670.468406183703, 676.658047577795, 674.559844450961, 668.22320270062, 672.56580180085, 670.408371852979, 673.788277165907, 666.570063668356, 674.429341012052, 672.767718755421, 672.720219209832, 669.876684757376, 676.762963472517, 670.267081354513, 673.916606712938, 667.755341147104, 674.4077890394, 671.260755703284, 672.363628448099, 665.934046695423, 672.531611393362, 677.498125142826, 675.713342610592, 675.38248710835, 670.60835246135, 670.230314631262, 672.648906260021, 668.058072349934, 668.475294293568, 665.794603016839, 667.712848541688, 671.663904245577, 676.259062817413, 665.383690737797, 666.472969760338, 675.799680486632, 667.840013547681, 673.230881249802, 669.904679927313, 667.418064901352, 676.806317944523, 673.888169602334, 671.90002680956, 673.399570892073, 672.537598944015, 667.518208437333, 668.213733403346, 672.204449022256, 678.784194636188, 678.640575079561, 669.929965123809, 671.281354666949, 672.180143795617, 668.976066803491, 673.03265072632, 673.606064618697, 669.737812289248, 674.703564486001, 669.050275565433, 667.579008079069, 669.709077455009, 674.649025872345, 668.167552727563, 670.003187878916, 669.57183128194, 667.941415161468, 667.168084241635, 668.551630339629, 671.418050100653, 671.614737937099, 667.583198353948, 676.526299382681, 672.137590135482, 667.388663785594, 673.428169408709, 675.895480854328, 672.679241302606, 667.116273695023, 673.07535603865, 674.713813475154, 674.667093613974, 675.220006777986, 675.792630394245, 674.917892798691, 672.499177955555, 666.469803400555, 669.339472169001, 668.634649591188, 670.145846373066, 671.869276681969, 672.091570420039, 671.082054319567, 667.978569993546, 671.484570311152, 670.444401671741, 669.363292457364, 673.328040173078, 675.994501326511, 669.520118055384, 670.658546238045, 670.964274138473, 672.353494112574, 668.700919958777, 667.154245730009, 664.28843967087, 674.354488776257, 669.757852153739, 668.061620712291, 670.300857741372, 668.418311676095, 671.705346433898, 675.180324577337, 674.492408796572, 670.991165949456, 673.784822859875, 669.93098735582, 678.033968886993, 672.218399456642, 671.748075513258, 672.820832979266, 671.142544934277, 673.222662311979, 672.718506822118, 674.594500973395, 675.313025162975, 672.635393715735, 671.402006396428, 678.348250511223, 675.438360754711, 670.50245418783, 671.240323562004, 671.722758488022, 670.444429669095, 676.767570206418, 672.064225415121, 669.885040393949, 671.093924245972, 674.886781493765, 671.330426632156, 673.943141314222, 674.218944158565, 670.247254157677, 665.825853472008, 677.350835980354, 668.874182763803, 669.865000486588, 671.246406182623, 677.082910279439, 669.780540506724, 674.076659706602, 673.038584572046, 671.296654066435, 667.932828723237, 666.390457186899, 672.292189176824, 672.475292530185, 671.56192158518, 669.178603881856, 672.410643105138, 674.380201964616, 670.533189341411, 674.011943172004, 669.473185669678, 673.661220323849, 666.994384966452, 671.546369748643, 672.086441805378, 670.707434345284, 674.185772308099, 672.655219854759, 669.35522580602, 669.690406704585, 670.553985539936, 673.450622916865, 672.532294798031, 661.736992530133, 669.684019358315, 670.372022096985, 670.439659828462, 673.059840836958, 671.417868512911, 673.447377480082, 670.137186363209, 673.694798055484, 676.670976635121, 666.827667433681, 675.649917328587, 672.406446269478, 669.571274471372, 675.823876471537, 668.974693272647, 673.466128626285, 672.169634969624, 668.898743490252, 673.893667695733, 673.909968513928, 669.684157407806, 673.231696627166, 669.412923693475, 675.502170389104, 668.294536508905, 669.447466963658, 668.028383469246, 667.555627831909, 668.322562648872, 672.848510459285, 674.977562167359, 678.612862265472, 671.740814097087, 669.128829426129, 673.067392292727, 670.523699189165, 668.670097612074, 672.908724420572, 669.362555242466, 675.100365328654, 676.03784045515, 666.341564986738, 673.065799043399, 671.235363680137, 667.926463090573, 672.919750239565, 674.336229089346, 668.638785864811, 672.705213947942, 672.262143355001, 675.393191629478, 675.944055922805, 670.292320258259, 668.362930037045, 671.48196341549, 668.034374443437, 671.855589538852, 662.518387876978, 673.199545274082, 672.653591694968, 676.486383144986, 671.704567729698, 675.137625706847, 668.042372165665, 670.046930363961, 673.054474400551, 678.398091108936, 668.64660573249, 671.330793419242, 674.392615712111, 672.85832781089, 670.396402940003, 676.326119138003, 674.282685869775, 670.283940709423, 673.878514453259, 672.011500811863, 667.555393390588, 672.831946534245, 673.403999150439, 670.907805540241, 673.295662515518, 673.756395803227, 667.368885719337, 666.13174352008, 666.755598533561, 666.581776154957, 676.457589018853, 674.64156295596, 671.079907387035, 671.930002932498, 671.468586321747, 672.128407479642, 666.754410047298, 675.673230783855, 672.18760017282, 673.54074110175, 673.792582945725, 669.762519853537, 672.151661347917, 677.328033204302, 681.411686231504, 672.700423218673, 672.999838754088, 671.15000991275, 670.63064251586, 672.285724235033, 670.158678621566, 669.58653696523, 675.536384967984, 671.429052418939, 678.353840197787, 670.461192982327, 670.198673323884, 670.642702544126, 672.244035645859, 671.482670057981, 675.024218886011, 674.656053188014, 669.252094494374, 673.033781819214, 672.88248163804, 672.653638988803, 674.504729645608, 681.162131393029, 677.19818312349, 673.141662638327, 673.132185186781, 675.238506611126, 669.472163718327, 674.135754307784, 668.778168417713, 670.415223973473, 671.80467707197, 668.935787596906, 669.113368388028, 673.437722607082, 667.104456762343, 671.175677124396, 675.116525962599, 669.406032282098, 666.69946876716, 675.81294132624, 671.396539652604, 669.795823954236, 669.121558638608, 672.317530040908, 675.788372346414, 665.59927223623, 673.734089188962, 667.271162947649, 671.415316599058, 666.989783899522, 673.84864385513, 665.250171407011, 672.212221774602, 667.7810357126, 668.013304210193, 672.971149099959, 675.089448588825, 668.67117291095, 672.915608124184, 675.761664885927, 672.149786824106, 668.364040499301, 673.866673776473, 668.820464123482, 674.557311492891, 677.507137131752, 669.991354731166, 673.47431191739, 673.844514308151, 669.80678557806, 673.099059188326, 669.944107341601, 671.872305422038, 668.691702225049, 676.119055088835, 674.630842814263, 675.039236926934, 677.385816897974, 671.680453262693, 676.867485246856, 671.218437846797, 670.883828690022, 674.568008850081, 672.054741157128, 668.58607129365, 679.3246596071, 671.48434846198, 672.866055317175, 675.400048576347, 674.712601675431, 673.544329307292, 665.996880577425, 667.696691531965, 669.74495408131, 670.438766165686, 665.96020974856, 676.716205498956, 673.405812558824, 667.116909254191, 672.88440482792, 673.938329552732, 674.183327907374, 673.602299129056, 669.198864629056, 676.560075354661, 673.102777727663, 668.872835216358, 669.750829602098, 669.982887575847, 672.781572665158, 668.024342995007, 672.70362867893, 668.37483422233, 676.843689080488, 672.989601513009, 671.021999826046, 670.047865828724, 666.115861344769, 674.064442292826, 677.085365499315, 676.802651909758, 675.108081489383, 673.505225674441, 672.210210843755, 674.70658475179, 673.470935573357, 673.353781840601, 672.048079467741, 675.734642388187, 670.26563069415, 668.90886539316, 670.964470004727, 672.906016315453, 671.179639680529, 673.051075121887, 677.106359049131, 671.743272200617, 669.914926493522, 669.066493140996, 667.96539486572, 670.12337024131, 673.275151569604, 672.61264075944, 668.658352091292, 667.374728977981, 672.953925765658, 673.684120807589, 672.189904751909, 676.331870154506, 672.845083772323, 669.032977367807, 673.284468251062, 673.66957254713, 675.297958562485, 665.397629467578, 671.689731960767, 674.013650701123, 670.349672584396, 666.544810249101, 676.723064921239, 671.293017409068, 672.354243462906, 667.325019791372, 672.932470544241, 671.995085542751, 673.915993483483, 668.951995353836, 671.535268640176, 672.717274677726, 667.232242033638, 676.540832642389, 668.261353262425, 671.761045046753, 677.741972094708, 672.772717828473, 668.166810833729, 671.224140218247, 675.450576090118, 667.019164277622, 672.082212312744, 670.66705411417, 672.769105117445, 674.272141332747, 670.381292930483, 675.159184084214, 673.735246173266, 673.595773644779, 678.245010424413, 668.88722913985, 668.825245255921, 673.15827343408, 670.101970259084, 675.013502719552, 669.998007950389, 675.935032619847, 676.594199085961, 675.413050148932, 673.001301845909, 670.948980756563, 671.905986462971, 673.120958212876, 673.964014011617, 666.762654379867, 670.213690682264, 673.095518420052, 670.874238155673, 671.836417217596, 670.987344514052, 668.575101876852, 674.526332727639, 673.898628584372, 672.479659598682, 668.255421143713, 674.971884252213, 669.941264421138, 672.687365720304, 675.837942504833, 678.139519293469, 667.709312436555, 672.449685196786, 669.33370744073, 675.4403874282, 671.836987219546, 676.0518092591, 671.268272932207, 676.202614956233, 662.778208250399, 669.329135472107, 679.891174514955, 676.139039269919, 673.559808532541, 674.473834195034, 673.861005174891, 670.541117752094, 672.146994549711, 673.211504881612, 671.862471459319, 675.511990756713, 676.687847767498, 670.502710166214, 670.556240530692, 670.330551375079, 668.076650978627, 671.525334274351, 667.274268933657, 670.028771578556, 670.37549321682, 668.363142639747, 671.970400057471, 674.384010368464, 669.734470919507, 671.514765098803, 675.055613620313, 672.383044055914, 674.274241953978, 673.303285382715, 669.526563045846, 671.646346301773, 675.764749604607, 671.556424364473, 676.701641446227, 671.791644727365, 672.493946548824, 676.631765206951, 678.381349074852, 673.425900598569, 668.335202063268, 667.323313461313, 672.492094576065, 676.558882687514, 665.731498996578, 669.095300989226, 670.688218837347, 674.511160039527, 668.091977660284, 672.977357591596, 666.340061540294, 673.812936167283, 670.042345982654, 670.473799065672, 669.545069524248, 668.61724727527, 671.431774553196, 668.127262779405, 674.362315976382, 672.334189702104, 672.461493629098, 669.088663985426, 673.330527029217, 672.574098907578, 672.069735392002, 673.761232911599, 669.107747235927, 672.747028958264, 670.199634980429, 672.756192470051, 669.175509071399, 672.421632615489, 673.173554832783, 673.685157909431, 672.120760259203, 669.172378153416, 669.538003227875, 671.074154490576, 673.830038950918, 678.287275168009, 675.741253210907, 675.872957531207, 673.272770845474, 670.036625497395, 673.489202917209, 675.193564546374, 674.796554806242, 668.307302377468, 674.029248142009, 673.51551544581, 669.584424352463, 672.557502381076, 674.966114900339, 674.676975673196, 670.678638657806, 677.006364613163, 668.206847212278, 673.642434958326, 671.283345041502, 670.597073883173, 673.939924227371, 670.440898943762, 667.081712807443, 673.797487506244, 671.084398984588, 671.008105600205, 671.203474246856, 672.002696868882, 668.274289753955, 672.56493286941, 673.697434651286, 680.931951326255, 673.35715172651, 676.236306824766, 669.880764612049, 668.560803781104, 671.42664311961, 675.994912229893, 666.955881378147, 672.93656235768, 672.606076477814, 671.287364152529, 670.600832952595, 672.619005883792, 667.812206268853, 671.466669729722, 670.254396812992, 671.299444162046, 669.806627533898, 674.453783794884, 668.396322616191, 668.003158733843, 671.164960079073, 674.220085653008, 671.57644569982, 673.512207365878, 675.02484004675, 674.626430226889, 675.231334866653, 674.97179982938, 676.179466662601, 670.898049070176, 675.188700370817, 668.089336083809, 672.347548164651, 674.040644217725, 671.865505979097, 671.823674483063, 676.501487781884, 669.44835613259, 672.82903772157, 671.346013860214, 670.301721393577, 671.143987820077, 669.915477188597, 671.753566738099, 672.421827174818, 673.192251735648, 665.263958688986, 673.8088050076, 670.203300231121, 669.900690587566, 673.121763672895, 672.003422526859, 672.823873856976, 670.352661371594, 671.533476512099, 669.418909911696, 672.700438840584, 675.307811935403, 666.895516728453, 672.235485864007, 673.442362590213, 672.086041747447, 671.209400356739, 673.901917203518, 669.646166975759, 673.95779536932, 672.19329698186, 668.752475217856, 667.866134706512, 670.485462829366, 672.797261682513, 670.076928356366, 669.674521750903, 670.932001337418, 676.449438294755, 675.838094194567, 671.102582336714, 674.20832226405, 672.593495068642, 672.564400677036, 668.865590020872, 670.655860212804, 670.783376009702, 674.598628915166, 668.948264881632, 668.129147837321, 670.16533632073, 671.121919902094, 672.311463764771, 678.660314443174, 668.584059992351, 675.250761694973, 675.108351008266, 677.10571469268, 678.435619716263, 668.086110619426, 673.0166151798, 672.322337840963, 673.399338165611, 671.271978141544, 669.42074508534, 676.049640485234, 674.220384274814, 673.077196836346, 671.680276569139, 670.847341053187, 672.747068671396, 670.073953555083, 668.656167133513, 673.835897124439, 671.530437168599, 666.141027741454, 670.488197231887, 669.376342427206, 671.036020493533, 671.877640240735, 674.525715394502, 673.464252852008, 674.821633921152, 674.043630493333, 672.149928398507, 678.038378080677, 673.261023567132, 669.382383944505, 672.551471655598, 671.955479931482, 669.754827535681, 671.462740960329, 671.547429980711, 676.124016836891, 672.621335714338, 672.019060546243, 672.743772211615, 671.218897254297, 671.37082922513, 672.876375308907, 671.780155662072, 677.390270083469, 673.499916502475, 673.090850061514, 678.025899734729, 674.034004023844, 676.716186558065, 675.602964495299, 674.051899309918, 669.784358604102, 669.252854309812, 674.653639349053, 674.921628926966, 673.186595208314, 671.33222566716, 670.314170070178, 670.029509733801, 668.01728585981, 669.047478634544, 673.343434696003, 671.349670534182, 671.985660971781, 667.742577329626, 676.357817301556, 670.961922695774, 669.273924090261, 670.289820270972, 670.175150826343, 672.646598112211, 676.962555970559, 673.197955972969, 672.676441137495, 666.720795328865, 670.89222549505, 675.260708766705, 677.647531006471, 671.030038725249, 671.445728542467, 675.071217779219, 670.067190818407, 670.173027373909, 670.695871817104, 676.202719257812, 671.053294367014, 670.426233398801, 667.500508421486, 671.93727666724, 670.557080226863, 671.928486003577, 674.395703155981, 673.30614510087, 672.641875291429, 675.680319457096, 676.03147762577, 672.58519063505, 670.708095241883, 675.257822939291, 670.509502737055, 672.778907197909, 670.706341566017, 670.194293938515, 669.574626665768, 669.978411759367, 679.958888083028, 665.721980816019, 679.689367235133, 669.274605570428, 671.94890453165, 670.18572275918, 673.537803888411, 669.003121978155, 674.200876721452, 670.541412383208, 675.026313434554, 674.523461536185, 676.187365583326, 664.428030545549, 672.775856754182, 676.97987348903, 673.950543890926, 671.315150573233, 673.793432686825, 678.104979569872, 672.975651866404, 670.630282268868, 667.353361546604, 667.856304954932, 667.419596791288, 671.950566062018, 671.048049162547, 670.64730387306, 668.382756068548, 672.833423988291, 674.501533926809, 677.133424916422, 672.644995665324, 668.814773544586, 668.944365845799, 672.951812480963, 669.904366082953, 668.641466309825, 674.217290822401, 674.394923097765, 677.844619617981, 674.267872798092, 668.527197661865, 676.225308527662, 673.808971442505, 671.838120677874, 672.777349172316, 675.133182955188, 674.11570737282, 675.305674062939, 672.27361469501, 670.043074640683, 679.162642024893, 674.132236522456, 669.442129181271, 670.631972989684, 674.506126827491, 678.064124573473, 673.148358214105, 668.426117321568, 665.642453768481, 672.512446333513, 663.216899354341, 674.133960918153, 669.384216174512, 675.271223636751, 669.518861220465, 668.419099484972, 674.966648780116, 670.240643213459, 671.835211384351, 667.342167789247, 669.998734777053, 669.352936345371, 674.748492962058, 671.712244967457, 675.987196584355, 666.896600287351, 680.956689736584, 676.459910314052, 670.606569127404, 665.500245732628, 671.259033116185, 664.448328359048, 678.017479851101, 675.752182341802, 671.709052952276, 674.469478620384, 675.670372311849, 670.726885869359, 670.722520379452, 671.826977942833, 671.997168998037, 667.805569897198, 677.017526537044, 668.350020429318, 671.497648769997, 668.618734588177, 671.995366525142, 672.512802952662, 673.690552838901, 669.598607063985, 670.634445448878, 673.61688287774, 672.999194654433, 673.810873160441, 667.463401551996, 675.059919483346, 671.096799320263, 675.025897345044, 673.11187191167, 668.450333428138, 670.773268148665, 671.358938745461, 671.918802728312, 678.686410005244, 668.855171612346, 674.044718638537, 670.656974041592, 666.512941958719, 673.329708313347, 673.336952520303, 672.223685669413, 668.167658037895, 671.607871656055, 672.235520761753, 670.757264493778, 666.396216212724, 671.46223358705, 672.882439332827, 668.559295958665, 672.211261761599, 666.630015792502, 675.706969184774, 671.363474493515, 678.750925038313, 674.736350856748, 673.024092719513, 668.218447575168, 669.848611370712, 671.748986185078, 670.122838503771, 676.087766039124, 676.15668055114, 676.475175143188, 674.291272446638, 671.894163588317, 675.12672422994, 672.056339759252, 666.232596728691, 670.985931509146, 669.609695144138, 669.139475671796, 670.1260176105, 669.310139701025, 672.203208211866, 671.58652416155, 671.293825640904, 672.065051247405, 670.522287273359, 672.439610588626, 673.888241714288, 669.051720368523, 672.947291061034, 671.650891686914, 670.942629332342, 666.799824054436, 671.850180323607, 670.124478950133, 671.540520296877, 673.087652082859, 672.965544315434, 673.965183669272, 670.712453554763, 672.272417761191, 672.314653474001, 674.311150910492, 664.91128799117, 673.403786774011, 672.095315768909, 673.434085437988, 668.297919689496, 674.799286487246, 672.396182745973, 668.930289747727, 675.975533303713, 675.078438166911, 675.477614714625, 670.160185010414, 672.614102826738, 677.48913853269, 672.482049489349, 673.419183412573, 674.599528283557, 670.850187929777, 671.081434927863, 677.373883859181, 674.369535056698, 674.82082704182, 673.458745098363, 669.971831550568, 667.636898836756, 667.009741869019, 672.869380844044, 672.357739398519, 667.070449822167, 674.571632583794, 668.63408841474, 673.81496333511, 668.630116691944, 673.180003641206, 670.653266906175, 670.623721528483, 672.807913596654, 668.673369631261, 673.233433545388, 670.037787346452, 674.836406836341, 672.259617123779, 674.02307922768, 676.514546103255, 670.42411644979, 674.059974729469, 678.851168590611, 674.833991683425, 670.901423612032, 669.36134266501, 667.104809244405, 667.939093219038, 670.832667660951, 673.139067031413, 669.257556083469, 669.313274113504, 670.292546431732, 670.008900081794, 677.15105144106, 675.191313557505, 669.434140530712, 672.71359718308, 669.968961105383, 671.315937155372, 670.923819969611, 668.607254578904, 677.24953944841, 670.288690354705, 669.018654452723, 672.301408788284, 673.882006172061, 667.822437810642, 673.207675025807, 673.311416540793, 671.201751318755, 672.815306655916, 672.734854047787, 672.020612056965, 667.074761791247, 673.496365003424, 666.814698266222, 670.47539857908, 673.689542801526, 672.0926295939, 667.98011257897, 671.957081721447, 671.450744500571, 675.37769672364, 669.900687176504, 676.392503135331, 667.157257968472, 668.255522240583, 671.003609999309, 672.142428151535, 672.296473054727, 673.820781768709, 667.738020430294, 670.324280127086, 671.910257059034, 672.490527580851, 673.599824018809, 671.905064856851, 670.957244357733, 672.910182879488, 667.143880670597, 673.359836812053, 670.557457949411, 669.948592849153, 666.389910301112, 668.884652005499, 672.412464186332, 674.011103892986, 670.836106964474, 670.246577188467, 678.313275758383, 671.051522757015, 676.340923713637, 667.877800605681, 672.986565314378, 672.671124860029, 674.962907620221, 668.390969713153, 669.572984512072, 666.223690796412, 669.284372176434, 674.23192024023, 674.671002345081, 672.497016150754, 674.502140378031, 673.838971447945, 667.489424137716, 670.114969139323, 668.740594855778, 671.806083777342, 669.713027208909, 674.682181313225, 666.126026137271, 674.181736132328, 668.615545493084, 668.80538145511, 673.396198954112, 666.885038774955, 674.451581968759, 673.198543376782, 672.841981524946, 668.385921972728, 668.955320796156, 671.008335956132, 674.33802949953, 674.560645119104, 672.122380363965, 672.868140598103, 667.153974839527, 668.374457282443, 676.133553677578, 668.23495978355, 673.582109192231, 665.763721498504, 676.556235418191, 673.915884173361, 674.292831283449, 672.204083537283, 672.235658508425, 673.199351972268, 673.32452855486, 670.011038449103, 667.155949215805, 674.929635039597, 667.754555521685, 673.593421772704, 668.019247879667, 674.764166002252, 668.340722189214, 667.987012949748, 678.179508362481, 670.011887278578, 675.696623510116, 671.874195069338, 674.696014846977, 669.158734344892, 675.335372287999, 673.370836259142, 672.438866969873, 672.916916526004, 671.27898111728, 671.339497034219, 671.871397454734, 669.734964440996, 671.143274338081, 672.962754857051, 669.834053249361, 676.698625455916, 673.350863002999, 667.927887812488, 667.988325154375, 674.445031434002, 670.576526897692, 673.450650054168, 671.771289810078, 671.887613735537, 673.040129671349, 669.904715475987, 668.841009946757, 675.241675151535, 673.452107046473, 672.084216571326, 675.586558087734, 676.312466208275, 669.17475595919, 670.73134273529, 669.853278371466, 671.122095192792, 672.295505037449, 675.418765689151, 673.536628207129, 672.493405510123, 672.83590071418, 669.835079414709, 670.361950642849, 672.742848215231, 676.009651836975, 669.844205567868, 670.039364967087, 669.074108631129, 671.145471248328, 672.421442343412, 672.84825729887, 674.074149462745, 674.989174688887, 664.988079557891, 671.974293649802, 668.733457549508, 669.839966675097, 678.426141597664, 666.250276659406, 664.55161459953, 678.949305710637, 675.963407023866, 669.376537410544, 674.793924265015, 674.701140370061, 674.794773612222, 669.100568839602, 675.077922016592, 667.973150007102, 671.156231832267, 680.056524957689, 674.023397878981, 668.87313560938, 673.159942067943, 670.152645343233, 671.15751094785, 670.084557688109, 667.631777206743, 669.625427186935, 670.838970388519, 669.991026554059, 671.88216616326, 675.32574311569, 675.649748802768, 670.227011800334, 674.910561916962, 670.91774392082, 672.529091321902, 672.051138212031, 668.923676926956, 672.089903414603, 669.935237597331, 672.267266741142, 670.793451614521, 670.762331590781, 671.696412777383, 671.553786171146, 666.947127600745, 668.281657247836, 669.38955904746, 672.23863470278, 671.59426093258, 665.987950099288, 675.180248048024, 670.029277117252, 676.506334939426, 674.037542268554, 668.091520331436, 674.572164579244, 664.974574428693, 669.067426279889, 675.021019874217, 671.092832373154, 672.766579534401, 670.269153940949, 674.365669570486, 673.830990820627, 672.720459950822, 673.86748391982, 672.624079118615, 676.422309830136, 667.428470329408, 665.826946754162, 673.933028433089, 671.248768889763, 670.634817751287, 673.52538106604, 671.945855228724, 670.076261361681, 670.940345580346, 674.062521636715, 670.178737108515, 673.767399537718, 673.483131531138, 677.526207112902, 673.805433633897, 672.029971666881, 673.7635364464, 676.055053937625, 673.959375825813, 669.94008510244, 666.414350621143, 669.958175181909, 674.293141053106, 666.958401736215, 671.783674538163, 672.816213748086, 671.249233212749, 671.902668717416, 670.770128119459, 669.470547408234, 675.86331202086, 672.002781264126, 671.064356786477, 675.23510068336, 669.242710735539, 671.046795699762, 673.875650686284, 668.961695408912, 674.954642460299, 674.134592591304, 673.549151481006, 669.639902918691, 669.157336402876, 669.988662234308, 672.687707061336, 670.293099914635, 675.419094400402, 676.273088140975, 672.584060557421, 672.087544738227, 671.902818218415, 670.474473850205, 673.348001003934, 668.140291142602, 672.256320914528, 666.287765346033, 671.405087863866, 668.225985129806, 669.181453283845, 667.335873189096, 673.87801880148, 673.762417578968, 674.259876469666, 675.921604561604, 671.183580022218, 674.306051012528, 672.99548530361, 668.573543725224, 667.94956440845, 667.161940223568, 674.038125319454, 677.168310679506, 667.506616189929, 672.626046197519, 671.75984236469, 678.295398953344, 670.734541259701, 670.931417183976, 667.037437572556, 673.872954077365, 672.59545553174, 669.936991834001, 672.913412658767, 676.058890942129, 672.335492603524, 673.179146307121, 666.874611755287, 675.392582463155, 674.667191479478, 672.637227933073, 669.446982289506, 674.323450836543, 670.184644228611, 670.267380472433, 672.538246087586, 674.521505441885, 678.821507193285, 676.718276186152, 666.752666851377, 674.144615093657, 674.256433827265, 674.0413294624, 674.231402947061, 672.584014376068, 676.712170049739, 674.331751403327, 676.281324708761, 671.253427685823, 674.504558694535, 670.182294184969, 669.043644164592, 674.106788611637, 667.544907514033, 669.139638112465, 674.391273083198, 673.44613242841, 670.908773881983, 673.177539909881, 671.880029034786, 671.546275127416, 669.494153590627, 671.520058544401, 668.371874683808, 673.669183392826, 671.714935987535, 677.137778253348, 671.735851314849, 676.254845549434, 679.076155631608, 671.470941360587, 671.601518164668, 677.833801200478, 673.103687247648, 670.363515900403, 671.112315420569, 674.177562849468, 670.333997615095, 677.879014601785, 667.973962321795, 671.441379680492, 670.767007330198, 670.690877472822, 676.329444312044, 673.974526617944, 676.177549482542, 668.942431207637, 671.991418303448, 672.665657315671, 670.101572471408, 677.034060896383, 672.651290821996, 674.486563145593, 670.448301512576, 672.143824223593, 668.032165853148, 676.086513478168, 670.092847038939, 670.034467057366, 675.054276084932, 668.791755399041, 676.728069598029, 667.988324585268, 673.678982553694, 670.431250523113, 670.563700915407, 673.90177083065, 674.319029450779, 668.735688124329, 668.298405759901, 676.293412177801, 671.213226014588, 674.479632094924, 673.538753197884, 674.860061132957, 673.745656499551, 671.124442574233, 674.812642523922, 673.10581301615, 673.428970820588, 672.797019626415, 672.52044655894, 672.699301078672, 670.759146335526, 671.937519050344, 672.921978512245, 671.777311994503, 672.87649708264, 669.087131377133, 672.374907230195, 670.89116613008, 669.861640179106, 671.973102570284, 671.06954222913, 668.850704900484, 671.168346294411, 669.597558569183, 673.49721674775, 670.826688354135, 679.097695016902, 671.578858904301, 674.701671856294, 676.254332233497, 675.176370792113, 670.563089187026, 674.943278725228, 667.011815693251, 669.068604833675, 668.889703313263, 671.822027801772, 672.228927685353, 669.375959809874, 673.762241036761, 670.060255742963, 670.198037701743, 672.247367748894, 665.623359986766, 671.972052428257, 670.187302540881, 677.242664326921, 674.726763211205, 667.072876260711, 666.383976306888, 668.088094308958, 669.2223556991, 668.740693918646, 675.967463208845, 673.20232501813, 674.354102729529, 678.798219761197, 664.089379512039, 665.701519866922, 670.423384884033, 667.931276771264, 675.179830053461, 667.461436825729, 671.936831757792, 671.666336467675, 672.607614731144, 672.859671591984, 670.429154548213, 671.516658857624, 673.992464484304, 673.665601206753, 672.194919610981, 671.289104222655, 670.38911868535, 671.535543189026, 670.734515091536, 669.15535489777, 670.895638489326, 669.956528465396, 668.387636573103, 668.116613108782, 673.077285470719, 673.832791547144, 674.946622471108, 672.038835038975, 670.288853440307, 670.919698057126, 671.219258950717, 667.170937860044, 675.854848892918, 673.406978742942, 670.80448824703, 673.971618606967, 668.782594102276, 673.38025070864, 671.582764749707, 671.597924990296, 669.807980936338, 675.108681874551, 673.181565102674, 671.191985959865, 671.261941665947, 673.944295479979, 671.320909346809, 670.929266057331, 669.579079093916, 671.729320377957, 669.626538525453, 670.752788491752, 670.082205082534, 674.496790326342, 672.875126610585, 675.001899357641, 673.878023366421, 667.587228483939, 675.70002486182, 674.702728289956, 669.01797017368, 674.594259179523, 668.679539354404, 675.300773848626, 673.303068248855, 674.727784120807, 672.375749960087, 673.736397214464, 670.242866329043, 670.18564848377, 673.784236583408, 671.738618403798, 675.20615847166, 666.993588115048, 677.871342509559, 672.934218978523, 669.772661670027, 667.804246109069, 671.99912188438, 667.752773932213, 672.103966721096, 676.112432864213, 672.928069342124, 676.742938850264, 673.236041006548, 669.606304365793, 673.237044361435, 669.116015346758, 674.013847448371, 668.903323575641, 672.269200789125, 670.432827809292, 671.04016639347, 671.766887401536, 673.523361193785, 671.576824994409, 676.637290512821, 676.168698258874, 673.231734595349, 671.847454268209, 671.307665104431, 669.365774404956, 671.18111897497, 668.42185975517, 668.341618227424, 671.526666180112, 675.481406224404, 672.72513499484, 671.022260545586, 674.287813664937, 673.717221750274, 669.4318731918, 673.513076358489, 667.542412889572, 672.601680793583, 676.125030414917, 672.920307811061, 674.631636307706, 672.736287553757, 666.803264600831, 671.949350758274, 674.109125871905, 673.829202488867, 669.129494623842, 666.073176044232, 672.394378318894, 674.456186862181, 669.444773746225, 668.859180967553, 669.492332738928, 667.592811976417, 670.434740142872, 677.212833404677, 671.623933919699, 671.668846307623, 670.611709550514, 670.160119993522, 673.286706745034, 679.040646423819, 667.419008094437, 668.00554763187, 669.913654164514, 677.974038605179, 668.399219082626, 674.817458026071, 673.696694342479, 672.992596450115, 670.342926701967, 666.46273415341, 671.28290914896, 677.212509542541, 669.461114585283, 672.215556933289, 669.22179078323, 676.546291099961, 671.566911378148, 673.258550720537, 670.21679415031, 674.074820880772, 673.591739221368, 670.909687522739, 671.353986507248, 674.930814097764, 673.845468398128, 676.710981325379, 673.696427746667, 671.556323809733, 673.933837372851, 672.648438905055, 673.548892139137, 670.222886713648, 670.7754401182, 672.301414531499, 670.205166371707, 673.461276440455, 668.050641801476, 669.63582159098, 672.495164638113, 673.593095560781, 667.230960919172, 668.254935968086, 673.321601167124, 670.508320423971, 675.303388938557, 671.873084679133, 668.900758101949, 673.577193707976, 671.82562938918, 672.838472835656, 672.778815895836, 672.59111523851, 669.841190376102, 674.56096233972, 674.256639139741, 674.081268959746, 677.957081320707, 670.535394451097, 675.802676303363, 679.782368982406, 668.962740225749, 680.296935338477, 673.281372138192, 671.680244791984, 666.467725519915, 671.155691391544, 666.076818887268, 670.794911515066, 669.174540127263, 668.483789876646, 670.132230611273, 675.638666465392, 671.073673556587, 669.494489527122, 674.21114514156, 678.803899518498, 672.68600386215, 669.660051600791, 675.589555933674, 675.779118498173, 671.666985987234, 671.762395072209, 673.32956020784, 672.277166381411, 675.896418194488, 673.809001355977, 673.748638606984, 669.677180761275, 669.663885183445, 669.769228764767, 672.902317118871, 673.234779694097, 673.044457826425, 669.293801056395, 677.848812564641, 675.025491561512, 669.692200443229, 674.370675980808, 670.320174786312, 678.349387709182, 669.212020010864, 668.470237901985, 672.889804223723, 671.927467752707, 676.452042033788, 673.962184755367, 672.301098096943, 668.804165121057, 675.23887314807, 668.316351949961, 673.04036702211, 677.504669571574, 670.1294695359, 673.314000916012, 674.943148039291, 673.063196636364, 671.750581089518, 672.53197586401, 671.469665649294, 673.960543424936, 670.938985795502, 670.209342523812, 672.589763517241, 673.471980726003, 676.076066130148, 667.805609030288, 675.499878656108, 675.709053446243, 672.944872781637, 668.761697806991, 669.324615934588, 673.646939794413, 674.390544273445, 671.607769042118, 667.403647037978, 674.447997186128, 668.434360693202, 671.420295047027, 668.461182346854, 672.907857894567, 675.583031408126, 670.066680536006, 669.110064348173, 672.492833179571, 670.605667626618, 671.404042147501, 675.328158812269, 673.04144027302, 671.935259971017, 667.198402387631, 671.834160057295, 672.973521831987, 670.90893259556, 680.259459919175, 672.377065739137, 678.063870130402, 668.931393841659, 671.130747130587, 666.363703041795, 668.71097439172, 671.820182509257, 673.650112474522, 666.860178753113, 677.774207764832, 672.083836671387, 669.878484681397, 672.766357624493, 672.731848879015, 675.18330787038, 673.685967533579, 672.930867646898, 668.859902924201, 669.500664043802, 673.407817052441, 678.44347412412, 671.17629699959, 678.004192929179, 668.103967685218, 672.296248544596, 675.842521603672, 674.761203024302, 668.125777139241, 674.376990479246, 673.208978800467, 670.32377816889, 671.861731954589, 670.70428673205, 671.978966856276, 674.744650714794, 674.771314400881, 669.633053200472, 675.295528669968, 665.417096318632, 672.278141226651, 671.883970049641, 669.156193791216, 670.852552826302, 674.200134754151, 669.955952510297, 673.092985528725, 675.825900222213, 670.107194821962, 675.201664819678, 675.884424360736, 670.548289695111, 678.536050393058, 673.409711548305, 668.763703657579, 673.612898451266, 669.939562697624, 664.37154584299, 673.464414826137, 672.534268693444, 673.212232476587, 670.573141425468, 670.415765529793, 667.933766515318, 670.797012300691, 669.715029162037, 673.028964878455, 670.963358081562, 668.160715146276, 666.69989097619, 673.601672876304, 668.631337142181, 676.658165865256, 672.625752394772, 672.848760972538, 673.155470104874, 675.451288278912, 672.805529203714, 677.468002080766, 673.09681145522, 675.615737017174, 676.447798985774, 677.843995610376, 674.726883085005, 674.205028994805, 671.927101949354, 671.015090053946, 674.478276051557, 673.728887123127, 670.42221832769, 672.063158436759, 677.538687823382, 671.126143603779, 672.910670674233, 671.996538144638, 671.716806742584, 673.628034212696, 673.4873332885, 675.16586448451, 676.80378201018, 674.874950149657, 672.866781019568, 673.900965286417, 668.903220932003, 671.680423677662, 673.234345478132, 675.60418414482, 670.236181806921, 677.251874318437, 670.212218959856, 668.600126306563, 669.39164766553, 670.926002914362, 667.597081905135, 678.862970164259, 672.688802546953, 672.038935377081, 675.211076987789, 670.818303764868, 670.3303292788, 673.699832882498, 677.12190104063, 671.213259805276, 673.081541013743, 676.69103610948, 673.833987930143, 676.115990619249, 675.944439990488, 670.788661154037, 675.446657691229, 675.745753894362, 678.475855616126, 669.184309998245, 667.160544302216, 673.995515228083, 669.202059623341, 671.476542158511, 672.699894254058, 675.241495218366, 669.822622025571, 678.608571612212, 672.41407895883, 676.9972214796, 672.933453217038, 674.345765464923, 671.498264254762, 674.245022985805, 670.428191221678, 671.349478817601, 670.832232628581, 667.109668344296, 670.924999160013, 672.562066445894, 667.633564960773, 676.512100330996, 672.22459239264, 671.339982640318, 672.039338659628, 674.105722459438, 673.724347403268, 674.471656651648, 666.204673478206, 676.417199933947, 670.449085595382, 679.991350020115, 667.426860812081, 676.780560904149, 667.648154150097, 675.050895555863, 666.99214784119, 669.139373125001, 665.634733600888, 671.742221635857, 673.979460995402, 673.952136623503, 670.787296249912, 673.646242936658, 673.026645004892, 674.481112734692, 669.25590356404, 670.690170274767, 672.414553276335, 673.86330579302, 672.683356508356, 669.496983122954, 671.202514391884, 669.964312966804, 671.487566281285, 675.032354531137, 671.682147031288, 665.900090661318, 672.330753298944, 669.608171429463, 673.219555300657, 673.580811745695, 673.28881110211, 675.457565957152, 674.202354604854, 675.839152782548, 671.133408016102, 674.64081180146, 668.127830072003, 667.120315519536, 669.06529927589, 675.499656756504, 674.699084581043, 671.244087024637, 671.217339381787, 674.241368766385, 672.387347342262, 672.469184277705, 672.021441277714, 674.206546399157, 677.927596401493, 671.445016700953, 670.162285619838, 671.197019397518, 671.25992140466, 667.147076099617, 676.016614805408, 674.310307329433, 675.648259889236, 672.666876611196, 671.198025226319, 672.701188323588, 673.261038464659, 678.388729878825, 669.460092003285, 675.039669081889, 667.339465633514, 669.713414483879, 676.299090019834, 672.896296506942, 670.230681752584, 673.634828533992, 676.468104527647, 668.242248925131, 673.044389624374, 672.021879324886, 671.150338096408, 672.328370294972, 676.805231560694, 672.324372689414, 673.129103968726, 674.486869464096, 670.017413167323, 668.914044741565, 671.812813751116, 673.599371010334, 675.128142835151, 674.251962387164, 670.016272575226, 673.949597965133, 676.443089815447, 665.61176159919, 672.189904182494, 671.695643513081, 672.33279622507, 671.184872076618, 667.306122487404, 668.733877547154, 677.06168826149, 673.852748476732, 674.902692429816, 670.618842190355, 668.473060053232, 675.334802194677, 673.426502660867, 669.295932262319, 673.081424902942, 674.397858680842, 676.304065125311, 673.079870936005, 670.992231318708, 673.411202910658, 677.654115878903, 673.43275981261, 672.576885986184, 677.261098947422, 663.305204385124, 668.715663016439, 674.846783568958, 670.298657043825, 670.708285368572, 675.474290718521, 670.37895712826, 669.736795869544, 670.907384844893, 673.482484656, 672.952850382523, 675.541246337719, 672.589017672145, 672.013679846839, 675.569262151144, 672.188577627697, 671.731964287392, 674.237275524136, 670.446589290343, 672.28907968512, 674.13967264062, 669.491823958948, 677.487550990864, 678.941887405091, 674.845110319746, 670.918749757307, 671.32878218115, 670.096720593153, 667.686948217637, 668.513744197501, 667.546906255494, 668.769970904128, 671.557635238661, 666.905642423693, 669.945058936624, 667.812984107303, 666.328212443486, 666.107028532641, 673.262445392154, 668.734517707851, 672.037384049712, 673.229923506163, 672.684899344267, 670.908021525523, 673.675692112168, 671.213857771196, 673.244463852162, 671.641662880025, 672.730377182443, 670.578355348512, 668.693602598736, 670.311124290975, 670.126336488826, 674.022519534398, 667.174854163993, 675.374489631152, 668.453777177702, 678.536167061833, 673.433916233164, 672.980748744607, 666.486158074225, 674.279619634496, 669.999192302998, 672.535874194163, 673.828346263243, 673.425332773922, 669.359011663214, 671.901310249712, 670.054926955728, 671.820017709662, 678.9349170652, 675.469288456065, 672.371570278594, 669.176747369139, 670.1947201678, 676.184942198371, 672.919640403178, 677.669354844862, 674.387108672827, 666.478550140869, 669.224159649852, 673.406584548045, 672.490054677742, 674.534606538996, 666.038213149584, 668.512723592466, 668.844945750636, 674.367584255496, 671.964258571947, 678.180961328697, 668.721503534429, 675.481353391721, 674.26082959238, 674.22361652443, 678.043148126934, 671.575316955217, 669.095417798382, 671.723686435344, 670.658639016114, 672.240170440717, 675.991927097483, 669.812697489091, 671.736733850348, 671.742947423101, 678.186356218202, 674.908811846822, 674.692156805676, 669.51664877094, 667.015154800426, 667.363578389742, 668.778966576327, 672.901458800073, 665.307724656455, 674.62329537189, 670.779548780143, 669.510266755742, 671.932861750014, 674.253472001455, 673.275060681069, 674.564634121254, 672.402717791572, 668.643540590432, 672.521363994289, 671.866082604649, 669.178751982205, 669.111016648569, 673.001287661605, 674.174738195984, 672.342349422515, 675.146619577022, 674.425152140375, 670.638380155301, 672.781343074693, 673.843883002195, 672.139504326522, 671.43701432715, 666.759874521049, 671.669736430063, 668.720884504142, 666.201554271984, 668.997324089992, 667.87439529735, 668.038500762853, 674.481236299924, 669.78485361347, 669.8025972633, 673.410882739701, 670.696980729086, 669.029339288891, 667.187398151999, 672.580974981756, 672.925808274265, 669.254061484133, 673.648214602719, 672.23078118774, 669.387939228089, 674.659343476943, 674.881621792002, 669.271227622658, 672.845655927133, 667.722476473496, 677.493192796951, 666.359427883327, 675.864751340306, 676.929754327043, 672.976438439943, 673.2761182937, 669.872195842561, 676.005678359119, 675.455193636457, 677.01478032183, 672.492023789886, 675.339655081684, 668.534510910186, 673.870778372308, 667.514088137832, 672.000687693605, 673.145894304174, 674.104515024463, 671.253118812745, 673.402422794841, 665.270211633837, 670.453163649591, 674.461250244742, 680.792195006522, 668.261716564015, 667.271002877939, 676.001303114377, 666.556331439735, 672.416400194598, 671.614595669341, 671.324986176804, 668.920634023189, 667.924582515602, 671.075932050431, 672.108533141842, 671.608638697062, 674.810575765145, 671.036446236506, 672.343140389899, 668.041241080581, 678.486375321054, 677.387104451993, 673.175657382631, 669.162912419827, 668.612625780859, 674.857721209244, 670.852301650549, 671.86407878643, 669.288063479038, 672.953369543167, 677.28981491524, 671.252663665834, 671.277904305474, 666.76747411248, 671.527965976874, 671.695331597256, 674.833814976321, 672.594169997436, 671.319949090575, 668.499955653125, 672.018028887657, 669.590950030599, 666.408993583154, 671.247290540364, 667.779111283471, 672.396270469368, 673.169529223815, 670.86185560797, 674.179204417704, 673.517775088804, 669.067676482406, 670.851194309189, 674.151436658693, 672.332455016554, 672.074686267172, 673.249360827456, 671.607785775795, 676.198832614623, 673.135000659322, 670.771983381892, 669.361788159524, 667.709805506328, 669.150090898851, 673.686788602826, 665.371947211126, 670.759223321439, 671.969032184878, 670.756950876264, 670.075340436889, 672.417921439349, 669.678263611524, 670.861504611599, 678.301145248439, 665.044678590629, 668.424951332546, 667.728679475978, 669.854963337908, 669.56218225871, 671.793633162561, 673.151346674705, 673.028982338878, 671.344641043797, 673.437854059689, 668.204268877731, 673.156319848253, 668.705945832835, 672.8237012527, 671.496048605861, 666.765302354299, 667.150206483689, 677.185023583416, 675.129570904925, 666.018848997906, 674.719569157798, 672.402703243818, 674.251159482816, 676.273033952589, 671.687388027484, 672.496193615864, 675.439672945157, 669.884959046131, 673.939106895463, 668.184921653456, 676.96360694143, 671.725425374457, 666.797262863822, 676.131516906399, 671.161460405645, 678.294273255536, 667.327716424661, 670.345103655934, 674.901824285474, 674.322132571819, 680.358786639112, 677.278821228081, 664.627294183741, 677.799687356562, 673.872158539126, 673.09789177289, 668.681006333542, 671.077266223043, 671.449040946431, 671.251541747505, 674.119743046026, 670.181425839309, 671.75541424065, 671.793673951025, 672.724082400195, 672.144632817953, 676.44134254595, 672.249042527095, 667.01059909531, 672.05140740413, 672.672448241748, 673.854653954763, 672.801636716414, 670.155668548577, 669.475571407266, 670.949318534444, 671.701873540041, 668.612078486589, 671.449451400449, 671.064416821824, 678.662126686893, 670.921149277476, 673.789860402271, 671.894809245954, 671.707187286984, 670.3778337857, 672.99142800082, 671.781076217642, 677.197268184338, 673.354589645857, 677.565651531344, 671.422456637867, 665.931554964394, 670.764781930144, 673.838578807576, 673.531696227957, 665.153045910706, 671.72110658649, 668.381705350266, 673.998290057462, 670.189078909787, 666.482599580875, 669.19439442811, 667.438729809514, 671.677118903982, 672.843947947692, 668.96740694563, 673.566948158077, 673.641941403473, 673.368261589036, 676.256264940121, 673.896952689959, 671.769558031233, 676.263795771596, 669.715232021133, 669.832746983284, 674.270578942565, 671.092847654293, 671.821438134418, 671.101083393395, 675.765851998635, 671.156221018914, 670.101328950411, 670.41504150603, 665.270857492221, 670.786602957359, 672.874450232629, 673.158828069987, 673.997699077231, 668.909360645546, 671.122129135418, 674.174147554803, 671.970337926394, 674.739013183734, 674.034184699377, 673.435953514429, 674.813516724074, 669.400270398807, 671.595452732509, 674.21681854186, 669.612412799, 679.780546865915, 674.363597229251, 673.207427574805, 671.178946106752, 670.918085744823, 673.2490765098, 668.02700812745, 670.898112526913, 677.197697453431, 674.624120829454, 672.591696502438, 668.767966044345, 673.288058431169, 678.424920949668, 673.990156862538, 670.178559767781, 673.020252094748, 672.662422245369, 671.285472180235, 670.882368337259, 668.451195192245, 673.800666303275, 670.939905270665, 673.273883294238, 670.173464822892, 672.805970545724, 671.551563883026, 666.955391048345, 670.844643751014, 671.889172856848, 671.992451662541, 676.668398510659, 673.257005731454, 668.038767560817, 677.527142893576, 672.416279404792, 668.580494824334, 671.807253159993, 671.190703054991, 673.656257232594, 673.069183464983, 669.587559767292, 672.322335737923, 672.460349361913, 673.257476310635, 671.1455545602, 672.308055347909, 675.618072235255, 674.417283147889, 671.035202397179, 672.787409296434, 672.083234365147, 676.73481949452, 673.056782767163, 675.553965839039, 672.768584779118, 666.098051107239, 678.276077391436, 667.859159074487, 672.710476828758, 669.360254750928, 672.133036091066, 675.386746157181, 674.779332591367, 671.85432198801, 673.977176067834, 671.126205569236, 677.316487492387, 672.76418053879, 666.762203700125, 669.871901626291, 670.823794932834, 675.590765162013, 668.517305183221, 672.007782424977, 676.050056673687, 672.197762712248, 671.651296335626, 674.463271058038, 673.697168908717, 673.415838523378, 672.491004884602, 675.186766587267, 669.573691326215, 669.066875714922, 673.811091595119, 668.823224607639, 673.094395671949, 669.275497766165, 672.545401960693, 671.05685652429, 664.621169386137, 674.545238279434, 672.371820968512, 668.36331093467, 672.69432875161, 670.345629295946, 669.541909018523, 672.546251108788, 672.845991090983, 668.144885480001, 674.845600365721, 673.980492582722, 670.708490575847, 670.756494628238, 673.460110307505, 676.88813737861, 669.649549722893, 674.258313737122, 675.146384001688, 673.794629902221, 672.831713346071, 679.247580185255, 674.356351309168, 669.51679613512, 669.935780951807, 667.133818843815, 674.082194433277, 664.802531019881, 671.63612470272, 673.349797443601, 668.927542287832, 670.003576272499, 668.643276117513, 669.811878118183, 676.603423193229, 673.110781965874, 677.536069830496, 669.042165711942, 668.40120240198, 668.200055773915, 673.545849870167, 671.478221507448, 672.393642867121, 670.358780200639, 673.78801691873, 673.527402614679, 671.549503942691, 671.455428164552, 678.872769304278, 673.301256692161, 673.384132248659, 677.757606462568, 668.293644341256, 675.335729606594, 677.282762203628, 672.315985783664, 674.228070640385, 672.803613354024, 675.352733864049, 668.727683734666, 671.018321500546, 670.187768736209, 673.934435472173, 675.924107041198, 679.551625292751, 671.794916303245, 669.588591319517, 675.943744108605, 667.576940857944, 672.384385217083, 668.00389339568, 669.225386509347, 669.498836174023, 676.078182450248, 674.771499362012, 670.195393463591, 668.412983278065, 675.308676826951, 667.033175606332, 670.532415407329, 674.906804899132, 673.145778171317, 674.367589990231],[501.474503850322, 521.624764076923, 515.550121327403, 531.736121012155, 534.063031538097, 537.207373497916, 528.262404111206, 554.677860453529, 555.176931186888, 532.148409573891, 534.837152527078, 527.230012471163, 553.312723056692, 530.38622080446, 518.206507435241, 527.148640652468, 525.152360453523, 521.88612696725, 517.815795800553, 524.306616562356, 553.352905548137, 517.94486265181, 495.307965170796, 552.434464644149, 556.441804792628, 530.645549008442, 518.26633294235, 524.144004961956, 570.916642350622, 522.528347662371, 515.613118879106, 508.949263883554, 535.236222266377, 516.904143408003, 485.049757359053, 515.942254937382, 529.780879813777, 502.840451330322, 517.330579572818, 541.775206374139, 529.813198334906, 499.769332856109, 521.997730403732, 515.034320095049, 510.271139565145, 506.247435281936, 518.292618880511, 509.731061145378, 517.334768191922, 536.55819557855, 554.252130686072, 521.685100264494, 535.828578075229, 498.149053698597, 514.969895759187, 513.331148512509, 523.142914911593, 516.595766013188, 508.350665759123, 526.99379992926, 522.313921662311, 522.181454539863, 547.237683337074, 516.57234140006, 551.441627045876, 528.256355636495, 506.552784992994, 512.205935778416, 498.483993578821, 531.925560521249, 513.796381630741, 493.639006479716, 530.284222523692, 502.201018539373, 495.018251999967, 524.70773532799, 509.725953506189, 496.459648481326, 521.948524439979, 521.421117816274, 551.28532462823, 530.24162451987, 491.15151545564, 517.29462115573, 524.912012922176, 523.638579747163, 536.082882304137, 538.795624691082, 517.480446607646, 528.842209336718, 512.099563836779, 565.632190389089, 540.228033442865, 518.869609320485, 516.075805126156, 510.303114386945, 532.928314679431, 534.179050095024, 561.862040732378, 553.368845488597, 549.987374674102, 515.512417246136, 509.485482569925, 542.564857410164, 515.499580059353, 516.407724098833, 511.303518706898, 486.658895992778, 515.188771704911, 540.354389155075, 498.780954118951, 535.596434153927, 526.793984773595, 528.745495710563, 528.762387071405, 525.520870304141, 536.998566022529, 539.010055371757, 541.390304392461, 525.503411829726, 536.42814777975, 559.036091961979, 522.209107950259, 538.984604673998, 513.465984301441, 522.936795066716, 513.108887970788, 521.741251718221, 558.495972781015, 540.615813041553, 529.996830015839, 549.682791426876, 554.807943671705, 532.279074541657, 538.057397208369, 519.717045989079, 528.360090586025, 521.233621525187, 524.853127132407, 504.620137418011, 543.768925207425, 542.826396365298, 510.329630356737, 499.731514088941, 517.394759342686, 512.937160149315, 514.756998955066, 505.801435140765, 512.770082791589, 519.250234807619, 510.954099376511, 526.223345797089, 561.523356998614, 504.45742081015, 533.409656118183, 485.91940542017, 539.323711590743, 545.819642858152, 540.138443500896, 500.087827657868, 511.2905187149, 547.507042710539, 553.487302367416, 515.957437799053, 526.09533074943, 518.170545292013, 503.886165627741, 504.879119363197, 521.999237697786, 534.716921114131, 511.246266529473, 544.981105170061, 518.584484439756, 540.932569333229, 522.487313411691, 481.766529223557, 497.604751560929, 530.379265493388, 529.53245642539, 533.998041079275, 541.441956228002, 503.460960501703, 530.09337661494, 517.992229093878, 542.851394400132, 520.073990058398, 505.244253525952, 535.869575052232, 503.67811243964, 492.945307720067, 529.711895119241, 540.028098910009, 536.646668616834, 521.088569688991, 513.028319966808, 527.020995224346, 533.689507814984, 523.608455609171, 527.397383503258, 534.365008991529, 480.344332841647, 534.283983194202, 547.234085718715, 491.704468950856, 529.412259941711, 520.526677766384, 510.576987725623, 527.315902802031, 507.014514930039, 530.977089751298, 533.132277112555, 510.284325871184, 513.174353382169, 529.13378498265, 521.974467228602, 531.342943827183, 548.617501079016, 528.006234645832, 524.862251970647, 517.492727139786, 528.207196181252, 541.894665743293, 506.602877174266, 534.841568284947, 521.504638323575, 517.657746729166, 555.750681176707, 520.626670147282, 530.863767293726, 521.943739385396, 521.220568977023, 498.374773550215, 523.230885807634, 563.896315353513, 562.64366852825, 521.304290560207, 500.356485839665, 541.875306566163, 518.196740631593, 496.73929339898, 528.609196225329, 528.021156038631, 523.369596297576, 488.478610428595, 529.959696060221, 519.420293001965, 522.812908635763, 532.151555718772, 523.29211856072, 507.75704138772, 548.32003609598, 533.473066219334, 504.478666653144, 563.608380530467, 508.288074585373, 534.170703736085, 511.021801841143, 508.242253334434, 541.075368942254, 549.870629177834, 505.383542144871, 562.564909311179, 525.524076161626, 520.875011307602, 533.728593891837, 535.901986192487, 524.083188339611, 529.854173209394, 545.377133748136, 526.474402977655, 505.940294128979, 517.605587491854, 519.53499037609, 530.71715520755, 554.06876705645, 519.677945825029, 531.919474431541, 512.220294747382, 513.808132931579, 507.959311371767, 528.077644791363, 517.544646057818, 533.246789496736, 543.605787548609, 532.764024133597, 513.510868162376, 526.687177139409, 503.948744294686, 519.42149373206, 537.911159023231, 486.712729413062, 508.122184137322, 552.41113444569, 535.360915747544, 517.235968216304, 506.77009472766, 543.445690596566, 529.002858527578, 510.961050883649, 530.057395789086, 510.051306081119, 518.673028181202, 473.716322784405, 552.45163773548, 496.106425432045, 485.585042134055, 546.586732860063, 551.518098020263, 525.842546395204, 501.06626766424, 538.492679687573, 542.880736544709, 532.49564010926, 535.584151750036, 556.11122160831, 509.96208194594, 516.01295217016, 490.749141923407, 524.497224230488, 540.788172413033, 479.12572898883, 545.775999658021, 521.6481991886, 517.551788634079, 548.894077348832, 535.132306247256, 517.351944162125, 509.609699292262, 540.803603383078, 541.638776579829, 492.999885895643, 528.243149572134, 539.650653094751, 508.302400842936, 528.863027350443, 514.555905609091, 529.836177348387, 525.536978648413, 509.319637837654, 528.920971625723, 524.401273472602, 496.265623642979, 528.736922118462, 503.144596167534, 507.846432849744, 520.673167821089, 497.415328175437, 486.099415104594, 526.670199749026, 542.684679628331, 543.898298300775, 534.610799501768, 524.688575364673, 518.79364023098, 527.41778747188, 549.605666790136, 535.625305739321, 518.899822490947, 501.206768933899, 537.411955922092, 510.504884397935, 516.376422623056, 514.812452303036, 522.07895301851, 501.177096278998, 525.024952807691, 535.631490089902, 547.604603085486, 526.622898821824, 533.951901307648, 515.931943832618, 524.13091247839, 516.082346345743, 497.738338316451, 484.460873402143, 522.950879464376, 527.357901556901, 514.270037362534, 502.014047689533, 501.645577714592, 516.238452967277, 525.93134825338, 507.634434839255, 504.793241609988, 499.581176018769, 541.246633869584, 528.790436814783, 493.370656985648, 497.994578468113, 544.229216978755, 523.05168569211, 490.997270096296, 514.857875680995, 510.944110434648, 514.015665164934, 542.211847006194, 496.94137319279, 513.968122612742, 541.329877939866, 521.751204135381, 518.240061355584, 526.725863020807, 535.735614157794, 532.224897950108, 514.088811025887, 537.725382261389, 521.805601070645, 527.203749981005, 512.165309505121, 511.331573060555, 528.079601721522, 523.296517507659, 505.493823273097, 525.827936921891, 547.53155306999, 534.625569429105, 492.448423782171, 517.348221730403, 548.204077496663, 546.292013968657, 544.311405471005, 518.070848785761, 528.429572507819, 522.490040538687, 502.857621555069, 531.19215761533, 517.09732863094, 509.886978838586, 528.718778483714, 519.534388123036, 549.630097080099, 522.74355706059, 520.611164176381, 507.5152169564, 521.917776570812, 532.048768605768, 499.908246442404, 539.451279014943, 538.044483506729, 522.603648482546, 511.128806564882, 532.143301266319, 531.569232487598, 543.694740039441, 526.66583376755, 563.605964053903, 512.897707259079, 530.410279890307, 533.567123700708, 543.94424642188, 527.933080163554, 510.469234552731, 526.749356736297, 514.288733458022, 515.080009447295, 536.118329216486, 507.137261838373, 530.034420980778, 555.750320077958, 508.439947664178, 495.827972207214, 529.113425908108, 538.977719732048, 508.582152789508, 507.730795883531, 516.834571423678, 515.334421251008, 503.931279423937, 515.300452784379, 515.955262392969, 538.411796001445, 543.043420397944, 515.068549955232, 489.179471626784, 523.733585946579, 538.000180414345, 505.205039551895, 501.877564447445, 507.695119921893, 532.862209153532, 522.336667826552, 500.809883981489, 468.589979973432, 506.822394769953, 511.609533646506, 480.748701233763, 528.401066372119, 539.962772205994, 540.353166613357, 491.470901899205, 491.838015982537, 525.897041304284, 555.097005801331, 501.151189936785, 500.541155346567, 518.825358430658, 528.346048730883, 527.252865570792, 506.526986559236, 487.067729256518, 522.577163278925, 520.354277975673, 515.581400694729, 509.270873495662, 520.077156364699, 550.219231059739, 576.650446310882, 510.741127405943, 481.428014048235, 538.648820257383, 550.144734320271, 527.101002070881, 505.531009855899, 524.090344032855, 524.999011134072, 506.401516201593, 529.68766551193, 519.383285313627, 514.969725639988, 528.563557744191, 545.153254599302, 530.012190589263, 555.890943360023, 521.531248782768, 547.666863863072, 529.247949359907, 515.796745365439, 531.335845698997, 506.547777733095, 510.434531417652, 510.928868189684, 520.422118123175, 514.673876390704, 531.707183380774, 529.520055182722, 530.556432291037, 504.850611260662, 522.60921468468, 528.559482627681, 491.97575884223, 541.553021128741, 544.672701629826, 524.849648352033, 513.250880561374, 549.45751065337, 526.104411144235, 498.986289546573, 496.945157537912, 520.409701430154, 533.13283469956, 519.196860145152, 532.461933100704, 513.833835396646, 499.875411455776, 510.033903059331, 504.710866184111, 523.72442680517, 518.053573130861, 497.351428036619, 509.213744321013, 524.122454769481, 508.00857189352, 507.970033468506, 551.588838269578, 520.134779817575, 513.017157234825, 520.555591846267, 545.524843142243, 507.486200467243, 492.931419612858, 547.298486502035, 518.11674602793, 491.516001039077, 525.148543266821, 553.588125968523, 527.90426589208, 509.484249733643, 514.088659228383, 514.729310933882, 545.712187984244, 540.047382654881, 502.591122235373, 533.696492167463, 502.986144703421, 508.056418583873, 534.879706305565, 527.445467798836, 515.55911878974, 507.829961065316, 495.179082772748, 527.058092296693, 549.233717377124, 517.10340983882, 531.030872867114, 532.104365089264, 534.265776105857, 537.820134950739, 530.80189174015, 539.234480125606, 519.764574702351, 542.520215401158, 514.223999256265, 518.359170102123, 503.189235727057, 534.335756070083, 519.873297064152, 498.862865915363, 534.740291468433, 498.097251698572, 542.820084086194, 533.275436274024, 530.458009225117, 540.147436999848, 560.16029427392, 520.223828129928, 511.010295171718, 524.78699239054, 525.123719719119, 526.124848035887, 519.703875533956, 522.436721708556, 510.913402615566, 525.296690793213, 536.225546177102, 501.378615115061, 493.536220476899, 529.751330305044, 562.836483087525, 525.197795146921, 515.9646183841, 533.714235955991, 520.470518721863, 526.52359295903, 514.493780275393, 521.531252484175, 513.001907613131, 533.686331061351, 506.948022353463, 534.077268004833, 529.857172961348, 522.3581235257, 518.802505687053, 523.509237060616, 545.638333780994, 524.511342013003, 512.382223187392, 522.075263058789, 515.714843182504, 556.78702078984, 536.151287540076, 552.747014504834, 522.902096161814, 529.911671309333, 524.065098227273, 526.251196635486, 528.404479133678, 541.791181186529, 516.701830785405, 535.735144999349, 494.161054414661, 531.823546892534, 538.060446635205, 518.325866507589, 504.611493284351, 535.141902629156, 543.338973901223, 528.14621275822, 511.202285026796, 527.270505178925, 514.919089097604, 513.190282388063, 523.244732304355, 496.410941613314, 526.229497329697, 545.437479779417, 554.554485141511, 516.113008548298, 499.938453815635, 529.046709779712, 519.485210713564, 517.868527751324, 527.070227856663, 555.642484503335, 549.942047300624, 515.035521661671, 500.283249292848, 530.750760137814, 516.330478990634, 542.998883145944, 507.495690230646, 532.954686831298, 500.866303102786, 535.728682935944, 538.825965560792, 486.883974151431, 512.04878475071, 525.616272922536, 547.765725966188, 534.034317735584, 496.006272330891, 520.589697784307, 515.077420374482, 528.724518546741, 542.325522777052, 521.629856795116, 521.809823380679, 520.253083458255, 522.486979474609, 520.823590234011, 560.704109411082, 534.182140410809, 517.066037673579, 515.545980428981, 533.77875807972, 519.981871477931, 533.467688149781, 533.39135356881, 539.214350343816, 531.855900234173, 537.665236627014, 544.183253210404, 533.308030086807, 502.708635458889, 537.629307892497, 520.78457691904, 528.742993932638, 554.652886404414, 526.588511604156, 549.876879153035, 513.885183730205, 517.560205148902, 541.101029643099, 505.966465748346, 526.044527603991, 531.536758216139, 511.044399459931, 529.673115867004, 509.623232574365, 541.739097350613, 523.356010054095, 543.354501953087, 530.673826847851, 515.413292553555, 548.083703634574, 530.265894534859, 489.718623790848, 532.281223680558, 500.896184397683, 527.920477195143, 491.789308120541, 504.451472787958, 530.1419627399, 510.221819920229, 514.95374333752, 511.466574135381, 523.333244359453, 486.352163284922, 482.135584200087, 520.397768210105, 540.629526227015, 521.90862944877, 552.722975119593, 516.062446010135, 536.093084251921, 509.959297405523, 507.926627067603, 510.300018295499, 526.643555863351, 544.349077318586, 483.723170375415, 493.824046673491, 521.853334074873, 508.217739723361, 539.272267968421, 545.900281941197, 556.483728425788, 521.22115470027, 547.005118707373, 531.781550968534, 527.826725645622, 521.76915756675, 535.062017471247, 511.456693947679, 539.16146399276, 516.292899115197, 520.85487947728, 539.944531986026, 497.106038764587, 539.13637425014, 540.378176518934, 524.324502059287, 524.98176624939, 500.361502373074, 522.242192274798, 519.394193004974, 554.453886731105, 527.021695796825, 516.290684397413, 514.793509793619, 519.383725856972, 494.013409385747, 476.819803314506, 539.098254679382, 525.65322915236, 520.093857343891, 487.952397114795, 529.371658103449, 495.345232939198, 517.249682375191, 542.224372166101, 513.583383941312, 497.161111720474, 515.007660173089, 539.202416358601, 521.564614098926, 538.448166175107, 536.994427997707, 524.417465167424, 534.462614513522, 513.80460406659, 484.446410886927, 537.936856421339, 492.537924416442, 509.814442157948, 534.712072788365, 531.821011511236, 506.876257500207, 512.641024743318, 527.803594620398, 518.870481250641, 497.263314963063, 532.185439757672, 548.842391513449, 515.382940335732, 524.590061839761, 535.643716292642, 523.285814627998, 520.669348994413, 527.201781037176, 548.247070027644, 522.985983767289, 493.360494822115, 527.035957297585, 525.545892830288, 519.006232986622, 519.861644035576, 532.335765335364, 492.034386274798, 511.384516979589, 497.515688314341, 536.892831882675, 498.804587281463, 527.132933471983, 511.355061769924, 527.656195467977, 542.946999189786, 503.955727820296, 500.654776759358, 514.493551946362, 519.428196298721, 525.60640454603, 503.512672433653, 544.772632906103, 549.895224645348, 516.549597910565, 530.723811100579, 522.344475586455, 514.715419979034, 499.106812005867, 520.037945043753, 531.841790078246, 519.257205951129, 535.774247171121, 544.535732780368, 497.045579257314, 502.161406322282, 524.649165166326, 486.230791560446, 508.322253235478, 483.103592241688, 549.53275962374, 517.510641627576, 526.100942048101, 527.576654492325, 517.470705442319, 521.805833984536, 518.204591679204, 519.512172993347, 525.215420086958, 540.716837779664, 511.16892780468, 504.39470407707, 570.225912852365, 549.534602737569, 513.929609821073, 508.704449480784, 517.956770128839, 546.056812496887, 559.578394318443, 524.381301107629, 530.172178506198, 513.416777846381, 522.818149637026, 515.222080943919, 518.289903448095, 540.294821292053, 517.998721070268, 530.182809604384, 528.506276497832, 534.305532828453, 524.242592420798, 506.304957341711, 522.236299192274, 535.131059317041, 539.935608070739, 497.520130845062, 539.413637135343, 494.279872033091, 513.963639793423, 528.092768824262, 536.128549297122, 505.394543726973, 559.827132579287, 490.521517720192, 524.023504850183, 537.30186917045, 530.149193901648, 535.251770100142, 545.416496306968, 504.593708060275, 492.842529980341, 550.175389565386, 495.551478876204, 523.564168614322, 535.949314042272, 524.81110729341, 480.801202727286, 539.292811229572, 507.281496137924, 539.815675093279, 486.584165507164, 524.832834554047, 521.599017565738, 524.297752781804, 503.356068213468, 478.920541583736, 517.9085098066, 507.338114139019, 531.298005291252, 524.717287384657, 532.097434256311, 522.45907150673, 505.008202450593, 504.18914630878, 519.745171069142, 506.496261933997, 528.709615854066, 527.720760651881, 524.375855266982, 515.681239549913, 517.173537815799, 535.656872393603, 563.019941905839, 530.157194725162, 514.389926474547, 490.609471906183, 501.954176972643, 521.944228519227, 495.021190263448, 524.373883950373, 498.2777609132, 516.520042991115, 556.638406086319, 521.655051561803, 515.858542499174, 529.675795469983, 544.820844955923, 524.669755997395, 520.375966699498, 517.454310793574, 527.923131858065, 513.312823245474, 544.419424317691, 508.91254227956, 497.049297337313, 535.621388131784, 570.737620924749, 533.865410160515, 541.3216609944, 519.416904879643, 526.979427071352, 512.982208761421, 524.332543842536, 505.209739609488, 525.638728919136, 521.224838609604, 508.53391238507, 522.729982263802, 516.5939021881, 532.904865200757, 552.858500935147, 507.475015436929, 526.761169685076, 535.035769287711, 512.845801917802, 525.61453083098, 504.174991798479, 523.500560589056, 522.608545186185, 514.690116361062, 520.645494141111, 516.198164188602, 522.259610655641, 537.110748631445, 540.353611633034, 481.143215201104, 518.119586790097, 565.115818702885, 540.025421263251, 510.404048318075, 495.851451929272, 515.600718189878, 526.258843088034, 517.54756268542, 535.052533943592, 509.994412467664, 524.757612424152, 496.596879142259, 507.228532926477, 550.984865865642, 528.049336530022, 554.964677922276, 493.574914096133, 535.003161879213, 558.44241134273, 507.424751771966, 526.190053672576, 539.311183941672, 537.902492212017, 523.020317361239, 518.805751626963, 533.270465215025, 526.58458423448, 538.929299850053, 512.70906025784, 515.79100734632, 520.201030327837, 557.296400840867, 514.83996929277, 492.296189233278, 524.350323826798, 514.366057464055, 528.018459815454, 523.397289166814, 538.195107650359, 525.921845292913, 536.259803639585, 509.979311772679, 494.913470481989, 552.901170975281, 534.347731457782, 537.517445393304, 519.419235736303, 534.915299822097, 531.729930588344, 535.799588020373, 510.050762558693, 528.005491663294, 560.929410818391, 515.608250847366, 497.622018180217, 543.038393594351, 512.416705945675, 534.94314382543, 515.808909316969, 563.370855400215, 509.202243822845, 512.379958721909, 498.922756361528, 493.263064020655, 541.192172826309, 510.835876429761, 565.840227788869, 518.313280200975, 498.267567057985, 519.478292707011, 553.228223274425, 543.088127935135, 528.006322039354, 497.159249313474, 510.096616765172, 529.074670748731, 548.78059092366, 519.96689429126, 511.837170043441, 509.623152142456, 513.675272344159, 510.147395317802, 516.422669513413, 523.33777003212, 515.145840686891, 523.752792645002, 532.03482459273, 536.995196020304, 457.613600095464, 509.722240391295, 511.629595251209, 519.43903495623, 527.353439524348, 520.391894970552, 526.706584781889, 531.403389832186, 537.497348925326, 511.389300081712, 524.708683498452, 492.714764943224, 519.499921836117, 495.427059191538, 529.002211918857, 539.32122996772, 509.373186639379, 509.792848380435, 500.567859931447, 516.158340296195, 492.565992079456, 527.821173090499, 536.878984339239, 509.400162023132, 539.181306330531, 508.319292527941, 543.574706505648, 518.344219511691, 521.955412547176, 478.405262817629, 535.063348172388, 540.351114985271, 542.510331869204, 484.71751231332, 501.743589571901, 488.479422648667, 509.741654510524, 512.2636538611, 520.552175091606, 536.147360789634, 507.542568060616, 509.067138811572, 515.644977050909, 540.63379233095, 492.815677479743, 546.011416758605, 551.738731348372, 529.580881292413, 530.054129218319, 539.651258906509, 548.27458038305, 531.132353265568, 520.711051838528, 528.029592047572, 521.539084867043, 514.867830906288, 517.684207958406, 526.795580673121, 528.387036559139, 521.874456363539, 520.202402690354, 523.167211951776, 520.680177315783, 532.884981650686, 510.708974216621, 543.941908349907, 504.944310994779, 495.654684060026, 528.389135305633, 529.063907205327, 517.552257395546, 503.2678754948, 517.058161234466, 509.980941158505, 520.089009776075, 500.985482313397, 513.540794505146, 496.781101628018, 527.19256979463, 528.342110030447, 507.189359441253, 523.608306042038, 513.494094111546, 522.202739527916, 503.496656023763, 529.804894621983, 535.377179536928, 511.422405620168, 500.046756127497, 530.132962500034, 544.087258847873, 534.621513370433, 544.241453331809, 501.147784523344, 535.45493427478, 527.672041768107, 522.622618904654, 509.192924544645, 525.244544015603, 526.298059278645, 540.52846124012, 537.534742921829, 527.185081960958, 534.76303604024, 551.282347256175, 504.360271252337, 520.295620719309, 544.792611698825, 536.788435023523, 540.010544610059, 536.321185114459, 517.040419778697, 532.5570944155, 567.99738432096, 551.285104443062, 506.019493118338, 535.036696895152, 481.312960557864, 555.505143280036, 508.83211831534, 531.889342645682, 543.656255058987, 541.588002123769, 502.020002289818, 509.335253344203, 525.681067561205, 551.819641322412, 493.368952928482, 527.367708658614, 514.187521465473, 517.480651078297, 506.75121521154, 512.554453995111, 521.658285094985, 557.618327228214, 521.218884931495, 492.28635803938, 513.431139042796, 528.476174115967, 515.213742740377, 514.400798588385, 539.553458246708, 536.126994354176, 545.891806045535, 515.643081915929, 516.030922065821, 519.790361712506, 550.529320219165, 517.999286504632, 510.179016802279, 531.480442704351, 522.105758403481, 515.92425936779, 520.601832400986, 527.771945828827, 511.427219846179, 525.442915628034, 537.233266884381, 517.068835700699, 522.545787802885, 527.910832701818, 522.000699169026, 529.170618378707, 505.065142934861, 546.790565473734, 519.693253305649, 504.81889935284, 503.951464206593, 553.143083809574, 550.232356529266, 520.296483429427, 544.62847509303, 525.311155998173, 517.758005989493, 539.476428878708, 524.318622697041, 519.344086430919, 526.383061620733, 500.534444126424, 537.70996989615, 505.546489100971, 520.967125572068, 522.933796528133, 533.397385222816, 503.308765376106, 543.076191389321, 523.660296619987, 526.685290636964, 518.31407760177, 508.718327035174, 518.235760833078, 545.581910765331, 513.812000724706, 543.791273396883, 502.948910643408, 532.728350871893, 560.180646140087, 530.318144185464, 540.514620390523, 512.199691611922, 509.479604916526, 504.741382358365, 493.600416677671, 508.738416979226, 510.350446071071, 528.983499381709, 528.561455361136, 531.292600981165, 517.756647764768, 524.914394646802, 530.252721382825, 526.03037600645, 498.472749577181, 520.858911150163, 508.604298493636, 526.893420752957, 520.780810261861, 555.896180806514, 516.506122174106, 528.790820147799, 502.0529622185, 529.140999911284, 521.0011378727, 505.488400441645, 515.658902976638, 496.127418893324, 553.329602386231, 533.934697997812, 488.238143431044, 548.804834553644, 549.346300634008, 532.513137012655, 505.118953892922, 534.870446826634, 532.494268525094, 557.12368565964, 534.983071249804, 486.118715249912, 541.122150649801, 521.988880531857, 521.35546157415, 511.583924467773, 528.981626346803, 517.677586029706, 550.779622151773, 526.637672692479, 527.420587419034, 521.702028778114, 506.258376059657, 516.539027958166, 504.671605310729, 522.075365950769, 508.472993463645, 528.541791021069, 493.449004439453, 552.164045014786, 513.953295397529, 518.120503939846, 516.135460717001, 520.035376245293, 533.865887898133, 517.502068923964, 559.010466986077, 507.311624015921, 534.351960325544, 527.344964915323, 524.579020756274, 531.235546216073, 525.683229067669, 532.201518142248, 538.948112787733, 531.327746903799, 529.108605649338, 546.874814588553, 541.861042022368, 549.87141081719, 502.839743076229, 532.396568112374, 529.514815015868, 533.597675195092, 572.800697943611, 532.260328066102, 528.438280123458, 493.691636163163, 506.600755877545, 519.353185331279, 507.810763700252, 512.565918592078, 525.042273291085, 528.738231759585, 504.821016666635, 524.92462235631, 509.431915799403, 517.128651795177, 519.319865052033, 518.977002646669, 518.792382680507, 550.136092935627, 531.927368722667, 536.311697988581, 534.111817570502, 520.551943788071, 521.694805321554, 525.038051989619, 500.376149325567, 525.464006063928, 535.592516731006, 535.591743764887, 530.954175998854, 527.562139099936, 529.369189254478, 556.444033129754, 528.469296339311, 526.26508110142, 502.184377786338, 563.684150814254, 548.066331953263, 522.431541258036, 494.418555414006, 510.098007150081, 517.757074926223, 491.746070465235, 540.434716243046, 503.754490652655, 527.772686993809, 527.295450579394, 528.613182265803, 520.51193603504, 541.470929497068, 539.389657660297, 503.534350526641, 564.640049148607, 501.020373138242, 525.032143612143, 523.607066804201, 530.425116242755, 544.240451706211, 504.870217389877, 534.238737440425, 530.214875568692, 524.662690356557, 509.951586900422, 522.682519341882, 527.27457366396, 549.439085655767, 516.634601761861, 512.868320038346, 526.200460768901, 530.922879306607, 495.418157011497, 524.876196389596, 527.156274110168, 518.481048837985, 513.160733958397, 514.653066191369, 518.023470498991, 509.566464359615, 526.836968275276, 531.308561453686, 518.735232791204, 517.38742625861, 528.160890976451, 517.480946313465, 518.398217038261, 531.211734106276, 534.173595324615, 512.107830923833, 497.358853821702, 525.051895751467, 528.768887555402, 525.478637426087, 514.001244452953, 545.920779522869, 501.299229209408, 533.798645283947, 515.52021942702, 523.359309164152, 529.506100056888, 518.741297471045, 537.845709857206, 517.858136580259, 487.264618491358, 519.206659048812, 511.305880444372, 509.622799554521, 545.390411527982, 525.469958877687, 540.944499021534, 527.583679328855, 500.900278510675, 529.451749812923, 508.190835952443, 526.290677178211, 539.788276377309, 519.849915965444, 541.110053939468, 502.003154528223, 544.442361815587, 536.020330797289, 524.221195914712, 539.737603040937, 529.76993203815, 540.237709121113, 518.437751683198, 556.862295151655, 542.92664985026, 535.555742854122, 536.740410301166, 535.358554665713, 507.609755156191, 548.353516635316, 503.802258293893, 518.604061408568, 549.259410527169, 496.775654672264, 501.20505989345, 521.07593411792, 530.038075457713, 512.545070799151, 522.601925138244, 515.118701410247, 534.158547637481, 523.550205407878, 514.843233963989, 514.198373808005, 526.561183823582, 545.02264138555, 518.370128867523, 533.786984525168, 520.024389868161, 522.089166017835, 528.359314820326, 509.02492890967, 523.326170283226, 530.295037476461, 487.149293478146, 531.071769640523, 512.399986707903, 531.920079752096, 535.659265181304, 513.619362677968, 540.47914901335, 523.527717066652, 516.731691809377, 521.210360488097, 529.572997952382, 534.354281845447, 543.577063027503, 507.873367366046, 527.629236304743, 537.157407264651, 527.532465014221, 541.088642143216, 546.133739721516, 539.68098462975, 535.44288482085, 524.854238004574, 535.141040752917, 516.17461426649, 522.029792223045, 517.493885627523, 517.760872547197, 550.961887516325, 542.008670728028, 561.626972198684, 511.117520026781, 512.490767723191, 524.711484810691, 508.547845716742, 525.64367495798, 488.230791198892, 504.416432069787, 526.652373819495, 515.32876086419, 526.641434693822, 555.719419982489, 510.67583353221, 548.498594181519, 512.265542352588, 504.041045737697, 530.345370547226, 511.241030450759, 486.88771769103, 521.401928317133, 509.860245547886, 490.696195747263, 519.706315783216, 563.651200562074, 542.660684370258, 525.712603462665, 528.989625548186, 537.095522397758, 527.962258521597, 535.030422556386, 492.662316065012, 527.041883732089, 504.78025801142, 532.372720388942, 549.025868155233, 552.124320873369, 509.29008558262, 504.910988431082, 510.904815124562, 534.084514490603, 491.610114045828, 553.586937220658, 498.630472787211, 528.947956588886, 517.114040234532, 499.116750989285, 512.861689450648, 556.905670740357, 516.735671078731, 540.689865442635, 509.226435349119, 483.808231652451, 508.629469300893, 536.692633880919, 528.462128053824, 538.361418534628, 506.298344932698, 503.662539119391, 560.058451907086, 517.371948519847, 504.706317768641, 547.571037818248, 518.430618163424, 534.544960354482, 524.381994442396, 514.76449298904, 533.336733710338, 488.609659789237, 525.855152848477, 512.738476599667, 520.194399915297, 531.62858032673, 512.327137818777, 530.376051291382, 530.006808175783, 522.146047944687, 536.101377813802, 513.071481094388, 509.690250952324, 509.682539728316, 516.235273180762, 525.498859415287, 531.303227361539, 559.320074022158, 535.55619331066, 511.827394319, 513.196891828951, 507.464184002811, 488.087034114276, 537.67246589021, 534.194438404045, 528.198911288442, 510.954630781264, 556.179996068806, 519.931459559511, 545.146013630454, 517.51741821, 524.576355540034, 545.9500755816, 546.81175143936, 539.131628199379, 508.538028719136, 487.549748671228, 517.530052522847, 507.555709872597, 558.205681109731, 525.471730505387, 543.400602199148, 538.478559734752, 533.282671471702, 532.994854773835, 534.858066918944, 514.049351345011, 537.975401093004, 505.946250173732, 518.294178675397, 492.234426286514, 508.200993710767, 525.079488776339, 498.144746102926, 496.718563721616, 545.153853489606, 505.55087463814, 508.11364553391, 539.178365071134, 546.657881331443, 486.411186950978, 577.469574571332, 532.214621552504, 505.897672197843, 560.923108230346, 540.872377389658, 522.656848332186, 530.581619151798, 511.494671609978, 537.152863091313, 498.547256879872, 510.670355546756, 502.03706815813, 534.846939922917, 547.698144908351, 531.264863000841, 537.109917008321, 516.593971868472, 549.160527694732, 524.214416655448, 545.64719150732, 542.027605872298, 531.461709619924, 521.137092062279, 517.064388760385, 543.516713512599, 522.764622725669, 557.412127666655, 504.59521820974, 539.569520878098, 506.256048369025, 525.806949540976, 541.477505516921, 531.551488934372, 487.749783464385, 501.288225742541, 517.206817778856, 535.137157893303, 543.825691614186, 529.972522178173, 516.990961803934, 499.459257042759, 539.514122215973, 509.223360573085, 540.667026671339, 501.308728594014, 557.116574720824, 497.237783336318, 542.284523644713, 544.631879120599, 530.866471189021, 534.387011004975, 513.762207497576, 506.849191829943, 525.000643725747, 524.063527565157, 550.064711065597, 514.744832416423, 561.679861457063, 517.034366351055, 521.237012395417, 541.499649855816, 518.788253038252, 519.854300366188, 510.399141865592, 556.756372728951, 520.023569417877, 524.484974748079, 532.813509529853, 557.035809449645, 505.835241850148, 520.091380275841, 523.95722300173, 512.699071219392, 561.491862300717, 536.489319865654, 541.739136059759, 505.191506130264, 495.947164437829, 556.846955332581, 528.066684314517, 507.9365038164, 526.188707943798, 547.236336071174, 484.434862363525, 509.625196540262, 522.874321757295, 535.599595272701, 537.684834839789, 552.365367177868, 506.817704422625, 541.244680203625, 536.586734283405, 526.153144836687, 546.655198659467, 498.004873892683, 535.543708058229, 531.249256993106, 525.006565704662, 552.205363441249, 538.790251728807, 506.415474795125, 512.482827626186, 540.365769647672, 511.462399800568, 522.006498664999, 495.270009932078, 542.601243058697, 529.076700925566, 583.627020883192, 521.769454396044, 521.710674552876, 533.122492720979, 524.080727826961, 552.089160417748, 521.423450619284, 538.224086640158, 515.091828969917, 495.027867291056, 515.535189213169, 554.926585738855, 515.767164375486, 503.383621784904, 542.27675436327, 516.251374090015, 545.482916965641, 554.641534617282, 518.757850870252, 523.103686567639, 530.862751354153, 524.030830108063, 535.22448310541, 504.326316534311, 545.773314004441, 512.419595168744, 529.784115378716, 546.528908158255, 543.950735622347, 530.775302723974, 520.090518436672, 512.000713740545, 544.857305529693, 506.49350072453, 509.992696489097, 510.704725564121, 510.750199903143, 527.648306394237, 506.154177100278, 542.047313931281, 512.139582365909, 539.695858451667, 512.763294531982, 526.161265853366, 501.605717572772, 538.782599701931, 505.73345058872, 522.206792376043, 493.74275221358, 513.250258966144, 536.591187232317, 501.827243641243, 542.698828892776, 530.20973970251, 533.87130654281, 518.93857387657, 546.356978814831, 541.447182435904, 521.985509287506, 523.83068018839, 504.059946324861, 538.436499254798, 530.646001058895, 531.0085836131, 519.632313979021, 510.191027493391, 527.312341864102, 511.584980870093, 552.538302064533, 579.145164178826, 539.376432174918, 527.330646881209, 524.662251950783, 517.284428812782, 541.750151059884, 496.724837746447, 523.948714254874, 542.582392415932, 497.26506948148, 530.197743887097, 514.914492605035, 502.298936735902, 488.335262853847, 541.49839009261, 524.550349841374, 547.747719290989, 496.988043727102, 539.045082448331, 525.860992170346, 548.508475775204, 514.676645305416, 476.964377103532, 501.920609561685, 492.8821016326, 474.043688082934, 513.478127784214, 497.860060972036, 499.930161427414, 519.097844721177, 513.321090532729, 496.999449930634, 542.687888049897, 526.809033999426, 529.138002206573, 523.678501375602, 509.739735221281, 496.91101349705, 521.402532250235, 512.219340575779, 517.925260962191, 520.771409687221, 492.498330948104, 521.235139252499, 532.334165619973, 508.006363290579, 564.252190075374, 507.173039204606, 547.385616595001, 517.154634497945, 544.627031904383, 514.201704983591, 514.801106501771, 551.582718010058, 540.192026488067, 520.224954567603, 532.574942649687, 495.304883538094, 535.60085317192, 535.838516399216, 522.731194441369, 551.917089409159, 531.705668437, 556.87460540072, 537.097335417373, 514.317411935322, 539.189607984939, 511.102141922417, 516.23732321231, 513.596449657928, 512.289295656629, 514.675958265977, 497.081925334686, 513.578468243783, 524.945404047108, 518.452681903554, 506.171750252162, 508.941032200404, 530.344967891425, 521.733420319513, 534.478399499942, 510.269452502413, 499.603622679874, 521.568414303768, 527.219591902646, 539.411556087061, 508.988246395548, 516.613635930087, 491.450263962383, 510.373033141381, 553.839196717979, 515.400330729546, 506.721605267191, 544.03125550932, 523.495459964851, 524.791293780286, 527.573503719888, 535.647456960069, 522.935292821495, 521.697433990941, 509.875900897747, 532.165787778231, 524.005381412977, 514.29110185319, 527.413552310201, 539.67449010272, 541.927392179666, 543.713116637801, 516.715008183182, 537.73274560402, 500.990992448282, 521.142523098593, 539.511027141663, 515.163589332153, 508.992427247085, 527.336873037458, 511.689456106941, 520.399038567317, 532.155754354404, 528.194070760982, 528.194854882144, 505.407612409841, 504.247877698545, 512.93569039642, 504.435370531855, 534.534520129895, 544.798816781069, 498.553680677675, 535.925418113955, 539.976891400788, 501.955293064484, 511.288710769682, 504.588452321824, 492.179596160405, 520.712161432874, 533.144120887911, 515.797084826367, 491.529936425143, 526.516291620623, 543.432307105909, 512.007890617519, 541.367373813773, 527.534713164923, 510.56978662836, 523.360542090859, 473.92180618592, 524.777826274159, 531.692311895595, 516.333944355183, 518.087697431419, 511.290866170503, 498.891703736153, 535.195875217177, 519.662318521839, 509.7114461734, 526.569320418654, 512.877744081483, 517.244614555654, 535.818390569805, 503.273055733201, 522.280154963582, 523.763494885309, 547.9951171818, 510.47961320323, 570.643997129076, 493.332432604186, 543.408055598371, 512.71280120167, 526.356895906315, 529.762985056393, 521.949563143576, 544.037430054768, 512.982012377783, 528.148010495859, 488.40517072232, 537.640402829413, 511.796974089652, 544.064792338807, 518.462843082164, 518.966526436277, 512.970187750149, 528.682507087591, 507.789128439846, 506.285434133503, 542.094415882731, 539.580756666175, 549.735905273252, 504.226316516553, 508.441417896826, 516.743963145435, 508.979791815556, 531.465148373347, 544.079216099822, 517.05821127481, 526.610716190666, 519.366884036687, 525.125874805081, 504.122358512236, 542.467547193198, 510.882452592596, 532.530984295333, 495.914008429079, 516.326764205629, 530.226802453084, 508.234492382075, 511.076597963693, 521.557645570199, 540.597916536883, 479.734825993989, 550.425866672091, 517.983984517104, 535.374630252945, 501.901990580437, 528.240188031451, 528.166275154778, 525.611350170402, 511.463406361291, 501.961945081979, 517.274678245992, 542.709561248487, 524.791524824355, 530.984618204535, 521.532118416573, 521.652135962545, 528.813647113698, 513.796483306642, 499.063120293744, 514.932851354152, 527.723917755629, 522.918446940942, 533.140439720266, 520.183687940743, 521.991694457725, 517.009160275546, 522.797159230646, 517.427644832056, 516.095084695187, 517.146483390997, 514.790030914975, 495.859689808593, 505.65169529493, 497.126187167088, 506.644371161661, 537.296402554359, 519.901663392874, 526.199175774086, 539.398277294973, 479.511615994111, 527.548421927738, 517.673673498541, 505.007121091784, 520.225613609112, 514.277717891375, 534.96649656635, 511.654493265976, 521.054926857983, 552.324448301605, 501.404259060452, 548.638176376914, 504.86222137263, 548.217698308051, 503.339653785066, 526.088954166503, 521.393375366902, 530.871845062437, 518.743350414169, 528.151463310839, 537.292667923471, 545.38627431261, 518.455755203633, 561.162353594327, 519.210061114013, 542.889946354349, 511.687020216647, 507.310580145137, 545.38004025694, 529.585324212075, 512.95636245122, 544.207260293096, 511.939580858092, 551.254515856904, 520.209775094901, 510.679372914508, 517.363608850223, 506.558877032616, 502.242360222406, 522.537652139471, 518.519296351949, 555.45710601807, 518.222550923964, 517.627047119319, 550.631056299332, 557.299843079816, 546.645427902732, 519.348276208354, 515.878924717368, 500.487487280314, 520.396108120322, 511.839819527209, 494.697755331511, 496.277257664956, 551.861634145403, 511.379199663626, 508.333424956099, 529.279852271702, 515.178454088631, 540.186954685319, 510.271068048233, 531.898790540639, 533.370023996506, 532.536330512477, 518.741343149815, 509.891923194593, 512.728410333193, 536.81688238536, 483.112228082768, 519.232737862747, 536.281289738273, 530.776684365942, 518.064295056632, 543.565585550935, 541.26203302262, 515.113649417118, 510.044268076933, 508.196610039509, 495.974448111035, 501.119934769319, 533.113420587675, 571.969288772749, 515.226623498991, 531.051464756464, 525.367168367879, 510.192425275129, 504.29454566115, 547.738363383529, 494.952077269328, 524.573157060518, 527.206618710667, 549.222171623446, 508.165008590276, 513.067429024879, 541.952332572193, 526.676688807519, 512.790371932415, 531.361651502353, 520.438709319802, 512.516937545491, 537.950342066447, 527.312419604741, 515.325490550468, 523.16940362797, 518.162939956734, 521.707249457456, 535.359697531398, 548.241457053904, 502.592447901242, 520.293398901938, 504.824231886523, 510.335511143558, 517.846387110889, 505.568725629121, 520.237143209484, 509.04143180727, 516.63823674971, 506.627147122672, 506.425502600612, 548.96978955199, 562.304732854087, 536.457594134375, 509.879465768443, 517.314030163967, 481.79574822853, 501.748389466367, 539.073888578857, 523.921604753975, 525.841033612298, 550.965688645722, 528.141905533565, 538.029864701056, 546.061235903069, 508.988597278938, 491.541493811963, 539.632765814501, 492.167756039084, 539.070276865827, 525.89966139632, 543.063020507188, 552.728954304396, 527.289827573044, 545.65627843227, 530.567285734933, 528.174888341109, 541.365320442688, 526.756562552853, 531.769803580417, 530.061162426983, 531.445600734108, 499.867905864804, 519.575757704036, 546.202223041091, 519.06728678789, 545.7340574402, 523.289437246664, 518.310172064426, 515.862857814758, 493.835230143064, 543.321421688009, 547.754102903, 515.364869372683, 522.376113834883, 502.444768022581, 522.075951760705, 561.404028074515, 512.882415583922, 548.161100234693, 517.203701521964, 547.199665805577, 549.914717788989, 525.80839011019, 492.347006085026, 507.916142475777, 525.891510864473, 577.744768669481, 527.808093249038, 510.684620917735, 513.200524612171, 525.864070041136, 550.158240769093, 540.175893217896, 522.69845707939, 517.594912137607, 536.364250916461, 529.286035423282, 528.558095364642, 529.753957926112, 533.383149649422, 506.702293799489, 538.312016024872, 493.415266577851, 523.567286496799, 529.446426388053, 527.593555312552, 537.770855032806, 535.886663219181, 557.177621780535, 543.019763970474, 536.337956255977, 546.722090179148, 547.321970157206, 501.29876683722, 506.330304195622, 513.548817747458, 511.776574807314, 529.372186964955, 510.075270677547, 504.137437444422, 529.412845063234, 531.876755744631, 516.638387865975, 530.297669569016, 493.646084843048, 529.275194355036, 521.913921733174, 547.054941332478, 516.59492657454, 552.332982688691, 551.457368504049, 516.831070598341, 539.891341118839, 531.05620181698, 530.418080489401, 527.401305615585, 504.421685347453, 526.531325192969, 528.67427887503, 534.301076850776, 496.575882415952, 514.993424402657, 539.530974440225, 520.463123716162, 531.22285367259, 528.135592650568, 521.139035355969, 506.452759981323, 534.957187929323, 521.246937999206, 504.411401156445, 527.365425444351, 501.623310612202, 533.873771755857, 502.579356597433, 544.842310537267, 533.398240616586, 549.57382580249, 556.125808165069, 508.567230849763, 541.674277650312, 534.634717503031, 509.157230457956, 514.788025076504, 520.96851205591, 518.766060457324, 515.74087512411, 525.105748350672, 504.146319322876, 515.306520975161, 496.747999288757, 525.239632523847, 505.621325157109, 532.298353122764, 534.826259388121, 515.28063618848, 518.558837004237, 524.072503869783, 497.812410544235, 487.937518011489, 514.343994481298, 531.956851825122, 500.679809826908, 515.762057919996, 515.345266995681, 527.785568849193, 530.978544933289, 534.777194230716, 507.835745970882, 519.272918850701, 516.004436539308, 531.300387307675, 522.922133890743, 516.723589824167, 542.89171923379, 477.442319030546, 540.219983369273, 549.038732697777, 540.536143124217, 522.683287859609, 491.503471044122, 545.962392524902, 502.078777282417, 550.224023781545, 527.38255514401, 492.739562181007, 520.448230591748, 527.126770950651, 537.487426820632, 507.305434351113, 534.081672371236, 522.742459094436, 522.635510677879, 531.287647975707, 508.458232779864, 518.980724118614, 533.245792645032, 552.708356211518, 532.058508562907, 525.925531531794, 512.32495856593, 519.355886574533, 529.523179408693, 534.583355779768, 499.141651005236, 523.340289654643, 535.223387827558, 537.725635582201, 504.332433836829, 520.383752238096, 522.557677304009, 515.665449318824, 503.302655200395, 522.016972275866, 496.470335181631, 506.356729655545, 520.264040253704, 534.684238350828, 511.124147921113, 501.378684250931, 538.373513739762, 521.920885335889, 554.100409246475, 533.894107430415, 481.196456044021, 557.224905323257, 524.897289508056, 547.503981754897, 539.795977811949, 531.076095444791, 550.825590177967, 512.114592310888, 538.112069991697, 471.767769836724, 496.944916396786, 532.80656579641, 524.167883922098, 544.542277550443, 511.745462904508, 496.652446437123, 517.137884120543, 495.462612697414, 541.100017194348, 519.41893074422, 520.098782976162, 529.341511001251, 501.615647148701, 536.715733255982, 534.114334301853, 505.872490661056, 518.829162048334, 535.59475628366, 514.367364978329, 531.350773537035, 526.587741968468, 511.958038908876, 529.175352314623, 514.634995161686, 506.29970723703, 520.485724586713, 531.15536682486, 544.181185256663, 540.097932101173, 536.154547585765, 494.31486166334, 483.886802211419, 518.420191158984, 504.464059868695, 497.03217709315, 509.389007731117, 541.569818398572, 543.929736233968, 533.006342965636, 548.778508798166, 521.726386344708, 538.845408435091, 534.111335971952, 516.350321057866, 479.971763418293, 519.094839782521, 513.748096377388, 514.896531602416, 537.375433379879, 487.865052562974, 540.23935171498, 498.962940879436, 534.653304352961, 533.926843940423, 527.120707937368, 527.695491603173, 534.187378046242, 525.077707521319, 522.246364116847, 516.89933775067, 528.790235232203, 554.804055308924, 513.912661751185, 543.103423743687, 490.870673125752, 578.873242697918, 516.38202618194, 510.870478576663, 506.363355563189, 507.008918186974, 553.048727346891, 551.037521437474, 512.934735960719, 537.603967974795, 486.702691472958, 500.353596945679, 556.35513211193, 519.004312188155, 516.43021608622, 550.116222852102, 539.601782238666, 510.247210768467, 510.702237500225, 547.057089917433, 523.907097587642, 500.824450091043, 537.630056631045, 500.162718284087, 527.561973417437, 500.067992564114, 535.43117124207, 510.294889722155, 513.860296105127, 505.681293940162, 544.670807015457, 512.86588232591, 503.098342598644, 532.741260807164, 513.253865942499, 519.156277776596, 500.19779676907, 545.428665156003, 503.87583548144, 522.317547959035, 520.914651413468, 519.463872146948, 508.09640667514, 511.048464907787, 519.666593132399, 499.981136469689, 505.458566324783, 521.110571201203, 514.511180106914, 495.612989910084, 527.066921576236, 499.67864510726, 537.016238303233, 529.407540593057, 541.244646422448, 536.851201976762, 501.608598264253, 515.330907535328, 536.797607756432, 524.124584830684, 511.958528866234, 501.319155740698, 527.410533774592, 536.114315887103, 555.793704635253, 516.661772482745, 470.52800611512, 526.355650535979, 525.877391090844, 492.946043512256, 507.523565739127, 507.280772519089, 513.583924018565, 507.770799430583, 500.290943310697, 527.862993141928, 517.306289982699, 493.451858805783, 526.697032855024, 517.996528098823, 516.103136498891, 537.383014076121, 533.068521975426, 526.739006639189, 523.063464875339, 528.763198205128, 513.802207799436, 516.939682195077, 521.527874810425, 497.495253361098, 511.817615260403, 499.502472677834, 526.423612119165, 567.795852172402, 517.2482440232, 513.505462429559, 486.300128818657, 505.816782614787, 522.625553556832, 487.031088231716, 547.520901569365, 550.946677613602, 547.402481183157, 537.273020068595, 509.493220910607, 535.935742468527, 511.971990626563, 547.870696406426, 494.782281600662, 540.674929493424, 531.740803102435, 519.491632503454, 529.002779583717, 531.329458889218, 506.191958414904, 524.46356164863, 532.675122769918, 523.039779070503, 521.439034228822, 506.601543918166, 504.504071812309, 539.158398725942, 517.164761583732, 531.212194675533, 505.338360480155, 512.273829101173, 509.22302117832, 545.714724251995, 534.802831912003, 513.783258325892, 534.492236648163, 555.501002063429, 533.822338552046, 520.845694962135, 497.716816041632, 504.269954792708, 504.371336834322, 514.295655883224, 510.014429169265, 546.66642481461, 515.840273695974, 528.793529447137, 549.951919533717, 503.875403892491, 509.217251053477, 507.490687802609, 522.047601447911, 530.147888119105, 498.265740000268, 512.939924369642, 538.043705846967, 504.529532834808, 505.870628114112, 552.143586543284, 530.032915908616, 504.77797166462, 531.393487559159, 536.405617998359, 528.361222953935, 524.659748492895, 495.415394590569, 542.737770734186, 539.624039462428, 533.661977352641, 531.127310574866, 540.790665230025, 513.465290421729, 542.559867119123, 527.457681170159, 509.426918243938, 532.96365401219, 510.798638210565, 528.065147719117, 516.84506273323, 528.527661456538, 510.316992525498, 500.019045020378, 547.712688948801, 537.026496507238, 530.200375320386, 513.560690899944, 536.514207194781, 529.562701746144, 495.76241225596, 503.425130116241, 501.367011890635, 531.903190334903, 557.367005092788, 536.47791944648, 545.142504352008, 560.346058440414, 545.98997526619, 534.664816806908, 538.765901307228, 515.765787335417, 519.056924815666, 525.246284682208, 473.43499529613, 537.419929704151, 522.27672826302, 513.411499071143, 518.833702001221, 534.566040977166, 546.719516798515, 554.129099841142, 508.780135380622, 520.696917466177, 510.174893096839, 521.824963567072, 532.309853305254, 516.345834341074, 504.189833158554, 522.647101891667, 508.28523222446, 533.943617371444, 514.046732466637, 516.95405187938, 523.350040049671, 537.267689692915, 542.506510604866, 521.757373812584, 533.761228794009, 530.360160174125, 509.455285697969, 492.407146704735, 547.319650641048, 498.037321003528, 514.581672785003, 529.008021150408, 521.514850715809, 515.350002224368, 544.705802805311, 516.179938772877, 507.304606035206, 551.576458829842, 512.70954636251, 524.924305194096, 492.441645786213, 502.326606290795, 508.014889288578, 528.501084121222, 542.245863310135, 516.195440825195, 521.395420042942, 549.51613744194, 523.871403237457, 514.125503432927, 496.627541117962, 526.39810818608, 515.466628661166, 518.250890429499, 555.295143777063, 528.375156706648, 491.313493332951, 522.745173250208, 543.106822576662, 550.070619039039, 513.196799105563, 534.910945081466, 540.739438201483, 519.624068614817, 505.307842418453, 524.882827784078, 535.801521258491, 519.062804558048, 530.821441086462, 507.875914586134, 518.716903139096, 540.212501910939, 530.894421262092, 543.721045457963, 499.49459467632, 507.988967259172, 524.774294124873, 539.259740850181, 537.631571523018, 563.482976163091, 529.298901239481, 522.842471158048, 497.50893541685, 481.211881359275, 503.525418544426, 509.470631199123, 532.404123892619, 521.645775909618, 522.815600473961, 520.524447759367, 517.457955931641, 526.567382988277, 528.221243634467, 535.548617699344, 545.531530080751, 543.650386266367, 501.959669678235, 471.199903258172, 512.197671556964, 545.868037260654, 519.116731783061, 516.3858701108, 550.65281967906, 513.983121303089, 539.50243538036, 520.117648793984, 528.170721349719, 514.015522736581, 527.137262779681, 489.75763972549, 516.25545002905, 506.345514592819, 518.703915854705, 533.66534093707, 562.014009236296, 547.293329315454, 522.94525194901, 529.005701616358, 504.040251838332, 488.025424891236, 502.050960899739, 513.743030657923, 541.525772339563, 524.511196926595, 524.865316498161, 526.647248685368, 494.03334987633, 538.295903342158, 521.210782543999, 516.417788613184, 505.423164237939, 535.176635521744, 514.428454872407, 494.584650914217, 487.727195061717, 531.519953827278, 512.033436647969, 519.748306946911, 533.61002876403, 527.868843211541, 538.871545522503, 529.404008854617, 524.178717632891, 532.109211769932, 523.173701505269, 510.115677917174, 515.211788841471, 522.843473072001, 524.505448556672, 535.841768887983, 498.145058120307, 508.676272646866, 546.349227423385, 532.218787175643, 497.972103388662, 542.821899619524, 512.323922807505, 494.795441352324, 527.194699385897, 514.102129352286, 541.583987263363, 529.099954834208, 520.537371166878, 521.816940859389, 516.761943083959, 536.700245976665, 519.563584455747, 515.571168965104, 540.744524062377, 532.105574382553, 512.435369582412, 548.949046579275, 509.793108930549, 543.437888241373, 533.808375558123, 520.965448395929, 537.186069567919, 511.182284751098, 532.566652849447, 511.490782610342, 536.739771303876, 525.52437449083, 512.197534071482, 500.651584533347, 501.192360798571, 518.53231975624, 545.178913679548, 504.787002058054, 537.44236354247, 517.175974586438, 512.571576463474, 536.060986510603, 514.450622632101, 532.368487418267, 512.034166718899, 519.386125335951, 503.943774476887, 510.455690651799, 525.76464582955, 533.96910920373, 523.818039745643, 525.47623964643, 515.293526635902, 529.686336968667, 527.378667393718, 539.178778237628, 518.672689502103, 548.286370435284, 520.273027811585, 500.040285956188, 531.383148190281, 524.244212613529, 529.322804240796, 500.048012763605, 531.932397170418, 514.751578298556, 517.542080679473, 519.821777773148, 521.632530613331, 529.548824462445, 509.696217772231, 536.472026384059, 502.908259485758, 490.673127556323, 525.344174757709, 531.740616898925, 506.308604727435, 543.870557453657, 526.353087199141, 516.631654760924, 519.782448070967, 516.204985475562, 518.810341902153, 522.722200023393, 520.782038394309, 515.853659343711, 508.554131050484, 517.445345652295, 538.739882195103, 529.219624555077, 533.92428006804, 513.036927462966, 510.865779775913, 539.664204662608, 515.790526266204, 528.320668754651, 554.761784984662, 505.765134932002, 522.362672917518, 532.285920548727, 483.609106010219, 523.345536834781, 534.289287401001, 519.123762747296, 512.041446849854, 547.514079192066, 522.617616938729, 516.690233633315, 521.134017742766, 510.506030979744, 518.798866649972, 526.051899726715, 512.289371410533, 533.413158911061, 515.455268298245, 517.170200529332, 499.06919728686, 511.066263992983, 512.376682166802, 503.616578448823, 507.216905659306, 491.620315429442, 525.521805817668, 531.999674482231, 523.585397035936, 528.894694776487, 528.448558970514, 512.68931442592, 496.771262526986, 528.907763361642, 495.925543182285, 498.961213679694, 543.711555837736, 545.392671635827, 529.113249627011, 513.342885119397, 504.624853927516, 528.014238610718, 512.303375958773, 559.785031163609, 542.112971816252, 528.08600213494, 555.54353653334, 513.050518757568, 502.905987782796, 494.424164504369, 524.262704325767, 535.262575278571, 537.010893061095, 545.168012436313, 522.285059953655, 524.689877975806, 526.045950386615, 495.648829375883, 496.40614653457, 495.671066413313, 528.381622161414, 574.537675644877, 538.827526909116, 531.85372890646, 511.590133188652, 507.74328615163, 499.234924280819, 535.493402621493, 544.800222539505, 520.655063620571, 539.293666687835, 520.474844815067, 509.392359273548, 535.050228278192, 498.634797376932, 531.915491836185, 516.745324407765, 509.347435562081, 515.198168292629, 528.887804209877, 515.945162857936, 524.345847943846, 546.313874563289, 512.331269219395, 525.831415825422, 543.219282388406, 521.371044681152, 513.900506442034, 519.489756265226, 521.466661118941, 538.678853315181, 550.218208644366, 496.781720253704, 535.609336422952, 520.157014863544, 544.478258459436, 537.964774592218, 521.74309203249, 514.231004782335, 505.74042926936, 506.507322079443, 511.114675753638, 536.197865602941, 530.783728660894, 536.084886348241, 543.781508718041, 548.196750825696, 513.428222951693, 512.853418651827, 523.577306965884, 500.083855650203, 490.177253178427, 515.942071571496, 495.441210819045, 493.521288119349, 557.284987954629, 518.036907088282, 527.233862153622, 495.85360195355, 540.251844912182, 522.039238240054, 553.590009103829, 536.631119234833, 519.998629901752, 537.249405165769, 501.83781484562, 534.75643844248, 517.05593648066, 518.160366140609, 525.242712595035, 510.632146219568, 516.885609456135, 525.61681101393, 533.092391620844, 530.971079433793, 527.526905465826, 525.903444280879, 508.759888842913, 535.375116718342, 526.712754686222, 544.408746719924, 525.609575725925, 507.600189043835, 529.134200301836, 515.818397078984, 509.272281098771, 521.570265697405, 521.040314266991, 525.361891692248, 538.428071127495, 529.913360323917, 518.060189489609, 475.045548359016, 526.653964403882, 541.968316730179, 542.426403164858, 509.016218606418, 545.708831425899, 514.537011518608, 499.608141305503, 528.335599594617, 537.684873465431, 508.983063867175, 542.796424790712, 538.258450292899, 541.74906519199, 531.490497120098, 511.871250914858, 528.230133492204, 526.434827559329, 538.867863730872, 569.042199995678, 525.152129925126, 542.806501662818, 546.074650914447, 483.939412704716, 485.421460405978, 508.688550952501, 543.091256868289, 525.611241854594, 543.319423829279, 541.709792694067, 519.689826023543, 491.882045200004, 552.529995298875, 522.744741113638, 510.328090684151, 545.628703918791, 525.308009468255, 533.850577631731, 534.531567500831, 515.208437824733, 524.538516828355, 515.243222721232, 553.490917991389, 548.504055023157, 525.821745322014, 515.210564532509, 528.790939433588, 516.163429917889, 516.538480991175, 535.82068130157, 526.097440082951, 525.334962868048, 548.434078808961, 531.704524863814, 521.189300484488, 524.58261223816, 519.217832440133, 508.696143249539, 511.704990141047, 556.559071461389, 521.892478175929, 527.718480467577, 536.479746509117, 518.717116674586, 516.40414150753, 547.607098174905, 552.655977411444, 527.046889217095, 527.423384517979, 532.509302025337, 519.4243121373, 506.819235606525, 544.491706465491, 538.142902194233, 519.103165441069, 536.189223908119, 540.03931048739, 529.33473508376, 533.794131485857, 520.848800985824, 501.934359349439, 516.539021098805, 515.816780596492, 546.198662068531, 549.892581820727, 543.435133979984, 509.987070925473, 520.004425020243, 510.396036861226, 529.057304984549, 530.203556722249, 501.912050281132, 545.92228433917, 528.242637091464, 513.619037501321, 502.30209452651, 541.816041724163, 553.308182473234, 527.27079262445, 516.866419137057, 513.211065817359, 501.961729942676, 544.832771853354, 540.691697399228, 523.394792055254, 534.099414809163, 535.673403097647, 522.404353261318, 519.768357088328, 529.154410911563, 525.152137102858, 523.02041312123, 525.137450675692, 526.080916119905, 544.138195030768, 514.935712594611, 527.188743991625, 507.944300481645, 542.572576652892, 516.176391427547, 545.95338435746, 515.465591602061, 544.485535569571, 520.414272700355, 557.930724549622, 497.147779113, 543.916068660396, 520.178848643567, 503.704924435395, 504.035945548212, 497.723406080148, 549.91942885218, 546.59049020805, 505.42263043924, 527.955216630075, 522.812333988265, 513.342168579605, 524.669326591763, 527.617631370652, 501.238470364594, 515.669285085066, 536.916297243726, 506.197279109698, 503.97568664794, 519.495204744646, 513.559838916742, 497.309825570217, 539.069940343174, 489.300559143191, 527.071438574362, 518.082530849635, 530.080391724034, 537.633414929471, 531.851223717659, 501.41113016552, 533.1978692358, 531.482183223487, 526.059098200133, 513.084257883032, 535.940844938613, 548.001718292115, 507.842109596682, 519.393686365587, 511.878364656557, 502.619423837957, 504.726535148566, 507.176085311198, 502.842899609248, 507.235958975576, 528.176732864669, 529.758328504391, 507.446207226276, 523.664989294882, 527.001247250198, 526.856922888102, 508.494878432478, 490.565319818259, 540.289792361648, 527.192903980531, 517.675763052116, 510.164885182309, 489.944687367586, 518.220273653613, 515.458878824095, 529.355057523199, 526.496473803899, 530.525458293385, 533.682387152168, 533.683231889064, 545.51308360397, 535.224583033681, 494.994027947901, 515.805244034227, 523.672249899675, 524.758841240932, 535.659544783594, 502.90658153346, 532.509402266785, 514.28433452036, 523.842381824526, 523.494235544167, 533.256435489896, 494.477532303311, 510.404005356006, 523.664199463159, 529.393996504729, 466.571699015081, 491.116766687497, 546.29536671997, 492.62523906702, 557.018365093955, 540.281982328918, 539.381407790573, 511.472753050103, 528.614161666733, 493.286685162686, 505.741504179364, 511.465378555689, 517.245110155309, 503.885063494462, 539.337007095605, 515.043587643564, 538.12151855867, 526.190692634986, 495.599230145073, 513.454877436526, 526.944198679062, 514.912688946249, 550.918592827688, 524.831781066493, 500.515411891673, 536.651874410706, 519.319958049689, 510.592213018971, 515.64097779383, 518.262872643338, 508.564558974794, 546.142487173549, 495.937194954913, 545.854736440652, 535.130163464872, 507.658161480138, 510.874472923672, 549.618319881061, 503.335470265292, 565.957918662337, 534.56243242172, 524.239859925508, 523.662765432726, 541.576587040172, 535.202396553175, 531.951834955071, 503.392554145324, 547.585100816955, 507.840746375259, 542.063104794782, 535.876734211082, 507.109085415846, 524.595301594759, 536.330623650531, 543.960931192414, 527.600902880232, 541.114656232053, 521.992953607403, 507.146610487014, 524.433812675445, 513.108037596261, 519.967815164561, 513.661419500788, 509.9836111535, 534.218799383467, 516.964507165084, 538.75752664426, 532.986629407478, 495.341753015718, 487.995642308003, 528.577900575689, 556.863541764135, 518.770817384331, 531.954468735112, 539.341518870691, 522.894901738267, 519.674393495976, 560.866196815798, 512.15535095489, 558.87461330714, 519.416362032502, 530.107973258365, 531.658147642015, 502.630749984907, 501.80973830035, 513.420599494702, 521.79544376864, 498.917539594007, 503.000959788291, 485.29006143472, 525.139533112203, 501.49639230133, 523.12941264192, 510.055855288055, 514.70083658366, 506.717316474046, 550.57532830309, 513.058824075758, 508.322812041826, 524.010139410373, 540.4091992938, 512.08991723344, 528.817366771991, 518.610530351022, 514.255925380654, 520.351171884404, 521.732335336375, 531.14776666578, 549.751481120633, 535.60863436592, 524.344853340222, 521.540543639854, 520.258552746114, 517.00632639961, 531.949453299245, 520.344133871195, 497.724837016418, 509.246322589154, 496.627345103803, 513.591353846128, 517.214985371524, 513.663909966693, 513.739991206121, 506.392887115279, 508.515709729059, 525.280829466595, 500.265502510836, 532.074369475746, 514.36107936926, 520.937634900791, 528.566650433571, 564.91371896765, 524.215268275684, 541.315176042593, 518.554310365135, 499.055456257249, 503.640105478734, 522.471043683785, 533.546674781816, 535.343943713446, 532.511764782802, 541.801668909248, 527.862702898774, 522.584424004317, 525.228348840159, 517.10427109975, 516.431443566037, 529.184079637896, 533.901563415568, 515.991941730316, 549.695729671078, 528.238990913541, 538.766883789766, 521.567479527306, 509.915502076199, 528.532299356162, 512.874791961031, 534.115889660964, 517.127700847409, 523.098825223831, 540.188414568306, 520.600866784754, 532.796115222524, 551.51961604145, 518.91723484848, 524.211219137406, 553.349031004081, 534.753461187715, 532.070988531176, 517.171313256708, 547.338720186943, 517.336479997653, 522.356778894767, 493.459956682081, 513.49220195431, 505.716323573962, 561.534201229727, 532.554637889598, 484.203411735964, 513.27328471979, 518.375167128568, 534.813444241175, 520.138499420477, 507.983274130213, 520.894460061084, 508.041710272097, 524.346751497424, 519.360054522323, 528.505158727769, 501.236350530924, 506.361233702833, 496.884940324666, 532.853905706406, 523.400467835007, 504.885410855448, 520.205554469364, 510.266999353237, 509.854398252677, 529.554735214511, 528.160899862644, 518.544299242037, 542.583622212216, 510.780559807654, 545.604480760925, 527.489520203589, 510.85624358287, 548.045539855423, 484.442775998003, 538.680387212254, 531.551410168334, 515.905082984161, 537.904109065763, 538.109549505926, 504.654237244987, 503.979454222117, 512.153934522887, 533.111761424046, 502.98186702662, 541.107923870094, 545.939122946639, 514.58810443337, 508.896986783135, 535.531749656564, 501.985524012331, 523.879758965454, 530.01055990766, 523.20717421447, 515.917210662811, 555.630861271546, 538.466825624004, 544.01646318179, 519.335351756532, 511.94607402839, 502.080036316318, 506.536504250993, 538.421131404557, 504.840066189124, 536.000304431152, 525.957640244961, 528.95708767759, 510.48285705158, 529.307900191796, 509.845067418239, 517.338671523862, 536.135286836304, 539.123263264742, 531.59369885488, 496.817588513284, 525.747000656817, 505.070755538789, 528.953568596118, 517.735531424458, 511.57557880775, 541.6708443916, 535.810620264008, 508.094251976989, 534.873633866295, 543.234532195522, 516.141382070197, 536.306549177557, 490.726872254324, 526.618638793295, 507.669099906898, 513.40371275234, 513.720996891314, 538.429080368021, 521.762743021595, 530.259598879213, 513.113166618329, 541.290645966596, 522.386065713089, 525.804501152013, 502.616179894876, 535.462424540228, 553.356081043992, 531.717288654376, 539.00243261077, 519.629188300571, 522.562828095276, 527.618240799892, 535.245180477822, 544.316300693031, 518.928343910037, 488.123858039247, 511.907371269223, 498.663648848563, 527.358553120682, 529.327161895262, 537.292698418381, 519.189265294489, 529.596541501288, 519.144525900156, 541.979789396886, 526.216116056664, 541.85094401909, 521.873211613524, 525.95525703139, 535.237310410144, 492.587525595963, 523.662322002727, 544.985525255943, 542.426044567526, 515.9470680197, 491.969276060927, 515.522358643602, 507.419587970664, 494.262993558423, 506.485044418171, 541.211299191286, 522.921281585895, 496.094390545354, 512.220229154644, 551.947471528024, 521.594073520633, 526.040245353522, 547.572013426504, 521.543407169925, 531.303350101157, 564.220064269746, 517.042292447067, 521.098818477722, 520.236363964547, 530.854139918648, 515.798388412177, 495.308717866811, 541.390902851551, 525.649862465294, 527.258567879866, 536.217705154863, 529.464048137523, 487.13345577962, 550.677777266682, 535.480335087549, 548.470003689094, 516.826613425004, 529.974177144415, 513.592297094022, 525.007170021991, 549.842473369303, 520.546617985442, 522.551518483981, 530.463843960539, 538.425183932595, 499.734247587268, 534.874208679754, 473.219051777323, 505.173393976853, 539.673404640203, 502.908702057197, 512.457338097417, 517.735727274173, 506.541069344065, 485.419371289199, 526.834129410483, 539.95570923042, 519.850228304774, 480.961434312627, 529.953906439265, 521.483738078608, 525.429360968753, 478.164636001265, 530.050912268292, 507.637171472674, 513.2059701584, 491.817791083026, 507.214246330744, 521.476339421651, 521.275820787929, 514.056481989914, 541.192455050201, 554.251851687093, 530.96113015445, 500.384314554116, 514.495133469533, 531.849002630842, 548.835394752509, 517.005861858624, 520.947072133615, 505.776461186613, 519.697789823302, 543.043258505193, 539.80451238411, 508.587081765467, 503.371375548613, 550.425484750922, 530.976654358227, 522.635858053284, 532.068035677915, 524.073555966057, 507.376030049883, 547.309507093128, 536.287443138941, 521.193628360529, 504.651921304251, 548.9654938878, 502.449700592001, 515.948692924969, 563.780379001372, 515.201541792453, 531.671103635542, 536.0455994201, 497.153169559483, 532.75564991946, 539.788707372599, 451.665790531926, 525.190993941805, 548.157590677609, 490.433480006666, 504.824790895085, 554.696926944905, 521.88325370866, 526.00531099378, 497.378149885436, 538.613555856449, 576.841133817151, 526.137420895075, 530.796540880657, 483.723384526224, 540.999957861109, 525.177398537799, 543.826346320994, 523.636091241132, 499.777277217437, 510.241831320392, 503.816239540592, 525.99275305713, 517.601306723347, 481.740729267164, 510.376488543062, 535.295878350816, 514.263203658124, 551.864126849736, 521.664482960446, 556.2813434244, 540.455830235702, 510.967352261232, 546.956779329509, 543.626141582858, 520.348231849003, 513.227508134515, 523.610249904887, 490.915233810867, 524.568370963132, 478.257281575591, 550.146029297394, 544.554173263119, 517.718839106251, 527.833307158844, 524.633047186159, 554.78351621602, 489.178086873099, 550.068133185952, 528.450174324486, 521.923900757677, 526.554233020747, 514.563586111391, 532.463564578044, 550.102959887135, 485.698324073865, 515.368100589193, 535.744207960862, 519.13810300003, 513.379046340232, 509.452324776261, 532.330088514137, 503.777510934574, 533.802127587186, 504.656930982109, 517.31211124174, 557.752608262094, 530.947453300426, 547.962481879314, 522.964736355255, 533.128650092826, 533.509241964059, 510.708769765034, 523.127527008652, 513.988714480936, 521.351032476239, 542.405880501397, 540.483764604489, 522.66076906153, 500.360645947414, 533.526229618666, 553.993324144816, 521.805473883531, 494.17465504119, 492.249783768473, 530.56629799967, 528.956792837975, 530.41595140234, 518.518776112359, 498.858237023637, 488.619085249762, 539.928429804307, 531.424234440745, 533.115929848559, 521.651750975608, 538.492108889658, 520.056716740034, 485.844318104352, 521.473108328177, 518.970463024803, 520.975207383507, 505.951095730242, 530.315723073542, 555.020360648786, 540.496063191565, 521.543310493634, 505.509910438364, 531.142792738303, 525.955405288418, 514.966723763785, 537.721754729769, 497.118401440746, 502.853056626477, 534.879538033824, 505.305289123183, 509.590990481055, 517.980677736309, 534.442351680296, 513.814361728131, 506.453505081432, 506.364390027867, 526.496779540613, 487.771993573826, 550.306060509723, 517.265642572765, 546.818418906041, 488.70043017382, 528.746546483771, 535.543512926353, 528.056149915332, 526.791151850516, 537.382251873457, 501.118029665841, 543.623434598292, 526.822719046901, 514.229990988047, 538.963078138803, 531.551408923812, 525.44966428415, 493.19439267795, 554.420001307233, 509.160762191919, 490.611679850883, 508.923731384254, 503.11834329595, 532.546282997647, 498.735088798984, 512.765271353449, 529.354085493716, 498.539366495711, 530.634378513183, 541.080495199272, 546.372021629652, 528.907210364549, 514.295171045519, 527.823034469148, 518.535575534707, 489.456807600756, 512.014357813053, 518.012149615896, 505.633505740281, 526.052516875264, 527.421489324499, 530.056003032157, 567.490322671005, 523.51414619498, 497.516278491828, 535.858963109312, 502.55347101402, 525.242572173936, 521.818122560856, 525.001462696427, 516.979180471754, 519.012476050933, 500.786331056054, 495.351431773756, 525.001203539149, 524.588717796888, 512.779474874613, 525.624165870207, 528.350508663535, 516.440105749809, 484.139393320923, 493.841532321854, 511.188814500475, 524.082701898753, 539.196934544929, 527.72077500541, 537.536544041199, 523.207611953936, 494.45801050048, 535.705214852581, 516.344473264655, 530.096263276501, 528.003383924778, 520.29370270898, 545.162797393295, 530.146057432656, 525.524662521018, 505.758785489532, 529.739335299279, 532.120724329959, 546.233730915439, 522.659779938173, 516.838094927952, 520.62151072384, 531.385842935907, 525.990564492317, 540.288569193685, 521.295595362509, 508.882941619021, 515.103525110436, 521.918233168858, 527.567994951735, 544.284488762347, 525.462532675664, 538.658489895526, 521.672116782741, 562.74295961038, 517.207718973362, 516.350416865257, 514.760764693873, 529.920764820385, 508.197374168716, 522.17871368496, 503.770276104948, 521.823548090798, 528.909726130104, 518.191087828021, 524.546492925619, 532.282629810639, 552.950628383808, 495.350671304257, 535.849999128875, 513.332476531971, 529.469687767046, 519.526807431229, 476.370408320658, 524.358487303021, 534.267716435339, 505.704695858805, 543.922170692133, 499.528650281385, 543.589087079299, 566.770494288188, 513.304359265974, 533.149892948599, 524.460439465441, 501.54257502579, 530.368418386757, 499.951669717588, 555.657024128654, 544.826072340429, 526.707520181125, 521.401916090809, 496.652705038261, 534.836476943679, 509.254019031986, 553.097674556576, 492.167719655825, 505.983700450421, 519.01694980693, 540.200314877952, 527.760108103941, 539.828689533569, 520.72817294377, 514.054559222911, 541.722126567038, 519.353384880361, 536.03490619886, 526.657903485858, 529.97157434895, 508.423051250514, 522.846170125707, 531.438261950965, 521.218594053704, 537.54821518107, 545.503618910219, 522.079514112996, 551.333189490323, 516.011030973673, 517.306273168478, 545.915035785582, 526.200432779092, 522.824072281372, 537.461353439866, 517.564913970172, 524.271768118087, 529.98253846135, 528.950833460195, 513.199574934497, 528.294128172844, 517.992060285162, 526.613725003881, 540.24592394472, 518.683298751711, 494.480481534419, 524.705920839224, 533.999787028665, 512.344651335572, 509.705558837244, 547.494425734881, 534.492565903056, 540.424357977563, 543.734410574871, 533.561256013387, 536.576253030574, 515.217456859249, 515.43554852665, 520.455205595164, 518.991965617194, 523.436728628204, 516.912292674935, 534.428435642698, 532.847007098752, 514.409316364511, 519.419448261802, 549.722344216278, 530.077771308149, 510.503980372694, 512.666853230045, 526.102876719619, 522.177718564865, 514.747061904509, 543.541523581959, 514.816466037826, 536.219296920045, 563.68679417592, 526.766481890358, 536.460485377765, 540.308457441372, 501.764226501249, 491.821492256265, 536.918452812574, 511.809315262122, 524.324233948401, 532.472761994887, 526.544326947503, 518.493740553444, 523.588606455905, 543.119783639487, 533.666902402899, 532.226072715271, 526.515194117596, 514.305203677941, 515.244077034886, 524.01317168828, 531.873596041038, 519.403568433173, 541.861302066034, 545.387433217473, 522.090655808021, 514.809157481297, 536.628583004433, 525.592260920761, 536.793154407957, 507.408107162414, 514.099194512535, 523.033883121942, 518.612318277954, 532.358735670089, 504.002870721713, 527.144441146241, 517.026131037029, 518.416824143844, 523.516622085977, 520.782444266532, 548.480842603995, 533.506647579922, 525.911302746016, 521.555687616291, 523.697792780199, 509.889505199117, 514.67041547816, 517.865596035596, 515.704610726226, 491.054871508648, 492.549575543089, 515.923754156014, 523.027742404777, 569.643959294741, 526.657452880859, 542.671628864664, 507.842407386825, 514.833206142971, 503.757320795251, 519.767400869124, 546.700667603871, 538.008172081696, 533.654259480445, 499.980772397675, 508.415733444763, 495.676949779645, 534.092952229121, 530.737861133679, 525.236892431119, 497.523908062766, 535.107737226318, 529.039482647993, 534.195866060186, 523.817035753244, 515.507733208604, 536.091650339544, 532.879831158306, 515.210290070616, 515.711290860599, 501.398660547767, 532.348438760276, 521.768366442634, 514.755063931073, 523.98880152761, 536.415202828538, 506.941521894814, 493.221357467162, 530.328086750477, 507.53624974099, 509.55515225788, 513.441752166537, 530.475267277598, 539.812684700554, 521.613623200701, 529.241663701547, 506.693379013854, 544.199994779696, 528.666936148956, 513.257334512629, 503.768398365232, 535.205677134859, 511.674371430581, 514.374921709807, 535.79374032226, 511.91797701077, 501.398015514273, 506.74361929006, 534.124171270799, 511.225403531971, 512.498546262833, 536.068234781799, 508.254616049418, 518.435393053194, 550.297518549709, 535.395686920363, 552.01499987129, 550.526006477308, 531.102601955347, 533.564516732343, 528.284623576009, 483.263487192985, 521.766933587761, 523.444997924725, 496.18659681234, 516.261208389255, 540.61066295016, 549.785573961382, 529.267426886135, 541.695760243023, 552.405652143018, 525.577087828053, 540.933598221801, 510.893745678252, 524.860719825133, 557.192427899242, 505.516806904088, 490.187932852844, 503.269196960775, 529.998130643287, 539.466898294344, 534.283991745761, 517.693603631919, 501.564264829214, 525.849030406205, 500.13372686029, 506.358806826084, 526.830994013571, 537.966518882177, 547.466035390789, 550.720403352626, 513.935711749028, 492.742704573276, 513.687012609417, 512.376967914489, 496.824387970394, 511.392995970767, 508.04505226122, 535.777399440306, 547.416203362525, 552.695307285681, 499.364493454599, 524.336122594741, 554.558052271125, 517.844856754155, 540.441890601284, 478.094941539227, 542.370393435577, 505.614295404809, 529.578177289576, 534.229496063636, 510.73866576617, 529.586365329462, 526.223062589679, 516.38270029714, 541.219185294267, 541.152914788364, 488.348653928876, 545.160769868316, 510.124482076627, 526.67559835778, 515.330365041627, 524.529434924166, 542.07663988522, 558.73356937221, 496.659301862695, 529.599123078206, 527.943863847431, 506.094707236455, 515.686470930148, 501.407130985526, 496.546144927077, 539.017649734823, 529.936475768291, 524.548929227375, 499.269403438085, 520.825636312782, 539.832344676513, 524.560081744457, 545.424358592607, 537.717736701942, 499.991151120823, 517.268523324448, 522.841797112599, 514.390627514021, 515.342849048354, 541.484040813127, 524.790628231444, 506.080233288264, 537.548912020764, 539.247372438861, 528.367030130888, 535.71078605652, 511.66968806098, 495.959699461165, 511.545625961689, 520.749110430603, 529.010067503841, 523.417384144899, 548.28283142691, 522.466945533157, 515.786915403282, 490.377208261255, 491.127411933621, 516.980358894764, 530.266425402525, 513.830469173141, 535.256870677656, 532.054948112216, 538.183791600646, 538.703208587546, 515.000959463685, 498.466848673889, 502.475281916066, 503.740827325645, 513.242613423337, 528.811425408979, 552.640320109235, 540.199112712555, 497.866706533477, 543.084938865021, 521.136104815971, 532.117275764166, 502.956802266463, 527.715144258987, 563.183013221527, 537.218841680598, 534.516243820197, 512.351993376676, 526.457819806122, 523.701914533414, 517.809523342525, 521.231632378094, 537.852055239854, 531.227094010187, 536.007029531101, 531.798374102189, 485.978976298283, 497.194315231352, 514.740122037156, 544.53747798217, 505.337027074007, 521.321045817812, 496.325332371962, 502.83664658733, 522.337702277222, 553.211590995303, 513.430286134109, 540.394500662061, 539.421132059416, 512.136466504818, 504.010166172752, 522.579042428551, 548.147499944989, 542.737402245328, 496.977869014399, 512.458656282183, 545.110302825797, 543.102798349087, 536.057947970779, 511.62963057442, 527.317499850034, 482.372415918514, 520.588289421091, 554.817890159506, 515.71424105499, 520.239040992551, 520.469146725294, 508.340884467061, 527.67720750876, 529.841724105155, 512.815669671504, 525.607965326694, 530.438615505222, 511.699957714417, 534.777435029427, 529.754295693197, 499.023756123756, 531.208990551074, 533.455790909975, 530.946893526307, 525.975876591616, 548.059142803801, 503.37393488678, 551.787564121501, 504.202525584802, 506.895965863592, 486.206058639294, 513.786598919109, 503.967566146801, 526.486184579261, 499.073044701571, 521.127524614992, 546.883771035985, 514.269140866116, 488.912315927878, 524.76953737716, 527.572450165095, 533.394181917493, 535.851882096846, 525.244563567952, 525.461993291912, 527.399424384288, 548.874052701938, 508.964842695166, 510.121777376335, 525.144425345381, 526.724845370958, 519.565457691383, 517.882852400518, 527.227973467274, 567.087712426251, 529.354642431325, 508.85974275442, 538.634289710776, 513.787730316214, 526.683259173427, 535.36108547501, 541.788568711516, 520.198078718026, 553.943858118232, 513.90606489999, 496.254599495964, 523.32885426661, 525.992507655537, 530.741387845276, 501.225371088778, 504.892147257901, 521.757873333174, 558.982175048307, 526.964488321924, 526.527018058991, 500.905929883506, 514.139165245818, 508.171541664036, 489.6536514369, 493.062199695809, 521.669771447258, 528.447848281212, 540.709046238176, 504.378536362456, 545.027730592233, 562.583172284507, 498.186673716884, 522.661531667573, 541.597972695707, 516.354152581787, 537.962769834336, 528.047615485774, 520.357790385124, 548.818695571156, 516.056325178378, 530.031832169284, 509.342065743549, 544.338928144352, 515.920614174172, 508.957634493422, 534.757076242815, 523.689666250414, 529.27099751086, 523.502976370538, 518.995688579448, 534.641591596165, 551.715379679854, 530.782596478549, 540.768833495476, 567.78219535368, 540.97145803141, 512.163266608177, 549.051049803101, 539.71882476464, 540.329517035736, 512.130003271036, 497.617077491398, 537.72816529787, 505.957803749724, 534.364601157439, 528.209193773466, 522.224690731446, 523.800323638469, 497.409329480407, 539.528403279005, 549.849687066066, 490.796854760496, 526.186969601282, 521.649733605208, 512.840232541355, 516.688751336739, 522.689575312497, 501.104339108354, 517.487486205953, 507.858614526065, 517.270681215384, 544.61664831796, 516.833060321667, 511.312264954132, 520.954121015379, 536.952311095371, 521.39756348756, 520.553681788944, 503.92413348151, 536.862741299888, 494.128379975666, 531.705321304739, 533.367754695933, 514.043504613831, 492.463699295145, 495.649063566692, 510.942554747396, 501.726344100192, 515.250444956628, 510.254058875222, 497.776026257641, 536.494706128365, 498.467661097585, 522.480684056871, 539.456488377961, 503.430138113841, 509.793708015175, 516.145118856805, 525.4048527793, 559.642825791951, 530.831650100713, 529.043137314011, 516.549622792227, 533.394488554954, 519.116891536833, 523.010356213244, 537.496356055158, 530.8078741623, 522.777229805443, 512.011548128543, 498.20215756712, 535.260427818079, 505.28621052556, 526.821560032252, 534.110992731765, 507.663582089941, 524.887359526294, 524.839846646362, 550.584745323333, 552.646308416293, 513.737170448649, 537.421111257121, 514.775634939597, 512.488668846776, 534.316257625322, 543.133201403651, 541.401135085529, 522.475528877969, 504.434408473445, 516.030243934395, 514.466647367368, 499.92667213301, 515.079763980526, 508.541450706529, 511.774905296372, 539.317611288781, 507.961962356289, 528.882635175691, 531.982252531899, 526.374774217152, 522.181112318523, 523.373188615133, 514.810452919193, 559.372629373064, 493.583130605162, 509.705430415762, 511.492205364061, 488.934780335071, 508.534549464673, 536.629691997241, 487.452859747508, 501.937711132362, 530.563120702152, 506.144576102698, 500.36757517749, 495.327109770407, 486.097699543177, 509.275735357232, 535.670129169484, 532.020139337972, 498.910637692057, 526.171830835954, 564.620039515784, 527.99180578617, 515.094175120833, 525.747286031525, 514.299600404161, 516.046529466379, 539.828478066307, 519.304987935735, 545.359020525614, 531.789493919634, 509.469574996863, 497.018889688415, 559.185384102705, 527.421181394657, 518.476604677232, 532.062615334714, 468.794855107907, 508.513737343687, 519.943533948657, 517.414543954267, 542.907666913156, 543.817404892153, 517.869204885655, 511.951855199948, 566.401868631367, 524.334166801763, 576.90398324817, 525.207329829836, 525.875547194058, 517.085812553434, 503.737916871611, 510.288482648332, 498.254110337216, 521.141219150341, 548.434748459207, 500.143037879471, 552.606190633965, 533.20907682017, 533.922143261098, 521.476567664222, 530.365664684041, 509.021456151466, 525.53926227162, 534.863263792733, 530.598152693827, 478.689599348124, 500.088534330312, 500.766750889467, 508.431030641385, 495.681593340354, 553.923739343079, 510.671046647042, 494.68612762273, 536.36094815782, 515.693627350668, 531.692673678277, 533.48624817426, 520.313619260477, 540.882875337221, 517.505350109358, 536.919869648069, 549.424843790063, 536.453162238356, 498.997067147899, 525.114814035313, 506.023306565651, 504.5402437775, 514.489791675128, 555.087190290135, 505.612642105571, 513.760818768773, 492.002533883681, 525.448678399602, 507.588554159682, 536.957942955119, 522.783460534634, 528.532785721221, 509.565122585643, 555.77477633808, 503.944554424213, 514.644289162785, 529.608584853184, 514.147137293926, 552.163219296571, 543.615970473703, 500.013208240624, 531.681625921397, 543.441173292208, 511.269082926473, 543.055035565887, 479.01338745045, 550.766235011758, 500.602934329254, 503.927695335289, 534.445573932158, 507.662952024809, 529.207023703532, 561.136213943418, 535.072810289245, 501.231625861117, 522.288908638371, 550.696849859422, 520.692511096256, 533.757350578317, 550.494482348113, 511.841783725364, 520.876429079642, 540.234253919422, 545.744787699665, 496.897685324119, 523.932413482382, 522.719027708301, 518.188050891178, 511.410294150892, 516.692587493704, 534.451098712317, 532.224319418912, 562.870396188572, 504.581358146869, 546.730424737652, 523.884660539886, 503.805984764326, 524.845079747597, 538.153023538189, 503.583609624037, 556.45234871451, 508.689681066305, 507.856286947836, 524.561429794337, 530.253970552755, 532.966684714293, 527.862040564463, 527.618672829201, 512.375670976086, 528.067294459699, 563.792854484665, 533.272971690561, 514.67960328137, 513.174299483513, 508.668979591826, 519.240494345221, 508.125616696872, 529.74331330903, 536.810608772672, 505.204877680887, 528.511785894062, 547.772957752815, 551.535867818708, 540.229193209746, 527.546127211453, 500.127603787376, 503.803495919126, 554.680314997195, 539.510006886053, 534.092146556626, 546.818488627708, 509.79474148228, 537.769115119539, 537.276825054656, 504.841926065917, 533.143255520317, 502.848277245409, 511.343811156265, 515.595847679889, 529.694237219185, 526.698153109664, 521.510139064254, 548.456874805659, 538.542241172992, 515.945776499167, 518.675987802238, 539.66211161709, 531.272601600046, 520.399165795073, 529.990561885882, 509.226420996499, 532.774295784782, 512.922542480307, 558.275688714113, 555.904889490209, 520.598949018693, 499.615575497223, 499.024084422647, 548.323403456478, 518.8685788145, 515.255998608655, 530.808835128139, 537.088397897423, 525.412311304812, 556.955900492723, 508.226352874044, 485.5254715094, 516.996442998826, 505.551153040005, 530.466839702156, 535.961987064798, 541.421263615834, 490.956686952815, 556.077561664654, 517.40400407666, 524.805033241634, 528.026152637275, 517.025511924139, 492.827672307573, 524.519287809531, 527.037206511363, 509.811553974074, 497.10897573824, 554.952443933188, 520.123780537676, 513.793010437494, 537.985010837501, 534.091077525416, 511.036045831305, 508.325860007104, 536.635739615673, 506.446733197418, 532.157437289614, 490.014857827837, 515.725720448175, 558.495881413561, 540.21259873366, 532.691923283289, 528.634053336, 551.107419435059, 528.901582037914, 533.008327341183, 503.976598830134, 536.048985919022, 495.820839274157, 534.281842939356, 545.442928537547, 513.008699186601, 530.230017798244, 569.569726130311, 518.874948649279, 492.88673742269, 521.412227806667, 503.170817969106, 520.669301967797, 530.646355866383, 546.453430389116, 520.995269076524, 513.485416641767, 519.721827242499, 528.840747240069, 495.764713583779, 520.583687930204, 538.505592315018, 549.250621441103, 558.414600016552, 518.463408344403, 502.131123013737, 516.508422196899, 500.814303851419, 496.355296363959, 518.402558042784, 523.237621549658, 538.73951228715, 479.526643252561, 540.067517157266, 553.471836682652, 534.128953985327, 504.269422333212, 517.788705536669, 545.458748692272, 536.157717399846, 546.451698106172, 515.305174679275, 537.667348213026, 520.212526533084, 501.140922614029, 516.359172637881, 524.679130307709, 501.315701784527, 490.358521356389, 505.840043331772, 539.598702976464, 547.124753552765, 543.819620859407, 524.578523388941, 519.302011162375, 509.941046607539, 506.038132362218, 520.101068791738, 506.947041388677, 521.578667483646, 524.469000345129, 535.939245826033, 526.878096421864, 532.415518973864, 503.697709979152, 545.168291677471, 522.723655809862, 516.436712527566, 536.717639021717, 545.354877411276, 492.800342356534, 526.538361520031, 549.695995166737, 521.096195688074, 535.328068231799, 479.664963480084, 522.759608598366, 486.510414934992, 531.42136059941, 511.895011850535, 507.289749148061, 542.990324720527, 535.753669838633, 517.041970485668, 488.343156447749, 554.878110681975, 529.805247514557, 524.99600152227, 541.519697512945, 518.45472690831, 521.644286394661, 487.71624100527, 536.741555488275, 475.193617660496, 517.327634257615, 535.015496512782, 537.722243127149, 547.733813508654, 530.639175876139, 515.615624553836, 540.535959748839, 521.488350719457, 506.890887531289, 551.976468403053, 530.187641738339, 543.941298651664, 520.134023538528, 526.294727480424, 529.115490669992, 534.901577396173, 530.988597364668, 519.496786515038, 504.698357863786, 544.402866190235, 561.447927922755, 507.610062702465, 503.683532152544, 508.812283753083, 518.796716599426, 506.875888104552, 538.193730562395, 515.711278803544, 508.329802317314, 517.375074516944, 519.644462891687, 504.871272640661, 524.47598595681, 468.600475605802, 538.413675851851, 497.324680699995, 500.568868222083, 528.036997747971, 538.975658499334, 525.674196559209, 519.503567047135, 473.311609034099, 548.568064614312, 538.675578174404, 539.766606494768, 538.111233561115, 551.335321315851, 533.342527083134, 542.252088096934, 481.272251658972, 529.425834180539, 490.22700528365, 544.782947157282, 510.225473056444, 526.234298593912, 500.870948099322, 499.977299244768, 529.012565927236, 523.338163879942, 504.39004714305, 521.938388041347, 533.081889914666, 515.085842691776, 519.015693237252, 538.307997810019, 531.721895732682, 554.318694923235, 501.851217797137, 494.208194007901, 563.530125691551, 494.315591797278, 528.495736541988, 530.255240535945, 491.123617844301, 503.641274129394, 508.984582175305, 504.93767169607, 536.970255150902, 534.240306974343, 522.457697980787, 519.324347613294, 538.404090452678, 521.245906441167, 552.364732431479, 533.111652567148, 516.992155511306, 524.976529503655, 566.159420940028, 516.685770702764, 542.289509054319, 506.030210403141, 527.786084006264, 510.650221306704, 553.394747113469, 534.114674012862, 535.387753363758, 521.554745794342, 517.996250510561, 501.75884536841, 535.510789537388, 528.29255872735, 499.758005528472, 521.325412095612, 514.954729915103, 506.833029975721, 518.694849789315, 534.180214723819, 539.599297687325, 530.99747465308, 511.539337166334, 511.863821195161, 530.69615532285, 536.898459936408, 539.507675791629, 539.84865708962, 543.850557504012, 532.913613180951, 523.405614789295, 528.167913923434]];
