# Supplementary material for: Hypothetical Outcome Plots Outperform Error Bars and Violin Plots for Inferences about Reliability of Variable Ordering
Source: PLoS One. 2015 Nov 16;10(11):e0142444. doi: 10.1371/journal.pone.0142444 (PMC4646698; doi:10.1371/journal.pone.0142444)
Supplement: S4 File — All experiment interface and visualization stimuli code is available as a zipped file. (ZIP) [file pone.0142444.s004.zip › experiment_code/data/one/28.csv]

	sample_num	task1	task2	task3	task4
1	1	342.555700115019	134.017012920233	671.132194588161	520.454752052312
2	2	343.933112496302	129.79207512494	672.93007933464	520.683138042556
3	3	341.071818346106	129.431822824495	672.535373069756	518.82423789658
4	4	358.948407826836	128.921177228901	671.419258319674	534.803781866472
5	5	340.196757296353	129.508012030432	666.250602723839	527.103441518226
6	6	322.197791411985	130.938196155247	665.699274663292	500.51910362553
7	7	369.311161407225	129.00191220652	675.569795722648	504.576974636598
8	8	300.264474363889	125.862654639365	668.908768117382	500.899129063143
9	9	361.720178391437	130.005195490226	674.951194742067	537.470903867028
10	10	371.352665186091	131.86844844689	672.542887133514	540.505978941518
11	11	330.095508145845	132.382948796994	673.831127385346	548.981174953994
12	12	358.544886366929	130.017968601769	671.564084485564	539.789885535891
13	13	363.056148249799	128.943807752502	670.734969735357	537.577686680519
14	14	344.694224442762	133.510429789269	674.839827683185	541.447256402324
15	15	354.162034756179	134.547663523361	667.782368109116	496.998561957054
16	16	319.594876601362	129.456746459514	671.213030111893	523.995162077369
17	17	338.290344588911	129.185391407369	667.617366892466	519.17581550452
18	18	332.448653610646	133.082364737369	676.958404676129	503.911114825592
19	19	347.327130254019	135.742951724179	670.953212019841	499.211224344795
20	20	361.380603213189	125.198765624027	671.616754355668	531.436921371898
21	21	339.849868743074	123.088022137664	668.195170932367	542.179265524114
22	22	354.208134243549	127.922767505333	673.112348991405	533.077804424141
23	23	333.47780566172	130.544145752858	674.579742343967	508.795838440588
24	24	349.67622888135	137.13877614489	674.346831678136	495.961342367185
25	25	330.293948345237	132.447642200232	675.487223783993	522.858667478455
26	26	316.197248429873	130.060209203245	676.906369508865	498.457084483853
27	27	322.84302787673	129.140788574769	670.489988184533	515.789421211187
28	28	388.265413912741	130.96854638841	674.575772922334	556.489861009563
29	29	337.095041442974	132.66049985774	672.755938549324	542.672531485683
30	30	348.419075636109	128.150207377584	672.697201234043	527.093167113321
31	31	343.894522633428	130.389533901423	668.829599599268	501.686533379823
32	32	324.209079706047	132.553860357287	674.108982681332	511.172089276048
33	33	329.360113551124	133.702311544864	677.800045508457	531.625660799715
34	34	341.716749210444	134.058563919823	666.665533210265	507.159913307565
35	35	338.028488683656	133.726187975193	667.415124552422	507.92108824082
36	36	324.940501911719	127.661600674198	670.687820663317	508.008073923419
37	37	318.576355078151	130.42679617508	671.483960953353	527.980869407579
38	38	335.436755290527	128.524423382896	674.364018180438	533.957954054322
39	39	358.514218622929	131.747708823573	672.458744854519	526.132524833525
40	40	367.552202900753	130.210372464783	669.744141946731	516.659582719957
41	41	330.474178020495	129.504916483333	671.972461938686	487.593346299305
42	42	371.621437059864	128.69281600466	666.531087224882	513.329021118017
43	43	343.349457011617	133.344029760504	664.171363982347	526.947739856946
44	44	344.129790184237	133.225690866189	670.588712771167	518.615317180733
45	45	334.680523547532	129.746491665277	669.783768878767	540.900933189551
46	46	388.212930606692	136.332405914565	674.712412248216	501.798722770963
47	47	343.836627675593	128.576799607425	672.272409519593	512.059777218869
48	48	345.621428824071	128.312104888827	673.814207309075	516.791889599073
49	49	343.217435404465	129.064241417529	675.135193862377	514.038758535057
50	50	340.104669697787	131.473634260173	670.89434269204	562.340173541679
51	51	365.602000971949	133.205335856916	666.283989655293	488.455412502143
52	52	361.672522927268	128.276986792066	672.433092996955	533.931763489266
53	53	352.144865739132	129.301124741984	672.393002222163	542.081933087973
54	54	331.913554018214	134.741885911988	675.738995294717	514.263074908391
55	55	344.497119524892	127.515189080034	676.870720555995	475.996397787872
56	56	347.808690222048	129.408759543831	666.335200100195	535.403810774327
57	57	363.055592360123	125.839012463899	671.380255507411	544.03657727039
58	58	327.101878006154	129.741486240856	674.306639602828	528.071185127942
59	59	329.329266841871	129.402204844962	674.099983309458	537.20413491609
60	60	369.675663796848	129.380501530588	672.903648167688	537.707417737022
61	61	340.673357546291	131.657382511323	673.099109809404	504.176513440078
62	62	349.102074251726	131.405215074174	670.205271410171	525.837815145454
63	63	349.850589578737	136.082574035661	670.518670293012	513.839633991504
64	64	373.759363797745	135.150690130191	668.012901302834	527.897010043413
65	65	318.349606336815	127.764403560597	673.720003085265	529.223050988409
66	66	322.535473789386	124.175592589115	672.078053723215	529.187021634376
67	67	336.487585224221	132.175598823431	673.450702996768	549.598752608057
68	68	328.019278397798	127.685714933414	675.557172111873	546.950618923919
69	69	346.192810304679	133.115342034123	674.936564436319	541.156526004589
70	70	334.021979844626	128.783023049258	673.779485373817	490.65723981199
71	71	346.527081328329	133.349411137175	672.0152430414	496.896105747894
72	72	355.011760542082	133.39425737906	670.945186806181	527.934509545573
73	73	353.568476578539	132.150782823356	672.502950033909	558.334371320226
74	74	328.742605727543	129.444814928102	668.2997684479	519.324301025268
75	75	359.47976261458	126.547762893462	674.852319376991	541.905354024419
76	76	361.611764464337	132.788312264472	667.297835107896	551.545608977648
77	77	345.630054950565	139.4134035056	670.713315605323	538.71079000555
78	78	346.712541132158	138.405351477114	671.176505090382	558.176804822119
79	79	337.037385404501	135.19680767598	665.45172792261	529.947314404693
80	80	304.012046905914	133.590430464555	669.434756488727	527.3801579041
81	81	336.410799335762	132.482082520403	670.897095680569	505.207906077713
82	82	329.474843671534	132.660426371455	670.789563726428	518.127328354203
83	83	346.756070183301	123.953618527521	669.822466939124	513.982411310033
84	84	343.126402697087	130.2536531431	667.102625562913	528.16694869865
85	85	329.054500953272	132.159498935431	671.448221824215	510.981611440733
86	86	329.464156908712	134.401040110383	671.29536190459	512.079397182706
87	87	345.753120951445	125.998491225158	672.090982522765	524.99973614313
88	88	348.193891703916	126.890280565361	675.393308049938	522.966682736269
89	89	343.576649123483	130.794676634212	674.559444885604	481.816984960993
90	90	384.691421743503	134.144231477248	666.590715497398	538.210991239028
91	91	352.437372054143	131.014499107041	676.006125615059	493.059077388518
92	92	339.37803675632	126.724960531843	674.889525818174	506.468667158168
93	93	365.873977646792	132.437265299709	673.32690352954	524.291915451998
94	94	326.476592972687	132.522862975985	667.229241510092	501.651484406153
95	95	364.980669803881	131.739359102096	668.722728700005	514.116364085897
96	96	358.797530831294	133.888993256769	671.830594103388	518.902354484292
97	97	310.525069414539	133.174770934685	671.776415794463	513.764567988108
98	98	338.471908462426	130.969848017736	672.983655736525	499.359744202292
99	99	363.922039467304	130.699017644123	670.848225927299	504.717201223975
100	100	348.989685206143	127.181402726843	673.022380188493	511.198663570629
101	101	368.067054084117	129.32779117303	668.063795277318	553.855313691818
102	102	343.178246575938	130.677976531445	674.341544392831	535.341428056113
103	103	329.412956700247	131.686584469527	672.533449239842	533.613513063465
104	104	359.383286775428	133.680838891439	666.877794358318	510.613608842227
105	105	317.022207513896	133.193390847992	671.744918460526	513.800373701402
106	106	350.71895593502	133.064925891032	669.57974430553	517.489295736188
107	107	303.180856615372	129.40802892635	674.487199089646	528.107883230995
108	108	321.28210652544	125.227270174559	670.55124004025	528.444009868016
109	109	331.054870064451	129.634757381009	669.00652602024	531.131822991391
110	110	364.415973485505	136.230913856037	669.736178288124	513.187770074088
111	111	339.171648783886	129.958465966859	673.134086193135	512.061789334795
112	112	345.469845699281	128.096861099864	671.59301800957	508.990721469186
113	113	367.895743141294	130.927691379892	676.420210550296	547.409763523502
114	114	343.947443456051	127.931541184965	670.139424257851	512.72530911688
115	115	351.059659149612	125.92094792238	668.847588000735	562.225984183662
116	116	343.680685937031	133.413455606849	672.732408434477	517.54397471596
117	117	327.262753798951	128.097011102365	666.298124264981	536.322884127903
118	118	334.277244222733	129.907311867397	672.629863764265	567.801483063951
119	119	352.533296723262	131.38927232205	670.539030312806	505.023448953902
120	120	336.153516408443	126.673892218356	674.559697374717	540.367828209169
121	121	344.579412161402	130.098494013306	667.447626293447	508.786949123157
122	122	322.921809233774	126.627401258472	669.503339955249	531.354434328341
123	123	346.163343100214	127.35119572758	668.584982257651	515.119449937767
124	124	310.357766841491	134.80656240292	669.064390682844	520.627736790453
125	125	351.814673484583	127.416458320394	668.425695341547	509.558235221652
126	126	355.693242787803	132.787673573846	673.473331698716	501.80588006009
127	127	297.27326233609	135.69643386516	670.980985148859	534.721033058932
128	128	346.758263717785	133.142639770617	667.081078954965	516.99115257758
129	129	354.048501218188	130.958436405636	670.007756151838	543.593913426568
130	130	352.526211449036	124.779839005077	672.034277822985	491.966492210333
131	131	347.092387109058	135.400712369684	676.547217118482	487.674555982679
132	132	375.051524390519	130.524897153821	673.645540818461	523.188295210384
133	133	345.048323803146	133.88183045251	677.983533228537	537.168871444974
134	134	357.588939730752	130.638273254435	669.563155599983	528.644157485438
135	135	340.862016606069	131.446055925701	671.381459552005	524.82588955206
136	136	337.636240645746	125.493525164589	670.141701223963	536.455939980539
137	137	348.89479696928	127.335563592976	673.153628558969	553.339147463287
138	138	349.950584082816	133.467887232369	664.0199389604	516.989335276912
139	139	350.465730303728	129.586346409404	673.284503241682	512.871543627419
140	140	359.580073997782	127.288784262281	669.186676073689	502.873692283063
141	141	344.261221676012	133.016872101416	674.021740888003	524.975293807221
142	142	354.363401473368	129.100497745761	673.843328421049	515.844871852812
143	143	339.257154213133	130.358300599123	680.626333909379	493.732730365899
144	144	344.381832350543	136.964330660343	672.491707790689	513.976248426129
145	145	330.385588843361	126.243694453712	668.306012486775	519.436414184526
146	146	354.782028407715	129.7438725798	671.629346039543	525.10113289029
147	147	356.909999584045	130.450767035947	672.023925832482	495.768113895994
148	148	352.594776410976	125.807206853066	667.297825504899	505.910363377698
149	149	338.441640207392	132.337444282215	668.91550870571	498.771287217394
150	150	343.412233400275	130.308321761837	678.795841519896	520.930999376268
151	151	360.119660531773	126.294375053241	674.449378699244	491.295363439768
152	152	331.361219575949	130.342080359874	674.662448607453	544.624599659372
153	153	344.401909444762	128.688941928322	671.55301438571	537.152792426386
154	154	341.718097347411	124.588063057022	670.176859680667	510.521683308619
155	155	327.879565930984	132.611470289642	673.165104118822	547.2120916643
156	156	343.522161106417	131.050134403953	676.72064375133	518.759903372406
157	157	358.244094188692	124.002328695712	672.947605021887	535.09236512336
158	158	328.800716528435	133.625709215698	677.413225793594	544.937267258625
159	159	334.920973325288	135.187196863614	671.983023129272	530.378865733073
160	160	358.573939378133	132.684283226671	677.740670052073	530.854813829011
161	161	325.867589276282	132.03841214112	669.485773932453	496.638093653073
162	162	365.543023112414	130.44219932056	675.843841170946	530.971236980427
163	163	330.13567449916	131.269948988916	672.750680424967	530.283826877983
164	164	371.948062521052	130.351011723119	675.035010609109	491.483997785614
165	165	335.632524143537	134.933493582191	666.086204415116	566.488227446271
166	166	325.730552871347	131.995305404911	674.239976516202	524.111962430204
167	167	364.416582838904	134.109398987826	674.735880560028	529.70278271571
168	168	341.220527251235	131.489677994318	669.324788943357	518.409473458449
169	169	334.570901617319	134.204162339737	673.053646961645	547.676601765601
170	170	360.918374652887	129.537720163606	671.80069133262	527.699392731241
171	171	362.822700238802	131.311272729996	671.741906379626	493.215608916979
172	172	374.302272425487	129.441787309103	670.246183166579	536.70011362461
173	173	334.586221621283	130.347187669374	675.646655005935	533.799664863852
174	174	376.407386401158	132.326122065217	671.530639672688	544.653066492081
175	175	340.006631351897	128.991762629041	667.280655887497	538.354745724431
176	176	314.784126464007	127.491531961	672.174340634818	546.137888606158
177	177	334.858624042641	133.788915004904	671.845404198499	513.112556332233
178	178	315.372108991414	129.542231022623	673.886000596476	514.998022475222
179	179	356.364253276119	130.240353873655	674.327498906127	527.228716625398
180	180	350.908112884725	128.450334509965	675.533747143927	508.869963473765
181	181	348.734861595993	130.023264276934	676.985634929786	484.546625812881
182	182	327.43895457565	130.806105201191	676.363731227227	522.408487653013
183	183	358.338893697169	132.544417708791	670.144570472193	519.051201198095
184	184	333.382402709549	131.159456225984	677.568751840843	528.892974802039
185	185	331.035804894921	128.880869284051	673.089415315653	508.829396625222
186	186	355.231132963785	129.347007635717	675.32366921852	533.563489745069
187	187	290.379112967493	132.196227202027	677.593949545435	501.957943569688
188	188	354.914544224785	130.158939891194	669.719573092327	535.948520410356
189	189	334.271751046689	129.807875510591	669.348646104393	515.470210370939
190	190	364.518805211411	131.969061256212	674.184448006488	535.674718899011
191	191	315.066307094473	135.337508781472	669.037327334209	509.299405277414
192	192	341.024925955716	135.232611394105	671.165962484538	526.276634212379
193	193	349.030198482001	128.99588441427	671.840341483642	533.75337911454
194	194	354.06548574459	132.761971902007	667.593924092016	534.40945172159
195	195	347.50621776901	128.255887832769	678.078812637824	499.305812259936
196	196	337.284975031388	129.871994547272	679.33837702574	530.64479771984
197	197	356.934454467082	132.919370547677	671.494106781644	522.362674400286
198	198	378.825504652427	130.896291948582	667.545289281148	505.584500593521
199	199	370.411454847841	130.133358898323	671.551341296359	523.457593318881
200	200	337.996441269519	132.513508662397	668.867018284165	501.243991076478
201	201	345.626453057782	127.959916481086	675.257940788617	531.782044686313
202	202	348.836038615002	130.134334434877	673.085970414686	515.018507766717
203	203	329.00310310022	132.899107659514	675.235123349222	559.792692525006
204	204	325.461090347135	128.458069812928	668.14632797556	537.760356072357
205	205	332.825332152554	133.189728267154	671.059361831646	521.351109168804
206	206	357.154876247147	136.822128226166	672.188466308497	506.715725578253
207	207	339.824561118784	131.535050544502	677.647387651855	531.941983330092
208	208	364.458252006754	134.292866826319	666.18436355529	515.712145140816
209	209	353.202973477822	128.996269729459	670.002563757632	534.697894003849
210	210	334.089387092215	134.004535941023	668.190671960143	532.072475929149
211	211	353.450411018992	132.414743061729	678.734421631527	507.236886418746
212	212	337.098613388419	133.236357005424	672.512100229117	555.319422741468
213	213	352.137107093151	132.361694386114	673.258769103164	518.442443714751
214	214	351.84986567586	128.363033600694	671.480097766579	493.160432426943
215	215	370.674813723985	132.532544846767	673.150417532059	529.880869755137
216	216	333.638707665161	126.170992813449	668.577960692393	538.073656925528
217	217	362.625255656315	130.913446864389	667.55251418992	521.281172288319
218	218	347.855454704696	131.166865223305	674.577388515566	519.241919531419
219	219	309.672284177487	129.460707107656	669.183474034504	516.508330871397
220	220	323.784471108289	133.653345601972	672.140738414266	519.495378416534
221	221	351.787521547	138.183667096893	669.82002093636	523.215062399001
222	222	353.885054812464	131.245204866241	668.473612647105	497.427182047779
223	223	354.305103467224	125.13537457287	669.676788261863	522.50059456898
224	224	349.658698260834	130.731396791512	672.589104350552	543.29793273092
225	225	355.511102526659	133.851096255976	668.771052104312	503.614951864951
226	226	336.511363363155	132.788437048049	670.912449390192	506.18780553623
227	227	347.119552334811	133.759536524859	671.349677813074	504.649457967532
228	228	309.268251806003	131.008926012259	673.909210490593	542.099545431185
229	229	346.418781916036	133.444061340206	667.679751663553	536.427645538231
230	230	335.95161575306	130.52104060257	669.785243480673	499.326149364062
231	231	337.785618872667	128.696552798217	666.434064529534	503.75680941256
232	232	350.267347854871	130.323272699206	671.064767206533	534.389542413927
233	233	356.069613130096	127.652236466333	680.556338082017	496.547029023685
234	234	337.240709605683	132.242288381579	671.493124740463	485.312425929884
235	235	320.435611003793	127.808694172296	675.239767037719	512.718626604806
236	236	330.491949490712	126.878312349869	674.353184383548	534.604469799224
237	237	365.248702255519	133.687932695683	673.893498035249	543.316700558854
238	238	343.081277095607	128.432282897255	671.823159018388	539.935147819139
239	239	361.305184265941	127.000020282281	677.65016813324	546.207492315183
240	240	371.232735703841	124.032013548456	673.336408335262	529.925924975393
241	241	339.47187638695	133.490683021881	666.579718573532	528.985202302751
242	242	367.813578977491	136.285337663351	670.327934558476	503.242829091788
243	243	358.993202674441	128.646747316502	674.731090633174	516.052112940886
244	244	317.706871508819	126.038112324494	667.573636716187	497.149048115654
245	245	321.391754115331	129.458453164551	667.726273914777	527.556062843032
246	246	372.204893656164	129.913924741379	668.663661388948	535.723096307273
247	247	337.525304343264	135.570062981074	670.650540600047	526.176692630972
248	248	342.735056652805	132.3630772087	673.005491783693	536.54896416928
249	249	353.835573431399	132.548096851883	671.247687976479	499.477521139446
250	250	346.889658483155	131.359114627872	667.051887107724	520.470661749893
251	251	322.745749327151	133.870720355845	668.439943470867	526.120025017418
252	252	363.096305019771	133.950979483765	675.60975914818	539.435547141872
253	253	361.755245936288	132.36420033099	671.601205048717	523.294199029163
254	254	358.663353861965	131.86771151579	672.285232300637	506.218125095815
255	255	302.659461635992	130.318985868043	671.675857452793	518.959261083003
256	256	341.733871485128	135.751225471546	678.103446875774	536.009005136754
257	257	332.020937198106	135.639703284418	673.013571811732	520.366646263164
258	258	347.205416704708	129.619738369875	675.885596086539	546.926005991758
259	259	333.229794646451	132.387145411599	668.817860128613	506.80348061354
260	260	357.948489008809	131.760701553147	670.802358934722	547.041838906905
261	261	341.318977574549	128.759431995007	664.483727639413	495.911143130799
262	262	322.458250972999	133.368678417201	674.787521459773	542.124158023869
263	263	333.784181663834	133.195035489444	672.476093908852	518.185323129546
264	264	347.762329462514	130.921373677133	669.443032394434	554.953772848085
265	265	337.059112094018	131.286583301229	670.455244028534	527.184440717443
266	266	367.768447512707	127.778555331184	671.059003062926	528.827834420109
267	267	349.858002574823	128.327870813463	672.030541921075	510.115821438369
268	268	334.93889891875	130.344322119834	671.898608344801	494.075239287656
269	269	332.267596226127	138.950921256741	674.732944091152	530.418635786413
270	270	362.586609980275	131.090519701103	673.945040754276	519.03819181532
271	271	351.393779349873	131.304946995369	668.456956070774	558.58919063685
272	272	378.117578884488	128.996460577086	673.102661047355	533.038718703818
273	273	377.181113284955	129.1240737326	669.805525794247	519.607805963443
274	274	354.857416620362	126.880981398989	676.235766964786	549.665048677078
275	275	345.551257313822	124.012511770921	672.812007399953	501.746832510328
276	276	338.261665234418	125.478256737225	675.598848157089	526.296981415701
277	277	348.519913567559	130.254637036383	672.081620387416	551.628805659789
278	278	340.638283316275	131.609271042375	674.900503116326	548.823380744262
279	279	329.319872525905	129.234118167814	671.978836848119	526.702800302589
280	280	326.584599209604	128.889958862836	671.371775880605	510.025153241321
281	281	339.056615134651	135.245418947996	669.245637456119	523.061350195572
282	282	365.067994284666	131.576755182792	671.387285803436	536.560512092559
283	283	358.421842288555	130.618551535143	671.608446600892	520.10660077816
284	284	356.759149132132	127.223515327242	665.882469575691	529.550510485268
285	285	350.716714463969	128.061968381062	674.09093204561	510.486350741856
286	286	357.4635505241	134.005259052353	674.65130615193	519.783502779745
287	287	310.326106647547	130.930951586676	668.408595371538	529.022041998834
288	288	356.182359882734	129.377761133839	667.009863174795	537.390747341487
289	289	326.319396478708	132.386213919566	672.779588263828	529.645680256407
290	290	349.341699952915	133.236924982783	669.518621465243	506.999370095853
291	291	328.117166244531	130.277097518586	668.702927184881	516.602113953681
292	292	343.341175080741	133.340521926579	677.116807234553	547.066424786768
293	293	350.122974607608	135.445383307867	670.005367201776	533.481621517899
294	294	336.094991180178	130.10922837766	670.855621642593	513.932921459889
295	295	360.68221607241	127.736137214529	668.431803686989	521.438241740467
296	296	354.613924722627	132.870899880551	672.305303328163	509.416640695087
297	297	374.054233513596	127.998939217099	671.740255528017	504.961161486808
298	298	309.389894151282	136.707260612285	667.257712553991	545.688098935462
299	299	362.768254889423	133.875588812282	666.68092141517	543.001974633204
300	300	340.600184916423	131.901760851073	679.455143358179	515.132390238818
301	301	364.563419363236	136.230729660014	668.014727053451	509.93539287389
302	302	346.524250705764	133.233057454413	676.124869057132	520.315876371122
303	303	357.462535742833	129.570425936565	673.389905706352	535.116309501286
304	304	332.732700929639	131.72918704217	675.921430535911	518.615191756149
305	305	322.078746408668	129.854727246861	677.924778417019	495.972671668651
306	306	324.144606072958	133.032026958086	669.539157816485	520.359280961404
307	307	357.150026918389	132.2324630939	670.671555345335	535.181041283642
308	308	328.015414586097	127.725579623036	674.39308651256	524.306270251698
309	309	363.136795580556	134.643465167825	668.616682415727	501.922630338096
310	310	338.092040044368	127.819038900003	671.628393563498	532.752853358024
311	311	356.033581623015	128.690017757382	669.860291526049	538.482015433622
312	312	362.169124038936	127.588846414562	671.158375515985	517.7311820382
313	313	349.062218452744	128.090501086249	669.623649509252	528.508418629154
314	314	310.69536399073	135.363797989353	672.231534288633	508.938495061212
315	315	316.615221187271	129.425283164638	667.537167287243	508.721123782457
316	316	341.810770187236	133.805536917965	673.970116435076	516.899730979645
317	317	362.652862461931	126.728777837071	666.275289636574	509.952591395013
318	318	363.887329600523	132.542400181247	671.154588180389	507.246711611207
319	319	328.291050011231	131.170824441113	675.621252166779	505.106726492413
320	320	361.128985912877	130.883166081809	673.318480194355	521.179872249202
321	321	361.6361248628	134.829289314783	670.901893307079	552.246290250761
322	322	342.575458784968	125.245851316247	670.254602358715	557.982124542506
323	323	371.812400940228	131.293861193405	668.971109104306	538.08803906673
324	324	309.088200940751	123.896127323903	670.565844028841	526.352420235078
325	325	333.343948450958	133.453708091783	667.616894705713	516.637865832693
326	326	338.17849252122	127.885991887245	674.885913804046	526.674109632611
327	327	341.952793501205	131.725694506078	675.98307168022	528.829002345887
328	328	297.294540432593	129.967543289876	674.813324132345	543.530957186013
329	329	332.580234289124	134.933782631991	674.640895401916	532.642077184573
330	330	320.877938951651	128.532099049375	672.188475164668	515.364581534358
331	331	357.412504618631	132.364493917929	668.442072935132	522.731940089107
332	332	323.157890746007	125.919007922101	674.410411472756	530.174844643216
333	333	342.624736971876	133.554621489437	671.330984933055	543.94661811236
334	334	323.279453368943	129.006161697091	675.368733805564	523.573639649566
335	335	344.667351306494	129.929077385635	668.448456460181	526.517026841338
336	336	299.070398971834	131.053745206872	667.644774868002	508.817369960441
337	337	332.146953776284	120.594245107331	671.862239139375	507.557619362287
338	338	321.900433523723	125.660167528347	676.540104842947	541.240485802354
339	339	329.46138761532	127.062334108092	676.064496833397	528.521757395276
340	340	357.593311229395	133.654372539554	669.96036524165	499.188805903478
341	341	324.244501538915	134.637595494953	676.017391973879	524.908117744311
342	342	359.112845891753	129.479131517654	673.453416895006	540.146110982519
343	343	327.04640000131	130.065093768236	674.106625361399	524.102714762123
344	344	353.394886521847	130.528294342285	672.844030212668	511.600217560934
345	345	347.972559727113	129.21693133573	672.948241674145	546.810768773869
346	346	361.447785801013	124.81025280067	669.14526582915	547.661340251652
347	347	367.298676741067	132.79652273265	673.685985558935	525.723522135838
348	348	341.898720120421	132.991330345484	669.07550916549	515.765153975494
349	349	342.820062431591	133.873128880346	667.413171598359	510.511197142651
350	350	330.316374610793	133.836344126081	671.144193954994	551.380652286726
351	351	365.362704907295	132.649591334348	665.886379571499	532.183606499411
352	352	321.054862434307	134.932713218516	674.333035156547	524.512664352328
353	353	322.880943519304	125.669023035564	673.115639414047	501.919487201379
354	354	327.774085647172	127.247670393631	676.63143031327	519.431491439008
355	355	368.236185514648	127.140353287957	669.732709398269	492.918791718099
356	356	322.952877095726	128.51294960613	675.626070270259	543.036546700355
357	357	339.449096757156	131.168743504576	671.410414228977	558.594665590623
358	358	340.150245890045	133.304415508337	671.07518123803	524.614813092164
359	359	373.864998473369	132.050747426576	667.489412311916	516.203933150913
360	360	318.611328704915	133.905692206662	669.140597693508	546.033884312399
361	361	333.112222078111	128.80659995931	675.741058303297	539.559648306162
362	362	340.328741867817	135.375476465979	678.050289159409	507.599208533771
363	363	359.126839020468	131.497431346575	668.858862413104	520.876689723409
364	364	349.667018629056	124.202563409742	673.355041358431	525.471212938587
365	365	337.452707842012	131.829737427059	671.37154915368	552.079017582058
366	366	318.517053752924	128.644123511061	673.387087791018	502.505135343727
367	367	327.924626816101	129.758919765354	670.261299595167	504.316621075528
368	368	319.967011181875	131.547273426084	673.65409317147	527.454082114267
369	369	342.253599329381	131.028463223275	666.624580910145	514.365760454777
370	370	336.206366908154	130.967578521719	670.620943144328	525.491644921308
371	371	340.645264521909	128.842651203474	668.002065883583	520.570180013178
372	372	361.587629494644	133.882235599265	668.452948033892	546.099071443587
373	373	332.562000128207	129.088731484368	672.867065491161	495.563388885306
374	374	355.927217068924	131.886575594219	676.381056250235	523.019557380677
375	375	347.147880701605	124.97342515027	667.567038636276	519.946212702092
376	376	336.325853093069	128.980618943205	670.913865617505	555.183082651123
377	377	327.873525654626	129.252904608044	674.559289216258	510.589909026793
378	378	316.449060362641	129.854076307982	677.424332850157	534.319013352834
379	379	321.339919724208	126.655535617336	673.007134855065	540.543550963027
380	380	360.728668724771	127.063134426668	671.4101948352	529.803480203715
381	381	366.870550303848	131.196446245457	672.531079367761	509.554996639666
382	382	361.083409106529	129.91479151586	670.824145272108	518.003490150365
383	383	344.30930191467	132.567813286557	670.543301620328	520.331381416748
384	384	340.798786304098	134.876954478835	675.011669605	484.824211430511
385	385	329.695313894214	130.387557295727	666.451227213463	505.87167251605
386	386	336.098545740837	137.191882590269	679.418150543491	525.056566477594
387	387	350.046380109073	122.292077666376	672.809486934336	506.89478042929
388	388	333.989299169638	132.585136164568	673.468807502788	501.021901405491
389	389	325.233860409372	137.281504148824	670.568508773298	534.98162492099
390	390	388.372645032249	129.971852228474	670.728160919013	536.321316965786
391	391	357.69859590872	130.001507632569	670.582147887417	500.599392626094
392	392	373.827670369627	138.363099871313	668.288650050453	539.740206088929
393	393	349.182687790832	130.938727915618	673.462734406503	527.701030738122
394	394	331.522651598481	129.120884720957	673.52136886953	534.135582862528
395	395	316.355553844817	133.162742072176	672.095322080329	521.351954763095
396	396	344.582710411905	132.40324775291	674.975330862505	515.449332192264
397	397	356.006859199116	131.183365742658	672.076183500988	504.531027136512
398	398	358.926444436422	128.042524387132	672.154056478245	556.113319851094
399	399	354.834095774124	128.494770183138	669.693268656051	541.748864759028
400	400	344.41585053546	134.561827111431	672.749869023429	512.625276294587
401	401	370.442959816926	128.697472099594	669.604391054801	515.9825681505
402	402	345.314606698293	130.678266811999	676.173703113941	529.234071453758
403	403	330.581860224889	128.857646760079	671.372985458868	539.517041221425
404	404	320.169657800287	128.631056449108	671.693878501929	523.932963418449
405	405	355.23986527573	131.399410435315	671.409310299267	527.003913895224
406	406	376.226714818371	130.876769439522	671.170883085103	542.277525821479
407	407	338.471925791899	130.925633970575	669.818195214061	557.194098495038
408	408	316.802968178027	129.454765865913	672.969785200179	511.067138006245
409	409	358.179416945025	133.066465080825	669.302821709126	528.063666508808
410	410	351.303943393833	136.18562777968	674.692582528312	512.809344338121
411	411	368.873358081785	129.715920225706	673.44092918043	508.707095619482
412	412	340.757278711752	132.659283583257	673.162653615372	478.05899025771
413	413	371.253147418114	131.231285460803	676.394867521467	541.52502207015
414	414	322.072274608842	133.744368526996	673.093592351974	525.449863408296
415	415	354.826888898217	130.765460571709	669.684754763022	533.389466607911
416	416	363.427183203851	130.527988516602	674.171306610628	516.326486905657
417	417	357.571077445628	132.409837883541	674.379017327818	515.730417947372
418	418	358.849927199959	129.470540293093	673.187180802825	533.686782918957
419	419	364.640976313412	131.675600934987	669.622562773853	506.12725517251
420	420	318.492124833764	132.920431924469	671.594645148105	542.799184152107
421	421	374.982691272227	134.071814919957	669.261841668351	547.46357585484
422	422	371.253394986984	126.857958564463	670.209912749065	518.93406296021
423	423	349.088492810515	132.257070323027	672.779002739238	534.707434923809
424	424	369.79262887014	132.155038767534	670.990216215332	530.043295794325
425	425	378.578976159855	132.512616724082	672.371819016191	521.59948452369
426	426	362.375919037226	128.587664305146	675.47134208314	540.479525881938
427	427	346.656261742455	128.737757621088	675.337227475976	538.54959444399
428	428	363.984750109382	131.040577739652	676.947582751851	534.06076014493
429	429	344.879907977114	132.73939757112	668.864135277247	526.905385475677
430	430	334.508220097883	130.82594473602	668.909108033978	536.62019318557
431	431	324.587476662039	130.322478584396	673.265744299271	511.502305648371
432	432	310.095813137325	129.884666673353	675.671485378214	505.22397433383
433	433	336.819571948926	132.050725205638	674.405712504463	494.274218097376
434	434	354.271012074498	128.558666553392	671.132386670458	544.446084442545
435	435	348.181845723629	125.227901626969	671.260044767533	554.070510596591
436	436	335.650447107422	130.317104901079	668.280000768221	486.890755211076
437	437	344.153505533084	129.466093005921	676.621691035265	496.146189003444
438	438	317.324946262539	136.087693759489	673.170408023799	501.906490359113
439	439	315.296488169818	131.698441813167	668.937166082725	553.372043704601
440	440	312.31094109739	135.825947119016	672.0369032582	528.252496676567
441	441	357.026051324976	133.183291376321	673.863407963176	550.369231607241
442	442	357.085853863622	138.888913773981	673.657065100835	545.47671323338
443	443	335.569091361496	129.705185809861	669.701590789404	523.874344606618
444	444	350.836671719301	124.298681380618	673.716658435376	515.452892526366
445	445	376.88061231288	134.732554393981	670.800778223955	524.313185101546
446	446	346.479146028938	129.781552156085	673.165714561311	531.449474294721
447	447	337.534791546365	130.558522642384	673.350406442002	497.99068783034
448	448	347.306684100913	129.577602862183	670.899694757006	533.519226737028
449	449	338.687287113498	136.588682788148	679.075335760299	498.100377532054
450	450	346.289254954314	135.041971720904	673.841792703534	529.741667695718
451	451	340.551108087103	131.233746727423	670.558366666598	527.291434186027
452	452	351.571221180542	129.147720612402	673.058529580399	513.333373056407
453	453	364.563286210958	131.49783018593	672.503972946574	517.137441782376
454	454	322.929405657029	132.390656569125	668.645649050529	532.227679433668
455	455	361.981518145883	122.115166200055	675.911678776733	521.83678364584
456	456	341.9360102987	130.574969428832	676.84396332445	510.876542629799
457	457	345.312550903282	130.937825434657	674.72891865585	518.79281589644
458	458	357.709083936369	134.546138028754	668.91578559201	535.165533003183
459	459	340.031987248543	129.099536617405	670.438350831289	520.87855892332
460	460	318.531037528922	130.742772719828	673.143089901179	530.519032201778
461	461	341.6653633012	127.87661826992	670.022403190662	519.413534283137
462	462	335.310434257492	131.100706020402	671.869962111418	500.960810656482
463	463	352.773553791227	134.798283591563	665.369198818138	498.692814522881
464	464	303.195137768569	129.974898509286	672.873837228022	522.500400717831
465	465	368.181001361366	132.643784359856	669.221713425644	526.355061063085
466	466	354.603759523432	129.167274180123	674.73964478804	520.608477277357
467	467	354.176018775137	129.436938772415	671.053544450781	502.847033533345
468	468	350.547800123894	127.918545029537	672.806924407854	535.625399543507
469	469	350.981720077284	138.697826633103	670.991695638716	529.920920183308
470	470	333.311964268947	132.59463301632	671.533582217627	501.592798584517
471	471	356.000024814725	132.321873847593	674.644138300749	512.555184416355
472	472	357.082070461068	130.463263336841	673.902153666238	517.490673471292
473	473	321.488295592998	131.57964307914	670.708506629008	503.531614543498
474	474	344.877799827746	130.924417660465	669.9044543973	512.231600834501
475	475	323.721391879802	135.292077276369	674.38181652752	517.078497173809
476	476	313.303491672239	122.920936319103	674.184138108648	523.511783496308
477	477	323.185844811257	127.714860400643	670.840582318333	548.227617683787
478	478	329.058954474248	131.503172618587	670.020282843587	515.064530770393
479	479	335.080330130005	126.512989533165	673.510480718026	523.644193655885
480	480	316.492367491256	126.462719212086	670.25315246364	521.786102918399
481	481	345.400656357452	125.550481234072	671.977358092754	517.229177463821
482	482	341.900915837172	130.475005772687	669.161927654584	527.354579047903
483	483	336.406186843336	129.708569404538	670.886036828175	529.570285993447
484	484	342.491997508994	136.710718163614	675.760582278461	528.484519751371
485	485	341.811922528073	128.549347084953	676.799228860282	540.542132879442
486	486	357.507337510326	133.957259097011	671.635611591614	523.252236579464
487	487	323.820718384205	131.945855837939	671.178955952053	497.850456130724
488	488	313.401070282114	134.405818711487	670.439370093293	510.42959739037
489	489	360.305152321797	126.858381898864	671.943789638554	533.64146792722
490	490	332.664395502381	132.036354596483	673.167134402239	536.530916836211
491	491	321.428776597708	128.511575893185	675.880914832999	550.371045983375
492	492	336.474012087459	130.632292409031	670.395698115915	548.218479182141
493	493	370.460031864471	130.258449954047	676.777248673152	549.271879976914
494	494	357.44066966638	134.509709571507	674.539506889242	523.096867956471
495	495	364.976481974375	127.660126641147	675.083495519153	533.331631426979
496	496	349.070320194519	132.173813486954	674.620334415833	537.889682290789
497	497	356.894029587161	126.006465066734	665.992428391412	535.296765975555
498	498	351.365816937976	133.230974731241	665.892823626702	537.214355621535
499	499	366.19094833715	126.101233846264	671.095508552807	526.894638928178
500	500	317.385952561784	132.258066122387	678.469668737198	500.404480258493
501	501	323.900107372794	132.390217220143	677.019683653609	511.08260376501
502	502	344.972397571046	131.064136399072	674.811146404381	536.725028724796
503	503	331.954179791426	132.922152401389	669.416025309411	513.93855966473
504	504	366.307892922671	130.893410922987	667.8210073169	525.031915388781
505	505	330.954816386723	134.395556865103	674.021434663255	551.314342258399
506	506	339.416001578514	128.978741679754	673.371289407517	521.636239530079
507	507	361.314214566412	128.613626656042	672.353408953013	527.658335610211
508	508	361.805008516417	132.8914825583	677.902562397211	496.686935475942
509	509	354.112261925381	130.432464378737	670.751310133067	537.328442536972
510	510	365.818132018044	128.935565245295	671.888543371637	527.210667520592
511	511	349.80075226398	132.716912607282	670.609134208345	515.872923491777
512	512	330.963840238999	134.293738589786	674.174018206783	529.794507241211
513	513	355.072417124036	128.072585440505	670.700685310089	535.528172774853
514	514	366.792749431674	131.693070106117	675.637071367671	512.226804542016
515	515	322.033884467891	130.56004055247	675.187137135287	509.254917137485
516	516	322.920532224789	140.503527235964	669.735427831253	543.76718120298
517	517	347.367107132011	133.254387182181	670.574876191271	533.998349136007
518	518	344.548703738933	129.537169800945	673.831813680209	519.619795349737
519	519	342.339699820714	131.025425194511	672.236661257225	498.40991843044
520	520	334.442562202221	129.880039907698	669.581717725086	560.646527240461
521	521	339.208507250733	130.354848696508	667.90651284646	528.969247545214
522	522	337.078846727083	129.574248820611	668.135322126113	531.823317762489
523	523	372.054059323143	128.985589585022	670.584891436052	490.691884045374
524	524	338.800029680535	127.729369301636	666.539227097558	537.867011231794
525	525	351.152278967098	130.330166544764	672.418197895364	519.804131494951
526	526	312.733651267798	128.404176726399	667.449142990326	523.651857960322
527	527	319.643895562984	129.783709732012	670.358266610919	529.796291723637
528	528	344.614592785931	129.825712099736	671.029039117757	509.203092791445
529	529	350.54284165125	133.895402052103	668.017088500834	505.218131941219
530	530	321.453701181769	130.499754396211	675.082642358259	528.354708931979
531	531	357.517448891913	131.518042353644	677.185275080107	505.961121441913
532	532	334.902177593747	133.955976574504	675.074154513046	534.152176035073
533	533	370.675329718842	130.603798833165	673.830077347714	515.718136226639
534	534	331.10540906148	129.406513919454	671.637226238897	514.931044183467
535	535	340.455006146099	127.69507667854	669.223332689627	533.32929348946
536	536	329.738719432614	132.913889922145	672.295526470675	528.889180969596
537	537	346.652312992573	132.624000437808	671.068893996211	520.478759309657
538	538	347.224009457534	128.281128402255	672.914988107324	527.780147116872
539	539	325.27932915022	130.114229987707	673.454115688469	534.498630454194
540	540	332.903882316743	131.003208246914	675.436755365855	529.804981569461
541	541	349.997805005585	133.257556172201	675.784777187613	580.668800035029
542	542	325.5873775285	130.9765073481	675.166996618049	520.286586934122
543	543	327.334871371685	127.904758241844	669.682350483019	512.09499687479
544	544	324.450121375397	129.226347331782	671.313688732521	520.998425350922
545	545	364.985502791622	132.396263928778	667.408630145711	531.057203093345
546	546	353.069368976768	132.184462465017	671.158237062882	496.647106338168
547	547	340.600851004638	133.635868862598	671.604700540475	521.540925546294
548	548	349.941540349058	135.307294444867	669.245683884697	534.867128390539
549	549	360.824027663371	129.153868362648	672.255343423546	512.046542787752
550	550	318.486541807649	129.071395788559	670.526587038786	510.694643243696
551	551	333.985433934957	127.487366664074	669.06848568313	522.910311042609
552	552	337.646249061744	132.925831947687	672.934790815848	531.685800415278
553	553	356.765197249617	133.087796290403	675.764339082974	498.21094907695
554	554	322.292110876522	127.68582155156	670.65438534417	544.045193942156
555	555	342.039188343291	132.195606896591	670.074541994979	517.756263994085
556	556	355.567499166201	132.615417306643	675.269126332062	511.108407737858
557	557	332.529049351349	126.633325367375	671.96597563956	507.44451361964
558	558	356.279683980595	125.551975461324	672.588863332072	524.730591911526
559	559	353.525591638774	135.657018878047	674.027222324787	528.702238420437
560	560	378.958893383897	128.915425397874	675.202809066547	556.738597264651
561	561	331.226089234356	128.814243338725	670.267135843392	525.495726348074
562	562	348.170464563284	133.92406963226	667.963841021198	526.779336402857
563	563	343.644046204771	133.693431932216	674.156763230364	516.182972489807
564	564	324.439653049632	136.117362323834	673.668540602386	528.671415932555
565	565	334.7585538747	135.615536029131	674.004864555432	532.522313626272
566	566	334.584523167891	127.886118456501	670.810034320288	510.301364318278
567	567	358.024641848799	126.08186329634	666.219488917635	553.551947600358
568	568	379.425538895088	125.539531947972	670.406894219634	524.720964350014
569	569	305.823031950917	128.955911112533	673.571316924665	519.610228967105
570	570	354.540400466544	129.818303543347	671.963067442289	524.517524993982
571	571	342.722662978672	130.009191855021	673.280601972542	548.196309308553
572	572	351.655022937359	130.758860378201	673.429881236554	502.536946807781
573	573	360.162912247563	130.765219006735	672.909625948301	525.945016639629
574	574	335.523581826432	126.084472474856	670.910241613576	544.182805470472
575	575	349.799155130959	130.78913428245	679.097632331748	514.183313061476
576	576	387.318372049256	126.775702334659	674.386862911271	496.174642935759
577	577	339.805145681631	130.766725137127	671.567259976184	502.881089935271
578	578	333.165511595665	131.410509626957	666.499952761267	500.50830653094
579	579	369.241621287266	131.113517141975	677.873790903204	525.860398185308
580	580	327.529155622109	127.600643886897	675.361947515641	527.560842052625
581	581	371.778762184629	136.7451050428	671.037499158347	508.049829173671
582	582	350.075360020991	131.116412090348	673.510632707483	529.899500019405
583	583	369.197818221946	131.625227044873	670.505525283472	511.338006100198
584	584	333.787744894678	135.409851963152	671.050397096619	510.821996420956
585	585	358.334660578282	134.043868375328	671.826560917553	522.368573400022
586	586	321.914085112763	129.694519770743	673.561648848176	539.531981189688
587	587	342.14739750903	128.526735103324	677.594444397996	525.179551711125
588	588	349.956905839022	131.18486380449	674.380493707182	526.520832452597
589	589	327.612224442692	130.670507360463	669.326429778628	491.850230725676
590	590	355.974451135088	128.890242397063	675.378130380389	526.774380445607
591	591	356.874757092403	131.137416511107	667.906877790219	511.179888632067
592	592	359.541835734737	129.954494369121	673.564074966742	526.748201529832
593	593	317.784105598896	131.532381199067	673.326725674471	529.366822164619
594	594	327.054157612227	132.240345387179	670.707813987656	534.016198861682
595	595	364.293617371407	128.535568376014	668.893578700934	521.801477727397
596	596	364.399761781983	128.594356225644	671.404151910604	524.344546092214
597	597	320.373336499935	134.416012280783	669.805687906812	506.504943153003
598	598	333.705271602405	132.871471435857	669.183020069741	534.62225171737
599	599	342.219018325018	131.530240527577	675.939609174819	564.832666839151
600	600	336.827480001252	130.983560918454	672.065353595572	518.647099737904
601	601	393.674289146591	132.802040745544	670.087140563242	524.284849965723
602	602	349.375928209642	138.503170296111	672.824025437289	520.953317884568
603	603	343.054665162549	128.553999894295	675.0090106335	530.605751688993
604	604	345.839634574163	130.134581711169	669.168623716633	526.704862356478
605	605	331.234003223179	134.154604870001	673.281645562164	497.977773361821
606	606	364.680747653209	128.522587460773	671.529546389151	555.929132877385
607	607	347.221362902622	130.785078454739	677.141993478348	549.022949501713
608	608	364.635260729774	131.373558272578	670.786743196492	532.44567069203
609	609	324.95518402075	128.533513090397	669.673838388459	528.895598844281
610	610	335.396482034848	132.396386227186	672.515929864115	525.987477719201
611	611	345.562516894377	129.60127492371	673.328556892538	517.474087117113
612	612	348.660443117056	134.536910616934	674.430853102689	515.526683432658
613	613	327.309402664239	130.756773702112	670.710207864855	531.090019161468
614	614	304.244585613108	133.475289043195	671.046634016869	521.586021083514
615	615	312.624293928957	129.244426131171	671.047001511931	546.792679619376
616	616	341.290191666456	130.749121296198	672.561048910403	536.2348399451
617	617	368.736616262269	134.948789020445	673.29101684334	519.911591903776
618	618	348.623650424524	131.409333640235	672.314038395052	517.888314405264
619	619	356.22633145406	132.690887285887	670.15211791123	530.885784580991
620	620	365.147990276749	126.344022010623	675.232865994057	513.897487120654
621	621	332.052218416558	133.14331210295	674.463372351493	529.608258477244
622	622	372.308423105729	128.156648431561	671.256495352732	510.413222542103
623	623	359.487212290892	132.618494951333	672.581520484793	534.701612738315
624	624	351.709781747592	130.724160528822	672.151476267791	536.308269736426
625	625	349.027960373836	130.172904925199	675.130007580358	521.48530813936
626	626	340.769411904901	132.720679648672	675.638073036813	500.918612094915
627	627	353.854988153276	128.717406105292	667.868197114569	545.82880780224
628	628	346.442961177759	134.425591153266	671.853439556368	513.709546244367
629	629	353.382082385135	133.13620604664	674.071835010062	521.830058187326
630	630	347.538726898571	127.895951318178	670.579884081798	515.416792059663
631	631	329.132956108394	133.009278252225	670.528583643888	508.094845313053
632	632	341.987956580691	130.679815243753	671.567109177645	531.961534877671
633	633	343.336340727232	134.348746711656	667.53679646718	548.193651934741
634	634	335.417326155623	130.575703747837	669.272515602656	546.720599356902
635	635	345.757986308385	132.747879716727	671.252011842259	508.489741658494
636	636	335.754383953343	129.687801620716	670.959880604142	546.921085716902
637	637	343.678574481917	127.935031876455	667.997354445997	526.910592064919
638	638	357.643583733368	126.688584031405	674.255955116101	486.245951404535
639	639	317.028000623317	127.944418022429	669.888048342029	543.437800032242
640	640	325.169578163676	132.988303551599	672.092273226569	529.764333615796
641	641	363.12530597171	133.202704829708	671.335369614145	542.434996179303
642	642	340.906334754339	132.814536872547	673.19573372668	516.511073271286
643	643	378.031821544017	130.681131055224	672.152397473458	530.443781533816
644	644	330.903618870532	131.369767226147	670.64465950895	539.421410935877
645	645	344.613054582346	131.549419379658	673.486335583806	534.160192471314
646	646	332.625057667239	128.793627015104	672.911907388092	521.286581832833
647	647	352.475655240151	128.035602788616	672.248023947284	564.98443529892
648	648	353.244593384224	132.157635345528	665.123063042588	523.818974125618
649	649	341.95908479096	133.190697708291	679.048952892172	554.376217889061
650	650	348.904920084347	129.529286025946	673.526143395788	522.167282962104
651	651	328.496251679258	137.310534718012	667.354918230809	499.088083115705
652	652	359.161656078332	131.915082197469	670.286160045741	513.536062507369
653	653	334.975827565404	131.469088689467	667.742421536953	535.926792428909
654	654	359.908107044295	133.330103788253	672.557422577015	516.16204845207
655	655	331.052223576316	128.53192610551	673.070703451883	531.744398973729
656	656	330.859931110156	127.249567470562	673.69478890292	515.030308208252
657	657	343.391232670164	134.00687556326	676.170440469777	537.535566122436
658	658	350.870348839739	131.65130110949	666.636507910689	513.533129218975
659	659	325.7108368256	131.128633050109	674.926127521992	536.841633346916
660	660	310.059447912553	135.775412622831	672.820596263265	533.003691517935
661	661	364.325124584308	135.542620905336	671.324196458756	504.361374581599
662	662	332.801986123367	134.822639741588	671.051185603141	508.601468331074
663	663	360.099381528413	128.084177567373	671.910451347319	521.998479745814
664	664	362.586474363038	133.904244746447	671.669388680331	532.701411646809
665	665	345.853386722191	130.16883594841	671.245780955355	532.197398682708
666	666	361.810129303619	129.289811199527	674.356198560775	505.554906897418
667	667	366.460185818324	129.302978120793	671.10750217515	530.513719331163
668	668	336.837120897139	131.476550494229	670.367505771726	482.308254752557
669	669	347.206108307011	130.395800967113	667.204409292158	519.124891301664
670	670	320.117159480503	128.381421780506	671.939280191722	530.949127556686
671	671	357.927636570366	132.010000048323	674.128693665708	528.878526643845
672	672	346.066104016751	120.491812663615	676.946837002033	549.796640999978
673	673	344.954860816518	132.476210086683	668.457994306744	508.318975765604
674	674	347.340388734333	137.037517287953	669.382509736056	529.359008329408
675	675	327.715532785929	128.606044568241	675.716463259625	526.845465454502
676	676	349.447542227652	126.315898488112	672.522827720334	532.168393701696
677	677	355.077716131318	129.845554267147	673.280669610869	486.950416569744
678	678	347.303984323942	134.513929562437	678.349147689195	542.990729622313
679	679	363.822121498363	132.892110391559	672.62204542949	542.490757127194
680	680	348.416433894713	125.433066837025	670.539449131177	507.049877699551
681	681	351.770074868842	128.463820194596	670.775733335886	527.662820229607
682	682	353.974235326069	131.330000445006	670.343254411654	543.815028131268
683	683	368.453518363797	133.966608373171	673.979897054659	541.547933220429
684	684	337.683340288548	128.275354553731	675.248122140549	542.652109057375
685	685	330.63845479925	134.191913180723	667.299284037722	536.70212379468
686	686	363.679606618358	132.340929137411	669.4128736637	525.252451149489
687	687	345.402036379221	126.741605460861	670.156741163817	526.590954473585
688	688	327.239406984278	125.168819222013	671.920860943426	501.646927035897
689	689	348.605305676241	127.883970363273	668.473896846878	510.610131832652
690	690	360.646886379647	131.630403177245	671.056314893441	506.712867800318
691	691	366.896067879763	127.196770876517	668.691459754441	509.914934644509
692	692	349.698151016158	128.389124338906	671.648351876461	527.587672375927
693	693	368.76152845403	128.109422849163	667.589115211949	510.839605425591
694	694	332.464499820052	133.45461679188	668.112367893282	545.351732464283
695	695	319.254140330843	127.241541911055	677.225790758559	468.344407243668
696	696	334.292135392195	128.540105983189	673.927834358336	511.936538729316
697	697	341.931901721904	130.427555051947	678.215350003314	508.872289269761
698	698	351.349331887057	129.697122122945	670.989389250458	519.460366309644
699	699	346.474086781507	128.449821141601	676.307135406031	547.30121991287
700	700	367.712850471785	132.720552571266	675.465015510907	491.125541753662
701	701	351.153504602298	130.921227607107	678.797340613221	510.7111749815
702	702	330.659796376862	127.352025273758	677.207449437261	525.397989378524
703	703	343.993882325258	134.584706740886	665.566088566203	473.869755856091
704	704	314.545465982891	131.192922679285	669.900206889718	519.162330164275
705	705	348.264586780707	127.263881930993	671.003083096891	529.765491665602
706	706	353.739661081958	128.166722558783	672.771282413273	504.181124490918
707	707	332.701845939303	130.959477278657	670.806109628462	506.608903086681
708	708	324.939039703825	135.350728576528	666.414362140231	485.923034807189
709	709	361.855432930486	127.916915712257	673.972956583165	555.05420188853
710	710	355.958973242221	128.589924938568	667.861834901275	514.231700944066
711	711	351.922588635582	126.902835933432	670.464571706722	523.415633944573
712	712	338.453653635507	135.715832408602	671.945866128883	509.986762760067
713	713	323.661456445557	128.755076596531	673.71301986632	543.735620791447
714	714	343.814881716774	135.645687239617	671.946525572273	510.077492578016
715	715	370.56117790128	131.154806172638	672.567709508039	505.032686695341
716	716	319.165182406677	133.416786803629	674.09183133312	536.994995578667
717	717	352.268959147775	134.724951249983	674.061092781099	474.367943719333
718	718	324.397779264965	131.61661873279	668.877693633749	541.952805147985
719	719	372.471177175733	130.038440178903	671.030790021739	514.512775847557
720	720	339.923117722719	129.666146941333	676.774093463549	514.506649490516
721	721	335.113108142478	125.76709587764	673.695021976345	536.715448360681
722	722	357.710689765139	132.133276158857	672.793999819713	489.01635179066
723	723	355.111555270233	127.553196007633	671.437295995149	546.940945207775
724	724	357.426114223402	134.313257875197	671.160050044679	528.788260029935
725	725	353.708035079271	127.809546662657	672.196704289079	533.021252249057
726	726	348.999668742803	133.389165861823	674.231932725423	533.365224326293
727	727	313.970337761051	132.622856519388	674.730404682521	536.725393666814
728	728	344.354001474269	123.931175399727	674.502151744618	521.831787856774
729	729	338.451395032535	131.056099855413	670.470284426156	512.171611535087
730	730	342.450335508336	136.15705040309	669.094255223368	507.623197894218
731	731	327.065585016003	125.165231036806	674.635094398208	520.155473394278
732	732	336.254516071851	132.591221066644	673.705032408304	510.543658741718
733	733	356.605179408629	130.556853609341	666.20386778223	515.05885976002
734	734	330.347448066078	129.80996592391	672.077245484662	488.723129803133
735	735	309.648850694597	128.402851194873	671.041463518112	529.228827637872
736	736	375.189935950809	134.171862897168	677.34784202914	543.39578369063
737	737	360.911217965305	134.613919917385	670.726498761526	549.348657643545
738	738	328.834140217855	134.071058571532	674.492428339595	537.060638596559
739	739	308.673484373291	131.321706489536	669.205269454343	505.096705191334
740	740	335.852705492377	138.520657467693	672.212573529908	525.710975276863
741	741	355.178060051623	130.00146098762	669.552068634393	509.098295635254
742	742	325.505371138859	129.05763742867	670.314861680067	528.153792824473
743	743	365.481329931181	133.587909755903	671.246245876446	526.387099954213
744	744	372.65285822027	135.602303057302	671.174280045306	541.625652481419
745	745	331.6813481839	131.04652061118	671.753090213819	548.244416482395
746	746	381.005128507565	135.27491152683	672.389309013337	550.748206502769
747	747	313.292680877361	132.486983710303	672.665385856313	514.829506782478
748	748	344.840547187477	128.891521959478	678.320237747755	532.472395087014
749	749	341.602167622416	132.284932251831	667.864734029925	511.377555978224
750	750	339.313791661941	129.868038285149	670.050338486779	548.683957224513
751	751	306.140014533005	128.961132574089	666.02596943905	504.67203286649
752	752	380.413328986484	130.045583393758	666.904921518942	541.119620710317
753	753	337.033021943434	131.389447103806	674.299738572855	521.062468891841
754	754	367.658767453021	126.294436978606	672.828117201672	504.423562992084
755	755	366.753451324745	134.041867402233	670.114992917489	499.954152090284
756	756	330.657902203814	131.766760400488	670.013349127826	549.413627556502
757	757	325.237393948785	133.452879939629	668.126412526928	539.838982131909
758	758	337.073593417315	127.641238201541	671.753468716536	510.650115087201
759	759	337.076382326083	131.138326619895	670.971618079443	542.387550698098
760	760	346.833331233691	135.031200832591	670.184666423722	537.069067140951
761	761	344.888176660273	128.666924972645	674.275609454215	505.489395595779
762	762	331.884761019956	126.336008418526	671.429331713163	532.117670729939
763	763	355.554617409272	131.29611325705	670.308435510637	534.782624359595
764	764	337.628333368137	134.96054234206	668.223931161642	495.38465302772
765	765	343.084253321351	132.576507544025	676.273089907306	558.747429567983
766	766	321.484717465803	130.992775752353	670.113384822065	530.217123389141
767	767	364.952311000813	131.741141206303	665.685818663626	541.979150784876
768	768	331.990541831963	124.468809350303	675.287704864651	482.798491034315
769	769	333.294831412737	128.118766829327	671.105250843717	525.446858964504
770	770	354.056989073863	132.09488792632	666.233219180609	542.057997433515
771	771	329.451552476887	128.879359033576	674.02264785728	518.423595376231
772	772	337.437848009796	132.134295884696	675.561545865309	543.754164225063
773	773	367.72668260556	132.454183587549	667.434322946316	528.641371420986
774	774	314.577421493695	131.815219932768	674.110481234008	506.113089189499
775	775	365.231892546045	127.23617081308	672.590828769199	532.228993429181
776	776	302.467590634769	130.177810787096	673.767859332753	540.220086044647
777	777	344.210019793349	124.598103291755	666.820372846479	561.506689531732
778	778	327.490692040223	128.852769651152	669.530194956205	533.670973519355
779	779	362.505952705517	131.419949048493	673.818337216891	518.627127616137
780	780	336.826092085746	131.512014279722	672.835652572357	550.524099108312
781	781	347.162050623262	130.763127664996	673.20165452537	505.950519345448
782	782	322.746347875007	129.480928256597	669.635302297476	523.216786498072
783	783	360.348432943536	132.533324454414	673.97946527759	536.130868880244
784	784	353.69715309077	131.971062520636	675.306653358803	539.238814475841
785	785	334.494820241752	131.470550413565	675.288139300342	535.427548329241
786	786	346.161234394211	127.75336464345	673.553064339256	499.810551472019
787	787	339.460834214584	132.611018190624	673.308952510543	535.95752442062
788	788	318.73869597881	134.203500612393	666.97628316547	519.081300162676
789	789	345.520138409214	129.035490562061	667.489619595157	528.348365838755
790	790	328.555924150041	128.413051935278	673.63486025646	545.664630066929
791	791	345.879476162507	131.013644632247	671.242586538167	521.613132421992
792	792	369.20467242187	124.785436917345	670.28092189415	512.743238055449
793	793	357.004735486124	131.403733359173	666.039581950233	523.193174420742
794	794	362.082664987522	132.846009458314	674.776122201613	520.514547261733
795	795	344.97079558278	125.031702099794	675.861774137159	511.131783536613
796	796	347.359132099638	132.834196619277	670.517796608515	528.98955671281
797	797	354.848326323417	129.730914676893	670.672243556134	506.950271061427
798	798	329.612200681274	129.095912292154	675.884868787807	527.553844669646
799	799	340.584761605675	131.965268702153	668.942741429743	496.294489449183
800	800	351.975049776587	134.545104343449	672.914968497908	510.137625163049
801	801	340.052089828967	126.624274467724	670.716117621162	535.574026054617
802	802	333.468378576451	128.958145298446	675.818670918779	514.957855338076
803	803	327.854064685563	136.470942244634	671.376347362511	521.023900927547
804	804	344.674429620526	124.786454931295	674.470487117677	494.942111640549
805	805	352.007411545813	132.237216979352	676.386968595495	537.126381093749
806	806	347.577920428842	130.966230026495	676.242303188163	527.606275611377
807	807	348.43361444355	131.480820224714	664.709389189069	506.179021662318
808	808	379.48482821869	133.711525472458	672.964699959022	523.995381403395
809	809	339.731890290919	131.613462329261	671.639005650371	533.101159912129
810	810	338.814212923322	129.537582650385	674.403516995035	497.97355298752
811	811	336.821468952712	127.218919584441	671.954292001124	515.496562198955
812	812	339.814403210342	126.541540621784	672.639949921112	530.167527571963
813	813	375.377334758341	131.773548572224	669.812659522955	556.276910643768
814	814	352.642627628845	127.186883445395	669.239115276474	519.156002216524
815	815	300.78512753875	129.174097451179	672.315464813478	521.254555066331
816	816	337.996556164465	129.763089521095	674.609984463714	516.796838661066
817	817	350.34106259426	125.507725259014	672.911642116263	524.951964511783
818	818	383.303855138077	130.158806213692	670.068133392486	523.692643287011
819	819	337.068994332639	131.892416553302	670.96400680683	545.325463092284
820	820	359.275245551086	129.251932007009	670.537619138358	528.923974235329
821	821	364.983918441145	130.843975937129	676.722424242705	545.86387892764
822	822	316.531069165832	132.396692578239	671.822222212464	540.677242619701
823	823	347.713469369573	129.288074470747	674.571386441773	515.69192272174
824	824	350.24739536075	130.194476001501	673.669015186715	531.082034251972
825	825	329.631383040497	135.104050792974	670.701350854994	521.060142652607
826	826	336.486650915209	131.119219443779	664.609992783676	537.338335795348
827	827	341.03404967133	133.849115686071	670.849541913303	535.352835459331
828	828	333.202194314158	132.683090204119	676.908151138422	515.117600535115
829	829	332.174166262668	133.509864007084	668.743614136802	513.446846346821
830	830	368.87516970499	131.146919143823	668.458979863795	521.269649612281
831	831	367.706639884932	131.948457112198	671.863478787276	507.940950756818
832	832	333.805138952063	133.76271220446	668.749730398675	502.776282775951
833	833	365.392465955356	126.840076619185	672.630256134711	503.129518286449
834	834	330.718694169605	137.334506467087	674.698488882164	520.708204485479
835	835	327.311324155644	129.877653445764	668.987264557444	530.289592086654
836	836	343.434271923147	133.767400942694	675.573973849748	511.90025744613
837	837	341.221240413173	135.135467537648	667.904240232838	519.9123172578
838	838	365.25110744634	129.833537037534	678.175617991693	506.595451423088
839	839	330.618241874058	132.710283860483	674.146755560284	496.639854054699
840	840	372.982677823905	131.169859687917	672.099451944426	520.384965908885
841	841	331.450992043471	133.580152650615	668.88301627043	516.18834335652
842	842	308.745671394765	127.747243464227	672.998664980318	515.723032626281
843	843	356.61296451294	131.149983449948	672.284667797161	518.889733875874
844	844	327.037875267787	128.6542348089	670.929885442625	512.949167284885
845	845	312.19046585519	132.130983267973	670.87771957596	520.484386095719
846	846	317.427431124808	132.999737563747	672.214407316122	521.578170572435
847	847	362.694321853223	127.215374660435	671.905968705231	533.878935759384
848	848	338.529728132415	131.706531222717	668.478164171969	523.188709585344
849	849	344.198189404356	127.219532737847	675.491682088649	543.661136140503
850	850	355.42768729506	130.068641400782	673.431012807785	524.768873965428
851	851	329.927367331116	130.545700819419	671.585760801238	508.83488529963
852	852	354.172280548206	128.633477127929	671.289638583964	517.766662724904
853	853	347.826000190693	133.555296939014	665.667306633202	515.37361408127
854	854	312.828730474433	131.813783186777	676.957651683093	537.710904368637
855	855	318.907812635259	127.696980310145	676.990009732658	507.33225861795
856	856	324.730923240789	128.655639658109	673.47018816039	498.224270565861
857	857	344.747215562543	132.201666764024	668.823779267266	513.563187491298
858	858	317.155130634656	130.082461980911	668.517675395674	537.215917591513
859	859	332.26471637525	131.187265913674	670.392956697397	524.837986743938
860	860	357.013376373469	134.033023569336	673.406017516324	522.229613111336
861	861	350.376922672056	129.532375678086	673.075706503453	530.828484138549
862	862	335.201927450073	126.021112635729	670.716507703542	512.061656864398
863	863	351.374935968474	131.602241258593	672.408769447259	528.915064158617
864	864	340.182566106012	132.780794400919	678.051897339266	533.979334054895
865	865	324.638485758985	130.241582088422	677.236007428778	482.090712360909
866	866	326.946761272857	132.20452313277	668.615257433633	535.782055166737
867	867	333.055310518233	129.955271558648	674.300578709284	514.172765878293
868	868	326.568276670187	133.338420513513	673.556242633513	527.497838198928
869	869	320.898654815195	129.273954504955	679.59819706132	512.613571876897
870	870	351.512839604115	129.47268777783	674.610435392856	518.848518609637
871	871	354.42397586787	127.87782270906	673.865214789187	542.119796204779
872	872	380.223832343292	134.591942051604	674.504644199361	527.314366348467
873	873	320.441582249531	135.246005377156	669.472068169592	525.739109131103
874	874	303.777118208577	131.558816031137	671.898446395657	517.922960177164
875	875	319.205180106362	128.803872509807	674.814737296586	530.170100119278
876	876	335.99478231981	136.553875124745	673.924334713894	505.737088332857
877	877	325.843851237922	131.233189085503	674.858676101199	523.804259484686
878	878	318.616968664393	126.805072615187	670.193135713442	504.374553247712
879	879	368.792474809459	130.339994569993	672.000593703056	534.889897788487
880	880	354.247148243242	131.125341206648	674.202485466421	514.367495916506
881	881	341.791476182195	128.438918688214	669.712838093945	510.599693740097
882	882	341.7286449713	131.125117887168	670.941734103406	517.517757423256
883	883	324.330721380305	132.469739273006	668.466834292284	523.063786326375
884	884	345.076620136175	131.398840667742	672.78298913946	508.523675086037
885	885	332.378164043006	129.80928310062	675.787379666827	533.544024501362
886	886	333.325436484526	134.896673372274	672.894330781516	517.458040470178
887	887	348.765455799689	128.376563800125	672.204631250489	509.939657145432
888	888	360.961018688263	135.042694888536	668.83121792833	504.733541003496
889	889	376.986033182742	128.265612522584	666.749276276089	556.279637611803
890	890	336.238625085132	129.535204607338	676.024038381781	524.380505302557
891	891	355.539735296025	132.401090255662	668.388487719111	519.854385022729
892	892	345.90402624058	134.513295021615	673.397636954091	539.282056973265
893	893	341.223399628412	124.078119343188	668.460864093386	520.968173442533
894	894	366.027631696641	134.5884930591	671.505360063731	519.311725975763
895	895	367.421210396959	132.40770369803	673.232715105072	492.75250488027
896	896	304.489943903437	132.412452164203	673.316339371859	545.805524981235
897	897	342.91118946108	131.450819418703	670.150499744199	521.265059388173
898	898	317.882453899671	132.839630779255	673.632233664595	532.928176009823
899	899	358.457833977319	129.094908623696	679.085230800948	508.297358800396
900	900	351.256137949257	131.413124560584	667.812846385032	545.153448126691
901	901	333.029267077513	129.347333380122	673.053533310963	530.611056436308
902	902	316.51910306561	130.735295536597	671.065782663433	509.501923758236
903	903	309.719417627983	127.421449253921	670.180069776184	515.865831239412
904	904	339.284121522639	133.818556382765	671.310605461235	509.168122638877
905	905	336.158947028675	131.168073528717	673.979530302846	496.153860609218
906	906	334.501310216709	132.066349348358	671.37595306009	515.231292014357
907	907	371.296524857332	131.244412041265	677.619867123388	510.648957279567
908	908	333.555074762127	132.928890412905	676.156369696621	537.522233191871
909	909	361.118020240641	134.232536845548	675.468066451668	508.617727744468
910	910	371.730674266412	123.75707159924	664.261915397665	530.495008552203
911	911	343.775944958359	128.1332604202	672.650374980857	530.855458413308
912	912	339.212647146184	136.720824875876	672.667529737346	518.213445531032
913	913	342.299011373311	137.085526853172	675.9940902997	506.351042352695
914	914	338.802142406548	128.792503007416	673.827436495761	525.103633675958
915	915	310.766269112115	131.13636268661	672.603085119347	534.525472423506
916	916	335.436826784213	132.85331531347	671.027037520662	535.133353753875
917	917	343.256442461493	126.56404230325	675.359774561619	540.809126577209
918	918	351.39691880717	132.072120300851	680.305167444977	533.916025590767
919	919	332.778127084978	133.171873053379	666.599398183394	504.260319340243
920	920	364.105602691014	136.487934806863	677.884463101676	533.347778380374
921	921	369.194224912811	130.772647505662	667.10194218271	521.849265241016
922	922	341.181280223908	134.157647726764	672.81797284896	514.55172845469
923	923	342.921214177469	134.755622313867	666.428345500247	529.360695151975
924	924	341.021622410808	123.547387740273	666.176654102656	515.98126902809
925	925	341.706030485708	135.302171441435	676.892749419042	542.501509230329
926	926	365.487495717218	134.476939957064	662.30252697866	524.228201807072
927	927	361.360613545813	134.515914643706	670.046413022027	510.394863922071
928	928	349.128149542925	131.129641475547	670.631489094148	523.947889744702
929	929	352.603220021952	132.360532684999	667.378965682377	527.941400843553
930	930	321.98136426915	131.834875509909	670.103125692129	528.500442870978
931	931	324.618617002413	125.748280290898	680.845007686059	537.757610346573
932	932	313.399270303714	127.927897493221	670.673479376779	500.839939692165
933	933	343.132658740378	134.7877901028	673.207629479058	490.470819607789
934	934	355.309705525049	127.281642783345	676.263285810438	520.21347688816
935	935	347.669584870794	133.744843364442	670.827618585975	527.280233199804
936	936	364.905723578301	132.41840299671	672.601540342491	524.065804165955
937	937	355.370575019157	127.391659030932	672.818846394114	525.233329199099
938	938	307.9681361346	127.475071413977	669.523201415333	519.137136141986
939	939	353.315777816387	127.06982600408	672.449363551276	535.113415148764
940	940	352.797855921795	131.185866173964	671.291689046989	539.521042814206
941	941	350.597966723691	134.095368588647	669.46319072095	534.108139599139
942	942	388.91564536807	134.026081964802	667.260459530973	526.416586541323
943	943	346.344751993314	137.886239779901	670.738906062668	536.399610451665
944	944	363.994626391709	134.784597011687	670.719115042629	524.566665441328
945	945	345.124101716189	131.98981237611	668.63365369735	534.267264590745
946	946	368.681441950324	134.643712908593	669.167289573924	533.076189531204
947	947	350.098767399218	130.426713003839	680.518466334066	537.959497839834
948	948	357.759988981406	131.703060970905	670.224111855299	527.447450369276
949	949	345.086352454959	130.484936842386	670.211645989208	544.725137912703
950	950	343.930364727821	135.94894114023	676.511555726623	541.523834413499
951	951	347.004881541102	134.011311856478	669.070226844187	493.497300848232
952	952	346.484180185707	129.708264018255	676.111601079148	521.761190805744
953	953	337.226284090097	126.430672859044	671.583781789962	512.010023939232
954	954	336.05570684542	130.17349931143	670.739391370362	571.80393482499
955	955	346.764106909232	129.3674632947	672.723362771363	499.966455653378
956	956	377.393758540689	128.948315040383	672.017210451754	527.176188814824
957	957	361.809770693572	133.358649981317	674.729236496306	523.37066831685
958	958	353.956470764591	136.303192941326	676.784657547987	541.837660357127
959	959	342.339956941921	130.567142287985	671.2568818858	555.034670954327
960	960	355.200548706491	127.574213760844	665.269406496736	517.890904672728
961	961	334.752597358637	134.306288305034	669.173091808983	514.851877473374
962	962	340.352131445417	134.050609571304	674.170336191736	537.048899547657
963	963	373.431832464321	139.426545623352	675.269456382253	496.836003321229
964	964	341.68745591265	132.697845114151	671.719029567025	563.83765725262
965	965	342.49344307964	125.729921232016	673.815556255599	545.336956547234
966	966	345.910978670944	136.003271465524	678.775339903395	542.655807161616
967	967	353.048402946559	140.303733256098	673.870170242598	523.325526200956
968	968	321.206988991314	132.855533546997	673.129374331475	496.368827653724
969	969	342.78992654599	131.888155983568	665.254533802487	532.952128609235
970	970	309.468933544428	129.572342075103	674.277347104004	515.015887455453
971	971	331.153478220547	135.96210242809	673.60872630558	530.368419844561
972	972	332.632699017446	133.091591317665	670.913506907319	516.846090510904
973	973	348.359979625739	137.547891175	668.388860215043	542.730026955533
974	974	348.686934914694	126.182661458947	675.627746672819	506.830881909463
975	975	348.289677324614	132.396382710614	673.024847038876	545.809256518808
976	976	338.202645426549	131.422736412773	670.723584977644	536.193106785746
977	977	369.102351563379	125.654567473676	669.318726545243	516.295221414597
978	978	341.375835011861	133.320696921029	672.368024985542	492.264378008117
979	979	345.504677654939	132.561432034953	672.952331139023	523.310598968452
980	980	350.276919970813	131.827938710852	669.643678688263	541.287464271936
981	981	342.338190403397	128.933668881462	668.867766127402	534.046517103921
982	982	331.603271680972	134.536379493138	673.167797289675	518.848656343196
983	983	353.281395057662	130.317939578282	673.787417116641	530.220911791012
984	984	372.005659419726	132.501636090989	673.4319856184	535.900999604848
985	985	352.133192115472	128.115391642106	667.505807719333	514.867201711925
986	986	323.173876792369	133.186891069523	669.663092895418	504.294942339404
987	987	348.259901891099	134.861069157922	670.570540890364	524.839073105362
988	988	351.393127171469	131.967728942439	673.174941008951	509.246960388385
989	989	352.708467020916	127.334408634547	670.577894147857	511.163720796199
990	990	372.971768858621	130.695856183007	680.231838344117	515.24066455037
991	991	368.148540956644	133.717742768978	667.883936953711	531.413890854159
992	992	309.138124139626	126.882762220415	671.053216684082	542.934874701672
993	993	371.192928103983	130.254459520272	675.89489226645	544.009751622142
994	994	332.945993398245	130.86511784269	676.705471465389	539.534287107243
995	995	345.817994422296	125.313201051703	668.609443975952	530.40854796222
996	996	326.830068585438	132.358547204906	669.707308723906	510.851756940222
997	997	344.197036214994	130.417541338821	670.560234920896	489.782608703129
998	998	378.471658611952	133.29756076341	666.484248797162	503.445841461171
999	999	356.068941965279	130.105438650246	674.212398351431	511.058922788943
1000	1000	351.467547923508	132.408835811076	676.331909894905	517.778748904108
1001	1001	359.93524282661	131.62397801575	672.832800679336	524.579589807928
1002	1002	347.377108763444	134.192658321677	670.069753527836	506.450221913736
1003	1003	356.913856172645	137.81816959177	675.991433659973	514.042437984831
1004	1004	315.004259228103	134.478728068576	675.170653285162	510.229073520445
1005	1005	325.749854142957	132.136406796971	666.219120275804	521.78189847799
1006	1006	336.705528769259	130.173350866244	669.936532933253	507.838441104491
1007	1007	339.997616382654	129.996163761669	673.881481127756	524.345696645801
1008	1008	353.589528616454	130.382282361672	675.168349758006	506.540711747652
1009	1009	337.112683680953	130.515179806187	672.999124368061	549.064671547681
1010	1010	330.028978432418	125.19803601421	673.064706352609	546.437973333838
1011	1011	334.573421978207	129.717622846337	673.277542473676	493.578599168071
1012	1012	350.523125592345	129.553033713902	670.77625462026	520.318516685247
1013	1013	372.815856156378	125.441209720788	675.744700984828	500.166658846167
1014	1014	355.527442993674	127.487606656734	679.484818071109	515.923374641688
1015	1015	379.620909855776	128.750920631662	663.33066489236	508.955513896251
1016	1016	356.002667824006	131.96390010023	673.245704473714	520.897869141863
1017	1017	324.389446809609	131.503875082381	673.279150101403	500.566959427953
1018	1018	319.930369646101	129.63457485004	668.68672649211	525.617575267623
1019	1019	374.598314956787	130.802773552947	672.295985774732	539.138755892912
1020	1020	333.258635267977	127.634355429806	672.779250058107	533.705282351037
1021	1021	333.460549035602	131.594617484169	675.490792224061	532.338873898131
1022	1022	328.881055123558	130.164251348601	673.540997736007	523.832621561015
1023	1023	328.437844066768	129.448358083906	666.852379429114	522.639966675171
1024	1024	339.671689536524	129.324611456944	674.131979077476	541.370367676244
1025	1025	338.56209087641	133.472958192996	673.652785138913	530.381279563996
1026	1026	374.332800586314	131.549238599269	668.911175009412	545.272456506117
1027	1027	324.197648535655	136.079130962711	673.337661175902	515.261768622468
1028	1028	368.160191756068	128.733556911742	669.393906635259	516.711016527884
1029	1029	355.374289104015	133.883124176295	669.374607392349	510.268654731147
1030	1030	345.203977279661	133.867210402768	666.568159642988	520.611559246639
1031	1031	304.976071782311	130.793682070555	672.277332061139	534.684495168598
1032	1032	352.373214940692	126.875589319676	673.965322215343	530.429751135186
1033	1033	365.42158517309	129.715888361324	669.408833004605	514.855119892615
1034	1034	334.379392929661	128.331404911267	671.55311546736	517.319637472562
1035	1035	331.810380987858	130.443689309537	672.953569955259	525.029989337168
1036	1036	314.92136255875	134.094829332391	668.531571290977	537.12040295086
1037	1037	356.414510363103	132.843978688752	671.323588616115	539.560536303325
1038	1038	348.864574954063	127.264452240911	667.075754839283	524.391968164354
1039	1039	349.696249626158	129.18440102215	668.951402145391	499.020876992761
1040	1040	345.308829043575	131.011055535885	673.897876458877	531.452227236883
1041	1041	304.134668001863	134.621327559501	672.009482657478	498.232538719131
1042	1042	354.700106690855	126.783428490813	670.537361759039	532.284468888672
1043	1043	313.768825377228	131.05474293776	666.879301892256	514.494939890316
1044	1044	349.837659082258	129.334186456844	679.782210182116	520.631947348464
1045	1045	354.554580445786	130.288689694962	670.193010707653	529.022463521796
1046	1046	361.358815258496	128.988452355809	673.098440381325	512.592070536189
1047	1047	341.8698940432	132.200427630935	672.451164811512	523.90904307837
1048	1048	349.062003127015	128.624529197357	671.093621191335	521.049346193208
1049	1049	359.780014308616	129.369468208305	672.86030375837	536.43579439901
1050	1050	325.647970925476	129.888495877392	671.637531858472	486.811451370337
1051	1051	343.560645919637	128.864421800348	668.312655674165	553.689689233408
1052	1052	326.508572695971	125.113385146023	670.65923276015	542.436484268493
1053	1053	364.055432002198	124.863288479016	667.849812217555	492.757972362166
1054	1054	325.661315354494	128.221470419146	677.671322017655	493.068966866558
1055	1055	368.868500184517	127.966025197643	666.777246396587	524.269731287363
1056	1056	301.963495314681	132.880182877779	673.994210680432	491.792593477587
1057	1057	377.431692914805	131.804919038251	668.969448912227	497.648512192089
1058	1058	364.95704107992	130.066592789916	669.12548029691	489.514850464852
1059	1059	357.747368297121	126.499467203956	677.450249970352	518.393633850752
1060	1060	337.235569382791	128.691323288415	670.316576520878	530.594367741529
1061	1061	335.23265589837	131.377854325327	674.275577463285	528.167727339863
1062	1062	342.985941301275	132.016641213209	671.74595330528	516.821648628569
1063	1063	332.026051126031	135.264036777474	670.772634871166	523.397307512203
1064	1064	371.578571490821	134.330774609015	664.717831996571	504.651155415097
1065	1065	334.336946562541	133.735678743854	671.600520540204	508.126295059273
1066	1066	334.124103628356	131.185649062319	673.170401201342	525.085909459357
1067	1067	327.70781454843	130.110162113651	672.395053245513	529.629468276778
1068	1068	312.757134005652	126.70321489185	670.671263110721	494.029866586482
1069	1069	337.651215849947	129.500485828286	672.295006318452	543.825627145318
1070	1070	348.839719646557	129.677106425909	672.39745144648	551.255957350386
1071	1071	350.840905828882	131.006576138625	676.076810782364	529.615101953618
1072	1072	359.078219873222	128.489247113596	670.032943917716	550.338157552206
1073	1073	308.045022794603	130.473938161535	677.408971226376	530.693620599243
1074	1074	317.402214717893	133.845570800195	672.898399464095	521.719022685718
1075	1075	329.956830006192	135.17628461029	673.435865838808	527.927753515884
1076	1076	328.117967220778	129.325558885923	671.926905565211	542.107199615157
1077	1077	323.392934240664	130.591105243365	674.643624013885	504.559890603252
1078	1078	362.031769233625	131.149681521603	676.180824356526	505.981499998319
1079	1079	332.977816240174	132.089037987548	666.808474837423	541.668163292797
1080	1080	351.358329575308	129.945619575026	669.817764817127	525.259425544298
1081	1081	350.004552888607	130.608804986952	674.502293657865	529.990723131125
1082	1082	363.495220596185	129.238477415584	673.116539647114	531.237548849097
1083	1083	347.800132370934	134.803819854978	677.418861874799	534.619245518944
1084	1084	321.815107786143	131.873258187605	678.859661711682	526.32237067892
1085	1085	318.572343353316	129.08528426611	670.007741012138	503.597761124678
1086	1086	352.076328732696	130.228587103438	671.729868707017	512.682805347022
1087	1087	354.743785718199	125.614224533207	671.909877943385	498.187321074768
1088	1088	341.510097997606	130.997603550598	679.304097273888	549.815666216872
1089	1089	340.520458394476	133.776593542011	677.422440087608	525.834472570578
1090	1090	339.339885657293	130.58676762156	668.926733108447	525.326502743679
1091	1091	403.621497761518	135.489452307542	669.113849752337	534.770676806891
1092	1092	350.262890352596	129.649791741667	671.282107765075	526.21662703433
1093	1093	386.444594208522	134.82577968816	674.399908458251	514.500665339767
1094	1094	356.060565788236	130.837719782037	672.290076729359	532.106353298754
1095	1095	330.793585344852	128.598484467637	672.433023203607	514.402207213143
1096	1096	360.835311943203	127.078816083247	674.481268569645	491.794357281456
1097	1097	363.60684627866	131.693569391138	669.903734665396	511.046161848604
1098	1098	326.873103913594	136.315397067331	675.279692199491	529.253094240376
1099	1099	336.171272867806	128.895876126553	672.652817872729	511.892533170064
1100	1100	349.356709202418	132.213783058581	675.257663735989	520.186915408745
1101	1101	343.302752947105	131.111061535253	673.410498370407	544.251603915096
1102	1102	355.250928424468	127.819416258962	670.576115208411	514.744190416597
1103	1103	371.001275097061	125.373928838733	670.88105032542	525.837218426817
1104	1104	347.777826961723	135.82981123127	673.616419856659	495.649911325471
1105	1105	354.065768655645	127.518192635833	667.620945113797	538.285991413157
1106	1106	346.587259685273	130.592390182073	668.794135825543	516.066708091817
1107	1107	313.197740818913	131.504116220219	671.506766520137	512.359276641568
1108	1108	376.311224560586	130.818328861886	676.402968383328	512.541232256674
1109	1109	349.928230725354	131.618452510046	672.446828510741	509.050535554245
1110	1110	350.09647226156	133.687816359746	675.117197829933	523.272060263866
1111	1111	381.090514787862	136.662632348843	673.057409657261	532.968345042867
1112	1112	356.226258962791	129.174186379801	672.328915147443	547.137873451262
1113	1113	359.17054122893	131.680207630799	673.014052299557	508.157471399621
1114	1114	363.581967822195	131.49766648665	671.744305526603	522.961749999577
1115	1115	362.65792619859	131.787569296161	676.978701938575	536.545629458522
1116	1116	359.278895419076	125.885569319541	666.44079850092	519.383136385032
1117	1117	356.493328467285	127.499084409332	670.448698993537	539.32387695524
1118	1118	336.098292931028	129.843977046451	668.14330826775	532.300164247058
1119	1119	358.911484843295	135.116983411657	665.894474970642	510.311723336466
1120	1120	337.047839558132	128.696274038881	677.883653700258	484.673468319989
1121	1121	313.136602643366	128.30744789809	677.015914784479	517.713379447197
1122	1122	343.087122554702	134.040009157326	673.283832973463	489.319279940774
1123	1123	355.695000874294	131.872354358985	675.802167426124	494.135921287896
1124	1124	357.560898529151	126.594063471297	675.168232946128	530.078174327429
1125	1125	329.937624677758	127.372685090145	667.773515767233	525.776298750443
1126	1126	352.045288457591	127.665305475243	671.386076423768	533.788346175009
1127	1127	370.099589131994	133.145822046486	669.353405869338	506.555605724706
1128	1128	330.890726051447	132.074331014229	671.510055419945	526.086973948163
1129	1129	339.227472553352	132.199776108043	671.446036884481	529.401831148595
1130	1130	331.202047757876	128.396929376856	675.845698600155	552.708546468716
1131	1131	344.084682733467	129.2575681776	671.71166997906	522.822610152858
1132	1132	326.320673624178	129.515975607641	675.943696063441	528.545023639148
1133	1133	351.532410765031	131.362159056208	666.676813274726	551.002862499585
1134	1134	323.402832842011	135.070077664598	672.248445271961	540.767329381939
1135	1135	345.256950178138	131.953146330168	670.012528461173	516.045857819309
1136	1136	330.443766243287	130.593559237742	674.061070013037	529.902192451704
1137	1137	353.219085811746	131.338470360046	665.080312077291	541.383917308384
1138	1138	357.94581088576	127.965817703464	676.510306447106	535.178234196345
1139	1139	333.01464308687	132.744196561972	668.906624840624	539.696004878964
1140	1140	343.995074232551	130.103996288895	676.675776003933	509.616290628756
1141	1141	343.412368520598	125.968474926667	672.227180861222	525.819410717292
1142	1142	352.230960107167	132.293432018943	671.812559822119	521.395763424743
1143	1143	354.393097117957	131.09091996021	675.528445043454	506.84225916205
1144	1144	349.414423439739	128.744376697635	672.97316337498	527.827371742809
1145	1145	359.520199117711	132.84270550063	673.55210380614	523.220003902495
1146	1146	301.142092008484	130.578336311103	670.216499522783	519.824878163468
1147	1147	369.758195956779	134.92572978669	672.770321176237	536.05827747055
1148	1148	343.249549927783	133.993704003108	675.232496114771	505.548653391336
1149	1149	372.199741996913	130.236813177122	672.425461554665	537.221519728998
1150	1150	373.148625473704	127.227661979426	668.572542834821	536.339217630643
1151	1151	348.411669140817	127.828735070511	673.967114149294	510.965043732311
1152	1152	343.005762142302	124.684855279593	671.972272336318	535.471027983526
1153	1153	342.984751484343	131.581456808382	668.99886732997	510.550528841874
1154	1154	361.100389276314	135.113260596504	676.274526793869	543.571982110811
1155	1155	338.265892465646	130.92517572336	676.350492017179	531.550100442425
1156	1156	324.838063940348	130.15702321381	668.551393439656	546.235717481655
1157	1157	375.40490410931	132.295686222775	670.686044035477	538.637584716075
1158	1158	323.460161949223	126.898586459658	668.175234188225	533.743568009689
1159	1159	371.268568423696	132.74778299009	672.362977024185	510.322914218168
1160	1160	334.653850963433	130.249210507549	670.903225989199	522.988512931872
1161	1161	335.860471099148	137.383885566633	673.21825413797	509.010040603301
1162	1162	321.486612458044	130.094162792782	671.387948103942	515.441260280662
1163	1163	341.341019004711	134.409753780636	669.322718365369	519.991991044953
1164	1164	367.42250369021	127.261692282982	672.855524575503	508.239278089791
1165	1165	369.481855551561	130.531255049679	670.582139174814	533.599663259948
1166	1166	355.260321381323	127.843902017316	667.640339078247	506.795002429617
1167	1167	353.538191998423	129.927666408443	667.619585588801	558.37291540881
1168	1168	354.932347960173	129.61004057872	672.452136640629	506.626278302038
1169	1169	345.010962719513	135.101999056704	669.110394583756	535.350215098683
1170	1170	347.438152841697	129.918476638226	670.204074871451	522.078519432695
1171	1171	355.689281237457	132.814304244756	673.702248743637	506.91406111439
1172	1172	316.878996029307	130.525300427919	668.060111940255	532.327278040531
1173	1173	348.867475234848	131.858937400787	674.457389582828	545.999979625011
1174	1174	319.433531266579	125.568025578604	670.34014155163	527.23939916454
1175	1175	357.06671034556	129.715050904404	671.313048132861	554.589257233765
1176	1176	333.190392083073	128.663392729458	674.550476155724	536.456799585348
1177	1177	347.190222965396	132.492149942271	668.447896070114	534.904845881965
1178	1178	358.772623363925	126.55032549775	670.803607911675	524.095177802606
1179	1179	335.359230183982	134.978820081445	671.170486113607	564.274363752201
1180	1180	328.003506007847	128.780594485104	672.646884347872	530.900245009898
1181	1181	357.3492887737	127.192012731585	675.74415630536	506.86093545416
1182	1182	340.465202125939	127.846573841651	668.056518604857	513.808408301879
1183	1183	362.278186528997	129.261543725105	672.646324768746	497.2436816256
1184	1184	363.421767401761	133.081725209833	674.132161811106	527.512914226038
1185	1185	320.637639237878	137.872943755208	673.954928122659	563.966327994986
1186	1186	347.918770370488	133.336064768097	671.784881823308	556.94708166124
1187	1187	382.408803037625	134.945621024283	672.863767467731	527.514686359099
1188	1188	362.921808728679	136.5486061266	679.155148490033	521.314271571076
1189	1189	325.071116510014	131.299865061789	665.118938965243	522.195755069162
1190	1190	344.954436787604	136.217788594952	673.180807194249	531.203522403203
1191	1191	344.385806055398	130.151356598487	672.804152663552	514.728826757965
1192	1192	369.838324605017	133.1571782282	669.333417222796	542.43254821285
1193	1193	361.356125736438	133.363772292812	670.712998071273	535.301332748833
1194	1194	351.642383324222	133.092358139761	676.02398169161	512.760796674129
1195	1195	338.041265015444	127.644815840671	676.05688927175	492.570921932413
1196	1196	338.956799674689	128.98749637992	675.270642864335	520.162450610266
1197	1197	354.989733728225	131.580277273235	672.614090193078	529.102570490048
1198	1198	335.985641024186	134.780854144976	673.284177470832	523.724781784476
1199	1199	352.451424959584	134.292877295863	670.684387253475	512.336181029792
1200	1200	340.414431331499	131.256011522256	675.748474867362	496.402309629557
1201	1201	334.671374386484	134.339566629002	669.807417229686	515.019236290977
1202	1202	330.977052096104	136.724097637882	675.310782772598	529.979144106115
1203	1203	343.691570145257	124.64374975146	668.589098085714	498.697211605883
1204	1204	349.360724461659	132.397436562499	669.434304127772	519.589256480211
1205	1205	351.947165563098	130.419376456965	674.183031547655	512.185808204835
1206	1206	343.723338099496	130.715628419709	670.755377239005	516.846293983893
1207	1207	376.29995893718	131.910157041192	668.545774237015	530.194299403879
1208	1208	375.749746436337	124.652386022826	675.108765647459	525.260942858678
1209	1209	366.108881075616	130.420450922032	675.017206551026	528.505538126157
1210	1210	360.199444100261	132.709394358829	670.172118152043	504.245178263865
1211	1211	311.184352317768	135.977501412126	677.242216175272	529.81586263166
1212	1212	341.236852946432	127.08703752499	671.660961179257	537.004711424036
1213	1213	366.178511137304	126.655571927702	666.622070906617	552.182602455445
1214	1214	322.8663500627	132.140244878142	671.188025152418	529.167190140269
1215	1215	346.569801137669	130.529526169476	674.033742097127	541.470026183729
1216	1216	384.18997842025	130.257004688864	669.919030201434	544.66730880139
1217	1217	353.454516874768	128.659891160875	668.966327595144	520.878673579849
1218	1218	356.523877705176	132.773333834802	676.436367061266	504.365636753139
1219	1219	347.132813241412	128.45569641652	672.497660749415	503.860423171381
1220	1220	343.565515790723	131.569200207821	672.16355495634	532.944309330833
1221	1221	331.477811937841	131.415697443423	674.350171003504	544.326941239264
1222	1222	320.24965174662	130.479081224147	671.779283759488	531.857043398187
1223	1223	325.852771836184	132.731007209038	667.598551021026	520.498717599845
1224	1224	361.894432020253	130.910643719332	672.636734694224	519.967219963074
1225	1225	345.883631801413	132.199480728362	672.93599754611	501.659140441941
1226	1226	341.021705357004	126.285018784966	673.135486382898	497.112656521076
1227	1227	338.627075994513	129.672832980341	672.496667710763	535.611987614245
1228	1228	314.277726330895	129.157011232979	669.784769978039	487.201039343321
1229	1229	355.87965793983	134.649842080176	674.634515293539	500.974585154589
1230	1230	317.097433012622	130.782214520761	669.867412876188	534.531806253632
1231	1231	371.373211388463	135.965172753992	669.422984054736	527.243554851381
1232	1232	346.991811722304	131.42037568006	677.697621692798	517.669505305642
1233	1233	341.205134713518	129.215487125994	671.108340943607	519.359626505864
1234	1234	319.76498822452	126.113010146292	671.222278679513	526.76025853112
1235	1235	365.435063226988	131.301804727841	675.944909758172	528.442636620903
1236	1236	337.651291582015	134.701770964592	672.334745720618	515.098905672893
1237	1237	332.051463578161	126.446733392892	667.44558799346	547.463462847631
1238	1238	376.044164130694	129.135620097923	669.302610474083	520.640265436974
1239	1239	357.73538316771	131.089054723902	671.033799953877	510.262902945387
1240	1240	338.473537364828	131.019763864895	677.599050607835	525.415079559707
1241	1241	322.759254509055	137.864991191755	672.860097299189	520.401928699516
1242	1242	364.36418960134	135.221352459785	669.161169205723	540.913046013298
1243	1243	349.290730669005	129.462340038558	676.354846605544	509.930436220019
1244	1244	345.157915318243	127.920067136039	669.677817676015	524.361313200102
1245	1245	353.579971898945	128.340171886488	670.109779716032	560.504616050288
1246	1246	341.882015641301	130.03237880797	673.536934296974	541.419491425819
1247	1247	330.811316224807	123.860071007953	674.716519732372	516.435873303378
1248	1248	348.388393217217	130.459719479459	670.422854939233	556.411301891224
1249	1249	341.181248128567	133.15921613434	671.754208309588	513.561752172693
1250	1250	323.419832712095	132.773632961086	674.195566682842	513.427466856824
1251	1251	352.9758866251	132.941773613012	675.307665497941	505.140467527969
1252	1252	338.871580485906	132.32772038292	672.581367763446	511.072182150692
1253	1253	343.132216444559	131.384847117664	675.577764872289	507.812047336512
1254	1254	344.430365253629	130.469170319468	674.801876464422	512.691196142294
1255	1255	341.172595243415	128.096096625852	671.443737723417	546.83521023141
1256	1256	339.538300014856	126.707162274341	671.575674274689	545.300010899327
1257	1257	328.747604638348	126.082842424258	675.075317242283	523.480462005521
1258	1258	357.446413082865	131.754368621853	672.91957163717	551.46641348509
1259	1259	357.752366845648	133.017931633977	669.162515802023	479.675990533821
1260	1260	357.227786782458	129.382784087389	676.857915159252	500.357179638839
1261	1261	305.905257957372	135.408133411261	673.055169773707	497.186739130357
1262	1262	340.60068375125	131.353007405027	671.573946134793	536.884832277973
1263	1263	386.812296436342	128.844126098633	668.324162479832	515.115920429293
1264	1264	351.098425090724	133.472062854744	677.823490189467	498.574008534218
1265	1265	350.447738575448	128.05331534733	673.046844273821	519.577631261971
1266	1266	374.557925023527	128.319382720967	669.798147577063	532.617387381904
1267	1267	339.820364038321	134.540646522447	674.890318182879	522.119838039334
1268	1268	329.798863691792	133.194386333966	671.75018119507	536.448392720736
1269	1269	369.497049776866	125.443209898464	672.755003464584	527.688838349936
1270	1270	342.783255536607	131.75179330786	676.718726897295	522.822854585505
1271	1271	369.12838298111	130.561412196586	666.127895359336	537.548146972159
1272	1272	352.547093910931	131.822315650486	670.525726242424	516.937631553504
1273	1273	342.407360346027	125.97945017741	669.467602587016	521.224900947828
1274	1274	336.210853587682	123.641264140872	671.916228303768	531.419933392331
1275	1275	362.015728861375	129.627248847711	672.361656556825	516.893471825193
1276	1276	351.953638323547	134.737170561855	671.006891455165	542.526464076765
1277	1277	339.416148294349	130.66096419064	673.715170340223	512.667961030736
1278	1278	343.610601779209	133.125528502508	667.904822606633	544.355521068807
1279	1279	342.485792583882	134.327922549839	667.729577541916	543.336512130273
1280	1280	361.172544007019	132.283716720699	668.782233863146	516.701956816292
1281	1281	341.271860563699	132.030704639923	671.171061764797	531.511534563973
1282	1282	347.785844454203	130.392798703478	674.808201434052	527.342752145983
1283	1283	323.100843730635	127.315252832764	669.361110057518	527.059553126584
1284	1284	357.599767644933	132.570068419384	676.872711186866	532.845568474705
1285	1285	348.392298786687	126.402128780805	673.885326202831	553.029542552476
1286	1286	344.532204040234	135.782316160983	674.786597622006	534.212092142806
1287	1287	332.608745142357	127.535029535438	669.753492846439	520.495744345358
1288	1288	330.548292288397	129.112387601456	673.224596411353	532.036595417888
1289	1289	325.933328194481	130.561397957883	670.143294229856	537.461994704027
1290	1290	356.913997030761	130.741424268119	664.708497305517	514.936695659462
1291	1291	321.125998367178	126.729325317236	668.671939584885	547.657631217674
1292	1292	338.733484595248	132.414574138687	676.950828819687	552.388728861081
1293	1293	333.577317880105	132.492353605364	669.182148020369	525.821166034826
1294	1294	325.504740864046	129.703200022984	668.969248233018	535.138268857474
1295	1295	344.523685071115	127.765548260107	672.995931568358	528.372678253433
1296	1296	350.301512784675	130.164634567844	674.436723513641	531.355607001329
1297	1297	345.794000250791	133.787830674448	678.049738501279	534.31163589219
1298	1298	328.38633776891	132.913676761934	672.097773941971	530.925504758281
1299	1299	364.326891094442	126.449079908612	675.902501896712	529.01403809624
1300	1300	360.159846577425	129.45625621175	673.17582496018	514.373795129062
1301	1301	343.929177471688	137.066806526183	672.587717311012	533.69060649686
1302	1302	337.032822575192	126.602157078498	669.642067436643	512.944562568679
1303	1303	361.037837335631	129.879028815952	670.166052011432	527.728501227218
1304	1304	337.990867067311	133.490976181581	677.219270839631	536.552728531236
1305	1305	342.091190166811	129.643652692248	668.037207032752	516.645353253498
1306	1306	339.701541322146	133.946661040837	671.653150436811	494.947012466721
1307	1307	334.829121306826	128.37432455221	670.802905910223	522.157323400501
1308	1308	333.105751594285	133.411893740779	675.484577508388	531.886888839837
1309	1309	358.233080150146	131.458340927215	674.850189819699	521.064466246482
1310	1310	341.981123403771	132.192600449641	668.050707731858	526.007258504703
1311	1311	340.967073714102	135.835093232358	672.725425725586	515.23869586889
1312	1312	350.766364283549	132.180409903767	676.612650517239	519.362740847829
1313	1313	348.552903483502	131.191637963928	675.318453194807	542.939511424943
1314	1314	365.849281212208	128.490472266078	671.378483682804	525.118876964448
1315	1315	388.50497968305	133.013154192949	672.080619594598	536.724199807764
1316	1316	309.035046342437	133.280237425706	670.213495056804	542.099312674422
1317	1317	356.589625395833	129.316228437751	676.524341141261	524.124403672053
1318	1318	350.486808827791	128.150204734095	674.723320544053	543.069123004527
1319	1319	341.396168752522	132.267352108733	675.118452167591	512.050322514936
1320	1320	337.892496478417	128.577550340991	674.463150411463	524.589726891436
1321	1321	295.629964025272	129.449581390009	669.647511239561	529.214546707954
1322	1322	351.964949278216	131.056718752878	676.749298662504	515.500044815685
1323	1323	343.796750175127	131.970074155891	662.324719443878	529.833697353576
1324	1324	335.132056747459	125.597701155916	668.068723908513	486.993725189447
1325	1325	344.107355967918	125.644658452605	672.181109390722	514.028213106283
1326	1326	351.535937808596	135.801535703535	672.015790043092	510.141114516487
1327	1327	355.805986225392	127.002466381622	670.594692397336	525.185256938553
1328	1328	359.739377779307	124.39200918701	672.990331553983	512.985150135181
1329	1329	349.455902784112	128.833700199054	673.172645177308	528.428251422717
1330	1330	346.163932903633	129.527211412967	671.115649501838	531.479176899659
1331	1331	373.443285718439	129.888810518927	673.087384690343	497.874939444856
1332	1332	330.174466108938	133.89588619055	671.206269494258	536.067261715784
1333	1333	339.409429835361	134.169731850742	672.12867809562	534.139142652096
1334	1334	342.266975707513	134.890950823297	675.642883281287	513.60814481875
1335	1335	348.001443502082	138.200685690242	674.061429006009	526.981403615855
1336	1336	304.119655801582	131.313024476878	672.588011485163	538.092049485309
1337	1337	349.41631399681	127.267395314049	674.605961834199	501.698795011497
1338	1338	353.634296328728	129.940740443284	672.721948320074	513.891915802703
1339	1339	321.325939527001	134.43322885986	677.965501360948	515.989265365183
1340	1340	342.530667258893	135.517667819494	673.480635587127	493.247591138488
1341	1341	333.525478743687	132.891965371559	674.783009990659	516.154204974117
1342	1342	322.311866811662	132.377630899481	667.291756739424	523.873948372432
1343	1343	347.64256330577	131.875599750953	670.39884172182	486.305274734076
1344	1344	333.349787903474	127.894660785349	677.11882940254	515.011806480988
1345	1345	343.094500795254	127.108858817462	675.817982144219	518.166132352316
1346	1346	324.731941426161	130.934023500248	664.998941180388	509.815152241409
1347	1347	335.369697236781	128.813699451969	675.286566815902	524.852433758987
1348	1348	346.181312209369	130.819317067253	673.148146598958	503.607150631413
1349	1349	337.878165869004	129.440734944503	670.251780118647	522.870421183995
1350	1350	355.487341133157	130.090364704121	669.308953826418	512.744867325107
1351	1351	317.766689191236	136.030605768704	674.645648181903	510.880268103279
1352	1352	327.01917466913	126.339970647227	672.990461380177	531.465778054942
1353	1353	356.85066972076	131.975331712707	666.208890151565	526.04364397351
1354	1354	333.479694698463	129.11426526775	670.716444717712	534.869817036713
1355	1355	362.669519814153	132.18489265672	673.24180100031	522.125451588858
1356	1356	361.601744251408	132.139095611031	670.70122070398	509.653386614672
1357	1357	339.885606287955	129.955194498096	671.540697767269	514.80104006417
1358	1358	323.347463304863	130.290845059305	678.044636174016	539.135748728714
1359	1359	377.015594459276	135.765419271338	674.407043233356	516.670808193115
1360	1360	361.409896806308	133.940911853228	676.459803945713	519.632569187891
1361	1361	341.00383479081	126.437468693409	672.315703455855	530.489596073413
1362	1362	332.643867803251	132.916209237137	675.426864801959	513.993844938964
1363	1363	363.848836545153	132.203913587183	669.612929020337	536.617445585697
1364	1364	326.67412550468	131.296203965909	671.821851784644	532.091931012475
1365	1365	380.531081729893	127.466467944847	672.462497172583	535.504699759795
1366	1366	359.45894682051	125.102095068015	669.431417610163	533.939892241071
1367	1367	322.185415608822	130.378366427767	676.593815685156	549.453461597743
1368	1368	317.525555273049	130.988589681166	670.844386734465	510.106165737966
1369	1369	336.726520863055	132.594390657279	666.268717347064	515.19217890391
1370	1370	349.204607378774	122.135810652696	676.073898847437	544.245005722611
1371	1371	337.361892540004	130.85375374227	671.549191344872	534.088703937217
1372	1372	354.850655470564	129.516283787779	670.991610009879	515.600404131251
1373	1373	357.904813273001	128.3702223461	678.272236925022	525.33282055463
1374	1374	356.781002034052	135.679438049995	672.704260081954	526.378166251428
1375	1375	321.392908308273	133.896411367045	672.726245319447	538.28915419325
1376	1376	335.757335666173	133.876082933711	673.607565251167	549.502650980438
1377	1377	362.418052230759	133.617500529826	673.178985096805	523.759763386395
1378	1378	352.756963372731	129.714968410114	669.88101419155	516.090497705266
1379	1379	350.355639279631	133.463243008743	671.472300209766	525.674349428976
1380	1380	338.891270766845	132.229876483807	672.488501331858	512.507311586181
1381	1381	326.502950714318	134.736050459294	674.496227163667	488.84754694945
1382	1382	347.118531378401	131.759793844153	674.385743601766	535.290342561803
1383	1383	321.695426158116	126.224741032744	677.474550675771	541.479570841716
1384	1384	343.068207822384	135.344657765804	670.11814711421	527.584089309089
1385	1385	321.246765186063	130.968147355811	669.404542187354	522.612844606548
1386	1386	326.939141809459	128.945499237348	675.622933907099	541.911511101939
1387	1387	338.541415626019	130.906919782752	677.667692585772	511.013591718284
1388	1388	342.051956889376	129.581617495102	664.50503705393	530.318941311877
1389	1389	338.989133935832	130.8293350222	666.849631093691	542.120813280246
1390	1390	354.887866337738	135.309264217689	673.469650716264	527.406250212762
1391	1391	346.384341329558	130.543031560686	673.831843981571	541.984394041137
1392	1392	361.442961830459	135.833012896019	671.209315168766	522.90045944978
1393	1393	360.502563035419	130.060566806128	676.981151560292	521.928946461618
1394	1394	317.086665553289	135.538660670464	674.218412326255	527.904018252735
1395	1395	320.818631700893	133.89490487463	669.183845923168	541.062278186084
1396	1396	328.307366241356	134.787711694958	672.227214352332	536.052257342437
1397	1397	350.663249989725	132.125242269921	676.696200255038	509.954619100312
1398	1398	337.253663348391	130.926163844198	669.696136547649	519.343210530661
1399	1399	329.036920747749	132.479673274095	676.339664643558	499.708461453807
1400	1400	344.486116723145	129.232838370525	669.843120486825	522.960142198913
1401	1401	310.577952303285	130.920604899129	668.190546478417	523.926935833598
1402	1402	317.998320763246	131.69435919716	668.938610309694	523.435347473921
1403	1403	380.401523469932	126.006021592858	670.27776245919	535.349020889223
1404	1404	345.9786704005	135.582604023462	670.871630901073	563.5657965693
1405	1405	366.756064682074	129.665166036693	668.042314476454	521.536420957107
1406	1406	315.404093362517	133.405907942194	674.368511000145	532.925551997528
1407	1407	354.291006080201	130.167257795084	675.353587884757	565.131135885927
1408	1408	318.559235722162	135.118678459961	668.242120500874	517.913190660569
1409	1409	360.925076791952	134.550214210927	671.636581148674	553.165357506797
1410	1410	334.254039177032	134.620843346729	674.473453978381	479.498915948973
1411	1411	344.772510056593	137.390337225362	671.928506790102	553.481358686821
1412	1412	341.217096304711	129.359714551641	673.692423934444	544.649431152693
1413	1413	365.837066804218	131.352840869622	666.038249409581	532.602262585753
1414	1414	359.654840189607	130.048052859663	669.509521542408	506.030568981853
1415	1415	367.559226803195	129.790557182417	670.023798119552	522.083081392769
1416	1416	348.89635268548	132.685987155985	670.091495038511	529.786222623956
1417	1417	346.092381460044	130.487973689435	675.937446580725	523.733198040638
1418	1418	327.245598334387	134.14346057603	671.508038204834	504.764906400606
1419	1419	320.80960243056	130.557824154951	672.468412255747	500.993112804998
1420	1420	341.417390690311	132.419335439662	672.586888473422	516.863296786025
1421	1421	355.571853140175	133.810685795036	669.98367529573	501.773412486305
1422	1422	353.681012350735	129.546300088645	673.40796893225	500.586882903937
1423	1423	323.70912483057	131.649715455402	674.14682051364	538.437798231068
1424	1424	356.362368520858	132.642821952249	674.089795507277	517.163575007788
1425	1425	320.707641930025	129.289836975076	668.136845440794	515.474999721682
1426	1426	321.852146672521	132.691508594329	672.737659602796	512.70759575588
1427	1427	310.815493803991	133.084132461173	673.188008534927	531.251842283078
1428	1428	321.621676586962	132.932945485016	672.75934138337	525.787900744263
1429	1429	329.209759646004	130.216737154027	670.830787725179	501.464486109668
1430	1430	327.357567782572	130.893931077707	669.346787725263	526.693121446674
1431	1431	348.214735389239	127.381268393064	675.58456973111	526.861219323641
1432	1432	368.194897329031	129.357255018155	670.309115716733	507.948860019999
1433	1433	337.836601588474	129.501284616247	667.365495794141	521.168514935757
1434	1434	366.235799563606	133.120654431616	667.937146794017	535.682751339823
1435	1435	372.314212821936	130.932879463064	669.746932815931	510.517628242559
1436	1436	347.627892576534	130.635578761001	671.15620480497	525.611454443256
1437	1437	377.136335411333	131.845256113901	675.989875548698	501.597134320317
1438	1438	366.458682155616	130.730260437062	674.911180011514	549.616396436914
1439	1439	326.280917145696	134.237098150405	666.768196619959	539.777478095237
1440	1440	295.936236006255	127.834407010999	664.454510169805	534.320778687665
1441	1441	355.398736101183	131.254202001115	674.081820107437	544.152386764662
1442	1442	311.839315737234	131.529489411949	670.824557826213	532.221328323647
1443	1443	348.206915321465	134.805999140298	671.079721101054	523.60830958221
1444	1444	335.36603498506	131.155016989351	674.138216829127	539.05336134786
1445	1445	333.674795469623	133.616650732882	673.444868384099	525.073225824773
1446	1446	363.698656689475	130.268447561153	671.169512116677	544.548049600367
1447	1447	360.292212249886	132.565508586727	673.011256071417	526.478547227581
1448	1448	358.766030673499	134.620155269442	672.616006163402	531.394420532777
1449	1449	361.197811360437	133.590532650725	673.903808188383	554.123575175725
1450	1450	358.324080528665	129.062316607987	667.158030675842	547.478177937408
1451	1451	340.420166898	132.051699437088	674.00662195825	540.527104377126
1452	1452	316.597493022089	132.233203978355	674.765131989076	488.726715266687
1453	1453	291.128875583078	130.274863241244	671.351488386789	501.996740297184
1454	1454	334.17955194297	128.394258195316	675.548418993336	543.84029107984
1455	1455	364.423870625079	130.895061123071	670.376714341732	533.815973952018
1456	1456	332.451494298949	127.255483448164	672.160877248864	542.942670752609
1457	1457	338.628723461397	128.700573451092	669.67992827134	545.016098412054
1458	1458	367.387508158205	134.016342063231	671.38880837435	501.566807613474
1459	1459	328.746564051117	130.989903783986	674.075037163712	525.086223168028
1460	1460	371.100701154115	130.579100821229	674.400066450833	517.202113023294
1461	1461	325.53771233489	133.495003418445	671.665374137047	515.401937664168
1462	1462	327.527125830118	126.91107724803	667.037358372648	521.686685566071
1463	1463	305.671077145617	126.237502705846	666.971148800073	542.112255523918
1464	1464	362.514472590792	134.81092872327	674.720175273014	536.573472789294
1465	1465	323.287528499241	127.976423431278	671.045256320644	552.245780681052
1466	1466	352.362055574183	136.375893446046	670.070131609512	515.47498523049
1467	1467	320.812421815036	129.667648682459	675.218253531021	517.186294901166
1468	1468	359.43390686654	131.917315029991	672.439591167669	520.368051453214
1469	1469	333.229616451403	131.380555009212	667.325897984522	533.672866644435
1470	1470	317.786909095453	130.079957366146	670.546024422832	530.669880716753
1471	1471	331.417894130015	128.793807101813	670.631571331929	515.292392094906
1472	1472	326.159139987042	133.859223266336	674.092443554515	515.728331006375
1473	1473	333.373654761778	128.852427598136	674.660887095344	515.44183135691
1474	1474	334.4208904327	124.960727632584	668.126726521695	526.840550181279
1475	1475	368.35079153151	130.798322122573	672.473009243056	472.545250300608
1476	1476	344.763752749425	121.09257610686	667.757051268433	523.134261556026
1477	1477	349.547200435477	133.284329415332	677.647227281809	521.775713229858
1478	1478	325.421538999199	133.066476051868	669.9818659625	553.811436446003
1479	1479	307.724919123921	128.534367016787	669.52250649824	531.038248327335
1480	1480	362.737764629693	132.072319377391	671.95269160518	519.328459085086
1481	1481	335.578347162035	133.45443409023	669.757288185851	532.508216558219
1482	1482	356.614437450556	130.5560861525	672.349912070496	512.427801517327
1483	1483	335.999136658186	126.797150139026	671.973153072269	536.299415563731
1484	1484	320.582392178282	133.557126193046	671.008114349815	508.096853575315
1485	1485	321.620023878649	129.648449865237	670.495601354096	505.110304906262
1486	1486	350.309517227342	132.631134144184	674.172506306935	516.777709999143
1487	1487	334.593864653828	127.006327365383	673.742225986742	494.282075158405
1488	1488	318.197716725718	125.275059159241	673.745507508281	554.96822217579
1489	1489	359.518101536623	126.764361189675	670.638973450233	537.98836819944
1490	1490	366.320978401774	131.460518538616	675.598029815807	507.059778806048
1491	1491	368.911610932653	129.367722254598	669.707726712484	494.38933280948
1492	1492	358.635255522601	129.86449061028	676.952611934474	525.871917603253
1493	1493	337.640826383586	128.751550889922	670.085391737319	542.467769230407
1494	1494	385.573209526614	133.74372955416	667.141158342152	520.523387444329
1495	1495	347.02271274619	134.72097617104	669.260356095346	531.766947110881
1496	1496	362.030813655662	127.679723077915	672.00080708433	553.927967852866
1497	1497	337.496414056703	130.295033002587	669.300986648262	543.523587597015
1498	1498	333.976713343233	133.819704370564	678.594764224189	520.750340016268
1499	1499	331.481446854138	127.517580237406	676.40870069847	529.207362093634
1500	1500	354.689711773462	134.97544295886	671.164766920279	523.928031513308
1501	1501	375.881568994415	129.120446536404	674.381674522176	522.678700074027
1502	1502	338.151378786905	129.103822742568	671.053747408469	540.101329911337
1503	1503	337.039933833089	129.348369327405	668.582230418289	546.020757658559
1504	1504	351.527395859869	132.985572591729	669.035714430246	548.906963168306
1505	1505	342.611496631994	132.244146498673	670.97815998095	513.47520886948
1506	1506	373.582324034018	131.752855943609	670.882774817133	509.364726166718
1507	1507	336.772761792835	124.895537140324	668.908798003427	504.284356982499
1508	1508	343.615479981283	130.07175075156	673.122962359429	515.781246648345
1509	1509	362.908102850755	130.628178240104	672.278449436512	509.132271835802
1510	1510	344.428635091541	128.921333026721	671.933525931504	545.552755691396
1511	1511	356.776932877506	130.381522515219	669.649696672948	518.418680238306
1512	1512	355.488553077305	124.371680769151	670.882430622174	515.250993606376
1513	1513	359.576309469729	132.878045357668	667.612035637958	527.989845967248
1514	1514	332.962673373469	132.026700074204	674.103322006537	514.916935180583
1515	1515	319.393186112766	126.168620298798	673.054797575433	504.479920096474
1516	1516	338.894605298673	129.182997235462	665.200163915569	536.914718797746
1517	1517	332.976166495833	128.727854219511	671.780543712782	500.113370779285
1518	1518	342.915375491559	129.169284060867	677.710181681028	548.475183793375
1519	1519	341.806140559102	132.081544962635	674.474107408433	538.128698020892
1520	1520	340.129870822142	131.330627178011	668.681942610999	512.690482578034
1521	1521	367.000935491987	132.656793987543	673.886161055398	546.996736017163
1522	1522	340.578445784248	128.836383945103	674.390399243839	530.478232932044
1523	1523	316.412702585911	126.658611572688	671.132180575717	480.281680594628
1524	1524	345.095853351257	130.227316003721	669.757379177365	543.093090023493
1525	1525	315.414106210877	133.838645363942	672.79421534487	518.053341650666
1526	1526	314.660373550829	132.310168359939	677.567899098278	532.335668892039
1527	1527	369.733330344586	131.698912198513	675.246868666648	518.052263041063
1528	1528	336.741218086817	133.594491965838	678.4626967423	502.254136006357
1529	1529	366.019529069309	130.875467442471	677.992344072674	529.531676896844
1530	1530	324.793000243825	130.048114454245	670.150085345032	513.614553953061
1531	1531	311.408488987992	134.33473447003	668.342919952001	488.693630414157
1532	1532	333.510354987218	134.201729208421	671.983144563883	535.148929240765
1533	1533	338.267875782093	124.115919859706	674.82683144262	524.452643121799
1534	1534	341.01648562944	133.013571424855	667.78415995863	512.147863115684
1535	1535	354.467938656133	129.176340910649	668.456951370927	534.315865299227
1536	1536	331.71401203361	132.355332061355	670.08158439196	527.532675892397
1537	1537	360.474964368824	132.13113069378	673.786865059287	547.644833277228
1538	1538	363.956360292656	131.442041178886	671.976627252056	522.010533162763
1539	1539	329.963891831417	127.608837962572	672.957868168678	524.749900927134
1540	1540	329.55932474204	131.471519326997	674.912618367191	527.310963888777
1541	1541	348.951801656266	124.539208161872	669.121975114475	507.355383281763
1542	1542	331.129922382969	127.356338497641	668.700260955108	535.625927308078
1543	1543	348.994284230542	126.988823858901	668.558172884263	537.575388801098
1544	1544	330.143738815553	131.991833903789	674.653164981543	540.953318644561
1545	1545	347.537713951948	134.88426603698	671.684876715078	520.104231157086
1546	1546	358.218154522154	129.03312101621	671.312501577091	520.257159032995
1547	1547	373.524082134832	133.392483015715	671.951843727158	547.1791593739
1548	1548	331.758895599149	131.949752860019	667.255006769986	490.340899406064
1549	1549	362.675270307926	133.38488115259	674.73775221347	540.347554335339
1550	1550	339.466133585461	132.478870282359	670.98926265434	536.096246162428
1551	1551	353.355962374053	128.306018667595	670.859772224197	523.429184002491
1552	1552	336.952224371163	131.596243451272	671.456661693265	535.577926553477
1553	1553	344.437530608302	135.14636322823	673.395754256228	513.298754413638
1554	1554	343.261600153519	129.952871895094	669.514842366821	528.867280072237
1555	1555	355.244327029473	130.838660020161	677.478565724949	506.889503469051
1556	1556	356.756371031831	129.469056860871	668.40342220048	527.025304060217
1557	1557	336.498338573507	134.865982647704	669.881108860656	504.566761636318
1558	1558	356.448411346337	132.646898981293	671.458879282953	499.053026324056
1559	1559	343.002583253603	129.211112435775	667.11213999658	524.318926469961
1560	1560	325.632593294485	129.696844430215	677.514107453074	528.825306912317
1561	1561	339.512781043853	131.806556043306	675.777939417247	509.676601154402
1562	1562	339.778115178233	130.78462140157	682.599957893491	539.124471863093
1563	1563	367.400392837472	132.079069185825	672.314205666647	509.300318798782
1564	1564	351.210026431824	129.843510397765	667.576562850949	521.376135340054
1565	1565	347.432426379641	133.99098047681	667.806864197522	531.272580769135
1566	1566	312.829694844606	130.966006956636	671.425236899086	504.354396203871
1567	1567	342.311473293622	128.257022665646	670.473525517027	522.005916721062
1568	1568	332.915389997545	129.520711971242	667.196693266779	534.380735130996
1569	1569	370.694277980416	131.760011714008	671.903120569805	528.109032701195
1570	1570	320.303722129928	132.740710268093	672.962762530805	511.870317426749
1571	1571	343.989454862462	124.949089011199	673.692415676928	512.604132145166
1572	1572	351.053730949606	130.362087415787	674.031119160661	533.530404888044
1573	1573	344.372091826042	132.437362422667	674.492558376126	506.231252303024
1574	1574	364.63632048977	129.286033245703	668.169557581376	487.805020856079
1575	1575	340.177763247598	136.71013182386	671.829002681071	517.408168550602
1576	1576	340.807120341158	129.000829920659	672.216846635199	505.856580003446
1577	1577	342.940089094959	128.799645802719	671.475572733965	482.163495783843
1578	1578	345.318268424555	130.163537367872	671.440487251487	490.795348006349
1579	1579	335.814984355749	132.661030078825	674.364935100895	502.927176354813
1580	1580	312.184082652434	132.21043591216	673.540501898067	522.983215745161
1581	1581	335.048979033016	132.510907252203	667.601540167182	531.136560902154
1582	1582	356.571936260509	129.444387085399	668.045336199568	528.404256181392
1583	1583	320.67711481835	132.437304701496	674.935676021286	561.768253100116
1584	1584	324.883704897962	132.004335483516	674.797761093845	552.739761336108
1585	1585	330.62763193485	130.182356786788	669.614452027655	520.178114121768
1586	1586	328.71485209272	135.120488216574	675.721760066331	512.285033567849
1587	1587	338.571249050399	133.972608480889	672.098860987184	544.939834942429
1588	1588	342.862953472455	126.391917471806	669.491098528558	521.410613709931
1589	1589	342.648012985679	133.051907142756	671.234559387559	498.412293284625
1590	1590	356.907390528396	135.063374523523	669.055952043342	516.249294192781
1591	1591	330.25819775848	126.103512329151	665.374020127057	520.527311578996
1592	1592	346.923211784788	128.016646821604	672.474356782968	512.490040215168
1593	1593	340.768614323776	130.004826481879	672.134049413509	532.562860306584
1594	1594	337.268257037409	130.288461540643	673.61071002557	534.165272297215
1595	1595	363.833681381029	131.905156864713	667.957683022271	528.933646151448
1596	1596	359.384235365703	132.930467704179	665.153128083993	529.874796820779
1597	1597	340.294251875439	132.1054154217	673.37948826463	516.072895233327
1598	1598	306.992389134965	130.713645616311	670.440542674619	551.164898041912
1599	1599	376.28418132912	131.241286160852	672.376814187957	503.319011990655
1600	1600	355.595213930215	132.365437579056	670.048667448677	545.308068525253
1601	1601	366.033316483726	130.771797256597	674.667906703755	532.65406062153
1602	1602	334.793104380693	132.38653541796	673.827578606	542.169035160473
1603	1603	340.772287829357	124.964462442725	669.626586925512	511.905447627819
1604	1604	347.412416666634	131.223272349818	670.700448978899	504.649253316351
1605	1605	334.396940791009	127.905241208852	669.705526837993	552.483868836294
1606	1606	369.251803789288	137.760722048891	668.921978687348	523.84522174876
1607	1607	332.651711809353	129.151779562463	677.119741459243	535.660897038427
1608	1608	332.88296607326	134.489882084191	674.222091305816	511.297495931008
1609	1609	341.734133804201	131.248657262631	670.291241470316	516.306422458962
1610	1610	356.283687213441	130.210152896438	672.904054120228	500.288063262632
1611	1611	316.138300666737	134.94109668021	670.297382124162	534.424103296342
1612	1612	331.776051786835	131.09485029956	664.938268731089	534.556577695744
1613	1613	356.135115460576	129.851345103737	677.210164789853	553.898462562119
1614	1614	335.334103448676	129.547423676458	670.07384380372	532.967652384551
1615	1615	356.14257203287	131.738376893064	673.703099189211	524.050740078267
1616	1616	360.144117400845	130.353655493322	669.636359878346	504.124763749175
1617	1617	363.023735125128	135.221971735224	681.818085010489	525.654049691212
1618	1618	328.110500017377	129.534506871987	674.171158879604	520.250989583834
1619	1619	335.773849356495	127.175734447838	672.5449606705	488.974773462592
1620	1620	345.853872407688	126.563778952986	676.771626702246	557.704703389212
1621	1621	339.86646627512	131.192288346421	671.137629106227	515.920762564156
1622	1622	323.889156566424	132.861119866387	672.791893603242	551.874779165299
1623	1623	350.312415654933	131.13945035115	668.053752768761	516.29140094573
1624	1624	326.770993970359	130.573781295162	672.131423595412	530.498930535656
1625	1625	343.801666205987	127.714901888825	667.176991372628	534.026578311372
1626	1626	352.442853980857	133.737069977642	673.432555158868	547.006910336143
1627	1627	351.837040537408	130.416973323677	676.092547773835	512.368059089757
1628	1628	361.25241094442	131.301323453642	673.216564007924	532.77616831264
1629	1629	344.547693927037	133.533653977349	669.169842872424	522.720891153896
1630	1630	345.897732305237	133.187805383207	668.338811496743	515.618353273496
1631	1631	334.507312150967	131.229535783248	672.199877028402	507.037169051445
1632	1632	372.762034098929	131.612043307952	660.372732839075	535.700415684691
1633	1633	375.529958554199	130.530710987547	674.817100214954	517.028274263105
1634	1634	341.623304437569	129.592805246347	672.228513749081	507.26304479297
1635	1635	309.62386692093	133.201314284318	666.883211051994	501.827904681485
1636	1636	368.503396271659	132.732312169537	672.331657488938	527.525153584988
1637	1637	355.95934558506	133.728320024735	673.646168833347	503.261380443237
1638	1638	337.771645237279	133.713125984919	673.741514213702	516.661326352896
1639	1639	332.541206202575	129.739819196426	673.60598006333	555.084457522416
1640	1640	382.450933167873	127.531603369912	669.695623449876	537.83477550414
1641	1641	326.692814974655	130.348358219221	675.588834517776	542.970898205851
1642	1642	322.57395805378	131.636134944829	667.873645083432	507.817484672512
1643	1643	323.113115529666	128.603361844021	673.885807619607	530.372839712262
1644	1644	362.861967485212	132.803567561341	670.392340341795	545.819172560663
1645	1645	327.165396429468	131.696595972346	674.037313180141	532.825617353865
1646	1646	377.289739520834	134.786482354716	670.9788250056	507.283337255135
1647	1647	337.790768774745	133.689195322521	664.907430196659	489.898143856918
1648	1648	367.372263226892	139.121121615516	668.323382547976	510.496598902797
1649	1649	347.535851122421	125.588277784294	669.511417525352	518.540272846451
1650	1650	337.092377727925	126.206932406378	672.773601621529	509.962447665714
1651	1651	351.290120410068	130.483992349536	667.008405879785	530.647331460945
1652	1652	345.831339953002	130.970660142878	669.73564162261	528.210904322639
1653	1653	357.863455740221	133.484766947678	672.786692423776	516.982997428419
1654	1654	345.622072605513	130.230141689442	673.326623552481	499.350007205406
1655	1655	382.84025136339	128.72698173879	668.849177553025	530.939369457629
1656	1656	337.647967597275	137.123185663756	670.729542948091	519.273272911091
1657	1657	349.025510952147	128.591307556962	669.581009701738	532.340709555008
1658	1658	334.769653019326	128.835259441146	672.685286638494	531.463810042727
1659	1659	328.384060705793	134.10820979714	672.20341696011	545.828838822269
1660	1660	358.094009002673	129.109039249074	673.889628415565	492.300047628892
1661	1661	364.196628817439	126.185045713351	668.516062103439	549.86257924606
1662	1662	343.581077692345	130.855521020614	671.641369210229	526.141606355005
1663	1663	331.411106335499	129.548375454355	670.854554426991	522.392472375658
1664	1664	345.182880377278	127.908342147919	667.733592152192	537.989466050866
1665	1665	331.835082139508	129.337980778417	672.44881166408	526.777610587093
1666	1666	314.415273984121	130.441225163345	672.160798382069	514.668674256851
1667	1667	328.034017711659	133.921937915093	678.368922478833	501.946053549736
1668	1668	315.48174401013	130.113426553825	673.177639921213	493.553548875451
1669	1669	349.723306483763	130.309818394992	670.442815623638	535.236225489682
1670	1670	362.11644778693	130.182748836978	671.833489319576	548.289771690122
1671	1671	387.604318968275	128.604267952064	671.498282297943	501.910840705719
1672	1672	319.76721394535	128.48977270557	672.920872054296	515.90543414577
1673	1673	325.013228542498	132.231156059766	674.654968731966	515.462248206226
1674	1674	386.005757280823	128.087688985958	668.26910279294	495.247387149792
1675	1675	349.024495203454	129.854667699719	671.231062025311	504.419151301579
1676	1676	321.541539646688	133.589555234102	665.465758258837	554.353942265927
1677	1677	320.920819743896	137.446088820321	668.466058745444	532.218101191428
1678	1678	351.701903172661	130.860039252294	672.815093590833	536.682701152606
1679	1679	352.211818098456	131.010506630645	669.382936477593	501.974668204163
1680	1680	327.134918458777	133.55864615435	670.337088403071	485.984179612397
1681	1681	349.368228055069	129.405990522158	671.541350766155	538.716411978215
1682	1682	348.321671734609	137.767088916741	673.190170373837	514.2723559676
1683	1683	345.124528119951	133.905165553743	667.692202322122	523.118517876086
1684	1684	354.066575899821	134.174697338958	671.64462258034	502.512161471512
1685	1685	354.739967981654	129.377557923531	668.938556942357	507.267184340833
1686	1686	341.29983394216	133.710960499679	667.679051241387	506.213110793203
1687	1687	359.483983852794	132.73591139891	675.335825978461	524.781592368481
1688	1688	330.243498263405	133.541249715422	671.657304696492	530.200140902351
1689	1689	374.090136586433	128.214546490741	672.671363463286	521.045387322951
1690	1690	350.060724866612	133.173904744706	675.101398132148	520.993982170727
1691	1691	337.418811625004	129.985756935696	670.643556821136	550.728760106082
1692	1692	353.056490362523	129.190583005255	675.079249225171	514.790580138523
1693	1693	368.6243811154	133.168860512029	670.310217992384	524.34405254096
1694	1694	373.2268840496	129.708940380214	669.335676716074	515.223476910529
1695	1695	353.892572938902	134.935028651275	667.841280832058	509.942813053493
1696	1696	363.934201279394	135.00648186504	670.981662777662	549.594883763422
1697	1697	318.24129274588	133.654519909924	670.98366661809	553.467402510817
1698	1698	358.028519812375	134.614423073763	674.766620972376	507.003133660995
1699	1699	351.045852059392	127.414434612252	672.473420692006	519.86563411202
1700	1700	330.052033784249	128.910599154615	668.370266854744	521.243441554205
1701	1701	331.077734532353	130.172187370196	678.459395238305	519.249277397529
1702	1702	321.340372318975	127.614133622839	667.517373241618	540.149039891771
1703	1703	333.312258155135	128.819145197956	670.205430124738	519.456833371476
1704	1704	328.686491559982	128.646836336502	672.445880064581	519.414480313918
1705	1705	367.418299771147	131.492124123025	669.823127278129	503.6711704058
1706	1706	334.989245659335	131.934396636356	675.677692599401	505.085018613578
1707	1707	341.076439926693	132.267449938294	673.648778753493	514.044465186753
1708	1708	345.65174760823	134.772186746217	671.801484405679	512.998431671722
1709	1709	352.57782141131	132.785138110785	671.152789418093	485.486251502722
1710	1710	340.313980062658	137.283235243708	671.989639099289	523.800354481929
1711	1711	341.850835071001	132.154105869482	671.124661265981	558.981205900395
1712	1712	351.269222781732	127.699303031645	670.405571886055	531.971452328105
1713	1713	307.737476537739	131.66618139288	675.738592383619	540.487598171432
1714	1714	345.396247069529	133.392686228295	671.224156440195	525.797843931905
1715	1715	325.451126972732	129.720289744938	674.884270206329	515.203833947869
1716	1716	368.311968038446	132.622365748208	668.803441227079	558.375780181684
1717	1717	361.873795510373	129.476125174192	668.871429949882	514.631329246782
1718	1718	315.772972824501	127.16515078481	669.44510722133	555.343692477276
1719	1719	321.337466509316	129.171485446505	676.855776043243	513.040770493267
1720	1720	349.973562700763	122.327509227631	669.631115954131	512.57358959897
1721	1721	323.294146384944	130.274601268442	674.024868111949	492.156493283299
1722	1722	361.965198851392	131.24095640542	668.459492462639	514.665021474602
1723	1723	360.046552697787	129.984911252078	670.633407760825	517.103071556779
1724	1724	371.041354203893	134.563313693821	669.468699792005	538.251991371213
1725	1725	338.331740932877	127.856646329715	675.618701321804	536.153505768113
1726	1726	354.173354385162	123.184941070989	671.47450713531	500.172491477686
1727	1727	339.864810318288	131.300430577382	670.017725832706	497.290247895906
1728	1728	340.951571044529	131.572549464016	674.849293089241	513.247169831612
1729	1729	355.034213609926	137.136558465526	674.407974671059	499.182938866546
1730	1730	344.405907099108	132.772114499779	677.378109262113	511.387523564126
1731	1731	347.55161687555	124.493382423368	673.153332940198	524.947879530757
1732	1732	333.166500111502	127.232302399633	669.304464062035	501.98577190003
1733	1733	346.899542737243	134.50461542429	671.658729327175	494.77589399942
1734	1734	327.435902040329	136.108432360897	673.240571740033	533.805485742031
1735	1735	343.683352343726	131.385709081077	669.841438327332	533.253770358884
1736	1736	347.828588837267	130.887109161539	670.72858931847	538.744649193966
1737	1737	356.757856802257	130.12342397898	674.831740918888	526.702970691103
1738	1738	308.296935098497	133.076723025734	671.471924510887	509.872593552839
1739	1739	323.277451640768	128.307370707883	675.600133490034	554.27851732851
1740	1740	331.68893208534	133.830888195483	668.794723924278	532.258989864134
1741	1741	345.671546201829	129.259746788674	669.849150720826	551.097460950304
1742	1742	347.316289880714	133.396391349926	672.052397417519	528.307036300582
1743	1743	352.383804120817	126.583295165288	672.569150882109	517.320930771593
1744	1744	340.942318777967	130.364834395069	671.295464370263	510.722325452394
1745	1745	340.270337479759	129.324992799756	666.84866757111	506.134750584357
1746	1746	350.055535274632	130.414336612214	673.763747987182	518.450473525446
1747	1747	356.953386057446	126.960699174218	668.781032280328	542.830983626483
1748	1748	356.561399462308	130.129314347238	670.242986105354	522.271806823656
1749	1749	355.907208791988	131.726133109537	671.688976063605	531.763105686871
1750	1750	351.924972645108	137.240975461673	673.630493552935	520.47073480069
1751	1751	346.01791842468	126.392237814266	669.557915474943	517.657479282259
1752	1752	356.968698409693	131.828116289255	671.613030880069	537.198124512091
1753	1753	330.525355857611	129.022380402549	676.825938796745	518.13975939511
1754	1754	316.215552830205	123.936793060192	672.630007703105	510.942820458159
1755	1755	356.587375272428	134.242810253701	676.629804561091	526.645753720838
1756	1756	347.045759510035	128.233633332075	670.043879583054	522.69300621443
1757	1757	364.669569617436	130.461759613984	670.108636058564	506.630778845729
1758	1758	350.520495580286	133.483063802794	669.074234764961	539.854787034131
1759	1759	335.056833694842	131.80626766493	674.078559894205	501.545667775895
1760	1760	345.055605458505	135.333260618739	671.341189532339	520.007125954947
1761	1761	345.09486060961	131.899288085788	676.263157863464	505.721044357235
1762	1762	322.425059259409	127.515372557509	674.352341706537	533.046953492
1763	1763	327.997522105717	131.230126438961	676.245120317303	534.636232599745
1764	1764	355.70734399615	126.278199483926	676.337300628903	519.908673541983
1765	1765	361.327462542765	131.486273624224	668.12556353269	515.00558024172
1766	1766	337.870401199321	129.268865082254	672.916598843555	550.126673669359
1767	1767	343.787706384717	131.269203168582	672.299450660478	524.470737838078
1768	1768	365.518295215579	130.646679333265	672.801810885401	540.287626201675
1769	1769	330.692795174003	134.213796976829	677.544565403018	553.554146330619
1770	1770	354.694647232565	129.827140989413	670.254774850309	508.990130124309
1771	1771	348.970999981923	134.059811659921	675.980564910443	532.932251257685
1772	1772	334.785872753491	129.538958563593	674.363410040074	525.130110591584
1773	1773	326.896560496448	128.742736039522	670.312315786029	531.366201180675
1774	1774	336.881734789374	133.753931257929	673.063906633219	491.124089726733
1775	1775	305.429419128833	127.127057184451	674.154623612782	513.661020832602
1776	1776	352.991433882051	135.879871474721	670.278111945132	518.307974105414
1777	1777	333.798171277394	121.477888104025	670.264020574854	527.056366367445
1778	1778	315.761276525888	131.246267024822	671.391251954688	536.879188514912
1779	1779	349.88436120753	131.039041020963	669.148310395803	522.313060639376
1780	1780	336.07683841473	134.284108456005	671.475293236586	524.495918848786
1781	1781	315.559583411836	130.080401240922	678.52012857594	529.468171487264
1782	1782	326.740622078819	135.341728580341	673.417413344911	561.92108715983
1783	1783	330.964786310868	130.555041359178	671.078087974871	518.652508553646
1784	1784	338.321685142987	130.669019165306	674.604723052712	550.783101600922
1785	1785	347.750924878707	128.14743076952	674.346695442251	494.5957633418
1786	1786	325.693772362391	130.527462079821	674.786635770067	518.579065150102
1787	1787	350.01702101375	130.88686716051	669.90099203393	503.145764205327
1788	1788	326.921163158704	130.145596350577	675.284054403349	532.3610714509
1789	1789	370.906818119973	135.376157267614	671.305663586571	541.201787568368
1790	1790	339.3888732638	129.416940843079	673.16294411883	501.433562148944
1791	1791	329.971950438123	138.061207690157	669.402071908051	520.845184668207
1792	1792	348.93795609013	133.900823729703	669.256611939923	521.55992147209
1793	1793	332.60600751624	132.678981282106	669.720272639339	530.62272376707
1794	1794	326.227911739086	131.81216303787	671.985647493783	534.547876887137
1795	1795	342.218355053392	133.498555956905	670.330984358113	528.630945508798
1796	1796	351.805471561112	130.449425361142	675.337061408138	486.960325741938
1797	1797	348.284548730994	133.232961075004	668.771269659355	522.447851220643
1798	1798	316.178218472357	130.066040387269	671.980377477063	505.855342597209
1799	1799	329.078884333808	133.390423104585	673.458088009055	514.068963007598
1800	1800	350.846048972906	131.302055770299	671.670997371109	496.993307901036
1801	1801	333.170183029721	130.299967083503	672.793805958555	540.307517128604
1802	1802	358.522802735545	126.26255705086	673.880923673498	506.308183195439
1803	1803	327.869535510772	130.105387188123	674.021768380318	516.731040831808
1804	1804	367.511248403054	131.284703150256	673.874194604813	541.044628348429
1805	1805	343.297375714322	128.573696424782	674.845239293941	521.801617409486
1806	1806	342.236495866207	135.249194229632	669.241503406067	537.367301500341
1807	1807	348.704809408205	131.593052033163	672.142033596083	501.744644208447
1808	1808	338.493384295033	132.200211354432	669.102012510834	534.15489726789
1809	1809	326.064404399064	132.411683925294	676.932236110941	501.865206147017
1810	1810	350.827497061318	125.933305855808	668.76398332442	520.257998933975
1811	1811	369.715121059525	131.522044857813	670.317463747223	489.409905217846
1812	1812	337.944317794742	131.618657457202	663.97123981729	518.102201193672
1813	1813	340.402073559807	131.705239599074	674.405843716554	547.290569913689
1814	1814	353.978075368321	134.245403319744	671.906333718796	508.585507649644
1815	1815	329.19772596028	128.717740530833	672.264032679794	533.003454692181
1816	1816	350.659270208566	132.487315752756	667.691347891532	498.118526691285
1817	1817	373.96409824825	125.421204743095	673.432666510055	515.510283902061
1818	1818	369.078125797796	130.411092673101	671.228477033773	530.269831130527
1819	1819	322.722265737496	127.558951166034	672.475294369234	493.56263402221
1820	1820	339.187223531284	131.589020958657	668.668319953739	527.575422457126
1821	1821	357.676973450185	127.865740736014	669.296898619854	523.27004267532
1822	1822	330.900822620128	134.605648862078	666.999012746695	513.897849874862
1823	1823	346.161426853115	132.890980376559	675.790763124473	485.07870016736
1824	1824	360.324005385681	131.779740132675	675.58022161108	515.321944023761
1825	1825	352.017000522527	129.991168961565	672.019590433865	513.074823361807
1826	1826	331.678613138508	133.916020864746	677.328576612557	537.532142728645
1827	1827	338.477795391095	132.074019041542	678.272707662372	539.891854888363
1828	1828	370.044206301494	134.522394424039	680.921259257313	527.799390633881
1829	1829	323.134524296433	129.948150483652	671.224054198162	510.637745097221
1830	1830	341.975027307639	130.672736511028	672.722005097586	523.722004576705
1831	1831	370.170304123547	134.906579411399	672.391185679944	539.793298337721
1832	1832	345.421769495882	132.83194386873	669.988766269052	493.845868258347
1833	1833	343.632320114295	134.534037100008	666.375542491157	535.481816831925
1834	1834	307.970219553428	132.361971206413	666.926221524531	525.188686186085
1835	1835	357.105257630158	132.698523217188	669.075015885633	524.653270765684
1836	1836	330.423284574259	131.806232695061	675.420882798355	542.029643860571
1837	1837	344.869931111	133.187373879939	673.361106385523	550.467972075921
1838	1838	317.435554159314	127.55928900482	672.165125412951	518.05384942671
1839	1839	360.438251337226	131.844161583438	675.603610614894	526.218691765583
1840	1840	369.695906326376	122.982336167332	667.261267614143	510.308840289655
1841	1841	356.454644275066	137.671674435899	678.162731591455	525.778386341181
1842	1842	361.278218748124	131.067118198634	670.929593048487	519.419472524188
1843	1843	348.149283895702	128.783793757491	669.987533512627	510.604744874881
1844	1844	329.524224059713	130.233450284903	667.759335418325	546.742504938112
1845	1845	345.241717044041	131.439829972372	670.715136769014	522.407316450975
1846	1846	350.803986612412	131.3185343959	672.675873258902	504.673594452072
1847	1847	353.212347093784	131.604138467886	670.631909316201	518.637010697792
1848	1848	344.627471498193	135.938170889065	672.809541610358	510.697771765023
1849	1849	335.927446660363	128.222586285845	674.271363363914	539.133906961437
1850	1850	318.907109337068	127.594863097702	674.44486351258	529.510107555912
1851	1851	362.94622242999	132.49714736673	673.828310726112	509.768484919028
1852	1852	327.376939554437	133.239060579578	673.154467667198	526.341621294891
1853	1853	358.972190810185	132.859604829762	673.751866846365	535.961811820454
1854	1854	355.182239243979	127.454519999895	671.149374635318	529.795582081369
1855	1855	335.646854847861	135.16250051449	671.999259009355	521.691910979208
1856	1856	318.859592939441	130.032591236582	671.96488775947	539.313192962264
1857	1857	366.46192770993	126.532687406251	667.916756533415	536.417310886943
1858	1858	328.382993701658	135.601898804246	669.583066189015	535.245071098726
1859	1859	325.795522484689	134.371350870354	670.453347078679	483.922156106264
1860	1860	369.856194233511	129.392190308291	672.310196947038	523.602066147567
1861	1861	352.224501908152	131.281797989336	673.539500647497	514.025499631234
1862	1862	343.143970051167	132.259734487532	668.406164769472	540.375279778709
1863	1863	350.196014419512	127.616548913188	668.085168656676	517.741487158924
1864	1864	351.002182877274	130.979397777529	673.123517523614	511.957545115905
1865	1865	320.312331723008	133.586638487703	671.674568411284	529.499294260384
1866	1866	352.736341881321	136.52148410448	669.04494272441	526.419477053212
1867	1867	340.341573344668	128.369752793754	672.618780677134	507.083653665068
1868	1868	332.484851280382	132.142230969505	669.19667057128	540.099317685457
1869	1869	333.702685426205	129.715516551613	671.224018781117	552.790304784266
1870	1870	369.487381252058	129.085400459511	671.452740190888	531.949248881077
1871	1871	348.549476295321	130.973502357713	674.620655787251	540.113040178282
1872	1872	342.732857342159	129.571338474063	673.642753060221	481.278671414936
1873	1873	345.661793570588	127.498921666516	674.412013160824	512.844922375511
1874	1874	327.475640180751	127.141944981761	671.128280632257	521.333451147123
1875	1875	321.084852429002	128.012340060428	668.086335417545	535.673481601801
1876	1876	359.846160704983	137.065176412104	671.40744273942	534.807895867622
1877	1877	328.710197285814	130.639164193596	670.570787067499	516.869796223609
1878	1878	337.886798489437	131.3478026124	676.538946985849	499.912307138549
1879	1879	339.894740863552	126.074300077351	670.658337819674	552.932570658839
1880	1880	356.328909070323	135.770040429156	673.465883877296	578.329065044261
1881	1881	358.833511502759	127.94454617253	670.395428986579	490.542369402203
1882	1882	361.28720010101	136.362323471353	672.049074527814	494.257178746996
1883	1883	319.274732970015	129.346622048313	676.206876659734	549.974242074396
1884	1884	342.666453730191	133.451090902006	671.495596346924	516.712668375493
1885	1885	368.489796468249	132.350178910495	669.397308158176	525.569116132649
1886	1886	326.712004120189	132.564683130767	675.185361962857	525.170079223694
1887	1887	353.46075837146	129.344449923559	677.564505448869	507.351111056281
1888	1888	359.916856011008	128.425460667029	662.111025191164	537.7590933427
1889	1889	342.822013758259	130.089063829671	673.824293494812	519.805009335118
1890	1890	372.716052273672	133.108396870897	670.280131329365	542.373556909565
1891	1891	363.736924649505	130.23665279246	665.358247056202	520.336271137516
1892	1892	365.900495101551	127.271391306695	672.282235408263	534.327449392283
1893	1893	312.91029378341	134.615386039935	670.308713143229	521.343038587846
1894	1894	325.740479910409	131.17991527797	677.424947650269	500.726132204809
1895	1895	368.629989951245	133.432978231136	673.645912181007	511.01677669301
1896	1896	322.801964761269	130.588133370217	673.246271863326	507.517342195647
1897	1897	350.457844410213	130.636789303574	674.519979335589	514.442828070078
1898	1898	369.63339892736	131.963499844282	665.473995738633	543.515359135992
1899	1899	343.663235795683	128.721560621727	672.449555655448	529.977016693123
1900	1900	329.720727808782	131.774250941752	670.272020554689	515.048976574318
1901	1901	342.970411669722	130.262753028341	670.198395127268	542.273788796153
1902	1902	325.720496505962	127.816969234527	672.867756214146	526.933575550215
1903	1903	354.045524285035	128.256915292334	678.074340711528	526.564416797193
1904	1904	336.627951954455	128.544427434399	671.16305909586	544.035327745933
1905	1905	337.57927366583	130.794783029674	671.689344469414	514.827981527422
1906	1906	335.591264588509	125.008074650571	669.038320599607	536.371109244501
1907	1907	358.619807825404	122.496258157404	668.085312383693	523.343638991746
1908	1908	373.968753207997	133.884108452268	676.643500617439	536.158607681459
1909	1909	346.30298220531	131.874691976506	673.242832958105	559.371624493604
1910	1910	366.083467121384	134.971484329586	671.043231088823	507.091724738643
1911	1911	313.881697276298	134.842982753026	670.08939653879	511.870801741837
1912	1912	354.154171471406	132.087005832304	667.23815254512	507.497408416488
1913	1913	357.477193194287	134.390404330242	673.085144399118	537.188284282678
1914	1914	340.649736182839	130.115871134937	672.139873357259	545.542018140323
1915	1915	344.227837504713	131.150034813697	672.782668526743	509.949033838303
1916	1916	349.278807376406	132.001904373395	672.343034102717	522.371743755534
1917	1917	377.830946526345	132.337486325893	672.934571211734	506.109879042422
1918	1918	351.822451701827	135.785026263464	674.616637444873	541.857036014806
1919	1919	346.565246586538	131.950364391816	674.122709113897	525.621246048155
1920	1920	364.873757089968	128.157163268682	672.539456606008	507.96854348002
1921	1921	341.386652950193	124.844540677269	670.016575289779	525.268725991711
1922	1922	358.483171543239	126.844208515812	665.616245071036	544.407399502278
1923	1923	367.305110570022	130.862827735011	674.380047622587	490.651980752172
1924	1924	356.574432395167	127.907644285093	671.64151095716	503.837342418269
1925	1925	321.629313481627	132.269238649332	675.823507092177	543.280533880145
1926	1926	349.22999527369	128.839320757919	676.314316275447	519.187378971637
1927	1927	338.704213147243	128.685444696393	676.85489230804	525.708219083066
1928	1928	345.09736350586	133.17566603622	675.827407655209	511.734231189112
1929	1929	334.133943894953	129.946559661552	673.765310274732	510.267655801124
1930	1930	334.952021625913	125.640270239303	673.477339081218	508.49353196476
1931	1931	348.244419196209	134.897629866073	672.563498647397	508.69935020651
1932	1932	343.639158515145	126.658488567186	667.63971964406	514.61628028171
1933	1933	322.67816804384	126.470947270615	670.879219038836	551.630997661232
1934	1934	362.640791201633	134.729869262578	669.815265892037	559.15460865122
1935	1935	346.229754208695	131.205378912606	676.444546950112	529.90056445833
1936	1936	380.380680885262	128.059337024466	673.733679815537	517.977924656105
1937	1937	328.636047520284	133.710623002723	677.551015965959	529.894957908504
1938	1938	314.505391825622	137.208257367136	673.393125382883	525.015846583957
1939	1939	321.756306879122	126.00391953774	670.802915402629	528.940281447089
1940	1940	387.515321989915	133.171662689738	676.698337664511	527.030251157055
1941	1941	346.804694246311	130.605777003766	672.266593575163	552.784865592466
1942	1942	377.299893368565	129.84021005133	675.750169822282	532.864987641101
1943	1943	343.286263857255	134.135843292734	669.374880124991	543.999524299825
1944	1944	358.558090112256	129.692059913735	669.469577529089	511.934187639054
1945	1945	343.267040671986	130.639591653658	675.442917683158	523.07249780977
1946	1946	358.611181632136	129.695893157084	676.648725512277	518.87480538377
1947	1947	353.503384576949	133.938273438296	670.779285811821	526.917065128634
1948	1948	321.643137451511	130.091118995098	670.950175829198	494.77399976524
1949	1949	357.557987108293	130.777079864261	673.840590410837	493.572423273014
1950	1950	341.184714052997	131.56885286513	672.778227167046	515.947651944402
1951	1951	337.576996253747	131.222328422286	674.202146030868	527.23464180556
1952	1952	315.004595588901	133.194728301051	676.540021840557	526.345623492599
1953	1953	347.321524831204	126.606291508817	671.860499374331	487.434633849933
1954	1954	349.024781192608	130.618442524732	675.173481653675	550.107793999888
1955	1955	317.771894188666	125.556705196733	674.21905279746	540.222215462416
1956	1956	323.21393890412	125.632073819141	679.240483239288	536.239163978102
1957	1957	333.534164442346	133.116078840404	671.061558475824	543.298918424272
1958	1958	388.239872990381	130.569240666743	673.001235447815	497.243615643703
1959	1959	355.113703572171	129.517465198917	676.857234908075	524.105570565537
1960	1960	342.246141129389	132.588802182044	671.418582778393	537.729849103126
1961	1961	332.96854209689	130.684088713443	667.408449378103	525.005558429431
1962	1962	331.651911532609	129.958386665472	671.577456504627	506.013857390196
1963	1963	350.868597594354	130.870890062361	669.372847916398	476.324317603818
1964	1964	357.097637383659	129.689258789918	666.454196811853	529.916651866746
1965	1965	343.485897781995	129.728533219521	672.585484710595	549.564984092315
1966	1966	331.338448538621	132.068022302592	669.458064750775	525.319462122782
1967	1967	332.456921434848	128.411851546289	671.382772597304	503.995622013048
1968	1968	334.13180067919	135.219370178244	672.63885621847	523.179435778116
1969	1969	325.563096850631	132.333849386981	670.00918640345	535.610953230444
1970	1970	325.309499668156	130.342670086434	673.337816130183	517.326957726012
1971	1971	365.321210560399	128.781734137951	671.671774451454	510.970460995334
1972	1972	309.726078414195	127.740614964038	673.384892728576	513.1850920027
1973	1973	355.028011006974	131.852261832332	669.571204996919	559.056901123391
1974	1974	321.566406650237	128.984227493413	673.509689717293	508.259323805049
1975	1975	322.20260278014	137.210601896595	666.973378878073	502.901387937469
1976	1976	376.048783554056	135.217773349646	669.461553546929	518.675767583529
1977	1977	365.102280787963	131.31148625121	672.462914208242	497.823610028528
1978	1978	336.394640969785	131.131442930373	673.842545982586	531.773287602027
1979	1979	340.549421642336	134.486718466971	676.215069646932	508.900446257821
1980	1980	356.14372314648	126.844036299005	673.258529010489	516.254469725104
1981	1981	359.282943491815	126.659109557482	673.547964416124	520.17625732015
1982	1982	348.05231119389	127.073382000685	668.356035836255	521.602359100756
1983	1983	366.252577919958	137.294495977304	667.218020654062	503.240115581674
1984	1984	372.93987512154	129.049168687352	674.644922623884	504.71510424013
1985	1985	321.486413642299	129.318209429566	671.663998301966	490.438882068093
1986	1986	321.673939965366	132.594891528141	678.937858684448	513.754910500674
1987	1987	325.731423007468	128.478877839545	667.710725229795	521.137561088649
1988	1988	342.25161444627	133.614221983648	672.577141400101	528.244170938141
1989	1989	348.075314976561	126.544556102004	671.157972625564	518.482039899675
1990	1990	324.494101348405	125.968831870357	669.41592408787	490.789679162882
1991	1991	345.23556949004	127.633074089187	668.770901940777	505.063262160811
1992	1992	355.042169054681	130.915532517102	676.063227983572	546.06188096923
1993	1993	339.393764532895	126.734996166064	676.3173579629	510.541165515972
1994	1994	308.082849902528	129.961065108426	668.481630408088	502.882854704262
1995	1995	313.3456851492	132.700805277081	671.015575931788	513.702386445883
1996	1996	338.580414653005	130.973362752277	672.165924219847	525.86156280287
1997	1997	358.51845158327	132.642477550386	673.23792760296	528.359396002046
1998	1998	357.527387983517	129.661288943507	669.461504191619	523.91724694821
1999	1999	365.409629828972	130.829748594463	670.372134047137	524.435829551047
[truncated: 3,001 more rows]
