# Supplementary material for: Hypothetical Outcome Plots Outperform Error Bars and Violin Plots for Inferences about Reliability of Variable Ordering
Source: PLoS One. 2015 Nov 16;10(11):e0142444. doi: 10.1371/journal.pone.0142444 (PMC4646698; doi:10.1371/journal.pone.0142444)
Supplement: S4 File — All experiment interface and visualization stimuli code is available as a zipped file. (ZIP) [file pone.0142444.s004.zip › experiment_code/data/one/28.js]

var results = [[342.555700115019, 343.933112496302, 341.071818346106, 358.948407826836, 340.196757296353, 322.197791411985, 369.311161407225, 300.264474363889, 361.720178391437, 371.352665186091, 330.095508145845, 358.544886366929, 363.056148249799, 344.694224442762, 354.162034756179, 319.594876601362, 338.290344588911, 332.448653610646, 347.327130254019, 361.380603213189, 339.849868743074, 354.208134243549, 333.47780566172, 349.67622888135, 330.293948345237, 316.197248429873, 322.84302787673, 388.265413912741, 337.095041442974, 348.419075636109, 343.894522633428, 324.209079706047, 329.360113551124, 341.716749210444, 338.028488683656, 324.940501911719, 318.576355078151, 335.436755290527, 358.514218622929, 367.552202900753, 330.474178020495, 371.621437059864, 343.349457011617, 344.129790184237, 334.680523547532, 388.212930606692, 343.836627675593, 345.621428824071, 343.217435404465, 340.104669697787, 365.602000971949, 361.672522927268, 352.144865739132, 331.913554018214, 344.497119524892, 347.808690222048, 363.055592360123, 327.101878006154, 329.329266841871, 369.675663796848, 340.673357546291, 349.102074251726, 349.850589578737, 373.759363797745, 318.349606336815, 322.535473789386, 336.487585224221, 328.019278397798, 346.192810304679, 334.021979844626, 346.527081328329, 355.011760542082, 353.568476578539, 328.742605727543, 359.47976261458, 361.611764464337, 345.630054950565, 346.712541132158, 337.037385404501, 304.012046905914, 336.410799335762, 329.474843671534, 346.756070183301, 343.126402697087, 329.054500953272, 329.464156908712, 345.753120951445, 348.193891703916, 343.576649123483, 384.691421743503, 352.437372054143, 339.37803675632, 365.873977646792, 326.476592972687, 364.980669803881, 358.797530831294, 310.525069414539, 338.471908462426, 363.922039467304, 348.989685206143, 368.067054084117, 343.178246575938, 329.412956700247, 359.383286775428, 317.022207513896, 350.71895593502, 303.180856615372, 321.28210652544, 331.054870064451, 364.415973485505, 339.171648783886, 345.469845699281, 367.895743141294, 343.947443456051, 351.059659149612, 343.680685937031, 327.262753798951, 334.277244222733, 352.533296723262, 336.153516408443, 344.579412161402, 322.921809233774, 346.163343100214, 310.357766841491, 351.814673484583, 355.693242787803, 297.27326233609, 346.758263717785, 354.048501218188, 352.526211449036, 347.092387109058, 375.051524390519, 345.048323803146, 357.588939730752, 340.862016606069, 337.636240645746, 348.89479696928, 349.950584082816, 350.465730303728, 359.580073997782, 344.261221676012, 354.363401473368, 339.257154213133, 344.381832350543, 330.385588843361, 354.782028407715, 356.909999584045, 352.594776410976, 338.441640207392, 343.412233400275, 360.119660531773, 331.361219575949, 344.401909444762, 341.718097347411, 327.879565930984, 343.522161106417, 358.244094188692, 328.800716528435, 334.920973325288, 358.573939378133, 325.867589276282, 365.543023112414, 330.13567449916, 371.948062521052, 335.632524143537, 325.730552871347, 364.416582838904, 341.220527251235, 334.570901617319, 360.918374652887, 362.822700238802, 374.302272425487, 334.586221621283, 376.407386401158, 340.006631351897, 314.784126464007, 334.858624042641, 315.372108991414, 356.364253276119, 350.908112884725, 348.734861595993, 327.43895457565, 358.338893697169, 333.382402709549, 331.035804894921, 355.231132963785, 290.379112967493, 354.914544224785, 334.271751046689, 364.518805211411, 315.066307094473, 341.024925955716, 349.030198482001, 354.06548574459, 347.50621776901, 337.284975031388, 356.934454467082, 378.825504652427, 370.411454847841, 337.996441269519, 345.626453057782, 348.836038615002, 329.00310310022, 325.461090347135, 332.825332152554, 357.154876247147, 339.824561118784, 364.458252006754, 353.202973477822, 334.089387092215, 353.450411018992, 337.098613388419, 352.137107093151, 351.84986567586, 370.674813723985, 333.638707665161, 362.625255656315, 347.855454704696, 309.672284177487, 323.784471108289, 351.787521547, 353.885054812464, 354.305103467224, 349.658698260834, 355.511102526659, 336.511363363155, 347.119552334811, 309.268251806003, 346.418781916036, 335.95161575306, 337.785618872667, 350.267347854871, 356.069613130096, 337.240709605683, 320.435611003793, 330.491949490712, 365.248702255519, 343.081277095607, 361.305184265941, 371.232735703841, 339.47187638695, 367.813578977491, 358.993202674441, 317.706871508819, 321.391754115331, 372.204893656164, 337.525304343264, 342.735056652805, 353.835573431399, 346.889658483155, 322.745749327151, 363.096305019771, 361.755245936288, 358.663353861965, 302.659461635992, 341.733871485128, 332.020937198106, 347.205416704708, 333.229794646451, 357.948489008809, 341.318977574549, 322.458250972999, 333.784181663834, 347.762329462514, 337.059112094018, 367.768447512707, 349.858002574823, 334.93889891875, 332.267596226127, 362.586609980275, 351.393779349873, 378.117578884488, 377.181113284955, 354.857416620362, 345.551257313822, 338.261665234418, 348.519913567559, 340.638283316275, 329.319872525905, 326.584599209604, 339.056615134651, 365.067994284666, 358.421842288555, 356.759149132132, 350.716714463969, 357.4635505241, 310.326106647547, 356.182359882734, 326.319396478708, 349.341699952915, 328.117166244531, 343.341175080741, 350.122974607608, 336.094991180178, 360.68221607241, 354.613924722627, 374.054233513596, 309.389894151282, 362.768254889423, 340.600184916423, 364.563419363236, 346.524250705764, 357.462535742833, 332.732700929639, 322.078746408668, 324.144606072958, 357.150026918389, 328.015414586097, 363.136795580556, 338.092040044368, 356.033581623015, 362.169124038936, 349.062218452744, 310.69536399073, 316.615221187271, 341.810770187236, 362.652862461931, 363.887329600523, 328.291050011231, 361.128985912877, 361.6361248628, 342.575458784968, 371.812400940228, 309.088200940751, 333.343948450958, 338.17849252122, 341.952793501205, 297.294540432593, 332.580234289124, 320.877938951651, 357.412504618631, 323.157890746007, 342.624736971876, 323.279453368943, 344.667351306494, 299.070398971834, 332.146953776284, 321.900433523723, 329.46138761532, 357.593311229395, 324.244501538915, 359.112845891753, 327.04640000131, 353.394886521847, 347.972559727113, 361.447785801013, 367.298676741067, 341.898720120421, 342.820062431591, 330.316374610793, 365.362704907295, 321.054862434307, 322.880943519304, 327.774085647172, 368.236185514648, 322.952877095726, 339.449096757156, 340.150245890045, 373.864998473369, 318.611328704915, 333.112222078111, 340.328741867817, 359.126839020468, 349.667018629056, 337.452707842012, 318.517053752924, 327.924626816101, 319.967011181875, 342.253599329381, 336.206366908154, 340.645264521909, 361.587629494644, 332.562000128207, 355.927217068924, 347.147880701605, 336.325853093069, 327.873525654626, 316.449060362641, 321.339919724208, 360.728668724771, 366.870550303848, 361.083409106529, 344.30930191467, 340.798786304098, 329.695313894214, 336.098545740837, 350.046380109073, 333.989299169638, 325.233860409372, 388.372645032249, 357.69859590872, 373.827670369627, 349.182687790832, 331.522651598481, 316.355553844817, 344.582710411905, 356.006859199116, 358.926444436422, 354.834095774124, 344.41585053546, 370.442959816926, 345.314606698293, 330.581860224889, 320.169657800287, 355.23986527573, 376.226714818371, 338.471925791899, 316.802968178027, 358.179416945025, 351.303943393833, 368.873358081785, 340.757278711752, 371.253147418114, 322.072274608842, 354.826888898217, 363.427183203851, 357.571077445628, 358.849927199959, 364.640976313412, 318.492124833764, 374.982691272227, 371.253394986984, 349.088492810515, 369.79262887014, 378.578976159855, 362.375919037226, 346.656261742455, 363.984750109382, 344.879907977114, 334.508220097883, 324.587476662039, 310.095813137325, 336.819571948926, 354.271012074498, 348.181845723629, 335.650447107422, 344.153505533084, 317.324946262539, 315.296488169818, 312.31094109739, 357.026051324976, 357.085853863622, 335.569091361496, 350.836671719301, 376.88061231288, 346.479146028938, 337.534791546365, 347.306684100913, 338.687287113498, 346.289254954314, 340.551108087103, 351.571221180542, 364.563286210958, 322.929405657029, 361.981518145883, 341.9360102987, 345.312550903282, 357.709083936369, 340.031987248543, 318.531037528922, 341.6653633012, 335.310434257492, 352.773553791227, 303.195137768569, 368.181001361366, 354.603759523432, 354.176018775137, 350.547800123894, 350.981720077284, 333.311964268947, 356.000024814725, 357.082070461068, 321.488295592998, 344.877799827746, 323.721391879802, 313.303491672239, 323.185844811257, 329.058954474248, 335.080330130005, 316.492367491256, 345.400656357452, 341.900915837172, 336.406186843336, 342.491997508994, 341.811922528073, 357.507337510326, 323.820718384205, 313.401070282114, 360.305152321797, 332.664395502381, 321.428776597708, 336.474012087459, 370.460031864471, 357.44066966638, 364.976481974375, 349.070320194519, 356.894029587161, 351.365816937976, 366.19094833715, 317.385952561784, 323.900107372794, 344.972397571046, 331.954179791426, 366.307892922671, 330.954816386723, 339.416001578514, 361.314214566412, 361.805008516417, 354.112261925381, 365.818132018044, 349.80075226398, 330.963840238999, 355.072417124036, 366.792749431674, 322.033884467891, 322.920532224789, 347.367107132011, 344.548703738933, 342.339699820714, 334.442562202221, 339.208507250733, 337.078846727083, 372.054059323143, 338.800029680535, 351.152278967098, 312.733651267798, 319.643895562984, 344.614592785931, 350.54284165125, 321.453701181769, 357.517448891913, 334.902177593747, 370.675329718842, 331.10540906148, 340.455006146099, 329.738719432614, 346.652312992573, 347.224009457534, 325.27932915022, 332.903882316743, 349.997805005585, 325.5873775285, 327.334871371685, 324.450121375397, 364.985502791622, 353.069368976768, 340.600851004638, 349.941540349058, 360.824027663371, 318.486541807649, 333.985433934957, 337.646249061744, 356.765197249617, 322.292110876522, 342.039188343291, 355.567499166201, 332.529049351349, 356.279683980595, 353.525591638774, 378.958893383897, 331.226089234356, 348.170464563284, 343.644046204771, 324.439653049632, 334.7585538747, 334.584523167891, 358.024641848799, 379.425538895088, 305.823031950917, 354.540400466544, 342.722662978672, 351.655022937359, 360.162912247563, 335.523581826432, 349.799155130959, 387.318372049256, 339.805145681631, 333.165511595665, 369.241621287266, 327.529155622109, 371.778762184629, 350.075360020991, 369.197818221946, 333.787744894678, 358.334660578282, 321.914085112763, 342.14739750903, 349.956905839022, 327.612224442692, 355.974451135088, 356.874757092403, 359.541835734737, 317.784105598896, 327.054157612227, 364.293617371407, 364.399761781983, 320.373336499935, 333.705271602405, 342.219018325018, 336.827480001252, 393.674289146591, 349.375928209642, 343.054665162549, 345.839634574163, 331.234003223179, 364.680747653209, 347.221362902622, 364.635260729774, 324.95518402075, 335.396482034848, 345.562516894377, 348.660443117056, 327.309402664239, 304.244585613108, 312.624293928957, 341.290191666456, 368.736616262269, 348.623650424524, 356.22633145406, 365.147990276749, 332.052218416558, 372.308423105729, 359.487212290892, 351.709781747592, 349.027960373836, 340.769411904901, 353.854988153276, 346.442961177759, 353.382082385135, 347.538726898571, 329.132956108394, 341.987956580691, 343.336340727232, 335.417326155623, 345.757986308385, 335.754383953343, 343.678574481917, 357.643583733368, 317.028000623317, 325.169578163676, 363.12530597171, 340.906334754339, 378.031821544017, 330.903618870532, 344.613054582346, 332.625057667239, 352.475655240151, 353.244593384224, 341.95908479096, 348.904920084347, 328.496251679258, 359.161656078332, 334.975827565404, 359.908107044295, 331.052223576316, 330.859931110156, 343.391232670164, 350.870348839739, 325.7108368256, 310.059447912553, 364.325124584308, 332.801986123367, 360.099381528413, 362.586474363038, 345.853386722191, 361.810129303619, 366.460185818324, 336.837120897139, 347.206108307011, 320.117159480503, 357.927636570366, 346.066104016751, 344.954860816518, 347.340388734333, 327.715532785929, 349.447542227652, 355.077716131318, 347.303984323942, 363.822121498363, 348.416433894713, 351.770074868842, 353.974235326069, 368.453518363797, 337.683340288548, 330.63845479925, 363.679606618358, 345.402036379221, 327.239406984278, 348.605305676241, 360.646886379647, 366.896067879763, 349.698151016158, 368.76152845403, 332.464499820052, 319.254140330843, 334.292135392195, 341.931901721904, 351.349331887057, 346.474086781507, 367.712850471785, 351.153504602298, 330.659796376862, 343.993882325258, 314.545465982891, 348.264586780707, 353.739661081958, 332.701845939303, 324.939039703825, 361.855432930486, 355.958973242221, 351.922588635582, 338.453653635507, 323.661456445557, 343.814881716774, 370.56117790128, 319.165182406677, 352.268959147775, 324.397779264965, 372.471177175733, 339.923117722719, 335.113108142478, 357.710689765139, 355.111555270233, 357.426114223402, 353.708035079271, 348.999668742803, 313.970337761051, 344.354001474269, 338.451395032535, 342.450335508336, 327.065585016003, 336.254516071851, 356.605179408629, 330.347448066078, 309.648850694597, 375.189935950809, 360.911217965305, 328.834140217855, 308.673484373291, 335.852705492377, 355.178060051623, 325.505371138859, 365.481329931181, 372.65285822027, 331.6813481839, 381.005128507565, 313.292680877361, 344.840547187477, 341.602167622416, 339.313791661941, 306.140014533005, 380.413328986484, 337.033021943434, 367.658767453021, 366.753451324745, 330.657902203814, 325.237393948785, 337.073593417315, 337.076382326083, 346.833331233691, 344.888176660273, 331.884761019956, 355.554617409272, 337.628333368137, 343.084253321351, 321.484717465803, 364.952311000813, 331.990541831963, 333.294831412737, 354.056989073863, 329.451552476887, 337.437848009796, 367.72668260556, 314.577421493695, 365.231892546045, 302.467590634769, 344.210019793349, 327.490692040223, 362.505952705517, 336.826092085746, 347.162050623262, 322.746347875007, 360.348432943536, 353.69715309077, 334.494820241752, 346.161234394211, 339.460834214584, 318.73869597881, 345.520138409214, 328.555924150041, 345.879476162507, 369.20467242187, 357.004735486124, 362.082664987522, 344.97079558278, 347.359132099638, 354.848326323417, 329.612200681274, 340.584761605675, 351.975049776587, 340.052089828967, 333.468378576451, 327.854064685563, 344.674429620526, 352.007411545813, 347.577920428842, 348.43361444355, 379.48482821869, 339.731890290919, 338.814212923322, 336.821468952712, 339.814403210342, 375.377334758341, 352.642627628845, 300.78512753875, 337.996556164465, 350.34106259426, 383.303855138077, 337.068994332639, 359.275245551086, 364.983918441145, 316.531069165832, 347.713469369573, 350.24739536075, 329.631383040497, 336.486650915209, 341.03404967133, 333.202194314158, 332.174166262668, 368.87516970499, 367.706639884932, 333.805138952063, 365.392465955356, 330.718694169605, 327.311324155644, 343.434271923147, 341.221240413173, 365.25110744634, 330.618241874058, 372.982677823905, 331.450992043471, 308.745671394765, 356.61296451294, 327.037875267787, 312.19046585519, 317.427431124808, 362.694321853223, 338.529728132415, 344.198189404356, 355.42768729506, 329.927367331116, 354.172280548206, 347.826000190693, 312.828730474433, 318.907812635259, 324.730923240789, 344.747215562543, 317.155130634656, 332.26471637525, 357.013376373469, 350.376922672056, 335.201927450073, 351.374935968474, 340.182566106012, 324.638485758985, 326.946761272857, 333.055310518233, 326.568276670187, 320.898654815195, 351.512839604115, 354.42397586787, 380.223832343292, 320.441582249531, 303.777118208577, 319.205180106362, 335.99478231981, 325.843851237922, 318.616968664393, 368.792474809459, 354.247148243242, 341.791476182195, 341.7286449713, 324.330721380305, 345.076620136175, 332.378164043006, 333.325436484526, 348.765455799689, 360.961018688263, 376.986033182742, 336.238625085132, 355.539735296025, 345.90402624058, 341.223399628412, 366.027631696641, 367.421210396959, 304.489943903437, 342.91118946108, 317.882453899671, 358.457833977319, 351.256137949257, 333.029267077513, 316.51910306561, 309.719417627983, 339.284121522639, 336.158947028675, 334.501310216709, 371.296524857332, 333.555074762127, 361.118020240641, 371.730674266412, 343.775944958359, 339.212647146184, 342.299011373311, 338.802142406548, 310.766269112115, 335.436826784213, 343.256442461493, 351.39691880717, 332.778127084978, 364.105602691014, 369.194224912811, 341.181280223908, 342.921214177469, 341.021622410808, 341.706030485708, 365.487495717218, 361.360613545813, 349.128149542925, 352.603220021952, 321.98136426915, 324.618617002413, 313.399270303714, 343.132658740378, 355.309705525049, 347.669584870794, 364.905723578301, 355.370575019157, 307.9681361346, 353.315777816387, 352.797855921795, 350.597966723691, 388.91564536807, 346.344751993314, 363.994626391709, 345.124101716189, 368.681441950324, 350.098767399218, 357.759988981406, 345.086352454959, 343.930364727821, 347.004881541102, 346.484180185707, 337.226284090097, 336.05570684542, 346.764106909232, 377.393758540689, 361.809770693572, 353.956470764591, 342.339956941921, 355.200548706491, 334.752597358637, 340.352131445417, 373.431832464321, 341.68745591265, 342.49344307964, 345.910978670944, 353.048402946559, 321.206988991314, 342.78992654599, 309.468933544428, 331.153478220547, 332.632699017446, 348.359979625739, 348.686934914694, 348.289677324614, 338.202645426549, 369.102351563379, 341.375835011861, 345.504677654939, 350.276919970813, 342.338190403397, 331.603271680972, 353.281395057662, 372.005659419726, 352.133192115472, 323.173876792369, 348.259901891099, 351.393127171469, 352.708467020916, 372.971768858621, 368.148540956644, 309.138124139626, 371.192928103983, 332.945993398245, 345.817994422296, 326.830068585438, 344.197036214994, 378.471658611952, 356.068941965279, 351.467547923508, 359.93524282661, 347.377108763444, 356.913856172645, 315.004259228103, 325.749854142957, 336.705528769259, 339.997616382654, 353.589528616454, 337.112683680953, 330.028978432418, 334.573421978207, 350.523125592345, 372.815856156378, 355.527442993674, 379.620909855776, 356.002667824006, 324.389446809609, 319.930369646101, 374.598314956787, 333.258635267977, 333.460549035602, 328.881055123558, 328.437844066768, 339.671689536524, 338.56209087641, 374.332800586314, 324.197648535655, 368.160191756068, 355.374289104015, 345.203977279661, 304.976071782311, 352.373214940692, 365.42158517309, 334.379392929661, 331.810380987858, 314.92136255875, 356.414510363103, 348.864574954063, 349.696249626158, 345.308829043575, 304.134668001863, 354.700106690855, 313.768825377228, 349.837659082258, 354.554580445786, 361.358815258496, 341.8698940432, 349.062003127015, 359.780014308616, 325.647970925476, 343.560645919637, 326.508572695971, 364.055432002198, 325.661315354494, 368.868500184517, 301.963495314681, 377.431692914805, 364.95704107992, 357.747368297121, 337.235569382791, 335.23265589837, 342.985941301275, 332.026051126031, 371.578571490821, 334.336946562541, 334.124103628356, 327.70781454843, 312.757134005652, 337.651215849947, 348.839719646557, 350.840905828882, 359.078219873222, 308.045022794603, 317.402214717893, 329.956830006192, 328.117967220778, 323.392934240664, 362.031769233625, 332.977816240174, 351.358329575308, 350.004552888607, 363.495220596185, 347.800132370934, 321.815107786143, 318.572343353316, 352.076328732696, 354.743785718199, 341.510097997606, 340.520458394476, 339.339885657293, 403.621497761518, 350.262890352596, 386.444594208522, 356.060565788236, 330.793585344852, 360.835311943203, 363.60684627866, 326.873103913594, 336.171272867806, 349.356709202418, 343.302752947105, 355.250928424468, 371.001275097061, 347.777826961723, 354.065768655645, 346.587259685273, 313.197740818913, 376.311224560586, 349.928230725354, 350.09647226156, 381.090514787862, 356.226258962791, 359.17054122893, 363.581967822195, 362.65792619859, 359.278895419076, 356.493328467285, 336.098292931028, 358.911484843295, 337.047839558132, 313.136602643366, 343.087122554702, 355.695000874294, 357.560898529151, 329.937624677758, 352.045288457591, 370.099589131994, 330.890726051447, 339.227472553352, 331.202047757876, 344.084682733467, 326.320673624178, 351.532410765031, 323.402832842011, 345.256950178138, 330.443766243287, 353.219085811746, 357.94581088576, 333.01464308687, 343.995074232551, 343.412368520598, 352.230960107167, 354.393097117957, 349.414423439739, 359.520199117711, 301.142092008484, 369.758195956779, 343.249549927783, 372.199741996913, 373.148625473704, 348.411669140817, 343.005762142302, 342.984751484343, 361.100389276314, 338.265892465646, 324.838063940348, 375.40490410931, 323.460161949223, 371.268568423696, 334.653850963433, 335.860471099148, 321.486612458044, 341.341019004711, 367.42250369021, 369.481855551561, 355.260321381323, 353.538191998423, 354.932347960173, 345.010962719513, 347.438152841697, 355.689281237457, 316.878996029307, 348.867475234848, 319.433531266579, 357.06671034556, 333.190392083073, 347.190222965396, 358.772623363925, 335.359230183982, 328.003506007847, 357.3492887737, 340.465202125939, 362.278186528997, 363.421767401761, 320.637639237878, 347.918770370488, 382.408803037625, 362.921808728679, 325.071116510014, 344.954436787604, 344.385806055398, 369.838324605017, 361.356125736438, 351.642383324222, 338.041265015444, 338.956799674689, 354.989733728225, 335.985641024186, 352.451424959584, 340.414431331499, 334.671374386484, 330.977052096104, 343.691570145257, 349.360724461659, 351.947165563098, 343.723338099496, 376.29995893718, 375.749746436337, 366.108881075616, 360.199444100261, 311.184352317768, 341.236852946432, 366.178511137304, 322.8663500627, 346.569801137669, 384.18997842025, 353.454516874768, 356.523877705176, 347.132813241412, 343.565515790723, 331.477811937841, 320.24965174662, 325.852771836184, 361.894432020253, 345.883631801413, 341.021705357004, 338.627075994513, 314.277726330895, 355.87965793983, 317.097433012622, 371.373211388463, 346.991811722304, 341.205134713518, 319.76498822452, 365.435063226988, 337.651291582015, 332.051463578161, 376.044164130694, 357.73538316771, 338.473537364828, 322.759254509055, 364.36418960134, 349.290730669005, 345.157915318243, 353.579971898945, 341.882015641301, 330.811316224807, 348.388393217217, 341.181248128567, 323.419832712095, 352.9758866251, 338.871580485906, 343.132216444559, 344.430365253629, 341.172595243415, 339.538300014856, 328.747604638348, 357.446413082865, 357.752366845648, 357.227786782458, 305.905257957372, 340.60068375125, 386.812296436342, 351.098425090724, 350.447738575448, 374.557925023527, 339.820364038321, 329.798863691792, 369.497049776866, 342.783255536607, 369.12838298111, 352.547093910931, 342.407360346027, 336.210853587682, 362.015728861375, 351.953638323547, 339.416148294349, 343.610601779209, 342.485792583882, 361.172544007019, 341.271860563699, 347.785844454203, 323.100843730635, 357.599767644933, 348.392298786687, 344.532204040234, 332.608745142357, 330.548292288397, 325.933328194481, 356.913997030761, 321.125998367178, 338.733484595248, 333.577317880105, 325.504740864046, 344.523685071115, 350.301512784675, 345.794000250791, 328.38633776891, 364.326891094442, 360.159846577425, 343.929177471688, 337.032822575192, 361.037837335631, 337.990867067311, 342.091190166811, 339.701541322146, 334.829121306826, 333.105751594285, 358.233080150146, 341.981123403771, 340.967073714102, 350.766364283549, 348.552903483502, 365.849281212208, 388.50497968305, 309.035046342437, 356.589625395833, 350.486808827791, 341.396168752522, 337.892496478417, 295.629964025272, 351.964949278216, 343.796750175127, 335.132056747459, 344.107355967918, 351.535937808596, 355.805986225392, 359.739377779307, 349.455902784112, 346.163932903633, 373.443285718439, 330.174466108938, 339.409429835361, 342.266975707513, 348.001443502082, 304.119655801582, 349.41631399681, 353.634296328728, 321.325939527001, 342.530667258893, 333.525478743687, 322.311866811662, 347.64256330577, 333.349787903474, 343.094500795254, 324.731941426161, 335.369697236781, 346.181312209369, 337.878165869004, 355.487341133157, 317.766689191236, 327.01917466913, 356.85066972076, 333.479694698463, 362.669519814153, 361.601744251408, 339.885606287955, 323.347463304863, 377.015594459276, 361.409896806308, 341.00383479081, 332.643867803251, 363.848836545153, 326.67412550468, 380.531081729893, 359.45894682051, 322.185415608822, 317.525555273049, 336.726520863055, 349.204607378774, 337.361892540004, 354.850655470564, 357.904813273001, 356.781002034052, 321.392908308273, 335.757335666173, 362.418052230759, 352.756963372731, 350.355639279631, 338.891270766845, 326.502950714318, 347.118531378401, 321.695426158116, 343.068207822384, 321.246765186063, 326.939141809459, 338.541415626019, 342.051956889376, 338.989133935832, 354.887866337738, 346.384341329558, 361.442961830459, 360.502563035419, 317.086665553289, 320.818631700893, 328.307366241356, 350.663249989725, 337.253663348391, 329.036920747749, 344.486116723145, 310.577952303285, 317.998320763246, 380.401523469932, 345.9786704005, 366.756064682074, 315.404093362517, 354.291006080201, 318.559235722162, 360.925076791952, 334.254039177032, 344.772510056593, 341.217096304711, 365.837066804218, 359.654840189607, 367.559226803195, 348.89635268548, 346.092381460044, 327.245598334387, 320.80960243056, 341.417390690311, 355.571853140175, 353.681012350735, 323.70912483057, 356.362368520858, 320.707641930025, 321.852146672521, 310.815493803991, 321.621676586962, 329.209759646004, 327.357567782572, 348.214735389239, 368.194897329031, 337.836601588474, 366.235799563606, 372.314212821936, 347.627892576534, 377.136335411333, 366.458682155616, 326.280917145696, 295.936236006255, 355.398736101183, 311.839315737234, 348.206915321465, 335.36603498506, 333.674795469623, 363.698656689475, 360.292212249886, 358.766030673499, 361.197811360437, 358.324080528665, 340.420166898, 316.597493022089, 291.128875583078, 334.17955194297, 364.423870625079, 332.451494298949, 338.628723461397, 367.387508158205, 328.746564051117, 371.100701154115, 325.53771233489, 327.527125830118, 305.671077145617, 362.514472590792, 323.287528499241, 352.362055574183, 320.812421815036, 359.43390686654, 333.229616451403, 317.786909095453, 331.417894130015, 326.159139987042, 333.373654761778, 334.4208904327, 368.35079153151, 344.763752749425, 349.547200435477, 325.421538999199, 307.724919123921, 362.737764629693, 335.578347162035, 356.614437450556, 335.999136658186, 320.582392178282, 321.620023878649, 350.309517227342, 334.593864653828, 318.197716725718, 359.518101536623, 366.320978401774, 368.911610932653, 358.635255522601, 337.640826383586, 385.573209526614, 347.02271274619, 362.030813655662, 337.496414056703, 333.976713343233, 331.481446854138, 354.689711773462, 375.881568994415, 338.151378786905, 337.039933833089, 351.527395859869, 342.611496631994, 373.582324034018, 336.772761792835, 343.615479981283, 362.908102850755, 344.428635091541, 356.776932877506, 355.488553077305, 359.576309469729, 332.962673373469, 319.393186112766, 338.894605298673, 332.976166495833, 342.915375491559, 341.806140559102, 340.129870822142, 367.000935491987, 340.578445784248, 316.412702585911, 345.095853351257, 315.414106210877, 314.660373550829, 369.733330344586, 336.741218086817, 366.019529069309, 324.793000243825, 311.408488987992, 333.510354987218, 338.267875782093, 341.01648562944, 354.467938656133, 331.71401203361, 360.474964368824, 363.956360292656, 329.963891831417, 329.55932474204, 348.951801656266, 331.129922382969, 348.994284230542, 330.143738815553, 347.537713951948, 358.218154522154, 373.524082134832, 331.758895599149, 362.675270307926, 339.466133585461, 353.355962374053, 336.952224371163, 344.437530608302, 343.261600153519, 355.244327029473, 356.756371031831, 336.498338573507, 356.448411346337, 343.002583253603, 325.632593294485, 339.512781043853, 339.778115178233, 367.400392837472, 351.210026431824, 347.432426379641, 312.829694844606, 342.311473293622, 332.915389997545, 370.694277980416, 320.303722129928, 343.989454862462, 351.053730949606, 344.372091826042, 364.63632048977, 340.177763247598, 340.807120341158, 342.940089094959, 345.318268424555, 335.814984355749, 312.184082652434, 335.048979033016, 356.571936260509, 320.67711481835, 324.883704897962, 330.62763193485, 328.71485209272, 338.571249050399, 342.862953472455, 342.648012985679, 356.907390528396, 330.25819775848, 346.923211784788, 340.768614323776, 337.268257037409, 363.833681381029, 359.384235365703, 340.294251875439, 306.992389134965, 376.28418132912, 355.595213930215, 366.033316483726, 334.793104380693, 340.772287829357, 347.412416666634, 334.396940791009, 369.251803789288, 332.651711809353, 332.88296607326, 341.734133804201, 356.283687213441, 316.138300666737, 331.776051786835, 356.135115460576, 335.334103448676, 356.14257203287, 360.144117400845, 363.023735125128, 328.110500017377, 335.773849356495, 345.853872407688, 339.86646627512, 323.889156566424, 350.312415654933, 326.770993970359, 343.801666205987, 352.442853980857, 351.837040537408, 361.25241094442, 344.547693927037, 345.897732305237, 334.507312150967, 372.762034098929, 375.529958554199, 341.623304437569, 309.62386692093, 368.503396271659, 355.95934558506, 337.771645237279, 332.541206202575, 382.450933167873, 326.692814974655, 322.57395805378, 323.113115529666, 362.861967485212, 327.165396429468, 377.289739520834, 337.790768774745, 367.372263226892, 347.535851122421, 337.092377727925, 351.290120410068, 345.831339953002, 357.863455740221, 345.622072605513, 382.84025136339, 337.647967597275, 349.025510952147, 334.769653019326, 328.384060705793, 358.094009002673, 364.196628817439, 343.581077692345, 331.411106335499, 345.182880377278, 331.835082139508, 314.415273984121, 328.034017711659, 315.48174401013, 349.723306483763, 362.11644778693, 387.604318968275, 319.76721394535, 325.013228542498, 386.005757280823, 349.024495203454, 321.541539646688, 320.920819743896, 351.701903172661, 352.211818098456, 327.134918458777, 349.368228055069, 348.321671734609, 345.124528119951, 354.066575899821, 354.739967981654, 341.29983394216, 359.483983852794, 330.243498263405, 374.090136586433, 350.060724866612, 337.418811625004, 353.056490362523, 368.6243811154, 373.2268840496, 353.892572938902, 363.934201279394, 318.24129274588, 358.028519812375, 351.045852059392, 330.052033784249, 331.077734532353, 321.340372318975, 333.312258155135, 328.686491559982, 367.418299771147, 334.989245659335, 341.076439926693, 345.65174760823, 352.57782141131, 340.313980062658, 341.850835071001, 351.269222781732, 307.737476537739, 345.396247069529, 325.451126972732, 368.311968038446, 361.873795510373, 315.772972824501, 321.337466509316, 349.973562700763, 323.294146384944, 361.965198851392, 360.046552697787, 371.041354203893, 338.331740932877, 354.173354385162, 339.864810318288, 340.951571044529, 355.034213609926, 344.405907099108, 347.55161687555, 333.166500111502, 346.899542737243, 327.435902040329, 343.683352343726, 347.828588837267, 356.757856802257, 308.296935098497, 323.277451640768, 331.68893208534, 345.671546201829, 347.316289880714, 352.383804120817, 340.942318777967, 340.270337479759, 350.055535274632, 356.953386057446, 356.561399462308, 355.907208791988, 351.924972645108, 346.01791842468, 356.968698409693, 330.525355857611, 316.215552830205, 356.587375272428, 347.045759510035, 364.669569617436, 350.520495580286, 335.056833694842, 345.055605458505, 345.09486060961, 322.425059259409, 327.997522105717, 355.70734399615, 361.327462542765, 337.870401199321, 343.787706384717, 365.518295215579, 330.692795174003, 354.694647232565, 348.970999981923, 334.785872753491, 326.896560496448, 336.881734789374, 305.429419128833, 352.991433882051, 333.798171277394, 315.761276525888, 349.88436120753, 336.07683841473, 315.559583411836, 326.740622078819, 330.964786310868, 338.321685142987, 347.750924878707, 325.693772362391, 350.01702101375, 326.921163158704, 370.906818119973, 339.3888732638, 329.971950438123, 348.93795609013, 332.60600751624, 326.227911739086, 342.218355053392, 351.805471561112, 348.284548730994, 316.178218472357, 329.078884333808, 350.846048972906, 333.170183029721, 358.522802735545, 327.869535510772, 367.511248403054, 343.297375714322, 342.236495866207, 348.704809408205, 338.493384295033, 326.064404399064, 350.827497061318, 369.715121059525, 337.944317794742, 340.402073559807, 353.978075368321, 329.19772596028, 350.659270208566, 373.96409824825, 369.078125797796, 322.722265737496, 339.187223531284, 357.676973450185, 330.900822620128, 346.161426853115, 360.324005385681, 352.017000522527, 331.678613138508, 338.477795391095, 370.044206301494, 323.134524296433, 341.975027307639, 370.170304123547, 345.421769495882, 343.632320114295, 307.970219553428, 357.105257630158, 330.423284574259, 344.869931111, 317.435554159314, 360.438251337226, 369.695906326376, 356.454644275066, 361.278218748124, 348.149283895702, 329.524224059713, 345.241717044041, 350.803986612412, 353.212347093784, 344.627471498193, 335.927446660363, 318.907109337068, 362.94622242999, 327.376939554437, 358.972190810185, 355.182239243979, 335.646854847861, 318.859592939441, 366.46192770993, 328.382993701658, 325.795522484689, 369.856194233511, 352.224501908152, 343.143970051167, 350.196014419512, 351.002182877274, 320.312331723008, 352.736341881321, 340.341573344668, 332.484851280382, 333.702685426205, 369.487381252058, 348.549476295321, 342.732857342159, 345.661793570588, 327.475640180751, 321.084852429002, 359.846160704983, 328.710197285814, 337.886798489437, 339.894740863552, 356.328909070323, 358.833511502759, 361.28720010101, 319.274732970015, 342.666453730191, 368.489796468249, 326.712004120189, 353.46075837146, 359.916856011008, 342.822013758259, 372.716052273672, 363.736924649505, 365.900495101551, 312.91029378341, 325.740479910409, 368.629989951245, 322.801964761269, 350.457844410213, 369.63339892736, 343.663235795683, 329.720727808782, 342.970411669722, 325.720496505962, 354.045524285035, 336.627951954455, 337.57927366583, 335.591264588509, 358.619807825404, 373.968753207997, 346.30298220531, 366.083467121384, 313.881697276298, 354.154171471406, 357.477193194287, 340.649736182839, 344.227837504713, 349.278807376406, 377.830946526345, 351.822451701827, 346.565246586538, 364.873757089968, 341.386652950193, 358.483171543239, 367.305110570022, 356.574432395167, 321.629313481627, 349.22999527369, 338.704213147243, 345.09736350586, 334.133943894953, 334.952021625913, 348.244419196209, 343.639158515145, 322.67816804384, 362.640791201633, 346.229754208695, 380.380680885262, 328.636047520284, 314.505391825622, 321.756306879122, 387.515321989915, 346.804694246311, 377.299893368565, 343.286263857255, 358.558090112256, 343.267040671986, 358.611181632136, 353.503384576949, 321.643137451511, 357.557987108293, 341.184714052997, 337.576996253747, 315.004595588901, 347.321524831204, 349.024781192608, 317.771894188666, 323.21393890412, 333.534164442346, 388.239872990381, 355.113703572171, 342.246141129389, 332.96854209689, 331.651911532609, 350.868597594354, 357.097637383659, 343.485897781995, 331.338448538621, 332.456921434848, 334.13180067919, 325.563096850631, 325.309499668156, 365.321210560399, 309.726078414195, 355.028011006974, 321.566406650237, 322.20260278014, 376.048783554056, 365.102280787963, 336.394640969785, 340.549421642336, 356.14372314648, 359.282943491815, 348.05231119389, 366.252577919958, 372.93987512154, 321.486413642299, 321.673939965366, 325.731423007468, 342.25161444627, 348.075314976561, 324.494101348405, 345.23556949004, 355.042169054681, 339.393764532895, 308.082849902528, 313.3456851492, 338.580414653005, 358.51845158327, 357.527387983517, 365.409629828972, 337.229307182248, 329.859172351344, 320.851277645582, 335.069509365795, 341.811459533778, 327.554646750163, 345.728150111776, 325.051614706037, 340.095847207757, 361.526755055228, 344.794597735429, 331.817277595925, 332.880489867312, 322.421996640826, 346.563070079172, 357.090587067952, 307.501393477443, 381.734645796108, 364.883956814202, 350.50754248682, 375.319701365845, 320.167494910656, 338.027063850688, 343.113874894875, 341.79668185643, 352.085924065494, 338.325508185737, 347.706848763509, 345.174856072969, 350.596909274717, 347.447703018314, 361.415196595787, 343.729906887656, 388.533120351845, 319.588766732056, 326.549738324648, 341.246438012343, 358.18221507139, 363.0515190394, 337.195873545516, 352.438830668451, 355.152366269012, 332.597734710057, 336.820304431621, 310.98600211908, 297.352700870633, 369.416524946976, 331.875870315202, 359.28064426438, 353.12172528998, 329.76809811834, 335.799708200828, 333.036840102271, 356.116400828292, 340.255046238837, 347.205847965773, 352.686934350214, 346.951937953914, 361.352737492934, 349.546028027379, 318.592523466124, 315.649841809032, 337.898100421115, 322.240470945094, 335.928127048755, 398.294466894379, 312.888213359491, 347.383258135323, 373.305806314446, 339.003296229969, 350.492340053281, 352.965719170166, 335.135084044732, 337.651038521926, 360.115966102628, 346.144815793971, 362.275300457153, 332.67488118012, 337.024543141615, 322.489899452255, 365.560697726476, 335.521075024222, 326.024858224765, 353.529956482511, 297.569846343072, 315.926524934393, 371.00632011561, 333.611583434935, 368.340072175463, 351.504947256665, 343.073808816635, 345.139573739657, 326.849130651551, 343.930186867984, 359.34738977601, 353.859005747457, 354.780392950157, 349.257955176246, 362.608249294566, 358.85053669825, 334.100893113752, 318.872995632313, 356.475653638174, 363.187729346443, 333.017008651681, 338.571371591237, 307.528799019549, 341.041570451176, 361.197387490086, 347.457565747326, 324.81330246658, 364.946835736876, 311.660107174285, 306.985306663434, 320.335504223188, 356.507635737747, 344.557294793411, 323.939315159531, 358.287548855309, 359.636100981931, 353.85297272528, 368.750139965602, 352.908858402453, 302.814450630773, 350.027755579895, 345.184780979117, 342.251468145792, 363.548297682347, 324.558873476334, 354.654218858408, 354.549033486528, 348.506505148099, 359.366745457055, 366.68967222039, 333.463790273836, 364.653606658468, 333.551851615355, 327.097622206634, 332.491610836085, 352.81603381562, 339.416658360459, 331.616365997907, 321.31660852089, 337.839775725363, 326.238327366451, 346.665947782356, 332.522537563952, 330.775488666691, 348.830229856473, 330.284948828359, 337.527249866407, 318.713662852144, 371.141687129743, 335.256110965148, 350.580891551129, 354.651830473138, 324.385665294167, 348.441691254776, 358.300283576198, 343.625932026928, 351.99925112188, 339.118079326637, 358.237651920952, 369.003655580583, 365.003759565782, 332.97142978537, 340.820612014265, 326.452288066681, 372.589598795036, 336.048287805472, 341.307337971053, 356.333781166723, 365.243658917137, 351.021177576124, 340.904811429417, 343.033822757932, 353.00306638132, 350.925863740328, 321.494522961539, 357.240601628875, 353.816534227796, 369.191547518217, 328.082424469937, 332.119990036447, 345.016191729888, 338.395815191726, 345.896434257359, 346.916634785131, 352.01169114836, 375.469891835329, 340.73274517456, 347.394590351258, 344.653996273869, 343.131151576492, 346.998746733568, 346.012341763553, 346.134050860113, 321.998063592324, 333.627969250598, 341.177207196268, 350.486714294943, 338.050240961735, 349.640861654553, 335.900532798457, 327.802113519001, 357.81288432634, 335.875125459099, 363.304844109782, 309.036103849693, 343.716483714658, 349.591209514588, 349.606487070246, 331.488062421204, 334.296851196966, 356.232204872111, 332.394512821367, 310.261371774989, 360.199893701257, 319.931524810107, 344.904345038439, 323.673899248122, 357.845138774231, 317.620440672437, 330.379255789491, 346.911104747886, 344.832843580251, 341.848354220978, 318.264621037253, 350.375326972144, 332.151408427758, 327.959996598399, 367.319063553029, 335.682623515102, 354.999058766805, 347.082382885278, 337.261924194174, 327.556174825501, 316.316081515359, 344.526968484704, 349.687464761563, 369.131777355082, 342.092213478826, 343.436337083534, 324.166741389141, 333.704756483069, 350.711066694392, 325.030089687277, 372.973982560491, 357.446793021577, 345.796706635219, 366.433955196029, 322.762819218172, 347.152417825756, 331.140104208061, 345.035995439706, 337.881085047708, 309.184923326566, 342.342644103586, 334.694084412983, 363.187219459937, 377.757189539736, 353.010126240362, 328.337616035448, 332.804713477927, 354.664426440964, 345.795972572344, 347.377179970091, 380.031221092923, 349.961146861977, 314.174729663489, 361.787502454656, 323.372651173333, 333.932493755543, 330.466842246504, 337.095150692723, 333.435014580846, 355.332591962123, 348.366001929391, 336.329499618914, 357.796498266425, 334.096476012009, 355.36299411119, 357.400990187253, 358.642862415825, 349.24747852339, 307.231810911684, 318.460841428406, 318.770776165365, 322.274710985459, 346.933563964621, 343.389511078911, 327.804009585393, 336.339172816648, 342.008293776099, 367.469471921862, 358.854746684921, 362.817381538497, 358.176898501531, 350.956251122178, 333.799815372511, 339.413678795666, 340.321649498972, 327.844478329459, 365.527943953427, 352.017976089936, 357.192295267069, 338.044669213548, 365.571115953286, 373.736385664018, 354.226263667227, 347.20827091555, 351.343962420097, 313.178268892823, 343.006662062195, 356.875824047111, 346.478290750962, 346.349855205567, 337.752740388711, 327.088843985322, 342.709730087624, 357.676528127377, 312.715146733977, 335.64800547284, 316.823168321635, 337.164038807351, 351.694089861088, 326.32893983994, 355.977093948089, 372.169258586745, 349.069797828224, 363.785205414196, 353.162825640517, 351.560320540944, 349.772043018028, 322.603465659177, 332.683852934611, 337.874061329219, 347.033631295044, 358.025921461109, 337.263052699286, 344.487174599164, 337.703117417279, 342.889161111341, 346.24451563148, 353.527157229799, 341.131022878666, 334.917624049171, 340.321592358058, 347.53189322351, 322.130137619709, 337.363260880495, 339.676506932881, 350.985807526116, 326.864049105511, 388.408114806165, 340.827871142332, 306.848796654443, 352.043666764919, 328.252347932412, 375.873987402748, 342.978189065558, 361.228974844306, 368.041202541669, 331.426757212115, 350.439281042445, 334.840286507048, 355.692174175649, 304.290215913696, 347.857047784422, 350.744111953649, 341.951311554664, 337.56392555342, 361.195412687761, 340.989708400973, 368.150770438771, 330.979030586094, 347.826930828161, 342.663551114779, 345.516205894813, 355.322840518985, 369.006178491253, 354.810638121762, 345.378753807881, 320.669641688523, 339.342838316557, 359.6706099978, 328.028045197864, 349.144401294715, 326.815482952929, 342.819576632606, 331.045258412309, 346.468072378673, 338.357163209755, 361.871307381874, 341.650535416571, 317.073387825995, 342.645796108342, 331.222468116404, 340.890429218915, 327.415425919006, 343.508544647893, 329.728582457612, 364.04140109393, 366.805464079791, 359.655729778511, 342.054442715776, 351.561135883465, 358.178060662345, 347.45501962315, 359.939592416525, 346.700036564967, 328.606154347491, 347.850687100111, 319.929234703778, 328.04387739256, 359.348654923012, 316.063956802745, 331.360216455494, 347.242379218997, 327.211694435694, 318.178494902095, 351.466708747206, 324.447358477342, 359.881720561648, 358.51035940001, 327.755528072204, 358.280587267744, 380.273981521655, 380.43832870957, 333.018531198709, 327.313223666605, 321.417223432614, 342.225518349333, 361.483479920532, 347.512286015076, 330.048903979729, 336.485595301886, 365.591995469486, 359.299186361773, 341.991500496632, 297.968720667736, 336.34289946269, 338.030520566646, 346.836478794186, 320.565925487816, 317.634167025975, 333.306301870145, 319.926067274963, 330.143816134725, 339.897020065143, 329.56803216532, 326.831810797833, 350.509293082849, 359.039185362626, 379.441473174209, 326.025614087445, 328.850161392386, 357.872880221232, 342.612445947184, 320.216619166518, 331.021783671971, 345.597471471436, 357.69173415245, 370.173537999819, 300.322000223049, 345.063296959904, 309.917460426416, 338.811295769709, 345.203644841883, 366.187430105573, 358.774413562162, 354.547644119098, 331.040112656133, 333.126786226352, 335.108452808774, 317.60513890904, 335.006692444768, 324.32331449983, 345.916384458525, 301.483445869109, 314.882821920962, 330.174771409075, 338.530512881586, 329.718650239786, 359.003720526769, 345.470104693622, 348.967311467611, 345.904896527131, 374.239449825996, 353.291630673794, 309.837521165532, 333.777546883054, 359.60531413012, 333.929822583255, 354.199612943912, 321.448592357305, 328.296770452928, 345.913148322199, 360.611432730534, 342.74222723941, 358.365587639274, 380.971333263779, 319.112076715827, 366.543595332001, 344.170433449096, 379.57673565177, 353.680407091651, 324.145054582483, 371.005328870536, 344.624388686928, 321.443977338216, 353.87564370204, 343.943646605229, 301.973856744183, 348.142265029278, 321.883919490098, 342.362898355865, 333.148314352707, 354.96189601086, 352.802671688955, 314.191029037476, 364.716206622924, 345.301942937152, 358.982978375058, 361.393472893341, 331.542656111118, 331.348268024876, 341.630720816987, 377.737544692305, 332.483402057126, 342.540040436279, 355.51849052152, 379.859385755174, 324.828070457652, 342.428763894387, 350.942804170419, 354.002219515098, 368.474141144954, 338.755980710954, 360.605211394147, 342.787140168475, 368.827201626826, 365.451236780812, 341.224574950349, 343.477524133807, 340.794248567404, 349.364007590496, 348.495409733987, 333.72623860305, 329.277174702669, 351.478850417554, 364.996445160706, 342.653703348604, 318.491282111402, 322.456120814347, 339.037130228597, 377.84792110554, 336.514373983278, 349.012098518791, 369.244205380712, 339.552910013777, 361.450028557133, 338.748854392147, 334.286244672275, 320.775603980118, 337.815394906739, 362.164291727468, 351.56079327427, 334.172915226182, 379.211972543579, 330.541278266369, 358.853461711342, 341.54201669972, 354.284589358496, 334.087828386907, 311.046674520646, 347.4888392682, 340.192079313254, 345.596084795113, 350.50515976933, 349.680237441235, 348.27739330072, 328.404478319176, 344.565923274809, 369.289042006336, 357.313562314418, 331.059696770957, 317.429673399504, 347.157370369286, 367.346733603409, 343.488811160303, 363.00054667386, 314.6083845443, 314.217982137355, 363.475002793187, 323.288031390723, 324.223325395533, 357.16287586881, 357.643932666555, 363.585519052998, 360.16300724942, 333.384576414927, 336.186168650137, 322.950047186496, 340.550999550142, 313.602779474974, 310.696003261101, 358.83074706971, 330.699014519795, 354.071882029101, 342.557629407191, 354.966276796051, 370.633178153672, 365.345424826052, 317.819061691572, 348.455593098612, 367.599056961345, 351.677909075968, 348.66112279182, 345.533416753617, 345.726718026261, 334.545588598436, 344.07590838422, 336.700383602232, 367.586236937844, 318.801481406197, 344.285073128918, 354.710137839723, 342.103911018837, 371.135290639052, 360.985603807325, 338.795908703022, 337.910103422217, 344.089985936496, 349.346420223191, 354.17602187681, 317.292718242838, 343.414712775653, 358.494824350378, 325.130770051023, 349.665239231077, 354.735742029677, 345.451107817497, 382.088477982747, 345.304046105809, 310.465217337149, 344.583712390219, 338.592626435953, 378.093350939057, 327.473107875123, 341.418368244171, 334.188931028057, 358.805035291813, 368.818636381747, 347.794097739931, 374.39642524087, 347.996162855422, 333.374726694671, 327.653681374101, 304.366279935511, 381.932213644101, 341.082692608149, 379.144049940814, 340.869892324242, 345.114566836817, 378.240501273899, 346.634756212184, 347.514438646336, 364.315954545603, 361.358132082772, 324.239936841882, 327.372983540868, 357.232705469055, 321.57730317473, 343.777174666472, 324.721447035919, 350.715914923948, 370.271761647388, 363.791452251709, 330.674872687405, 350.660988394474, 335.106943263097, 359.951499312136, 358.772442885388, 323.776470639285, 355.924598236479, 334.475496977946, 333.867530281731, 347.276665743666, 326.514963900477, 343.894537917465, 365.540812016441, 338.43839085084, 332.006315572868, 339.74412773554, 347.709384542887, 359.891162042097, 339.886199948337, 358.268867568386, 342.591283974663, 302.715626325137, 367.569543734452, 335.219734401992, 363.113133459957, 355.372106633107, 322.554864195919, 349.879530028437, 339.285004394772, 329.350325641339, 388.079224197945, 391.685500968525, 373.685695033812, 338.41199177585, 354.792721531567, 333.707984335538, 357.253767545973, 328.146621325592, 323.096684953613, 345.00443349863, 359.432494927008, 338.819712287451, 341.554588451827, 336.437972498261, 343.756031833601, 351.864611686905, 358.600208124225, 361.149929062181, 336.383978579801, 356.866123721487, 340.591239958562, 362.860548621236, 377.331377656236, 372.940943487781, 354.030365353841, 333.48186952261, 351.958902053177, 354.668623413873, 370.603504905978, 344.041379659801, 346.505921146474, 357.771786389311, 339.377437633195, 336.669763016016, 332.508385231765, 380.770239008676, 358.350099041269, 330.367498978088, 334.007622396961, 345.987487817222, 318.783883962635, 349.687086070893, 323.162919954335, 351.546372453124, 366.627597516191, 324.735077194468, 389.104215159731, 323.59379700078, 334.258368287458, 322.621451942865, 373.81248298947, 352.766256626323, 361.574248612013, 357.638606002152, 335.595476601169, 339.474718388354, 343.155910885538, 360.233270745308, 354.553242385242, 345.137688068753, 347.749479236315, 341.727813178679, 326.666607403448, 333.269771710507, 376.773239456095, 334.141406990443, 345.886972300183, 346.72831895933, 315.555328143703, 325.904702725478, 382.24833005581, 374.330479607488, 318.955972137663, 348.719172008341, 359.678548814147, 333.211264990763, 352.223641580426, 390.406125484057, 363.812986709684, 323.545991498366, 334.926989627256, 341.282593744226, 351.434142431628, 334.126538821901, 340.698826507958, 342.931926679785, 329.03405752994, 347.113355026545, 363.857219562804, 349.563358487267, 337.553687746148, 333.608001819703, 344.773636131015, 372.489656589026, 353.407331116176, 349.008275990769, 343.25280038555, 355.296608651086, 362.790711946997, 345.290680597049, 347.755258139834, 362.454701136991, 339.228566384985, 327.670765618563, 310.283233415447, 330.182936503735, 341.950827304771, 316.549103060936, 340.037172394762, 357.615661206903, 372.095822967278, 343.104794592356, 376.022626027324, 334.97758809472, 345.984583047356, 383.788381009561, 379.137051455079, 379.145435172262, 341.441733338812, 331.072471485476, 361.912152309727, 349.666068433616, 327.388647017824, 349.50217811597, 326.257085888692, 325.108956265815, 332.57709089116, 346.34056340858, 344.94851905609, 327.375931737803, 341.762639902259, 354.294715802085, 349.30736836838, 364.183563770349, 332.33784061522, 311.785367686946, 353.00884165792, 337.341991735975, 345.155403311943, 351.930248075547, 341.39853343525, 353.466399610122, 353.621370798417, 352.950069983613, 323.042589263191, 336.837267217066, 325.986154371068, 345.659017353532, 345.841998729331, 344.519468817782, 338.470942271266, 344.045664983845, 340.341343183573, 332.311797666607, 326.189216772108, 340.015431338324, 356.854449964707, 349.751576278452, 365.506431746125, 350.475969120693, 358.008472882362, 327.230704958356, 345.176884930365, 340.529373267291, 372.968785561487, 328.635358338779, 335.775038738198, 352.174721384244, 340.279726681669, 370.742200469869, 330.126909563204, 334.880695560578, 331.717968280949, 339.981212986033, 311.405359996191, 356.372416488328, 358.619102968318, 318.666918711901, 335.012769172694, 331.25661397391, 359.190249540781, 356.460563501918, 330.558091233591, 333.155468707666, 331.683405390774, 355.878981963424, 355.659871685436, 317.14257568689, 318.957011852865, 358.079726087059, 388.478018401852, 348.98453182264, 342.906153890912, 328.612457580345, 342.470144012298, 340.388294570824, 324.367921920839, 328.22946449218, 347.441498916255, 317.440338897657, 380.679620618853, 312.431733445426, 356.086947517837, 350.061800384772, 341.565014229629, 376.835062548095, 328.462114213686, 329.919610445549, 337.25793853184, 333.117257464064, 319.309188071257, 368.338835473082, 378.403272984168, 345.438000884425, 340.244380698425, 340.589202169266, 334.518654680446, 351.020179997835, 332.752667310971, 316.196104653901, 347.91940742757, 350.543103928721, 326.919260259044, 364.601202203382, 330.579889319363, 380.855854769789, 334.494608441833, 337.378942337727, 365.045413616745, 333.40915348051, 338.497679145718, 348.647178461418, 366.487697791347, 341.884337225091, 318.999610390065, 349.809700496093, 329.261916462326, 351.077818703879, 367.561821086119, 333.888521106775, 315.254844724574, 326.031640476987, 347.306943746536, 338.14516560127, 369.89167861833, 318.828791309141, 307.515835536673, 358.676013836974, 354.604408978027, 345.558396741216, 342.977382935655, 316.646042813228, 348.815153577332, 341.648052238869, 361.513181827194, 336.104100811229, 333.49313779509, 328.649950866067, 339.029929824412, 320.903302082416, 322.451802084913, 313.647328078053, 349.575531437908, 330.501490679412, 305.123330255325, 372.451983910564, 359.087770872149, 349.978454205, 326.543845049782, 356.475637998845, 348.028864561727, 358.95732113244, 342.284488906582, 326.216084518944, 341.532610157947, 362.848896810067, 363.486461613663, 306.982241177794, 333.579355644185, 335.572972913624, 362.037587877059, 374.356948883211, 343.019992791427, 358.489639099169, 331.746405594079, 344.51383988636, 369.113793794927, 329.26936323181, 345.542052785268, 360.312303781963, 336.10428171133, 324.834325265047, 342.846297823836, 335.462185917973, 365.510377301373, 336.336712507981, 317.82217145097, 359.121870234445, 368.080881451335, 326.769106344352, 371.972861071097, 343.410789270769, 367.834631936383, 359.397857897945, 332.972985193244, 353.862268970886, 344.286910923431, 351.903350193359, 377.534356799396, 340.212487043179, 358.223453193836, 339.985741590251, 352.750265000526, 334.413459009401, 350.614027044116, 341.613259236981, 336.467163980324, 343.995326126092, 345.465766729516, 340.650484660606, 345.128960816607, 342.231817457721, 346.905059192839, 355.931729755905, 350.409622269484, 342.614944208724, 338.24001378286, 339.236197736657, 370.344265229798, 342.365636904735, 321.668609946395, 337.003078012276, 351.375020046109, 348.802874346321, 361.825413042102, 348.584879637853, 340.468688402076, 316.75652335329, 357.700501881601, 345.019184970084, 363.148018184363, 338.702194874747, 375.738689658099, 337.387445051703, 333.989508438155, 346.754144856883, 347.555095921316, 348.995233993482, 339.934241628821, 374.182624614792, 351.898857972842, 358.3541933374, 345.245690149183, 395.75525041276, 344.911369809085, 345.834572846256, 312.849232767781, 346.799342574275, 345.614733352138, 362.379826545801, 351.447426850648, 310.99508120583, 348.37716539284, 351.773726963344, 340.047062238536, 346.636360850227, 356.826704798418, 357.116960282922, 364.62014438627, 335.427252905664, 338.211946723303, 365.594365625427, 354.763895719534, 346.139787572782, 331.414362395341, 319.599304370622, 365.244266862186, 340.650745606799, 352.461817358957, 332.444752477361, 340.237778611653, 347.868879891869, 331.872429558808, 330.930511041451, 329.044742804481, 333.299538493665, 340.32665263899, 344.219158456793, 363.001587893407, 309.427684263164, 340.14909420784, 357.257735890373, 356.293648219038, 325.708646734261, 349.504077442715, 346.42179862631, 391.992676703166, 329.130338041558, 352.981050799585, 331.342075166635, 363.389309218935, 347.639188037393, 329.694274649644, 343.548408443998, 350.128191646907, 302.483792635701, 362.362986066749, 336.403633595917, 355.088807709765, 354.839266109122, 338.083094790333, 335.581224689175, 360.585972107329, 346.635886477094, 341.856074901142, 337.231093721021, 360.072912584798, 323.146233773062, 352.150238985006, 315.327900212101, 359.585231332805, 321.708552533019, 319.529012778237, 324.517517953106, 331.222740899336, 349.851746008073, 330.03037732894, 302.769572421735, 340.639396952351, 300.65247848253, 327.617546792091, 348.223844397967, 317.420904734878, 344.279622247365, 337.539345638552, 337.829517251282, 340.041475903295, 336.999345010378, 337.258438290209, 368.465103726963, 336.280990663263, 333.77985338507, 338.716866552513, 324.29140464924, 355.171723108482, 340.99891181268, 373.80176016047, 336.527735555901, 345.229532656414, 345.611378943362, 335.181833316802, 362.170277661354, 353.512979795975, 326.986610309307, 362.479737396069, 349.453210610121, 357.045500726437, 361.408721477385, 349.268236130169, 365.076016558342, 317.597272647915, 323.457408356263, 329.630852822111, 320.969979381552, 339.342600653243, 344.106063012827, 365.433604811329, 342.311450330449, 344.871327829847, 337.467663219099, 353.440717662397, 355.642461081598, 356.542252253262, 351.035141010015, 362.810837514574, 352.014558240348, 317.520891542906, 342.047434998323, 326.548806639426, 348.339445688729, 367.70181940609, 344.637687682048, 343.239404459211, 331.57489571181, 341.81959890957, 322.957570305733, 352.965817102986, 378.282346481409, 347.591694668365, 368.844523858123, 324.39561465351, 364.091292791158, 313.656437442779, 323.007441184743, 338.529629270052, 320.285895109029, 339.694692595155, 325.059474484442, 367.679237741542, 358.696516879064, 336.118973439637, 330.395146043316, 352.946919865931, 326.13743350569, 355.061091087187, 354.777148987085, 301.751618175201, 341.741822779781, 343.036421184708, 357.335486867923, 341.21803723346, 309.831190239842, 346.553286856518, 333.357665314004, 334.639755933739, 353.160599353294, 358.971516141236, 338.883263595422, 370.728412440257, 349.76862385357, 306.476874843363, 363.497988102572, 359.974241052912, 348.926399084721, 361.165308723524, 354.475367883943, 385.507872754183, 341.672240110426, 341.435006865272, 334.629588447656, 345.204552708126, 380.306215765794, 328.929264559713, 325.783139395816, 321.394691086031, 357.404751522401, 340.190753323446, 334.090856846596, 357.59725824412, 350.165412279059, 309.165047794408, 359.235725824069, 326.163424327925, 341.910409629518, 338.046386693339, 343.122752208831, 351.090363284973, 339.28746752417, 331.656134761223, 342.299766707482, 368.35603167242, 332.109714759951, 360.983729653195, 335.020512010273, 334.990479714483, 340.576144386728, 351.438998225147, 364.811270436743, 355.67541804935, 353.704088356258, 333.20810922091, 346.982891885263, 342.59789281534, 350.873310755013, 345.902843864505, 340.691723874078, 331.166211905663, 379.299103279831, 344.841405139457, 378.271745952778, 333.803805679816, 365.0984400082, 344.250878112452, 377.391661277244, 369.073608365514, 338.366437640841, 355.400796092739, 357.7684566208, 363.376071022423, 334.488434428958, 349.372419722325, 367.793607941684, 336.62142351431, 366.139504490961, 346.755157132407, 358.791131904913, 358.893805265611, 321.203624901036, 310.187292421365, 358.192900983954, 360.246481240045, 348.30033681728, 346.844036679984, 339.323221583593, 342.965930993001, 356.766309470262, 350.79387225597, 351.785222857775, 362.315286397998, 334.090929110708, 319.218152761131, 350.701233633721, 341.990979965961, 367.794166517863, 342.109017103985, 343.15053341522, 350.849947889551, 312.588733960151, 333.023667321915, 350.427036852563, 353.38859723126, 332.738097433733, 354.677221919019, 330.945618500871, 335.25314569197, 337.976870635469, 335.676474568763, 328.807600029631, 348.264775721605, 367.648289796713, 326.86124619934, 331.150099275151, 356.213641081514, 349.439251147986, 366.841909021774, 324.671403461534, 354.442510158361, 344.743245852589, 342.144254358536, 344.639204752799, 335.90526767196, 341.278083776476, 328.9671247006, 351.55259097192, 331.234701783853, 344.070299666586, 329.438839146418, 354.132359271546, 353.410552837397, 363.99033503882, 371.654195412954, 367.103002156531, 331.39104623408, 327.409977282031, 348.577036961254, 335.763549225402, 351.600082275835, 317.583214850208, 362.223588690659, 346.911385246147, 328.760088820856, 344.779822824519, 337.063298179266, 393.045631807281, 338.457321107113, 362.580369144141, 349.085777494039, 345.807925421172, 333.571383483255, 313.918003391174, 335.227229656145, 335.498275870117, 347.10387886171, 335.344236326436, 364.99772074966, 312.490694589241, 327.859662559466, 330.744378050734, 343.286210135728, 348.079249188188, 340.721444082681, 342.97347366343, 358.701301254076, 348.751333832473, 350.70033351751, 331.407125161209, 333.954741930905, 395.359638260665, 363.037145162285, 346.5942555559, 326.798996724885, 301.225278950362, 379.459603146343, 332.895351783475, 316.937607565922, 341.941582075074, 327.516269276943, 347.628851469798, 338.367246611065, 333.453890592699, 337.305422445456, 349.093466505926, 323.58476199551, 351.335944093687, 366.12027428446, 342.967438509594, 328.435627579418, 368.022716470055, 332.246289985945, 341.37957936285, 386.084721378475, 360.669860592425, 338.413848813257, 324.600929497737, 322.554336668166, 314.946807138415, 365.301867986727, 326.082915183763, 325.570643724358, 338.46905730024, 372.997042320291, 333.372885604021, 381.393915832076, 324.916257940254, 342.343946228656, 351.419264468755, 350.314629181624, 360.887867294948, 325.869388187962, 340.265145952587, 370.062949934839, 347.909856440679, 359.293068255326, 339.524196699787, 359.485909732634, 337.491156955612, 320.199648464654, 345.826059668249, 369.923940635325, 379.389990728867, 318.198432140593, 340.214744093684, 359.263124261262, 348.514670135058, 350.215385987784, 382.03233505562, 343.973069491756, 375.111940306174, 330.474577475388, 299.046409271663, 320.923817219409, 342.390541082764, 332.949795448653, 329.63796836827, 308.035560637036, 344.643414073431, 331.418421707078, 353.98648758833, 388.190929381032, 302.988928257685, 393.260376367936, 374.300367140521, 330.87562353885, 341.709459922507, 321.758442858461, 347.504867784024, 377.025010701919, 346.73764136914, 310.087972267401, 312.085924010442, 314.280636460057, 346.646677241543, 333.766313355213, 354.156012583863, 370.199960424598, 335.026609899042, 340.237086564481, 348.845049476421, 358.274258438313, 359.001929737515, 354.522032174917, 350.924613902046, 349.279816115452, 332.168555669683, 355.734513913139, 336.19381463514, 348.102267112634, 331.461848516339, 345.755329862655, 337.278420071569, 334.793995897495, 358.104046377797, 333.808028332387, 329.272304742794, 344.006768292174, 336.560818895135, 360.25136863267, 310.29015263944, 315.405176763295, 324.558130577196, 325.266916974644, 317.337023440883, 316.101403437406, 369.213304778972, 335.038181863857, 362.513035055472, 346.272680769708, 373.346964577198, 358.555255745932, 343.781624665696, 319.071085494472, 367.194876785924, 373.020242883312, 351.093139098737, 348.11041121136, 339.016568196122, 338.510168556734, 328.453447904298, 330.922349698195, 336.534280352749, 312.197366918194, 330.109291856753, 346.543561502428, 346.390236450455, 355.62704613106, 339.86314027281, 310.628329394006, 340.597262157424, 371.932225084753, 354.308415036703, 323.141804661461, 354.627222987163, 350.377293097983, 343.925440392884, 363.618683874367, 331.351949215846, 333.598474969346, 367.498882384215, 347.971667762651, 311.762747901888, 336.099994880522, 343.103410600056, 336.128993532199, 337.403323437786, 322.716477515568, 338.919080557636, 329.250936455749, 366.346639448687, 323.992630074812, 347.986339068423, 346.097165725027, 333.216784369672, 340.884449766639, 352.325443197289, 326.303965882861, 328.966858964121, 316.655651098406, 324.005033420821, 319.408207051432, 332.080854691061, 367.593395446775, 321.494118049414, 357.838384733908, 337.277970209637, 371.968088050751, 357.78781138191, 378.045025366677, 331.623829925807, 349.499766484891, 301.235599597908, 311.371857606063, 371.8892342418, 353.932540761105, 334.95432275166, 350.626070727354, 366.852482244925, 362.207333383214, 345.848778379587, 337.453381316419, 355.135504192063, 317.095669604851, 363.07316736905, 352.547078603063, 345.767709290356, 328.51401577349, 321.904965562385, 346.815962241665, 338.051258906191, 354.712560356702, 355.848157024196, 323.008207074807, 347.001002214931, 349.809972312343, 350.395716677987, 326.701141880177, 308.955686907639, 346.710042345686, 322.415055498039, 343.381642870189, 345.68504773369, 347.609488491324, 352.247081259666, 363.516873926899, 341.210226651983, 350.188385940496, 343.551659443747, 341.329073072158, 307.613183125147, 334.316916951525, 369.988988873675, 334.914441551056, 334.91926740417, 341.728059805988, 350.522208188204, 305.524917778653, 346.107794332246, 347.851708267046, 367.302033536443, 355.815601810556, 340.603404014986, 356.164690689814, 344.828970621707, 337.487645483179, 339.144276860371, 353.551136481195, 307.603136364009, 358.784962261683, 354.438954895454, 335.290254385235, 324.124555156425, 323.766946245095, 324.291376913814, 351.74900603198, 361.701668532168, 330.739450297175, 344.821920220755, 339.058664683703, 325.02123632233, 345.28354630588, 346.90330264868, 340.306925050803, 362.681773938184, 341.229154250908, 361.630638072285, 369.01888607112, 357.747697736334, 345.896650647955, 341.417475500829, 373.606500117005, 337.597421298503, 317.711994430075, 349.404201932243, 333.403165793242, 359.439773484227, 342.21132462986, 339.194602787073, 312.978197212502, 334.006295909389, 346.088381069138, 347.387357273949, 318.810371571398, 360.161936733806, 337.437428161788, 343.576996145138, 375.0284374146, 322.603483841177, 338.980703280754, 346.184190509188, 324.102801049203, 344.480219405081, 311.184838189552, 361.733509482764, 356.891236677061, 352.929407738294, 355.56068919735, 356.636428328028, 349.821462825951, 348.319303310759, 352.772875119503, 344.675890048939, 334.230172120742, 313.24741138404, 331.509277780158, 357.419131338626, 364.092998807412, 334.047201898726, 323.28689924808, 344.136966787394, 324.870278853988, 325.094527722337, 336.711148654995, 358.478248570078, 303.29184692311, 337.731155900847, 352.760251591184, 359.998796816524, 329.559562869936, 334.714407912913, 342.85158992564, 356.651535046526, 351.726281876998, 347.805981747352, 342.745385761365, 327.070257984324, 340.950820149728, 331.646454950047, 316.329108642574, 351.190604415253, 324.927144258378, 349.979453687089, 345.726912154298, 334.895545636174, 327.197298722147, 313.728004678517, 366.900596331949, 323.907396814978, 330.270140485549, 328.031053554734, 366.134900964009, 337.174700875812, 367.678576745493, 349.684533246635, 356.392152129023, 330.235089749439, 349.717698306859, 339.366416098977, 368.424047360906, 360.93404327487, 352.475873126698, 331.789582339045, 352.828800581392, 347.41622382725, 383.620502907914, 350.825169197125, 348.312260943054, 327.807030799239, 322.975910387127, 357.179137456744, 348.786440175904, 315.977395573273, 355.089808499771, 360.45439150072, 353.512790667119, 332.217823956503, 339.685200329593, 340.438883060964, 328.824940392624, 339.981354575808, 342.815257445251, 349.06473607935, 319.758002075188, 345.423645590065, 376.875634068629, 384.04433854879, 369.616063368037, 360.305452065814, 353.452273047206, 350.020124957082, 344.957915800807, 333.319414808013, 328.967174971184, 360.944958641877, 340.150629671314, 351.561478415169, 324.484121009411, 354.236719694182, 312.89545986826, 363.955022787834, 359.648698413529, 325.770183204486, 332.52654551583, 360.672706886062, 312.716199050314, 324.082569648452, 320.2320100925, 360.950557044655, 351.623592548528, 332.196847662021, 322.576582720156, 346.161921847482, 356.144499106914, 354.311698124669, 314.547707091435, 326.614587701225, 323.094227345725, 356.350588633142, 335.390945352899, 357.791179090658, 316.764401373304, 354.449358831109, 368.766825974032, 339.338946406499, 341.572640063735, 391.473747082232, 349.109585843972, 344.986933292365, 368.389380081163, 335.705712476406, 339.008357816341, 347.066493983417, 311.805823193026, 358.305541948957, 355.980807751273, 360.237247461261, 360.740990642926, 368.086352721733, 377.169335377787, 345.709909767055, 352.773427283062, 347.778607230974, 380.472790951337, 354.39063818815, 321.124617538545, 367.212098661138, 347.181301300805, 337.544953723425, 353.149134283468, 357.533719977798, 349.513997197002, 384.679416601438, 357.051086085096, 350.87240013559, 342.801124524599, 387.057939775602, 342.563074219816, 350.3601823851, 351.058779705961, 339.674879807039, 340.51053025819, 355.477375226984, 325.824649382111, 356.62227674645, 324.679992389279, 347.883830269545, 338.187813007022, 381.599593485067, 331.115755005599, 363.272374360854, 380.585266483298, 352.356278752739, 352.928330698662, 354.128292798784, 295.669302988642, 361.333658710147, 336.678866342134, 319.320292532793, 349.598508085103, 366.119377513405, 343.575223209768, 345.208224537089, 361.337383505374, 373.046101879256, 357.802783236332, 356.527488013201, 348.371908851524, 314.666660512084, 330.343382541016, 354.309142163012, 353.824286136107, 326.003339012838, 351.402224118302, 335.259874778832, 324.579804107398, 355.874685013128, 336.398206311775, 351.010766659731, 328.438477968455, 347.0423117777, 355.066887497055, 344.133663936922, 346.444606693331, 340.17762798842, 326.62739086181, 334.193382675892, 343.325541643287, 370.261931559367, 385.061785109984, 354.539383811111, 326.243727009807, 360.032365560512, 364.392685824033, 324.514461644084, 367.135234023915, 361.675591741604, 345.929331916223, 324.760091104645, 359.82579787783, 340.352359492023, 348.924084336409, 317.827215571929, 320.706294711536, 360.402422469188, 370.496688395512, 341.368543307534, 313.403467329859, 346.687726691823, 359.2256728626, 340.468323509987, 362.698732058908, 371.298001139363, 344.59535091412, 355.982882355781, 346.390889541446, 333.06132000843, 338.938277186753, 365.21284199734, 357.371936183153, 327.639186706622, 345.859237731251, 347.903310458662, 363.807497262297, 365.378484138633, 370.472651846581, 358.338808513892, 323.085659895452, 338.100515886578, 335.176685831812, 329.085471155398, 350.292453804986, 342.726090658255, 339.034446218901, 333.311922461436, 308.96041623203, 353.487362627828, 323.027934131764, 351.101656463901, 340.677989253916, 367.291385613614, 378.519791310516, 305.957485933337, 321.941128475937, 349.520179883089, 362.535886407449, 338.277792857723, 350.891860758337, 336.293928902809, 321.784635286903, 325.828562193691, 331.343120107458, 333.779884706388, 300.870351312259, 364.445689859466, 347.364447973741, 321.340879178304, 347.353970896904, 365.437292560425, 333.041697331451, 379.511678708768, 332.830949280853, 342.240748134675, 327.004361060035, 329.880089080401, 351.621178239219, 335.80187579119, 333.120271540855, 391.774576296286, 338.670277882728, 327.365769549642, 337.419785287069, 343.46544502582, 362.486652358108, 358.914031011555, 344.822360884548, 328.11014362685, 356.861421129464, 323.526365577648, 331.146963423809, 356.574328638004, 344.723911725681, 340.379106400275, 353.038229591776, 325.538091070188, 358.20277008923, 341.425956540976, 356.045948532024, 336.80198869832, 346.904581932733, 365.384852870823, 358.516351332302, 350.564685184384, 347.235134735981, 305.602056211405, 354.063768423872, 379.999687971359, 357.814336472157, 344.272137031812, 350.662001144913, 349.137737809275, 325.470064889633, 333.290563229095, 324.662815816946, 353.842581627993, 368.02617514927, 353.455434458953, 338.080274113726, 332.849851809772, 392.762321111102, 358.297375303075, 311.258847011515, 330.553708195345, 348.052289086707, 315.419472859446, 335.364248459171, 352.277312405429, 376.228321885076, 332.75087523144, 333.029865400713, 356.03148549623, 374.521437877053, 330.6868820226, 327.766429876828, 327.842793227006, 339.865988946179, 355.072564952293, 342.52387559731, 355.517590545213, 355.64522764667, 333.090998630927, 352.997972127946, 357.623342754787, 340.170685480322, 330.291671370311, 342.257431395803, 333.766124366371, 322.844957174349, 335.131674638653, 365.190341132054, 313.09327272187, 356.264721141985, 349.988551900426, 337.551207242884, 346.254403773083, 336.264208218091, 327.971606273847, 354.544642539358, 341.158244083546, 353.129729205315, 339.993331294542, 345.005954189888, 337.698338578895, 337.862556451821, 343.382094449286, 351.823855393336, 344.725148319749, 321.736315179513, 369.182838252498, 352.15157538785, 353.98122344026, 344.348649594788, 373.997546210246, 338.475154943051, 328.556950182524, 369.038375477783, 353.178592537318, 355.764450460898, 330.715456694837, 329.010698705038, 347.498816972079, 333.086541093708, 384.805832288544, 350.688815799372, 387.710057882331, 339.311262277123, 347.467509782833, 345.247447574028, 355.22557447133, 342.767718734668, 356.829678510071, 338.869734581288, 321.881311508777, 354.98136566132, 342.521146371437, 350.086946581838, 334.173616537391, 362.025338164882, 303.432397677326, 326.083414959956, 376.655082166186, 340.33018378627, 344.75868775437, 337.765698720536, 329.939453151646, 338.387792504082, 357.153297268265, 324.603501562649, 375.906059040597, 350.75488305262, 322.636086516655, 338.423682793663, 336.385865078721, 335.647261409281, 345.109705711272, 321.78327386547, 378.658705362282, 326.89310607807, 334.448327628365, 305.140745671488, 346.625668425865, 375.847799546918, 340.487981786566, 331.833653508033, 348.610796403441, 359.201146297786, 336.336415002655, 353.848082162363, 331.515283442471, 337.910271435463, 316.624767114692, 352.614420739306, 355.64728059624, 336.503280041227, 332.239946179424, 357.197801002144, 352.651466648251, 346.691475648585, 330.887179496439, 315.023882256824, 357.114639088468, 347.542884121178, 349.552825441438, 352.251909809652, 343.788605213064, 329.648813856751, 349.643990355654, 340.102989642044, 330.512489282816, 341.244375060921, 343.446062800269, 353.952193080239, 344.924004015973, 361.050374174346, 321.090985216543, 304.968223250655, 350.558553234068, 326.86614348845, 363.545052240336, 352.880136599881, 337.340411184442, 343.795361310157, 327.105619217202, 334.564492628796, 329.486250495404, 375.915295486293, 376.933369226679, 355.857850034541, 331.955847288816, 344.251472675721, 348.792412209542, 313.275429953553, 350.347881442006, 326.498641938491, 352.751121236309, 354.781494546102, 348.88129414662, 344.694790610759, 345.675735503706, 303.456112405946, 357.792332409408, 325.467699544814, 335.336407303585, 311.649680041952, 353.809882548314, 348.334518191268, 354.32992715609, 336.892905954319, 329.437642261204, 327.243815190751, 368.909222104706, 359.416256093872, 361.688274335986, 343.498421547099, 338.95677715745, 342.989275073667, 349.892734571182, 328.072671643518, 355.638679936725, 354.356889847508, 351.1918864275, 365.191084732269, 347.814005122014, 322.187791112357, 335.148106431927, 358.189973503354, 355.495346995326, 325.550815044504, 353.104910574125, 339.730322576074, 343.344344482372, 361.943261790006, 325.199246321259, 338.094167107457, 338.528806222862, 348.992854747899, 345.586394224536, 357.133942810948, 335.549189015453, 343.084623556862, 350.794284689301, 357.864987801414, 345.477410042523, 358.637584114491, 374.764078781904, 325.454261536762, 326.744121597018, 330.737063817429, 346.272334057499, 369.493697140061, 324.42558049862, 345.678861525164, 329.31887588856, 341.58803811046, 311.80180040744, 370.376728841585, 380.534634111781, 325.219358716633, 381.386664670547, 356.224850614439, 354.672442179429, 340.396021760972, 328.25022595298, 355.677677831213, 304.423172221973, 340.03121348728, 362.304405052786, 319.20570618834, 336.647526080934, 356.907012674614, 342.414610060457, 361.629860837643, 355.740147144913, 377.429445182997, 350.856425309046, 353.54891267263, 333.507929671443, 330.996407370275, 331.815538151805, 388.2687059396, 348.044516071703, 354.849287186853, 371.475015954141, 343.566478309031, 312.031310825892, 368.100873697232, 341.722103016977, 337.138565571301, 337.875454616298, 315.286280391707, 351.78044355515, 361.035217014686, 359.406127157749, 317.114102823746, 376.554253336301, 344.407316025185, 352.901008337712, 344.816215179017, 343.448068818605, 317.803325436917, 332.881803338919, 359.69383396017, 339.375597214916, 353.292255587838, 344.553458573396, 344.226036586373, 325.001277648917, 333.924059992982, 346.611255602209, 340.219405955424, 352.716948502726, 322.519584997924, 302.459874099966, 348.569495917185, 345.589090397027, 357.000017773072, 338.753578695949, 314.85970343434, 335.601112892463, 345.91269258951, 349.593455880605, 345.700486987711, 356.188871420733, 339.148002323394, 351.980761634714, 310.904860869612, 329.21731101326, 365.711308329166, 308.431395632481, 363.38584732302, 326.328280208474, 375.139700280643, 380.678516215861, 350.656544468531, 333.296257564523, 335.640940962429, 346.909791234099, 321.175610477813, 351.559919477194, 311.039259596865, 323.283020232844, 384.263446336904, 334.12264938585, 322.803092427933, 332.348074256797, 326.803301738955, 340.313953536914, 322.766188491573, 332.488649963417, 358.580920455572, 347.236822535804, 324.876098365593, 340.693694686941, 303.789303040645, 362.606600682486, 341.986111535656, 330.127330701298, 326.312176962444, 338.555632719387, 370.335456134057, 343.471407254198, 341.440322834336, 338.170811250769, 317.5475209401, 341.53205371065, 350.326478686155, 353.292793037679, 324.151836392472, 354.296792771774, 333.162528820693, 315.792683080579, 365.57333541035, 352.445970399938, 321.212034916115, 355.226077865196, 376.286056214383, 331.093395449461, 319.199774658084, 343.622460294524, 323.322869334717, 316.361367233326, 369.086284825026, 357.673964096304, 323.120586892096, 325.283866536368, 352.293513646426, 376.759398550155, 353.960592557319, 368.36669474797, 322.562432029601, 337.753516448843, 374.033456128703, 340.587851548114, 331.342633597228, 343.471138171525, 326.08866496218, 329.98097840122, 330.658952191161, 338.76150621198, 364.543418254732, 324.003086437689, 353.470182014505, 355.680443969906, 331.522182295025, 335.100487863743, 357.880815732261, 360.958095388666, 325.699942885476, 332.806115656319, 370.720880097892, 375.920899400202, 349.240013024664, 345.152157150299, 322.59448265789, 347.827211575595, 388.646204949083, 342.482976651751, 342.352071080747, 349.191224333789, 341.972200336147, 359.210488554091, 347.175299754455, 345.366900197914, 317.206599823919, 328.924997141931, 337.996745791655, 363.752119855975, 375.862432313813, 322.381024800265, 371.424774420309, 354.450799517331, 329.04837330131, 357.636863210397, 353.855451247863, 355.627411351967, 345.011456409931, 342.504347233778, 360.876749939725, 319.292486588347, 332.49889733305, 341.127107131651, 340.796590744995, 350.574369186416, 314.865257160891, 347.114398588135, 367.343159878889, 329.981621064364, 327.588105910118, 332.026948689091, 331.573993884144, 366.477475876819, 341.124407231594, 340.869827653811, 364.568389682491, 362.949329405763, 356.958163486832, 365.413933598362, 319.027659696347, 330.803589140821, 335.669061125312, 331.261360646822, 353.660650137128, 309.566899282207, 334.16086827536, 350.042836217979, 341.216557693303, 335.08522035428, 338.761388922778, 346.17688532935, 332.211223525318, 354.620665999433, 369.85033726999, 317.267050003428, 348.406786173679, 346.433061587109, 336.256166617624, 327.758494484889, 346.800259258028, 340.19476261116, 327.713743054744, 335.231422805856, 363.869908130669, 338.524408806169, 318.89635295808, 365.827066438756, 358.266064001961, 347.138452490682, 339.591840146239, 340.583976762348, 384.376175780142, 328.944624561797, 343.272967943275, 361.454269906167, 310.169258298063, 355.39679763272, 319.96653682678, 348.5875696793, 367.085642020204, 321.314309467195, 349.750015458224, 350.150097881627, 359.569283027342, 339.800324873498, 327.665547503843, 349.694411068981, 344.992149240485, 360.948282396129, 327.074941371705, 367.198556885339, 348.893463014562, 356.636070897414, 322.776440091543, 334.240364424084, 315.155362944906, 320.617845093556, 357.31165912172, 333.450861063379, 342.00162327657, 350.354269085855, 327.165300742813, 369.298107017119, 336.859003074002, 330.609251173925, 320.613286698721, 353.720693956334, 361.833907597336, 314.776381146921, 326.800667827495, 367.467044156985, 346.716659725673, 364.739947655769, 340.79553025152, 324.922988525024, 366.655723925211, 345.494600744332, 314.915793142668, 342.681379812897, 319.648835541459, 357.884233351457, 363.480816218048, 349.479877363288, 326.625331117154, 326.525802783353, 338.158599563211, 329.397758143709, 339.600169625888, 355.311886708946, 334.917849476188, 371.27576445349, 332.244640839393, 342.475700937851, 316.043942556004, 364.245145701613, 378.024920305619, 339.640653771624, 337.93473490888, 335.280013771228, 355.287224713045, 341.313684300985, 349.17233062463, 355.506614864464, 350.445665611872, 332.690399956331, 323.059713755994, 365.307535788622, 334.31273872147, 342.733283745259, 337.857754518151, 358.164512722295, 338.476311818365, 341.908169899429, 348.534610124791, 353.363923813257, 353.39010887266, 311.904140977756, 345.355653808561, 327.052686677329, 342.273202224017, 350.924650843819, 340.504929922661, 372.329893605903, 350.214537862713, 368.252985816548, 298.765642496876, 322.872553878117, 346.030586874295, 316.226155507538, 327.359606469043, 350.420630604907, 331.624883086513, 355.257133811445, 331.37770549988, 342.644427138967, 345.839601960824, 347.517581910326, 326.2858995973, 366.888630010671, 364.051684840405, 342.54123168613, 372.395369158041, 355.718431756168, 329.857808421227, 351.114707987101, 369.746113386693, 332.662459848251, 329.405856467379, 358.627814568194, 336.203943272059, 366.751349035508, 333.862225545517, 321.544344735653, 352.516338809727, 337.859832620213, 332.248662617892, 331.64269872321, 347.256833203788, 344.067771146782, 351.565278591022, 344.104661317919, 343.926331689084, 345.456832406693, 349.698651749321, 365.755517968578, 341.74484279324, 327.243109683354, 332.3805496608, 372.118896324839, 358.488689943508, 340.373906392538, 305.991208188205, 317.86048009291, 333.37853504793, 349.745404465806, 335.028674512352, 355.756162097216, 346.046092825173, 369.386215185262, 331.811506284762, 348.559953919118, 330.277185056643, 310.413301837083, 350.438291867359, 338.794211877336, 345.628785283303, 357.578736031427, 340.952908046316, 332.252985282909, 380.137461711749, 349.103889664738, 385.992296452619, 350.036040803018, 342.504249163301, 336.34978121395, 367.399176428823, 345.157092347223, 372.072171530039, 334.273405030683, 330.491046269345, 363.45187758663, 347.081343374096, 320.150816695005, 350.878820612594, 314.122611956974, 348.43867757881, 356.514735569221, 342.335314583422, 339.197781821839, 304.405619225732, 328.629395188958, 353.25371576586, 352.179786485567, 346.215545321972, 342.960478453397, 312.744183685291, 373.882982244112, 351.645226074675, 316.281321231275, 307.868270318104, 379.939928436858, 343.597262739438, 334.431453942763, 336.442657067116, 351.076716090309, 339.90696452667, 297.711285671937, 322.701569073126, 360.466024381716, 354.597911083017, 365.676182996655, 382.059894457726, 330.073514680872, 390.401979807833, 340.468152818197, 359.451853251296, 332.824540482633, 327.891378959401, 351.841540936616, 326.613574879682, 337.384763721149, 349.050165984525, 344.626786535637, 351.822423758513, 322.458441707981, 342.301908630524, 330.925464738508, 332.642721658434, 364.643639056821, 352.196346983329, 356.536116897684, 343.42253078508, 352.06881485877, 364.891943845985, 358.427780276771, 332.84649580908, 326.561790438758, 332.064866969067, 350.783509644276, 345.664216195714, 346.807314307576, 342.572892177125, 333.396496764526, 351.954809809921, 343.177304312995, 314.709502510576, 342.093958184051, 317.386446177085, 349.435542674075, 318.484309405531, 330.673085661171, 362.127269645385, 312.237733768899, 364.434055983256, 352.318404842283, 329.273641751672, 324.973466685927, 357.57785479554, 355.752350831689, 333.761376179171, 397.157267088194, 329.808954782312, 328.721051054135, 325.117177305963, 343.676578457449, 330.988963852277, 338.350226588795, 320.934058096335, 317.887121250746, 336.020406020836, 348.923101872711, 344.459569963233, 353.832746100102, 368.479259493494, 336.857261824062, 341.839752127153, 320.296723741349, 311.634213588387, 333.967551975141, 356.837086959462, 306.303534302901, 360.62289084738, 341.64094898281, 329.713529053301, 328.64216156423, 324.112236267889, 333.484246927406, 352.010826212536, 371.615641562968, 336.199058744614, 355.453433621015, 365.227866586198, 332.362126207209, 330.691500145292, 324.256669829534, 327.216941202034, 364.319470934633, 333.294851868717, 338.05014681815, 324.925802367467, 342.080401043178, 319.212723630206, 355.199104283202, 356.90576572259, 349.644541672924, 338.985935740272, 333.320503301623, 327.759571462847, 357.397192593666, 359.213411777845, 342.633688062861, 358.608551344089, 366.989831130005, 330.263708353675, 334.087081676759, 295.265816633044, 336.55716175669, 329.534071553262, 361.990535512858, 371.912965765366, 321.896424684226, 352.850756225498, 324.7492676915, 356.867538709861, 338.272774159911, 355.156232974499, 354.198719928348, 344.225751728811, 321.28048563528, 335.806500262237, 336.272196234684, 349.097741234923, 317.006593243256, 345.496866359321, 387.429132455938, 351.676769052616, 377.785736249695, 354.04610980749, 307.908229224885, 321.759541340031, 334.630570731443, 339.530940187135, 357.35391674629, 310.46571486039, 325.143552690129, 327.058538183946, 340.824358292275, 351.141756726823, 327.755501978642, 352.253301509926, 327.233069904353, 349.856577163192, 327.763979202111, 343.887708310908, 350.381911249769, 318.60357308849, 328.350575215718, 357.118862752035, 356.803824864586, 363.247389667361, 340.342747909877, 372.416909654483, 346.907122823977, 324.687785374273, 344.399372988427, 335.12960690068, 360.376533104421, 335.497876573431, 336.614509673712, 347.50683920436, 357.054079010453, 323.717964450372, 342.625252426676, 347.677102917986, 351.216903756602, 331.180334046775, 350.471650374169, 359.340879421636, 319.550699829114, 335.560887968951, 385.926196250436, 348.678217464122, 332.335062467348, 326.887952420113, 373.310365800121, 349.233703464374, 329.83047999645, 338.583414058466, 346.964063892764, 331.66058506035, 333.325952738428, 352.485311723676, 328.344872974601, 350.581181161337, 318.961347339478, 362.027624161899, 351.497070867696, 331.693735378098, 334.808576097003, 349.923717924398, 355.770640674289, 354.399517165583, 363.568277710063, 342.488015956828, 325.938349926825, 332.789789967542, 344.14485305618, 346.665952016726, 314.400468521586, 377.494953501248, 374.21547354449, 332.29182422812, 355.199240281611, 342.083713488139, 350.264718817464, 305.726430562574, 367.321282384587, 360.063292921565, 336.988420685893, 373.506514019316, 360.733593320467, 308.310669475805, 334.003500033677, 335.361236665807, 342.091995596879, 341.032773509774, 341.548079789313, 347.788215153981, 345.338109136439, 353.375850399912, 355.038617975077, 341.9271122978, 315.401674993853, 340.840863181916, 351.110277742817, 349.051602603306, 379.141733019745, 329.434935124433, 367.825747333612, 367.104026797416, 360.55899064153, 328.415974495632, 334.262451120172, 351.270160515814, 336.273121038817, 345.231853505294, 330.789683796675, 317.297404209791, 317.85023543798, 361.374622136022, 310.787282165529, 355.149981786043, 341.489582707213, 367.228134610935, 343.814954958968, 355.97705888932, 320.550843690692, 343.561577809669, 325.928032682423, 340.939510493103, 340.803071083327, 329.866088895814, 337.07263657779, 339.395232842043, 350.580232845319, 342.50444038216, 363.069447510459, 346.609883204173, 332.457223530386, 358.144912658548, 338.675875066391, 344.107837670735, 345.735456079028, 332.554066137938, 334.982643424482, 339.776627732652, 343.312250988086, 374.227523098267, 351.641526066096, 321.164215661607, 333.463984177636, 335.66102611585, 340.355459070068, 362.857610244139, 356.583677855789, 375.068315050848, 349.630448613415, 353.13382016431, 345.32806264184, 347.030717901608, 347.298003746993, 343.032259023061, 356.134266752168, 343.039229566379, 363.643187500721, 337.854319375881, 352.194510296858, 353.88472015214, 331.728671884902, 316.153661770753, 328.608204400087, 323.824505997424, 311.137980978892, 351.519533447509, 354.986558317899, 339.747902899604, 315.854240876451, 318.535542753454, 356.717014558494, 360.843139084782, 333.174387114497, 329.622336460254, 336.575792790311, 371.967227130184, 362.287210851315, 371.922532064029, 342.067719383655, 338.083972129286, 376.748944876122, 314.774012501788, 320.803055903723, 349.238651402574, 360.088796627502, 342.241533482325, 322.980893583688, 347.270286187299, 343.987999306948, 333.87817190011, 333.079193603699, 320.916098463457, 370.823510319461, 346.863593048896, 315.35019855601, 346.041323927759, 361.189837541327, 326.396861193678, 382.07633414371, 364.326760260687, 337.202321358624, 333.272475001839, 357.957351983516, 347.553518005884, 371.431462977246, 331.741481707056, 323.660473841196, 356.042054644339, 335.925053595715, 318.484481272347, 326.559400836475, 375.613365480532, 322.070371525845, 331.297744369335, 332.397182812755, 350.069561571472, 312.657738846585, 356.953961458365, 333.529514760109, 325.934405261551, 328.167296846037, 373.817430090096, 343.484632896051, 321.154225011949, 338.085905545724, 341.768403071347, 363.190163938373, 333.755014725388, 296.883814275128],[134.017012920233, 129.79207512494, 129.431822824495, 128.921177228901, 129.508012030432, 130.938196155247, 129.00191220652, 125.862654639365, 130.005195490226, 131.86844844689, 132.382948796994, 130.017968601769, 128.943807752502, 133.510429789269, 134.547663523361, 129.456746459514, 129.185391407369, 133.082364737369, 135.742951724179, 125.198765624027, 123.088022137664, 127.922767505333, 130.544145752858, 137.13877614489, 132.447642200232, 130.060209203245, 129.140788574769, 130.96854638841, 132.66049985774, 128.150207377584, 130.389533901423, 132.553860357287, 133.702311544864, 134.058563919823, 133.726187975193, 127.661600674198, 130.42679617508, 128.524423382896, 131.747708823573, 130.210372464783, 129.504916483333, 128.69281600466, 133.344029760504, 133.225690866189, 129.746491665277, 136.332405914565, 128.576799607425, 128.312104888827, 129.064241417529, 131.473634260173, 133.205335856916, 128.276986792066, 129.301124741984, 134.741885911988, 127.515189080034, 129.408759543831, 125.839012463899, 129.741486240856, 129.402204844962, 129.380501530588, 131.657382511323, 131.405215074174, 136.082574035661, 135.150690130191, 127.764403560597, 124.175592589115, 132.175598823431, 127.685714933414, 133.115342034123, 128.783023049258, 133.349411137175, 133.39425737906, 132.150782823356, 129.444814928102, 126.547762893462, 132.788312264472, 139.4134035056, 138.405351477114, 135.19680767598, 133.590430464555, 132.482082520403, 132.660426371455, 123.953618527521, 130.2536531431, 132.159498935431, 134.401040110383, 125.998491225158, 126.890280565361, 130.794676634212, 134.144231477248, 131.014499107041, 126.724960531843, 132.437265299709, 132.522862975985, 131.739359102096, 133.888993256769, 133.174770934685, 130.969848017736, 130.699017644123, 127.181402726843, 129.32779117303, 130.677976531445, 131.686584469527, 133.680838891439, 133.193390847992, 133.064925891032, 129.40802892635, 125.227270174559, 129.634757381009, 136.230913856037, 129.958465966859, 128.096861099864, 130.927691379892, 127.931541184965, 125.92094792238, 133.413455606849, 128.097011102365, 129.907311867397, 131.38927232205, 126.673892218356, 130.098494013306, 126.627401258472, 127.35119572758, 134.80656240292, 127.416458320394, 132.787673573846, 135.69643386516, 133.142639770617, 130.958436405636, 124.779839005077, 135.400712369684, 130.524897153821, 133.88183045251, 130.638273254435, 131.446055925701, 125.493525164589, 127.335563592976, 133.467887232369, 129.586346409404, 127.288784262281, 133.016872101416, 129.100497745761, 130.358300599123, 136.964330660343, 126.243694453712, 129.7438725798, 130.450767035947, 125.807206853066, 132.337444282215, 130.308321761837, 126.294375053241, 130.342080359874, 128.688941928322, 124.588063057022, 132.611470289642, 131.050134403953, 124.002328695712, 133.625709215698, 135.187196863614, 132.684283226671, 132.03841214112, 130.44219932056, 131.269948988916, 130.351011723119, 134.933493582191, 131.995305404911, 134.109398987826, 131.489677994318, 134.204162339737, 129.537720163606, 131.311272729996, 129.441787309103, 130.347187669374, 132.326122065217, 128.991762629041, 127.491531961, 133.788915004904, 129.542231022623, 130.240353873655, 128.450334509965, 130.023264276934, 130.806105201191, 132.544417708791, 131.159456225984, 128.880869284051, 129.347007635717, 132.196227202027, 130.158939891194, 129.807875510591, 131.969061256212, 135.337508781472, 135.232611394105, 128.99588441427, 132.761971902007, 128.255887832769, 129.871994547272, 132.919370547677, 130.896291948582, 130.133358898323, 132.513508662397, 127.959916481086, 130.134334434877, 132.899107659514, 128.458069812928, 133.189728267154, 136.822128226166, 131.535050544502, 134.292866826319, 128.996269729459, 134.004535941023, 132.414743061729, 133.236357005424, 132.361694386114, 128.363033600694, 132.532544846767, 126.170992813449, 130.913446864389, 131.166865223305, 129.460707107656, 133.653345601972, 138.183667096893, 131.245204866241, 125.13537457287, 130.731396791512, 133.851096255976, 132.788437048049, 133.759536524859, 131.008926012259, 133.444061340206, 130.52104060257, 128.696552798217, 130.323272699206, 127.652236466333, 132.242288381579, 127.808694172296, 126.878312349869, 133.687932695683, 128.432282897255, 127.000020282281, 124.032013548456, 133.490683021881, 136.285337663351, 128.646747316502, 126.038112324494, 129.458453164551, 129.913924741379, 135.570062981074, 132.3630772087, 132.548096851883, 131.359114627872, 133.870720355845, 133.950979483765, 132.36420033099, 131.86771151579, 130.318985868043, 135.751225471546, 135.639703284418, 129.619738369875, 132.387145411599, 131.760701553147, 128.759431995007, 133.368678417201, 133.195035489444, 130.921373677133, 131.286583301229, 127.778555331184, 128.327870813463, 130.344322119834, 138.950921256741, 131.090519701103, 131.304946995369, 128.996460577086, 129.1240737326, 126.880981398989, 124.012511770921, 125.478256737225, 130.254637036383, 131.609271042375, 129.234118167814, 128.889958862836, 135.245418947996, 131.576755182792, 130.618551535143, 127.223515327242, 128.061968381062, 134.005259052353, 130.930951586676, 129.377761133839, 132.386213919566, 133.236924982783, 130.277097518586, 133.340521926579, 135.445383307867, 130.10922837766, 127.736137214529, 132.870899880551, 127.998939217099, 136.707260612285, 133.875588812282, 131.901760851073, 136.230729660014, 133.233057454413, 129.570425936565, 131.72918704217, 129.854727246861, 133.032026958086, 132.2324630939, 127.725579623036, 134.643465167825, 127.819038900003, 128.690017757382, 127.588846414562, 128.090501086249, 135.363797989353, 129.425283164638, 133.805536917965, 126.728777837071, 132.542400181247, 131.170824441113, 130.883166081809, 134.829289314783, 125.245851316247, 131.293861193405, 123.896127323903, 133.453708091783, 127.885991887245, 131.725694506078, 129.967543289876, 134.933782631991, 128.532099049375, 132.364493917929, 125.919007922101, 133.554621489437, 129.006161697091, 129.929077385635, 131.053745206872, 120.594245107331, 125.660167528347, 127.062334108092, 133.654372539554, 134.637595494953, 129.479131517654, 130.065093768236, 130.528294342285, 129.21693133573, 124.81025280067, 132.79652273265, 132.991330345484, 133.873128880346, 133.836344126081, 132.649591334348, 134.932713218516, 125.669023035564, 127.247670393631, 127.140353287957, 128.51294960613, 131.168743504576, 133.304415508337, 132.050747426576, 133.905692206662, 128.80659995931, 135.375476465979, 131.497431346575, 124.202563409742, 131.829737427059, 128.644123511061, 129.758919765354, 131.547273426084, 131.028463223275, 130.967578521719, 128.842651203474, 133.882235599265, 129.088731484368, 131.886575594219, 124.97342515027, 128.980618943205, 129.252904608044, 129.854076307982, 126.655535617336, 127.063134426668, 131.196446245457, 129.91479151586, 132.567813286557, 134.876954478835, 130.387557295727, 137.191882590269, 122.292077666376, 132.585136164568, 137.281504148824, 129.971852228474, 130.001507632569, 138.363099871313, 130.938727915618, 129.120884720957, 133.162742072176, 132.40324775291, 131.183365742658, 128.042524387132, 128.494770183138, 134.561827111431, 128.697472099594, 130.678266811999, 128.857646760079, 128.631056449108, 131.399410435315, 130.876769439522, 130.925633970575, 129.454765865913, 133.066465080825, 136.18562777968, 129.715920225706, 132.659283583257, 131.231285460803, 133.744368526996, 130.765460571709, 130.527988516602, 132.409837883541, 129.470540293093, 131.675600934987, 132.920431924469, 134.071814919957, 126.857958564463, 132.257070323027, 132.155038767534, 132.512616724082, 128.587664305146, 128.737757621088, 131.040577739652, 132.73939757112, 130.82594473602, 130.322478584396, 129.884666673353, 132.050725205638, 128.558666553392, 125.227901626969, 130.317104901079, 129.466093005921, 136.087693759489, 131.698441813167, 135.825947119016, 133.183291376321, 138.888913773981, 129.705185809861, 124.298681380618, 134.732554393981, 129.781552156085, 130.558522642384, 129.577602862183, 136.588682788148, 135.041971720904, 131.233746727423, 129.147720612402, 131.49783018593, 132.390656569125, 122.115166200055, 130.574969428832, 130.937825434657, 134.546138028754, 129.099536617405, 130.742772719828, 127.87661826992, 131.100706020402, 134.798283591563, 129.974898509286, 132.643784359856, 129.167274180123, 129.436938772415, 127.918545029537, 138.697826633103, 132.59463301632, 132.321873847593, 130.463263336841, 131.57964307914, 130.924417660465, 135.292077276369, 122.920936319103, 127.714860400643, 131.503172618587, 126.512989533165, 126.462719212086, 125.550481234072, 130.475005772687, 129.708569404538, 136.710718163614, 128.549347084953, 133.957259097011, 131.945855837939, 134.405818711487, 126.858381898864, 132.036354596483, 128.511575893185, 130.632292409031, 130.258449954047, 134.509709571507, 127.660126641147, 132.173813486954, 126.006465066734, 133.230974731241, 126.101233846264, 132.258066122387, 132.390217220143, 131.064136399072, 132.922152401389, 130.893410922987, 134.395556865103, 128.978741679754, 128.613626656042, 132.8914825583, 130.432464378737, 128.935565245295, 132.716912607282, 134.293738589786, 128.072585440505, 131.693070106117, 130.56004055247, 140.503527235964, 133.254387182181, 129.537169800945, 131.025425194511, 129.880039907698, 130.354848696508, 129.574248820611, 128.985589585022, 127.729369301636, 130.330166544764, 128.404176726399, 129.783709732012, 129.825712099736, 133.895402052103, 130.499754396211, 131.518042353644, 133.955976574504, 130.603798833165, 129.406513919454, 127.69507667854, 132.913889922145, 132.624000437808, 128.281128402255, 130.114229987707, 131.003208246914, 133.257556172201, 130.9765073481, 127.904758241844, 129.226347331782, 132.396263928778, 132.184462465017, 133.635868862598, 135.307294444867, 129.153868362648, 129.071395788559, 127.487366664074, 132.925831947687, 133.087796290403, 127.68582155156, 132.195606896591, 132.615417306643, 126.633325367375, 125.551975461324, 135.657018878047, 128.915425397874, 128.814243338725, 133.92406963226, 133.693431932216, 136.117362323834, 135.615536029131, 127.886118456501, 126.08186329634, 125.539531947972, 128.955911112533, 129.818303543347, 130.009191855021, 130.758860378201, 130.765219006735, 126.084472474856, 130.78913428245, 126.775702334659, 130.766725137127, 131.410509626957, 131.113517141975, 127.600643886897, 136.7451050428, 131.116412090348, 131.625227044873, 135.409851963152, 134.043868375328, 129.694519770743, 128.526735103324, 131.18486380449, 130.670507360463, 128.890242397063, 131.137416511107, 129.954494369121, 131.532381199067, 132.240345387179, 128.535568376014, 128.594356225644, 134.416012280783, 132.871471435857, 131.530240527577, 130.983560918454, 132.802040745544, 138.503170296111, 128.553999894295, 130.134581711169, 134.154604870001, 128.522587460773, 130.785078454739, 131.373558272578, 128.533513090397, 132.396386227186, 129.60127492371, 134.536910616934, 130.756773702112, 133.475289043195, 129.244426131171, 130.749121296198, 134.948789020445, 131.409333640235, 132.690887285887, 126.344022010623, 133.14331210295, 128.156648431561, 132.618494951333, 130.724160528822, 130.172904925199, 132.720679648672, 128.717406105292, 134.425591153266, 133.13620604664, 127.895951318178, 133.009278252225, 130.679815243753, 134.348746711656, 130.575703747837, 132.747879716727, 129.687801620716, 127.935031876455, 126.688584031405, 127.944418022429, 132.988303551599, 133.202704829708, 132.814536872547, 130.681131055224, 131.369767226147, 131.549419379658, 128.793627015104, 128.035602788616, 132.157635345528, 133.190697708291, 129.529286025946, 137.310534718012, 131.915082197469, 131.469088689467, 133.330103788253, 128.53192610551, 127.249567470562, 134.00687556326, 131.65130110949, 131.128633050109, 135.775412622831, 135.542620905336, 134.822639741588, 128.084177567373, 133.904244746447, 130.16883594841, 129.289811199527, 129.302978120793, 131.476550494229, 130.395800967113, 128.381421780506, 132.010000048323, 120.491812663615, 132.476210086683, 137.037517287953, 128.606044568241, 126.315898488112, 129.845554267147, 134.513929562437, 132.892110391559, 125.433066837025, 128.463820194596, 131.330000445006, 133.966608373171, 128.275354553731, 134.191913180723, 132.340929137411, 126.741605460861, 125.168819222013, 127.883970363273, 131.630403177245, 127.196770876517, 128.389124338906, 128.109422849163, 133.45461679188, 127.241541911055, 128.540105983189, 130.427555051947, 129.697122122945, 128.449821141601, 132.720552571266, 130.921227607107, 127.352025273758, 134.584706740886, 131.192922679285, 127.263881930993, 128.166722558783, 130.959477278657, 135.350728576528, 127.916915712257, 128.589924938568, 126.902835933432, 135.715832408602, 128.755076596531, 135.645687239617, 131.154806172638, 133.416786803629, 134.724951249983, 131.61661873279, 130.038440178903, 129.666146941333, 125.76709587764, 132.133276158857, 127.553196007633, 134.313257875197, 127.809546662657, 133.389165861823, 132.622856519388, 123.931175399727, 131.056099855413, 136.15705040309, 125.165231036806, 132.591221066644, 130.556853609341, 129.80996592391, 128.402851194873, 134.171862897168, 134.613919917385, 134.071058571532, 131.321706489536, 138.520657467693, 130.00146098762, 129.05763742867, 133.587909755903, 135.602303057302, 131.04652061118, 135.27491152683, 132.486983710303, 128.891521959478, 132.284932251831, 129.868038285149, 128.961132574089, 130.045583393758, 131.389447103806, 126.294436978606, 134.041867402233, 131.766760400488, 133.452879939629, 127.641238201541, 131.138326619895, 135.031200832591, 128.666924972645, 126.336008418526, 131.29611325705, 134.96054234206, 132.576507544025, 130.992775752353, 131.741141206303, 124.468809350303, 128.118766829327, 132.09488792632, 128.879359033576, 132.134295884696, 132.454183587549, 131.815219932768, 127.23617081308, 130.177810787096, 124.598103291755, 128.852769651152, 131.419949048493, 131.512014279722, 130.763127664996, 129.480928256597, 132.533324454414, 131.971062520636, 131.470550413565, 127.75336464345, 132.611018190624, 134.203500612393, 129.035490562061, 128.413051935278, 131.013644632247, 124.785436917345, 131.403733359173, 132.846009458314, 125.031702099794, 132.834196619277, 129.730914676893, 129.095912292154, 131.965268702153, 134.545104343449, 126.624274467724, 128.958145298446, 136.470942244634, 124.786454931295, 132.237216979352, 130.966230026495, 131.480820224714, 133.711525472458, 131.613462329261, 129.537582650385, 127.218919584441, 126.541540621784, 131.773548572224, 127.186883445395, 129.174097451179, 129.763089521095, 125.507725259014, 130.158806213692, 131.892416553302, 129.251932007009, 130.843975937129, 132.396692578239, 129.288074470747, 130.194476001501, 135.104050792974, 131.119219443779, 133.849115686071, 132.683090204119, 133.509864007084, 131.146919143823, 131.948457112198, 133.76271220446, 126.840076619185, 137.334506467087, 129.877653445764, 133.767400942694, 135.135467537648, 129.833537037534, 132.710283860483, 131.169859687917, 133.580152650615, 127.747243464227, 131.149983449948, 128.6542348089, 132.130983267973, 132.999737563747, 127.215374660435, 131.706531222717, 127.219532737847, 130.068641400782, 130.545700819419, 128.633477127929, 133.555296939014, 131.813783186777, 127.696980310145, 128.655639658109, 132.201666764024, 130.082461980911, 131.187265913674, 134.033023569336, 129.532375678086, 126.021112635729, 131.602241258593, 132.780794400919, 130.241582088422, 132.20452313277, 129.955271558648, 133.338420513513, 129.273954504955, 129.47268777783, 127.87782270906, 134.591942051604, 135.246005377156, 131.558816031137, 128.803872509807, 136.553875124745, 131.233189085503, 126.805072615187, 130.339994569993, 131.125341206648, 128.438918688214, 131.125117887168, 132.469739273006, 131.398840667742, 129.80928310062, 134.896673372274, 128.376563800125, 135.042694888536, 128.265612522584, 129.535204607338, 132.401090255662, 134.513295021615, 124.078119343188, 134.5884930591, 132.40770369803, 132.412452164203, 131.450819418703, 132.839630779255, 129.094908623696, 131.413124560584, 129.347333380122, 130.735295536597, 127.421449253921, 133.818556382765, 131.168073528717, 132.066349348358, 131.244412041265, 132.928890412905, 134.232536845548, 123.75707159924, 128.1332604202, 136.720824875876, 137.085526853172, 128.792503007416, 131.13636268661, 132.85331531347, 126.56404230325, 132.072120300851, 133.171873053379, 136.487934806863, 130.772647505662, 134.157647726764, 134.755622313867, 123.547387740273, 135.302171441435, 134.476939957064, 134.515914643706, 131.129641475547, 132.360532684999, 131.834875509909, 125.748280290898, 127.927897493221, 134.7877901028, 127.281642783345, 133.744843364442, 132.41840299671, 127.391659030932, 127.475071413977, 127.06982600408, 131.185866173964, 134.095368588647, 134.026081964802, 137.886239779901, 134.784597011687, 131.98981237611, 134.643712908593, 130.426713003839, 131.703060970905, 130.484936842386, 135.94894114023, 134.011311856478, 129.708264018255, 126.430672859044, 130.17349931143, 129.3674632947, 128.948315040383, 133.358649981317, 136.303192941326, 130.567142287985, 127.574213760844, 134.306288305034, 134.050609571304, 139.426545623352, 132.697845114151, 125.729921232016, 136.003271465524, 140.303733256098, 132.855533546997, 131.888155983568, 129.572342075103, 135.96210242809, 133.091591317665, 137.547891175, 126.182661458947, 132.396382710614, 131.422736412773, 125.654567473676, 133.320696921029, 132.561432034953, 131.827938710852, 128.933668881462, 134.536379493138, 130.317939578282, 132.501636090989, 128.115391642106, 133.186891069523, 134.861069157922, 131.967728942439, 127.334408634547, 130.695856183007, 133.717742768978, 126.882762220415, 130.254459520272, 130.86511784269, 125.313201051703, 132.358547204906, 130.417541338821, 133.29756076341, 130.105438650246, 132.408835811076, 131.62397801575, 134.192658321677, 137.81816959177, 134.478728068576, 132.136406796971, 130.173350866244, 129.996163761669, 130.382282361672, 130.515179806187, 125.19803601421, 129.717622846337, 129.553033713902, 125.441209720788, 127.487606656734, 128.750920631662, 131.96390010023, 131.503875082381, 129.63457485004, 130.802773552947, 127.634355429806, 131.594617484169, 130.164251348601, 129.448358083906, 129.324611456944, 133.472958192996, 131.549238599269, 136.079130962711, 128.733556911742, 133.883124176295, 133.867210402768, 130.793682070555, 126.875589319676, 129.715888361324, 128.331404911267, 130.443689309537, 134.094829332391, 132.843978688752, 127.264452240911, 129.18440102215, 131.011055535885, 134.621327559501, 126.783428490813, 131.05474293776, 129.334186456844, 130.288689694962, 128.988452355809, 132.200427630935, 128.624529197357, 129.369468208305, 129.888495877392, 128.864421800348, 125.113385146023, 124.863288479016, 128.221470419146, 127.966025197643, 132.880182877779, 131.804919038251, 130.066592789916, 126.499467203956, 128.691323288415, 131.377854325327, 132.016641213209, 135.264036777474, 134.330774609015, 133.735678743854, 131.185649062319, 130.110162113651, 126.70321489185, 129.500485828286, 129.677106425909, 131.006576138625, 128.489247113596, 130.473938161535, 133.845570800195, 135.17628461029, 129.325558885923, 130.591105243365, 131.149681521603, 132.089037987548, 129.945619575026, 130.608804986952, 129.238477415584, 134.803819854978, 131.873258187605, 129.08528426611, 130.228587103438, 125.614224533207, 130.997603550598, 133.776593542011, 130.58676762156, 135.489452307542, 129.649791741667, 134.82577968816, 130.837719782037, 128.598484467637, 127.078816083247, 131.693569391138, 136.315397067331, 128.895876126553, 132.213783058581, 131.111061535253, 127.819416258962, 125.373928838733, 135.82981123127, 127.518192635833, 130.592390182073, 131.504116220219, 130.818328861886, 131.618452510046, 133.687816359746, 136.662632348843, 129.174186379801, 131.680207630799, 131.49766648665, 131.787569296161, 125.885569319541, 127.499084409332, 129.843977046451, 135.116983411657, 128.696274038881, 128.30744789809, 134.040009157326, 131.872354358985, 126.594063471297, 127.372685090145, 127.665305475243, 133.145822046486, 132.074331014229, 132.199776108043, 128.396929376856, 129.2575681776, 129.515975607641, 131.362159056208, 135.070077664598, 131.953146330168, 130.593559237742, 131.338470360046, 127.965817703464, 132.744196561972, 130.103996288895, 125.968474926667, 132.293432018943, 131.09091996021, 128.744376697635, 132.84270550063, 130.578336311103, 134.92572978669, 133.993704003108, 130.236813177122, 127.227661979426, 127.828735070511, 124.684855279593, 131.581456808382, 135.113260596504, 130.92517572336, 130.15702321381, 132.295686222775, 126.898586459658, 132.74778299009, 130.249210507549, 137.383885566633, 130.094162792782, 134.409753780636, 127.261692282982, 130.531255049679, 127.843902017316, 129.927666408443, 129.61004057872, 135.101999056704, 129.918476638226, 132.814304244756, 130.525300427919, 131.858937400787, 125.568025578604, 129.715050904404, 128.663392729458, 132.492149942271, 126.55032549775, 134.978820081445, 128.780594485104, 127.192012731585, 127.846573841651, 129.261543725105, 133.081725209833, 137.872943755208, 133.336064768097, 134.945621024283, 136.5486061266, 131.299865061789, 136.217788594952, 130.151356598487, 133.1571782282, 133.363772292812, 133.092358139761, 127.644815840671, 128.98749637992, 131.580277273235, 134.780854144976, 134.292877295863, 131.256011522256, 134.339566629002, 136.724097637882, 124.64374975146, 132.397436562499, 130.419376456965, 130.715628419709, 131.910157041192, 124.652386022826, 130.420450922032, 132.709394358829, 135.977501412126, 127.08703752499, 126.655571927702, 132.140244878142, 130.529526169476, 130.257004688864, 128.659891160875, 132.773333834802, 128.45569641652, 131.569200207821, 131.415697443423, 130.479081224147, 132.731007209038, 130.910643719332, 132.199480728362, 126.285018784966, 129.672832980341, 129.157011232979, 134.649842080176, 130.782214520761, 135.965172753992, 131.42037568006, 129.215487125994, 126.113010146292, 131.301804727841, 134.701770964592, 126.446733392892, 129.135620097923, 131.089054723902, 131.019763864895, 137.864991191755, 135.221352459785, 129.462340038558, 127.920067136039, 128.340171886488, 130.03237880797, 123.860071007953, 130.459719479459, 133.15921613434, 132.773632961086, 132.941773613012, 132.32772038292, 131.384847117664, 130.469170319468, 128.096096625852, 126.707162274341, 126.082842424258, 131.754368621853, 133.017931633977, 129.382784087389, 135.408133411261, 131.353007405027, 128.844126098633, 133.472062854744, 128.05331534733, 128.319382720967, 134.540646522447, 133.194386333966, 125.443209898464, 131.75179330786, 130.561412196586, 131.822315650486, 125.97945017741, 123.641264140872, 129.627248847711, 134.737170561855, 130.66096419064, 133.125528502508, 134.327922549839, 132.283716720699, 132.030704639923, 130.392798703478, 127.315252832764, 132.570068419384, 126.402128780805, 135.782316160983, 127.535029535438, 129.112387601456, 130.561397957883, 130.741424268119, 126.729325317236, 132.414574138687, 132.492353605364, 129.703200022984, 127.765548260107, 130.164634567844, 133.787830674448, 132.913676761934, 126.449079908612, 129.45625621175, 137.066806526183, 126.602157078498, 129.879028815952, 133.490976181581, 129.643652692248, 133.946661040837, 128.37432455221, 133.411893740779, 131.458340927215, 132.192600449641, 135.835093232358, 132.180409903767, 131.191637963928, 128.490472266078, 133.013154192949, 133.280237425706, 129.316228437751, 128.150204734095, 132.267352108733, 128.577550340991, 129.449581390009, 131.056718752878, 131.970074155891, 125.597701155916, 125.644658452605, 135.801535703535, 127.002466381622, 124.39200918701, 128.833700199054, 129.527211412967, 129.888810518927, 133.89588619055, 134.169731850742, 134.890950823297, 138.200685690242, 131.313024476878, 127.267395314049, 129.940740443284, 134.43322885986, 135.517667819494, 132.891965371559, 132.377630899481, 131.875599750953, 127.894660785349, 127.108858817462, 130.934023500248, 128.813699451969, 130.819317067253, 129.440734944503, 130.090364704121, 136.030605768704, 126.339970647227, 131.975331712707, 129.11426526775, 132.18489265672, 132.139095611031, 129.955194498096, 130.290845059305, 135.765419271338, 133.940911853228, 126.437468693409, 132.916209237137, 132.203913587183, 131.296203965909, 127.466467944847, 125.102095068015, 130.378366427767, 130.988589681166, 132.594390657279, 122.135810652696, 130.85375374227, 129.516283787779, 128.3702223461, 135.679438049995, 133.896411367045, 133.876082933711, 133.617500529826, 129.714968410114, 133.463243008743, 132.229876483807, 134.736050459294, 131.759793844153, 126.224741032744, 135.344657765804, 130.968147355811, 128.945499237348, 130.906919782752, 129.581617495102, 130.8293350222, 135.309264217689, 130.543031560686, 135.833012896019, 130.060566806128, 135.538660670464, 133.89490487463, 134.787711694958, 132.125242269921, 130.926163844198, 132.479673274095, 129.232838370525, 130.920604899129, 131.69435919716, 126.006021592858, 135.582604023462, 129.665166036693, 133.405907942194, 130.167257795084, 135.118678459961, 134.550214210927, 134.620843346729, 137.390337225362, 129.359714551641, 131.352840869622, 130.048052859663, 129.790557182417, 132.685987155985, 130.487973689435, 134.14346057603, 130.557824154951, 132.419335439662, 133.810685795036, 129.546300088645, 131.649715455402, 132.642821952249, 129.289836975076, 132.691508594329, 133.084132461173, 132.932945485016, 130.216737154027, 130.893931077707, 127.381268393064, 129.357255018155, 129.501284616247, 133.120654431616, 130.932879463064, 130.635578761001, 131.845256113901, 130.730260437062, 134.237098150405, 127.834407010999, 131.254202001115, 131.529489411949, 134.805999140298, 131.155016989351, 133.616650732882, 130.268447561153, 132.565508586727, 134.620155269442, 133.590532650725, 129.062316607987, 132.051699437088, 132.233203978355, 130.274863241244, 128.394258195316, 130.895061123071, 127.255483448164, 128.700573451092, 134.016342063231, 130.989903783986, 130.579100821229, 133.495003418445, 126.91107724803, 126.237502705846, 134.81092872327, 127.976423431278, 136.375893446046, 129.667648682459, 131.917315029991, 131.380555009212, 130.079957366146, 128.793807101813, 133.859223266336, 128.852427598136, 124.960727632584, 130.798322122573, 121.09257610686, 133.284329415332, 133.066476051868, 128.534367016787, 132.072319377391, 133.45443409023, 130.5560861525, 126.797150139026, 133.557126193046, 129.648449865237, 132.631134144184, 127.006327365383, 125.275059159241, 126.764361189675, 131.460518538616, 129.367722254598, 129.86449061028, 128.751550889922, 133.74372955416, 134.72097617104, 127.679723077915, 130.295033002587, 133.819704370564, 127.517580237406, 134.97544295886, 129.120446536404, 129.103822742568, 129.348369327405, 132.985572591729, 132.244146498673, 131.752855943609, 124.895537140324, 130.07175075156, 130.628178240104, 128.921333026721, 130.381522515219, 124.371680769151, 132.878045357668, 132.026700074204, 126.168620298798, 129.182997235462, 128.727854219511, 129.169284060867, 132.081544962635, 131.330627178011, 132.656793987543, 128.836383945103, 126.658611572688, 130.227316003721, 133.838645363942, 132.310168359939, 131.698912198513, 133.594491965838, 130.875467442471, 130.048114454245, 134.33473447003, 134.201729208421, 124.115919859706, 133.013571424855, 129.176340910649, 132.355332061355, 132.13113069378, 131.442041178886, 127.608837962572, 131.471519326997, 124.539208161872, 127.356338497641, 126.988823858901, 131.991833903789, 134.88426603698, 129.03312101621, 133.392483015715, 131.949752860019, 133.38488115259, 132.478870282359, 128.306018667595, 131.596243451272, 135.14636322823, 129.952871895094, 130.838660020161, 129.469056860871, 134.865982647704, 132.646898981293, 129.211112435775, 129.696844430215, 131.806556043306, 130.78462140157, 132.079069185825, 129.843510397765, 133.99098047681, 130.966006956636, 128.257022665646, 129.520711971242, 131.760011714008, 132.740710268093, 124.949089011199, 130.362087415787, 132.437362422667, 129.286033245703, 136.71013182386, 129.000829920659, 128.799645802719, 130.163537367872, 132.661030078825, 132.21043591216, 132.510907252203, 129.444387085399, 132.437304701496, 132.004335483516, 130.182356786788, 135.120488216574, 133.972608480889, 126.391917471806, 133.051907142756, 135.063374523523, 126.103512329151, 128.016646821604, 130.004826481879, 130.288461540643, 131.905156864713, 132.930467704179, 132.1054154217, 130.713645616311, 131.241286160852, 132.365437579056, 130.771797256597, 132.38653541796, 124.964462442725, 131.223272349818, 127.905241208852, 137.760722048891, 129.151779562463, 134.489882084191, 131.248657262631, 130.210152896438, 134.94109668021, 131.09485029956, 129.851345103737, 129.547423676458, 131.738376893064, 130.353655493322, 135.221971735224, 129.534506871987, 127.175734447838, 126.563778952986, 131.192288346421, 132.861119866387, 131.13945035115, 130.573781295162, 127.714901888825, 133.737069977642, 130.416973323677, 131.301323453642, 133.533653977349, 133.187805383207, 131.229535783248, 131.612043307952, 130.530710987547, 129.592805246347, 133.201314284318, 132.732312169537, 133.728320024735, 133.713125984919, 129.739819196426, 127.531603369912, 130.348358219221, 131.636134944829, 128.603361844021, 132.803567561341, 131.696595972346, 134.786482354716, 133.689195322521, 139.121121615516, 125.588277784294, 126.206932406378, 130.483992349536, 130.970660142878, 133.484766947678, 130.230141689442, 128.72698173879, 137.123185663756, 128.591307556962, 128.835259441146, 134.10820979714, 129.109039249074, 126.185045713351, 130.855521020614, 129.548375454355, 127.908342147919, 129.337980778417, 130.441225163345, 133.921937915093, 130.113426553825, 130.309818394992, 130.182748836978, 128.604267952064, 128.48977270557, 132.231156059766, 128.087688985958, 129.854667699719, 133.589555234102, 137.446088820321, 130.860039252294, 131.010506630645, 133.55864615435, 129.405990522158, 137.767088916741, 133.905165553743, 134.174697338958, 129.377557923531, 133.710960499679, 132.73591139891, 133.541249715422, 128.214546490741, 133.173904744706, 129.985756935696, 129.190583005255, 133.168860512029, 129.708940380214, 134.935028651275, 135.00648186504, 133.654519909924, 134.614423073763, 127.414434612252, 128.910599154615, 130.172187370196, 127.614133622839, 128.819145197956, 128.646836336502, 131.492124123025, 131.934396636356, 132.267449938294, 134.772186746217, 132.785138110785, 137.283235243708, 132.154105869482, 127.699303031645, 131.66618139288, 133.392686228295, 129.720289744938, 132.622365748208, 129.476125174192, 127.16515078481, 129.171485446505, 122.327509227631, 130.274601268442, 131.24095640542, 129.984911252078, 134.563313693821, 127.856646329715, 123.184941070989, 131.300430577382, 131.572549464016, 137.136558465526, 132.772114499779, 124.493382423368, 127.232302399633, 134.50461542429, 136.108432360897, 131.385709081077, 130.887109161539, 130.12342397898, 133.076723025734, 128.307370707883, 133.830888195483, 129.259746788674, 133.396391349926, 126.583295165288, 130.364834395069, 129.324992799756, 130.414336612214, 126.960699174218, 130.129314347238, 131.726133109537, 137.240975461673, 126.392237814266, 131.828116289255, 129.022380402549, 123.936793060192, 134.242810253701, 128.233633332075, 130.461759613984, 133.483063802794, 131.80626766493, 135.333260618739, 131.899288085788, 127.515372557509, 131.230126438961, 126.278199483926, 131.486273624224, 129.268865082254, 131.269203168582, 130.646679333265, 134.213796976829, 129.827140989413, 134.059811659921, 129.538958563593, 128.742736039522, 133.753931257929, 127.127057184451, 135.879871474721, 121.477888104025, 131.246267024822, 131.039041020963, 134.284108456005, 130.080401240922, 135.341728580341, 130.555041359178, 130.669019165306, 128.14743076952, 130.527462079821, 130.88686716051, 130.145596350577, 135.376157267614, 129.416940843079, 138.061207690157, 133.900823729703, 132.678981282106, 131.81216303787, 133.498555956905, 130.449425361142, 133.232961075004, 130.066040387269, 133.390423104585, 131.302055770299, 130.299967083503, 126.26255705086, 130.105387188123, 131.284703150256, 128.573696424782, 135.249194229632, 131.593052033163, 132.200211354432, 132.411683925294, 125.933305855808, 131.522044857813, 131.618657457202, 131.705239599074, 134.245403319744, 128.717740530833, 132.487315752756, 125.421204743095, 130.411092673101, 127.558951166034, 131.589020958657, 127.865740736014, 134.605648862078, 132.890980376559, 131.779740132675, 129.991168961565, 133.916020864746, 132.074019041542, 134.522394424039, 129.948150483652, 130.672736511028, 134.906579411399, 132.83194386873, 134.534037100008, 132.361971206413, 132.698523217188, 131.806232695061, 133.187373879939, 127.55928900482, 131.844161583438, 122.982336167332, 137.671674435899, 131.067118198634, 128.783793757491, 130.233450284903, 131.439829972372, 131.3185343959, 131.604138467886, 135.938170889065, 128.222586285845, 127.594863097702, 132.49714736673, 133.239060579578, 132.859604829762, 127.454519999895, 135.16250051449, 130.032591236582, 126.532687406251, 135.601898804246, 134.371350870354, 129.392190308291, 131.281797989336, 132.259734487532, 127.616548913188, 130.979397777529, 133.586638487703, 136.52148410448, 128.369752793754, 132.142230969505, 129.715516551613, 129.085400459511, 130.973502357713, 129.571338474063, 127.498921666516, 127.141944981761, 128.012340060428, 137.065176412104, 130.639164193596, 131.3478026124, 126.074300077351, 135.770040429156, 127.94454617253, 136.362323471353, 129.346622048313, 133.451090902006, 132.350178910495, 132.564683130767, 129.344449923559, 128.425460667029, 130.089063829671, 133.108396870897, 130.23665279246, 127.271391306695, 134.615386039935, 131.17991527797, 133.432978231136, 130.588133370217, 130.636789303574, 131.963499844282, 128.721560621727, 131.774250941752, 130.262753028341, 127.816969234527, 128.256915292334, 128.544427434399, 130.794783029674, 125.008074650571, 122.496258157404, 133.884108452268, 131.874691976506, 134.971484329586, 134.842982753026, 132.087005832304, 134.390404330242, 130.115871134937, 131.150034813697, 132.001904373395, 132.337486325893, 135.785026263464, 131.950364391816, 128.157163268682, 124.844540677269, 126.844208515812, 130.862827735011, 127.907644285093, 132.269238649332, 128.839320757919, 128.685444696393, 133.17566603622, 129.946559661552, 125.640270239303, 134.897629866073, 126.658488567186, 126.470947270615, 134.729869262578, 131.205378912606, 128.059337024466, 133.710623002723, 137.208257367136, 126.00391953774, 133.171662689738, 130.605777003766, 129.84021005133, 134.135843292734, 129.692059913735, 130.639591653658, 129.695893157084, 133.938273438296, 130.091118995098, 130.777079864261, 131.56885286513, 131.222328422286, 133.194728301051, 126.606291508817, 130.618442524732, 125.556705196733, 125.632073819141, 133.116078840404, 130.569240666743, 129.517465198917, 132.588802182044, 130.684088713443, 129.958386665472, 130.870890062361, 129.689258789918, 129.728533219521, 132.068022302592, 128.411851546289, 135.219370178244, 132.333849386981, 130.342670086434, 128.781734137951, 127.740614964038, 131.852261832332, 128.984227493413, 137.210601896595, 135.217773349646, 131.31148625121, 131.131442930373, 134.486718466971, 126.844036299005, 126.659109557482, 127.073382000685, 137.294495977304, 129.049168687352, 129.318209429566, 132.594891528141, 128.478877839545, 133.614221983648, 126.544556102004, 125.968831870357, 127.633074089187, 130.915532517102, 126.734996166064, 129.961065108426, 132.700805277081, 130.973362752277, 132.642477550386, 129.661288943507, 130.829748594463, 129.184346679846, 131.091462452338, 133.050094977224, 134.888909127938, 133.567857228386, 131.045207676778, 131.06572874496, 130.311708259744, 135.823949511324, 131.234201020654, 132.039751728153, 136.830997471495, 132.023945540797, 132.81631542624, 132.707163084299, 127.854940334667, 129.955134050133, 131.093136301283, 132.592584829703, 138.023655461311, 132.121635717807, 134.087890420771, 132.700122507105, 129.364146231839, 133.105570827322, 129.434020326351, 130.964515494899, 129.888073393086, 130.689320243956, 128.842890394604, 130.373161426422, 137.421284752693, 123.067353830755, 133.549079230848, 134.734466471322, 131.648459465366, 133.013966906741, 130.542972731613, 125.450015093901, 125.034076578843, 129.337978181709, 135.484586740597, 132.503042355862, 129.704426821484, 130.67182605256, 134.568640726748, 133.504797824899, 132.764697173214, 129.874433912678, 128.278471385259, 129.135794428512, 132.574482123156, 135.739995914261, 130.509663191154, 129.068221665297, 136.890428793662, 132.54918659157, 128.904493943083, 126.875890881295, 131.567123937799, 132.793069491984, 128.043460140198, 130.512409782811, 132.170866652568, 130.521310639515, 127.155226006967, 133.157099191804, 131.189521136665, 134.498253598049, 128.638852352373, 128.71297984806, 131.250341976708, 131.578531105818, 130.992160636763, 134.822461150134, 130.870663182134, 127.363620531877, 129.158978853097, 134.572178380862, 132.377142510655, 135.635300713158, 126.864067775897, 131.493036545408, 128.695042563504, 129.337220467671, 128.140038875397, 130.987682519464, 127.985839922078, 129.61794600682, 127.947530824678, 134.83273455525, 129.82581828792, 131.84998831816, 129.686122725201, 128.265361813255, 137.141108324217, 131.705236348188, 132.789809031663, 128.438574390048, 134.685309760694, 131.469050989401, 135.487554116709, 131.500015190729, 127.057480859945, 127.319917665324, 129.577660277284, 130.887900859317, 134.555996605581, 125.647200602999, 128.707709367742, 127.958636763445, 128.639213424491, 130.761930828765, 131.379817926559, 127.584707263963, 129.653246724886, 136.66996754677, 131.233372307134, 131.941663317873, 135.808345627284, 133.128857860206, 129.058440998809, 130.095963576945, 129.845778182572, 131.506314516183, 125.78848804583, 128.568320151057, 129.716828172968, 130.901110345517, 129.837045539242, 130.237693086391, 127.490244294908, 131.082010323577, 130.068918718082, 130.83315793656, 127.209346508264, 129.043550599498, 130.326709690105, 141.250926471731, 131.497000192977, 126.446391238777, 132.746112839824, 126.911252532087, 132.150397445593, 130.604422782302, 126.320958622346, 141.733307063006, 129.806523687248, 130.072786561374, 136.711301466134, 134.820764121918, 131.124459154953, 133.231109694228, 131.302400350859, 129.911682378809, 131.352997221165, 125.221958375395, 132.87444445635, 129.7499462452, 136.214708722018, 137.05639383736, 131.275144947069, 132.982086497025, 127.808306800887, 129.817193516431, 134.178480840471, 128.423496399519, 127.011865981049, 129.742233622835, 129.774937622672, 133.172262822389, 129.002375520819, 130.321502741616, 127.891469452223, 126.256272703567, 131.796986518709, 135.899750645694, 130.628539663875, 136.11346967057, 133.661449234302, 130.297295465354, 133.110629365323, 128.91177440489, 128.870177403203, 133.11449493302, 128.726518160598, 131.74087849474, 133.484214372468, 133.297118692386, 132.672490165771, 128.161539931122, 131.304635186609, 124.41359630351, 130.606281549705, 129.668120697336, 130.538839156196, 129.506305024242, 129.396435299585, 133.282644623595, 136.182950987387, 132.496716458269, 130.317632679317, 130.033602532602, 132.682838961562, 134.75885613681, 129.460251697789, 130.28142210682, 134.25768453447, 133.603625178751, 132.909142765084, 133.390915892215, 127.516315721452, 132.29026566075, 134.94965956666, 134.961481542147, 132.524998404404, 131.194317485029, 126.752930013889, 129.603734483085, 126.497088716672, 128.992579017533, 133.119487461469, 132.450003528933, 132.587435664659, 135.73871122473, 133.370826119463, 136.033603428203, 136.492866356026, 129.054247010924, 128.780965241515, 128.638155463645, 130.821158808487, 126.039455087512, 129.698451680688, 127.003538971156, 137.808583440844, 130.241472814469, 130.556177940194, 131.092584727815, 136.438397649342, 132.77088873229, 130.464374415515, 131.211482183197, 128.391498554432, 130.640338444741, 130.622872064622, 131.465139671814, 130.747389424987, 130.167858613421, 131.581931734012, 133.088084736963, 130.177534158268, 131.639297040754, 128.109551740066, 128.83115199232, 136.042527524924, 131.998860830087, 130.818218599412, 127.826982675684, 131.485015461367, 135.891594692576, 133.687053027412, 131.897594198187, 129.02756716441, 134.86660263791, 131.517107638607, 130.344368718252, 133.958666285773, 131.935486523393, 136.507876729023, 133.89035342206, 125.444807387356, 127.054626294588, 125.422356848949, 126.321348696011, 134.842124691165, 130.649993497967, 131.139133423635, 130.880789063432, 129.798138726089, 125.144042441493, 127.719264080615, 133.040212905059, 134.75233760235, 131.610104233966, 133.693908205674, 130.041084924679, 125.597417884024, 134.782065544453, 132.00541676748, 129.46367685768, 127.814243949243, 131.684840854572, 137.08807612282, 128.881431924694, 130.235920524525, 135.482088355204, 132.98760738797, 136.214237778702, 132.768933200628, 129.409686520153, 131.885624171773, 133.516479712058, 128.129755283076, 132.461149727364, 129.682462404082, 126.18812501899, 136.487155069143, 126.605558464596, 128.23425935801, 129.498037871696, 132.709252764271, 135.166176351749, 130.082721373695, 133.637099060208, 128.997339514572, 126.310121012247, 136.132618124719, 128.985966761233, 127.866445504249, 132.500915793513, 130.799562524311, 127.043240207727, 132.365469036291, 127.5186285309, 126.593319327183, 134.687823063222, 130.844601492625, 126.589391699334, 132.287021078847, 133.315468359854, 135.458914351165, 132.345881659028, 132.686142318896, 132.095181660757, 129.759168292197, 127.367520143304, 125.874237332394, 137.820083961149, 132.834541377593, 131.676256713807, 129.140987269978, 134.489111835084, 135.862749267156, 134.564664043687, 128.208021075452, 125.892554138811, 130.823527958262, 136.269257547266, 129.559345983051, 128.99917587279, 129.973546410963, 130.655047993492, 128.282433238297, 130.730878443949, 134.782013664612, 132.587701415771, 132.661349896465, 130.494484712311, 121.93943127876, 127.901339448665, 129.880211230242, 130.607007762953, 132.835190015528, 133.364469457971, 129.924303865869, 138.40955976603, 127.480088000199, 130.115511403757, 125.404255799485, 129.327524935409, 132.461109692974, 132.453492237359, 130.21859980745, 127.242242603121, 136.665158501848, 129.555410298544, 136.400704311771, 137.677523459535, 127.079733193752, 127.809199765333, 131.877560952053, 130.220853135482, 132.04106922737, 129.927982578453, 128.016257156965, 127.657687338053, 126.328893822084, 129.745466995216, 135.322704486619, 131.447888645477, 129.018743551149, 128.227063259486, 131.178193665382, 127.838949444736, 129.705472504987, 133.394570973114, 124.187550275599, 129.927484124592, 128.032605523095, 133.812612758137, 132.104746857806, 130.721241364935, 130.743950141062, 129.666890250655, 129.933670218514, 131.617010055457, 127.212831916206, 130.221557340151, 131.132349275344, 127.128186987938, 128.948396855318, 130.30637068933, 129.958653420264, 132.612775495928, 130.030683504802, 128.925498567511, 130.001990457636, 130.407610974864, 127.445073216705, 128.991776359846, 133.871802744893, 130.267652718999, 131.807582114062, 130.171114714973, 131.25484593497, 135.630521261109, 130.958953045281, 123.51007755901, 128.220067118007, 132.806001713568, 129.050540601564, 127.39157398334, 136.061380081633, 129.612437147239, 131.068250927278, 134.285290350138, 129.509220084528, 134.186420818433, 131.007302849628, 134.988377060369, 130.791206416016, 133.330675743263, 129.672564264503, 128.95669362925, 128.132468170442, 132.369840077251, 131.337255551612, 130.124487821545, 134.308443349886, 128.923449415615, 133.634866986314, 124.777733891433, 129.990327568565, 126.416192806378, 126.352250692372, 126.476667468101, 134.20723060346, 131.514441742473, 131.245219595323, 129.386500841925, 131.711260054204, 133.267972934082, 125.666941041792, 131.885601900443, 127.695742071303, 130.788476631967, 134.06734786977, 132.837682441422, 132.190610033094, 127.31838229069, 135.102887165537, 126.449525181645, 134.372367802869, 131.84461822954, 132.841554351709, 127.372906814417, 132.893480569332, 130.570640810842, 131.879670563951, 131.720758486724, 129.791950020255, 135.465608616807, 133.78029598928, 130.228792493415, 124.494659320998, 131.166177240373, 134.167413551925, 127.421180674103, 133.316897891659, 132.707054602964, 125.357765235399, 131.470104149667, 134.487855612655, 124.406923810419, 130.337209538476, 129.694421178286, 129.688906685436, 131.699551275642, 132.37761628607, 132.46004316747, 128.399664695906, 129.057143002525, 129.437390617354, 136.345260161771, 128.072894671583, 136.462459440139, 129.34244310688, 123.451648609332, 128.394000831146, 132.055701882175, 135.266838583373, 131.05581434808, 131.89823054195, 137.519131885657, 130.948819571126, 135.50630836606, 128.918034540037, 129.193775982968, 132.109649705286, 129.679435063085, 128.461142937376, 132.659052598356, 136.786071558013, 130.543661988202, 132.566917720559, 129.624267378019, 127.640370673613, 132.570605596553, 121.882061610679, 128.996308140263, 134.837871285315, 128.928060301564, 135.418598240699, 130.874308261389, 134.199988433083, 135.35816473086, 128.772144786313, 129.540504357021, 128.948469710802, 134.944770763341, 134.381713980103, 134.465108288341, 129.035066483731, 131.875422194579, 123.997351771023, 133.067935808208, 131.572015870507, 131.213667662161, 135.970666163341, 126.166706130168, 132.168200440103, 133.315317566738, 125.060414288598, 132.361688589064, 137.28752630036, 128.769811658196, 131.818130890017, 132.343087477049, 131.189316192397, 131.062671574172, 130.298806839638, 127.502867015067, 133.206381156674, 133.215999756054, 131.013769531894, 126.339696662023, 133.163611231719, 132.887401424492, 125.995024049749, 131.950610690089, 126.570770555576, 130.97375469202, 133.037941705408, 130.470949712517, 132.116027624895, 130.024404223728, 130.333602519517, 134.37770556109, 129.803989539581, 130.77208944834, 130.38081328023, 127.03439382499, 129.409803825963, 128.726042499712, 136.75255033635, 129.646006843293, 129.517575930461, 134.605909569057, 131.907305883384, 135.705055339533, 127.430217473769, 125.692339966635, 132.982062562627, 132.085342979998, 126.967170332053, 134.067709911874, 137.58200770832, 130.462403255067, 127.506681732364, 131.454294717998, 134.839433627367, 130.47629157656, 133.150548296484, 127.917047670346, 130.85342820685, 131.261313745313, 133.118439442379, 129.988848290231, 126.703444273149, 136.029710586789, 131.346064158217, 133.87789723088, 130.697029317593, 124.878073649835, 130.605496212398, 131.444823973195, 134.731708775561, 131.216227682304, 139.044884920973, 124.720875120846, 128.810447110011, 131.677080524636, 128.302175643435, 133.405602806892, 132.025555495552, 137.0312342486, 131.928511063131, 135.070131976646, 131.686445227096, 129.485256854459, 127.096464829884, 127.84022290668, 128.304797231408, 130.871642154064, 130.869250704163, 131.10277472536, 132.988616283881, 130.272194315703, 130.15672776237, 130.863531599099, 127.194766612143, 128.544425146085, 133.820596986484, 131.494011064841, 128.628583385127, 124.107719616935, 139.108831401866, 134.646805103373, 131.674363586483, 127.515069463699, 132.114399660789, 127.580056350242, 131.479106579443, 129.517216856496, 130.041922515863, 128.017914848883, 134.183685924921, 131.052394409337, 129.802468050026, 130.330258282457, 128.890717736113, 129.951844259205, 129.121839559275, 133.923082308627, 127.044836442995, 132.581964280075, 135.695384409433, 127.939760400399, 132.654087197239, 129.950338814439, 137.98693582285, 134.040665843803, 133.527284167508, 131.332924141347, 127.848291121371, 125.965865978934, 129.168062081753, 130.243534940865, 133.509796125867, 132.325887321313, 132.591561978619, 130.97896509509, 130.414663084524, 129.953853193327, 131.958018540221, 131.642464154526, 128.994785832781, 130.530935391516, 131.826973121329, 132.98711752123, 133.340486344782, 130.790740492142, 134.700121213304, 127.537014883572, 129.376655660995, 136.708786690056, 127.379711336123, 125.213110761299, 133.455405339902, 135.912865457949, 136.324918621669, 127.900844393701, 125.98351010116, 133.139829980387, 131.603268161465, 130.365744653884, 132.368178747156, 125.996375382585, 130.079694377388, 134.975654702029, 127.549496571798, 132.175988594872, 132.790294975365, 129.621561843345, 130.923890653762, 127.064841943761, 127.701272391646, 132.263058575281, 134.739780376364, 133.167329033383, 132.967012635428, 130.745718734682, 130.943547212922, 132.277286279009, 128.985679281327, 135.433889177034, 129.421671184776, 133.678991283313, 125.925516893259, 131.336561037889, 130.247339528723, 134.440549812543, 130.751765350623, 131.464674764205, 129.315661826221, 130.677260027892, 130.815441998635, 131.691107667629, 127.304547057407, 126.160649985846, 137.743994409669, 124.175435425895, 133.648872039682, 133.380763303566, 132.474012257601, 129.237441102821, 134.663219852837, 131.706545802661, 125.245925030849, 124.882350873714, 126.420875813779, 119.135022747371, 130.861848463382, 132.445452012156, 131.283783876207, 133.031726376306, 131.087199404854, 129.641609170705, 129.477898906723, 129.384247261993, 132.831177687396, 136.505583822121, 134.932572205832, 128.722442486742, 128.845597587515, 134.527811115195, 128.325177021826, 133.416885336125, 127.879623384446, 125.009684842573, 132.266614547348, 129.707383686005, 128.069925666831, 132.376097135141, 133.819984506162, 136.489641511332, 131.558307362117, 132.466168388114, 132.665103453763, 127.43638029041, 131.439554946075, 128.147146845214, 126.666208224557, 131.989149422535, 129.916381086937, 135.969155056227, 132.313286901698, 134.928286602307, 131.265215380709, 133.201409974964, 128.110249999791, 132.442247209866, 132.973909256413, 128.711662043059, 134.378640586276, 130.657316041898, 135.858802248522, 133.864294796137, 134.261343108534, 124.316361283817, 129.675593310298, 130.523916184894, 136.009147927961, 129.894520281596, 133.509093909773, 130.756509332196, 126.261926610432, 131.80326269484, 128.534282050674, 129.299192760261, 129.768531378627, 125.821728770068, 127.140501211029, 137.222292041589, 129.546789559663, 127.709038125038, 135.539846752654, 132.862681108581, 130.900705260532, 128.824737071581, 129.657864399948, 133.908814047959, 128.484656240258, 134.115101754897, 130.682749368774, 132.32123891437, 140.667387864638, 125.884101051964, 129.890373472389, 132.816023040359, 124.389635889308, 128.041661525998, 123.400262711637, 126.027884672527, 128.45604468106, 126.993684518974, 129.146262975682, 132.813981689091, 128.915013978656, 134.176509033569, 133.291389063851, 129.740216332711, 128.457554512412, 132.28271981375, 128.876591109062, 136.435429779725, 125.632771987236, 132.273488004666, 132.309714968303, 131.227991972665, 128.295856100554, 126.931287985662, 127.842679139579, 133.334732882777, 127.051387066104, 128.36744029455, 131.707172778893, 130.267667296808, 133.630063100823, 130.3198841492, 131.837472235433, 126.425391486178, 128.728844314929, 128.193620237968, 130.435059976578, 131.932781426665, 131.394029693488, 131.638591807318, 134.195225170973, 126.206900706796, 130.459977264977, 128.449802931038, 127.111812614593, 132.406417768614, 131.656815193668, 128.972791610712, 130.201407330869, 126.605207329565, 130.560142216643, 128.576234720645, 132.568313394776, 132.728464892139, 134.726951139976, 130.920057870638, 130.878277089012, 130.333661361789, 127.997814035646, 133.637489159078, 129.689446889049, 126.867792602535, 133.408588983529, 136.240770839155, 135.584560631622, 130.297526518841, 129.919036361155, 131.164100903784, 133.311586152665, 132.012285892485, 129.684733852254, 126.026700343774, 132.28668488173, 134.887421795308, 130.554318713127, 131.821819670164, 127.774987373713, 132.031831573183, 130.873734509193, 127.472821713883, 130.586819247536, 130.621168411373, 128.852528016512, 134.422587230356, 127.256877646748, 129.803909191165, 133.803455999188, 128.524354656742, 127.227887130931, 133.649579294405, 126.97511500965, 134.749602568623, 137.004811513938, 133.287656055136, 130.527885871753, 132.461665125685, 133.033200159557, 128.880559777126, 131.127030348306, 130.640419294233, 126.563240723097, 127.983694903512, 135.101951748556, 128.664481872596, 132.796374934603, 127.18635910681, 134.656963470977, 126.367234276274, 135.205262491917, 129.641041792108, 128.430448505143, 129.22987725789, 133.752031328437, 130.592676755777, 128.800937587451, 131.394202965135, 125.185673007218, 133.250147301394, 132.373600876465, 131.983385017121, 134.868635289155, 131.738947506654, 133.070804811358, 132.452357288766, 129.093010087571, 132.513090122862, 133.502323721642, 132.043927411124, 133.705836533084, 126.633447054466, 131.173123763057, 130.294657692195, 136.530260745948, 136.189400722249, 133.585065872464, 131.108051661706, 126.884303336119, 132.740633466245, 131.984875264135, 126.557404185143, 131.741581722634, 129.830231870959, 132.129007458652, 138.358980912025, 131.584147433748, 127.746313339941, 129.322128610876, 128.898587607082, 132.552412589634, 128.85886955256, 133.385035424414, 131.338493295483, 130.338035109378, 131.231260438803, 130.132748955925, 132.267110280091, 129.791827867169, 129.15160217729, 133.77725875055, 128.396773938927, 129.981767857638, 130.356228184244, 132.730422692792, 132.781062906786, 128.495490614389, 126.477007213339, 130.075927382164, 130.386558276369, 136.741500148852, 130.271493654224, 130.797921966566, 129.444023204528, 131.338097537399, 130.463497620504, 136.213988024288, 126.80956755797, 126.690851477913, 129.203883825736, 127.114258391347, 132.516855938263, 129.115151488846, 130.152974893736, 132.09535444304, 130.977765409202, 128.176796352939, 129.863122476146, 130.372328856561, 130.873219905787, 134.532241526457, 132.862036461898, 132.710293635928, 134.872752462439, 128.107638315007, 131.793033326285, 130.383792837152, 130.511032045606, 134.131259849885, 130.434278373404, 128.27937140784, 128.744755464993, 133.160448397738, 133.400376332621, 131.571685424005, 130.356405553156, 134.89189206602, 135.86353990297, 136.321788280831, 132.360025615511, 134.614056762976, 129.901335747036, 130.775309016861, 128.73667847509, 132.386379488696, 131.905017962436, 136.71146427231, 129.603963267907, 136.825491524814, 131.180082257378, 132.280664819503, 132.08063767064, 129.911088283643, 130.327554988802, 136.016275723723, 128.510351150829, 134.588036822615, 130.771143827202, 127.23947911539, 127.942965776316, 132.286076881011, 130.602834389961, 128.742978176674, 129.235949935306, 128.663171721686, 132.259392190434, 132.07066929646, 126.480834164762, 134.040786179619, 130.291726987771, 133.87157739357, 129.08832543587, 131.415800259357, 133.140389226225, 130.745525513734, 129.709956284414, 130.664157802374, 128.855563106447, 132.120688249349, 129.993716302018, 134.948436738132, 136.973366910877, 130.740704277111, 131.255078919158, 130.574784778884, 125.095291050033, 135.986513944857, 136.701534742797, 125.456635447306, 132.49010427074, 130.43549676317, 133.779859017436, 130.600436024218, 133.247547108536, 128.634570373493, 132.053381377274, 129.057526815313, 135.887741084784, 130.219624150075, 131.660917994296, 124.929259784288, 129.310693991075, 132.219897226264, 130.252868180355, 132.27007965804, 133.639265351361, 130.484975238183, 130.019449567992, 130.372641170524, 134.710629384679, 132.288167549625, 121.247130104733, 132.275946292412, 134.280386763288, 126.824838117058, 133.733309388765, 133.705844123848, 134.216439080562, 131.404684763276, 129.549652489597, 123.560667628605, 129.68812121031, 134.024480368545, 132.365119545142, 128.037172062215, 133.961753706813, 126.874676399791, 128.913836497776, 126.185806971312, 133.804651371294, 129.752226244863, 132.414066680996, 131.420009247111, 131.677762794737, 137.902122390868, 130.264963137992, 132.6733215545, 132.091340408236, 125.412275746565, 130.560113857903, 124.863351651983, 127.236207264713, 132.186277463608, 134.217945996712, 126.797528105598, 133.562636728736, 136.620051634319, 134.137348407128, 130.838518384957, 131.631868139369, 136.823690805202, 132.98762914268, 135.37063596223, 132.223423959688, 130.457945103829, 129.355595208791, 136.743163408516, 129.981279424411, 127.306194453364, 131.242524682303, 130.866455786882, 135.422861292878, 128.204454918776, 130.08219794734, 128.361862891996, 128.244673026676, 132.145151666666, 132.794485358465, 132.099683759245, 133.099595746185, 134.827585367298, 134.888716237811, 132.245405111097, 130.735860635922, 125.870351002472, 139.597344349699, 132.17035161669, 135.30016062877, 131.271549024969, 128.646197133177, 128.435216941558, 132.414579007365, 129.261907335089, 128.132049733154, 125.003837036808, 130.170329284733, 129.033890901432, 126.882399658475, 122.413920891624, 128.489685479009, 126.667322544407, 127.953483536887, 125.468181566542, 131.923291751338, 129.156449556591, 135.971476225056, 128.910296645055, 134.359520178346, 131.345590553095, 129.194381253497, 125.981473942456, 129.719759656049, 132.531993134694, 130.953906073717, 134.259297334646, 132.148699803411, 131.412418797345, 133.207956878689, 131.629989656165, 127.60274372197, 127.823999939803, 132.807323837454, 129.434412965355, 130.97719210913, 130.415572394371, 132.969580015764, 135.990414074009, 128.95463863522, 127.26611439094, 134.3765070128, 128.666393467818, 132.818504460557, 131.635900825777, 129.251054987341, 129.158755098793, 131.475770341017, 128.695708657714, 130.339929605526, 135.354950099675, 131.922247228552, 134.398805765479, 127.001337816312, 136.978711552442, 130.768896128061, 135.420322107359, 133.200954514041, 131.912439428673, 128.399986049337, 138.616671916308, 126.719426458351, 130.302301452343, 129.511398786165, 129.385549834468, 129.146395844714, 135.150926106126, 132.551454951382, 133.793428270176, 132.871468407517, 132.539514528405, 133.664061788397, 130.289724295224, 131.884746140924, 130.114827363473, 132.919140876943, 135.751098439435, 135.244475158238, 127.755042443453, 132.87042852983, 127.338477291098, 131.572136369333, 135.916963325552, 129.767057562777, 127.337042027938, 136.469957009023, 130.570106711127, 130.149943092884, 132.733721370025, 129.512708968049, 126.604080775969, 125.196275678104, 126.092495464976, 134.246848980834, 131.427299083829, 133.36452710174, 134.508007815021, 132.457225687205, 128.356954060978, 131.955678108319, 130.541831893846, 132.963001038257, 138.680913312713, 128.366054830467, 130.394582454109, 132.764240835457, 128.356553488161, 131.197257557289, 128.399167621938, 132.625013893444, 128.372907069848, 130.86260204539, 131.942261055107, 124.072526536101, 129.162229738727, 126.551174018215, 126.429320592974, 124.596694105949, 133.945630436495, 130.234130330471, 126.880946731936, 135.057308333784, 130.164329412521, 129.617774152643, 127.459634574622, 130.27518068967, 134.644836465872, 129.73108772504, 130.219784951801, 133.452587237874, 135.352467288999, 131.754908556922, 133.345279311049, 127.682136481376, 132.508039558096, 129.854960730615, 131.839962143488, 129.780992262246, 128.978801998782, 128.870852233391, 130.412947331329, 137.564205470364, 134.007982359597, 128.290050402985, 133.719800804438, 128.736918054735, 130.962883378784, 128.618695458905, 126.100719032639, 128.402668234699, 132.010241840984, 130.730963079298, 130.939055135484, 133.77379346317, 132.367824557298, 133.228681613534, 134.682630756207, 132.854478502934, 128.535880825586, 130.422384843098, 130.318596490909, 133.668328823698, 129.119681137009, 133.580462588053, 129.662016776791, 130.890922018786, 127.677609309596, 123.590841964638, 133.555344709814, 134.855606374973, 127.605304716412, 133.239326778326, 130.647542240309, 137.97204767567, 136.694812808971, 126.32191254453, 132.856232268109, 129.956545961266, 125.805760162, 135.916019781927, 135.391692764723, 127.482684141723, 135.396657803236, 132.207586463627, 129.878413041769, 132.60391057193, 134.123194436694, 131.719777270639, 126.659710147833, 132.566490975198, 134.638816500705, 127.567893461177, 130.622050478292, 127.091365807517, 133.817587735706, 129.708399164979, 129.522267172217, 133.53850233802, 128.317847401991, 137.20847619071, 129.384827329387, 135.351401116966, 129.491230559461, 128.522895709452, 130.115061565324, 130.450589698848, 129.469733569611, 136.843380771357, 134.018035153776, 131.494142724058, 129.456760034312, 133.613242037732, 125.149261784865, 132.35224911126, 132.455931229443, 126.317245604397, 125.404548108525, 129.894334493298, 132.474863518607, 128.866339191929, 127.356469840594, 131.568394326498, 127.72002565206, 129.873560222539, 129.720033726607, 135.410605137978, 131.696212177007, 132.247193991763, 131.991272432115, 133.486121219273, 130.757808262226, 136.112150283414, 137.212354221287, 129.846013203636, 127.088520859674, 132.704475471759, 122.114488172859, 134.82903427011, 133.517121228875, 129.290531032, 130.775999015128, 131.724428694131, 131.283417025684, 131.30566881334, 136.216123901646, 130.554023578946, 131.374005105214, 129.031970039816, 126.986068886383, 130.757429531299, 131.558569291975, 129.984415243868, 126.189559546261, 131.405914313772, 124.497126848211, 135.541985057209, 130.786067959342, 132.573521748978, 130.21922927388, 133.340968510036, 129.254983414236, 131.977544149865, 135.274564627408, 135.32359047503, 131.110347760554, 131.970993625094, 129.364518477324, 132.204072321478, 130.463945141323, 131.817317985465, 129.836549912639, 129.277967950825, 128.325639981339, 131.251702943296, 130.963458117021, 132.580178053718, 133.558198275684, 126.717944391731, 132.708904124832, 130.362745364641, 129.836076349949, 133.197533328025, 130.85377573334, 131.490380113551, 132.364795860932, 132.135650348675, 134.075472554468, 129.767896893252, 127.904805540289, 128.714167792087, 131.326544078137, 127.403335656786, 132.763268661173, 135.868942731123, 128.41341272644, 130.794520035219, 130.294295321277, 128.627458293009, 129.774290786104, 127.701109936438, 131.832996150621, 136.402988162973, 136.565952140158, 131.329867709703, 133.706989518891, 128.535549706453, 131.015564252451, 131.405008677207, 131.637942138039, 130.099668417204, 130.940388006302, 134.03572304733, 135.502718930647, 134.086009058515, 135.498880920134, 125.9111225408, 128.914887437013, 134.379243111376, 129.042559761131, 133.527104122505, 130.344217580562, 125.488423701918, 133.314538056703, 132.55742775148, 132.768952112472, 128.790176794094, 128.483942279268, 131.934747684311, 131.672186803384, 134.210454750622, 132.768830215983, 127.986362788978, 131.823668486808, 130.648656479707, 128.763078919935, 133.374226150211, 128.475550021181, 128.2922009037, 132.233916176115, 127.753523043197, 131.746062586692, 130.967864497836, 134.464001177101, 130.462704226009, 128.894936035493, 131.388532154399, 137.190463689267, 130.805382959821, 134.771710516555, 131.677473825554, 130.239080405133, 127.954841656762, 129.552344383761, 129.006648081833, 130.360803004061, 134.040805300848, 131.590758697857, 129.711210368952, 129.348130309682, 135.372315640431, 133.295006619522, 127.276645417136, 130.863826637508, 133.085789853807, 129.790918688281, 132.967774147279, 127.663926428087, 129.227052924548, 128.043638535225, 133.229367060825, 131.497156297744, 131.805755158993, 132.953760132719, 124.255001420915, 127.622163719948, 129.050025962596, 130.247751396829, 131.524950466329, 126.539725863903, 128.848878331537, 129.781280126352, 130.684013280443, 132.700467192838, 127.803615811837, 128.500638642167, 133.868051954048, 131.994649047466, 130.500819573665, 131.976678839997, 125.801256282975, 128.512153085281, 129.793800467119, 130.832553528198, 127.116075708383, 130.398161874988, 139.077382788139, 128.881650312926, 130.510523272072, 128.921306621114, 129.807850084982, 131.57269407013, 132.412110696847, 130.608035825894, 131.634643421898, 132.601402223799, 131.446836870073, 133.988808168867, 129.052511585097, 126.542493507558, 128.18274352374, 123.546920306979, 130.643534761324, 132.714962275828, 124.536296985663, 131.259310885078, 127.776947103642, 131.599768115051, 137.419711700877, 129.405927595142, 123.198000252313, 129.592166742956, 129.491937551163, 130.537241781972, 126.510454331502, 131.053232633495, 131.275564987749, 128.755773949822, 128.814215097324, 131.682139176437, 129.660052201375, 133.775670070943, 131.424985779604, 135.061206210405, 135.351233600254, 135.265986447955, 134.041060095775, 131.915865333566, 131.23318950958, 129.689875017349, 132.983440984589, 134.969578658371, 134.668789982715, 130.849624873201, 131.311396347382, 131.857609302222, 137.294418754587, 131.91653235228, 128.173805670041, 125.752404284036, 132.138920918322, 128.591823950071, 132.605302703053, 127.514204069461, 128.466428762246, 130.970704964265, 131.905745340216, 126.850594749933, 130.836840230176, 132.116671897816, 140.00215558518, 134.64648306106, 128.213652310614, 131.751653442927, 132.523274714797, 132.764792209712, 130.022662116005, 134.218737922187, 133.959849890786, 127.467286725217, 132.121186790358, 136.539758761703, 133.402143148095, 127.64053423623, 129.992474900222, 125.770429298844, 132.884817145137, 126.090761144919, 129.225293661815, 129.444482078182, 137.361582472133, 135.263113621529, 137.064393096547, 132.477473842805, 129.672486699657, 132.350773946312, 128.53116348078, 131.101296506097, 131.880756902855, 131.103070814557, 130.073001888494, 125.661409563474, 129.769142496907, 132.300712077627, 128.412565362319, 128.205046175346, 128.09280338047, 135.233997974548, 128.591726355225, 122.322156030595, 133.6074990204, 130.27856591468, 129.090704687148, 130.461237026183, 130.581197612196, 125.975310150771, 133.709053084926, 129.156644902381, 134.234612692623, 132.872454351539, 133.595125122504, 130.183342108118, 130.992109745913, 135.913081265106, 132.937835474125, 134.190599736805, 134.546140642017, 125.220362247558, 133.987551837136, 129.634803843159, 130.952435202295, 125.270697609193, 125.941970716615, 131.633797178148, 135.724753023273, 136.64667725031, 137.920492495256, 132.165081085119, 132.709257988027, 127.255316871274, 131.480347137209, 130.655738515556, 128.789609112257, 131.676383869132, 126.1544093058, 135.034494338178, 127.537972724872, 131.364246524329, 130.587120198904, 128.632910062652, 129.474251454669, 129.131921880981, 133.567137527616, 132.165492762034, 133.345671472685, 133.025451965022, 130.943814403247, 131.440928199639, 131.02774204198, 126.41899133745, 129.779721627684, 133.087779300376, 125.120564299537, 134.876494003902, 132.826851988367, 134.848951439208, 132.20924883175, 132.428461552538, 130.159494476613, 132.339156249279, 131.861950209669, 131.373296999195, 131.448981653484, 126.485002369364, 133.670602437951, 131.827798440831, 128.199147285398, 129.244175185144, 131.565095572675, 135.765164874106, 138.034273511825, 131.146215938715, 132.271751319876, 134.98390383763, 129.950691877468, 128.391523447965, 130.814940143614, 131.459067457485, 126.264231382243, 124.522333537589, 132.788298236204, 129.824781574232, 131.121935166703, 130.533813196771, 130.816316717998, 134.628855859281, 132.948708104123, 129.863570730273, 135.537796291186, 130.75091107601, 126.816057685079, 126.950969274563, 132.138103349535, 133.090208340546, 131.667374517652, 129.275674712829, 133.81899538179, 129.933417833294, 128.116966125158, 125.962217616528, 128.364743763554, 127.56665146806, 131.914749432845, 129.131404720766, 130.617476787364, 130.098920761663, 129.599479830244, 126.440231222913, 128.508525111659, 133.0977272031, 138.068091555985, 129.087610950389, 125.231450472628, 135.061294889205, 136.277834465749, 130.034538932615, 125.855362954383, 129.444651763742, 130.202932466162, 127.71704219373, 132.773349619417, 125.424700211777, 133.300473474144, 132.937027307165, 129.957289621667, 130.606825579257, 130.689073248064, 129.057286769051, 136.930651798281, 130.472930258237, 132.873980229421, 131.939493440437, 128.083248543689, 131.132091394708, 136.716565680913, 129.895730783289, 133.78695440055, 132.691363637773, 126.789759366617, 125.216720580756, 129.026400507561, 137.282118081571, 128.964176883596, 126.76895635189, 128.819904407539, 129.686192859657, 132.653474517955, 128.432701926275, 126.906782115288, 127.440774595161, 136.52780590941, 132.391999563631, 131.919872319591, 135.861437483229, 129.243724290461, 128.104635912133, 126.545975131774, 126.655484042873, 129.281140395455, 130.826653285077, 136.964421675577, 129.861327698827, 132.297074488625, 133.850011727276, 131.760477278884, 126.55987067249, 126.430281164767, 129.014255108698, 133.184935675088, 129.105248623788, 126.373993756085, 130.214446270357, 131.484157032862, 127.921203625844, 139.69280660206, 131.265623151567, 129.448080309622, 132.299859607237, 122.315987819538, 129.075566023693, 130.404196869553, 132.709811333384, 137.174379580792, 128.579839075142, 134.047729373893, 132.06516143076, 133.560856013005, 135.139065822299, 133.216859092903, 134.611931221269, 136.797327161858, 136.120867040182, 133.513697309627, 130.933186908383, 127.679798882123, 132.265541456261, 131.799656324195, 134.44249271932, 131.737655820976, 128.907769195829, 136.748409802187, 126.999268551178, 133.361710904949, 135.578058242299, 131.898336796227, 129.698359901389, 127.671593630077, 129.7078955574, 132.155200882603, 132.11095753617, 130.965624991957, 132.119744372307, 126.541641444771, 136.325781093908, 129.814353048625, 133.431196190614, 131.603396064569, 128.646081629308, 128.535232531395, 125.360283581677, 128.203778542061, 126.446932559869, 132.364110674703, 132.839046393205, 124.166939121838, 131.994534580189, 130.370009532501, 130.328575055391, 126.486009281257, 134.641233228964, 136.361864564735, 131.651726792171, 128.498457287006, 124.783792383403, 128.483853914912, 129.303934798801, 134.818288383303, 132.066075676372, 136.90719185295, 128.112431082282, 130.808712079776, 133.653135762751, 136.061789587628, 133.849752726572, 132.792867200921, 130.517558672197, 132.390898314134, 132.090921134256, 129.622676343232, 132.194413530418, 135.046205676671, 123.918142242976, 129.370482449919, 132.768362732826, 127.220000502785, 133.839379260239, 130.256856177026, 135.621050176445, 132.017163846239, 128.390095009385, 132.324095704203, 128.399043305217, 127.132011831858, 133.358985649072, 130.372693202578, 129.073887086259, 134.82883784361, 131.005698606237, 126.615556201191, 129.090702721012, 126.636365312578, 132.606308495081, 123.193133877009, 127.366284125593, 126.611109851102, 132.903610353091, 132.691796341327, 133.111140992831, 124.433570790896, 131.333561995257, 138.163266267943, 134.467458231781, 128.47428807447, 128.823811012482, 135.010450990411, 130.106219754314, 132.694541512838, 132.863327290007, 134.266026454078, 133.078514194628, 130.298738279069, 131.035063742157, 129.855620562646, 129.204385735265, 133.90056530192, 133.451985288411, 129.451133838607, 135.502647006894, 134.465471500794, 132.254738671686, 134.606344337017, 128.637245523831, 132.527003364747, 131.134844260554, 130.472848186039, 131.379519220153, 130.792738652749, 130.510440096901, 132.132383933044, 132.705649665891, 126.791320486297, 130.605745367787, 129.444772960582, 127.006671456901, 129.667955140053, 134.82965677322, 133.400088498556, 131.073557521605, 131.058784110256, 128.190965489014, 133.964512037491, 131.782627543033, 131.351806571905, 126.662124085501, 128.105673063441, 127.622663325814, 128.450705955439, 127.362809798879, 132.227580578707, 132.894946925089, 131.935103603622, 130.715875882319, 128.332406911715, 126.27893554458, 137.335012689242, 131.536785256897, 134.281998233585, 129.914978774469, 132.52775605106, 133.765722975876, 130.829434487872, 131.914513929488, 125.087157749022, 132.155612961675, 130.811265707397, 133.712043464648, 126.237842748637, 130.77630729771, 130.008268354403, 135.501855791512, 132.870931177367, 130.272231582656, 128.032717321452, 142.546696055801, 134.80424409043, 130.935006872076, 128.971631286601, 131.561048509153, 127.080479914961, 131.219047141208, 129.960399833716, 134.2597384672, 135.29264836403, 125.435030788526, 129.150724736723, 131.666642594999, 134.352041097292, 130.730567809858, 131.788112945807, 130.41492066715, 134.065985090956, 128.909769927112, 130.130419060792, 134.332663644687, 127.075057323137, 132.847391072218, 137.143593509786, 128.022066754605, 135.44843304081, 126.500313289357, 134.910636049129, 133.77242410088, 128.913045618553, 135.535183836878, 131.911817055975, 132.541412496857, 130.051695950925, 131.897407645981, 129.663179301704, 130.188974071866, 132.772653991307, 129.845413159167, 129.885684642799, 129.025364494608, 125.952157204912, 136.305780181636, 130.36521260992, 136.069874609451, 131.043060728099, 133.143063945843, 135.273481855671, 132.299851644795, 131.367288624104, 130.448723844799, 128.931565587008, 130.542625771878, 131.393715648589, 134.018476288326, 126.876762627155, 124.984132295749, 133.635524216031, 137.185867830059, 133.205862884186, 133.271184037296, 129.660030117043, 137.409886629469, 137.421975711624, 133.585335579297, 125.407980791902, 135.508366980388, 130.630258257771, 128.2265942395, 126.370453935996, 126.913586632401, 131.078740337759, 130.753686654642, 135.62973081317, 130.538748787019, 132.247523377838, 132.385348771524, 131.506427162883, 130.678310211011, 129.965682720898, 127.953581291717, 127.994017902682, 129.114481278691, 133.428931959803, 130.509262810415, 133.635603393285, 133.804278889623, 127.390397825213, 131.475163982906, 127.043617273906, 124.051579585235, 127.320192503397, 133.271541856756, 137.970406406071, 132.149969723761, 130.960111259148, 132.053441719813, 134.599077191392, 129.722127383996, 130.421717298769, 132.963886769245, 130.393844746199, 129.081644678501, 136.022712207488, 131.769509615505, 136.96909063691, 130.487080961579, 134.781486248681, 129.316406864376, 126.351498070876, 133.036305776633, 132.547049467054, 129.33676996264, 131.712866653831, 129.651785585267, 129.351755468223, 126.770684880241, 129.465382688921, 132.206074059259, 128.718956124275, 129.113272764818, 134.961654184856, 133.615957788858, 127.343650344878, 132.189117062787, 127.129510415478, 134.611966794731, 132.339993502521, 134.645078779784, 131.940484013233, 133.007520700615, 132.568915401373, 127.625321975584, 132.576015217587, 136.72421031783, 128.763703534184, 134.977845449527, 130.697392422622, 133.651981177669, 131.79651200486, 131.606682131316, 129.862469431643, 128.351907306034, 133.006468364871, 135.507248976072, 134.177131518673, 132.29802169183, 131.797056670346, 129.052290789468, 127.847757267326, 133.395686470808, 130.326965530449, 129.102615126488, 128.245359817792, 131.413945332992, 128.275038425947, 122.622616212835, 119.713993652204, 135.605656668677, 134.286931330333, 131.554300390418, 129.155921811905, 127.843786449518, 129.295478318818, 131.231785891023, 130.11406643052, 132.544839877163, 133.363082345057, 132.960218388536, 134.046507792798, 131.391315994477, 135.223621956552, 129.332117024902, 131.604086837071, 128.90961203728, 127.310847663427, 136.994724001355, 126.824757943294, 127.924536308321, 126.972927370238, 127.562149320818, 133.580801241428, 131.474685191176, 135.352188194734, 127.923999159961, 129.865340721612, 128.931371161463, 128.573453284883, 134.083584207768, 132.022437431004, 125.210280232458, 135.21197783517, 130.915065456469, 131.559088294474, 134.024500453671, 128.02259287639, 129.685755755358, 128.902078111971, 123.309400543041, 131.146423308217, 127.950873830235, 131.790131858408, 129.376255086507, 127.06544164727, 130.446357106441, 125.809046019793, 127.903584917707, 129.821479528348, 132.319939560015, 131.436734222968, 127.039686957302, 128.386206296777, 127.820059756108, 129.980951540889, 135.406635532684, 134.776918368165, 132.926107930596, 129.735093008915, 123.220801161759, 133.160061234274, 131.487016179727, 133.807766490384, 132.992762368413, 128.400787478637, 130.303139469954, 126.540512120356, 134.464965984557, 125.191036766723, 127.976899565356, 129.625033474015, 133.001205210953, 128.198275009563, 130.993311747209, 135.276758311521, 125.424221427741, 130.42683156717, 128.057596525804, 126.998005977809, 135.632981736773, 137.999199556551, 133.931395849128, 134.185302725089, 131.883576220785, 128.926290991781, 131.290263491303, 130.291032167029, 127.177523505725, 128.63097188793, 130.289166116681, 132.252068480606, 130.020243016454, 130.260287140751, 129.767336756141, 137.19036421914, 129.190537339231, 128.736900336922, 130.508425195297, 123.85734521364, 127.408684186025, 131.111506198962, 133.03425785144, 131.001116142409, 129.310832465792, 135.203701730462, 126.616209364494, 129.305524834401, 131.492037236691, 131.578034536949, 131.106498759274, 129.584981761123, 131.40633627283, 133.628454761715, 133.267740281032, 126.678670824908, 133.263507150641, 132.649912567908, 128.73343181214, 125.427092331346, 129.09912937229, 131.289941596197, 132.147443921841, 130.708594853151, 130.203225025358, 135.214426664681, 131.282169807991, 135.903647986005, 127.735024021199, 131.166268546454, 130.741541627485, 133.079683765453, 131.933131626849, 129.844681454385, 128.955384879627, 129.726022005218, 129.733720386166, 134.831266660079, 131.856617925455, 133.861497313085, 128.272667220806, 127.786426696201, 133.94683018023, 128.88753583654, 126.258277309574, 126.553991853601, 132.846397136849, 128.148011760268, 130.958827574424, 127.079103473655, 121.934642182425, 131.255027352456, 127.98579853812, 129.673791385959, 134.137683781031, 136.474702029765, 131.669907675241, 131.764764954744, 121.87282104487, 134.270673924964, 131.142232551778, 136.218316419967, 128.580046638077, 128.22469243951, 133.262967893605, 131.757212814151, 133.254777639446, 130.631022808478, 130.186798640572, 130.412986671394, 140.621987631794, 125.180360437464, 131.264758185651, 127.901202661656, 131.211529374451, 130.266287080046, 130.998124699365, 133.792407160666, 134.532603694416, 127.977294252893, 137.179279123841, 134.109631638224, 130.910471361104, 135.15666221508, 137.234876424339, 136.682044422705, 124.390487430075, 134.350088243099, 130.578662618778, 136.397679295701, 133.362131237969, 131.708487923841, 128.857752008566, 127.691740992329, 135.342552705112, 124.121689225649, 130.721226015396, 137.773561001355, 133.906185151581, 127.690316775124, 133.653640198264, 132.5338110665, 128.983289935026, 126.830806229962, 128.750479453281, 130.836933720324, 131.309784286302, 129.147417898742, 128.573360598345, 137.304256081405, 131.222277543543, 128.275996339426, 130.248114372891, 132.516026870903, 131.068000421737, 121.786038368984, 129.285137809127, 128.992483815189, 129.141506360596, 130.010379450453, 132.015798904777, 136.146785590857, 131.437024363454, 136.610703143489, 134.71732363374, 133.234526778098, 124.229652113313, 132.367002040305, 131.358709541135, 130.186195602705, 131.099297869832, 132.690490687334, 128.302027260128, 132.704486977262, 131.75687217896, 133.103228329102, 133.825802461642, 130.965772958064, 127.289041627195, 134.552142819998, 126.675393248091, 129.318610727698, 131.373136106626, 136.029164609691, 132.0117952477, 131.186336693038, 134.903828475428, 129.421131022248, 134.010037527569, 128.123877134314, 128.635413591233, 129.191573719402, 128.254066366506, 129.224990694832, 129.973370391777, 135.736249500852, 127.571428698745, 128.003683940392, 126.250464393129, 128.561011382027, 134.384818610093, 126.941247719122, 131.321282264041, 133.041104923056, 134.071344983304, 127.670816665929, 125.260341149295, 127.991877713316, 131.958389455346, 131.076010819007, 132.367644905819, 134.707031668145, 132.617560042644, 134.063682744737, 131.139154301024, 127.632998242225, 132.454282654909, 137.102759771742, 134.008245704043, 131.938856070507, 130.365450923465, 130.695448936223, 131.407995881697, 127.969528793718, 131.67594398195, 127.764553186952, 132.781341468813, 132.577905066317, 133.632104620517, 132.786854783747, 134.371468808524, 128.869824998713, 129.109358840276, 132.173568333094, 133.294592544682, 132.741648730955, 126.207973304223, 123.755392424864, 125.426640255467, 130.65083947817, 133.347585003032, 133.789572724463, 129.669981497206, 129.6059007273, 130.329403766026, 128.086137524839, 126.868075245497, 130.845378866952, 126.903046463107, 129.619735095313, 135.136125768359, 131.65974616587, 130.060169718281, 132.733071790264, 129.665096011706, 132.958669243338, 130.026904386739, 133.396465422014, 136.417521952195, 130.618450287354, 128.466933535134, 130.565422142696, 136.520280511091, 132.382221328444, 129.748947883663, 131.324637116941, 128.422066615882, 135.230685173837, 136.138251479793, 129.012266274963, 133.593711592598, 129.263115954124, 135.560902678932, 128.117008445747, 133.120001822434, 132.336443681414, 126.334136974592, 130.860405616327, 130.018316715471, 131.34081709673, 132.375595719687, 130.925496051034, 135.399759650693, 133.832880784785, 130.273433158915, 134.56951777891, 127.936476414539, 130.575654804475, 131.58654324513, 131.742578900106, 132.461297484578, 135.313776468938, 125.490658307541, 128.561506335877, 134.446125424849, 129.689225569578, 123.48372370355, 126.838621555967, 129.15632728017, 133.680451828333, 132.20328589948, 129.640675513458, 132.924503855019, 132.053243778358, 129.647248200905, 126.767818999703, 132.335369366592, 136.009504146315, 131.689546909994, 132.071292882227, 131.035276188918, 126.649448212088, 132.730109685111, 134.932808160334, 131.078647283064, 129.033724804081, 132.70598927543, 136.042242365386, 127.376908791249, 129.962484785476, 134.323249451279, 130.563844873941, 129.265754787576, 134.380270631308, 129.990242628494, 131.741419897734, 129.937724431045, 125.308219690603, 130.799624474554, 130.805257427544, 129.052828796275, 128.945382072228, 121.774132225772, 129.815821112025, 130.788971734621, 132.321051083338, 136.033459430848, 128.672616098103, 133.623152379714, 136.90292517999, 132.782785856374, 130.413875080838, 127.671561730078, 134.33477335371, 133.546263214547, 127.701510630218, 131.970192404358, 129.922442092207, 131.658992227045, 133.507305495388, 124.00613821656, 129.612120992437, 129.29984488453, 131.201376689853, 129.165713684799, 128.564165907511, 129.627706097246, 126.63770217286, 130.499367155998, 129.111434946254, 130.373778141497, 128.852376497377, 132.269773019601, 135.891784879712, 137.86691129187, 127.846532273855, 133.773653457484, 128.275304720105, 137.383004052642, 130.527588621639, 130.832239263898, 136.802582626122, 130.433386776697, 126.2269456699, 134.306028522186, 128.138253758595, 130.886977431641, 132.782165413934, 131.420041728411, 131.513724507706, 135.042965186828, 129.727167125288, 136.121606840598, 132.379428227204, 137.953209063327, 126.876005764389, 128.886788370933, 134.284740088699, 132.936746075146, 128.297922439435, 128.611265968976, 128.469918756171, 127.593807305924, 124.403256078708, 128.933061400188, 136.377020806472, 132.107562027148, 130.754088304251, 131.26782001976, 129.733361556902, 130.768265041938, 137.072403552148, 131.688813595498, 136.796443707471, 133.583292755461, 133.852065093215, 131.694269732624, 130.139647847205, 129.243860894273, 129.501609203094, 131.717502900517, 130.044417643364, 134.543604941307, 130.359556760251, 132.836552785663, 134.718074797075, 130.403299385705, 128.619884892436, 132.434988458456, 137.264857641036, 128.857785467722, 132.63766930327, 131.564383710575, 129.067136793657, 134.213531300703, 134.169712146635, 130.811085525666, 135.581733633557, 128.31373627583, 133.881859167961, 131.427328240924, 134.628502680386, 129.419246590389, 124.85146601892, 126.090111184284, 128.213844636032, 126.682317971272, 128.808923448628, 126.608697746818, 133.047979066824, 130.568071014016, 128.887901439404, 130.469037040512, 129.664234808231, 128.726714584164, 134.870068566079, 123.060056153785, 131.495952488877, 132.683516614901, 133.856816079999, 127.753665971886, 133.456959277489, 133.197563796101, 131.452688006428, 134.08023585929, 134.657568664841, 129.270038367191, 129.724167423853, 132.30722261885, 134.708326527409, 127.754261389464, 133.609814590377, 136.094118034504, 132.799170618319, 129.015505455383, 126.344672121657, 133.942266327144, 132.768451335549, 128.727147084968, 134.290555591905, 130.923870469361, 136.798555027187, 130.855571993491, 129.049053570187, 131.828833991767, 128.766840568878, 134.54352959938, 135.90935825924, 129.920896145069, 128.319172001942, 131.757738171711, 129.350569758879, 124.931287911249, 137.202215406852, 135.038437310688, 133.907768260531, 122.045170708545, 131.419573714143, 126.845793010905, 130.555348478301, 132.050241013149, 129.727632701655, 131.4397038673, 131.688595148506, 132.184843627111, 134.269405573104, 132.196918229695, 132.55298385842, 134.755376160037, 130.725719692119, 135.164986730462, 135.362171993127, 129.571353565533, 129.563241118793, 132.973220963195, 129.286489722234, 131.830604643305, 130.554168180264, 134.227455916047, 131.55733531488, 135.03297445974, 129.081153249109, 129.615005952066, 136.616711877609, 128.926924528207, 135.025629150069, 128.580962422255, 129.726658782408, 125.264482551484, 129.368122039254, 133.495470665151, 126.318026916602, 131.345721694373, 132.566894496922, 127.200996298086, 129.137498786426, 138.208836064675, 126.876558212829, 130.3369682509, 130.888501881962, 131.411433555653, 126.011176330993, 132.352995578906, 133.319419213607, 130.838387684252, 128.959185801411, 135.309707997745, 130.539519924415, 130.278628735797, 128.418639525147, 135.50813300674, 130.634007274281, 135.512577432816, 131.388150264865, 128.633897643081, 126.446071115884, 130.983761389616, 125.501269633566, 133.494839229838, 131.447292677033, 130.888560121378, 132.930925813535, 127.774580772617, 132.665227946393, 133.334270225293, 135.061651026112, 132.575014948063, 131.840763063972, 132.383048923019, 131.528829018235, 135.109585465604, 130.684953588846, 132.910839467269, 127.397021612608, 129.030880813903, 130.770337705848, 130.658817403591, 129.201570581555, 129.489151801311, 129.642560895679, 127.992706846182, 133.051771956808, 132.846232863009, 130.494398660638, 132.630043953827, 132.621891037782, 130.25149763765, 130.684240676971, 131.950954875699, 127.027727165661, 130.013808729734, 130.885802320464, 130.166374621401, 132.408313615183, 128.330750000407, 131.740300089497, 129.798785495983, 127.376792942312, 131.49846819625, 130.731563642831, 135.168326750188, 128.442335749943, 135.073491506971, 126.994438332324, 127.607025705662, 130.536101263956, 138.434005975632, 133.104551757498, 129.245604495246, 130.42662135242, 131.850827874158, 129.822654242736, 137.189937698368, 131.336155322706, 131.12772503415, 135.032964839366, 125.311818408626, 130.415936026502, 129.819676208296, 128.032440011914, 129.38144107474, 126.246165063199, 129.122023113416, 131.233888943681, 125.909258441834, 131.288129854229, 129.057965875433, 128.205440154172, 132.568931968581, 128.007562566495, 129.98204439777, 135.101447786335, 134.145839071973, 132.212152691447, 129.479035119879, 130.440721211643, 128.539787618228, 136.546368608843, 131.28300329609, 134.312199216276, 127.200838941731, 132.570765471369, 136.881406239079, 135.994667532485, 122.509733666584, 131.615390622997, 132.172367499399, 129.263787823525, 132.031704546772, 129.917396326735, 130.472248554493, 133.002688663454, 132.381776627568, 125.295973608826, 127.557002891738, 134.370078937028, 121.04284871974, 132.396213272979, 128.372137496979, 127.274188082592, 129.804046090625, 133.102376701336, 133.594742498318, 132.478322706798, 132.780733009515, 130.901548876156, 132.037229108808, 129.441021675603, 132.193474149159, 128.315066277262, 132.292050310222, 130.144851292013, 128.932808321008, 133.703711176664, 134.508250865769, 131.887899587099, 130.702582431822, 134.741588527112, 134.394866644088, 124.794420588058, 134.356262933315, 133.167337555928, 130.118939607662, 129.467046114359, 127.369855568227, 133.821449627956, 132.134823653181, 133.278260681522, 132.307869486973, 135.688695413056, 133.111374706003, 130.933229735275, 129.346401268711, 129.254269764438, 130.018895090709, 130.378252557514, 134.632719755016, 126.730680936661, 135.87199619578, 125.829110536721, 130.818536775944, 131.579480871758, 134.39842013279, 129.664156159281, 126.609009128386, 127.427848958414, 127.914561612958, 131.573291163667, 131.642772604665, 130.717344025053, 128.680026100823, 131.044862023696, 130.384948094178, 130.558414922982, 122.452155865208, 126.325879213354, 126.883687008569, 133.884042753485, 131.833790234348, 127.59557615344, 131.531838734499, 131.683132336722, 131.454844805412, 135.93674047915, 132.164228786128, 129.948809086283, 131.340716898455, 131.099158249569, 129.246619948939, 136.460882033728, 127.144132062219, 130.309257817798, 133.617825055824, 130.073287791378, 132.345496969873, 129.431218024062, 129.05305728734, 125.009362406474, 126.697767193349, 126.206973500534, 127.602976092627, 125.075446324017, 137.553512266237, 135.945939769674, 130.071948662452, 132.938306044373, 122.376835933932, 128.451507331536, 129.258813447816, 130.137981348806, 130.634442668043, 129.415272020608, 132.175925124108, 133.123948087298, 132.585249863429, 132.591603289946, 130.131021473114, 131.578406917644, 130.793982767198, 133.882778941277, 129.444757139863, 126.16404351502, 130.024239108077, 125.453613562418, 131.678824868699, 127.589427320227],[671.132194588161, 672.93007933464, 672.535373069756, 671.419258319674, 666.250602723839, 665.699274663292, 675.569795722648, 668.908768117382, 674.951194742067, 672.542887133514, 673.831127385346, 671.564084485564, 670.734969735357, 674.839827683185, 667.782368109116, 671.213030111893, 667.617366892466, 676.958404676129, 670.953212019841, 671.616754355668, 668.195170932367, 673.112348991405, 674.579742343967, 674.346831678136, 675.487223783993, 676.906369508865, 670.489988184533, 674.575772922334, 672.755938549324, 672.697201234043, 668.829599599268, 674.108982681332, 677.800045508457, 666.665533210265, 667.415124552422, 670.687820663317, 671.483960953353, 674.364018180438, 672.458744854519, 669.744141946731, 671.972461938686, 666.531087224882, 664.171363982347, 670.588712771167, 669.783768878767, 674.712412248216, 672.272409519593, 673.814207309075, 675.135193862377, 670.89434269204, 666.283989655293, 672.433092996955, 672.393002222163, 675.738995294717, 676.870720555995, 666.335200100195, 671.380255507411, 674.306639602828, 674.099983309458, 672.903648167688, 673.099109809404, 670.205271410171, 670.518670293012, 668.012901302834, 673.720003085265, 672.078053723215, 673.450702996768, 675.557172111873, 674.936564436319, 673.779485373817, 672.0152430414, 670.945186806181, 672.502950033909, 668.2997684479, 674.852319376991, 667.297835107896, 670.713315605323, 671.176505090382, 665.45172792261, 669.434756488727, 670.897095680569, 670.789563726428, 669.822466939124, 667.102625562913, 671.448221824215, 671.29536190459, 672.090982522765, 675.393308049938, 674.559444885604, 666.590715497398, 676.006125615059, 674.889525818174, 673.32690352954, 667.229241510092, 668.722728700005, 671.830594103388, 671.776415794463, 672.983655736525, 670.848225927299, 673.022380188493, 668.063795277318, 674.341544392831, 672.533449239842, 666.877794358318, 671.744918460526, 669.57974430553, 674.487199089646, 670.55124004025, 669.00652602024, 669.736178288124, 673.134086193135, 671.59301800957, 676.420210550296, 670.139424257851, 668.847588000735, 672.732408434477, 666.298124264981, 672.629863764265, 670.539030312806, 674.559697374717, 667.447626293447, 669.503339955249, 668.584982257651, 669.064390682844, 668.425695341547, 673.473331698716, 670.980985148859, 667.081078954965, 670.007756151838, 672.034277822985, 676.547217118482, 673.645540818461, 677.983533228537, 669.563155599983, 671.381459552005, 670.141701223963, 673.153628558969, 664.0199389604, 673.284503241682, 669.186676073689, 674.021740888003, 673.843328421049, 680.626333909379, 672.491707790689, 668.306012486775, 671.629346039543, 672.023925832482, 667.297825504899, 668.91550870571, 678.795841519896, 674.449378699244, 674.662448607453, 671.55301438571, 670.176859680667, 673.165104118822, 676.72064375133, 672.947605021887, 677.413225793594, 671.983023129272, 677.740670052073, 669.485773932453, 675.843841170946, 672.750680424967, 675.035010609109, 666.086204415116, 674.239976516202, 674.735880560028, 669.324788943357, 673.053646961645, 671.80069133262, 671.741906379626, 670.246183166579, 675.646655005935, 671.530639672688, 667.280655887497, 672.174340634818, 671.845404198499, 673.886000596476, 674.327498906127, 675.533747143927, 676.985634929786, 676.363731227227, 670.144570472193, 677.568751840843, 673.089415315653, 675.32366921852, 677.593949545435, 669.719573092327, 669.348646104393, 674.184448006488, 669.037327334209, 671.165962484538, 671.840341483642, 667.593924092016, 678.078812637824, 679.33837702574, 671.494106781644, 667.545289281148, 671.551341296359, 668.867018284165, 675.257940788617, 673.085970414686, 675.235123349222, 668.14632797556, 671.059361831646, 672.188466308497, 677.647387651855, 666.18436355529, 670.002563757632, 668.190671960143, 678.734421631527, 672.512100229117, 673.258769103164, 671.480097766579, 673.150417532059, 668.577960692393, 667.55251418992, 674.577388515566, 669.183474034504, 672.140738414266, 669.82002093636, 668.473612647105, 669.676788261863, 672.589104350552, 668.771052104312, 670.912449390192, 671.349677813074, 673.909210490593, 667.679751663553, 669.785243480673, 666.434064529534, 671.064767206533, 680.556338082017, 671.493124740463, 675.239767037719, 674.353184383548, 673.893498035249, 671.823159018388, 677.65016813324, 673.336408335262, 666.579718573532, 670.327934558476, 674.731090633174, 667.573636716187, 667.726273914777, 668.663661388948, 670.650540600047, 673.005491783693, 671.247687976479, 667.051887107724, 668.439943470867, 675.60975914818, 671.601205048717, 672.285232300637, 671.675857452793, 678.103446875774, 673.013571811732, 675.885596086539, 668.817860128613, 670.802358934722, 664.483727639413, 674.787521459773, 672.476093908852, 669.443032394434, 670.455244028534, 671.059003062926, 672.030541921075, 671.898608344801, 674.732944091152, 673.945040754276, 668.456956070774, 673.102661047355, 669.805525794247, 676.235766964786, 672.812007399953, 675.598848157089, 672.081620387416, 674.900503116326, 671.978836848119, 671.371775880605, 669.245637456119, 671.387285803436, 671.608446600892, 665.882469575691, 674.09093204561, 674.65130615193, 668.408595371538, 667.009863174795, 672.779588263828, 669.518621465243, 668.702927184881, 677.116807234553, 670.005367201776, 670.855621642593, 668.431803686989, 672.305303328163, 671.740255528017, 667.257712553991, 666.68092141517, 679.455143358179, 668.014727053451, 676.124869057132, 673.389905706352, 675.921430535911, 677.924778417019, 669.539157816485, 670.671555345335, 674.39308651256, 668.616682415727, 671.628393563498, 669.860291526049, 671.158375515985, 669.623649509252, 672.231534288633, 667.537167287243, 673.970116435076, 666.275289636574, 671.154588180389, 675.621252166779, 673.318480194355, 670.901893307079, 670.254602358715, 668.971109104306, 670.565844028841, 667.616894705713, 674.885913804046, 675.98307168022, 674.813324132345, 674.640895401916, 672.188475164668, 668.442072935132, 674.410411472756, 671.330984933055, 675.368733805564, 668.448456460181, 667.644774868002, 671.862239139375, 676.540104842947, 676.064496833397, 669.96036524165, 676.017391973879, 673.453416895006, 674.106625361399, 672.844030212668, 672.948241674145, 669.14526582915, 673.685985558935, 669.07550916549, 667.413171598359, 671.144193954994, 665.886379571499, 674.333035156547, 673.115639414047, 676.63143031327, 669.732709398269, 675.626070270259, 671.410414228977, 671.07518123803, 667.489412311916, 669.140597693508, 675.741058303297, 678.050289159409, 668.858862413104, 673.355041358431, 671.37154915368, 673.387087791018, 670.261299595167, 673.65409317147, 666.624580910145, 670.620943144328, 668.002065883583, 668.452948033892, 672.867065491161, 676.381056250235, 667.567038636276, 670.913865617505, 674.559289216258, 677.424332850157, 673.007134855065, 671.4101948352, 672.531079367761, 670.824145272108, 670.543301620328, 675.011669605, 666.451227213463, 679.418150543491, 672.809486934336, 673.468807502788, 670.568508773298, 670.728160919013, 670.582147887417, 668.288650050453, 673.462734406503, 673.52136886953, 672.095322080329, 674.975330862505, 672.076183500988, 672.154056478245, 669.693268656051, 672.749869023429, 669.604391054801, 676.173703113941, 671.372985458868, 671.693878501929, 671.409310299267, 671.170883085103, 669.818195214061, 672.969785200179, 669.302821709126, 674.692582528312, 673.44092918043, 673.162653615372, 676.394867521467, 673.093592351974, 669.684754763022, 674.171306610628, 674.379017327818, 673.187180802825, 669.622562773853, 671.594645148105, 669.261841668351, 670.209912749065, 672.779002739238, 670.990216215332, 672.371819016191, 675.47134208314, 675.337227475976, 676.947582751851, 668.864135277247, 668.909108033978, 673.265744299271, 675.671485378214, 674.405712504463, 671.132386670458, 671.260044767533, 668.280000768221, 676.621691035265, 673.170408023799, 668.937166082725, 672.0369032582, 673.863407963176, 673.657065100835, 669.701590789404, 673.716658435376, 670.800778223955, 673.165714561311, 673.350406442002, 670.899694757006, 679.075335760299, 673.841792703534, 670.558366666598, 673.058529580399, 672.503972946574, 668.645649050529, 675.911678776733, 676.84396332445, 674.72891865585, 668.91578559201, 670.438350831289, 673.143089901179, 670.022403190662, 671.869962111418, 665.369198818138, 672.873837228022, 669.221713425644, 674.73964478804, 671.053544450781, 672.806924407854, 670.991695638716, 671.533582217627, 674.644138300749, 673.902153666238, 670.708506629008, 669.9044543973, 674.38181652752, 674.184138108648, 670.840582318333, 670.020282843587, 673.510480718026, 670.25315246364, 671.977358092754, 669.161927654584, 670.886036828175, 675.760582278461, 676.799228860282, 671.635611591614, 671.178955952053, 670.439370093293, 671.943789638554, 673.167134402239, 675.880914832999, 670.395698115915, 676.777248673152, 674.539506889242, 675.083495519153, 674.620334415833, 665.992428391412, 665.892823626702, 671.095508552807, 678.469668737198, 677.019683653609, 674.811146404381, 669.416025309411, 667.8210073169, 674.021434663255, 673.371289407517, 672.353408953013, 677.902562397211, 670.751310133067, 671.888543371637, 670.609134208345, 674.174018206783, 670.700685310089, 675.637071367671, 675.187137135287, 669.735427831253, 670.574876191271, 673.831813680209, 672.236661257225, 669.581717725086, 667.90651284646, 668.135322126113, 670.584891436052, 666.539227097558, 672.418197895364, 667.449142990326, 670.358266610919, 671.029039117757, 668.017088500834, 675.082642358259, 677.185275080107, 675.074154513046, 673.830077347714, 671.637226238897, 669.223332689627, 672.295526470675, 671.068893996211, 672.914988107324, 673.454115688469, 675.436755365855, 675.784777187613, 675.166996618049, 669.682350483019, 671.313688732521, 667.408630145711, 671.158237062882, 671.604700540475, 669.245683884697, 672.255343423546, 670.526587038786, 669.06848568313, 672.934790815848, 675.764339082974, 670.65438534417, 670.074541994979, 675.269126332062, 671.96597563956, 672.588863332072, 674.027222324787, 675.202809066547, 670.267135843392, 667.963841021198, 674.156763230364, 673.668540602386, 674.004864555432, 670.810034320288, 666.219488917635, 670.406894219634, 673.571316924665, 671.963067442289, 673.280601972542, 673.429881236554, 672.909625948301, 670.910241613576, 679.097632331748, 674.386862911271, 671.567259976184, 666.499952761267, 677.873790903204, 675.361947515641, 671.037499158347, 673.510632707483, 670.505525283472, 671.050397096619, 671.826560917553, 673.561648848176, 677.594444397996, 674.380493707182, 669.326429778628, 675.378130380389, 667.906877790219, 673.564074966742, 673.326725674471, 670.707813987656, 668.893578700934, 671.404151910604, 669.805687906812, 669.183020069741, 675.939609174819, 672.065353595572, 670.087140563242, 672.824025437289, 675.0090106335, 669.168623716633, 673.281645562164, 671.529546389151, 677.141993478348, 670.786743196492, 669.673838388459, 672.515929864115, 673.328556892538, 674.430853102689, 670.710207864855, 671.046634016869, 671.047001511931, 672.561048910403, 673.29101684334, 672.314038395052, 670.15211791123, 675.232865994057, 674.463372351493, 671.256495352732, 672.581520484793, 672.151476267791, 675.130007580358, 675.638073036813, 667.868197114569, 671.853439556368, 674.071835010062, 670.579884081798, 670.528583643888, 671.567109177645, 667.53679646718, 669.272515602656, 671.252011842259, 670.959880604142, 667.997354445997, 674.255955116101, 669.888048342029, 672.092273226569, 671.335369614145, 673.19573372668, 672.152397473458, 670.64465950895, 673.486335583806, 672.911907388092, 672.248023947284, 665.123063042588, 679.048952892172, 673.526143395788, 667.354918230809, 670.286160045741, 667.742421536953, 672.557422577015, 673.070703451883, 673.69478890292, 676.170440469777, 666.636507910689, 674.926127521992, 672.820596263265, 671.324196458756, 671.051185603141, 671.910451347319, 671.669388680331, 671.245780955355, 674.356198560775, 671.10750217515, 670.367505771726, 667.204409292158, 671.939280191722, 674.128693665708, 676.946837002033, 668.457994306744, 669.382509736056, 675.716463259625, 672.522827720334, 673.280669610869, 678.349147689195, 672.62204542949, 670.539449131177, 670.775733335886, 670.343254411654, 673.979897054659, 675.248122140549, 667.299284037722, 669.4128736637, 670.156741163817, 671.920860943426, 668.473896846878, 671.056314893441, 668.691459754441, 671.648351876461, 667.589115211949, 668.112367893282, 677.225790758559, 673.927834358336, 678.215350003314, 670.989389250458, 676.307135406031, 675.465015510907, 678.797340613221, 677.207449437261, 665.566088566203, 669.900206889718, 671.003083096891, 672.771282413273, 670.806109628462, 666.414362140231, 673.972956583165, 667.861834901275, 670.464571706722, 671.945866128883, 673.71301986632, 671.946525572273, 672.567709508039, 674.09183133312, 674.061092781099, 668.877693633749, 671.030790021739, 676.774093463549, 673.695021976345, 672.793999819713, 671.437295995149, 671.160050044679, 672.196704289079, 674.231932725423, 674.730404682521, 674.502151744618, 670.470284426156, 669.094255223368, 674.635094398208, 673.705032408304, 666.20386778223, 672.077245484662, 671.041463518112, 677.34784202914, 670.726498761526, 674.492428339595, 669.205269454343, 672.212573529908, 669.552068634393, 670.314861680067, 671.246245876446, 671.174280045306, 671.753090213819, 672.389309013337, 672.665385856313, 678.320237747755, 667.864734029925, 670.050338486779, 666.02596943905, 666.904921518942, 674.299738572855, 672.828117201672, 670.114992917489, 670.013349127826, 668.126412526928, 671.753468716536, 670.971618079443, 670.184666423722, 674.275609454215, 671.429331713163, 670.308435510637, 668.223931161642, 676.273089907306, 670.113384822065, 665.685818663626, 675.287704864651, 671.105250843717, 666.233219180609, 674.02264785728, 675.561545865309, 667.434322946316, 674.110481234008, 672.590828769199, 673.767859332753, 666.820372846479, 669.530194956205, 673.818337216891, 672.835652572357, 673.20165452537, 669.635302297476, 673.97946527759, 675.306653358803, 675.288139300342, 673.553064339256, 673.308952510543, 666.97628316547, 667.489619595157, 673.63486025646, 671.242586538167, 670.28092189415, 666.039581950233, 674.776122201613, 675.861774137159, 670.517796608515, 670.672243556134, 675.884868787807, 668.942741429743, 672.914968497908, 670.716117621162, 675.818670918779, 671.376347362511, 674.470487117677, 676.386968595495, 676.242303188163, 664.709389189069, 672.964699959022, 671.639005650371, 674.403516995035, 671.954292001124, 672.639949921112, 669.812659522955, 669.239115276474, 672.315464813478, 674.609984463714, 672.911642116263, 670.068133392486, 670.96400680683, 670.537619138358, 676.722424242705, 671.822222212464, 674.571386441773, 673.669015186715, 670.701350854994, 664.609992783676, 670.849541913303, 676.908151138422, 668.743614136802, 668.458979863795, 671.863478787276, 668.749730398675, 672.630256134711, 674.698488882164, 668.987264557444, 675.573973849748, 667.904240232838, 678.175617991693, 674.146755560284, 672.099451944426, 668.88301627043, 672.998664980318, 672.284667797161, 670.929885442625, 670.87771957596, 672.214407316122, 671.905968705231, 668.478164171969, 675.491682088649, 673.431012807785, 671.585760801238, 671.289638583964, 665.667306633202, 676.957651683093, 676.990009732658, 673.47018816039, 668.823779267266, 668.517675395674, 670.392956697397, 673.406017516324, 673.075706503453, 670.716507703542, 672.408769447259, 678.051897339266, 677.236007428778, 668.615257433633, 674.300578709284, 673.556242633513, 679.59819706132, 674.610435392856, 673.865214789187, 674.504644199361, 669.472068169592, 671.898446395657, 674.814737296586, 673.924334713894, 674.858676101199, 670.193135713442, 672.000593703056, 674.202485466421, 669.712838093945, 670.941734103406, 668.466834292284, 672.78298913946, 675.787379666827, 672.894330781516, 672.204631250489, 668.83121792833, 666.749276276089, 676.024038381781, 668.388487719111, 673.397636954091, 668.460864093386, 671.505360063731, 673.232715105072, 673.316339371859, 670.150499744199, 673.632233664595, 679.085230800948, 667.812846385032, 673.053533310963, 671.065782663433, 670.180069776184, 671.310605461235, 673.979530302846, 671.37595306009, 677.619867123388, 676.156369696621, 675.468066451668, 664.261915397665, 672.650374980857, 672.667529737346, 675.9940902997, 673.827436495761, 672.603085119347, 671.027037520662, 675.359774561619, 680.305167444977, 666.599398183394, 677.884463101676, 667.10194218271, 672.81797284896, 666.428345500247, 666.176654102656, 676.892749419042, 662.30252697866, 670.046413022027, 670.631489094148, 667.378965682377, 670.103125692129, 680.845007686059, 670.673479376779, 673.207629479058, 676.263285810438, 670.827618585975, 672.601540342491, 672.818846394114, 669.523201415333, 672.449363551276, 671.291689046989, 669.46319072095, 667.260459530973, 670.738906062668, 670.719115042629, 668.63365369735, 669.167289573924, 680.518466334066, 670.224111855299, 670.211645989208, 676.511555726623, 669.070226844187, 676.111601079148, 671.583781789962, 670.739391370362, 672.723362771363, 672.017210451754, 674.729236496306, 676.784657547987, 671.2568818858, 665.269406496736, 669.173091808983, 674.170336191736, 675.269456382253, 671.719029567025, 673.815556255599, 678.775339903395, 673.870170242598, 673.129374331475, 665.254533802487, 674.277347104004, 673.60872630558, 670.913506907319, 668.388860215043, 675.627746672819, 673.024847038876, 670.723584977644, 669.318726545243, 672.368024985542, 672.952331139023, 669.643678688263, 668.867766127402, 673.167797289675, 673.787417116641, 673.4319856184, 667.505807719333, 669.663092895418, 670.570540890364, 673.174941008951, 670.577894147857, 680.231838344117, 667.883936953711, 671.053216684082, 675.89489226645, 676.705471465389, 668.609443975952, 669.707308723906, 670.560234920896, 666.484248797162, 674.212398351431, 676.331909894905, 672.832800679336, 670.069753527836, 675.991433659973, 675.170653285162, 666.219120275804, 669.936532933253, 673.881481127756, 675.168349758006, 672.999124368061, 673.064706352609, 673.277542473676, 670.77625462026, 675.744700984828, 679.484818071109, 663.33066489236, 673.245704473714, 673.279150101403, 668.68672649211, 672.295985774732, 672.779250058107, 675.490792224061, 673.540997736007, 666.852379429114, 674.131979077476, 673.652785138913, 668.911175009412, 673.337661175902, 669.393906635259, 669.374607392349, 666.568159642988, 672.277332061139, 673.965322215343, 669.408833004605, 671.55311546736, 672.953569955259, 668.531571290977, 671.323588616115, 667.075754839283, 668.951402145391, 673.897876458877, 672.009482657478, 670.537361759039, 666.879301892256, 679.782210182116, 670.193010707653, 673.098440381325, 672.451164811512, 671.093621191335, 672.86030375837, 671.637531858472, 668.312655674165, 670.65923276015, 667.849812217555, 677.671322017655, 666.777246396587, 673.994210680432, 668.969448912227, 669.12548029691, 677.450249970352, 670.316576520878, 674.275577463285, 671.74595330528, 670.772634871166, 664.717831996571, 671.600520540204, 673.170401201342, 672.395053245513, 670.671263110721, 672.295006318452, 672.39745144648, 676.076810782364, 670.032943917716, 677.408971226376, 672.898399464095, 673.435865838808, 671.926905565211, 674.643624013885, 676.180824356526, 666.808474837423, 669.817764817127, 674.502293657865, 673.116539647114, 677.418861874799, 678.859661711682, 670.007741012138, 671.729868707017, 671.909877943385, 679.304097273888, 677.422440087608, 668.926733108447, 669.113849752337, 671.282107765075, 674.399908458251, 672.290076729359, 672.433023203607, 674.481268569645, 669.903734665396, 675.279692199491, 672.652817872729, 675.257663735989, 673.410498370407, 670.576115208411, 670.88105032542, 673.616419856659, 667.620945113797, 668.794135825543, 671.506766520137, 676.402968383328, 672.446828510741, 675.117197829933, 673.057409657261, 672.328915147443, 673.014052299557, 671.744305526603, 676.978701938575, 666.44079850092, 670.448698993537, 668.14330826775, 665.894474970642, 677.883653700258, 677.015914784479, 673.283832973463, 675.802167426124, 675.168232946128, 667.773515767233, 671.386076423768, 669.353405869338, 671.510055419945, 671.446036884481, 675.845698600155, 671.71166997906, 675.943696063441, 666.676813274726, 672.248445271961, 670.012528461173, 674.061070013037, 665.080312077291, 676.510306447106, 668.906624840624, 676.675776003933, 672.227180861222, 671.812559822119, 675.528445043454, 672.97316337498, 673.55210380614, 670.216499522783, 672.770321176237, 675.232496114771, 672.425461554665, 668.572542834821, 673.967114149294, 671.972272336318, 668.99886732997, 676.274526793869, 676.350492017179, 668.551393439656, 670.686044035477, 668.175234188225, 672.362977024185, 670.903225989199, 673.21825413797, 671.387948103942, 669.322718365369, 672.855524575503, 670.582139174814, 667.640339078247, 667.619585588801, 672.452136640629, 669.110394583756, 670.204074871451, 673.702248743637, 668.060111940255, 674.457389582828, 670.34014155163, 671.313048132861, 674.550476155724, 668.447896070114, 670.803607911675, 671.170486113607, 672.646884347872, 675.74415630536, 668.056518604857, 672.646324768746, 674.132161811106, 673.954928122659, 671.784881823308, 672.863767467731, 679.155148490033, 665.118938965243, 673.180807194249, 672.804152663552, 669.333417222796, 670.712998071273, 676.02398169161, 676.05688927175, 675.270642864335, 672.614090193078, 673.284177470832, 670.684387253475, 675.748474867362, 669.807417229686, 675.310782772598, 668.589098085714, 669.434304127772, 674.183031547655, 670.755377239005, 668.545774237015, 675.108765647459, 675.017206551026, 670.172118152043, 677.242216175272, 671.660961179257, 666.622070906617, 671.188025152418, 674.033742097127, 669.919030201434, 668.966327595144, 676.436367061266, 672.497660749415, 672.16355495634, 674.350171003504, 671.779283759488, 667.598551021026, 672.636734694224, 672.93599754611, 673.135486382898, 672.496667710763, 669.784769978039, 674.634515293539, 669.867412876188, 669.422984054736, 677.697621692798, 671.108340943607, 671.222278679513, 675.944909758172, 672.334745720618, 667.44558799346, 669.302610474083, 671.033799953877, 677.599050607835, 672.860097299189, 669.161169205723, 676.354846605544, 669.677817676015, 670.109779716032, 673.536934296974, 674.716519732372, 670.422854939233, 671.754208309588, 674.195566682842, 675.307665497941, 672.581367763446, 675.577764872289, 674.801876464422, 671.443737723417, 671.575674274689, 675.075317242283, 672.91957163717, 669.162515802023, 676.857915159252, 673.055169773707, 671.573946134793, 668.324162479832, 677.823490189467, 673.046844273821, 669.798147577063, 674.890318182879, 671.75018119507, 672.755003464584, 676.718726897295, 666.127895359336, 670.525726242424, 669.467602587016, 671.916228303768, 672.361656556825, 671.006891455165, 673.715170340223, 667.904822606633, 667.729577541916, 668.782233863146, 671.171061764797, 674.808201434052, 669.361110057518, 676.872711186866, 673.885326202831, 674.786597622006, 669.753492846439, 673.224596411353, 670.143294229856, 664.708497305517, 668.671939584885, 676.950828819687, 669.182148020369, 668.969248233018, 672.995931568358, 674.436723513641, 678.049738501279, 672.097773941971, 675.902501896712, 673.17582496018, 672.587717311012, 669.642067436643, 670.166052011432, 677.219270839631, 668.037207032752, 671.653150436811, 670.802905910223, 675.484577508388, 674.850189819699, 668.050707731858, 672.725425725586, 676.612650517239, 675.318453194807, 671.378483682804, 672.080619594598, 670.213495056804, 676.524341141261, 674.723320544053, 675.118452167591, 674.463150411463, 669.647511239561, 676.749298662504, 662.324719443878, 668.068723908513, 672.181109390722, 672.015790043092, 670.594692397336, 672.990331553983, 673.172645177308, 671.115649501838, 673.087384690343, 671.206269494258, 672.12867809562, 675.642883281287, 674.061429006009, 672.588011485163, 674.605961834199, 672.721948320074, 677.965501360948, 673.480635587127, 674.783009990659, 667.291756739424, 670.39884172182, 677.11882940254, 675.817982144219, 664.998941180388, 675.286566815902, 673.148146598958, 670.251780118647, 669.308953826418, 674.645648181903, 672.990461380177, 666.208890151565, 670.716444717712, 673.24180100031, 670.70122070398, 671.540697767269, 678.044636174016, 674.407043233356, 676.459803945713, 672.315703455855, 675.426864801959, 669.612929020337, 671.821851784644, 672.462497172583, 669.431417610163, 676.593815685156, 670.844386734465, 666.268717347064, 676.073898847437, 671.549191344872, 670.991610009879, 678.272236925022, 672.704260081954, 672.726245319447, 673.607565251167, 673.178985096805, 669.88101419155, 671.472300209766, 672.488501331858, 674.496227163667, 674.385743601766, 677.474550675771, 670.11814711421, 669.404542187354, 675.622933907099, 677.667692585772, 664.50503705393, 666.849631093691, 673.469650716264, 673.831843981571, 671.209315168766, 676.981151560292, 674.218412326255, 669.183845923168, 672.227214352332, 676.696200255038, 669.696136547649, 676.339664643558, 669.843120486825, 668.190546478417, 668.938610309694, 670.27776245919, 670.871630901073, 668.042314476454, 674.368511000145, 675.353587884757, 668.242120500874, 671.636581148674, 674.473453978381, 671.928506790102, 673.692423934444, 666.038249409581, 669.509521542408, 670.023798119552, 670.091495038511, 675.937446580725, 671.508038204834, 672.468412255747, 672.586888473422, 669.98367529573, 673.40796893225, 674.14682051364, 674.089795507277, 668.136845440794, 672.737659602796, 673.188008534927, 672.75934138337, 670.830787725179, 669.346787725263, 675.58456973111, 670.309115716733, 667.365495794141, 667.937146794017, 669.746932815931, 671.15620480497, 675.989875548698, 674.911180011514, 666.768196619959, 664.454510169805, 674.081820107437, 670.824557826213, 671.079721101054, 674.138216829127, 673.444868384099, 671.169512116677, 673.011256071417, 672.616006163402, 673.903808188383, 667.158030675842, 674.00662195825, 674.765131989076, 671.351488386789, 675.548418993336, 670.376714341732, 672.160877248864, 669.67992827134, 671.38880837435, 674.075037163712, 674.400066450833, 671.665374137047, 667.037358372648, 666.971148800073, 674.720175273014, 671.045256320644, 670.070131609512, 675.218253531021, 672.439591167669, 667.325897984522, 670.546024422832, 670.631571331929, 674.092443554515, 674.660887095344, 668.126726521695, 672.473009243056, 667.757051268433, 677.647227281809, 669.9818659625, 669.52250649824, 671.95269160518, 669.757288185851, 672.349912070496, 671.973153072269, 671.008114349815, 670.495601354096, 674.172506306935, 673.742225986742, 673.745507508281, 670.638973450233, 675.598029815807, 669.707726712484, 676.952611934474, 670.085391737319, 667.141158342152, 669.260356095346, 672.00080708433, 669.300986648262, 678.594764224189, 676.40870069847, 671.164766920279, 674.381674522176, 671.053747408469, 668.582230418289, 669.035714430246, 670.97815998095, 670.882774817133, 668.908798003427, 673.122962359429, 672.278449436512, 671.933525931504, 669.649696672948, 670.882430622174, 667.612035637958, 674.103322006537, 673.054797575433, 665.200163915569, 671.780543712782, 677.710181681028, 674.474107408433, 668.681942610999, 673.886161055398, 674.390399243839, 671.132180575717, 669.757379177365, 672.79421534487, 677.567899098278, 675.246868666648, 678.4626967423, 677.992344072674, 670.150085345032, 668.342919952001, 671.983144563883, 674.82683144262, 667.78415995863, 668.456951370927, 670.08158439196, 673.786865059287, 671.976627252056, 672.957868168678, 674.912618367191, 669.121975114475, 668.700260955108, 668.558172884263, 674.653164981543, 671.684876715078, 671.312501577091, 671.951843727158, 667.255006769986, 674.73775221347, 670.98926265434, 670.859772224197, 671.456661693265, 673.395754256228, 669.514842366821, 677.478565724949, 668.40342220048, 669.881108860656, 671.458879282953, 667.11213999658, 677.514107453074, 675.777939417247, 682.599957893491, 672.314205666647, 667.576562850949, 667.806864197522, 671.425236899086, 670.473525517027, 667.196693266779, 671.903120569805, 672.962762530805, 673.692415676928, 674.031119160661, 674.492558376126, 668.169557581376, 671.829002681071, 672.216846635199, 671.475572733965, 671.440487251487, 674.364935100895, 673.540501898067, 667.601540167182, 668.045336199568, 674.935676021286, 674.797761093845, 669.614452027655, 675.721760066331, 672.098860987184, 669.491098528558, 671.234559387559, 669.055952043342, 665.374020127057, 672.474356782968, 672.134049413509, 673.61071002557, 667.957683022271, 665.153128083993, 673.37948826463, 670.440542674619, 672.376814187957, 670.048667448677, 674.667906703755, 673.827578606, 669.626586925512, 670.700448978899, 669.705526837993, 668.921978687348, 677.119741459243, 674.222091305816, 670.291241470316, 672.904054120228, 670.297382124162, 664.938268731089, 677.210164789853, 670.07384380372, 673.703099189211, 669.636359878346, 681.818085010489, 674.171158879604, 672.5449606705, 676.771626702246, 671.137629106227, 672.791893603242, 668.053752768761, 672.131423595412, 667.176991372628, 673.432555158868, 676.092547773835, 673.216564007924, 669.169842872424, 668.338811496743, 672.199877028402, 660.372732839075, 674.817100214954, 672.228513749081, 666.883211051994, 672.331657488938, 673.646168833347, 673.741514213702, 673.60598006333, 669.695623449876, 675.588834517776, 667.873645083432, 673.885807619607, 670.392340341795, 674.037313180141, 670.9788250056, 664.907430196659, 668.323382547976, 669.511417525352, 672.773601621529, 667.008405879785, 669.73564162261, 672.786692423776, 673.326623552481, 668.849177553025, 670.729542948091, 669.581009701738, 672.685286638494, 672.20341696011, 673.889628415565, 668.516062103439, 671.641369210229, 670.854554426991, 667.733592152192, 672.44881166408, 672.160798382069, 678.368922478833, 673.177639921213, 670.442815623638, 671.833489319576, 671.498282297943, 672.920872054296, 674.654968731966, 668.26910279294, 671.231062025311, 665.465758258837, 668.466058745444, 672.815093590833, 669.382936477593, 670.337088403071, 671.541350766155, 673.190170373837, 667.692202322122, 671.64462258034, 668.938556942357, 667.679051241387, 675.335825978461, 671.657304696492, 672.671363463286, 675.101398132148, 670.643556821136, 675.079249225171, 670.310217992384, 669.335676716074, 667.841280832058, 670.981662777662, 670.98366661809, 674.766620972376, 672.473420692006, 668.370266854744, 678.459395238305, 667.517373241618, 670.205430124738, 672.445880064581, 669.823127278129, 675.677692599401, 673.648778753493, 671.801484405679, 671.152789418093, 671.989639099289, 671.124661265981, 670.405571886055, 675.738592383619, 671.224156440195, 674.884270206329, 668.803441227079, 668.871429949882, 669.44510722133, 676.855776043243, 669.631115954131, 674.024868111949, 668.459492462639, 670.633407760825, 669.468699792005, 675.618701321804, 671.47450713531, 670.017725832706, 674.849293089241, 674.407974671059, 677.378109262113, 673.153332940198, 669.304464062035, 671.658729327175, 673.240571740033, 669.841438327332, 670.72858931847, 674.831740918888, 671.471924510887, 675.600133490034, 668.794723924278, 669.849150720826, 672.052397417519, 672.569150882109, 671.295464370263, 666.84866757111, 673.763747987182, 668.781032280328, 670.242986105354, 671.688976063605, 673.630493552935, 669.557915474943, 671.613030880069, 676.825938796745, 672.630007703105, 676.629804561091, 670.043879583054, 670.108636058564, 669.074234764961, 674.078559894205, 671.341189532339, 676.263157863464, 674.352341706537, 676.245120317303, 676.337300628903, 668.12556353269, 672.916598843555, 672.299450660478, 672.801810885401, 677.544565403018, 670.254774850309, 675.980564910443, 674.363410040074, 670.312315786029, 673.063906633219, 674.154623612782, 670.278111945132, 670.264020574854, 671.391251954688, 669.148310395803, 671.475293236586, 678.52012857594, 673.417413344911, 671.078087974871, 674.604723052712, 674.346695442251, 674.786635770067, 669.90099203393, 675.284054403349, 671.305663586571, 673.16294411883, 669.402071908051, 669.256611939923, 669.720272639339, 671.985647493783, 670.330984358113, 675.337061408138, 668.771269659355, 671.980377477063, 673.458088009055, 671.670997371109, 672.793805958555, 673.880923673498, 674.021768380318, 673.874194604813, 674.845239293941, 669.241503406067, 672.142033596083, 669.102012510834, 676.932236110941, 668.76398332442, 670.317463747223, 663.97123981729, 674.405843716554, 671.906333718796, 672.264032679794, 667.691347891532, 673.432666510055, 671.228477033773, 672.475294369234, 668.668319953739, 669.296898619854, 666.999012746695, 675.790763124473, 675.58022161108, 672.019590433865, 677.328576612557, 678.272707662372, 680.921259257313, 671.224054198162, 672.722005097586, 672.391185679944, 669.988766269052, 666.375542491157, 666.926221524531, 669.075015885633, 675.420882798355, 673.361106385523, 672.165125412951, 675.603610614894, 667.261267614143, 678.162731591455, 670.929593048487, 669.987533512627, 667.759335418325, 670.715136769014, 672.675873258902, 670.631909316201, 672.809541610358, 674.271363363914, 674.44486351258, 673.828310726112, 673.154467667198, 673.751866846365, 671.149374635318, 671.999259009355, 671.96488775947, 667.916756533415, 669.583066189015, 670.453347078679, 672.310196947038, 673.539500647497, 668.406164769472, 668.085168656676, 673.123517523614, 671.674568411284, 669.04494272441, 672.618780677134, 669.19667057128, 671.224018781117, 671.452740190888, 674.620655787251, 673.642753060221, 674.412013160824, 671.128280632257, 668.086335417545, 671.40744273942, 670.570787067499, 676.538946985849, 670.658337819674, 673.465883877296, 670.395428986579, 672.049074527814, 676.206876659734, 671.495596346924, 669.397308158176, 675.185361962857, 677.564505448869, 662.111025191164, 673.824293494812, 670.280131329365, 665.358247056202, 672.282235408263, 670.308713143229, 677.424947650269, 673.645912181007, 673.246271863326, 674.519979335589, 665.473995738633, 672.449555655448, 670.272020554689, 670.198395127268, 672.867756214146, 678.074340711528, 671.16305909586, 671.689344469414, 669.038320599607, 668.085312383693, 676.643500617439, 673.242832958105, 671.043231088823, 670.08939653879, 667.23815254512, 673.085144399118, 672.139873357259, 672.782668526743, 672.343034102717, 672.934571211734, 674.616637444873, 674.122709113897, 672.539456606008, 670.016575289779, 665.616245071036, 674.380047622587, 671.64151095716, 675.823507092177, 676.314316275447, 676.85489230804, 675.827407655209, 673.765310274732, 673.477339081218, 672.563498647397, 667.63971964406, 670.879219038836, 669.815265892037, 676.444546950112, 673.733679815537, 677.551015965959, 673.393125382883, 670.802915402629, 676.698337664511, 672.266593575163, 675.750169822282, 669.374880124991, 669.469577529089, 675.442917683158, 676.648725512277, 670.779285811821, 670.950175829198, 673.840590410837, 672.778227167046, 674.202146030868, 676.540021840557, 671.860499374331, 675.173481653675, 674.21905279746, 679.240483239288, 671.061558475824, 673.001235447815, 676.857234908075, 671.418582778393, 667.408449378103, 671.577456504627, 669.372847916398, 666.454196811853, 672.585484710595, 669.458064750775, 671.382772597304, 672.63885621847, 670.00918640345, 673.337816130183, 671.671774451454, 673.384892728576, 669.571204996919, 673.509689717293, 666.973378878073, 669.461553546929, 672.462914208242, 673.842545982586, 676.215069646932, 673.258529010489, 673.547964416124, 668.356035836255, 667.218020654062, 674.644922623884, 671.663998301966, 678.937858684448, 667.710725229795, 672.577141400101, 671.157972625564, 669.41592408787, 668.770901940777, 676.063227983572, 676.3173579629, 668.481630408088, 671.015575931788, 672.165924219847, 673.23792760296, 669.461504191619, 670.372134047137, 673.356156957421, 671.731926302225, 670.597532487368, 673.346845215245, 670.904270140246, 674.821918788353, 672.888880716737, 671.49646831978, 676.490910693912, 669.825101443582, 665.25984396937, 669.413788392941, 676.302455273351, 673.386265860643, 677.03748050104, 671.458206900656, 671.002533421586, 671.275443971962, 672.214244693511, 666.367701153901, 670.205896953539, 670.997474651445, 675.353826945213, 673.352415912808, 675.735506057695, 670.775779375086, 667.744019804808, 674.62024933609, 666.966402505752, 675.114285070439, 666.935942529457, 676.456057397606, 671.01983597704, 671.484719183799, 671.467298722234, 670.903900012605, 674.847179310082, 669.343682668578, 671.456776135733, 666.650205900371, 671.544168212238, 677.784352633616, 671.471296784957, 673.169164959872, 672.752215926329, 674.067664405301, 672.091108487641, 674.755750796494, 676.092504283431, 669.500342846112, 679.533541219605, 667.051544846181, 678.008884685868, 672.386832557178, 669.114498975063, 674.817858377219, 669.539807244989, 672.408095867871, 669.56507220145, 673.386471269951, 674.027249445705, 677.859558139279, 672.822681416007, 676.470244703585, 670.655496828487, 672.724570312563, 666.792698437153, 674.179595963063, 671.076420865933, 672.758858117788, 674.76526908767, 670.054880515797, 674.987242484521, 673.438385643001, 676.716068976172, 673.04959032627, 675.107290459636, 674.046537278119, 671.137428738238, 667.752929085773, 672.381102325994, 669.554054789632, 675.652784411083, 670.442053701896, 671.648017070886, 669.808962942879, 672.927076275259, 666.162086599583, 677.487861759498, 667.753740058354, 671.98133560409, 668.329571880693, 669.89423447846, 669.09827014052, 668.138178637546, 672.757685357144, 673.131199908752, 670.283869790265, 669.454604180601, 672.577438546517, 677.468578285166, 673.752296715698, 674.804917667791, 672.174992849955, 675.487899046885, 670.483269766576, 669.491253499826, 672.456593097669, 669.87220902022, 673.427621557201, 670.127315042028, 669.220037739753, 668.664512209703, 669.61505133871, 673.542152157526, 675.497896595244, 674.532017517181, 668.44026112841, 672.845806498051, 675.166656082186, 669.031176241254, 672.994728247859, 673.072671101808, 673.722484469416, 674.937095042688, 673.951902744455, 671.798630297045, 668.301137280875, 668.947660106632, 671.43979812216, 669.28365850477, 675.265263587551, 669.585033635633, 673.322364663793, 670.771755940578, 673.720783391493, 669.427524929487, 675.047048273798, 672.367037162449, 668.168624299448, 675.542566468687, 670.121425838156, 668.423198195784, 678.157790736693, 666.18994583419, 673.720233437071, 665.737585478518, 673.413962574767, 670.842147029881, 674.226283225773, 675.080285031779, 675.283748353603, 672.263806366002, 671.396075637679, 673.916171658828, 673.865930361785, 671.073999166995, 671.693444674397, 672.639496889552, 678.267961500141, 671.199680008885, 667.711773805071, 670.739195042895, 672.274274555924, 668.931866222116, 669.005293162362, 669.956508685155, 676.084217440285, 678.368143658098, 672.675608826064, 675.428422231708, 661.836130469745, 668.474447178741, 672.974109342195, 671.980500552009, 674.054238287776, 676.287689452195, 673.683967130889, 676.36410255376, 671.186410138251, 677.290246452996, 678.720699673226, 674.067177844031, 675.180853163409, 673.34554611148, 676.532091649352, 672.536263896486, 673.935951234935, 670.012517232129, 673.662462561333, 673.226099043851, 671.018680811803, 670.3799010529, 668.930056757757, 673.042033352753, 673.348552602532, 673.419748240528, 672.840638238304, 672.730163844978, 672.727050214343, 668.900231270002, 674.507131102942, 671.76607749542, 674.752537487819, 669.995879663133, 673.949782463234, 666.49372648076, 670.726393951452, 672.140086116128, 668.450466085671, 674.580493777315, 670.484932259926, 676.269759730009, 673.35289849248, 673.533674617614, 674.362030882234, 674.31206844769, 678.816755175564, 676.399242490403, 672.754663699072, 672.267107337435, 672.722627063678, 670.800014643841, 674.644633753284, 671.232950860347, 674.108066626837, 666.423645917447, 670.756612224824, 671.697175178463, 674.819915185406, 673.528523853996, 674.044961410053, 669.75517144402, 672.89653462111, 672.100105643994, 675.240044562468, 670.692530279563, 672.327437160668, 671.164386520132, 677.722373800832, 676.254735305222, 672.757584129555, 672.994441610394, 673.779115830126, 675.730508510763, 674.807112215179, 674.697709656683, 671.621872581955, 668.268224755347, 673.322273604673, 676.171603549098, 668.985920104331, 673.704588466318, 677.163240928076, 674.914133287312, 670.745877783239, 673.070495263979, 671.943835693604, 666.870174317733, 674.175930320453, 672.786484208057, 670.591241617728, 675.354706599434, 668.544853682545, 671.925233925933, 671.739764268986, 676.689190819313, 675.344361267053, 670.770105131444, 673.797172081547, 675.790835426053, 671.52750625711, 675.60624647181, 674.862883452482, 677.411837636805, 677.186235350117, 674.800913566896, 672.196767646524, 673.6020672539, 668.754838747864, 666.984419853411, 671.978115134701, 677.707523028892, 670.784671821111, 676.170754411681, 666.628536505531, 672.015634881003, 674.351360367917, 673.814755627677, 671.09252848089, 668.969865139146, 666.071433279467, 672.417952891952, 669.779968334536, 677.369473073435, 670.887999991957, 671.15375569325, 671.286732705673, 670.825150368043, 669.218984268293, 667.756175420758, 676.209638686258, 676.065263879926, 678.959952101642, 671.336938663336, 668.207072484096, 672.186377922111, 671.645545391744, 671.703348318737, 675.745253536642, 669.491187113947, 671.230904166606, 672.135224905008, 665.750436194975, 673.952236016615, 667.809408862125, 667.989774729129, 674.041603668303, 670.920353404625, 673.654373118027, 673.519413173922, 670.617559560346, 671.428687358126, 676.080701950787, 677.367199419291, 674.20550191911, 666.741091927302, 671.351051615974, 670.902384294328, 672.04159018183, 675.243735999555, 673.684876404385, 670.084487514952, 671.355237518587, 671.409874973706, 669.632281939426, 674.303371945975, 674.224619906256, 671.444830272372, 672.022447577477, 667.437329019295, 673.052520599362, 671.599568254178, 678.29624665037, 669.70047630779, 675.037257556336, 677.492803373366, 667.32284591149, 670.043060269548, 665.79404721952, 670.566140561288, 668.704471399867, 672.372438288899, 672.290382905559, 672.243922556265, 675.696528573999, 671.444931869312, 675.470237323099, 673.401837547251, 674.181373323395, 673.836518452478, 678.149730622835, 671.301044307274, 676.766277250995, 672.768435784025, 672.603871712259, 670.329349085346, 667.456397979156, 670.129577681086, 673.920680667715, 670.257301600806, 670.437011260016, 667.916781837916, 672.51805163635, 660.802272598128, 668.599854106682, 674.688979111388, 669.423244838523, 668.477379509758, 671.489473022694, 672.987362004256, 673.926304080955, 671.847522847533, 678.129212551171, 676.11585882345, 669.897896570261, 674.83504364133, 664.90557282148, 669.660113888651, 671.965402007886, 676.552003973206, 674.34133566342, 669.599882072156, 674.951631517144, 675.014536306504, 665.377383397702, 672.459567339642, 666.277297110102, 672.784617112031, 672.158971366037, 669.103865529285, 673.372271364426, 673.366904330889, 672.351472662525, 671.084053515758, 668.650434387529, 671.59693728557, 671.486597629723, 669.649410526323, 672.139767407938, 671.591800485191, 673.061345833342, 670.69643147399, 669.989631796263, 669.730387801034, 673.88949511522, 666.264024879842, 671.978341973022, 673.807412744791, 674.258625104042, 671.457094027868, 668.152705924383, 669.260434228032, 675.253484432347, 669.71321359537, 669.002563322523, 671.807198154246, 668.964796920593, 678.017094114309, 671.833886287288, 674.385619109778, 672.611949424329, 667.135140902434, 673.404479604804, 678.088066506333, 675.18574914831, 671.846789755966, 672.387331354711, 671.575905823592, 672.877471864056, 671.966122196099, 667.938205741617, 674.377045929363, 671.808460427066, 669.705052301893, 676.658073051101, 674.366850531693, 670.446776810296, 671.386030276853, 672.280502614855, 666.988771597971, 670.075271815719, 671.00550283701, 669.331247349651, 672.458804663026, 669.283957971041, 671.753882563698, 673.401048741661, 663.111936756717, 669.352932193755, 673.769012606795, 673.387859265172, 674.707891770536, 673.807685735847, 667.080755397324, 673.784484663782, 670.959250797068, 674.360249907024, 671.839850117055, 667.325851917921, 669.77303818712, 666.376762253889, 672.326506127251, 669.686897026077, 675.281257669159, 671.231588716432, 674.931820207069, 675.293481706438, 669.055481770146, 670.160395304207, 667.843210070508, 667.867823979873, 669.225365514197, 672.119023569041, 668.529775926633, 667.489980395396, 668.573109310382, 675.719589845603, 672.77163867779, 675.219104458684, 673.043468918832, 673.58230032193, 670.484271444467, 670.956162776365, 668.229267833026, 671.716021500447, 673.199821689358, 676.394074191218, 670.318090256826, 668.23172106951, 675.616530831346, 675.161819839495, 676.199875426096, 674.450883882899, 672.60904520519, 668.392321003845, 668.190776769224, 674.534528419721, 676.475394813784, 673.673834752254, 675.516349795068, 673.120889233603, 665.624828479021, 672.04211729078, 670.577027702091, 671.889130633941, 669.000928485623, 677.323734828651, 671.066489888205, 670.906305192947, 670.053246889101, 667.918758290544, 671.474241090645, 671.14682231266, 677.595804775891, 668.971108589231, 672.456746031408, 668.687834103205, 669.360097384588, 674.434051574578, 672.091148669733, 673.875398194133, 677.901010392742, 671.038244083239, 672.702750924206, 677.218431876041, 669.893861559819, 671.920327087323, 672.838037350543, 669.600434765264, 676.577618196598, 673.63273213802, 671.790228595253, 668.037141220722, 671.386615848484, 670.116045116562, 671.668769459501, 671.25524820321, 671.38289303837, 673.593868260028, 673.673829563981, 671.194574057705, 669.117069980173, 670.456088497066, 672.785769307344, 673.635656193778, 672.176589550032, 672.394146750002, 668.039259770925, 672.839988409085, 676.979940634452, 671.187556498441, 676.420008874663, 672.9473095219, 669.007986079213, 672.613655694055, 671.997925169475, 675.368204306725, 673.738579781223, 674.312032463836, 667.849694688341, 674.312440346733, 674.048813599947, 670.046316668625, 673.698573262802, 667.494741681538, 670.270004245567, 665.191479126956, 673.239538039775, 674.428838636588, 670.954885602863, 671.585269669586, 673.796790111486, 671.690745549705, 670.06618496336, 675.929847281376, 670.731018798862, 670.069780614288, 675.084660665921, 670.965817087448, 677.311546459411, 673.615738412853, 674.746529151394, 663.40733501496, 675.200482170646, 676.021168800722, 670.591984437474, 679.942786591509, 669.09414523767, 676.012929685206, 671.02051423276, 678.332334186042, 673.58624304557, 669.267370051023, 669.420685870998, 675.381466130799, 674.684620304503, 668.709822097092, 668.501308799257, 671.830737539379, 675.605860645314, 672.337206587029, 674.889120082413, 676.521831630745, 667.991222588772, 670.490157626629, 678.197741125101, 671.250672374306, 675.709249369085, 676.028278441962, 674.985063071099, 670.397527275257, 668.961212143486, 669.890072425639, 667.027215996769, 673.911075662736, 673.242805642132, 671.748675123653, 670.276107305871, 669.414655627857, 674.641686252043, 671.927555631322, 668.04135352002, 672.519987896272, 667.703428703368, 670.403981439605, 672.376431204214, 671.479707180175, 674.20025038399, 673.393078229756, 675.452320772895, 668.638415961079, 669.766878814637, 676.311978919027, 669.359537814299, 673.87931838523, 673.354764305085, 672.888487176257, 674.58843854238, 672.760260483583, 665.323181867288, 672.155893193144, 673.125629855284, 665.789213195843, 672.44706876668, 672.672399025407, 672.342613399252, 678.21394115152, 669.818050439917, 670.865478608204, 672.944637542268, 672.919026483365, 663.127352470151, 671.943997491137, 669.1402211474, 675.962084798902, 673.067956106597, 673.416279204252, 671.37619038037, 671.721776821762, 668.640337376989, 674.206812764313, 674.382978313221, 663.261894790463, 670.570364740573, 671.296223135232, 666.634877048044, 670.859570027605, 671.850187304767, 672.154358695453, 668.777069997733, 674.237549966793, 666.486024127167, 672.34415974301, 673.423284661993, 670.291534593915, 671.573328629277, 675.915411492689, 667.156684795418, 669.617752744348, 673.993216196425, 672.151799457745, 677.035129277909, 673.099960803536, 673.044234445709, 671.188496564766, 674.615958851353, 670.837264674296, 677.147652481234, 669.010002697717, 676.500624651122, 667.484543356817, 672.034957389193, 675.550192931502, 677.901284176584, 666.692135288935, 674.927323929079, 662.730912204539, 676.513337060788, 673.681998836851, 662.220319294731, 670.123129038371, 668.725775026737, 671.286880203927, 673.603296215461, 670.476749712212, 672.838109352352, 675.873707195776, 673.898227940359, 666.640637388345, 673.445851168597, 672.157834672338, 676.826622704727, 672.006147231648, 673.987237718206, 665.170110734524, 671.630450750945, 670.800789042494, 671.139574187409, 676.827855287277, 672.989242357428, 676.846542520632, 672.692077126059, 671.176608664658, 671.966741025459, 669.620188177493, 669.244759472697, 667.861089211507, 666.18156484326, 677.413210080662, 672.078582666181, 674.124734163395, 671.016892470823, 673.638951177482, 673.114630153529, 670.851832995788, 670.995490867171, 673.075268674629, 673.14028509412, 673.392960324644, 675.123926593422, 674.946941534547, 667.038585813872, 669.569822127721, 674.075996587809, 668.834947796259, 669.311803486142, 669.274907043469, 675.921290485704, 673.178101183498, 672.627553687624, 670.306473292463, 670.726407641376, 676.341620867549, 673.929065405023, 671.511249888064, 679.170154364756, 669.338187412411, 670.091221924343, 674.520687582944, 669.398507050749, 674.576937523834, 675.377112067586, 673.527999507324, 673.572549483314, 669.913316082839, 674.576572683498, 674.379334855899, 672.808201789212, 668.831070128912, 668.74961516347, 674.07058496282, 670.007975592105, 666.234254411843, 670.785092409265, 670.710057635809, 673.869347036033, 668.979519234921, 672.373011486585, 672.609299125055, 672.212636732888, 669.966961860029, 668.630441426893, 673.662474811746, 672.439982813185, 672.508157726266, 675.251123221513, 665.436967848269, 671.590794434791, 668.694189603712, 670.139494493627, 674.656890733151, 673.091983008111, 673.447043930248, 675.490210898799, 672.123763009354, 673.015752714016, 676.160442520125, 670.218130001084, 667.634544980469, 668.221647951947, 671.488286535521, 673.974492236429, 671.181548949412, 670.317931958617, 670.669648389869, 671.431410827134, 671.915349749358, 668.171011078252, 672.661762163075, 677.327706155484, 672.332284023731, 672.565635932544, 673.888038742084, 669.857986920099, 674.681005738612, 666.330521968825, 673.517298559392, 677.15200271481, 673.706514272023, 672.299748422393, 666.546918497837, 668.380134407513, 671.016907241305, 667.371668747291, 669.975689009691, 669.025274000059, 669.115106312747, 671.518792662927, 673.973012917674, 674.981647257236, 673.199358250385, 668.54876499882, 677.888907286573, 668.847404091565, 667.870993442485, 662.098055310579, 669.076123847963, 673.776642265043, 670.972328278289, 670.017605649966, 675.680646341816, 670.915703988269, 675.745386200285, 671.865671345581, 675.60550503828, 671.526394782428, 673.055859434844, 671.805579579082, 670.090960341495, 673.331700478226, 670.874653454639, 665.833471935283, 671.309994445535, 674.986862513672, 672.48050025674, 671.624497950929, 670.063104786245, 673.355793559522, 672.626143814877, 670.217693486005, 677.135461475898, 670.762610589293, 673.591456611543, 672.289853577284, 669.25892979743, 669.897567377393, 672.642190359383, 673.962035849919, 673.904643792764, 673.4020645149, 672.124468256693, 669.654119582209, 669.290030356291, 669.55044559435, 671.57235231582, 669.115468882885, 672.663634205534, 672.998988007472, 674.340085088781, 677.496532555963, 671.648009503071, 675.022442192089, 670.653055829638, 671.43940811684, 672.304605534522, 675.496655756756, 677.923030777621, 672.22207231083, 666.355072159824, 672.342756556786, 666.939776868833, 671.060260941458, 669.599941570506, 673.63709790489, 670.082809110708, 672.059888788958, 670.651288208407, 673.475158794664, 668.483495179691, 678.240718048126, 672.60853981252, 672.527652458251, 668.075541939368, 663.664596399315, 672.323554974443, 672.485314325115, 675.853632137909, 675.473727019716, 670.622685402046, 668.566488524254, 669.672174922009, 671.736962594091, 671.554480141569, 671.256129308691, 666.492141971359, 673.082736067056, 673.363490826711, 677.356955595474, 673.961020252082, 669.766847740782, 667.723186208354, 671.853454450984, 672.429533051069, 669.512011188298, 672.167624945923, 671.172526206183, 668.861558632576, 670.551280832761, 673.505880626789, 672.639920749064, 673.649175461447, 667.957803078182, 668.112190864037, 670.156425971349, 673.793445278541, 673.598688778235, 669.787138777981, 672.860562223371, 673.657719851528, 674.87558341879, 671.514791715271, 675.621488522116, 667.254739089468, 674.884049530133, 673.380676498639, 668.656125921062, 675.379926724635, 663.700485432266, 669.137788441739, 672.60837111678, 672.335242684986, 670.723297949352, 669.342094134559, 666.331336770013, 672.237413223398, 670.075334781912, 667.96372323534, 676.549009564623, 674.015566703528, 672.885566520387, 673.189272983166, 673.097893779308, 666.034335013403, 672.611400670147, 668.840025500143, 670.257640960282, 674.577840132098, 672.627834419378, 672.031355730013, 673.325591083962, 674.793513603173, 672.759064946451, 672.307266856232, 673.54607387158, 671.781231944081, 670.237631321812, 670.513300279104, 671.97836761818, 664.153366966101, 672.76744095301, 668.685457227242, 677.044802639209, 668.994008212568, 673.757403410372, 676.219122947539, 667.232415495417, 676.269905343128, 672.151342158888, 672.395586874968, 672.286526993176, 674.526958616405, 674.728809683171, 672.129264554672, 668.039543972137, 670.763290291899, 675.453866860937, 665.663590176618, 677.500837503559, 673.126540681161, 672.251442339141, 671.445458564611, 670.675126613615, 672.541268208057, 673.32187263668, 673.391999264029, 668.042844037796, 669.306762273314, 675.922775902563, 668.907963460474, 676.855016910119, 671.150140316502, 672.617526656468, 670.34608941073, 671.777351503966, 676.320465674298, 671.541156809222, 673.00251168409, 671.133284035514, 670.335665675909, 674.104169857455, 669.066678079194, 672.638572369595, 673.526898447312, 669.26363600267, 671.861203842618, 671.199194460587, 670.92118264916, 671.306140837486, 669.06222258196, 672.483647537868, 672.266130592264, 672.744853162074, 674.489922509446, 669.867727042468, 675.295180984153, 675.214952048312, 671.869461958082, 670.766560898768, 672.417127169525, 672.016014977432, 672.873041590925, 670.673800067057, 665.216287796425, 674.012606743297, 673.492383360661, 669.541174997965, 673.148330435482, 674.87011636455, 670.973283397493, 677.060519699814, 672.112049426849, 667.358274441043, 674.971041982394, 668.008160009648, 676.600153497891, 671.042095043802, 669.311364621815, 675.587853736051, 668.254280450407, 677.295195208022, 672.918503497936, 669.823589656911, 675.752441095087, 674.4140404322, 672.643200469667, 672.509479233365, 673.960276602966, 670.957469192358, 667.000353712777, 668.874484966988, 672.182373571399, 671.020911878716, 670.844994047461, 673.729684257401, 668.175199334617, 673.035911423991, 674.182124815305, 671.005585769672, 671.154590799508, 671.698442415881, 672.728722991816, 675.459984955419, 664.506051561243, 665.798737575777, 670.253344033962, 664.990518932815, 674.657577600457, 670.68946096816, 669.489019698405, 672.990301017784, 672.694952427238, 675.591808484435, 673.974407055297, 672.387870880671, 673.062835868143, 674.723742571447, 674.908886833903, 670.776185152863, 672.844307229676, 672.866280007437, 671.621250656556, 674.731150789628, 669.463935715379, 675.992030731374, 670.432150962803, 667.662280042966, 673.220919433063, 676.00037199004, 670.650216143184, 670.788409279066, 669.107710118026, 669.652736170183, 672.761329636072, 672.91391602545, 673.916352891564, 671.160606280466, 663.685867631618, 672.766675352652, 674.376790384976, 670.978381630802, 673.11645690939, 673.246711121145, 670.003374579618, 680.114011243369, 668.635914591649, 670.140305098327, 670.519329182432, 673.302607541056, 673.854046513413, 670.141501322795, 671.754386061857, 672.805564087567, 671.481453763221, 675.546557794201, 672.131137183287, 671.652077288851, 674.346629621182, 668.447170796379, 670.339302178479, 678.585737408938, 670.849237112619, 676.528878838693, 673.718895078461, 676.011402504749, 673.553435002418, 672.838566519448, 675.958699439402, 666.601616757321, 673.648886142416, 670.720025887376, 671.694525343061, 671.9357707725, 672.620792892396, 671.782006113345, 674.178215720051, 671.567233191044, 667.776504693284, 670.396179752552, 669.569794099036, 676.977581973961, 673.985204283916, 672.553861504814, 670.077118714916, 670.586958998116, 672.165904249752, 670.146500522087, 671.871217850205, 666.522948590897, 674.012722797696, 669.874056213339, 666.460523029276, 673.636421141586, 671.434991242984, 672.316948176324, 673.625950910415, 666.597011035097, 675.172340289491, 671.571539464859, 672.410709018016, 675.529355406271, 673.201159692602, 670.499556629742, 668.150626597141, 668.790553247567, 674.77652863276, 671.375052345297, 669.417166574992, 670.792253058557, 665.816015077178, 674.355853078282, 673.892328552042, 669.646325468005, 673.240059648645, 673.382673380199, 673.836626607844, 673.867973789988, 668.999357892054, 671.644580039878, 668.696554526415, 673.854136519648, 673.089065213434, 672.05044699315, 669.353708434226, 675.089824501704, 669.568623116748, 674.45320797721, 675.218310018919, 675.729659020592, 671.427387842524, 668.874409208779, 673.90727660158, 671.737428160773, 669.626001159983, 671.457674473138, 669.778446055245, 671.599910678022, 673.822627103472, 673.815672220035, 673.373957146195, 671.880395863369, 673.403836655272, 669.38992921303, 667.314061866948, 670.849968322051, 667.878031991574, 671.008535996301, 679.12704343675, 674.01300413631, 672.525237928392, 673.708987898243, 672.265480968341, 667.1604926307, 673.1228877926, 673.032879845543, 670.659061433984, 672.315076631984, 672.284117307749, 675.316641920703, 673.550134119699, 675.854110583037, 668.166021232366, 671.915958533115, 670.501234364735, 666.088249274486, 673.957608416963, 671.362620596288, 673.716672797355, 669.364435851974, 671.514269043164, 674.455403662375, 672.871827039357, 678.383764975794, 669.988475259528, 679.364655813336, 671.058497885006, 671.053371093951, 673.93384711062, 663.601651074836, 670.340652748109, 671.779373441283, 670.237386135276, 672.064981721056, 668.09255008591, 672.52699793968, 668.881873847348, 668.193725899979, 676.012339279615, 667.387443233401, 674.580058315328, 663.257065421141, 668.247734403302, 673.09224743229, 676.222831017833, 672.540795893751, 671.214378195047, 674.133250735402, 674.651085314613, 671.895754627195, 673.477089255811, 676.699022358492, 670.207135362193, 669.459052778034, 674.661014431526, 676.982521363149, 672.810501721083, 673.341734881455, 667.7926344416, 670.127950716119, 668.158025320689, 668.831999568143, 673.561469204165, 672.157230480831, 676.855620656571, 671.842775257123, 677.666947969094, 675.843528072355, 667.259260442863, 666.88735044668, 669.156924039991, 675.394572251258, 674.819598693171, 671.947239070074, 666.696836704058, 670.16513370058, 672.085898735387, 673.192739433362, 671.538354409955, 673.63389309821, 671.217021537311, 674.844718372158, 672.528262237856, 673.863359794288, 672.915769167212, 674.478426473285, 674.076603535431, 673.625010907703, 670.669754749003, 673.852869759996, 672.401050643302, 675.800977741388, 678.214337499221, 672.611206325423, 671.691971058148, 670.434556536736, 673.9618791, 676.018517941148, 672.959484812439, 667.099210333635, 675.074778758363, 674.467344158345, 672.088570436961, 675.837629536913, 669.710218069397, 674.145024191468, 674.806993863173, 669.623101831838, 669.943383528464, 672.141739198053, 671.105148904679, 670.663622645769, 669.83029664866, 672.203653090288, 675.696909487436, 672.506642982742, 676.06618420608, 675.093227884646, 671.380820502517, 669.71581358064, 672.944131878716, 669.217059917985, 669.742408655668, 672.152763629969, 674.707090445997, 672.228502870447, 680.431938034823, 677.798183210531, 676.247214385629, 668.444617770853, 668.734459866038, 668.940718966, 673.88835355056, 668.214466527295, 675.171496580894, 670.076511284115, 669.28741407914, 669.241608764453, 680.134162508802, 672.381059485227, 674.997116346552, 671.083605901518, 669.613160359578, 670.228690817529, 669.26827865555, 673.25313269823, 669.824266050542, 675.500397354797, 668.656538415491, 665.850646644087, 671.763088943923, 673.097012483351, 670.19878058089, 673.15816777227, 672.30158338216, 673.503861520144, 673.965118895906, 674.478849204528, 677.784321918254, 669.681277811536, 670.20050630055, 675.570720532443, 669.013361813198, 671.776819393605, 669.376669638411, 671.064951501747, 670.363868059999, 670.360220171299, 673.18287108954, 673.028414885352, 675.9194381614, 670.275562900519, 668.778288221457, 671.652106689172, 672.046077635609, 668.470488731038, 670.215953702914, 673.697763175638, 673.836038629562, 673.369731457158, 678.239993652287, 673.63416183205, 673.767745030043, 674.465580942107, 672.785016906011, 677.83974460305, 669.400388596332, 677.147863376756, 672.873721718283, 671.90979513046, 672.579760220126, 671.278825401805, 667.368841352889, 674.802460308692, 672.935797285432, 677.999267167636, 669.517274983019, 670.76095321881, 671.419051680183, 674.542791773746, 671.980499043104, 674.156815203008, 667.373303668206, 666.87115343789, 670.190655324352, 676.310511006399, 675.582930923984, 674.777708766602, 672.022808213076, 674.502412998694, 666.499068819472, 673.215011990323, 672.060526826171, 673.403657360069, 670.591795345364, 672.938170525724, 669.772253909571, 672.377387200496, 674.833914330075, 674.258223046424, 676.765012516731, 676.182929212675, 674.484855577991, 670.220294918062, 676.430415864987, 672.927427150852, 676.394855082472, 670.95136510535, 674.604596674387, 676.556844737059, 674.283980489355, 671.425754439196, 675.920656634755, 668.442449863705, 670.457082972135, 667.798637454211, 674.151958113352, 676.746674196192, 671.22254205946, 666.748513846445, 673.975563245056, 675.128819691498, 664.693561044143, 673.216790565699, 675.278951288153, 671.621536238828, 669.54818062691, 669.592225923992, 670.291933372316, 667.98981420429, 669.99939191608, 671.645216872431, 668.101891366817, 666.493945798425, 668.571859891143, 667.399531163068, 670.070006259423, 666.598454933634, 672.121383951461, 670.137485624654, 673.673793253491, 669.302631853633, 673.605513783785, 675.151781025213, 675.863416396323, 669.44744898665, 673.699342373623, 675.381671392161, 672.619286142257, 669.045924926347, 669.217606961765, 671.606770642275, 674.727189647769, 671.233226251696, 671.281446706629, 676.615844078694, 672.759428418466, 673.40123508799, 669.446551954851, 670.777793437264, 674.648866165052, 672.833460920274, 671.338433305083, 669.049135644739, 671.833401541492, 673.207694081746, 674.190359699675, 672.430265076871, 669.776112893709, 674.752686233268, 670.998575010779, 670.151420583082, 672.237868694147, 673.492397370187, 672.190664628017, 668.068734210846, 669.681152421313, 672.874480804581, 673.534750944381, 669.0464079876, 673.754639909929, 674.77160527641, 668.986320879267, 668.722329192353, 665.460845527087, 670.33380663399, 672.045856027096, 674.803826253444, 675.599805083585, 668.94024483472, 672.873127011207, 673.38567966492, 674.455381677336, 674.415607383422, 670.714260477986, 669.653086053176, 674.900297369783, 671.528629939814, 675.053811873819, 674.412445932665, 675.658301910861, 675.341001729072, 670.822805120817, 673.03563352921, 673.865481744597, 673.487289761209, 676.565523647094, 675.924367140879, 680.312848248784, 678.22916265754, 671.360308030587, 670.513270165967, 670.37353288968, 678.758285784559, 670.359743883163, 672.522929422047, 677.060831426789, 673.043514183287, 676.306305052581, 673.117905239558, 678.130922613447, 670.10239173854, 666.637198284881, 672.068898395124, 675.833737158696, 669.892375929228, 676.223729859618, 671.10564479828, 668.705551818493, 674.689931651693, 674.115511426487, 672.755577208226, 674.612824786053, 673.24316744159, 675.688098350467, 674.834843454582, 673.094383757552, 671.785503501007, 674.733653343455, 671.438299954656, 670.433530823955, 673.504652310031, 669.803184968697, 668.229720992359, 676.600894591661, 672.362204333571, 668.475423567269, 670.412941299531, 673.499404661071, 668.751026298516, 669.663267121352, 672.294430180059, 672.990530679887, 667.759011992343, 670.262149208466, 673.867012949011, 670.913377811785, 670.749389521603, 672.04646711741, 675.658453853252, 668.836278232289, 667.279989870498, 668.533209626891, 677.517333504309, 671.729294815422, 672.379089067855, 669.107496694928, 672.00215162824, 676.822713385363, 669.369205306319, 665.904542964032, 675.922708461612, 672.609682138703, 675.334464647871, 667.516174815979, 673.050994819036, 670.719426749832, 673.030695378287, 668.990485170253, 666.923636993414, 669.410169291501, 671.991656592433, 674.428761342707, 673.224544350708, 675.79449994211, 673.464992216363, 677.652584957493, 669.14194978716, 668.400659643028, 675.972873169824, 674.216556626215, 672.950803061137, 674.601365338923, 674.722659923557, 670.7003322058, 672.676158651607, 672.306825737034, 675.309708617206, 670.121270889845, 670.053799556277, 670.622299964646, 676.61752436091, 672.760429801712, 673.371045364738, 669.559428444744, 673.49605867075, 670.962144808753, 666.544187318947, 671.593747911558, 668.186566669981, 670.999148212521, 670.927413760862, 676.794760749528, 666.689050236737, 676.469807827164, 671.303444322008, 678.168316725012, 673.150834100641, 671.275029697382, 678.814731795359, 673.255494331394, 672.702722885754, 670.788583022921, 672.257026162966, 675.259458168513, 666.789602051767, 672.242836547136, 668.444753244642, 667.59454689488, 674.341013700284, 670.690583948753, 673.394241221558, 674.356615073247, 678.211201354864, 673.254246533243, 673.219965924539, 675.863000659304, 673.521392852424, 665.937397248246, 676.33462201651, 668.287439698503, 668.272211202365, 676.520469526644, 673.104671949733, 672.518089573013, 675.06320748499, 676.095098414188, 673.509004025673, 672.967199284934, 673.840705627126, 670.593824022915, 677.279048454651, 672.935797548506, 672.036746269046, 665.190848844392, 670.258462935213, 670.973885014193, 671.582772303444, 672.699039714655, 669.98930972849, 673.73578075527, 675.249067060985, 674.366801238241, 673.368382579985, 675.856818262127, 672.377602330513, 673.9527727908, 672.447301704489, 679.065107441967, 669.563461352672, 669.410902606514, 673.25678732339, 669.12940986549, 668.628940147422, 670.247612861204, 676.074926821271, 674.934367558673, 668.244635743394, 674.298686809447, 672.223452088847, 667.216752955741, 673.425657929032, 674.30775779999, 671.142027361366, 669.23498364182, 673.103579996718, 675.839043978116, 672.618224875408, 671.531546761049, 674.146559554029, 671.640089045603, 666.848015515426, 667.703969438849, 670.622978578899, 674.622815006232, 669.236098998281, 667.097181731614, 672.998167484986, 673.989215504664, 674.249535407675, 671.995488344685, 674.74209740714, 672.971088081262, 668.121149680697, 676.330180963162, 672.872589886481, 677.490546712183, 675.992249921108, 665.71982050354, 673.200461352926, 676.34941207374, 675.227680396553, 668.309887858664, 670.88426476293, 670.022869995974, 672.242058696887, 670.471747445643, 669.446396078539, 667.736733328847, 673.689354366052, 670.618281337136, 676.176787465445, 676.726437851442, 671.30770414665, 671.232009825885, 673.125938800261, 669.598164663164, 674.874223867708, 674.334095371381, 670.826401114036, 673.994059799148, 673.063609061364, 674.733114493852, 675.261608896238, 668.974292740473, 667.707768025814, 663.650824584617, 670.160216120937, 670.954921760324, 670.769361031406, 678.710552430894, 669.972063648527, 671.267730215706, 678.054273634615, 670.215699362791, 670.917174331599, 674.633076665419, 670.036779764942, 669.845567689802, 669.677125054833, 670.684216168564, 675.580663733688, 663.999511300487, 672.2957713832, 671.391891641843, 673.270555257446, 673.467355410983, 670.51795501572, 676.117628973431, 676.464457141487, 675.606132704883, 666.11559113004, 679.474419183925, 669.275327912907, 678.641766415028, 675.963032625758, 668.056927823483, 667.974391352009, 670.531587033041, 675.399700528053, 673.446357224046, 668.552763808442, 669.304755219291, 673.884603604654, 669.158878651352, 673.926581367595, 673.086864743364, 672.864006166163, 671.491751493764, 670.539781298576, 672.618062607475, 672.372391492629, 671.490169427835, 667.087544558053, 670.841609089637, 666.968977827421, 672.862834502345, 672.771814203248, 676.211241246749, 668.962406015865, 673.685655234426, 678.434035608986, 673.28477353444, 675.109703908725, 679.453487390778, 667.629389405208, 674.74593956015, 674.233548124296, 669.487991349353, 671.674948364965, 675.341015191474, 671.887711689793, 670.928002870008, 675.042974124885, 677.5424526626, 668.288885677395, 678.125288838011, 677.086963542434, 672.432331365882, 673.254389993299, 670.441949238673, 671.024438141752, 670.925994296882, 675.488894843316, 674.615405763378, 675.59312837254, 671.761457864679, 672.837324181356, 674.633675992956, 670.477165720393, 669.300412877332, 676.241574014983, 669.79627884643, 672.030448671369, 662.798228120413, 675.123360074399, 671.827302858964, 673.781231099346, 667.938128098764, 671.834855800656, 674.962990335037, 671.621891835378, 669.772891784806, 674.199203600234, 670.827001477494, 669.427802047001, 676.039451218541, 675.998645617101, 674.154697482662, 670.489206225811, 676.15436138297, 672.61446791439, 675.17391219718, 675.856058764051, 672.386697329531, 675.223746975322, 671.811685655387, 674.197609516419, 671.261685292997, 670.827558384384, 666.262101759283, 672.490505329622, 670.122432720853, 671.393630519688, 668.850603958599, 670.283145805424, 678.372568518064, 668.054394592452, 675.041015304406, 665.639832674311, 670.834594400378, 663.116783407532, 670.192538253148, 674.881632842215, 676.054833256113, 674.073146324147, 673.037691192838, 670.991843634286, 670.385726920892, 671.222527849916, 676.368514483215, 665.117500107511, 671.022172680052, 668.442131610025, 669.463645411724, 676.317986232505, 672.226275543103, 669.370936673142, 669.072721845002, 677.881782939574, 670.978271747384, 677.049213934532, 667.888310962604, 674.687780043452, 674.492658012535, 675.138930773983, 671.400092262124, 671.671699231083, 674.563478842063, 672.161867798542, 672.345419973253, 675.751366356539, 670.222222429715, 671.786437926775, 676.741839246333, 675.012501316738, 673.773058187494, 678.075443511223, 678.004337958743, 666.362826812789, 674.456515596407, 673.940786210149, 671.346493820528, 672.38482050738, 671.541045792465, 672.020589711187, 670.03353477175, 672.268602726638, 670.775538019865, 670.103670522009, 666.386082620831, 671.925344320934, 671.513707841767, 673.525585291398, 671.758321116163, 665.064801950241, 666.807962543793, 666.412747418624, 671.103684998347, 671.109894584753, 669.676787261428, 678.472929650005, 673.85403683669, 673.007744087657, 670.086155977193, 676.993825999459, 672.926961840226, 674.696981631629, 672.481260910329, 667.524953590981, 673.409859724196, 674.32729309427, 673.519838253466, 670.473119542295, 666.214315767982, 674.214644416973, 671.863644238795, 671.010755209808, 673.153996796506, 671.605426950998, 669.455455432361, 668.118332497005, 669.530294084579, 673.834171979935, 677.278318450045, 672.146847123078, 672.223151653372, 674.818189106954, 669.520265145917, 671.567792227631, 673.72904617107, 672.769873425187, 670.739838049912, 672.76284144498, 668.859637620884, 670.769486202233, 677.664908119761, 670.770537592288, 667.921834954138, 673.193318435216, 669.880545668551, 670.897037779987, 677.895237393583, 671.066980615015, 671.87064078116, 668.703515890595, 672.475392807183, 671.863174095264, 665.249550569162, 669.813532996854, 678.172078984562, 677.005617029638, 676.794136615123, 670.655938375546, 667.42228457284, 674.918356668309, 674.315435806147, 672.106495958889, 672.850192353857, 675.105304842955, 671.973488819967, 672.967210385489, 676.477893081767, 669.319093956088, 672.584495604194, 668.591404469914, 675.354566750619, 672.228049166578, 673.005900628415, 667.840711288969, 673.754016833528, 671.183645455144, 675.186582940757, 668.208873031372, 668.551308335152, 674.190562550558, 671.57756025646, 675.341354666243, 671.205635656919, 671.037856992, 670.260938030584, 666.864479256701, 674.551962902038, 664.621583155548, 673.737212407284, 670.272726353259, 674.557477734494, 677.109643006386, 670.681163019405, 670.562313322509, 672.407616366619, 677.525972681411, 675.225549110924, 672.936271766055, 669.245489170271, 672.393864522593, 672.641858627012, 671.071566394257, 669.352592221347, 666.10058018518, 672.159472305255, 670.185497882838, 670.443479921763, 674.210740092511, 669.765387761286, 670.5002886863, 672.0206898179, 671.130383390774, 670.182610954883, 671.136630746416, 677.521634186109, 669.002850090052, 671.943922175524, 669.022816695416, 671.153143501231, 671.54706998445, 675.524407274084, 666.187886839717, 672.32972269487, 668.012382300662, 669.547644263727, 672.407970235563, 671.837397706522, 671.884251147624, 673.936765908637, 670.365355283723, 670.848224148955, 677.115390861775, 668.875319247575, 675.64719019299, 670.7089006972, 664.349731890659, 674.67005021699, 675.71399002584, 671.243649800865, 670.885904367495, 672.803826197501, 673.266056503418, 672.366260872587, 674.996109950006, 671.733416315738, 672.533545074313, 670.2187771354, 672.948254495869, 676.212699916721, 673.491013031446, 674.797707079038, 669.025548406121, 675.906485935978, 674.642050956854, 670.079644224868, 678.364814821385, 671.694013288941, 673.715325207155, 673.079039244608, 670.650989828231, 671.949521175579, 669.108278942461, 672.170143324138, 672.954809479815, 673.287618923714, 672.045512698221, 673.665826458757, 674.038441744358, 671.69255392631, 670.146755277956, 669.97594453165, 672.356649681693, 673.831611230782, 668.760554395128, 669.766460064002, 674.876300426866, 671.401782413326, 676.626958509662, 674.009547841309, 673.729426641668, 671.164264511557, 666.665581521371, 672.305056039259, 673.717807148586, 673.174127177931, 668.28087551953, 670.899721470039, 668.180218927074, 674.082156719203, 664.266902827799, 673.220227536194, 676.581038779071, 673.555734303328, 664.866545374924, 672.30966913705, 675.230870349925, 673.343095672166, 672.466532549094, 666.199972077457, 670.019427633749, 671.448404458223, 674.018843582724, 670.141202204538, 668.753059459869, 674.463021949856, 673.274066224055, 673.644767593737, 672.611314176666, 670.357751791172, 670.377945681079, 671.52351840333, 675.243508956306, 671.622903112977, 673.050883678929, 669.687460371327, 672.139025312703, 674.131751482412, 668.017473917219, 675.694360794736, 679.585522664438, 673.740329351591, 671.930883095636, 672.062774396203, 671.448667524969, 673.595243275693, 671.319623911865, 672.193018398096, 675.15099770083, 672.711038699881, 672.433495614735, 668.769106033359, 672.048193040517, 673.757719790317, 671.330850250941, 670.541719162759, 671.168988965788, 670.69297727719, 672.891681425806, 669.976098273093, 670.311882829956, 667.673076213686, 677.327304446037, 669.67269443564, 672.846716381135, 668.489305727888, 670.689430620569, 677.254280571372, 673.752831934335, 673.192129968468, 673.163831270707, 673.759903617674, 674.128031669949, 672.474380285941, 672.83598705638, 671.570794171332, 672.495212607305, 672.736922102563, 667.920268255635, 673.135763762645, 668.37399436734, 672.523294746806, 672.188450559263, 673.135900414113, 674.302532923782, 670.092263518923, 668.708754976491, 671.17738557401, 670.794698313791, 672.540287009062, 673.149030158939, 675.412225901681, 672.84401674093, 669.213558211526, 674.750070045566, 671.300723607593, 673.02115649114, 674.770416739121, 668.889108396487, 672.316877616234, 675.592034673992, 670.97080828217, 672.511787250373, 671.966105946581, 674.889328299276, 671.844300281131, 676.378632543215, 669.703890620364, 669.306208709718, 671.774697967565, 675.815945038707, 673.6779957905, 671.678321290215, 671.515620043965, 671.05221309837, 676.460152152129, 675.358473745036, 666.381162699475, 669.080531734516, 673.707617708662, 674.134286183132, 668.341602032295, 676.944107689066, 672.096595120892, 670.419645595433, 670.421640022514, 670.665842490255, 667.312975770028, 672.078110140937, 675.976982193344, 676.003092797838, 672.603129800648, 670.844408442351, 679.713980076096, 672.166777203426, 665.724166841372, 674.705505168859, 670.743582044457, 673.002983688676, 671.826842729191, 670.802752135281, 676.645896080797, 673.776797011569, 669.919500274145, 669.253057417596, 672.216702763719, 675.488972331663, 671.741382262378, 675.149547162885, 678.825260967105, 673.675305727899, 673.012014601695, 676.578623139238, 674.136342980813, 676.646442295281, 669.893955323277, 675.087631182474, 673.342807027564, 672.926736764785, 674.920437036712, 674.742696008495, 674.206482447759, 674.744507230375, 672.97298559251, 672.251576630625, 668.699963272938, 670.356023706719, 665.601966662362, 671.339857030153, 676.264397513658, 671.42877404588, 675.797969958971, 672.530683709525, 668.172352985099, 673.131394807981, 666.859370987645, 676.931954681468, 674.250064442168, 670.563039909759, 669.42592335691, 669.921558197018, 674.1579234629, 673.561936250747, 670.754036625051, 670.93539055993, 676.761972718705, 672.311944303022, 670.196018927259, 675.81194982543, 673.721251032016, 677.073469084762, 675.749830924453, 668.850913571306, 674.889938055268, 669.791173153198, 674.554665547759, 665.950788907357, 671.426210839365, 676.250958469865, 672.091810039292, 667.209932195176, 668.512127681827, 672.469183569308, 669.698690812346, 668.957013423241, 670.986561216625, 671.729936860403, 667.832384259347, 674.163700504497, 671.96586533017, 671.464093346544, 673.959835857348, 672.348195173481, 677.035875467806, 673.099452486271, 671.89333437978, 671.412520473357, 670.456551347478, 669.912434182918, 667.847065245315, 675.866992631588, 668.106520836321, 676.65101263847, 677.864591530693, 675.735238098795, 669.985499592847, 671.150369867529, 671.871176101296, 670.680605701855, 670.889026258213, 668.8424422011, 672.162309843981, 672.056068422623, 669.439855986762, 677.915748003964, 674.86749067854, 672.892280671904, 672.538392421785, 671.426305562161, 671.253685657721, 672.971553749374, 669.049238145089, 670.602211629557, 671.714646715234, 669.039822108807, 673.612819051461, 676.201302885521, 678.727384211131, 667.549782076247, 666.820349897167, 673.736377257573, 674.547065211564, 667.027279411722, 675.69424507234, 664.907430241498, 667.828782761239, 676.317408525432, 673.774501272633, 673.606874497565, 673.258994603931, 670.353525870029, 676.22141853914, 673.994774200922, 676.734491258577, 676.030734288407, 674.561181091227, 668.534890031344, 670.030267919985, 668.894784232455, 668.717015246639, 673.822068672991, 664.108771241333, 675.048542227804, 675.353662144841, 676.673817521245, 668.380974218214, 666.395360292492, 673.746501228283, 668.525736579795, 672.186054034259, 671.395764371096, 674.116233218013, 674.596246680727, 674.422663406137, 676.484090171807, 668.908102405339, 671.296843572985, 674.458678574486, 667.689652141134, 671.625241421397, 672.191306371109, 675.640441333796, 669.79811114899, 668.753601936665, 670.318723097105, 673.652676183618, 670.527791885744, 673.733657073709, 672.873978795286, 673.659116374146, 673.183245008314, 669.841101927734, 666.392210609621, 671.066204936398, 674.465742601923, 672.245605385221, 670.111232310355, 670.47294726746, 673.628929186994, 673.097764182896, 671.711979628331, 665.897231261405, 675.013569746041, 668.314862465659, 675.789709918943, 678.354585870885, 676.204904658421, 669.460013486304, 666.152972733634, 670.610176457492, 671.005355050844, 672.886206116431, 669.399200456028, 674.949581716139, 669.898556001624, 675.736894109419, 670.398040711077, 670.704398183666, 672.585883599737, 672.670761301747, 676.209440028768, 666.98526636204, 673.165176326425, 673.201375225445, 675.815235043563, 673.317204785288, 674.525805412121, 671.754226778387, 672.399894167559, 670.842665110765, 669.052988832688, 669.932458432194, 667.514241792907, 673.965145987321, 673.779070768725, 667.513257784357, 678.734769435983, 676.338826145003, 672.574138683163, 671.465907291372, 671.401334901501, 670.060771076635, 677.036675998684, 675.488396933274, 671.17132082768, 673.324720690067, 676.387070625493, 677.215754456085, 669.990453877037, 674.149221224042, 667.048538051627, 664.702344130362, 672.679482188732, 670.708082507454, 671.566856608488, 672.458678334126, 672.145022850133, 672.208528798925, 668.004421582255, 667.763503616516, 667.583068626568, 674.095274422655, 672.406175784608, 668.194872113828, 669.650869405606, 671.041599838337, 672.13100816621, 672.08069103932, 671.754021099924, 669.243910063137, 671.774166337978, 674.538388979933, 674.928037935302, 671.376097013379, 668.905578448989, 677.718657557444, 674.163794324691, 671.305166105589, 667.926929348767, 669.153499222864, 672.452224206122, 670.901817946285, 669.854891697932, 672.231792576637, 668.722053954649, 672.195214981229, 670.483991282838, 675.076640265392, 672.004209146303, 673.242707666242, 672.908063669533, 673.001070394779, 675.038531992594, 671.010734331544, 668.484960797584, 671.097741467953, 672.443230565893, 672.060489488593, 670.692818779706, 673.977485044435, 668.847281558058, 672.773184666287, 678.557861464393, 670.816475435912, 670.50450744047, 671.556737070849, 673.038918101679, 670.956921778431, 675.169756313024, 669.895445030925, 671.472918198776, 677.597021146903, 669.887562450024, 678.468928492633, 674.096854656273, 675.226970807147, 669.188795485722, 673.092818933017, 677.01745662445, 676.692010107173, 672.033031240853, 664.730121992334, 664.826826631424, 671.065437053626, 667.704804294269, 668.991153853027, 675.777959986419, 674.146616812083, 673.384267145142, 673.036875534357, 674.071801234487, 676.345140164249, 669.826730655338, 671.959866663177, 673.284353252274, 674.50914985408, 674.502383115479, 679.295278925499, 673.200209714944, 672.23542461689, 671.258232693543, 672.790706174465, 672.24017902769, 676.606945980328, 675.436387442653, 672.475225141782, 670.676033455081, 670.421417974011, 673.18604239602, 667.949582509492, 670.346623430574, 674.111728448411, 669.40300295053, 671.157997462599, 668.121333186027, 669.289111062119, 669.642187670555, 672.18665711268, 670.729525004136, 674.329191907347, 668.804103511786, 676.007782346396, 671.757950000079, 679.437194410547, 671.315986720364, 669.970679248528, 674.632092566195, 672.199710905068, 673.920838199881, 669.819292251622, 671.326152188005, 675.206912557758, 671.219866287602, 668.27249225722, 672.212103382112, 675.926676774363, 670.731763348964, 672.382426349793, 672.450515439884, 672.202514391759, 668.474806596881, 672.52001114199, 676.504510148923, 668.723862448119, 673.92338920757, 674.117598302571, 672.584529614636, 674.898807806387, 670.259562440797, 671.867091550986, 677.802333225757, 671.67195177029, 674.027004874084, 674.09328268034, 669.330237517521, 671.313288298901, 668.072347534841, 673.238058199394, 671.23986763576, 671.75996445553, 668.02469413235, 672.481685572655, 671.184588612828, 671.285688368443, 671.980317337584, 667.875336731783, 668.773001985649, 668.153496338685, 671.464276382782, 672.495682236088, 669.454796726405, 668.446612519096, 669.445683979552, 672.257229886121, 672.186179742551, 670.022531305115, 672.683031898653, 671.72925505305, 674.202218500525, 671.263438765404, 675.201285168101, 673.75980756924, 672.03894464268, 673.680351109111, 671.406470292803, 674.724127341839, 675.203693667875, 673.130719724211, 665.608672096917, 676.560706727119, 676.061134200884, 673.177948945671, 673.678049042182, 668.705108716777, 670.792551844641, 668.735096209078, 677.238440139431, 669.78314729717, 671.736670578819, 676.162742328778, 674.36979699298, 676.347068495956, 672.17414210653, 672.004441716241, 674.045689153353, 674.24128914068, 677.15751736971, 676.878967206757, 678.501115525067, 670.275545130993, 667.602456861499, 674.142529139203, 670.813251573307, 671.734290466147, 676.046081687073, 669.111704241197, 672.01083304167, 674.361871880616, 671.721991833611, 672.100039707413, 674.393561660356, 674.214383452102, 677.397276682187, 673.46178285627, 669.552422822497, 670.263085651184, 669.503853133872, 671.414593356281, 673.297810188174, 672.186960181738, 668.178936418155, 670.148262279218, 672.844495660007, 677.555751896708, 663.968365101594, 674.238888794512, 673.768823753449, 667.585973539705, 666.208786104254, 674.474141382333, 671.05418028677, 674.627982390104, 676.470699816557, 670.125917988717, 668.638253155626, 670.541053462241, 669.162904408589, 675.745515115157, 670.579728618457, 674.712080329929, 675.80913480346, 668.463077205405, 673.472040013333, 669.697430419669, 669.910312626892, 674.681454048786, 674.052911485235, 673.87225308498, 673.431105464841, 665.753251011153, 675.755490793669, 674.039949259864, 673.868126457359, 673.843717064066, 672.50247157381, 673.414474105968, 671.542540655625, 668.288992986437, 677.471854277732, 673.101284497052, 667.577173642302, 676.923486070029, 677.40920651527, 670.547724084817, 674.110792380061, 669.747273650695, 670.784137243112, 676.367688240957, 668.775884357005, 666.883052044448, 673.524507120285, 680.310432663931, 666.855005840743, 667.438912834802, 671.330400816062, 675.0791841114, 672.243005760455, 669.337881004191, 669.990328653024, 674.945021408285, 673.666793229572, 674.315050041986, 671.345118927454, 667.296036542954, 679.188586689044, 667.114068202038, 677.468253394745, 667.233021485547, 670.65496702118, 674.016383766823, 670.068220413439, 673.162135912623, 668.282547929365, 668.04983210346, 671.549684149359, 672.617884244227, 672.67300275792, 672.382437793431, 671.36190566274, 676.742622124064, 672.751166811828, 674.020561344698, 677.091567581636, 674.041068967759, 671.16223930323, 673.416650717241, 670.509605749001, 675.418502580129, 672.183678828665, 672.591856983742, 676.455396765264, 669.711562763487, 673.150627164533, 670.74907009557, 670.103562650249, 671.892977551521, 671.702706601248, 671.108778939131, 671.936070783065, 672.411695275991, 672.909638245744, 669.042111421067, 675.938755768904, 672.86372829218, 672.50045546866, 670.600636643652, 675.037958765883, 665.658693861806, 672.657715826244, 672.501313711863, 680.566804481803, 671.832544095208, 673.960243896084, 670.493444722873, 675.888204471711, 671.270984848942, 673.69265300037, 676.476647782129, 668.473163291949, 681.679026793522, 671.937538002775, 672.567596125957, 668.919293746727, 672.18481736252, 669.689720658694, 666.806524500761, 670.72907768665, 671.279598198318, 674.430729929049, 672.685567694675, 668.005048670235, 672.277389587838, 671.424102281467, 673.423419300732, 671.603350277004, 671.257382528929, 668.326020992489, 674.304935843782, 670.898711808644, 675.042854044659, 673.084369077432, 672.956100613232, 673.286584110468, 671.574498117589, 670.31422000399, 667.941431923634, 673.676654507728, 670.608938106782, 670.742825003148, 674.800743846531, 672.362428759336, 673.200316503777, 673.315621487483, 675.788313448361, 667.791523177262, 670.578927870873, 675.133485272049, 671.501658630222, 675.013115413688, 668.816835159526, 670.245311629148, 672.783989939015, 670.932012139025, 674.641957127913, 669.398370896021, 671.522485066244, 673.432311154509, 668.126461160699, 671.445363837592, 681.375466316563, 669.839994767961, 670.78043340977, 668.560081811411, 675.132366641897, 669.904842629574, 675.017145923825, 678.479534115832, 677.069813248037, 671.241914284581, 671.799283465885, 675.286483785756, 673.479257861887, 676.112398189242, 673.534535396521, 672.18835920784, 670.953927769996, 673.167663750345, 671.616765609771, 671.776394495271, 672.20933983591, 674.760920307563, 675.898939549599, 666.575597513791, 673.047181037478, 667.792412450681, 667.329995295841, 674.17853531288, 671.497261343889, 676.183565201892, 671.290883234101, 668.521931357124, 675.306976785439, 675.134650154575, 679.855270196164, 673.566394042776, 671.572187476823, 673.033210915226, 674.594310630345, 672.997263419566, 669.802901958954, 671.697475846176, 672.311447412528, 671.204969197294, 669.792101314961, 670.443655525957, 673.74447247046, 669.656360924592, 667.303799512799, 673.283528381804, 669.568982225168, 670.372903719256, 671.82885619288, 668.892304412412, 673.701703631389, 672.169308017089, 672.321200991084, 671.518725336006, 675.653092554302, 673.334245422533, 672.300970770076, 672.169895306341, 668.29240483352, 665.30358669363, 677.953829557529, 678.271865020901, 670.005277419818, 667.055131701931, 670.774305819114, 668.981462545615, 671.559264198107, 671.527848300572, 666.467052942992, 672.512668108343, 669.839937925792, 675.218184555446, 674.057549065271, 673.594002928229, 671.4081803863, 669.313883544542, 672.638375934966, 669.482246753341, 673.187007158509, 673.877165549436, 673.577218025556, 671.337520650371, 671.983393618228, 670.173372139134, 670.089351261125, 669.151154390329, 670.318787348491, 670.931485910286, 670.862089007715, 667.814311320907, 669.524026342777, 672.688767958931, 666.978565218102, 674.282411360009],[520.454752052312, 520.683138042556, 518.82423789658, 534.803781866472, 527.103441518226, 500.51910362553, 504.576974636598, 500.899129063143, 537.470903867028, 540.505978941518, 548.981174953994, 539.789885535891, 537.577686680519, 541.447256402324, 496.998561957054, 523.995162077369, 519.17581550452, 503.911114825592, 499.211224344795, 531.436921371898, 542.179265524114, 533.077804424141, 508.795838440588, 495.961342367185, 522.858667478455, 498.457084483853, 515.789421211187, 556.489861009563, 542.672531485683, 527.093167113321, 501.686533379823, 511.172089276048, 531.625660799715, 507.159913307565, 507.92108824082, 508.008073923419, 527.980869407579, 533.957954054322, 526.132524833525, 516.659582719957, 487.593346299305, 513.329021118017, 526.947739856946, 518.615317180733, 540.900933189551, 501.798722770963, 512.059777218869, 516.791889599073, 514.038758535057, 562.340173541679, 488.455412502143, 533.931763489266, 542.081933087973, 514.263074908391, 475.996397787872, 535.403810774327, 544.03657727039, 528.071185127942, 537.20413491609, 537.707417737022, 504.176513440078, 525.837815145454, 513.839633991504, 527.897010043413, 529.223050988409, 529.187021634376, 549.598752608057, 546.950618923919, 541.156526004589, 490.65723981199, 496.896105747894, 527.934509545573, 558.334371320226, 519.324301025268, 541.905354024419, 551.545608977648, 538.71079000555, 558.176804822119, 529.947314404693, 527.3801579041, 505.207906077713, 518.127328354203, 513.982411310033, 528.16694869865, 510.981611440733, 512.079397182706, 524.99973614313, 522.966682736269, 481.816984960993, 538.210991239028, 493.059077388518, 506.468667158168, 524.291915451998, 501.651484406153, 514.116364085897, 518.902354484292, 513.764567988108, 499.359744202292, 504.717201223975, 511.198663570629, 553.855313691818, 535.341428056113, 533.613513063465, 510.613608842227, 513.800373701402, 517.489295736188, 528.107883230995, 528.444009868016, 531.131822991391, 513.187770074088, 512.061789334795, 508.990721469186, 547.409763523502, 512.72530911688, 562.225984183662, 517.54397471596, 536.322884127903, 567.801483063951, 505.023448953902, 540.367828209169, 508.786949123157, 531.354434328341, 515.119449937767, 520.627736790453, 509.558235221652, 501.80588006009, 534.721033058932, 516.99115257758, 543.593913426568, 491.966492210333, 487.674555982679, 523.188295210384, 537.168871444974, 528.644157485438, 524.82588955206, 536.455939980539, 553.339147463287, 516.989335276912, 512.871543627419, 502.873692283063, 524.975293807221, 515.844871852812, 493.732730365899, 513.976248426129, 519.436414184526, 525.10113289029, 495.768113895994, 505.910363377698, 498.771287217394, 520.930999376268, 491.295363439768, 544.624599659372, 537.152792426386, 510.521683308619, 547.2120916643, 518.759903372406, 535.09236512336, 544.937267258625, 530.378865733073, 530.854813829011, 496.638093653073, 530.971236980427, 530.283826877983, 491.483997785614, 566.488227446271, 524.111962430204, 529.70278271571, 518.409473458449, 547.676601765601, 527.699392731241, 493.215608916979, 536.70011362461, 533.799664863852, 544.653066492081, 538.354745724431, 546.137888606158, 513.112556332233, 514.998022475222, 527.228716625398, 508.869963473765, 484.546625812881, 522.408487653013, 519.051201198095, 528.892974802039, 508.829396625222, 533.563489745069, 501.957943569688, 535.948520410356, 515.470210370939, 535.674718899011, 509.299405277414, 526.276634212379, 533.75337911454, 534.40945172159, 499.305812259936, 530.64479771984, 522.362674400286, 505.584500593521, 523.457593318881, 501.243991076478, 531.782044686313, 515.018507766717, 559.792692525006, 537.760356072357, 521.351109168804, 506.715725578253, 531.941983330092, 515.712145140816, 534.697894003849, 532.072475929149, 507.236886418746, 555.319422741468, 518.442443714751, 493.160432426943, 529.880869755137, 538.073656925528, 521.281172288319, 519.241919531419, 516.508330871397, 519.495378416534, 523.215062399001, 497.427182047779, 522.50059456898, 543.29793273092, 503.614951864951, 506.18780553623, 504.649457967532, 542.099545431185, 536.427645538231, 499.326149364062, 503.75680941256, 534.389542413927, 496.547029023685, 485.312425929884, 512.718626604806, 534.604469799224, 543.316700558854, 539.935147819139, 546.207492315183, 529.925924975393, 528.985202302751, 503.242829091788, 516.052112940886, 497.149048115654, 527.556062843032, 535.723096307273, 526.176692630972, 536.54896416928, 499.477521139446, 520.470661749893, 526.120025017418, 539.435547141872, 523.294199029163, 506.218125095815, 518.959261083003, 536.009005136754, 520.366646263164, 546.926005991758, 506.80348061354, 547.041838906905, 495.911143130799, 542.124158023869, 518.185323129546, 554.953772848085, 527.184440717443, 528.827834420109, 510.115821438369, 494.075239287656, 530.418635786413, 519.03819181532, 558.58919063685, 533.038718703818, 519.607805963443, 549.665048677078, 501.746832510328, 526.296981415701, 551.628805659789, 548.823380744262, 526.702800302589, 510.025153241321, 523.061350195572, 536.560512092559, 520.10660077816, 529.550510485268, 510.486350741856, 519.783502779745, 529.022041998834, 537.390747341487, 529.645680256407, 506.999370095853, 516.602113953681, 547.066424786768, 533.481621517899, 513.932921459889, 521.438241740467, 509.416640695087, 504.961161486808, 545.688098935462, 543.001974633204, 515.132390238818, 509.93539287389, 520.315876371122, 535.116309501286, 518.615191756149, 495.972671668651, 520.359280961404, 535.181041283642, 524.306270251698, 501.922630338096, 532.752853358024, 538.482015433622, 517.7311820382, 528.508418629154, 508.938495061212, 508.721123782457, 516.899730979645, 509.952591395013, 507.246711611207, 505.106726492413, 521.179872249202, 552.246290250761, 557.982124542506, 538.08803906673, 526.352420235078, 516.637865832693, 526.674109632611, 528.829002345887, 543.530957186013, 532.642077184573, 515.364581534358, 522.731940089107, 530.174844643216, 543.94661811236, 523.573639649566, 526.517026841338, 508.817369960441, 507.557619362287, 541.240485802354, 528.521757395276, 499.188805903478, 524.908117744311, 540.146110982519, 524.102714762123, 511.600217560934, 546.810768773869, 547.661340251652, 525.723522135838, 515.765153975494, 510.511197142651, 551.380652286726, 532.183606499411, 524.512664352328, 501.919487201379, 519.431491439008, 492.918791718099, 543.036546700355, 558.594665590623, 524.614813092164, 516.203933150913, 546.033884312399, 539.559648306162, 507.599208533771, 520.876689723409, 525.471212938587, 552.079017582058, 502.505135343727, 504.316621075528, 527.454082114267, 514.365760454777, 525.491644921308, 520.570180013178, 546.099071443587, 495.563388885306, 523.019557380677, 519.946212702092, 555.183082651123, 510.589909026793, 534.319013352834, 540.543550963027, 529.803480203715, 509.554996639666, 518.003490150365, 520.331381416748, 484.824211430511, 505.87167251605, 525.056566477594, 506.89478042929, 501.021901405491, 534.98162492099, 536.321316965786, 500.599392626094, 539.740206088929, 527.701030738122, 534.135582862528, 521.351954763095, 515.449332192264, 504.531027136512, 556.113319851094, 541.748864759028, 512.625276294587, 515.9825681505, 529.234071453758, 539.517041221425, 523.932963418449, 527.003913895224, 542.277525821479, 557.194098495038, 511.067138006245, 528.063666508808, 512.809344338121, 508.707095619482, 478.05899025771, 541.52502207015, 525.449863408296, 533.389466607911, 516.326486905657, 515.730417947372, 533.686782918957, 506.12725517251, 542.799184152107, 547.46357585484, 518.93406296021, 534.707434923809, 530.043295794325, 521.59948452369, 540.479525881938, 538.54959444399, 534.06076014493, 526.905385475677, 536.62019318557, 511.502305648371, 505.22397433383, 494.274218097376, 544.446084442545, 554.070510596591, 486.890755211076, 496.146189003444, 501.906490359113, 553.372043704601, 528.252496676567, 550.369231607241, 545.47671323338, 523.874344606618, 515.452892526366, 524.313185101546, 531.449474294721, 497.99068783034, 533.519226737028, 498.100377532054, 529.741667695718, 527.291434186027, 513.333373056407, 517.137441782376, 532.227679433668, 521.83678364584, 510.876542629799, 518.79281589644, 535.165533003183, 520.87855892332, 530.519032201778, 519.413534283137, 500.960810656482, 498.692814522881, 522.500400717831, 526.355061063085, 520.608477277357, 502.847033533345, 535.625399543507, 529.920920183308, 501.592798584517, 512.555184416355, 517.490673471292, 503.531614543498, 512.231600834501, 517.078497173809, 523.511783496308, 548.227617683787, 515.064530770393, 523.644193655885, 521.786102918399, 517.229177463821, 527.354579047903, 529.570285993447, 528.484519751371, 540.542132879442, 523.252236579464, 497.850456130724, 510.42959739037, 533.64146792722, 536.530916836211, 550.371045983375, 548.218479182141, 549.271879976914, 523.096867956471, 533.331631426979, 537.889682290789, 535.296765975555, 537.214355621535, 526.894638928178, 500.404480258493, 511.08260376501, 536.725028724796, 513.93855966473, 525.031915388781, 551.314342258399, 521.636239530079, 527.658335610211, 496.686935475942, 537.328442536972, 527.210667520592, 515.872923491777, 529.794507241211, 535.528172774853, 512.226804542016, 509.254917137485, 543.76718120298, 533.998349136007, 519.619795349737, 498.40991843044, 560.646527240461, 528.969247545214, 531.823317762489, 490.691884045374, 537.867011231794, 519.804131494951, 523.651857960322, 529.796291723637, 509.203092791445, 505.218131941219, 528.354708931979, 505.961121441913, 534.152176035073, 515.718136226639, 514.931044183467, 533.32929348946, 528.889180969596, 520.478759309657, 527.780147116872, 534.498630454194, 529.804981569461, 580.668800035029, 520.286586934122, 512.09499687479, 520.998425350922, 531.057203093345, 496.647106338168, 521.540925546294, 534.867128390539, 512.046542787752, 510.694643243696, 522.910311042609, 531.685800415278, 498.21094907695, 544.045193942156, 517.756263994085, 511.108407737858, 507.44451361964, 524.730591911526, 528.702238420437, 556.738597264651, 525.495726348074, 526.779336402857, 516.182972489807, 528.671415932555, 532.522313626272, 510.301364318278, 553.551947600358, 524.720964350014, 519.610228967105, 524.517524993982, 548.196309308553, 502.536946807781, 525.945016639629, 544.182805470472, 514.183313061476, 496.174642935759, 502.881089935271, 500.50830653094, 525.860398185308, 527.560842052625, 508.049829173671, 529.899500019405, 511.338006100198, 510.821996420956, 522.368573400022, 539.531981189688, 525.179551711125, 526.520832452597, 491.850230725676, 526.774380445607, 511.179888632067, 526.748201529832, 529.366822164619, 534.016198861682, 521.801477727397, 524.344546092214, 506.504943153003, 534.62225171737, 564.832666839151, 518.647099737904, 524.284849965723, 520.953317884568, 530.605751688993, 526.704862356478, 497.977773361821, 555.929132877385, 549.022949501713, 532.44567069203, 528.895598844281, 525.987477719201, 517.474087117113, 515.526683432658, 531.090019161468, 521.586021083514, 546.792679619376, 536.2348399451, 519.911591903776, 517.888314405264, 530.885784580991, 513.897487120654, 529.608258477244, 510.413222542103, 534.701612738315, 536.308269736426, 521.48530813936, 500.918612094915, 545.82880780224, 513.709546244367, 521.830058187326, 515.416792059663, 508.094845313053, 531.961534877671, 548.193651934741, 546.720599356902, 508.489741658494, 546.921085716902, 526.910592064919, 486.245951404535, 543.437800032242, 529.764333615796, 542.434996179303, 516.511073271286, 530.443781533816, 539.421410935877, 534.160192471314, 521.286581832833, 564.98443529892, 523.818974125618, 554.376217889061, 522.167282962104, 499.088083115705, 513.536062507369, 535.926792428909, 516.16204845207, 531.744398973729, 515.030308208252, 537.535566122436, 513.533129218975, 536.841633346916, 533.003691517935, 504.361374581599, 508.601468331074, 521.998479745814, 532.701411646809, 532.197398682708, 505.554906897418, 530.513719331163, 482.308254752557, 519.124891301664, 530.949127556686, 528.878526643845, 549.796640999978, 508.318975765604, 529.359008329408, 526.845465454502, 532.168393701696, 486.950416569744, 542.990729622313, 542.490757127194, 507.049877699551, 527.662820229607, 543.815028131268, 541.547933220429, 542.652109057375, 536.70212379468, 525.252451149489, 526.590954473585, 501.646927035897, 510.610131832652, 506.712867800318, 509.914934644509, 527.587672375927, 510.839605425591, 545.351732464283, 468.344407243668, 511.936538729316, 508.872289269761, 519.460366309644, 547.30121991287, 491.125541753662, 510.7111749815, 525.397989378524, 473.869755856091, 519.162330164275, 529.765491665602, 504.181124490918, 506.608903086681, 485.923034807189, 555.05420188853, 514.231700944066, 523.415633944573, 509.986762760067, 543.735620791447, 510.077492578016, 505.032686695341, 536.994995578667, 474.367943719333, 541.952805147985, 514.512775847557, 514.506649490516, 536.715448360681, 489.01635179066, 546.940945207775, 528.788260029935, 533.021252249057, 533.365224326293, 536.725393666814, 521.831787856774, 512.171611535087, 507.623197894218, 520.155473394278, 510.543658741718, 515.05885976002, 488.723129803133, 529.228827637872, 543.39578369063, 549.348657643545, 537.060638596559, 505.096705191334, 525.710975276863, 509.098295635254, 528.153792824473, 526.387099954213, 541.625652481419, 548.244416482395, 550.748206502769, 514.829506782478, 532.472395087014, 511.377555978224, 548.683957224513, 504.67203286649, 541.119620710317, 521.062468891841, 504.423562992084, 499.954152090284, 549.413627556502, 539.838982131909, 510.650115087201, 542.387550698098, 537.069067140951, 505.489395595779, 532.117670729939, 534.782624359595, 495.38465302772, 558.747429567983, 530.217123389141, 541.979150784876, 482.798491034315, 525.446858964504, 542.057997433515, 518.423595376231, 543.754164225063, 528.641371420986, 506.113089189499, 532.228993429181, 540.220086044647, 561.506689531732, 533.670973519355, 518.627127616137, 550.524099108312, 505.950519345448, 523.216786498072, 536.130868880244, 539.238814475841, 535.427548329241, 499.810551472019, 535.95752442062, 519.081300162676, 528.348365838755, 545.664630066929, 521.613132421992, 512.743238055449, 523.193174420742, 520.514547261733, 511.131783536613, 528.98955671281, 506.950271061427, 527.553844669646, 496.294489449183, 510.137625163049, 535.574026054617, 514.957855338076, 521.023900927547, 494.942111640549, 537.126381093749, 527.606275611377, 506.179021662318, 523.995381403395, 533.101159912129, 497.97355298752, 515.496562198955, 530.167527571963, 556.276910643768, 519.156002216524, 521.254555066331, 516.796838661066, 524.951964511783, 523.692643287011, 545.325463092284, 528.923974235329, 545.86387892764, 540.677242619701, 515.69192272174, 531.082034251972, 521.060142652607, 537.338335795348, 535.352835459331, 515.117600535115, 513.446846346821, 521.269649612281, 507.940950756818, 502.776282775951, 503.129518286449, 520.708204485479, 530.289592086654, 511.90025744613, 519.9123172578, 506.595451423088, 496.639854054699, 520.384965908885, 516.18834335652, 515.723032626281, 518.889733875874, 512.949167284885, 520.484386095719, 521.578170572435, 533.878935759384, 523.188709585344, 543.661136140503, 524.768873965428, 508.83488529963, 517.766662724904, 515.37361408127, 537.710904368637, 507.33225861795, 498.224270565861, 513.563187491298, 537.215917591513, 524.837986743938, 522.229613111336, 530.828484138549, 512.061656864398, 528.915064158617, 533.979334054895, 482.090712360909, 535.782055166737, 514.172765878293, 527.497838198928, 512.613571876897, 518.848518609637, 542.119796204779, 527.314366348467, 525.739109131103, 517.922960177164, 530.170100119278, 505.737088332857, 523.804259484686, 504.374553247712, 534.889897788487, 514.367495916506, 510.599693740097, 517.517757423256, 523.063786326375, 508.523675086037, 533.544024501362, 517.458040470178, 509.939657145432, 504.733541003496, 556.279637611803, 524.380505302557, 519.854385022729, 539.282056973265, 520.968173442533, 519.311725975763, 492.75250488027, 545.805524981235, 521.265059388173, 532.928176009823, 508.297358800396, 545.153448126691, 530.611056436308, 509.501923758236, 515.865831239412, 509.168122638877, 496.153860609218, 515.231292014357, 510.648957279567, 537.522233191871, 508.617727744468, 530.495008552203, 530.855458413308, 518.213445531032, 506.351042352695, 525.103633675958, 534.525472423506, 535.133353753875, 540.809126577209, 533.916025590767, 504.260319340243, 533.347778380374, 521.849265241016, 514.55172845469, 529.360695151975, 515.98126902809, 542.501509230329, 524.228201807072, 510.394863922071, 523.947889744702, 527.941400843553, 528.500442870978, 537.757610346573, 500.839939692165, 490.470819607789, 520.21347688816, 527.280233199804, 524.065804165955, 525.233329199099, 519.137136141986, 535.113415148764, 539.521042814206, 534.108139599139, 526.416586541323, 536.399610451665, 524.566665441328, 534.267264590745, 533.076189531204, 537.959497839834, 527.447450369276, 544.725137912703, 541.523834413499, 493.497300848232, 521.761190805744, 512.010023939232, 571.80393482499, 499.966455653378, 527.176188814824, 523.37066831685, 541.837660357127, 555.034670954327, 517.890904672728, 514.851877473374, 537.048899547657, 496.836003321229, 563.83765725262, 545.336956547234, 542.655807161616, 523.325526200956, 496.368827653724, 532.952128609235, 515.015887455453, 530.368419844561, 516.846090510904, 542.730026955533, 506.830881909463, 545.809256518808, 536.193106785746, 516.295221414597, 492.264378008117, 523.310598968452, 541.287464271936, 534.046517103921, 518.848656343196, 530.220911791012, 535.900999604848, 514.867201711925, 504.294942339404, 524.839073105362, 509.246960388385, 511.163720796199, 515.24066455037, 531.413890854159, 542.934874701672, 544.009751622142, 539.534287107243, 530.40854796222, 510.851756940222, 489.782608703129, 503.445841461171, 511.058922788943, 517.778748904108, 524.579589807928, 506.450221913736, 514.042437984831, 510.229073520445, 521.78189847799, 507.838441104491, 524.345696645801, 506.540711747652, 549.064671547681, 546.437973333838, 493.578599168071, 520.318516685247, 500.166658846167, 515.923374641688, 508.955513896251, 520.897869141863, 500.566959427953, 525.617575267623, 539.138755892912, 533.705282351037, 532.338873898131, 523.832621561015, 522.639966675171, 541.370367676244, 530.381279563996, 545.272456506117, 515.261768622468, 516.711016527884, 510.268654731147, 520.611559246639, 534.684495168598, 530.429751135186, 514.855119892615, 517.319637472562, 525.029989337168, 537.12040295086, 539.560536303325, 524.391968164354, 499.020876992761, 531.452227236883, 498.232538719131, 532.284468888672, 514.494939890316, 520.631947348464, 529.022463521796, 512.592070536189, 523.90904307837, 521.049346193208, 536.43579439901, 486.811451370337, 553.689689233408, 542.436484268493, 492.757972362166, 493.068966866558, 524.269731287363, 491.792593477587, 497.648512192089, 489.514850464852, 518.393633850752, 530.594367741529, 528.167727339863, 516.821648628569, 523.397307512203, 504.651155415097, 508.126295059273, 525.085909459357, 529.629468276778, 494.029866586482, 543.825627145318, 551.255957350386, 529.615101953618, 550.338157552206, 530.693620599243, 521.719022685718, 527.927753515884, 542.107199615157, 504.559890603252, 505.981499998319, 541.668163292797, 525.259425544298, 529.990723131125, 531.237548849097, 534.619245518944, 526.32237067892, 503.597761124678, 512.682805347022, 498.187321074768, 549.815666216872, 525.834472570578, 525.326502743679, 534.770676806891, 526.21662703433, 514.500665339767, 532.106353298754, 514.402207213143, 491.794357281456, 511.046161848604, 529.253094240376, 511.892533170064, 520.186915408745, 544.251603915096, 514.744190416597, 525.837218426817, 495.649911325471, 538.285991413157, 516.066708091817, 512.359276641568, 512.541232256674, 509.050535554245, 523.272060263866, 532.968345042867, 547.137873451262, 508.157471399621, 522.961749999577, 536.545629458522, 519.383136385032, 539.32387695524, 532.300164247058, 510.311723336466, 484.673468319989, 517.713379447197, 489.319279940774, 494.135921287896, 530.078174327429, 525.776298750443, 533.788346175009, 506.555605724706, 526.086973948163, 529.401831148595, 552.708546468716, 522.822610152858, 528.545023639148, 551.002862499585, 540.767329381939, 516.045857819309, 529.902192451704, 541.383917308384, 535.178234196345, 539.696004878964, 509.616290628756, 525.819410717292, 521.395763424743, 506.84225916205, 527.827371742809, 523.220003902495, 519.824878163468, 536.05827747055, 505.548653391336, 537.221519728998, 536.339217630643, 510.965043732311, 535.471027983526, 510.550528841874, 543.571982110811, 531.550100442425, 546.235717481655, 538.637584716075, 533.743568009689, 510.322914218168, 522.988512931872, 509.010040603301, 515.441260280662, 519.991991044953, 508.239278089791, 533.599663259948, 506.795002429617, 558.37291540881, 506.626278302038, 535.350215098683, 522.078519432695, 506.91406111439, 532.327278040531, 545.999979625011, 527.23939916454, 554.589257233765, 536.456799585348, 534.904845881965, 524.095177802606, 564.274363752201, 530.900245009898, 506.86093545416, 513.808408301879, 497.2436816256, 527.512914226038, 563.966327994986, 556.94708166124, 527.514686359099, 521.314271571076, 522.195755069162, 531.203522403203, 514.728826757965, 542.43254821285, 535.301332748833, 512.760796674129, 492.570921932413, 520.162450610266, 529.102570490048, 523.724781784476, 512.336181029792, 496.402309629557, 515.019236290977, 529.979144106115, 498.697211605883, 519.589256480211, 512.185808204835, 516.846293983893, 530.194299403879, 525.260942858678, 528.505538126157, 504.245178263865, 529.81586263166, 537.004711424036, 552.182602455445, 529.167190140269, 541.470026183729, 544.66730880139, 520.878673579849, 504.365636753139, 503.860423171381, 532.944309330833, 544.326941239264, 531.857043398187, 520.498717599845, 519.967219963074, 501.659140441941, 497.112656521076, 535.611987614245, 487.201039343321, 500.974585154589, 534.531806253632, 527.243554851381, 517.669505305642, 519.359626505864, 526.76025853112, 528.442636620903, 515.098905672893, 547.463462847631, 520.640265436974, 510.262902945387, 525.415079559707, 520.401928699516, 540.913046013298, 509.930436220019, 524.361313200102, 560.504616050288, 541.419491425819, 516.435873303378, 556.411301891224, 513.561752172693, 513.427466856824, 505.140467527969, 511.072182150692, 507.812047336512, 512.691196142294, 546.83521023141, 545.300010899327, 523.480462005521, 551.46641348509, 479.675990533821, 500.357179638839, 497.186739130357, 536.884832277973, 515.115920429293, 498.574008534218, 519.577631261971, 532.617387381904, 522.119838039334, 536.448392720736, 527.688838349936, 522.822854585505, 537.548146972159, 516.937631553504, 521.224900947828, 531.419933392331, 516.893471825193, 542.526464076765, 512.667961030736, 544.355521068807, 543.336512130273, 516.701956816292, 531.511534563973, 527.342752145983, 527.059553126584, 532.845568474705, 553.029542552476, 534.212092142806, 520.495744345358, 532.036595417888, 537.461994704027, 514.936695659462, 547.657631217674, 552.388728861081, 525.821166034826, 535.138268857474, 528.372678253433, 531.355607001329, 534.31163589219, 530.925504758281, 529.01403809624, 514.373795129062, 533.69060649686, 512.944562568679, 527.728501227218, 536.552728531236, 516.645353253498, 494.947012466721, 522.157323400501, 531.886888839837, 521.064466246482, 526.007258504703, 515.23869586889, 519.362740847829, 542.939511424943, 525.118876964448, 536.724199807764, 542.099312674422, 524.124403672053, 543.069123004527, 512.050322514936, 524.589726891436, 529.214546707954, 515.500044815685, 529.833697353576, 486.993725189447, 514.028213106283, 510.141114516487, 525.185256938553, 512.985150135181, 528.428251422717, 531.479176899659, 497.874939444856, 536.067261715784, 534.139142652096, 513.60814481875, 526.981403615855, 538.092049485309, 501.698795011497, 513.891915802703, 515.989265365183, 493.247591138488, 516.154204974117, 523.873948372432, 486.305274734076, 515.011806480988, 518.166132352316, 509.815152241409, 524.852433758987, 503.607150631413, 522.870421183995, 512.744867325107, 510.880268103279, 531.465778054942, 526.04364397351, 534.869817036713, 522.125451588858, 509.653386614672, 514.80104006417, 539.135748728714, 516.670808193115, 519.632569187891, 530.489596073413, 513.993844938964, 536.617445585697, 532.091931012475, 535.504699759795, 533.939892241071, 549.453461597743, 510.106165737966, 515.19217890391, 544.245005722611, 534.088703937217, 515.600404131251, 525.33282055463, 526.378166251428, 538.28915419325, 549.502650980438, 523.759763386395, 516.090497705266, 525.674349428976, 512.507311586181, 488.84754694945, 535.290342561803, 541.479570841716, 527.584089309089, 522.612844606548, 541.911511101939, 511.013591718284, 530.318941311877, 542.120813280246, 527.406250212762, 541.984394041137, 522.90045944978, 521.928946461618, 527.904018252735, 541.062278186084, 536.052257342437, 509.954619100312, 519.343210530661, 499.708461453807, 522.960142198913, 523.926935833598, 523.435347473921, 535.349020889223, 563.5657965693, 521.536420957107, 532.925551997528, 565.131135885927, 517.913190660569, 553.165357506797, 479.498915948973, 553.481358686821, 544.649431152693, 532.602262585753, 506.030568981853, 522.083081392769, 529.786222623956, 523.733198040638, 504.764906400606, 500.993112804998, 516.863296786025, 501.773412486305, 500.586882903937, 538.437798231068, 517.163575007788, 515.474999721682, 512.70759575588, 531.251842283078, 525.787900744263, 501.464486109668, 526.693121446674, 526.861219323641, 507.948860019999, 521.168514935757, 535.682751339823, 510.517628242559, 525.611454443256, 501.597134320317, 549.616396436914, 539.777478095237, 534.320778687665, 544.152386764662, 532.221328323647, 523.60830958221, 539.05336134786, 525.073225824773, 544.548049600367, 526.478547227581, 531.394420532777, 554.123575175725, 547.478177937408, 540.527104377126, 488.726715266687, 501.996740297184, 543.84029107984, 533.815973952018, 542.942670752609, 545.016098412054, 501.566807613474, 525.086223168028, 517.202113023294, 515.401937664168, 521.686685566071, 542.112255523918, 536.573472789294, 552.245780681052, 515.47498523049, 517.186294901166, 520.368051453214, 533.672866644435, 530.669880716753, 515.292392094906, 515.728331006375, 515.44183135691, 526.840550181279, 472.545250300608, 523.134261556026, 521.775713229858, 553.811436446003, 531.038248327335, 519.328459085086, 532.508216558219, 512.427801517327, 536.299415563731, 508.096853575315, 505.110304906262, 516.777709999143, 494.282075158405, 554.96822217579, 537.98836819944, 507.059778806048, 494.38933280948, 525.871917603253, 542.467769230407, 520.523387444329, 531.766947110881, 553.927967852866, 543.523587597015, 520.750340016268, 529.207362093634, 523.928031513308, 522.678700074027, 540.101329911337, 546.020757658559, 548.906963168306, 513.47520886948, 509.364726166718, 504.284356982499, 515.781246648345, 509.132271835802, 545.552755691396, 518.418680238306, 515.250993606376, 527.989845967248, 514.916935180583, 504.479920096474, 536.914718797746, 500.113370779285, 548.475183793375, 538.128698020892, 512.690482578034, 546.996736017163, 530.478232932044, 480.281680594628, 543.093090023493, 518.053341650666, 532.335668892039, 518.052263041063, 502.254136006357, 529.531676896844, 513.614553953061, 488.693630414157, 535.148929240765, 524.452643121799, 512.147863115684, 534.315865299227, 527.532675892397, 547.644833277228, 522.010533162763, 524.749900927134, 527.310963888777, 507.355383281763, 535.625927308078, 537.575388801098, 540.953318644561, 520.104231157086, 520.257159032995, 547.1791593739, 490.340899406064, 540.347554335339, 536.096246162428, 523.429184002491, 535.577926553477, 513.298754413638, 528.867280072237, 506.889503469051, 527.025304060217, 504.566761636318, 499.053026324056, 524.318926469961, 528.825306912317, 509.676601154402, 539.124471863093, 509.300318798782, 521.376135340054, 531.272580769135, 504.354396203871, 522.005916721062, 534.380735130996, 528.109032701195, 511.870317426749, 512.604132145166, 533.530404888044, 506.231252303024, 487.805020856079, 517.408168550602, 505.856580003446, 482.163495783843, 490.795348006349, 502.927176354813, 522.983215745161, 531.136560902154, 528.404256181392, 561.768253100116, 552.739761336108, 520.178114121768, 512.285033567849, 544.939834942429, 521.410613709931, 498.412293284625, 516.249294192781, 520.527311578996, 512.490040215168, 532.562860306584, 534.165272297215, 528.933646151448, 529.874796820779, 516.072895233327, 551.164898041912, 503.319011990655, 545.308068525253, 532.65406062153, 542.169035160473, 511.905447627819, 504.649253316351, 552.483868836294, 523.84522174876, 535.660897038427, 511.297495931008, 516.306422458962, 500.288063262632, 534.424103296342, 534.556577695744, 553.898462562119, 532.967652384551, 524.050740078267, 504.124763749175, 525.654049691212, 520.250989583834, 488.974773462592, 557.704703389212, 515.920762564156, 551.874779165299, 516.29140094573, 530.498930535656, 534.026578311372, 547.006910336143, 512.368059089757, 532.77616831264, 522.720891153896, 515.618353273496, 507.037169051445, 535.700415684691, 517.028274263105, 507.26304479297, 501.827904681485, 527.525153584988, 503.261380443237, 516.661326352896, 555.084457522416, 537.83477550414, 542.970898205851, 507.817484672512, 530.372839712262, 545.819172560663, 532.825617353865, 507.283337255135, 489.898143856918, 510.496598902797, 518.540272846451, 509.962447665714, 530.647331460945, 528.210904322639, 516.982997428419, 499.350007205406, 530.939369457629, 519.273272911091, 532.340709555008, 531.463810042727, 545.828838822269, 492.300047628892, 549.86257924606, 526.141606355005, 522.392472375658, 537.989466050866, 526.777610587093, 514.668674256851, 501.946053549736, 493.553548875451, 535.236225489682, 548.289771690122, 501.910840705719, 515.90543414577, 515.462248206226, 495.247387149792, 504.419151301579, 554.353942265927, 532.218101191428, 536.682701152606, 501.974668204163, 485.984179612397, 538.716411978215, 514.2723559676, 523.118517876086, 502.512161471512, 507.267184340833, 506.213110793203, 524.781592368481, 530.200140902351, 521.045387322951, 520.993982170727, 550.728760106082, 514.790580138523, 524.34405254096, 515.223476910529, 509.942813053493, 549.594883763422, 553.467402510817, 507.003133660995, 519.86563411202, 521.243441554205, 519.249277397529, 540.149039891771, 519.456833371476, 519.414480313918, 503.6711704058, 505.085018613578, 514.044465186753, 512.998431671722, 485.486251502722, 523.800354481929, 558.981205900395, 531.971452328105, 540.487598171432, 525.797843931905, 515.203833947869, 558.375780181684, 514.631329246782, 555.343692477276, 513.040770493267, 512.57358959897, 492.156493283299, 514.665021474602, 517.103071556779, 538.251991371213, 536.153505768113, 500.172491477686, 497.290247895906, 513.247169831612, 499.182938866546, 511.387523564126, 524.947879530757, 501.98577190003, 494.77589399942, 533.805485742031, 533.253770358884, 538.744649193966, 526.702970691103, 509.872593552839, 554.27851732851, 532.258989864134, 551.097460950304, 528.307036300582, 517.320930771593, 510.722325452394, 506.134750584357, 518.450473525446, 542.830983626483, 522.271806823656, 531.763105686871, 520.47073480069, 517.657479282259, 537.198124512091, 518.13975939511, 510.942820458159, 526.645753720838, 522.69300621443, 506.630778845729, 539.854787034131, 501.545667775895, 520.007125954947, 505.721044357235, 533.046953492, 534.636232599745, 519.908673541983, 515.00558024172, 550.126673669359, 524.470737838078, 540.287626201675, 553.554146330619, 508.990130124309, 532.932251257685, 525.130110591584, 531.366201180675, 491.124089726733, 513.661020832602, 518.307974105414, 527.056366367445, 536.879188514912, 522.313060639376, 524.495918848786, 529.468171487264, 561.92108715983, 518.652508553646, 550.783101600922, 494.5957633418, 518.579065150102, 503.145764205327, 532.3610714509, 541.201787568368, 501.433562148944, 520.845184668207, 521.55992147209, 530.62272376707, 534.547876887137, 528.630945508798, 486.960325741938, 522.447851220643, 505.855342597209, 514.068963007598, 496.993307901036, 540.307517128604, 506.308183195439, 516.731040831808, 541.044628348429, 521.801617409486, 537.367301500341, 501.744644208447, 534.15489726789, 501.865206147017, 520.257998933975, 489.409905217846, 518.102201193672, 547.290569913689, 508.585507649644, 533.003454692181, 498.118526691285, 515.510283902061, 530.269831130527, 493.56263402221, 527.575422457126, 523.27004267532, 513.897849874862, 485.07870016736, 515.321944023761, 513.074823361807, 537.532142728645, 539.891854888363, 527.799390633881, 510.637745097221, 523.722004576705, 539.793298337721, 493.845868258347, 535.481816831925, 525.188686186085, 524.653270765684, 542.029643860571, 550.467972075921, 518.05384942671, 526.218691765583, 510.308840289655, 525.778386341181, 519.419472524188, 510.604744874881, 546.742504938112, 522.407316450975, 504.673594452072, 518.637010697792, 510.697771765023, 539.133906961437, 529.510107555912, 509.768484919028, 526.341621294891, 535.961811820454, 529.795582081369, 521.691910979208, 539.313192962264, 536.417310886943, 535.245071098726, 483.922156106264, 523.602066147567, 514.025499631234, 540.375279778709, 517.741487158924, 511.957545115905, 529.499294260384, 526.419477053212, 507.083653665068, 540.099317685457, 552.790304784266, 531.949248881077, 540.113040178282, 481.278671414936, 512.844922375511, 521.333451147123, 535.673481601801, 534.807895867622, 516.869796223609, 499.912307138549, 552.932570658839, 578.329065044261, 490.542369402203, 494.257178746996, 549.974242074396, 516.712668375493, 525.569116132649, 525.170079223694, 507.351111056281, 537.7590933427, 519.805009335118, 542.373556909565, 520.336271137516, 534.327449392283, 521.343038587846, 500.726132204809, 511.01677669301, 507.517342195647, 514.442828070078, 543.515359135992, 529.977016693123, 515.048976574318, 542.273788796153, 526.933575550215, 526.564416797193, 544.035327745933, 514.827981527422, 536.371109244501, 523.343638991746, 536.158607681459, 559.371624493604, 507.091724738643, 511.870801741837, 507.497408416488, 537.188284282678, 545.542018140323, 509.949033838303, 522.371743755534, 506.109879042422, 541.857036014806, 525.621246048155, 507.96854348002, 525.268725991711, 544.407399502278, 490.651980752172, 503.837342418269, 543.280533880145, 519.187378971637, 525.708219083066, 511.734231189112, 510.267655801124, 508.49353196476, 508.69935020651, 514.61628028171, 551.630997661232, 559.15460865122, 529.90056445833, 517.977924656105, 529.894957908504, 525.015846583957, 528.940281447089, 527.030251157055, 552.784865592466, 532.864987641101, 543.999524299825, 511.934187639054, 523.07249780977, 518.87480538377, 526.917065128634, 494.77399976524, 493.572423273014, 515.947651944402, 527.23464180556, 526.345623492599, 487.434633849933, 550.107793999888, 540.222215462416, 536.239163978102, 543.298918424272, 497.243615643703, 524.105570565537, 537.729849103126, 525.005558429431, 506.013857390196, 476.324317603818, 529.916651866746, 549.564984092315, 525.319462122782, 503.995622013048, 523.179435778116, 535.610953230444, 517.326957726012, 510.970460995334, 513.1850920027, 559.056901123391, 508.259323805049, 502.901387937469, 518.675767583529, 497.823610028528, 531.773287602027, 508.900446257821, 516.254469725104, 520.17625732015, 521.602359100756, 503.240115581674, 504.71510424013, 490.438882068093, 513.754910500674, 521.137561088649, 528.244170938141, 518.482039899675, 490.789679162882, 505.063262160811, 546.06188096923, 510.541165515972, 502.882854704262, 513.702386445883, 525.86156280287, 528.359396002046, 523.91724694821, 524.435829551047, 526.287328201998, 495.688935775379, 539.3342048941, 535.82145702684, 501.891160448289, 517.8918545305, 545.602202662231, 527.587294986431, 491.005387357118, 529.842245133714, 521.905932488484, 551.792751584543, 519.169263103253, 534.701720771438, 513.242893702535, 495.094883695983, 511.661943056894, 571.253783558156, 536.743210420912, 523.24651178593, 530.78876979455, 514.646829942109, 522.568634238218, 523.320583540945, 528.692349702083, 548.357700077776, 518.244319142835, 522.420054875197, 534.336311118024, 541.245109746753, 504.580907496905, 538.229323951113, 542.884585483423, 538.261723932551, 514.808312635468, 537.774006493306, 506.80763320239, 514.919308484435, 534.669799443171, 556.926647605322, 535.911897700547, 555.33236080172, 506.821555517793, 520.358373922409, 530.259436306576, 530.088113461708, 504.218743537134, 527.080055268826, 523.662614750517, 508.044663118143, 549.548533128353, 512.612854858346, 537.748662531171, 524.473983623685, 522.918373387632, 539.575781327158, 546.811127104058, 551.380766318787, 546.408888107649, 510.280644259806, 528.775445328237, 490.845937080426, 535.363008323286, 494.011943501077, 497.826456116514, 528.734833721799, 516.410049709881, 566.024424562405, 510.693281710408, 555.147986317448, 522.092669021042, 503.207097687562, 545.718821460197, 510.677825631575, 534.877521346019, 545.380624096841, 508.135863654463, 532.183479019328, 519.283834344275, 536.41126821615, 511.106679842727, 508.081629115968, 536.236865274991, 544.998100429447, 494.248356699832, 513.748968856428, 489.40279284283, 539.484069961459, 521.800464112681, 525.67760173672, 497.255553896272, 544.718909509286, 521.063872252326, 520.950384391218, 522.745092054746, 534.691177201325, 536.843061003155, 531.023291203656, 523.257802301145, 523.647806650799, 508.723322119448, 518.268601578657, 521.640928054678, 483.726052133863, 501.709248408547, 488.073478608966, 510.961100370786, 513.740907488784, 539.840122976677, 499.214204306357, 537.747682208213, 541.739588722552, 502.497642017717, 514.051171705877, 509.960424640945, 515.720676615576, 523.268099248939, 518.60431648319, 516.474619305367, 520.673462105243, 545.234895792, 514.296966555893, 536.218080781322, 487.151885866412, 549.318491565486, 522.037067638039, 495.990282125692, 523.012170387323, 498.906380842105, 539.015457430065, 518.424994255107, 529.695002954995, 555.79129344955, 540.115092205005, 483.364783280113, 513.166484009562, 531.163420483516, 518.933187871464, 568.153548776971, 515.263876975054, 515.364145447082, 508.751986412971, 527.536486734973, 531.167774200361, 503.703437888702, 539.808864950099, 523.870515989386, 530.055374440691, 525.36762284101, 535.205816876837, 534.077944068283, 523.977626436606, 510.627382329562, 529.747871624814, 529.024168987717, 509.426745430739, 505.586396783882, 521.034102095974, 517.00694297894, 528.510064048038, 551.242564320885, 511.405251142476, 484.525099974657, 506.669063558044, 517.844053796433, 510.105848513218, 545.560136673823, 532.472941883275, 551.465149930342, 501.933100716203, 534.593436639038, 519.280842322246, 517.203358203082, 506.652848955313, 501.780474948457, 537.420389129887, 515.011668666138, 491.541882609128, 515.764246113735, 526.748959154824, 515.858178725536, 512.69707502097, 501.573634089783, 520.434744086403, 556.460361443677, 519.692793340997, 535.143085058126, 524.319490926392, 518.648232984634, 564.747152554855, 531.824016142747, 529.505356567233, 532.197917222304, 543.666806273752, 527.666347207382, 510.378501448484, 497.278073075453, 520.179793848997, 549.427901563153, 494.30774099104, 517.304001488409, 547.313869530971, 513.825241244615, 543.938981890701, 513.953399439885, 521.012381726826, 561.224338678632, 507.629804437586, 526.940209057251, 542.011361630075, 538.056460718883, 545.362415285112, 522.480625421067, 538.531442017586, 526.379801890381, 508.965685827201, 541.260629019051, 530.81145393385, 539.689112136086, 527.232042886387, 522.120022093652, 532.344365079844, 547.944883249949, 518.021302425742, 534.763793762759, 509.531530263983, 558.917608982529, 515.309056860568, 527.882132095761, 539.169973166668, 501.528219266104, 515.113977746846, 495.312597589515, 493.888446066509, 572.371108360297, 515.733923371419, 495.704458115642, 517.360271692184, 526.451466276181, 551.505130379613, 567.563581961785, 515.607225938402, 532.739302023674, 505.273570729725, 476.730320342529, 519.351478737102, 494.548555923261, 546.731300562719, 530.908874026846, 534.040479858652, 503.742643676617, 491.661279448448, 546.303547013371, 539.233976360018, 503.062169749903, 523.037614099895, 531.539365781129, 529.342526505682, 518.916227513596, 476.365395510995, 516.59279674134, 546.310038689234, 529.635219571946, 508.931012380606, 505.81179787172, 540.39852801764, 513.502979655887, 515.157001568409, 522.57342344076, 496.886796427546, 544.818909039723, 579.766723198526, 507.125917062457, 521.611717395795, 531.716188578471, 511.550575834349, 544.226814398861, 516.321929938719, 560.756767573576, 516.716447953627, 512.150813426492, 521.808326388419, 519.597335836895, 505.856479861788, 517.488324447906, 500.32836493709, 509.988908450569, 534.043237653943, 561.814159375928, 542.528074631767, 523.975589152009, 543.544547198567, 515.505048361932, 523.551417785295, 516.767627985569, 533.832469789115, 554.594910077997, 523.518325933141, 520.390837043754, 516.984699526921, 533.599868660059, 542.795465578797, 528.275260978208, 543.36019849654, 518.057226214994, 526.827611224386, 541.875975041377, 550.227854211649, 532.541320875202, 526.382312672191, 537.426463033854, 499.495409189679, 518.715870419927, 530.115616357533, 530.632835990646, 537.543343009579, 532.882524520356, 516.66989606481, 523.150353670477, 548.133931263676, 510.78202591103, 509.076449806822, 513.687414031709, 528.39684174545, 515.171744280996, 496.683670067329, 526.665954486268, 512.512721456119, 546.80197239244, 506.436267571857, 522.098385949205, 544.024100289232, 513.984390826596, 512.872355595353, 542.155897248311, 538.579491921024, 536.051119605317, 553.008238997009, 520.263892411975, 535.382487462614, 525.247589886763, 485.8552118358, 545.81775395495, 493.751149550784, 512.917117847674, 523.439080732273, 520.465409620626, 526.792186280081, 547.125328108922, 511.623130915623, 542.060189480718, 530.013895033802, 510.209207072526, 541.406056853993, 530.069023211961, 545.38098170228, 499.65043753367, 523.81340285122, 538.337923574402, 527.865667872416, 522.183908359166, 531.241452178164, 530.174303287909, 521.695532649325, 489.179662818615, 491.989104859147, 525.426788574163, 482.302548033945, 503.400100087337, 523.583056475921, 521.059578494995, 542.251019657749, 525.840486707396, 535.822442010247, 531.726110783475, 523.620794112734, 510.838449229681, 542.46861100235, 544.217157224607, 528.310248707086, 559.134822152257, 495.57561098141, 523.470254324166, 493.742258935401, 508.860618177732, 509.761356808008, 529.169965813359, 509.790158173819, 508.549490510327, 533.078138753451, 517.593772925829, 519.223958602802, 492.982921388132, 497.081989847587, 519.220468452907, 521.6163533039, 522.202412154604, 541.323549670621, 518.88484651155, 534.242400326629, 549.256207527443, 522.988259529268, 505.954192751869, 554.646847702436, 553.949406249542, 505.949500976612, 521.130500442734, 509.326728117793, 517.017087318308, 529.742443667976, 557.40422706799, 537.334001790579, 523.018537912823, 532.793152193944, 520.802188084685, 529.587020814738, 552.843375230982, 527.060304454376, 532.573460292002, 533.785528549959, 518.652305417695, 537.147088913381, 537.28753221003, 526.594552815808, 532.759581947826, 525.423186084291, 507.131144608145, 514.914993373708, 526.477995450828, 547.559606002225, 531.794885389219, 498.369036259704, 500.578087753912, 498.413131129892, 545.548150398376, 537.147723814578, 550.095142413914, 540.54716909621, 527.005340600312, 506.413133795935, 541.196498154836, 534.79757910478, 533.41918578418, 506.287399858384, 546.858865479154, 548.619638451798, 527.004237467389, 510.316178309847, 516.69684696854, 514.458993089708, 540.833884525529, 500.819523699119, 496.650743132765, 501.026404487151, 520.448889901209, 525.38248389902, 528.948623395361, 503.732961024784, 528.57634807594, 507.9280170907, 508.957158467842, 516.676493178666, 494.982908264387, 530.387212677069, 551.526959384507, 520.768482885891, 496.311541610097, 539.469754815418, 546.327875658397, 546.540730307705, 553.426255956568, 536.331773387321, 535.78688718071, 524.064216348223, 534.556983182008, 557.569124799857, 531.806268651137, 515.311134852943, 504.855369129976, 549.139635943863, 553.792633340235, 507.124791587506, 544.586717810445, 534.213077844683, 526.345197549074, 536.520642438972, 526.638786549479, 516.487516885507, 496.597933820757, 529.113307920688, 537.743254917132, 536.61494758508, 515.772319343223, 525.180943339846, 536.706752794403, 517.783984783676, 504.322691422318, 511.421827685038, 515.796628968541, 538.787656604155, 514.994308960748, 495.9008002463, 499.52246418594, 524.343242960237, 523.206205279257, 535.226704473319, 495.734824652463, 490.542506332573, 515.758470523317, 529.549780879758, 513.719658022562, 530.887506141982, 496.553106850535, 494.234388735617, 516.546037118576, 526.040955944982, 497.597252569619, 499.379963328301, 531.996637169049, 534.905316669715, 521.681638704444, 549.078304718925, 548.039597373057, 542.234460231624, 521.197688276034, 530.534899021749, 514.640373501423, 540.263133721686, 569.131882103266, 533.818318513945, 526.739558428239, 495.204971156635, 511.513223836837, 503.995126288477, 491.669238358502, 528.216890079834, 508.385950884902, 513.172703231124, 533.261845644677, 537.244688743073, 537.52321937125, 537.293656474515, 507.965860286231, 540.559952325993, 517.442185021134, 514.460224674824, 516.284212979145, 541.207176056361, 538.805255801138, 528.832599691688, 543.513338898354, 542.861646337066, 519.356340154627, 520.688774173381, 535.805420086349, 493.890788967704, 515.318098962095, 512.169625644149, 523.187502660471, 518.801287044924, 552.968784151351, 523.943242840674, 539.471587238804, 532.794782056962, 521.865180469255, 509.611210828084, 507.175767982999, 523.148265992195, 523.808244141113, 517.676878395686, 511.277983301899, 534.47580016075, 507.277260428358, 520.341085840284, 521.919020444607, 540.313141919397, 549.496111523223, 509.663758222626, 520.516604430496, 513.192156469669, 524.520925427697, 485.370048304781, 509.318266841549, 521.113682935989, 527.434338714751, 556.391013104364, 503.144121024485, 512.346401940212, 516.072452693884, 511.806304370943, 524.388656937573, 504.484756579911, 493.95859350834, 511.010524809632, 534.008187373022, 524.812015533679, 536.981458799787, 519.432629445208, 516.988946958575, 523.483801103377, 494.219574374768, 506.66204206614, 525.824135312838, 541.194376691683, 524.098922116052, 556.187032729609, 500.657732804838, 520.13934412739, 512.60127383276, 490.323921642468, 535.403191585861, 546.042232725237, 513.847967283941, 502.290944939671, 566.834346369766, 503.848876822476, 554.488342971889, 539.233662208936, 504.034748214417, 519.970694736034, 507.472002835684, 503.196812443126, 500.955104398985, 525.355049998776, 529.136243550038, 517.489788084344, 490.564318924216, 505.514566984404, 527.865516155465, 512.147542030959, 489.031409846085, 536.23747795411, 507.225255485823, 510.900678675238, 499.504909170085, 503.224261318654, 518.897379612176, 519.134530092565, 522.759789091661, 501.618337693657, 538.458049416877, 520.078619983386, 520.054413097859, 532.965884832924, 522.486421973162, 537.987089703003, 526.871165996407, 497.869574881376, 527.40268989224, 511.148718569303, 538.917356082327, 512.595583168587, 483.812279207088, 520.313545818269, 515.266127550192, 532.698030577427, 524.680100447594, 516.683582441916, 526.341052762148, 521.612962307547, 528.207170116708, 547.270381163427, 518.333503072235, 520.413722413961, 520.053301823538, 537.865761450428, 551.277157408885, 508.635219449711, 521.934981859501, 530.84278292208, 533.747546276929, 516.785575854053, 501.895429968142, 527.997267979747, 522.326077338114, 551.099783376729, 515.058503850046, 544.251104062401, 490.627875898258, 534.116673825224, 559.424306209776, 508.566041537589, 498.793358525943, 525.473546505721, 546.748316482328, 500.262701016034, 505.918065280466, 510.523298173684, 515.293398354396, 530.152650158589, 495.852004453499, 498.662923577146, 527.817664359955, 536.419445872581, 513.34903745188, 509.561829233605, 522.281049340598, 513.10007952067, 498.236958844101, 559.077103281197, 537.75988847107, 536.870235297152, 548.479261075135, 544.67486128166, 504.951427245822, 516.753736432414, 513.414453579668, 537.34821938772, 539.898797414069, 556.820092615617, 506.875660299194, 506.897749427787, 527.850820527339, 543.041754448184, 523.111698729108, 510.244742286085, 542.427513526809, 505.078008677283, 523.048642271904, 541.898295909864, 517.278926033039, 519.108642509273, 516.358643311508, 551.747130690303, 519.295586216864, 538.97459397436, 534.945326613511, 502.346041813006, 510.398045334615, 513.721935033645, 522.87627757606, 543.210409935416, 531.565677895485, 515.770371728495, 546.493428067579, 530.541554379964, 549.66787221095, 539.763562482306, 513.707174319505, 535.190764090659, 523.573455779876, 496.311980577845, 518.339863673728, 539.383208431172, 519.272343997556, 514.58691755404, 510.36535245752, 541.733275399581, 540.708625429194, 516.225359613577, 507.435440640201, 490.924966318555, 540.475627493651, 537.907046142699, 524.284057142126, 515.226721089502, 524.087631297283, 547.324878720218, 529.31434047997, 515.942835374439, 526.22812031353, 517.264530912052, 583.328855112555, 530.053422813896, 513.744811166663, 523.937137940075, 537.176803142786, 529.010928920583, 502.553501892732, 506.849084855727, 505.600023165762, 514.305087419757, 538.196467139958, 528.668292337951, 499.287526043723, 495.198334181431, 558.605866628466, 520.625846027599, 532.053974642924, 533.033169813983, 501.966652100934, 523.282759962633, 512.926477280379, 531.757889686551, 518.609355286962, 525.974475421967, 525.917552023831, 508.908923646579, 511.069612961422, 512.757082390683, 526.165554116935, 530.845777556603, 495.969980038384, 512.800686872689, 527.442297104453, 524.755079930766, 521.792616006237, 541.36833248047, 511.926096236792, 528.281317643009, 494.277588163802, 530.250218616261, 511.792848119182, 523.089662988041, 527.974846931668, 499.419291418059, 496.74403402027, 514.667580228247, 533.995595504442, 530.658006237385, 534.138757729016, 531.754860168011, 560.468901129189, 540.206751016287, 547.611568416436, 519.293982560375, 540.118289013953, 510.317481533092, 518.287667035231, 533.685826120318, 546.052550762066, 533.16491712463, 550.253983107713, 545.428808300657, 521.477912146915, 494.110729355986, 531.87312192527, 551.011817176687, 523.4923280157, 552.612173166398, 568.290747510141, 525.318681452104, 515.301658590993, 505.361547217763, 535.567449933414, 487.263097803377, 517.344217993681, 533.937481452822, 524.925676907843, 526.542389413173, 524.247435704369, 509.902003411829, 478.581919829041, 503.126602916202, 527.900547509008, 526.508113912028, 547.256045516572, 522.2068148305, 536.658747148383, 530.771955641023, 524.229807091888, 520.781833492695, 540.271241858535, 562.444107017533, 516.255610130296, 515.832222739391, 507.947349543753, 500.009599652809, 487.4718215558, 526.786669902059, 511.967966511483, 531.057645040138, 518.639270964365, 496.922210546002, 510.97166435424, 507.95453068207, 515.185287483256, 491.029051644513, 523.902946919013, 511.273223327191, 512.973741555878, 508.266046633511, 531.329684017138, 524.966911290372, 529.515556751198, 498.083775430411, 501.615274096901, 532.280957663869, 528.836042092391, 512.713176412413, 516.651930049485, 523.419366290114, 541.126358873655, 510.047744355314, 513.321425283618, 543.822911109958, 514.873441959411, 525.350595456185, 507.353471037105, 521.430217449404, 524.387220303301, 538.084404041748, 520.518167691965, 518.961769412944, 508.831299295381, 518.725555278542, 533.071776659551, 517.272925094224, 524.021778965445, 504.927990937543, 535.738309939326, 531.272599403756, 510.047216962443, 508.123376211469, 517.422125208189, 503.129038092467, 508.334991450953, 535.776823936537, 522.283544508412, 515.100212774585, 537.768705229469, 527.39834124889, 547.420866806727, 518.501241628649, 503.031584986168, 504.744284387759, 497.59340225196, 503.621035617525, 536.676394368966, 532.708478210622, 546.629653355148, 505.838576549013, 521.240137018664, 512.127887968414, 492.182518677272, 515.999081062535, 504.978340580238, 524.603755855004, 520.56989055917, 527.108132771971, 517.896155945768, 520.311082696488, 531.945405602272, 526.521892652606, 532.051645870051, 561.620779523343, 535.209104322155, 518.094081505398, 536.584433579664, 533.964829791668, 543.075279865984, 534.325167667717, 498.417181859689, 528.47774933371, 516.743260645428, 531.97489805286, 499.870856954934, 508.578794694353, 536.424938814789, 547.804088280963, 508.36718496668, 543.435198606433, 521.305379962725, 543.296302343827, 521.013874936204, 503.698057811647, 525.04835887972, 549.254478991525, 539.581301837337, 540.959416029408, 510.376650807897, 530.239448515003, 534.301113918659, 539.240231741078, 508.975743943041, 506.383693605328, 521.523445780121, 509.45140984534, 505.653382789043, 526.507463874456, 552.44771041629, 516.360483218273, 509.878761722612, 497.444179960865, 528.328222453057, 535.593320805886, 514.860367678425, 519.840572993343, 529.825263831054, 550.844644177157, 518.123522324355, 551.144509895129, 531.136743856437, 535.364585035239, 522.939398753994, 534.126328635541, 540.559959908656, 567.31742377395, 529.384377034934, 527.841082986222, 519.066499170714, 539.24540655722, 528.36279440902, 507.898086260784, 528.72080888985, 528.531956643247, 499.802396149767, 527.742850008568, 537.352111072326, 500.879389735927, 512.055089466953, 524.952818159591, 496.401640383229, 509.16261137295, 544.151035242306, 542.93602204765, 528.324443844852, 530.886661271534, 522.729305527483, 538.686724968031, 495.1934414685, 524.289637934178, 487.485466845277, 513.687482014567, 490.258606524058, 528.61380355675, 517.949935877297, 559.836025132752, 534.899400917711, 524.353887748038, 537.778689471009, 529.483009783487, 519.605272032269, 507.631933714176, 514.880904630423, 522.278713607, 515.294187708441, 484.482157033802, 518.935253043916, 518.462179717626, 502.457770259721, 562.560458227665, 548.059967178078, 522.323937476721, 518.381120437092, 535.980372444329, 523.530709666486, 486.175995886798, 517.160383686709, 549.280805451557, 539.822768799603, 540.785705377567, 519.541080689988, 526.276267771575, 513.394133352507, 499.243620343224, 520.253463070416, 548.496000845307, 520.105793300317, 533.7779011284, 521.116715483568, 519.550326276155, 538.219805124037, 513.834342062611, 505.460792694543, 526.896113600621, 529.320656722815, 542.235269707092, 523.578328448468, 531.754896753777, 521.63690736506, 534.945743491984, 521.599589869985, 527.211683561638, 554.359280833935, 566.194006123589, 536.343494413959, 507.986519986982, 551.141295619404, 530.443678482022, 519.171924274923, 546.501399716907, 538.212357731402, 504.954057881832, 522.972797538572, 532.90307048357, 535.72805223491, 478.253596926089, 528.582552035431, 529.299999790807, 527.827619562832, 498.038665835088, 549.751669254044, 507.696064213311, 498.79087246529, 522.067889668949, 544.538994058782, 517.465490305666, 498.563685272866, 527.742704017756, 533.509455629801, 529.207862756765, 545.145861766035, 528.891269531526, 537.921555440071, 517.696953816989, 490.194390828743, 536.805574342132, 508.600571803396, 525.61054200052, 539.45474297407, 492.541259954181, 517.842518567293, 523.232028967163, 515.347634552524, 534.39671832183, 512.141921972708, 514.209152498937, 511.526360628686, 516.62985811243, 515.299375979635, 510.129020011389, 516.723578746501, 528.868743059058, 498.845491417076, 519.450209745495, 534.610519278096, 534.023822718642, 523.767267851606, 527.687629818141, 535.926566105128, 532.600769491284, 520.676459845016, 505.831857284169, 532.04635865543, 543.091342647953, 532.813124199188, 529.416562319057, 530.317289391595, 521.294453651052, 510.201405813314, 533.913370921248, 538.461460389152, 551.205146779979, 516.579864453412, 504.658228990829, 491.051484991634, 524.021740454921, 540.856737548626, 509.067726060052, 513.857002526426, 505.752908237538, 529.046440018113, 507.069701602325, 528.94353540761, 517.329392489004, 562.961679631256, 521.206586839449, 532.509820281818, 530.566993480357, 529.484208201157, 538.486563071698, 506.166187056431, 518.069059950011, 536.876520305586, 534.496398873336, 535.384891559165, 514.547491180648, 537.21273060503, 545.750671056791, 522.657991873384, 510.851713851174, 515.85887291943, 529.690208842126, 511.560819782424, 533.627792938169, 550.764730552457, 516.837709955007, 490.264659784566, 499.875264592589, 516.641145640761, 535.130749927746, 516.068957855711, 551.944259082271, 521.871461170918, 535.667607779663, 507.328015762568, 511.737320301385, 533.383664367797, 507.274948581802, 507.357817096182, 529.648866831898, 512.42969489575, 494.057131738992, 535.250050487605, 541.148798686785, 486.27216126308, 513.431227109984, 499.449971162232, 535.577857064051, 493.803241564978, 517.589600720849, 530.191500377665, 531.148577661375, 522.884813067542, 502.304366102324, 524.800127863699, 537.489608045652, 520.065614625056, 533.97665914758, 528.17317343862, 505.604960056667, 526.269396877064, 523.31546398789, 522.751623263819, 544.335401101211, 547.696155584765, 507.620419857791, 526.670206964077, 544.146623052332, 533.468114606556, 532.49316667033, 528.370064928451, 506.613206938266, 516.307029294403, 545.289509907061, 484.106905809059, 503.291960236676, 526.959028182972, 543.733727278304, 503.804952758316, 514.630278790166, 502.779657337725, 528.397696619318, 521.320914856372, 536.116565949337, 537.735858120423, 518.203275034762, 544.261338381007, 529.952463843967, 531.021115056691, 532.552880935751, 486.199021878103, 537.464326869357, 516.92537936171, 530.928648240966, 524.972173265086, 512.915510987981, 539.440169831922, 521.949288797731, 532.966708776274, 512.597355466319, 557.225556493218, 526.88977885617, 501.136626679906, 528.254589211496, 528.515468744844, 507.445615443388, 522.532463491336, 529.32339971216, 537.961998810297, 547.370950281459, 524.461349359211, 522.759408368576, 489.386844740116, 524.267735470735, 535.252358433083, 534.214623714383, 544.734939448071, 530.581841677887, 505.757645520245, 515.597933915864, 542.898864555266, 534.989714421064, 522.091133952645, 519.417329301334, 513.321197448222, 490.35595023655, 506.907826356355, 509.041536404036, 531.502472168092, 501.776828655133, 552.094727274662, 515.596015589383, 513.597538391447, 517.16071709708, 517.89334543706, 514.508938174688, 533.133418206795, 499.844603135685, 497.459529373503, 545.317049408462, 530.330576285954, 527.680113681819, 547.008189568126, 548.02983297673, 499.366123023907, 517.34096360789, 526.609876934991, 527.559674775744, 530.792244223462, 497.119833065117, 530.247626210013, 523.938841603648, 535.646104923456, 534.77317145023, 528.512652422584, 535.045512797822, 504.980623825616, 499.253955257555, 522.690026909476, 528.211949137968, 505.375415798006, 523.957450528162, 524.455108681706, 513.429721202871, 533.327506591914, 525.881613772041, 534.864839893024, 502.209996959266, 518.636309655508, 526.829051068367, 516.102832079738, 507.365732186483, 546.918822466595, 541.573783125707, 530.729920706613, 494.213557852669, 512.179962299114, 533.305800369452, 528.203631401714, 521.250253948517, 516.922977570165, 492.143816980068, 537.811990614541, 538.686902720458, 519.317638740479, 528.617774581317, 508.774789154824, 529.184663762471, 533.013348749737, 528.645462586019, 524.625120437279, 512.670194763558, 538.730244753737, 529.950290114442, 513.331707998451, 516.385791848892, 520.3788195913, 508.641639969047, 502.24941544505, 528.617372915803, 516.98596588203, 557.787577779998, 485.390215660128, 508.57969146939, 519.599567772237, 514.937159567993, 509.27167155816, 509.869952370297, 537.220171961056, 502.287923993612, 519.385026382936, 529.48618942364, 517.50388067446, 509.063044768024, 558.805288959463, 525.668880238147, 524.074500522061, 547.926561454553, 500.764536631048, 493.865169672754, 547.736171900439, 522.398340087792, 520.066347974156, 494.666594469117, 518.410117375468, 511.783811674167, 519.884551642493, 538.588407293293, 530.45892846568, 528.785769373932, 530.876812711669, 487.165177161316, 525.838652786723, 531.050184908695, 542.703668862592, 532.797050538162, 513.253468403473, 531.861892663498, 523.973013184105, 498.522746321284, 527.220468013512, 494.549031772418, 532.634387605105, 541.161090851846, 528.852584925773, 522.832043661712, 514.324890974981, 530.846665232727, 501.792150789332, 517.009959427864, 535.628353947307, 529.204786790194, 510.10907638979, 522.643053357498, 523.589185815306, 519.861280523026, 509.099725306963, 536.17237463718, 524.07483577906, 515.452161851834, 555.50513996503, 498.289710454649, 545.763272388356, 518.156492902439, 551.343399093523, 518.588849765509, 519.572979368715, 520.805368654735, 499.287610535681, 531.165700103721, 546.023386496689, 519.300491134956, 489.372221388515, 514.458003208882, 538.666686063441, 584.544119669179, 516.651877664819, 494.339974014604, 513.692341592781, 553.748561400351, 534.87135500009, 523.913781397162, 509.110545512136, 490.397093563938, 498.873094297859, 506.200036828389, 529.630865322476, 516.825883914748, 514.925450044092, 519.859544620313, 538.376097536607, 501.674146788291, 542.464788483595, 526.450715710773, 539.765420942515, 503.200066701519, 491.65593479124, 493.886054556002, 516.622720642505, 531.478348247996, 544.555985802479, 518.473809707717, 542.391214619607, 528.129525943775, 515.062094359095, 557.940923033562, 552.159466037721, 505.120112275483, 531.550070790262, 515.113692102503, 514.828293038541, 509.624411766472, 537.413879561959, 521.073727052272, 524.300608530782, 510.133590058431, 506.198301245207, 529.065563838166, 530.430704760765, 535.144513936112, 543.398188701352, 505.167839598369, 534.881672388783, 536.17526583046, 519.170703460973, 532.511681832612, 538.355381237098, 531.222697394789, 502.490388396512, 538.319139109671, 542.83067342826, 522.738355208513, 545.678873060057, 461.294855548474, 497.859372170235, 515.268072617269, 528.14678908041, 517.383616593405, 530.183481577372, 531.530580849997, 523.995240882303, 557.449193688398, 506.131667487971, 514.678506020464, 524.615059893076, 557.570326912017, 542.904469026841, 505.99820594736, 509.111511244522, 565.379420532508, 517.448477036849, 525.455548828273, 480.529205519848, 516.42753374592, 526.636436574403, 540.60721430855, 525.608276330955, 508.935534552126, 532.792557424354, 538.248312514748, 524.980302706231, 547.847459627148, 470.094326669836, 528.70286605574, 506.584309776884, 548.398811558393, 500.168103517156, 528.792252796556, 530.92112318136, 501.12050933371, 512.101169266711, 494.310781600757, 520.876761244557, 532.671584087821, 512.169314183761, 548.767483820203, 537.322608185628, 560.477207031274, 500.913583774071, 539.403100872811, 490.876811841512, 495.901125901576, 531.640770227698, 514.535140308703, 499.267094625103, 526.895166653045, 508.358212706385, 511.917773905013, 509.111101960061, 522.875703191307, 546.445529281929, 535.068338077926, 531.559120775834, 510.906084014244, 530.662573911252, 527.007803074631, 517.843938113034, 506.299174228522, 488.484635576398, 521.027650164138, 499.152062459194, 531.75839912007, 527.120770545773, 520.868751535021, 528.307186392205, 475.101828276839, 488.154962078251, 533.311341570278, 515.380317224028, 516.536303244472, 526.0822282255, 518.933144316228, 518.785756839765, 498.478020693988, 512.01298477145, 505.330124716976, 508.277767618223, 530.015442941651, 533.604341800905, 525.325534305642, 512.092384657569, 517.702800083085, 522.840506986313, 519.882534420077, 505.275651917616, 512.662992253623, 547.866003514908, 522.247837048137, 541.541861607338, 514.43872133337, 514.724947001213, 541.001859174228, 537.821629866574, 509.705280666093, 517.937346335566, 481.639840836139, 518.753496982792, 553.787975023098, 485.463868440577, 513.696431244931, 511.10975722614, 520.997065252205, 504.337916992637, 529.639747003913, 491.091088608826, 524.455832101351, 525.050536678091, 529.381526905923, 485.260097939323, 525.946614794046, 513.778883150774, 511.809488484524, 524.204506218829, 530.31405093944, 521.853092136898, 524.613080513922, 532.788868267936, 531.751075408751, 547.982337312462, 555.766790621928, 540.430591321848, 505.130653947221, 494.68108689594, 562.273380571289, 499.897764026072, 528.774919536703, 545.172375008232, 551.765702886514, 518.438907754904, 527.964597686573, 508.22981090372, 539.867319149907, 522.019984400659, 526.578758053143, 538.938866067914, 495.060001632335, 543.808503435581, 516.986856033819, 539.025273402923, 514.775905635467, 530.309323646852, 542.107456099791, 509.447702392843, 519.64782978997, 534.931682203309, 508.051794589373, 492.709857252604, 527.846876690937, 532.964277328135, 525.948867191341, 520.026614510963, 510.460445647344, 548.921863466672, 531.239257440942, 503.795421523232, 513.211165465758, 529.333791097841, 512.438193767898, 525.875177277701, 527.367280577245, 524.856941478078, 490.956652507698, 508.425470964226, 557.26563970862, 517.490552623852, 517.01111816362, 510.100092661166, 523.4437373088, 528.956904310748, 533.187153044915, 515.933556787517, 510.659577997664, 529.403426482303, 497.194568748149, 552.826040989768, 481.071438587025, 513.520266928531, 522.58186161506, 520.238870497158, 541.1563193557, 513.037249517804, 511.048554676336, 502.823886267706, 546.137399783187, 484.533293539236, 523.529720951599, 529.087309421342, 511.837628940641, 500.342931540523, 533.882697980567, 530.475430891301, 516.653741347526, 508.147343170951, 545.089417870211, 508.583207847299, 553.117511073515, 535.54747685206, 502.261491158357, 520.848671248726, 515.616947291469, 521.627586967086, 494.118244674448, 526.628182744403, 506.115836720763, 497.970397906978, 538.967822276536, 508.619213282021, 523.383081639041, 520.441785801398, 507.000933324072, 534.769019230865, 557.129743827432, 543.76538826289, 523.332053268763, 543.344906719019, 511.291494784402, 515.868283057146, 509.914657285419, 561.908440274062, 508.534412807017, 563.475652650149, 536.430868016087, 519.231225372157, 522.501947374405, 514.320621360022, 503.005737690746, 489.624447667339, 533.662927484205, 508.699328911981, 506.728091428927, 486.991218524793, 513.937273984848, 518.009009258278, 532.367231524541, 539.351179279216, 527.123449108582, 531.261782845679, 522.65701522143, 566.349299504991, 554.46269299549, 525.627925627966, 539.637578558521, 537.152822790325, 502.406759387647, 524.48011748848, 493.072830374518, 534.02905415554, 504.006131229977, 514.786328464046, 534.151957476811, 546.060423711796, 494.784399553927, 524.655568120664, 545.777937640678, 530.508663042612, 541.928906577384, 538.759124211166, 525.613959042006, 497.799042902357, 501.354462060141, 484.106287172856, 519.253808891128, 563.019049505292, 547.585579235143, 523.868573986366, 500.012723839841, 527.833780661359, 539.190500300318, 509.95210792323, 532.420559271094, 549.288465763834, 524.893140382226, 509.58187185948, 543.19149616141, 529.017278347963, 563.151618967141, 499.455579526209, 545.462533011635, 491.329419657147, 555.981934289837, 527.826090074181, 533.443681451836, 554.123648798804, 516.561744284786, 528.877404736256, 542.081135890994, 512.30704115591, 533.536364586563, 528.779822924667, 518.734237026904, 506.892009037028, 494.682123907839, 510.556095850642, 517.366692265567, 543.046092970108, 555.294605686561, 540.693189966156, 496.421802432404, 537.642733886262, 514.275927158611, 508.356938511872, 546.630668167365, 504.205783376107, 517.276539792897, 499.766433240938, 506.323877212457, 503.441393299642, 506.198496351642, 533.137795713304, 545.628706302932, 514.583221379199, 521.826516865177, 525.563959105359, 548.823141603616, 513.000836421703, 524.880079643943, 501.279478847519, 511.30708759873, 542.79053056918, 541.926923971599, 537.344599247939, 512.091089875989, 531.733433458018, 501.449029619319, 550.445935686049, 532.231162078232, 510.797936110873, 518.483038515705, 534.882037659456, 550.189357855826, 519.087666299076, 555.966003865529, 511.859283062053, 516.64578084004, 526.904259477929, 503.916943470473, 505.792578901107, 512.563905758537, 531.030416189836, 549.249867327349, 526.326500007068, 521.091577615459, 522.848909366715, 512.126443200406, 519.119247969152, 512.377041247637, 516.795620740327, 546.70734071206, 555.299099882495, 495.862793270666, 502.535237566691, 526.449859152026, 529.424678699495, 509.411821546034, 536.105891607227, 498.327187818749, 526.464046712279, 488.500779312083, 504.759727434832, 530.770678060723, 516.452464727968, 514.876411099535, 541.950563338264, 532.378585327652, 513.348552995807, 524.917938786324, 517.747564198371, 525.311624372437, 538.292108537512, 512.07894977082, 542.368129634201, 539.829014017226, 535.93754262244, 505.276991672109, 526.16782073364, 541.346286039338, 529.387746996168, 528.145590724403, 520.956452227038, 525.042084717669, 529.899560211619, 494.987782779954, 532.572822553769, 528.950991956787, 540.204085323707, 543.771260404064, 549.45592860064, 532.262860830518, 519.539217057023, 499.680314428086, 524.866933279356, 548.342104297052, 525.265902456805, 551.15817891743, 495.638469796103, 530.921559652799, 550.238110332054, 511.037208055985, 500.919960566291, 527.217423548821, 512.123384282896, 508.138506351278, 509.793202996045, 527.528447147876, 522.645203052464, 524.90434580924, 532.418059332453, 541.578546761795, 558.750131064866, 512.098713874556, 501.250223851616, 539.889975954987, 509.854258308845, 497.938752089574, 519.14340928116, 522.881137563912, 513.16122894481, 518.411758977036, 544.784941138378, 506.907455553268, 523.428073967566, 511.065184723094, 512.661341648164, 528.119149812892, 516.358984951, 539.803702604971, 541.287524862389, 526.226935387688, 525.23707926195, 529.799836198817, 517.623142602127, 540.963011997998, 531.597754156647, 478.974633465851, 536.620176257554, 524.037229613583, 511.829858297147, 520.880669026273, 551.734277697151, 508.854376821919, 512.952167770591, 543.592908297543, 521.212721419689, 541.253270483696, 535.85603048704, 513.532257047836, 512.544204208271, 495.760805144076, 525.258380264567, 536.32024639441, 540.210053141899, 513.927527905201, 525.961494949191, 499.613703638358, 549.670321025944, 522.431288096344, 541.868613925868, 525.411561416872, 515.584993371361, 512.073854372539, 516.397037976804, 492.356745824695, 518.845477283493, 532.103543790239, 554.903887882523, 518.086266017754, 546.01485539036, 513.406902804024, 526.872421788092, 524.210911386907, 516.874100603, 527.77906992701, 509.502068514228, 542.708028418542, 506.704183172356, 519.647646897957, 523.992698049049, 539.701416924023, 510.960416596236, 516.963508007803, 500.634067526479, 508.542952469075, 538.653838228623, 507.88772107047, 541.085798298005, 534.585396063743, 495.111957025688, 508.358282372677, 539.912374063883, 531.192396064906, 517.312187482111, 509.44686407789, 535.634917407805, 513.325568582039, 531.972467886401, 514.646612532693, 535.810684001072, 508.78950299425, 508.890761405243, 519.897408525118, 517.844463103114, 519.712850763776, 545.052265758397, 514.132756798464, 514.862607494975, 516.202541365581, 522.10837496719, 532.06400228653, 516.86510292526, 504.817534849594, 522.744142472759, 523.814603420372, 515.37360089247, 519.290065340762, 499.421750554608, 535.502125840365, 527.292475094182, 519.886965853953, 505.963354517856, 516.07002323441, 496.333129413012, 501.890159346712, 519.716282117966, 504.157362746035, 548.104810831372, 520.905805275829, 515.360008337881, 512.503313274973, 521.984306299393, 481.258287851615, 532.777449616014, 536.113449467929, 518.485798723403, 504.692963172845, 499.657775852836, 499.538743355109, 526.33993372122, 523.615976516474, 506.938485913448, 534.009914662273, 495.169538766344, 501.968121135489, 514.014141505059, 526.612120954062, 556.535089802042, 508.467018173841, 502.126218529808, 524.16529911444, 502.731174306376, 550.476885838288, 521.885289480637, 504.551039372483, 534.020954107437, 532.915435924457, 552.750379323974, 528.846763288933, 532.855276423869, 527.956116362842, 506.602353434085, 502.967619374313, 498.909140754099, 534.09613254388, 491.094648902575, 565.378018292391, 547.259825757949, 543.689217942984, 529.524674700252, 533.644374549843, 511.141286426476, 519.139009683122, 512.953519194208, 540.80582165436, 517.630585409279, 538.200419095769, 499.454250180627, 520.50605159898, 533.519072167143, 498.528679518018, 534.103401954859, 502.0075808524, 520.277941574688, 530.867555478412, 544.587932929407, 518.167882684934, 533.52311927836, 528.996002019424, 548.204085593459, 528.424192532134, 546.217639851031, 551.714275969431, 522.058898592233, 519.149164068768, 520.376155116465, 533.953634817087, 533.370728410674, 544.762615132663, 529.651466835581, 498.654611121, 517.14828255569, 525.606932909073, 518.978136156827, 503.549616838635, 528.62224500848, 511.69364495341, 509.047271542501, 549.297845776918, 530.268387058863, 522.468928435001, 516.063054015597, 525.736196159882, 496.514683322577, 495.750941598125, 541.035350831697, 503.122374972547, 490.157080465749, 540.878171313879, 496.904611546, 516.60199290577, 509.547887215767, 545.751900309747, 549.450928868392, 516.122545721688, 534.951309050008, 528.088722467789, 498.163392859193, 520.447764581068, 522.221615888603, 510.656476264244, 506.037814234583, 533.291299031276, 505.767591104321, 525.813685844309, 544.971882169974, 508.87956927941, 487.225536812579, 525.311004678985, 547.866656361031, 552.024904599944, 528.162665959661, 536.252959598597, 520.606203547178, 494.474651432117, 535.262590154685, 538.204477733133, 525.638238185306, 540.468705354357, 503.224470167768, 517.652119364696, 553.051431786741, 517.206127074044, 537.314659144456, 530.142571751888, 516.984638527981, 565.45949945885, 535.783258002302, 534.629576384034, 532.350120131328, 487.300145509478, 551.788847625191, 540.944465340799, 511.720899747175, 509.179427227828, 528.030269143931, 509.959894875309, 533.358712518832, 516.609674561398, 520.565336484437, 506.807164332029, 564.550895897197, 510.363879299593, 496.676535568222, 493.707967694612, 523.500273730466, 541.737590579586, 530.791005056937, 525.060291759519, 541.564725026125, 535.850182574282, 517.072091844574, 517.633237535074, 528.277147753724, 532.566115122827, 518.100994911298, 506.692765740881, 527.041245285736, 515.009550713231, 517.471607279352, 537.747389092036, 517.842935201098, 529.065243686057, 534.613010059174, 502.77294838719, 496.195214526696, 522.389302377863, 529.577139761539, 523.440208121678, 528.23177732729, 517.585896648084, 536.71177293612, 495.192648410912, 521.295744420659, 538.290195560833, 529.243783797689, 514.204696468044, 506.381830876813, 524.72151820696, 511.890472585877, 562.773150523196, 534.85440303801, 537.690978901798, 513.978456063188, 553.081202585442, 525.149838555363, 524.966957700075, 511.182342431802, 535.823207827618, 515.211056235323, 513.7929919507, 499.908428342602, 516.006167860954, 518.721116916144, 537.76159342361, 515.379128038245, 517.792719415849, 511.34033931394, 514.230219501389, 520.016203692586, 516.19167578299, 511.389812297854, 530.391572379366, 518.05072750221, 516.407604905961, 502.985140043313, 517.038345397415, 542.584727631962, 540.205593446458, 472.724434976468, 505.783857368412, 501.631076348127, 509.946677224195, 514.001345934058, 541.695062180542, 520.369698317238, 516.812022178657, 527.346161533442, 517.608456591371, 486.487592959545, 512.315327673175, 535.673898428496, 515.874669072683, 499.172495345529, 527.665710881002, 528.287867415445, 523.341002058888, 536.140939211053, 516.536586664085, 572.833234290907, 528.72427335546, 532.743081451921, 540.515848791757, 515.694331072837, 526.135060129462, 518.14408794956, 497.923026836227, 531.240620044319, 516.556471571042, 516.801596829979, 529.054066344539, 515.374861497576, 532.715313202338, 502.561010975437, 511.851042805187, 523.798310341647, 523.142077257515, 546.432135624693, 533.959343880568, 563.519023623518, 484.804109157355, 547.261949364367, 527.463666627756, 534.764428880381, 545.059647335441, 513.286281896755, 523.782686013353, 512.537398348234, 536.198947654962, 513.218797521968, 526.460377712552, 518.218954461311, 513.504242471306, 503.626422685133, 548.199054828633, 523.76662147077, 518.289519570045, 506.329988212649, 514.998309034605, 513.69415060291, 511.774446841396, 516.207403527332, 504.207042867027, 500.77624925438, 539.278161728185, 538.199509809393, 505.141371904776, 560.45560892882, 527.294552922405, 547.540677849317, 521.397089168843, 529.769478023613, 548.850019594274, 525.506380413216, 501.232269532624, 519.657136468719, 512.948018146171, 532.048170781454, 508.512190516771, 510.328574014736, 498.001704684121, 542.425389984723, 543.482846588187, 515.932064953405, 542.339417680783, 531.376688952342, 508.681352981359, 544.356036574418, 536.636595841033, 530.506173571921, 537.518010441522, 518.406410606422, 521.673839831665, 529.759165209264, 509.029526119686, 527.311570181793, 512.915341603, 487.407882681977, 529.152201580504, 512.015263983275, 533.481922919495, 530.728679384848, 512.647348525772, 523.18737904962, 512.004032439079, 527.782394602872, 479.487951058275, 509.461959529572, 518.914113169886, 517.883103521824, 512.834758436044, 491.523113702995, 526.65047005833, 571.165038112573, 546.792670096762, 527.498988298977, 546.690834543903, 501.244698336011, 501.810106514563, 544.803435588872, 536.273435710945, 506.880246314232, 513.105075026739, 517.028935129223, 547.885274579529, 522.482929642728, 524.360661240078, 536.96836442753, 540.319466774958, 491.406445719961, 498.851711766668, 556.60239458986, 540.935097285037, 500.409491439115, 516.344295868864, 526.113672943192, 529.180719474773, 528.491033336261, 509.124569945596, 533.858581088563, 534.239547894553, 505.53363819082, 546.476380653959, 538.633822178421, 531.317203657196, 543.387690833964, 481.407002753184, 522.955229628161, 533.352095360316, 512.805730392669, 528.843817602673, 516.609295791168, 518.811675782498, 532.116574109889, 504.59049480713, 519.677707652792, 527.167949049563, 517.663517216383, 531.380045766824, 533.918834359198, 535.70144702469, 537.419856012297, 525.579820822173, 519.920478265548, 500.249851851226, 494.352403076652, 527.841358927019, 511.558938666806, 512.08976498884, 506.890266353399, 531.374956500259, 523.370332516091, 502.112345044556, 519.7856474395, 523.106385812866, 513.714478506921, 522.048757499173, 511.993651073251, 539.195020520249, 534.708095945937, 526.354245010726, 514.644078481455, 515.419239318383, 540.724833127419, 537.255129764306, 521.272238684578, 539.510790754691, 493.178276613584, 518.782866665306, 543.803545802945, 510.948732317148, 531.57644964121, 524.764868923687, 492.292613861011, 531.255034112314, 533.442171802782, 544.032197161765, 509.214294162615, 527.961254992241, 541.461397236907, 530.193878849302, 540.44233222909, 513.691576710238, 497.320278019795, 513.941946199497, 516.411039422802, 524.603871881319, 518.186936674643, 537.464094202509, 523.211854826643, 514.377092625396, 512.304833181127, 543.440445706921, 532.238239974051, 520.241107212939, 524.085467556773, 513.301435840297, 516.675064615192, 526.928440458851, 535.805251996635, 507.573020369192, 523.47154657467, 519.9318760625, 526.72689165302, 513.614430027982, 522.158251216971, 504.537280715204, 558.210294506527, 508.155616914711, 508.362499447128, 536.892422969368, 523.533312218962, 492.225028986529, 555.743014686529, 540.781803707148, 517.205065099155, 521.375126477992, 535.317331028473, 492.673160408377, 507.609680410458, 512.373621355555, 528.361289003557, 512.920405537955, 531.388905588996, 521.591262431565, 530.480106797342, 507.510504082574, 507.983800544887, 517.454876850252, 523.43409744383, 494.485289010963, 534.830029116026, 517.807390237541, 512.871104293039, 498.648706034641, 546.166666792071, 514.934927739823, 536.951827732586, 512.23874135578, 494.32774498691, 526.94693065823, 515.668506425528, 492.142250711521, 506.544742040836, 514.549948680452, 536.373383695219, 546.101935568379, 504.918125737432, 491.710831562171, 527.238537319869, 527.970940195979, 534.331723848491, 506.30792207179, 521.375647957796, 533.469510842021, 515.538749091467, 524.807152885052, 518.916014154962, 485.098143912513, 541.454095283564, 497.937968807177, 470.69121545736, 532.608373175491, 546.337533731687, 535.644332247228, 518.324219673054, 538.286489835955, 507.945611471064, 501.396004817326, 511.342097547191, 520.246267897779, 525.820700067893, 530.153014832838, 492.586532433538, 531.126335428939, 525.089037274556, 491.534145556449, 504.267966901884, 542.113005933487, 527.049273883698, 536.505898118803, 479.323016017384, 510.419089923001, 534.7053756084, 523.643738018724, 514.958432646914, 495.765950508939, 540.792331550384, 514.286477613984, 485.762450144578, 513.26246807269, 490.738665080909, 513.158426325223, 493.515756454198, 513.912249033727, 537.194306865, 521.173047444918, 517.594930832715, 521.003059372784, 551.746705748856, 524.470311429017, 540.198967687586, 548.824919679341, 512.173520391285, 506.622159259414, 534.6721580534, 488.252213612578, 511.039099997246, 529.042242348943, 507.195985838316, 561.146202376898, 554.893094128054, 525.585907333551, 514.439878553586, 553.670838994382, 515.860334924298, 556.371499351025, 511.338942494731, 520.810415799248, 515.204095383573, 488.753684821413, 511.243744870381, 561.175222369208, 530.382310323403, 524.325466533909, 557.902114695946, 540.989860351447, 522.269604421677, 551.32930700115, 518.847023478145, 520.760708509883, 535.563284799328, 551.16044741493, 530.179247838934, 496.059343344161, 528.026110269533, 501.128086396218, 516.82626592528, 531.603997823043, 534.665594277474, 499.063516945387, 529.896998273276, 504.137314500644, 515.200163319918, 484.387145034042, 528.838472784401, 530.798714325623, 495.077564379494, 519.971102950664, 511.490052947399, 534.927903755402, 528.283321428358, 503.031424725794, 513.690934708401, 516.009495380418, 515.923719045797, 518.915300554094, 557.249181274002, 523.418627617893, 523.746325013661, 526.766434738631, 520.014800033789, 534.398990076266, 539.04415091617, 549.18008764632, 520.340092067833, 521.28282271261, 515.495966538141, 545.585634719796, 521.76964021884, 535.489885246047, 532.383262280058, 545.019089891832, 517.539517732656, 511.386732035974, 536.087162521334, 541.665360913701, 540.715458507422, 527.88052538464, 518.884400868339, 500.608735970681, 523.256378065625, 506.728631879247, 524.869416249995, 568.707559281742, 486.028126507515, 508.824951663161, 507.566095616142, 532.673660075428, 515.409114718748, 525.47038310707, 533.251751068625, 534.407242390246, 502.751338754177, 549.58911211868, 530.190312665925, 538.61455882286, 529.505694483133, 506.30998299729, 539.850178597826, 517.287019136143, 522.373613390235, 517.618043210914, 510.142025294604, 519.590416476253, 514.122200621328, 511.981222591411, 504.085425154933, 534.402287220331, 478.186012248885, 538.951932749066, 496.708449285584, 514.869127287949, 535.924623317102, 532.947664624907, 512.948382209514, 537.039585552547, 520.404637497071, 505.062371932662, 521.821626593518, 526.448475539611, 514.963725998643, 523.310543798868, 525.29288789536, 526.709191576542, 498.677227190729, 534.289534093332, 530.227553960018, 494.680904362608, 515.506949694495, 522.720979591669, 522.937717278207, 515.382404032712, 539.550516353487, 519.911810133402, 526.52995458051, 528.97858254582, 495.659783521265, 535.406803337862, 533.532026562668, 492.946944249763, 555.01163994345, 533.251885388767, 527.199877795006, 501.465090727444, 537.817415984964, 536.73534372386, 546.908746890924, 488.334945396247, 497.958074878088, 505.934637717234, 524.077259110061, 547.323563804196, 539.690363168834, 508.363664014099, 496.549789292859, 528.680951898346, 509.979318455088, 503.359223965971, 518.62345481448, 521.489321856612, 499.902817024622, 548.830910764147, 525.976952934578, 507.432082178222, 512.810609802759, 530.406789476777, 534.163310409562, 512.145582696526, 507.049344538009, 554.11885990309, 521.742600544748, 502.60800817018, 509.834297381138, 516.290788418213, 533.526666078351, 522.657970976184, 529.948675841554, 520.923521334884, 513.663988482716, 545.07378538567, 514.007612437895, 529.634012631727, 528.0831921436, 519.918146583556, 534.343166874499, 558.457358693709, 539.282558450483, 525.398894677402, 527.496287063167, 531.684868704473, 522.334766377448, 510.827000609936, 518.473682346716, 506.498832528903, 521.052171436781, 521.018362444936, 491.374686540287, 516.979660873487, 510.028084577389, 509.229972195835, 507.465476490484, 542.184970773333, 520.488704787698, 546.212201217376, 565.348759578907, 528.024464167998, 508.918814076159, 540.224206127163, 522.230855014993, 550.677111818675, 543.902719668795, 541.352102687095, 508.032508308085, 519.354787484978, 511.820037158666, 535.989020146473, 534.602553649273, 532.802210938441, 504.655493042446, 495.900984343149, 515.290476185257, 506.309749485089, 501.805196239155, 533.309628622705, 510.645156210295, 503.666359462358, 525.024489274659, 539.661136139241, 531.027516258608, 551.273488648864, 534.492334457284, 512.619939032916, 546.117522820053, 520.497322244644, 507.078902125088, 517.065687138486, 508.826983197363, 548.793602501017, 503.354537952945, 523.982605195911, 521.482193893415, 529.179559730668, 505.68146905994, 526.904218485099, 527.212341477076, 543.688386861157, 505.604941478302, 504.52336409183, 504.973820736349, 537.855104203883, 513.158974470762, 507.194455981182, 497.428981079276, 525.513964297271, 513.91227944809, 504.45778515282, 531.346141095293, 543.264145168472, 521.478405801413, 538.15281770656, 507.788882504869, 523.057582557163, 506.710445588595, 500.876778533058, 504.975011866756, 543.480872799681, 527.706076798422, 517.664644579433, 529.311964005913, 486.405871400475, 551.487651549172, 524.104367878538, 515.436215682851, 512.078588162121, 520.929712066019, 563.723413001578, 523.255403266971, 552.594757778559, 533.631724478893, 501.050845710993, 529.576759011438, 512.718018822058, 517.839648652436, 511.093376109635, 507.354898238819, 504.510866142152, 491.034383912907, 539.779586834978, 545.643601968815, 491.499008466076, 516.054572138089, 521.541852264657, 515.470700225671, 524.553401935744, 526.579394928631, 503.838837481831, 543.839165065298, 531.830146889295, 524.276824360501, 541.498450901161, 506.209179305625, 522.911550037422, 477.081434897718, 533.352287482677, 524.315651517521, 556.720769413131, 500.272107289157, 511.350846075662, 523.922382757972, 517.853615317779, 522.296974855249, 537.258058670912, 532.554381768697, 537.028317070856, 504.051893024481, 543.072723457, 508.897807601731, 508.552577921492, 519.236006796085, 511.006484622203, 534.526769014111, 514.900583095262, 528.740030115609, 544.816139223786, 518.099355512123, 544.530094174377, 520.857794048421, 506.1504140208, 511.377576669008, 516.336692712028, 486.591289979749, 521.062687191378, 480.998825590949, 507.414301120421, 520.681592566926, 494.681789457487, 525.218676449567, 531.592707504864, 539.353026835995, 557.607643760332, 516.240916247578, 532.611393623499, 507.49751704288, 520.878858798886, 502.56078271668, 520.641081372005, 514.050527700799, 535.25368358791, 541.930795938066, 527.868995339515, 527.659752246291, 570.343555628928, 532.901220584128, 515.693093202963, 502.57892136137, 509.736698565063, 510.55371900464, 516.346115680261, 527.331771256424, 496.632432591513, 527.002560018292, 484.264130266964, 536.204380310605, 552.844974800196, 540.419785567276, 510.88975959163, 528.124900649285, 524.764242303933, 520.557967608066, 532.443012109083, 518.121294965519, 541.238483441409, 546.138171418139, 510.928766942209, 560.795539197806, 535.0537390941, 515.056540549241, 504.426727924229, 537.790775583433, 540.768867937525, 532.217160061027, 524.900779661181, 545.890249764231, 521.835763928832, 542.209746053332, 530.799328318146, 511.445191383748, 528.716049579913, 542.380359211053, 514.822314256897, 514.127128245486, 548.311529072336, 513.051700951294, 512.510517752404, 529.015619274604, 528.298116124716, 506.556282793347, 511.956909917026, 518.60687845874, 537.338049149763, 533.950913619761, 509.892834643411, 511.148662530983, 503.048817000965, 505.125103229217, 546.371573790484, 558.59329581398, 533.478681265853, 530.317826876979, 516.25700111918, 508.005793156231, 543.527689266889, 532.301514843658, 541.697215098126, 510.045218981389, 507.428857581768, 529.50741407747, 535.58309296994, 511.718148785639, 510.804933968369, 479.862073531164, 523.837594714896, 526.534540391558, 503.646871133085, 509.067910650539, 491.180895463417, 518.864856014454, 522.491812685178, 541.880814660987, 506.881023028727, 511.185967024492, 533.682889248536, 546.389082188944, 503.79172618853, 520.106930512102, 527.898954235085, 527.194292120634, 546.197710488836, 509.974103133686, 523.506348595176, 498.750661805551, 518.962517161326, 493.740971679046, 563.814793139004, 525.3045796981, 511.153799617152, 499.929560672802, 516.014256691786, 523.497236764695, 542.324532517525, 521.967560822634, 504.978481754727, 536.681997049385, 541.504929451569, 559.938902767278, 545.732486507465, 527.965823859962, 506.493122217417, 529.639073264688, 543.08911573931, 512.09114832518]];
