# Supplementary material for: Hypothetical Outcome Plots Outperform Error Bars and Violin Plots for Inferences about Reliability of Variable Ordering
Source: PLoS One. 2015 Nov 16;10(11):e0142444. doi: 10.1371/journal.pone.0142444 (PMC4646698; doi:10.1371/journal.pone.0142444)
Supplement: S4 File — All experiment interface and visualization stimuli code is available as a zipped file. (ZIP) [file pone.0142444.s004.zip › experiment_code/data/one/29.csv]

	sample_num	task1	task2	task3	task4
1	1	379.070964008337	131.46077564098	675.507168519044	528.355991442966
2	2	371.213538634181	131.968334418106	656.034387947381	519.546651098485
3	3	355.458721240561	134.17804825845	700.223813828786	516.954475045611
4	4	359.935095291309	128.35759642674	645.989461685198	523.63107111521
5	5	382.34726894383	129.972793261713	679.166706951744	525.629446868353
6	6	376.632225658595	130.655770482383	697.235784886505	521.68946245412
7	7	327.033366203394	134.655160255312	687.674240955086	519.857379228663
8	8	347.852765472493	131.744523510682	674.285973159695	517.263956763575
9	9	342.311468206135	129.124052310072	657.745094771941	524.327467403224
10	10	364.779569406093	124.561408210666	682.783813809819	520.085402446568
11	11	362.730463686566	137.728954592627	654.378180228189	524.418355805339
12	12	354.876112767419	128.737665927233	675.3712998278	521.319616401845
13	13	343.924305952108	133.505089370799	646.068320712674	525.967185924142
14	14	311.914738448945	125.993358613518	671.752050277841	522.376988965924
15	15	331.046772610926	128.777631727619	702.855825184984	521.210012832322
16	16	355.276735327544	127.86204452902	658.029518241099	522.748593158119
17	17	331.71795704952	133.200046459311	649.452615144683	517.382853799981
18	18	349.375950286761	132.927765880227	699.240863281811	528.059715722501
19	19	353.494499361874	128.573425487969	684.631962202283	524.757325841535
20	20	351.026879583226	130.069551105131	681.247091801701	519.861121351162
21	21	350.180499006073	136.144704955599	680.000593218106	522.039269645901
22	22	349.110313885968	125.600061782356	637.571081549385	519.820778453427
23	23	341.120199262541	137.440677267751	658.732160467884	525.201456785405
24	24	337.293846698207	128.009867431476	690.017584425312	519.759081102813
25	25	333.12612012828	132.296510604277	658.822364388009	529.170601756191
26	26	357.095323846301	132.026016866859	676.102646626475	520.598425185006
27	27	361.256223641093	131.733614302268	646.286112771296	520.29373640753
28	28	322.649541382828	135.757633796661	687.323574421784	525.816650182791
29	29	348.080922613638	128.834576241502	679.20905476935	521.931033173932
30	30	354.673490980346	130.4069151836	645.446163912085	522.513376687098
31	31	345.13272754886	138.178879745416	660.25673911682	527.092610555405
32	32	363.137324458675	135.538508333566	674.364768508892	520.354589935593
33	33	333.108185094291	130.798810382331	675.538398488793	521.325503770406
34	34	333.707628139677	129.174922893057	680.239730032226	528.459330576562
35	35	317.449203686811	129.862232959705	673.569724655692	524.14935770584
36	36	351.071850475232	133.527463807332	663.263515537554	523.580698984091
37	37	341.219543642262	129.267813089168	671.094937611831	522.070510979462
38	38	366.965183488078	133.441838506104	662.30722209673	516.086781129665
39	39	360.851762788013	132.982684830247	665.861754293411	519.200095053661
40	40	363.066468510523	123.55239045144	684.336867450851	525.61608903222
41	41	353.897521961196	129.627199473935	678.251201849566	520.672538791782
42	42	311.523189265229	133.415779943279	651.389433827929	523.874985189406
43	43	353.82678319201	130.771525401417	678.864066805138	528.032907125808
44	44	345.661798026528	129.953689507798	691.367239648944	525.578743171757
45	45	380.829939728997	131.875124104367	701.81160955081	522.529628496305
46	46	341.125367999461	130.130294131056	676.639256055479	527.358631799715
47	47	329.171656303126	135.938328627962	655.511685012354	519.355537272157
48	48	358.55477336642	132.024478271093	689.053007741285	526.328021284821
49	49	328.964010010078	129.320140393033	661.289845251787	525.962473037765
50	50	346.38463454636	124.711400372648	659.758439775047	523.074128334885
51	51	351.465634547197	133.916348334795	703.564582042717	521.706394451281
52	52	352.837362770806	133.836791026031	678.953212948079	524.887006624968
53	53	349.27369600924	128.891490708913	641.61216532843	527.039606316685
54	54	325.163370708814	125.061998236935	681.979718934223	525.057204193583
55	55	348.444733396136	128.311788984872	655.247515472065	529.064020872308
56	56	335.681773438233	131.062864748678	630.240903992446	525.865209815334
57	57	339.093410939998	128.908975482886	696.329493717452	518.212908082841
58	58	347.102750809243	131.531744815787	675.936631993508	522.027191135645
59	59	332.410400344288	130.463715981717	679.32072017999	523.181527513764
60	60	315.419961918357	129.377692381533	680.8103372833	520.503978941148
61	61	370.040042591674	129.019133157599	667.640256289207	527.887285110658
62	62	342.628067210751	131.329239342482	698.061743252444	522.188127952124
63	63	356.24347789194	132.089795156236	650.403830498913	525.148639401124
64	64	302.708587382166	138.739234901508	684.253161114809	521.200285497794
65	65	320.522610725165	132.884999819104	665.286970307091	521.549164603746
66	66	356.130094003063	135.307918268654	684.86906704937	523.326407638943
67	67	343.657056742901	130.943529479565	690.018578360598	525.508917677157
68	68	341.382222997099	125.349878654649	652.736999265422	521.658124221047
69	69	360.721484556827	130.138156638502	668.999541299062	520.001593822864
70	70	335.661976204346	132.714119285506	666.64333265437	523.102248242133
71	71	333.504679251588	129.93584480369	660.480653594778	524.406813170443
72	72	344.689504566932	128.245405074702	672.941161848602	526.783619640875
73	73	364.797772989622	132.753599308262	683.090520368074	524.987172101344
74	74	352.2902191108	127.500692351127	653.551313764755	523.316383197607
75	75	349.987040025716	127.926593294735	653.269211704838	522.903220135137
76	76	366.584694480466	133.995903544188	670.250097034046	521.798953801394
77	77	338.73006545671	128.693668691143	674.966559196586	519.583961638236
78	78	354.625637288979	129.482226414371	643.929799653402	527.964500137756
79	79	365.376792941551	129.922094311577	670.555183075513	523.566930532201
80	80	377.055025621092	130.029676596436	656.37421436888	525.76389503254
81	81	322.917937054618	128.566260795391	657.106702183549	519.765412849173
82	82	334.938194241965	125.079319286007	658.544393045175	522.981059987492
83	83	327.075324397854	129.907852955966	696.192970597801	520.010103816992
84	84	348.708389408997	127.898222854235	672.52572231587	522.321504807504
85	85	350.741412559309	123.871894363462	658.266390143832	525.969212268491
86	86	339.912385603195	133.117009496928	697.666519276861	520.330046266787
87	87	374.451289945866	127.648566367331	675.578720220878	521.231599945295
88	88	324.652278900031	128.799266936125	659.030012996503	519.639986105105
89	89	343.68781359849	131.79830925791	669.636516873497	525.288480645358
90	90	345.842026371012	130.986914320381	662.085345851293	526.388237006723
91	91	352.591101023455	130.992163965979	676.476731539636	523.267547777083
92	92	335.983135278383	130.282118769698	672.143354114832	525.273978338865
93	93	334.874460631959	131.30560892365	700.714383149058	521.367860214139
94	94	370.171160552786	138.771883861988	690.151585095063	521.403336273354
95	95	329.908494062793	128.941994258686	677.557206087831	520.633490413958
96	96	329.88537217864	132.672100670768	667.156590496895	522.110989701663
97	97	343.199075368978	129.231656721798	671.730755283122	522.964304445034
98	98	354.970637146633	135.318859054465	660.554417725667	522.227886134206
99	99	338.708793437351	125.841536490311	684.082595642412	522.87208753635
100	100	337.855496699787	130.890793785462	657.828401690287	516.37549534574
101	101	350.583472622163	128.878282760743	693.04805578062	522.715270316735
102	102	350.611300147039	125.491341113097	664.681034646004	523.053429616031
103	103	353.745397647332	124.331515604554	670.938669620625	525.461881331148
104	104	341.455594036653	128.401729375351	679.487867182392	522.467253690321
105	105	334.80245861173	131.398341730763	669.728964567884	519.337208096913
106	106	323.49511250607	130.021386311058	708.136904936255	516.932576515629
107	107	323.908257084873	130.742708656113	694.062202457333	524.301968278261
108	108	340.594712687016	133.983819298456	727.876935833728	522.013059910237
109	109	346.585410596402	132.543893928655	674.368055608128	522.394791498997
110	110	316.776055100314	130.929324740468	674.145986985957	521.333246362579
111	111	344.711855677685	130.199481993037	661.882550118731	523.234615569336
112	112	346.490446432624	132.272472374816	690.933232754387	525.499893240465
113	113	336.240412985495	134.471731951863	657.57969967262	528.262278451353
114	114	357.785023726103	132.318354635072	693.515576711241	519.984917566384
115	115	373.958767860059	127.296927634129	680.357919559113	523.691055477946
116	116	352.220002598159	132.759948322641	670.263716158085	521.852045102271
117	117	341.928075342502	133.450134761673	671.144080984479	526.410769204188
118	118	327.131617490514	134.026589904789	673.340960917043	525.551995924444
119	119	363.341210607727	132.578130258407	664.945539949713	520.941515862163
120	120	349.642101886938	131.952227414847	673.310296603575	522.308772411626
121	121	347.494805042508	125.095454322933	650.542844688286	521.296307332446
122	122	359.566657967187	129.299635382707	673.008076097438	521.74072112123
123	123	328.710007416549	132.587775040866	682.891378848814	520.621722152899
124	124	348.950174311383	130.910605594842	668.716726896685	523.464534318242
125	125	349.963415828519	129.782512118995	703.561282673401	523.536480927004
126	126	343.76401022538	133.217189973151	657.762171031387	525.370857226444
127	127	336.802599357982	128.828387317453	719.595335937008	527.372555628465
128	128	345.997545254619	135.392968957913	676.656921052527	522.838550758119
129	129	323.163381166688	133.482995976834	702.198738180691	519.632833235733
130	130	331.143232381068	127.93603113316	676.538054697433	525.350281838585
131	131	347.081467506959	134.442610845288	664.566817822455	524.405889847965
132	132	356.396529682904	132.937274410821	656.600986312141	522.901869878787
133	133	347.825819698612	128.234464186824	681.929228708396	518.146290567965
134	134	359.327653806213	126.121931860008	679.24275962457	529.483709661834
135	135	372.185955557221	128.630415899429	649.968215659713	527.703552040953
136	136	356.293650513087	130.198515345512	624.27692536843	522.575852685834
137	137	341.555527704625	132.507169141529	655.274482192818	518.978315217348
138	138	337.123998599185	132.084656930975	634.563398414405	523.53664804284
139	139	328.823055970796	130.103221235228	656.249214419895	519.205935625419
140	140	349.033329279283	135.230998926317	658.117480454833	524.643733319416
141	141	318.684575101787	131.183718890304	662.671749774137	528.816422531115
142	142	331.625026196418	130.094451555704	667.848355565987	519.357696025713
143	143	359.449443724968	133.387660631959	688.230613958929	525.158501049387
144	144	371.882655647634	134.690992096996	681.650903252641	523.991744504651
145	145	326.087415519408	134.731062342227	657.68768479294	523.022834089479
146	146	357.176050243237	128.756505662971	689.937239059125	522.076289830511
147	147	334.19211276433	129.937636517757	655.202455248935	518.392108012482
148	148	358.368628472893	139.6793875653	652.833736800567	525.077721776437
149	149	332.313104701659	137.378160844903	681.269080266537	524.264250180441
150	150	321.030780345969	127.014471945487	623.015787042816	517.161763328724
151	151	349.252366667121	133.275870689976	664.53922322252	526.149791821587
152	152	349.808812614881	130.937884891491	690.151758196988	522.739422751628
153	153	336.435998472978	132.240471249945	669.995937679229	520.517254936169
154	154	360.116420395858	128.989540273068	673.386413318852	517.460977533247
155	155	333.384402640533	130.094415331797	651.117317300925	518.122579733575
156	156	346.13445608298	132.056339197928	665.298693025861	523.893839113306
157	157	312.308914849938	131.040663871948	683.685755263428	523.916823162728
158	158	331.206038226534	134.067207531806	668.677129507327	524.676150844905
159	159	362.766978673471	137.896014503563	675.52164729868	529.575455424191
160	160	341.462731200218	135.934167417452	694.948883283362	524.919426450258
161	161	337.435007247818	129.220349281296	685.096486162657	520.060307779334
162	162	361.869150806892	131.0210376572	681.935523109381	523.585958500553
163	163	368.457912827355	133.042179306529	703.783431603782	525.217004708445
164	164	348.573451832097	131.263684726218	661.487571929489	523.454214333418
165	165	340.072284904338	131.856297287135	702.804229125007	523.558323766797
166	166	346.805553372062	130.660436184907	663.862641793029	519.966484746451
167	167	343.364338705468	128.647703047842	670.921089218691	527.095490089506
168	168	347.860300878557	123.211443386506	690.447461267004	522.029665492486
169	169	381.262469412894	135.031522755206	681.543295490674	522.196381999165
170	170	361.75925337716	132.091781441572	685.921010421545	523.367072234301
171	171	322.474065817176	131.15916606286	652.660350377287	523.62852662179
172	172	343.359307969245	132.570479992299	667.110998685627	526.363850073839
173	173	349.649038299727	129.263360732913	669.17829290279	526.781321985402
174	174	349.848255466191	137.97590469862	659.75681094545	518.613171640569
175	175	355.675252594383	127.704776691465	676.974332109744	519.313196711876
176	176	345.910627094615	131.983705868645	672.139643930033	523.121321833055
177	177	349.721451049324	125.313346324268	663.304253141412	522.027347577936
178	178	335.3004465139	130.029631046185	692.284740686212	522.940306932417
179	179	325.042145362277	122.816871731184	697.696994900811	524.605260499802
180	180	346.398171801124	127.038803569134	694.373927185068	526.094698939081
181	181	341.047460190537	133.805567033364	671.816347487949	525.279298190995
182	182	328.836343752324	129.388699602491	651.096652426567	521.039045685603
183	183	360.55627534534	135.289188717364	712.552656299255	525.018771522728
184	184	370.386325077852	131.253944337638	673.82434110793	519.434468707655
185	185	339.251855975573	137.865956282937	666.770771020232	527.052075007036
186	186	326.860525851917	130.21209898403	678.230102313831	521.297512957763
187	187	345.552201298492	131.890119500675	683.741082680477	524.034636204459
188	188	363.226977829431	130.568706847283	643.384343535876	519.259865281072
189	189	339.526943255779	133.532220785434	637.798216236444	522.422834951035
190	190	346.863820377971	126.550226723792	676.841324060403	523.993928284376
191	191	326.507945056966	136.009641076814	644.941389903592	523.43357271674
192	192	363.544649632855	131.669295585402	683.267741246881	525.581664038831
193	193	355.467470343451	128.454097521586	691.29068470424	523.901541044543
194	194	338.794502506369	132.915130684373	693.147453166171	523.001351892112
195	195	351.83159096417	131.041863629614	646.810982876051	518.59060631881
196	196	332.46195745126	133.467211359512	640.887934608947	524.299539292948
197	197	338.33909388009	137.235870084277	670.875404135221	525.316594890648
198	198	326.058384701608	132.2517898232	657.5938679954	523.387326296691
199	199	347.683607436614	124.683526317861	680.079883730943	523.868592325093
200	200	328.18059885498	132.111547656384	665.512996721752	521.863775046664
201	201	327.671350766507	129.815544520072	654.850915168008	520.231329638732
202	202	355.796537036614	130.384157885101	654.643709536316	521.180836027212
203	203	358.154695359525	131.086140536166	632.920043519415	521.716471748279
204	204	327.172195304326	130.22669585247	658.125353620108	519.410617692063
205	205	341.867857397135	131.445486460436	669.534129790691	523.253164110631
206	206	355.625390626241	133.462104284046	675.313314408997	519.971790383671
207	207	339.428295705856	131.974882294847	651.462542253024	521.525903344515
208	208	318.406775118573	126.712792591999	688.053490045229	520.185976154733
209	209	351.256891035551	127.910643666795	660.804647370417	519.022770921326
210	210	340.979630461563	131.759038490088	685.485593886474	524.755950859349
211	211	359.553879488859	129.665100209032	684.120365743743	519.659498640827
212	212	346.455636204527	131.72750105196	649.849242887858	522.469212926217
213	213	341.785720553488	137.58420915422	645.407970585629	522.914401603941
214	214	325.055429501689	133.476036642752	703.245863657376	524.197913678244
215	215	333.549513105611	133.845585254368	670.633661791173	524.375378138537
216	216	338.929234087069	131.94623420957	687.496679248503	525.23585598547
217	217	330.135750699346	127.532427145176	647.771403680022	523.239552222393
218	218	340.955664756829	128.326809656885	688.868390758638	526.749965600122
219	219	340.523442430339	126.954188970231	676.994598965429	516.916182868443
220	220	325.674611293424	133.077687744074	699.22008231401	516.999622518163
221	221	362.521331274096	137.993874715845	676.232301107277	520.895516757757
222	222	374.530573270577	133.033479106269	667.115463678831	524.439546029954
223	223	368.775214271907	130.517666750235	703.834422104761	518.840183802499
224	224	348.59863218248	131.32669799276	720.60729481877	526.55327424886
225	225	350.858870243623	132.12820235372	683.231432539645	522.539772045279
226	226	336.391684926348	130.067423601781	703.54833207561	518.419618374446
227	227	358.860818422421	128.631657439358	664.389811227094	519.977887261207
228	228	333.781559234911	131.859061340306	644.365260068461	521.878721484125
229	229	335.989302807157	129.022903900161	669.561486387835	521.12266876472
230	230	291.319216473228	129.281074513816	675.140930329843	520.736687938531
231	231	325.816568678703	130.700110946738	667.777003174954	519.38765106681
232	232	305.654596079469	128.359777299366	676.388334962926	521.382597723064
233	233	321.267739439515	130.29210844947	636.606566495048	518.567297642784
234	234	342.696368769583	129.403098874701	645.474757316843	526.001593862475
235	235	354.80602899433	132.340857796796	695.150954104138	520.708030822331
236	236	342.928106409472	128.562817870376	677.446251310144	521.52254896419
237	237	311.108120058894	131.884186911641	675.888925618454	524.051571225599
238	238	341.962079738865	129.216100603778	699.319773093097	523.638028526887
239	239	337.619187119079	132.634668638735	683.079999154268	524.413613215053
240	240	342.658191869797	134.2184167823	692.128033996714	521.040412316957
241	241	348.199270065398	133.312759268185	635.215485062129	518.176343667719
242	242	327.437570782426	133.931530738559	687.668315444315	523.747742154183
243	243	336.346562099558	133.296434450111	701.473714395471	520.093933499554
244	244	338.912834304873	133.484306147462	670.86450362864	522.147917679078
245	245	349.310045766137	127.666381672438	652.002818976915	526.170106129312
246	246	339.219747346013	132.752863674532	685.129026091751	522.654546152438
247	247	342.477176607276	132.34233903573	703.909182808412	520.493797723291
248	248	373.476187163526	132.413465166172	675.598627710397	528.17033327762
249	249	336.05711555859	129.405876295605	693.943749562719	524.606468894925
250	250	337.183954915969	130.124546409888	700.66148667747	515.379187254345
251	251	355.954008238596	131.636600038811	653.472600452893	522.840097072693
252	252	370.278977895816	131.544783095817	665.667347297787	525.71291795471
253	253	331.417001912769	135.670801088455	669.364940495272	523.567920918356
254	254	345.002716338738	124.561024149452	686.926648121517	518.804668777228
255	255	326.433384994004	126.947300957543	666.285070476547	520.08889182099
256	256	350.750399162105	133.629551619145	667.558893735595	520.149918376512
257	257	365.750643388579	131.642904783376	687.230035568347	522.661081903608
258	258	320.190457271942	128.934535389177	672.657223998408	518.565001069101
259	259	348.976296428906	133.032971320114	697.266066093116	518.553538832184
260	260	345.670006147003	134.357391700182	659.414959071516	517.473255141919
261	261	392.062458803274	133.433437272291	690.515654858048	527.817769245386
262	262	353.013085301784	128.385050759935	709.113867453739	522.475740910532
263	263	362.524225567672	127.808537805811	667.816635109296	522.690211777082
264	264	331.303163527096	130.881892156927	680.330973543613	522.845340755782
265	265	339.783649373082	134.789805704312	668.23834683196	526.011678499323
266	266	351.536678126739	129.096832731205	673.443621170196	525.764058370674
267	267	352.787777811354	133.460775324178	681.618059379101	524.208455174223
268	268	349.914863876543	130.053051203395	644.97097316745	525.978623572298
269	269	322.509760150031	129.853726651254	648.885084577763	524.028937543821
270	270	356.31120456775	131.065827065129	686.532170015349	523.750071651772
271	271	383.903461953709	131.199915429179	719.929108730023	520.853206574998
272	272	291.74022808137	134.649343627374	682.76556681725	525.730792887347
273	273	360.191204251971	134.379578607678	661.526610020139	520.407603107363
274	274	350.16903901047	131.031018171423	670.986622039231	520.977055290405
275	275	336.943473105176	133.069068291421	676.597487006982	526.060200990833
276	276	349.566390509488	134.111686931085	669.49203865655	526.019108679214
277	277	335.94084740856	131.697330923501	667.850771717938	522.995893808326
278	278	339.891806027307	132.422113561986	680.378863335756	519.999255631299
279	279	350.119897115783	129.235355043132	677.603013676924	522.305207336149
280	280	357.395097123245	133.153677256747	692.449115057853	524.05857904343
281	281	328.079269870565	129.483486280588	673.222626543259	521.43647199445
282	282	352.798287109752	132.098299563846	646.522944140896	525.619598040641
283	283	352.716163709796	132.480625883127	673.530054390328	522.549451896304
284	284	350.264572329833	130.912106814757	676.871633852866	521.103102401788
285	285	329.35520309371	125.511021831651	654.925515095287	520.616691361766
286	286	350.827340107612	127.318905536982	660.806172349275	523.107824167846
287	287	365.637245721683	128.629832657535	665.620848756865	524.164881179732
288	288	329.595415761415	132.467060556004	651.043700205644	521.274512148351
289	289	342.353164578952	132.395983922526	671.275098873868	522.92063785538
290	290	344.966575486926	125.771270901299	666.003072685314	521.760334216473
291	291	339.811855695997	128.666913041814	674.031536186965	522.314196476844
292	292	365.494380412449	132.00778560846	675.435621527786	522.499789146345
293	293	334.910788695565	127.182325618159	698.011176890549	522.911906650498
294	294	346.042974759197	135.727819780224	674.486739225074	527.895258412116
295	295	362.402559153593	130.943866202192	698.180469396653	521.533778225006
296	296	344.359469432003	129.554617416363	699.981822587959	522.71226308627
297	297	390.831330912972	126.980756721369	658.755748316435	526.568238512506
298	298	354.795192048218	125.332112711861	664.144659584835	524.627754634052
299	299	342.255255717215	131.106805883733	645.176167697892	522.669636647256
300	300	330.56801513614	132.584467669373	674.753087172899	519.543200694661
301	301	357.905129037179	132.075434928177	668.112042793065	520.125272418746
302	302	340.86850352477	128.864150112902	651.479069190938	520.342063478879
303	303	347.553491062317	130.430682483092	688.107587353937	520.653356514991
304	304	334.48666340261	136.627052396589	654.793195393808	518.184134683604
305	305	293.245463037439	128.374791321202	683.055945904104	521.787908516862
306	306	336.396563945307	129.015287279076	684.592740004518	526.420134512164
307	307	341.297537618469	132.536520880765	689.566331575011	526.725047125373
308	308	328.302770398059	129.594281348217	704.980824025361	519.688043941711
309	309	343.59940333763	126.140583681233	652.705507540295	522.777451483673
310	310	371.425916360087	134.048631626192	657.018842479027	523.808902012954
311	311	342.672206560241	125.863259761761	659.480904103283	520.708181708912
312	312	333.76243049947	132.926301189569	666.047308112656	525.969510605743
313	313	333.683955422614	127.079795515017	665.554591793448	526.301167811739
314	314	350.390937944844	130.4614741162	686.847279448149	519.63438257765
315	315	333.437098271446	128.005156190671	687.241272821277	519.331227382265
316	316	335.873500917357	128.263741138058	719.572153531389	526.326934256399
317	317	337.569622700104	131.125481278562	677.129581836547	522.499290382532
318	318	371.54477295883	132.51560572472	657.094902697693	525.279141483548
319	319	314.38951211969	133.310812951645	696.676500552962	520.201066486189
320	320	351.882669854299	130.026639766184	682.52562105688	522.507297586302
321	321	341.934767027863	128.078930582083	663.910340802421	526.428497697888
322	322	325.462869412328	126.931595894622	700.395104631355	520.279862255773
323	323	365.406758375369	135.209297679359	680.80253566383	521.12135469449
324	324	339.790839643417	129.663490463276	636.861214659838	530.231985147789
325	325	326.375924609092	132.555096833831	670.102422906671	525.49113981456
326	326	342.420793397454	137.475408443196	667.859364354706	522.329050316139
327	327	345.208927469739	134.926922966379	669.059619361319	524.485951838721
328	328	365.874251653397	134.8624583309	652.057225377986	527.669706727621
329	329	347.377442832156	127.507722361569	681.630012743962	517.643747073141
330	330	363.480910431707	127.770047676678	666.561438559485	527.065200242
331	331	388.632514633214	131.545158619925	681.251526864207	527.762676915621
332	332	351.729351122972	132.973958982098	653.693025235855	525.221104283966
333	333	366.68980465318	132.152147978924	643.127520327929	525.053534094383
334	334	349.484163805463	127.413311034075	678.286850264835	526.450678695939
335	335	367.364869018749	128.472725180584	671.452231633926	525.911520045893
336	336	332.673363646087	128.549308406353	658.160970893507	520.717290035099
337	337	361.56994578038	127.757959051099	665.854661450864	527.389388527203
338	338	364.940173189528	129.394065317519	671.602152945925	521.676379114765
339	339	345.60174547608	134.110755141302	678.813369673665	523.704932353045
340	340	344.626379646016	130.469602212813	647.513313302369	524.716271452386
341	341	371.701599090776	133.865083296153	655.954501948886	526.453200425612
342	342	334.483671675611	128.338191159779	675.354870424396	525.172765685827
343	343	348.320208805014	129.941701369178	695.888190085279	530.091799097728
344	344	340.770698215271	133.418319162681	674.44208997728	521.479269388491
345	345	309.666259944233	129.727724725728	669.936039994287	512.373685852425
346	346	361.277475077217	129.878776432559	642.23603582285	523.18943125083
347	347	330.568696258158	126.9997813513	677.265265437352	523.081406353501
348	348	322.636241192808	124.929872759331	698.612816803071	517.11268463534
349	349	344.097606723699	134.61005036054	666.6891132625	520.018132812014
350	350	375.842960200339	134.885449932587	656.583973147498	527.973755628547
351	351	369.922577280526	135.641663950797	681.659652946775	527.648082434199
352	352	322.984888951042	131.166525048076	651.994664182186	527.863301636161
353	353	339.838263571279	131.755813944076	676.805874639552	520.806850666589
354	354	325.364964067184	130.070178668264	670.311652292825	524.011753695671
355	355	338.218082337431	132.72078291994	671.199761280615	523.073384636584
356	356	348.26995310644	132.947831177099	646.446978565703	518.635982831509
357	357	333.786974724034	131.021922486434	646.583142220575	525.462654667654
358	358	333.270154167678	128.627154743002	681.168188653061	520.008843913773
359	359	340.912822916792	127.696648164223	679.972660788026	516.604114222991
360	360	355.044919551729	127.508597304759	679.685777041172	522.563602999764
361	361	373.410206189429	131.470060797265	666.601838398177	520.700208297482
362	362	325.705316088407	128.561316807806	716.578450050845	521.483686544324
363	363	352.873950203849	134.874132836512	677.37613385721	523.421424304573
364	364	358.42871689228	126.784970885244	669.137462368578	520.299145407847
365	365	353.944359555823	130.677690509829	716.855754642104	527.455857138771
366	366	330.201747356693	130.342150764095	661.014002060228	519.601759948461
367	367	331.105757870714	127.648253841546	650.762247238436	523.672991507351
368	368	365.909502876473	129.564486358956	713.031731600245	517.66067323545
369	369	323.930966883337	130.775071369116	645.089873600735	520.632389931107
370	370	350.585944228104	129.706748016452	684.996599498526	520.051949030426
371	371	345.189233484288	130.009249724593	642.076161165031	519.150975842547
372	372	324.160614388458	136.154040853757	623.376076436914	523.908911857951
373	373	326.867611591011	136.638511762922	659.830732520456	524.022959624173
374	374	353.027963849115	136.832360799646	703.892320765607	520.36359746764
375	375	343.601422402575	130.786836871613	648.869171598123	523.726686024584
376	376	367.339068692904	130.741591768549	668.024828390195	520.760423125454
377	377	334.307473468306	127.858382045906	661.478089133765	520.534286615543
378	378	357.344092398077	130.837784449643	677.552942775846	520.696673265666
379	379	357.377045116848	134.156414418299	648.450236369265	524.533458506065
380	380	345.759192639292	132.330540666923	658.49747162189	522.691286227707
381	381	349.254966185197	127.760866771134	651.509787588346	524.334444431428
382	382	325.724777943863	134.611529655254	671.974191607804	519.188796805704
383	383	336.83988181977	127.4913176365	671.130588998567	523.940639159175
384	384	365.505697457728	132.714931292205	686.287307652267	524.94958647163
385	385	334.269242319541	130.023390582853	663.934556176935	522.268499887374
386	386	354.957795532615	129.17145854783	655.800537699944	521.816783123951
387	387	338.608698505883	130.179969805558	679.833342346708	517.88796678698
388	388	361.694339691028	128.68487974508	706.536000965919	521.028049834838
389	389	334.315057002982	124.72170212676	669.164445617776	522.673446333055
390	390	335.668542007372	130.112847276907	670.282772202296	524.60574958457
391	391	353.462159617527	131.412738634314	677.597311113049	526.64256325469
392	392	317.743060501033	132.653497477527	683.289782969695	521.246021773598
393	393	321.495855972845	131.631209853108	690.119034646048	528.968069332049
394	394	339.551951626903	128.272899044845	688.045748668312	526.57876940568
395	395	338.464592834465	130.857520101745	679.357856655342	525.104092438197
396	396	342.477611035029	127.924629963538	675.669326797477	520.38894377348
397	397	334.891910764345	128.520616012561	695.206806289433	526.587204936994
398	398	360.188330309356	130.986727479351	660.217495835153	527.964098647896
399	399	342.766167993202	127.385177447001	649.138820763427	516.463686236284
400	400	317.942311906694	129.79266181473	683.658272019064	521.439206019835
401	401	367.401118048548	129.572234267908	696.584044534033	526.885429804517
402	402	313.270503739132	131.176559375874	658.691284334212	522.608754486669
403	403	329.573792499544	136.046248296349	660.274829483885	526.071347268015
404	404	353.489524949948	133.979401085085	678.089298696745	523.029971018661
405	405	322.956119593126	136.630252365115	654.123090693697	523.65716344452
406	406	340.30309727652	133.905899266356	655.793868196861	518.066259722556
407	407	335.430280503761	128.822981760445	663.611356022906	518.468517814825
408	408	308.918125984135	129.924723403391	659.507399231096	525.252739325295
409	409	333.443155924646	126.998401483861	637.410127191539	522.648099661292
410	410	342.808347830822	129.497053922231	695.902577500585	518.174079605211
411	411	328.462061147697	128.925727741902	684.723815785933	520.356407681943
412	412	338.011045776086	129.235721656565	683.019662054856	525.305152774703
413	413	353.168497972272	133.832110118964	659.265353401026	525.896333879155
414	414	359.236876081646	129.092348240864	676.900756144577	525.947612568444
415	415	347.953689087504	131.960766426615	645.615064705483	519.794693736479
416	416	361.222831030674	131.215892457861	697.844535569433	521.69678599726
417	417	375.37663891182	123.813460054806	702.88117480648	519.644172887637
418	418	349.509741813841	129.750846089781	714.13228605052	521.474646681793
419	419	353.13032563539	129.708409202269	645.370309135162	523.887178399577
420	420	328.269178883079	132.27945395928	687.699706530499	518.968472267396
421	421	372.159519654255	130.242401117967	676.938665916474	524.236498101778
422	422	342.266991692583	134.58604140074	665.867350600378	528.532928686284
423	423	360.42593630428	134.313843049749	667.145152623	523.103263045799
424	424	352.485151817805	132.828185268181	653.861521814164	525.907193343427
425	425	353.81867101304	132.852506030356	688.299383901737	525.985597840762
426	426	344.575243271609	128.966981659653	675.033962970049	524.431738534843
427	427	343.801535585332	131.957059354664	672.673434528654	518.575447412449
428	428	356.339202557292	135.618224408577	692.429502728941	523.411565208768
429	429	345.676430636784	125.034141923599	687.995949573261	521.963392594746
430	430	339.671876427789	126.28929324447	690.726485156349	516.01310256131
431	431	336.773546234478	134.461798590725	655.946067805262	526.570376055224
432	432	341.357936696122	131.64525106425	679.754177032464	519.609269169948
433	433	313.67813075478	132.129870640352	684.958942043541	525.481623485737
434	434	341.097431372009	131.344508197879	681.222968754427	521.292246100294
435	435	336.16014255798	132.28489750335	666.132950205956	523.184500104614
436	436	310.045108278004	133.291401125926	701.125933237341	521.297023943305
437	437	359.731933558697	131.509384950066	691.278339317804	519.930514936791
438	438	306.472573961456	130.949153700804	680.363141525659	525.15178646168
439	439	353.362183476006	131.840422766227	662.77295237507	525.542514008834
440	440	329.619954975187	129.406834798996	699.106818425916	527.103311263171
441	441	333.523171057626	130.535085228599	665.29010274262	525.781249238738
442	442	371.727620303908	130.304262618533	682.167406158434	527.248409197592
443	443	339.367816481562	126.212776200176	696.627953681451	523.395252680247
444	444	287.714918170511	132.062477591137	704.027306267128	524.088299414255
445	445	343.226189155733	130.441911964319	685.519276901947	523.142996888385
446	446	346.953425580018	133.133716834841	685.186458908958	522.303445656921
447	447	337.669627093561	128.982562361179	671.4261032943	522.422380444359
448	448	368.482173461307	130.838803279819	676.966349855785	522.183502733314
449	449	338.748066461558	131.775166566393	671.323343938525	516.128760654753
450	450	396.491230565929	128.10596715843	689.662911706859	519.562178633351
451	451	315.736774494812	126.874698301702	645.097037515629	523.18810761767
452	452	348.308963339701	131.988953904408	694.095883874964	521.768659852853
453	453	336.508645226632	129.786563671295	695.94710552524	521.878063704688
454	454	339.529541305075	129.971806170738	642.012313087998	523.293491488222
455	455	353.923319434951	138.343872487583	648.853041623186	524.539173629218
456	456	312.384865074993	136.240492867243	660.627675134901	527.209541252855
457	457	348.098946062468	131.620732272758	665.281349242644	521.333985153212
458	458	348.150666813467	130.093493769705	638.214415212509	521.610350396371
459	459	349.493191395741	126.413243565478	677.037452875837	520.481133988391
460	460	366.839404075473	134.904254298668	695.459203891947	520.829748239042
461	461	338.189934382784	131.893568461577	690.37200881851	520.714496448141
462	462	343.051516176492	134.461881157689	666.892318238454	518.469796823714
463	463	364.24491875199	131.585541726004	683.183193892267	521.09308352217
464	464	339.427359895129	136.065556427651	644.224041497528	521.684032324612
465	465	371.327525942395	131.251332269544	685.224024635791	521.352792364163
466	466	323.74191472994	134.966496141723	679.166286657502	524.507171947639
467	467	350.849137123113	132.504594493717	680.340829353681	521.515210418105
468	468	350.499432510006	128.216111814824	665.183026572577	526.349051259185
469	469	353.411244699581	135.185413147226	658.701485062885	520.106120534584
470	470	344.056076587358	129.989041740458	668.013508259936	521.007458818522
471	471	344.292445082529	133.049283069392	698.463724890132	527.67172424045
472	472	339.887622400105	130.064418255528	675.240646090219	522.392473057927
473	473	320.59157901679	133.152900963951	674.068376635721	523.778862772063
474	474	342.204712362708	135.5841381256	677.879556231359	523.418169543639
475	475	338.688909835885	127.658385629576	679.986023644365	522.868963810087
476	476	342.349141973143	132.938416228154	648.008401815699	519.183521878034
477	477	340.183760172793	127.540568158331	678.621908785487	523.937198114893
478	478	347.259710695297	126.504759833771	665.782056666019	521.551970189606
479	479	320.034698027497	126.707278404251	648.50471947878	523.296228657178
480	480	339.823398090793	134.954999978495	643.81825633171	522.322822454297
481	481	345.818522115544	131.523529877746	660.606898951294	523.443342019117
482	482	322.215825249597	128.284842131666	670.045477807914	524.978725366019
483	483	349.000952915058	128.885786012589	663.508675413207	528.342482418666
484	484	316.968695421786	133.991527910497	697.381513357655	522.016461732883
485	485	368.643492878521	129.813514586167	681.953802302854	523.231928541471
486	486	337.046743946069	132.665603402051	695.809143822621	528.474192853543
487	487	363.768009739949	132.34300247823	676.261411904113	523.057133164262
488	488	372.17270593514	135.015818016876	699.959069793546	526.012561617387
489	489	349.44607891962	136.467843778902	672.816430205932	529.247056549541
490	490	371.560380446729	128.193094615044	681.503283694415	522.732639281496
491	491	323.336911337942	132.333091432204	685.344361138012	520.86536186173
492	492	315.411128094349	127.610108210111	683.954558598227	519.95956255923
493	493	331.288918020002	129.889111847004	648.665636602951	523.874368218791
494	494	331.770034113421	129.153909040976	661.535213234317	516.767988887412
495	495	327.310488595157	128.495055550903	646.577892199779	520.819231904031
496	496	340.407153929444	133.080492322082	655.255685780453	523.015251606392
497	497	340.766929619473	135.006472695231	666.154190140601	525.941236573781
498	498	338.353657403867	129.972603521076	681.921917614776	529.161581489307
499	499	337.286716177497	132.070583428866	646.800665511806	525.373515924882
500	500	371.711015781193	125.625723575942	695.049963160309	528.571532621929
501	501	324.888289243479	132.802953681114	709.193993373657	525.432947736403
502	502	375.829303941421	133.603348500814	688.136847949438	520.936791587107
503	503	379.130849214501	126.838529073517	654.918368722544	521.838577470021
504	504	350.690767434753	129.547935605349	686.62403560639	523.33650902283
505	505	312.606339036661	127.172398595263	665.456256610765	522.535478048984
506	506	340.856096893488	130.463645656072	682.544279059932	524.204075374142
507	507	336.002263610538	128.964655223025	700.704034123728	518.709927753106
508	508	344.093057246739	132.301556504886	661.04992414272	527.037120523649
509	509	352.269953210833	134.858434282418	649.323275581394	522.178960074459
510	510	338.512162329323	126.724964159008	679.055993370274	523.249420829796
511	511	322.764475238488	133.977784180103	659.555346143956	524.048655348004
512	512	347.543587029585	127.848045232434	674.562230103658	521.760376676877
513	513	327.8067827616	130.082869556005	668.657723541736	525.163001509589
514	514	333.071961257301	133.522161641043	694.879924462595	522.755270226215
515	515	328.93513091008	131.581952548537	678.68665042027	526.883246666109
516	516	340.460965363116	129.952062791672	678.538127862987	521.151964651499
517	517	378.554458826097	125.976829468322	680.417664477173	521.271871344107
518	518	329.741900214022	134.037458093619	680.155736820292	518.874018214672
519	519	355.171878559216	124.84541949203	677.927837174346	523.075547743167
520	520	371.486506806764	129.652351506998	637.907852335242	525.03126609132
521	521	360.699759010822	133.53701343004	688.307033877618	524.941599754631
522	522	359.473466638171	130.421288832978	672.651745467029	523.433353351966
523	523	335.407694214164	127.821004767949	667.992468596476	520.593079652184
524	524	326.099413892521	130.33011432884	681.222623867209	516.130662882483
525	525	345.908473689096	134.113244810512	660.113120361456	521.335880940593
526	526	356.942499675313	130.63815194696	677.113030833134	526.452992055783
527	527	324.515868830351	129.714954800889	687.146289127553	521.269225576338
528	528	353.646537848259	134.607988695397	676.741732853418	523.771490420393
529	529	355.801527669628	129.955000417846	686.110944499599	522.302554491676
530	530	334.458206232147	129.12917608549	683.292933785001	521.695106156846
531	531	333.676204338282	132.249740419565	667.265674739651	522.278847437194
532	532	329.648494939309	134.149492182127	657.884203941829	519.45144452201
533	533	352.586553031485	134.549067598204	648.6707180561	525.408842127611
534	534	329.556594277852	125.432233875172	654.894435283006	524.998035423434
535	535	328.473591046792	133.660846306625	688.232492289399	522.556778208385
536	536	331.009939534408	132.727820929996	660.020961994235	522.611315631542
537	537	327.404120528133	125.396286932972	642.977035108096	522.063850732897
538	538	344.79015107141	134.874216241692	669.071715645602	516.250221095625
539	539	365.83827033503	131.292530474916	661.694959590709	521.309832296791
540	540	311.834646540396	131.292166982482	670.691462328756	525.262143814563
541	541	321.091788221397	130.38622164316	683.52255671952	524.04990353556
542	542	315.895143387181	127.727712627184	699.733161763284	521.465627451661
543	543	345.6815756974	132.916160225015	666.791889585618	523.479239001769
544	544	302.463344443451	133.352546405627	642.396676458492	526.002323077326
545	545	337.552937583347	140.269362448361	693.76528955495	524.232251751201
546	546	384.449674604899	129.973546484899	650.571744833126	523.310881049582
547	547	360.563650138423	133.590909720277	687.49876114405	519.034895638198
548	548	323.34633424419	128.476718875366	638.707076818209	519.933512474843
549	549	325.527120597514	130.136869152748	681.520493627137	525.074772085396
550	550	356.826577108939	122.080000973818	659.028027132134	518.413821022137
551	551	329.964144732343	128.926312586229	680.209689259665	518.742303274047
552	552	362.078099225978	131.17211119609	684.024266511769	530.307863502261
553	553	346.356066202367	136.565069233436	691.696252123039	521.087938256524
554	554	326.468630981628	126.696650972877	688.72366794303	524.532453887713
555	555	329.0491365987	130.999039771707	654.263212554869	523.381251105145
556	556	332.292721346273	130.303083384414	660.525494988736	525.989034510325
557	557	355.041345772153	134.990157607075	662.041322879168	526.741702026319
558	558	353.177547052734	133.125872477738	674.127711697003	526.108643867282
559	559	372.082022601742	127.50609179554	669.28448956818	521.251060947784
560	560	351.887373596281	133.061901957529	683.698940242424	526.19945247847
561	561	331.576492456569	128.442123884767	655.953300927581	521.627442729917
562	562	323.906389659385	130.527550997857	658.175830772815	525.029048039015
563	563	316.248986313503	130.007231569646	679.176421312527	521.546733366986
564	564	324.778361602224	135.95303697667	663.926658996205	517.078763679763
565	565	366.745482973304	123.360611395623	662.44989509187	519.346315765962
566	566	335.697468750495	132.673118229786	657.088969932627	521.26506464668
567	567	350.18130578553	131.125819075326	671.482403791783	524.054038358984
568	568	391.303432557506	140.154704675354	675.799900631194	524.270339228
569	569	346.705558454786	125.478868701569	689.067123404851	525.519944375724
570	570	308.938511693784	133.373761428476	677.459194277618	528.768287822664
571	571	326.158307387291	133.399460879821	667.67845960132	526.775317171797
572	572	343.604005634614	137.119890457659	664.606042344823	522.144621331409
573	573	320.358144087986	135.756573528501	660.089348895483	525.065059079509
574	574	336.234149184315	126.252866782113	684.807568704739	523.084214348653
575	575	290.750492807028	130.175118425854	694.837831473178	523.542827637252
576	576	343.939223125342	133.930197071162	659.644914045409	525.824355419556
577	577	353.48020375435	129.100499846373	697.210062855385	523.543279189495
578	578	347.536880712941	132.067023832993	702.012794073101	522.141072641277
579	579	337.32068059157	128.439893910476	657.414411360089	520.191402556375
580	580	308.169516831048	132.284428431343	718.50140284746	521.917622054203
581	581	359.739628324979	131.700880077402	708.403419298685	520.035046443357
582	582	355.557372034178	137.887378978945	643.472740305503	518.177429921786
583	583	348.231996257324	132.339996605169	673.625743236757	522.615887995339
584	584	325.735086019039	127.701523958496	685.629260893352	521.070215496832
585	585	338.660715283966	134.624878148734	682.228867113891	524.154311637638
586	586	350.347351481288	130.729432503188	656.926503241036	524.58619155668
587	587	347.920614205168	130.936494428452	666.771123249354	523.527194709552
588	588	337.35741187147	132.275975320022	674.715417042871	521.674266465509
589	589	353.244343377811	125.747821304722	677.972475148385	523.410685858329
590	590	323.740280067795	131.66683464306	681.536728243851	526.962791568999
591	591	340.168881333435	129.713786827771	668.397442462288	525.34434250189
592	592	295.573492231478	135.645522657505	686.408596108432	523.052806489293
593	593	340.216405635465	130.261886896976	661.023210198626	523.065812261827
594	594	307.764642263352	134.417378401746	678.265035985802	528.248954652288
595	595	362.093428168284	130.758342730049	680.804962277139	522.581243853645
596	596	337.428203462638	128.58909822783	679.021355561854	520.410318097406
597	597	339.560149182337	127.2777415494	670.173351179336	523.819447305378
598	598	339.539472017688	132.323246619926	675.350340781801	522.201933858434
599	599	355.853935407309	128.570249551573	662.746987301727	523.107775940901
600	600	371.317055232792	129.605286813452	663.978995751781	522.858310128749
601	601	354.975955309659	128.656713456222	678.545455156348	520.843635259518
602	602	318.210865238093	127.663114584316	680.322557774369	525.677927309144
603	603	354.879266791515	127.318201394761	679.37816827732	525.942497059097
604	604	345.539557393764	133.107462018437	679.364525801014	524.445672909676
605	605	369.494474332249	126.989043102227	686.640744045532	525.558061998174
606	606	359.742348084564	127.328741738459	660.96953594929	520.699043483111
607	607	343.903136367111	129.787783452288	693.24266148146	523.909900736002
608	608	358.182989836605	134.182708307238	695.238549342107	518.389323426188
609	609	344.586976292976	136.458782025449	680.842003039381	519.550879306887
610	610	336.702863232106	132.241399274091	664.616799439843	523.669350880369
611	611	330.605179985391	124.35446865927	656.998915660256	527.84113679706
612	612	383.678852240913	132.942923709628	658.750609811511	523.242177008223
613	613	337.405826186345	131.450244083736	665.557760523076	519.135410534724
614	614	365.309004358949	131.90240986154	657.506731849079	520.27077949453
615	615	376.138347536938	133.114685743836	668.062728500004	523.582168020055
616	616	340.071361553079	129.777412201861	662.243503021063	525.299937301216
617	617	383.387082279923	131.173387328681	657.929053213601	522.023401591007
618	618	325.34374711605	127.761475866656	670.214619515246	522.414358848075
619	619	337.435409993046	131.590540312385	682.037751275899	525.326604854243
620	620	358.480112541704	131.798715572081	689.318072896733	519.776374199547
621	621	357.15452642497	129.15792591108	668.724205872265	526.71644642946
622	622	321.944073661202	132.763753277719	666.397847341393	517.729223459844
623	623	358.097699388784	135.152618441489	660.749182405627	521.221601430085
624	624	332.503069860534	130.603549757904	683.555877472514	520.203322051019
625	625	347.000099291758	125.049405823007	663.437570040626	522.108598001692
626	626	353.67149583711	133.706400592593	657.255881919636	527.79150172652
627	627	334.632385745213	137.981604893971	663.665560264002	526.953593565827
628	628	350.23528191034	134.4217864156	665.669239400934	522.095921176088
629	629	337.69540955427	128.329938544926	672.884771503984	524.130051212425
630	630	328.500901754526	133.63690319906	652.63485145152	522.630494579761
631	631	339.130012944447	137.517483048986	644.439233689561	518.447228340739
632	632	325.744610316257	127.019793641205	683.488390045424	519.885927442308
633	633	332.894210101351	132.649061191173	686.449202096746	518.272421641487
634	634	330.727952378328	131.452979114877	673.648185837284	520.775777166109
635	635	340.256757184793	127.649480687822	661.108804466402	525.151831742566
636	636	354.754847989632	130.983455917909	663.733017061583	522.136508364698
637	637	368.188147424899	129.932556163925	673.559322307152	523.855320353593
638	638	311.262631359265	127.98720324839	676.671643682373	521.575551038427
639	639	352.977214634055	135.472725255262	666.79134667338	524.72420054517
640	640	336.054239897041	135.328747047205	656.468516433069	524.270889223391
641	641	305.018900706266	132.978156513435	692.612252189251	522.488015705011
642	642	362.963861415845	130.150000012802	680.785698090125	524.219831164934
643	643	382.540066311665	126.19192650447	674.230398233669	523.709252579952
644	644	334.418496181949	126.504067289732	677.311884260603	525.949779865573
645	645	349.948471765875	133.280279011246	683.056104555496	521.442216340096
646	646	307.877519195519	134.31034184478	648.525639926758	526.074835718069
647	647	346.31783495567	131.437491989871	661.722434163716	529.396961933088
648	648	325.422606265066	127.635326708407	688.466427064716	525.722396437678
649	649	353.854344570743	132.067750341597	681.457705544808	518.897074137474
650	650	342.928873644002	125.004279874113	677.921427293255	522.799103332672
651	651	333.416536573971	132.149527388627	659.663468164645	522.18834299704
652	652	350.789068718898	129.35649321151	670.349658722831	523.428452897939
653	653	353.320588974493	133.414753042757	626.812911195868	522.964426572884
654	654	348.666039169178	129.927939617196	659.495880348376	527.562894846702
655	655	336.408563809241	125.865348032901	675.524965235135	527.29671132392
656	656	344.636641331149	134.332336036743	673.445593972771	519.97852563884
657	657	338.558272605609	131.51159708092	660.358381837024	517.077493514293
658	658	354.350966241114	133.39477506935	697.619605213384	520.871300959093
659	659	361.265788323165	130.133695547703	672.078521522376	521.881524059167
660	660	328.989456368399	130.776019850877	644.565476760329	525.473551411741
661	661	337.142853692084	130.991295375088	660.104316657192	528.487980514856
662	662	341.377115189025	134.545052979612	678.457003051368	520.510000026777
663	663	380.443495564636	132.411864275433	643.826022164561	522.981120330859
664	664	362.151367144071	129.851080065383	660.39117908251	525.267374095306
665	665	338.041104649767	130.35428686119	677.753068873398	526.024095517893
666	666	361.494970945399	132.92911844256	636.759731058036	530.324233200218
667	667	342.607250899455	130.479421355297	656.455918732162	524.140903509389
668	668	341.252454661896	131.515009779721	675.600254244083	523.114127236823
669	669	326.930238867467	135.55054515026	663.392598150337	522.466348999285
670	670	341.144316687052	126.655816303674	607.604738995744	523.687164261913
671	671	338.94739546761	130.277037191074	639.776811713488	520.838651603373
672	672	344.685653982555	133.060688998916	672.663717793031	524.208706675228
673	673	328.506238158152	131.746292841605	644.141617155246	525.537034424647
674	674	312.189705182365	133.033821977145	662.905063368931	518.657475939216
675	675	338.571300447167	128.884466871082	682.783925773269	522.91233308727
676	676	354.699963910795	130.37286062386	675.171305114727	530.840725190362
677	677	325.924354661984	129.031555998779	669.520915081496	517.817787075497
678	678	354.030707398816	132.316336587204	644.92128164653	520.352748236103
679	679	342.917126196631	134.491185328208	678.344195946474	527.034907512935
680	680	358.158516846064	129.668726282886	670.170114010446	525.742874289105
681	681	352.865877935797	130.898861570448	639.512385440607	524.762418284108
682	682	335.689193882831	127.656119857287	668.657851030279	523.133998931524
683	683	349.164850223518	130.148469653793	653.661195380903	520.856113328683
684	684	317.936053427457	125.933268800126	687.153805284833	526.332946113298
685	685	331.252211299957	125.536123089864	622.404373588218	520.68398751921
686	686	371.401796977278	127.799913807158	679.038908808774	521.679170688125
687	687	326.205081067493	129.222485622648	653.789169188384	519.211312090477
688	688	336.244896614745	125.835545985497	672.993738426776	522.344519089581
689	689	346.657798131774	132.23726032951	653.870469558658	523.514252438259
690	690	339.43165177985	126.146961875609	651.053300014872	521.865910173187
691	691	357.850698655362	132.262268113058	677.672299063921	525.849720840841
692	692	352.185553561071	128.617617296318	643.354704374993	524.7461863286
693	693	329.799718889265	133.08963609926	689.614400395688	523.882993998267
694	694	328.360073236598	131.172692631676	674.21517809701	528.461814939467
695	695	339.936423650073	134.469520626027	673.95770541259	526.344566126117
696	696	360.346640435455	135.519606437192	671.675151856468	523.519636742156
697	697	331.213830794539	135.142273407217	685.33130120828	524.942325328804
698	698	364.203733670847	127.579590101435	684.436758687097	527.913152512189
699	699	332.273594333707	127.620364855742	691.459203233523	524.163862549762
700	700	320.58571630966	128.703465001693	682.02507603396	525.783166504871
701	701	346.306870639305	130.608907849605	670.482627021496	522.361413765105
702	702	340.769316669608	130.342627037797	671.783601196418	523.220444212503
703	703	347.977552867149	130.109435886439	686.642782492872	526.972705315637
704	704	322.97547565539	130.059330562595	665.238276617775	520.326207541397
705	705	358.148462865134	134.553490195459	688.160277586741	520.630398531165
706	706	314.083533431075	132.676961998099	660.187802251805	522.436206811908
707	707	332.111194008827	128.259750815691	662.569463804772	523.83886015082
708	708	372.502216710734	128.030871393366	658.273711344798	521.316293262399
709	709	350.57981627008	130.642493288941	695.018563993187	525.690577319809
710	710	366.517516635053	128.095960360194	665.396769585441	523.415621054529
711	711	330.857705918318	131.633916296371	676.071571989629	524.565520579652
712	712	342.255628614025	125.36080408698	681.140040164565	520.81660299023
713	713	353.515027012965	134.910146819534	691.550161015884	522.991538299249
714	714	344.700552911043	123.850720697282	654.635676413323	519.63239108589
715	715	347.123945970042	128.818025791582	701.829736605657	517.63643094913
716	716	347.466245787419	131.038679149589	675.365423266768	523.570688949321
717	717	337.289771364567	130.434906380769	637.307568682741	522.16793758671
718	718	358.191351147502	131.237356103015	681.650081944753	524.93989511012
719	719	372.818972620637	130.314578596023	681.701751271659	522.258032458609
720	720	315.378695884066	128.311352711207	662.134585395707	526.647625097874
721	721	344.565497711095	134.902023043468	664.920751331753	525.761074346621
722	722	333.307700460569	131.774711388139	676.60655158827	522.369602949243
723	723	340.50061794027	134.2090798539	665.733718293816	524.543223788833
724	724	362.582382490297	137.199194271758	660.907541815153	524.543623741313
725	725	336.833756375065	126.194368225159	676.513694213842	522.424010732469
726	726	378.444992339952	132.661665957414	663.360867617469	518.966871641519
727	727	380.265887647767	129.084229843859	667.407950334782	524.103516556492
728	728	393.052995461725	132.569142169441	658.390304530004	524.041690864863
729	729	363.445646020158	135.184860142625	672.551657533573	522.94185025393
730	730	342.556714967401	130.836230983082	679.572607914637	526.547911221255
731	731	314.284228942132	125.758435641832	691.489063493093	521.205703610844
732	732	347.049475798689	131.753873960478	646.365333571019	518.736742369746
733	733	320.184653026179	127.874025683477	680.108999699099	523.345151736957
734	734	335.886604160524	127.52727395529	687.688642921893	524.521470702807
735	735	329.718733043199	135.217373575298	680.053485584319	524.45992807099
736	736	319.469188892116	130.536028008977	665.712665237815	521.222294658462
737	737	336.511146832135	130.136783443749	680.172088216827	522.869558576208
738	738	329.760270511939	127.43235187292	667.367951943932	522.963518087162
739	739	353.766333005514	132.968632540986	676.469963459739	521.417181710142
740	740	344.175515407387	135.269912726577	680.719981356217	519.383575737015
741	741	370.003085312255	133.098485731793	687.256283947925	523.282794568312
742	742	355.51125095929	128.801440509874	697.094800384816	521.835892056298
743	743	348.326592385826	128.837043373029	665.702105912564	521.05104133388
744	744	352.696420662513	131.269422364417	697.236333794795	527.656959872921
745	745	346.677968430621	129.590901186519	650.149294225517	519.122687525884
746	746	334.403210557173	128.789584888284	668.420328911459	519.277183275513
747	747	353.596960371865	134.852838155369	696.668547594851	528.557925265098
748	748	353.550587376922	128.545682223827	669.556053829375	523.482191265055
749	749	350.367111092359	132.768221772422	646.876687952522	523.599364805796
750	750	323.732157201307	131.291300391662	665.96038517679	523.916028956302
751	751	372.029188924159	129.219256342165	652.531742281935	521.254580247917
752	752	338.178352292302	129.252459477878	666.577835150429	524.377102030388
753	753	342.569855016145	130.459199684891	668.906800403254	521.570972278795
754	754	331.612601793676	130.944847999432	652.604976342825	526.478692730955
755	755	325.599082776129	127.56954577552	660.436137961102	520.640054935993
756	756	384.874002792284	133.690782347351	675.404786324451	523.133833193841
757	757	340.059826252441	129.038597844462	636.969515675481	520.186457269908
758	758	347.545312915883	133.528498636481	693.922101466138	527.380745815407
759	759	340.901008546369	128.526017596667	679.214290637034	520.476631548402
760	760	358.735756586635	131.763486922317	668.464989326669	522.231973774036
761	761	311.511386345997	134.356609340998	670.824894870919	524.255174863816
762	762	319.825606161168	132.499239100153	675.030672135352	521.853375515685
763	763	339.298745270875	131.213637650258	660.283198648354	522.934869706871
764	764	323.523084725677	131.180680337714	688.005837511289	529.856240668831
765	765	318.281920422493	129.292662384878	664.08701763712	524.238501440437
766	766	325.838120644971	133.766674096886	677.281884083741	519.592294182449
767	767	336.097902632437	131.630465426439	655.375330020498	518.962230823713
768	768	351.830601559339	123.490187573187	667.722482987482	521.179844870541
769	769	333.467795963489	130.50860266932	664.570721029675	520.527237237351
770	770	340.686745256669	133.063727626172	658.436674638847	520.045389923012
771	771	320.43804249211	133.16663541103	649.137079321477	521.254392989391
772	772	375.780467326715	127.905691295493	677.728399603412	528.200796114237
773	773	365.293448180574	135.932586437897	675.386293773292	526.646562465436
774	774	325.503415837905	133.260530909926	674.351100254241	526.362377042974
775	775	354.446106647416	128.275816527271	664.136313814632	525.956318719818
776	776	375.801930873502	130.711670493868	680.935653025926	522.769737466931
777	777	344.9135592944	133.485694069247	671.968753072812	523.440503195732
778	778	333.396269063389	127.284762080738	680.459335959476	526.768145916104
779	779	334.089773185141	133.983409913365	664.52844453358	516.726475742887
780	780	380.531642931168	133.040100451932	670.232335649073	521.211047596551
781	781	367.313909011496	134.122282449233	673.70494338091	524.285750900126
782	782	337.2649607609	129.552921084225	656.457942098905	524.246998115811
783	783	343.819048337419	131.799157316183	705.541012874408	521.451901850815
784	784	328.153676630812	131.409173560319	674.500631943535	523.016267080319
785	785	324.097085149302	132.535518028734	676.880457141856	520.092978832552
786	786	359.891329218118	130.491861135189	713.035325728852	528.364143577703
787	787	346.337166857786	131.842644797037	675.178451033558	526.284170759724
788	788	358.349161521498	129.775294760228	646.710260034968	525.016550747123
789	789	361.548698838434	123.437599650854	693.985104677751	521.430750084637
790	790	362.49931130322	134.343054171479	660.866284951209	523.127695250167
791	791	355.463836848253	131.62013491411	637.10731569203	521.59509696732
792	792	340.523765566101	129.1375087088	658.577072541632	525.753435832377
793	793	346.374892697211	124.855214016635	665.619745882313	521.348626279494
794	794	351.944368406104	124.105196892583	642.58954209804	527.460049135802
795	795	349.263461559027	128.062320527795	649.644104524395	525.632855385516
796	796	350.583419636742	132.93380855834	670.20165363436	523.438357252567
797	797	348.342859483374	130.390466170205	647.679493904055	525.351029665908
798	798	366.192865371995	129.747182667752	680.034587970353	523.474441599403
799	799	349.953538846293	126.340777174825	680.612678522109	526.540497685591
800	800	361.282604354093	130.955777612945	656.492196468548	523.197518308629
801	801	347.862661925104	134.658385241412	667.892530789369	523.459474526991
802	802	362.575123589902	136.85938158038	669.637369976654	522.39473220118
803	803	347.797362470712	133.595330933259	648.278503965214	524.121115197578
804	804	356.335879068791	131.07095716953	673.422381627885	522.343146574878
805	805	359.839799222528	131.239285343583	654.430269050808	521.077938062604
806	806	322.129376679199	128.283603877468	641.462754004718	525.843966676856
807	807	334.396944289485	134.775749643852	682.871891662533	522.427796013673
808	808	325.323565474784	134.855564922444	674.758431275353	524.951797382225
809	809	359.297937777729	134.61179460292	677.381304304172	525.989276798848
810	810	349.26797750864	135.205934951384	656.862741256562	521.891925191614
811	811	329.233348722919	129.901719212854	652.480193295337	525.142751397216
812	812	364.834742529143	130.315550600566	675.175582359889	517.371187507536
813	813	313.002907937461	128.991089851121	657.564690536072	526.109254706502
814	814	330.661621274358	130.154278726814	655.145319174511	524.1660474086
815	815	351.235716044579	132.196981383703	651.041708822747	523.289553947003
816	816	336.142926362162	131.773455126632	677.664854682788	524.524300926741
817	817	367.895846912241	127.691979280354	681.736884219741	524.740451125508
818	818	359.211228719845	131.80506399186	653.967520568051	525.425643085661
819	819	346.856464460783	135.424723365016	644.974786423028	520.121440195965
820	820	355.999230119001	132.310486222846	683.684326260373	521.239886833766
821	821	355.221360370237	132.187583567779	668.083492301129	526.67378238391
822	822	324.53941222933	133.97094401263	711.654046287629	523.510589737317
823	823	344.388357652151	130.126277100592	660.599159592351	521.473892836325
824	824	316.652294364291	129.499750904297	683.929919740388	527.002858207063
825	825	353.729976489981	128.561973485227	681.239790976748	525.935209608569
826	826	351.045616255729	137.062017156682	676.839448114661	522.793116050307
827	827	362.623332761011	127.250829242081	688.657709182323	522.026131286183
828	828	350.826613942426	128.717727127189	695.693691745611	522.613721462582
829	829	341.173652827218	131.145084389228	650.317488090544	522.894989882925
830	830	352.048381392444	134.299485039349	695.270969422734	522.848459803528
831	831	356.978109340045	132.479303825346	668.71326857699	526.520615448865
832	832	338.532256729464	128.41499466725	675.035383555094	520.424866728246
833	833	311.445056058036	131.776431442573	686.507988708321	523.94084564462
834	834	333.973575225472	128.364314492983	650.024258731701	525.756277504574
835	835	343.677394996117	133.157077229372	668.144299978351	524.096576489779
836	836	342.714920069885	129.85119037239	699.419331567959	527.557759123426
837	837	354.514116843024	130.042599747716	653.970382486462	525.936499669214
838	838	362.425939182555	129.096788849561	690.166040021745	526.026699440897
839	839	326.361754406569	132.997821420696	695.157155965286	521.524558257054
840	840	386.394957173946	132.970391813826	648.070487613974	519.985262636118
841	841	361.83934257277	132.513807334766	663.354448167838	517.852946419642
842	842	353.064297078321	127.000669347646	682.268363293538	525.549437693699
843	843	322.471948485929	129.701619672798	681.160816966889	522.087529140557
844	844	366.637126838836	124.083337729031	682.300342903063	520.655632089203
845	845	346.021202942027	126.053036104858	667.593065426356	521.256708274968
846	846	355.527651988501	133.245940785508	687.318187461488	520.602497428428
847	847	328.102704862251	136.882407630294	694.998541393016	524.344611893276
848	848	343.984612963203	130.659656003754	678.651721201413	521.668484098306
849	849	320.115220781981	126.48026163729	665.2755554893	519.97431236721
850	850	337.255369686807	126.532311721859	671.054678682069	521.122344492498
851	851	340.475570991812	128.07011865856	647.27467473567	525.22244177004
852	852	326.700847207926	137.033774478547	654.79964718933	521.101642756843
853	853	337.323302791996	131.722445259491	688.06763006592	519.009470022305
854	854	336.403843592594	137.770307738611	690.661814692179	526.619711577667
855	855	317.057453837885	131.531355225268	692.14317983259	519.621240801665
856	856	373.989306112326	127.702786764808	674.729877837945	519.419829086108
857	857	355.931247626232	128.145161988143	699.131119732211	520.126647816915
858	858	321.278194858362	129.868078242168	676.949205225218	522.57457827328
859	859	332.259513335106	132.280301626774	655.639124628192	527.666091425591
860	860	310.331435742362	131.011899095889	684.252537575608	527.381323228464
861	861	354.120677098872	133.198823897253	663.662438724151	524.835774109417
862	862	351.65376633716	129.400000330576	678.702888529818	523.669716334179
863	863	357.044471452786	129.186132543347	617.558648809412	524.058208843055
864	864	353.659369827163	132.599594313351	667.095042371761	520.331817728038
865	865	322.98046488568	134.352271528074	638.666980792932	520.62184426698
866	866	319.786625624611	127.920874344902	686.822072538285	522.554160154805
867	867	329.774801097841	131.054250805065	674.710078353302	523.774429214686
868	868	354.404840790202	135.270090063083	657.795556696566	526.313882944605
869	869	344.796992570407	127.197730570023	673.211252738571	521.457768627062
870	870	337.80038996714	131.54142381521	685.455677626359	519.404795355749
871	871	335.578934864104	129.063146976648	672.969778319547	523.437971994109
872	872	319.030404875971	131.077403582955	676.093298598781	525.645007627253
873	873	352.237925887476	126.746135211278	681.425621876884	522.149756314145
874	874	368.292075393059	131.62882850052	681.212592391463	531.619743581742
875	875	351.947469395644	133.316839141194	674.957297378387	525.347767450331
876	876	329.266688720686	126.86431343994	681.742082408433	526.966812417667
877	877	359.62245770853	125.406916299071	659.503120843633	520.492397418419
878	878	340.760835623686	135.30844917505	653.8233305116	527.756394825544
879	879	352.361793845178	135.107768237358	667.000350486408	522.815787287674
880	880	340.292887527407	130.883356832079	683.661023500034	523.093522240421
881	881	351.408457366117	134.473894131341	671.920046966719	523.384776113063
882	882	370.210560579139	132.067602971867	703.536462957486	523.918561108131
883	883	349.0262156971	131.951261803339	662.536709866412	523.309052746734
884	884	360.456553270497	129.818345302426	665.772971445374	527.768371320685
885	885	356.185315504648	134.429359689395	694.358799941235	521.777669643295
886	886	347.210552532733	132.071735371675	672.612575779496	523.360350472496
887	887	356.575971394686	127.147989670409	630.986806172781	528.349657493276
888	888	347.53519762103	128.039223873502	655.817088045444	521.600913891662
889	889	360.349411341122	128.044131548543	714.14851870068	520.404231641808
890	890	335.614692724719	127.687646847798	677.245083264591	521.076022269502
891	891	327.146339039448	131.094670219273	659.762989254505	517.526078500405
892	892	361.745430387021	130.226855798464	667.6065023893	522.051394145693
893	893	343.31539204138	136.313863695633	669.198592734183	527.555870990278
894	894	349.070836706404	126.986739280628	660.615037857261	518.062073996667
895	895	345.495321520229	130.048381368722	682.994051152396	523.158975475413
896	896	360.231899596669	131.875029774227	678.747446803419	521.827062838938
897	897	364.776989107312	136.256011130691	668.317938305085	520.245434646975
898	898	323.10315556368	131.247385026815	687.279628774192	525.77947839436
899	899	342.005615531389	132.711734570749	670.17004708539	521.96342444818
900	900	342.319224891056	135.243885169017	670.077358336104	524.182438218232
901	901	377.87620177812	133.05015922002	675.896216938119	526.425467494936
902	902	326.055807264807	125.772462988799	674.469378806991	525.017496325908
903	903	339.24722869461	131.298224410697	690.458880609936	521.62356493315
904	904	335.864385829066	133.175100249993	684.32591469767	523.324617173835
905	905	336.99782472767	133.207459146672	700.44391954185	521.325137741218
906	906	316.560935490448	133.01729068598	695.62418904315	522.965293353677
907	907	350.285300824567	132.137182982337	636.752399921968	526.4937688745
908	908	341.351549009502	130.216389795799	675.985753464604	520.507312834342
909	909	327.211773522038	130.228589075315	656.302419947127	527.52014777895
910	910	358.22228850624	131.631279773402	675.374053357839	524.579403106831
911	911	314.83061398367	131.46008524916	665.645109647558	528.77384347767
912	912	323.776351575708	128.270842315265	657.200898673551	521.253885082066
913	913	347.317282776401	127.008706917107	661.41036431017	522.876534991106
914	914	343.154185934879	129.604454003847	685.747585125609	524.932762474779
915	915	358.920660376709	134.895691930052	675.660528407858	525.159176421396
916	916	368.057943796186	132.266589517078	663.510056375203	519.373977156341
917	917	359.493008144108	131.399622747512	681.57169445818	524.605827165494
918	918	317.951492234068	136.886251513567	670.52495003184	523.754045820766
919	919	320.365531857925	130.358567759218	708.519832957403	520.767642671021
920	920	342.331386472998	131.584195427283	657.400508979698	522.354556681311
921	921	351.839302251049	126.07331340259	669.912675053167	525.170013657216
922	922	333.110693545601	134.499404020574	677.79992518788	518.07882082124
923	923	334.642266224752	128.202157950665	667.599819917755	525.371424680063
924	924	367.424083757274	125.9892219496	678.976813540048	521.233865588036
925	925	320.566836717343	132.607314697447	648.518453172537	525.843867876791
926	926	344.683616671928	129.691366984852	671.370646419381	522.849493665068
927	927	372.50501266137	135.065681438099	657.917950784227	524.844463976341
928	928	349.596975912573	133.246200399501	648.337764992999	518.725173355322
929	929	308.05631235345	135.745541742387	661.356601598721	518.390012089725
930	930	364.599983899332	129.246101720408	693.559954866471	521.432494010422
931	931	356.354912926153	132.697600108427	702.676393488892	523.903411551129
932	932	343.178073180314	133.080706840951	686.73923346753	523.405123153536
933	933	331.371732543128	134.852410767502	690.627968673982	521.506439172058
934	934	353.322619989093	130.190753201824	698.900568518415	519.791759524465
935	935	346.51754973062	130.045132677752	671.33311535747	522.357838471228
936	936	349.356671300114	132.527302495362	684.687754973132	518.994115466616
937	937	344.551211934204	137.948918198161	694.46670586987	525.800233842075
938	938	356.83257209835	128.538158293054	683.835662576104	527.580344011176
939	939	332.690362112496	130.849380436429	669.098232207623	518.987560906649
940	940	349.243024785019	136.182386923373	655.259396170713	526.098829245934
941	941	390.586664370277	127.146821764405	678.512496696225	523.69137468796
942	942	328.543290459763	132.578224956567	670.915162880771	526.492112930169
943	943	345.562851394812	130.723075632104	692.400190872533	520.624946993766
944	944	341.509715031449	132.720299110803	672.966960875219	523.253492359421
945	945	319.515729647158	129.525100409169	650.891266707864	524.933271385191
946	946	347.933960524713	131.981850878569	671.402860783057	521.160407345312
947	947	368.321960518358	127.419015116589	680.252808765212	522.775673800342
948	948	359.419964282596	128.03515601965	666.643036189669	524.700431636133
949	949	327.917657416495	135.381770068118	618.672546459297	529.803665151521
950	950	350.062161415899	133.11801217932	653.173221213731	518.617466270996
951	951	325.735660737939	132.596708755923	665.629048198397	522.418407604844
952	952	328.743365827697	126.129058120676	651.29610751855	521.599392613793
953	953	337.755277813712	132.640752052114	683.653704027876	525.31225642753
954	954	339.848657729365	127.425928681968	653.875374274252	526.698307028309
955	955	365.064947045906	132.439943655345	674.456206924974	520.4721045536
956	956	316.696841183765	128.601402513139	700.209394151909	523.306831656125
957	957	350.550757362703	129.915846940738	680.950067197023	523.859052886255
958	958	361.691711653557	129.897889276935	682.97390828873	524.15856584069
959	959	330.682252875189	133.448317360219	682.158150210762	523.090582065328
960	960	353.333088893294	129.898439351325	675.447574900467	528.445182403718
961	961	347.476117701721	135.652463112214	686.900356371677	520.646374351953
962	962	360.835685478182	131.376713719067	697.616318842836	530.576027918127
963	963	352.288728968562	123.594603745956	646.710551349132	517.583587531422
964	964	347.215601650763	129.670578227817	682.315582703475	515.256718552084
965	965	326.040401897143	132.002371116933	669.007608095859	524.499360667714
966	966	370.392146337999	130.066528546966	651.257754829674	522.071850641969
967	967	375.530804240507	126.537826189268	666.073565693787	520.050133490945
968	968	352.905784160011	130.117905767728	689.328878493015	525.484683547521
969	969	351.069406884039	134.676875746191	652.725927791682	520.128885825665
970	970	334.285961114043	127.117293005282	678.180578616058	526.073081613697
971	971	308.978624019546	127.456166808639	687.724406821583	523.646691126203
972	972	353.098748838596	129.55866174562	691.498424279665	520.121697857537
973	973	331.42668189215	130.659096499971	665.761210185855	521.751678659396
974	974	333.915198817019	129.501874533978	674.366154159222	522.899574177351
975	975	335.914590800391	130.103302957994	683.693818761311	524.966574879185
976	976	345.877698534907	131.054019913091	657.696593119975	521.825235102817
977	977	339.205703638829	128.932936039336	662.402927157116	524.889359004874
978	978	342.399258798438	131.468335967732	696.81599850321	525.080196194411
979	979	326.459138129282	131.760407252178	672.983747496905	526.387825729248
980	980	363.983754907421	132.030821386244	665.611195306264	525.659469163503
981	981	349.962679601413	132.599166783649	677.568638559976	519.203350362356
982	982	339.132349876035	132.542625466425	668.23535914007	520.603728467514
983	983	336.512228102102	133.8309583669	661.689321894897	521.293590821395
984	984	328.722296107827	126.587904493898	661.746081759508	523.966427121287
985	985	366.568449787769	129.62197745672	653.85911528894	525.294659175367
986	986	345.424551819181	129.896527104472	696.074936141538	524.666335507343
987	987	351.176688512756	131.033331337045	702.054002677091	525.456833329566
988	988	318.509445613343	138.038316463593	659.229046151345	525.180327125932
989	989	355.097898032956	129.945156101379	649.749264476359	526.878097221183
990	990	329.171346110009	134.783305440805	674.365867544727	526.131175943438
991	991	345.307225069881	129.465393017479	685.77292002814	526.783264643503
992	992	321.401764121895	130.256464631853	694.718510740677	525.144329408238
993	993	329.338257798756	132.395550988648	608.037409359483	517.11351220594
994	994	328.928687137752	135.542608962163	703.44317579468	523.902610011743
995	995	320.442017833174	133.702055539903	667.419720735363	523.671517774117
996	996	301.479964530485	128.469636617645	706.528986885002	527.767757000066
997	997	352.874349821371	133.474415405821	652.950753579704	522.152398896918
998	998	324.139036827069	132.691612616929	671.842762044194	518.995046094954
999	999	363.163560424244	127.545843011738	687.543140281682	520.579817628812
1000	1000	330.976583500787	131.941446994172	654.433312903075	518.680520567975
1001	1001	339.73622684512	130.434905912537	682.680019627437	521.52337765806
1002	1002	360.860226167693	130.282690409912	676.542406656538	522.095690502326
1003	1003	332.663036720191	128.627441358152	673.504908228452	521.60530417753
1004	1004	291.194962956994	129.183002219565	687.319780899425	525.936736076849
1005	1005	346.629700794676	127.930814182638	653.061026946413	528.968828248467
1006	1006	357.843899299787	125.092849739903	653.563869891124	522.851625369138
1007	1007	344.872941577808	132.196358908695	657.104032127901	523.186198703173
1008	1008	325.395449011318	126.967073994318	681.310322193136	526.150309125744
1009	1009	346.065632724733	127.118844895147	653.691473831899	522.561428485361
1010	1010	364.516755993538	129.937232623028	649.403451880294	522.839364277898
1011	1011	355.684711357158	127.502693675056	688.983606379484	521.440515772818
1012	1012	331.499365288118	132.040874298831	662.810151263982	523.264962749926
1013	1013	357.202518468124	135.57496580489	687.796927659256	522.272835830641
1014	1014	361.087007589267	132.86415898678	641.116039510945	522.305017057672
1015	1015	331.869338658502	138.989206713113	693.473875143176	522.275745522582
1016	1016	345.293173474485	134.113542435075	648.421292841897	525.387254539516
1017	1017	369.115692913285	137.085372812295	658.337433499305	521.677803004822
1018	1018	346.034225969187	133.940381140779	697.261733742078	520.108735639149
1019	1019	356.511030022398	135.453142763944	671.827103477024	525.271232926488
1020	1020	345.065405596655	133.599713365454	666.159493304034	519.725771944292
1021	1021	321.187046513365	135.61221203013	648.210777175575	520.552701587664
1022	1022	343.61022353182	131.512017194705	686.044962597566	521.722134292917
1023	1023	322.371785665224	133.931245259152	697.883097091513	522.086639050384
1024	1024	338.677527478773	127.566945888892	665.129159588024	527.107366204681
1025	1025	368.390816421008	129.757459958841	682.922991060734	524.51703098677
1026	1026	344.846999784928	126.865936149936	680.762067143792	522.669404729708
1027	1027	349.037138347006	133.995989575981	672.030945376922	525.074028280589
1028	1028	339.32670589162	134.053218725144	671.854463243696	520.197192333384
1029	1029	328.234693674474	130.80488333663	650.253076729711	518.498067952258
1030	1030	323.657664943434	126.340017608993	679.227285495657	524.832814148931
1031	1031	320.662333035667	123.817950248326	671.935627585183	527.363334767325
1032	1032	362.307892124545	124.364725267799	686.505732127988	524.942248720048
1033	1033	345.845578593385	131.645084160457	654.857395009595	523.695806709535
1034	1034	309.213327791145	124.4227935024	677.277847742131	521.486001554826
1035	1035	320.742390718022	131.142134148665	705.633315692799	523.428875562723
1036	1036	321.190987022727	131.907682123901	672.924362198677	519.641216323534
1037	1037	358.296834724092	129.792016872974	679.509233146947	520.135956042734
1038	1038	365.018788004138	130.959475523177	665.089772360242	526.778439868726
1039	1039	343.854041231748	132.937402114975	636.610882935738	520.01162551953
1040	1040	341.69687129053	131.565216382554	681.694968628782	521.485199694293
1041	1041	346.241127891923	124.86631557706	688.361945956023	521.272183853938
1042	1042	390.02484634864	134.086051857877	651.902759702727	519.741824262783
1043	1043	337.090303591802	135.5314930478	650.116387759216	526.322035948867
1044	1044	318.713155502328	130.751654689876	679.73590560425	523.046718652956
1045	1045	352.393346000713	127.084245209539	685.543440650821	522.269739826866
1046	1046	334.476783295813	129.392154637896	703.614785289334	524.681228694545
1047	1047	316.864218018102	131.863647166537	662.532590185914	520.44517604469
1048	1048	317.514517866827	139.145813714661	683.591582545646	522.014713162525
1049	1049	341.944743636251	130.923460334196	652.811929601984	518.440058559364
1050	1050	330.320365743659	130.705650340707	690.969308626741	524.985767794826
1051	1051	337.437199526803	131.435837855539	704.010374882678	523.151775683855
1052	1052	338.02386852091	130.77552923264	680.119467047742	529.45903873674
1053	1053	328.158110127361	130.781927189383	654.329242474889	525.051563093868
1054	1054	333.431864584348	131.408664215352	702.266459935352	523.584669968368
1055	1055	348.400642478309	132.175459519133	663.713617636525	520.588115607327
1056	1056	349.445581437657	135.624178848396	683.617628689831	516.7685320921
1057	1057	318.625863087593	132.231825134359	651.068656842727	522.833407611794
1058	1058	369.552477084442	130.97431266859	651.845392584925	523.643187729737
1059	1059	340.70676881348	130.774062799942	671.593248175673	523.297530222639
1060	1060	333.32321872629	132.974801743507	649.646926091353	521.641712681168
1061	1061	348.211762774055	130.777706983502	681.647686654676	516.503812825627
1062	1062	354.36130647484	124.952420494923	672.123344503859	518.071937079565
1063	1063	343.202187671922	129.726945941081	695.856927844228	521.709663163364
1064	1064	360.874079129318	130.065565225727	682.85884733656	519.598730097516
1065	1065	337.410819577651	131.171255216274	693.115184994202	522.760416398238
1066	1066	324.15218549527	127.320571004752	686.475508847774	524.575689614235
1067	1067	329.78801908418	123.876871677353	663.66932821624	522.262740363433
1068	1068	353.226444323793	131.981827323401	667.284390794809	523.317669146977
1069	1069	361.594073403006	132.438335763939	669.567895750333	517.070307930149
1070	1070	341.716850031315	129.677206315873	690.464880748193	518.954942030311
1071	1071	346.776145262194	126.655935449672	680.248106265521	525.612005342393
1072	1072	340.293387845023	134.127552741675	674.371121661071	523.432079600607
1073	1073	385.266548351323	135.04505508255	649.577923901136	527.70876959355
1074	1074	373.550154211893	132.977549501813	645.19143073733	523.76480247858
1075	1075	323.793661044506	128.753673128511	669.629762168115	521.556766121413
1076	1076	328.104643604636	133.222060559336	674.061151713843	521.858914556555
1077	1077	338.630592416363	134.477068131536	658.445899901618	520.65144712196
1078	1078	352.868330373563	131.572341561572	666.533894471112	527.423771091101
1079	1079	351.904746998411	134.790882765577	646.44982786209	517.465510819049
1080	1080	346.617315208812	129.432113348934	661.026306971211	524.803917178111
1081	1081	334.482488726955	126.624956772868	670.690304892799	519.74548261732
1082	1082	332.839625614948	128.021423202375	678.945247638546	521.720253410638
1083	1083	349.430181350068	128.60939085011	668.045624130493	522.955497829933
1084	1084	332.304034395611	134.306542263438	648.322614498704	526.318967056211
1085	1085	341.815526452763	128.984665577887	668.96869618218	522.872968770643
1086	1086	321.374494312034	135.348826348273	674.659630481459	520.466899064539
1087	1087	341.957556811355	135.749178896247	662.870858498089	518.241530950839
1088	1088	336.017961342275	135.765809519059	688.505333236385	521.58945686336
1089	1089	340.732629872162	125.607192375045	711.06579965883	522.888181385002
1090	1090	334.473619137999	133.842777720028	667.998086517907	525.123209119198
1091	1091	363.447221058054	132.26219712805	675.103336315253	526.722203975382
1092	1092	353.832668155181	131.183519305377	664.592486841692	517.059282584991
1093	1093	361.226544423866	128.394043942769	671.691336591782	521.965535983132
1094	1094	349.461057530633	130.908543051947	662.056423995271	523.375895376123
1095	1095	356.551523391728	127.991083448533	675.290089351248	524.086199416421
1096	1096	350.412846339747	130.793737330167	659.865508251938	521.882797122286
1097	1097	362.075528248719	134.714556215398	651.89864222148	525.561683915754
1098	1098	342.294162760909	126.025935226682	701.225722525454	522.268122395215
1099	1099	330.707249777144	129.763603464502	642.303020624033	526.769277651747
1100	1100	355.234755164492	135.001149969736	681.780831278043	522.619286676191
1101	1101	375.091882462338	135.301056663941	682.539070120114	523.249097626455
1102	1102	364.08905309897	133.654763626662	660.318899484059	524.203565739005
1103	1103	356.416936540133	128.413763755534	650.567271958036	525.911332774027
1104	1104	315.995801005372	131.043370737233	671.860222228771	526.106995132537
1105	1105	334.717314230271	136.569902581988	654.377247390232	526.998276080769
1106	1106	374.281257506042	128.039080801679	670.129226298219	523.461274567478
1107	1107	319.479089966731	127.29635163632	660.6832216573	518.666883635304
1108	1108	330.000007935888	129.086392341021	674.802463580814	526.962166913386
1109	1109	332.120827538944	137.011811875438	675.972957517209	522.148907660917
1110	1110	350.599856546918	130.319676736538	679.079480835446	525.671533362547
1111	1111	329.114603419794	137.614528252443	669.435103634405	520.059905381898
1112	1112	338.346318721637	128.363431332834	661.078778642159	519.694150940323
1113	1113	335.108854979022	129.694858297283	676.812086828156	521.577236421247
1114	1114	335.923422654514	128.268896408586	673.601332008685	529.34579762174
1115	1115	321.422562839966	126.055667997188	652.752885719028	519.870331077892
1116	1116	352.474265675752	132.842720465934	676.32710736997	520.355836584265
1117	1117	328.673625469294	132.877027439711	655.816353152599	530.655180238182
1118	1118	364.01088209945	131.859272072597	690.009805078108	520.138205704638
1119	1119	325.322039487678	133.354566839952	662.551681124704	518.947336503078
1120	1120	326.991830572428	131.589248462496	664.735798038989	528.885060400893
1121	1121	354.044404510982	131.183940800385	672.727405534951	522.746585288266
1122	1122	377.039993477434	130.506123764659	679.406037903235	521.753559111819
1123	1123	329.365425091786	133.674209337367	669.902748679899	521.557114298266
1124	1124	350.077579427589	130.69759780027	668.961971346922	521.345332261798
1125	1125	317.423819890437	128.411341143622	690.391584630534	522.40587352003
1126	1126	335.174940233743	130.043585566019	647.427126474609	527.85000624754
1127	1127	334.71997645453	137.02981242125	673.541907988996	517.884916958618
1128	1128	351.305326133868	130.864679983096	692.334652300436	523.524499511197
1129	1129	359.770387450004	133.393122584603	662.109558468008	522.765703289674
1130	1130	326.04678545773	134.547892676167	697.697236253291	522.022010546236
1131	1131	349.996525841585	129.071265573802	711.047349583742	524.050269794076
1132	1132	326.426746763103	130.033526801763	670.025473473885	524.972411254867
1133	1133	343.175291956124	131.452660344797	676.131839422383	525.155253453134
1134	1134	360.132660714359	136.361677094141	691.238714663149	521.361059469861
1135	1135	348.847065367557	131.94037780844	673.856694794245	520.66456552256
1136	1136	366.793375490838	131.508816170127	706.407296992785	527.509182316205
1137	1137	355.943349625545	133.330624542432	678.886170084361	523.750897564398
1138	1138	335.590480761846	130.520121499255	685.799626391205	525.978249295995
1139	1139	342.757850622698	139.076254475443	676.53240121036	524.356439659222
1140	1140	324.423570902694	127.991109186244	659.691996157498	522.089996187251
1141	1141	300.26315460543	131.144649344181	673.848217997419	524.247767429776
1142	1142	344.516284249604	130.292135349029	688.700613894198	521.471962496898
1143	1143	318.535476090027	133.922682976252	670.818098471998	517.432946791607
1144	1144	342.846417146339	128.362070484635	681.573255014191	518.766026729916
1145	1145	356.810362594218	127.495175046151	663.741035501695	519.912226562015
1146	1146	337.242331765392	135.296769794125	697.00755840501	522.994154718295
1147	1147	359.936147496006	126.279522762327	666.294922750084	522.059801024915
1148	1148	343.831839624907	129.94142970752	674.223373439437	521.91948996978
1149	1149	319.395796244069	130.414389712853	682.834202429903	521.575710058248
1150	1150	349.787084074777	132.52353330664	667.969642194871	523.117431299504
1151	1151	292.494099846578	133.876559134729	635.15269548271	526.171429608867
1152	1152	367.817118348531	130.642050452892	655.826515616918	523.173828637813
1153	1153	363.008451872134	127.263213231481	667.788248828449	527.056955946399
1154	1154	335.493190737456	133.247935423721	694.202382091334	516.066158138039
1155	1155	349.870286386587	131.466647314337	695.871683289665	522.552869529931
1156	1156	338.281126779177	133.806613131045	662.470328665157	524.56620358272
1157	1157	332.418810859463	135.84952946299	661.680516880769	522.208723902669
1158	1158	350.886714303294	132.830228441132	650.155884223078	525.653633782427
1159	1159	342.980276536972	132.019921903995	677.201586539823	521.404082101485
1160	1160	338.417988287298	127.851708827367	652.174674043426	522.355220796332
1161	1161	363.782131819204	132.535953393994	652.343583699094	525.452805276857
1162	1162	367.071229628187	127.128199485111	681.022638885956	521.290724524439
1163	1163	365.308500364983	130.200838341721	656.844543873989	519.079414515718
1164	1164	317.565514731886	131.542536013818	681.131270545916	521.538977514714
1165	1165	359.353282423938	133.564693071218	662.27990525524	520.885419908913
1166	1166	345.292744774694	130.279442317691	691.72452358271	525.830548515622
1167	1167	318.984625790003	131.534659321738	683.786172834829	519.643555468304
1168	1168	337.896185152473	130.472272180379	683.050667253325	519.82789320004
1169	1169	316.872898676975	133.381030727444	707.05144514172	523.416793793128
1170	1170	333.477304998007	129.967917291015	699.253297046639	526.648499977994
1171	1171	369.567501839152	134.589795207839	683.232191938623	522.760445043482
1172	1172	325.596964203115	128.553004554335	647.788667622627	526.840932969001
1173	1173	336.984803263183	133.243453725611	672.694664293989	527.695627021815
1174	1174	311.948111136098	131.085642518686	675.751926099279	523.382291657763
1175	1175	313.788544446114	134.474042343995	683.391964266387	525.91995071964
1176	1176	350.028458726338	129.546140530588	654.031317852945	523.620739807497
1177	1177	324.559164230593	126.60628890518	674.812380467933	520.430150103941
1178	1178	328.103720123002	123.867451476206	692.622587916023	523.151812817302
1179	1179	372.496834425515	127.191629015505	669.380513336166	522.533843082042
1180	1180	357.699384274529	138.385779034024	682.036570526124	524.104506277953
1181	1181	364.540720473854	132.450317838334	698.234458671536	521.812267231266
1182	1182	336.875064919346	135.700153933324	679.554222034433	521.335432538618
1183	1183	353.968647391882	126.911110943922	671.36521105572	520.062649590415
1184	1184	357.325146086933	134.179368483765	669.448710885275	522.862810009388
1185	1185	358.91543730668	132.953975624309	680.005841950469	526.92403082246
1186	1186	322.834217642967	135.034034598097	649.268366304791	521.672399149208
1187	1187	314.721809483953	129.636005661821	648.105834422607	521.400469138916
1188	1188	374.91244510874	131.088202814244	682.601851581245	526.405405250411
1189	1189	343.951661070332	131.498027536384	662.71754833082	524.64094705704
1190	1190	346.85207995098	132.811939767051	680.247763606168	522.560696308718
1191	1191	309.795815663043	128.385432345772	667.395320460253	524.715313907943
1192	1192	322.274898567633	135.356548265024	650.865772033873	524.878986730157
1193	1193	316.181020176226	134.341724663679	687.142379996035	527.146504253095
1194	1194	364.392627178542	126.111690568115	664.237921625523	518.960900878732
1195	1195	330.42147702787	130.656294682582	667.063037582493	522.151303996527
1196	1196	345.816876090514	125.2993477601	677.657268613335	519.801393445559
1197	1197	305.432199419657	134.187110464852	661.674169194467	524.297860662586
1198	1198	359.87736117919	132.128176582076	699.821800826259	523.409242092242
1199	1199	334.124223415755	130.043564498666	660.302284796508	523.998173820105
1200	1200	332.547949893509	135.861736061286	692.413413298082	524.454286057298
1201	1201	359.817402857453	128.442632602209	640.253375965401	525.074303691597
1202	1202	340.548388568416	128.608409356997	653.654432424956	525.01594552114
1203	1203	353.498849650482	135.19938941885	665.141185245408	522.010773684606
1204	1204	364.372608743359	125.074888276755	674.670613923283	526.5840942282
1205	1205	335.170112650895	129.949728107803	664.685187961109	527.912953054162
1206	1206	334.592133989424	127.537425794391	659.130780706207	523.062455923803
1207	1207	335.962018552677	128.6817767907	682.603419724858	522.644826393319
1208	1208	338.614500251665	131.634367538766	686.986317166233	520.177672396975
1209	1209	333.117690444951	125.055528247501	691.833048073444	524.749943598197
1210	1210	342.563290250429	127.617968074034	652.589902009959	524.759773368097
1211	1211	342.910560631749	132.128085875861	696.824257731147	519.404879793038
1212	1212	351.283338154686	131.267294110095	650.112202239378	525.083560748543
1213	1213	332.119756724779	129.525721637208	699.653604104443	521.664841984764
1214	1214	348.271768798028	131.296187898411	658.281458834474	525.554917129207
1215	1215	351.280463705389	133.828541840437	687.984879696209	519.653604257289
1216	1216	319.164961292179	131.703306261367	681.542185101218	526.071843265892
1217	1217	347.23067398644	128.428709517012	693.103216506212	527.717535949439
1218	1218	355.585475178145	133.34642147369	672.503872727095	523.915465021617
1219	1219	329.718217833531	132.903162055416	648.85279859151	518.71742283081
1220	1220	365.564964154418	132.513275896896	680.634198256276	524.154302537385
1221	1221	336.288752283231	131.350930675069	663.816465617058	526.482136907832
1222	1222	350.938945801409	129.959143350903	700.476685518117	526.190483528733
1223	1223	327.968218187056	129.650986648603	657.973227351583	526.537299955275
1224	1224	338.469145993103	127.660318658959	656.447469465256	528.087740488672
1225	1225	368.323891096413	134.897877733247	685.78705173202	522.400290430328
1226	1226	319.509120251602	130.024684265606	674.893094766941	526.368626582821
1227	1227	353.472442285013	129.783923832796	688.604637820242	525.89847602486
1228	1228	310.03536392542	134.624348269962	669.514892498491	522.622251753136
1229	1229	337.278197906213	132.752828985772	652.688947946552	526.990355278531
1230	1230	371.313706957665	130.167075960058	669.11265563349	524.431953609995
1231	1231	357.370653664714	132.146426612272	652.275084191294	520.26912826269
1232	1232	329.888970017819	129.813103509064	693.940194260934	523.908151317695
1233	1233	333.255025135036	125.715445118369	683.778842651834	511.884447446589
1234	1234	341.999932027462	131.999597377198	687.701019269256	523.820304398588
1235	1235	364.853941633175	132.327644317554	664.492748590571	524.986801064942
1236	1236	316.248087045633	134.163926410639	680.309061000519	519.398684642269
1237	1237	354.573689057088	133.56383490776	668.693860271075	522.735860317535
1238	1238	328.833323901882	125.894806593118	690.533979942022	523.847964107687
1239	1239	331.862712542391	128.588895694877	661.684082871729	520.379533354004
1240	1240	335.381709640157	127.315024023292	696.781531751556	523.342799629065
1241	1241	348.386882041437	138.025021092895	670.517158662362	523.559132714095
1242	1242	369.019343251282	134.719931251936	663.422837615184	523.175913965524
1243	1243	335.021384087606	135.467057603182	647.962275944791	524.92408699802
1244	1244	356.045558006599	128.252603869948	659.763001681495	521.642628882202
1245	1245	326.658889872744	131.560602588731	674.150251255321	525.817198629227
1246	1246	357.758417405715	130.886464561785	687.971679704467	526.152551260397
1247	1247	342.884233998854	130.458378491343	684.932267552139	522.098620386294
1248	1248	386.986574739402	134.89117256559	675.409501949364	518.395459328005
1249	1249	345.279845316265	127.89511305388	682.736645657688	526.832030820079
1250	1250	338.801577700634	128.96660648202	680.216432362219	524.368913154345
1251	1251	313.269053001402	131.427912596949	693.674509194588	522.834880721082
1252	1252	368.360230343068	132.519500726294	677.505601029929	524.689164984113
1253	1253	342.35607001345	131.04579010286	692.930398183826	519.405148406385
1254	1254	316.007982354906	127.39699267572	672.272254277137	527.436359176595
1255	1255	360.72021739585	133.701905054426	666.477946586491	521.249308546544
1256	1256	349.335792160368	129.225823237808	642.696675160193	529.591533111021
1257	1257	353.605250274056	125.138353693933	662.230118472179	520.959501510786
1258	1258	334.422807928815	127.435758288923	656.759888038377	520.503729972279
1259	1259	355.086989438185	129.132798207481	672.449855141232	523.162249316191
1260	1260	335.58157142646	133.858548155745	627.588828053829	521.522148008262
1261	1261	333.279559771392	134.816423992178	669.176985908142	524.233458672868
1262	1262	358.809324752252	130.90750822233	689.090052454219	522.35087636661
1263	1263	366.909576788529	126.10062626625	691.795514092704	525.287610059983
1264	1264	372.559634496789	130.045609325148	674.627042284685	523.515503597856
1265	1265	342.362958812003	127.553018432544	683.462361643437	520.695704497912
1266	1266	352.699402388969	131.777725386671	657.889789745161	522.554876578483
1267	1267	342.966347709661	131.019938421037	674.337899811835	523.167605060635
1268	1268	304.354529976019	133.144817318492	660.687407156072	525.289036295505
1269	1269	300.630700923133	131.205224365518	668.002792370656	522.244327185103
1270	1270	354.521719676074	127.170611705825	683.68651479897	521.483038968798
1271	1271	389.240158848581	130.530972633865	670.324876533961	522.39108937898
1272	1272	342.208053647436	132.031462175279	648.89426997781	524.229230204654
1273	1273	300.344235340425	132.781525648117	679.173470353686	519.447219562274
1274	1274	317.601242983316	129.12292155615	631.006001164654	518.246874407881
1275	1275	344.776773359965	129.502488942427	679.131635668083	521.830762442184
1276	1276	359.631040314246	130.16231229026	682.764454779682	522.267373177312
1277	1277	360.73424612694	129.435179259726	643.155377640545	521.412910538374
1278	1278	347.429802684329	131.299733968691	677.107974167367	523.325513517875
1279	1279	332.5865622037	130.834329442104	675.356403745338	522.956111216775
1280	1280	346.823457253826	133.236738380866	694.839524989694	522.562569759014
1281	1281	349.300528047356	131.229076088842	676.291535335616	526.757776930021
1282	1282	314.807780510678	125.482851743076	682.169164435987	521.54425413862
1283	1283	339.769083798838	133.599450581333	670.490785566612	529.580893579944
1284	1284	350.18713695539	138.290855170325	659.095917293023	520.353146662183
1285	1285	376.415485697582	128.819832502574	674.526268043616	519.847032623059
1286	1286	332.35146573562	136.440058673606	688.377899596289	521.569322393903
1287	1287	344.931918807736	129.841258899107	685.938685910079	519.245743977323
1288	1288	344.683039303149	134.137172632113	684.406569351585	525.928631041554
1289	1289	337.543067045926	134.518144544402	691.051193211706	522.296154989395
1290	1290	345.416511642664	134.612438486074	680.352224888297	521.043756024025
1291	1291	366.390338471474	126.533445964592	688.990525053303	521.628714592596
1292	1292	361.937788516376	131.389792099224	633.907824213152	530.183554557914
1293	1293	360.553002477163	134.176442218788	676.268735373767	525.588944785644
1294	1294	317.285148528467	129.346525227278	668.48781584886	527.073447796912
1295	1295	318.480420961283	129.075643417713	646.766106907543	519.621566678782
1296	1296	369.219511916807	130.689567061746	648.389780532505	518.727983617548
1297	1297	310.300714753285	133.918781050173	695.427163648629	522.462305449399
1298	1298	307.080680373758	130.176622323022	647.331762009468	522.749113078382
1299	1299	326.79765149336	133.195541000475	667.540173673729	521.507481454254
1300	1300	355.818634772721	136.765618436627	689.541909535407	523.049668454579
1301	1301	336.441540574063	132.106581643587	697.586834030634	515.443480228154
1302	1302	352.341556246043	130.857305778406	683.187308181109	526.172602164784
1303	1303	338.278253803152	127.921238802772	662.99180704622	525.444001158223
1304	1304	361.38450672446	126.50525899544	647.858136533858	524.925246703011
1305	1305	343.215798700225	134.229753769354	667.593883110161	526.893025027381
1306	1306	334.201252337181	126.526131972962	655.282924634745	524.612601683029
1307	1307	354.878650261989	132.179693093813	673.272279270982	523.646788001223
1308	1308	372.943271237322	125.623942717165	707.450742625719	520.905444663366
1309	1309	333.720398026682	131.027243510772	667.969117699462	520.959823446523
1310	1310	331.189260801113	133.682369916723	689.958128955929	526.212505774812
1311	1311	331.0535059667	137.192249016002	671.718496120205	527.318264941598
1312	1312	350.750423832305	132.08156469739	686.98392110759	522.596886698164
1313	1313	345.783232666013	130.923378497734	642.192156832427	518.56197125008
1314	1314	313.001794238369	134.614443769334	685.64612819628	524.486880081454
1315	1315	333.429110662806	127.632022520454	659.270914035055	521.503385163159
1316	1316	317.160593050765	128.592425079856	678.553640702334	522.943687444531
1317	1317	361.405479093558	132.281187443308	658.829789026202	525.657390188521
1318	1318	308.581281422389	131.868322205645	673.88917556203	520.51888238673
1319	1319	364.273450458809	134.47439245848	699.838797611585	522.816990493799
1320	1320	342.842149859888	125.612654881116	679.390467791252	519.151478028046
1321	1321	367.500706064363	129.847875773052	648.134735109677	522.987915021777
1322	1322	352.456068924068	130.032259993263	681.119915939779	524.735246113035
1323	1323	349.532903410033	129.853925958794	688.577921074579	523.473612656668
1324	1324	355.313953667376	130.805377315319	700.367913599975	525.531585873139
1325	1325	349.892857851732	132.892797688236	648.103741938104	523.973727751153
1326	1326	302.748117694668	131.191391197816	656.880669976466	524.312115047367
1327	1327	329.521124835127	126.957627553382	671.976206319083	518.438337449867
1328	1328	319.987369744221	132.747366289281	677.238454151052	518.276828416845
1329	1329	357.859606701764	128.927170922263	658.077292249632	521.581500038199
1330	1330	338.047339114701	128.265205261602	655.141919548218	521.009016500097
1331	1331	364.938431115572	129.721723246508	672.27635931709	524.623912735371
1332	1332	366.501440630692	130.649430883716	675.830309115332	520.707585666007
1333	1333	323.189790673662	134.531986041208	692.398711990199	528.916750683804
1334	1334	346.802807992369	133.364261360216	692.242455008359	524.202200893854
1335	1335	363.090414292446	128.953148606932	672.763814184921	520.302109739839
1336	1336	347.760143992702	129.177380720149	636.443885027112	522.552566986671
1337	1337	353.505753809343	126.088700764893	652.722206282637	522.770309479556
1338	1338	351.379013819354	131.028134073696	670.902955491052	530.62796320773
1339	1339	347.876586340305	133.51993382075	712.198908626257	527.893002075488
1340	1340	357.515962699409	134.733561555945	691.095855411105	521.878404900319
1341	1341	327.155189855507	129.253686387187	664.957486341834	524.987354969069
1342	1342	337.539049211245	132.804764967472	655.762156808209	528.664714622333
1343	1343	367.631228584267	132.066482765203	706.016788362904	524.56904337141
1344	1344	367.670469370438	128.893552786538	673.939445968282	524.220170338623
1345	1345	335.786064820583	130.75018483128	647.082797331929	525.137683343777
1346	1346	305.347945091508	130.214603488438	660.169212815446	523.015602741803
1347	1347	326.85605432156	131.303327898989	661.466394512283	524.363011905288
1348	1348	327.443261716845	132.614553290566	685.267472595244	522.484035830508
1349	1349	350.205641916994	132.55164239362	646.964159755791	526.495763325531
1350	1350	338.762443297631	129.922056805216	695.883737462566	518.700350428422
1351	1351	341.819477756827	130.286152401387	669.907138306258	527.061153390296
1352	1352	353.675423439452	131.410955328675	642.144938354312	525.135818842497
1353	1353	340.861142385647	128.302301110831	685.999300962381	525.740267432106
1354	1354	335.73521371311	129.467903477603	660.843819872363	521.688126386119
1355	1355	320.986551586767	129.387972456922	707.455007047673	524.597548654559
1356	1356	349.311010198509	134.142946396076	668.225072601437	516.774655464912
1357	1357	344.013615350253	134.178636968514	682.804687596545	515.537498916964
1358	1358	353.49721799077	130.459992107582	658.563977714419	522.338361816545
1359	1359	349.619080024924	131.543668856482	672.128343135727	522.841713970578
1360	1360	337.137014052912	126.982246278228	695.356749012087	525.162709975716
1361	1361	334.605724415382	126.493553868667	650.636053708299	525.026330865428
1362	1362	343.962134100044	133.798633639792	655.938005598605	520.813680915064
1363	1363	365.372426559807	133.490786484766	670.20008816105	523.206169029216
1364	1364	333.747387172991	130.820797850327	707.342920069142	522.469527853057
1365	1365	338.398728337776	127.397941528979	637.979696772747	522.27441787371
1366	1366	318.434160941384	133.613318136805	669.718558512734	527.976242624009
1367	1367	370.929757516625	128.185065246373	653.940902606305	523.722332022125
1368	1368	346.036336423685	131.277619426088	674.101209273356	525.226294256906
1369	1369	318.808199671478	128.363728322834	684.863481151243	522.432065404025
1370	1370	360.582645874475	129.332344647674	664.367982620854	523.225694988561
1371	1371	319.763670604546	131.175599192601	671.601392095625	523.531311584471
1372	1372	357.313265953317	137.505340283891	677.386121381657	523.413810090749
1373	1373	366.084258107323	135.937716607444	655.939840335344	522.960956350288
1374	1374	332.910153540162	130.825088716624	657.481468621662	522.563227267925
1375	1375	347.717763939604	129.465919589551	670.725918709686	520.908151947971
1376	1376	328.706688962008	128.080954517019	649.179300318052	521.87187525446
1377	1377	363.977049601985	136.234387509769	676.583504545891	524.859698570008
1378	1378	349.145226984358	132.826618941493	661.893848442718	526.213205673196
1379	1379	335.204205676411	129.937097005415	629.204091644096	521.163619745926
1380	1380	326.963188819841	124.632372167224	650.928265337254	529.641400821615
1381	1381	337.377370414703	128.024055396709	640.534564868114	526.063378044435
1382	1382	372.080070219956	133.2258460844	669.072699294977	526.178775026567
1383	1383	334.691620917175	125.1998442286	666.570865025624	524.234616518981
1384	1384	351.696813606229	130.088172128761	702.086640211428	523.471434442389
1385	1385	351.293968216263	135.578433381684	644.460244652367	522.11437130958
1386	1386	348.585312154608	131.200525998711	684.904727904951	520.505484818287
1387	1387	336.12303928977	130.044719882139	643.60412627969	518.744734583069
1388	1388	339.445857430273	125.680076564535	671.538771890798	520.943376848798
1389	1389	355.096428772732	130.020749303644	681.781651959802	520.581552431696
1390	1390	323.11061620001	133.263468280033	658.765880974097	516.689252649946
1391	1391	323.97171769602	135.062656281863	685.038953516782	524.850805731051
1392	1392	346.070603157057	129.509778400593	682.677341994899	524.175493613163
1393	1393	372.73092496005	129.655256419723	661.623944440518	525.587622082861
1394	1394	331.550998933827	128.98050328978	685.06908905491	523.120358556588
1395	1395	337.19398146386	126.37131618268	652.259631974013	521.129412521552
1396	1396	327.796113584586	132.32548736024	643.983208373704	522.056180967263
1397	1397	336.532266568009	130.498316879196	661.487176796799	522.092264125623
1398	1398	350.125515101758	134.764298996935	687.87317982245	525.956339426787
1399	1399	353.772453402931	135.397815813652	673.989462778117	523.652539468795
1400	1400	319.674726262823	130.503098786335	675.023724800704	520.769767938823
1401	1401	352.749837723493	129.677021278075	678.133179576746	522.150587509283
1402	1402	361.748473661476	132.967742801176	671.127222734711	522.511064232338
1403	1403	341.58152650313	130.803570843217	678.098797177105	523.082800271597
1404	1404	340.939322646813	127.860319843654	683.724232595344	523.700114209513
1405	1405	316.580416538183	133.081768204859	672.941640829101	522.09623993986
1406	1406	322.60369144396	134.302203815501	712.019972682981	521.111682350735
1407	1407	359.863455961248	130.422325952145	656.243712305501	522.206566597679
1408	1408	352.846984187859	128.632657516592	690.495067603497	524.127264112783
1409	1409	352.642295887569	131.218987178725	674.190156634847	523.853956807495
1410	1410	350.313374836432	126.707844632973	667.616119770349	521.484875283259
1411	1411	321.476165950959	134.426556232862	654.215772915026	524.507663047835
1412	1412	341.75015295003	130.467649620086	692.751752355263	524.755840280042
1413	1413	344.057833901481	128.277786569876	684.42233419782	523.138909088422
1414	1414	348.995646300723	132.141597835781	690.975881709281	527.669185862914
1415	1415	344.077367789516	131.91616413994	687.912736979058	526.047481750549
1416	1416	330.35220164867	130.544539722972	652.56182972972	525.962970931155
1417	1417	338.710223930888	131.240503397387	667.902792978086	528.455016122999
1418	1418	358.460094286169	132.35040993519	676.179668026741	523.447423573823
1419	1419	347.785767897378	137.496846321196	699.831524033625	522.062972085859
1420	1420	313.584912459129	130.05568905077	663.851236001113	521.809327704088
1421	1421	334.10432815211	132.313291897108	670.907752337133	523.859692245559
1422	1422	341.044897401151	132.991896832843	666.040746544241	525.10752782829
1423	1423	346.536027869782	130.47958344541	655.60472982518	527.589521494029
1424	1424	337.106992255476	128.999854834446	675.249954966244	522.377324399152
1425	1425	371.768694546667	127.738929459829	640.222059118511	528.380636029295
1426	1426	371.214927801473	130.52326556547	689.430199153702	525.923994792821
1427	1427	351.070440233169	128.052664244162	658.027521943947	526.414368116205
1428	1428	328.958289380526	140.65870192341	670.186254768877	520.593263527857
1429	1429	328.64446565804	130.340002077686	642.426089322164	522.810124055099
1430	1430	341.976286848738	131.436602992666	678.186532344759	522.039262109064
1431	1431	333.485781636474	132.087489656272	665.225250975647	523.259080032577
1432	1432	350.256261706965	131.673616707371	659.191596736567	521.62996703905
1433	1433	359.657703566015	125.265973590662	703.069230473282	525.2137281399
1434	1434	320.905490892185	130.937610606356	673.062478848341	527.692258792314
1435	1435	352.149822283472	130.612921623315	722.536469065032	520.846217074092
1436	1436	356.117512281349	124.414713731208	668.006554957454	519.361922854306
1437	1437	324.161730915575	129.176024224566	683.051005256422	522.972785377719
1438	1438	345.118435438767	133.020515232584	674.833843370357	523.183094197659
1439	1439	324.439791748507	129.864136132498	642.904862786238	528.800133810386
1440	1440	325.125393236152	137.844777874436	645.84825167229	524.756191332067
1441	1441	322.783088189745	131.801066314716	678.08680036535	520.502147584941
1442	1442	367.611349881805	131.181496381857	659.255147556899	525.134429578197
1443	1443	330.422295728138	133.025415710492	683.821889307102	522.958751469852
1444	1444	344.739054594548	129.584462414644	673.466900546645	517.867649965826
1445	1445	327.306148148809	131.949590971764	657.694268861278	521.499998613394
1446	1446	331.216243376107	125.054493227781	675.552031595972	524.084440344431
1447	1447	336.900309633361	127.643110778602	682.925462883031	520.724093916102
1448	1448	350.376409558665	132.833561955133	669.930110933646	523.326773276583
1449	1449	340.960441034703	135.199670097145	643.007893338129	519.132432235969
1450	1450	338.761761738233	129.217158485579	670.991989600389	524.914866679015
1451	1451	353.428874832536	131.037873950185	661.322646403817	520.287643508031
1452	1452	335.174603807211	134.075666079559	652.655787363166	524.887509953147
1453	1453	316.73534757384	128.901833147288	648.875676654739	521.973421162056
1454	1454	356.330553450622	132.820256373054	687.296519854752	524.490726899766
1455	1455	343.272803455169	130.479612663723	662.555300808592	524.799174548575
1456	1456	331.224506860867	128.215346466139	655.239593654194	526.42604639964
1457	1457	338.63384623041	132.182445537234	668.89773382861	522.992269405213
1458	1458	320.518602795142	130.517726734627	678.253507487281	525.59001736591
1459	1459	371.345351086974	127.741672044541	644.330492827955	521.063142935296
1460	1460	361.255492960904	132.969533979704	678.644451927903	525.043518985117
1461	1461	341.089756736072	131.840206408415	662.983900828686	521.478429589508
1462	1462	368.555940877739	130.049601125044	660.259057875611	521.748436529039
1463	1463	359.518441083067	129.929465576811	679.195125036571	527.987788622999
1464	1464	315.12019177579	133.69377116027	669.406970271318	523.737662417535
1465	1465	356.569287045545	132.191133259912	699.427761475035	524.289288202426
1466	1466	348.844149431168	132.847170570862	641.140765742894	525.413602745968
1467	1467	325.74079676879	128.326915032743	654.827270712074	524.049772154232
1468	1468	378.204644850259	130.28731809821	648.425175961702	523.457064275433
1469	1469	350.172785135618	131.18194619926	699.069008710875	521.078045837741
1470	1470	335.672654820159	128.854553740147	648.914403983411	515.6994673051
1471	1471	344.834481148723	129.301410855853	691.795252298528	525.45087738959
1472	1472	351.909904767067	134.515445668681	667.570636799121	521.964680559154
1473	1473	329.981154541778	130.289787760606	647.928754061441	519.088580621114
1474	1474	338.115269599212	131.301199160254	658.580440983091	526.297137858318
1475	1475	326.129044125998	131.221620684808	673.110906937689	517.775656303514
1476	1476	339.904645250998	131.436291046947	679.610057253462	517.438416302763
1477	1477	338.064418017474	135.21423339293	680.938998059828	517.522621396942
1478	1478	338.08778615023	130.4770147765	651.223304342574	521.673295765017
1479	1479	350.636496865661	126.335622846132	679.382809254702	520.341855968529
1480	1480	363.232842441612	132.438717766932	671.823862502444	522.907480635682
1481	1481	347.603208861079	129.627991468302	663.839072282699	523.694091048794
1482	1482	335.022357696194	126.588216972832	656.475572180943	522.669236257699
1483	1483	381.355079939276	132.637392455118	681.700292612475	524.286161460254
1484	1484	337.434834771749	131.948528264645	680.48978625628	525.352163089461
1485	1485	339.320967845507	132.348276011894	651.102644282365	521.246534261512
1486	1486	356.962960016087	130.007811769735	694.348145265914	517.70050126509
1487	1487	378.362782933898	124.837776515515	675.10911076022	524.505184372283
1488	1488	334.45749228745	133.087799247035	685.501036383533	517.849828883509
1489	1489	338.728346989232	130.564885193174	672.643861767253	519.930900007001
1490	1490	343.898167748777	130.305840653617	665.372341706149	527.265916275283
1491	1491	345.581307593013	127.973080972727	667.684235696861	528.135167809058
1492	1492	338.377954579805	130.80932688836	680.088526089849	523.453972815091
1493	1493	354.045026831947	126.278191369057	681.465361186716	524.209418580018
1494	1494	362.432062434919	132.627781090797	648.100654143142	521.904583180247
1495	1495	362.041634191946	127.372316744574	707.704203397177	519.752489302386
1496	1496	338.177759514976	131.163491194218	694.407487614206	525.264655287855
1497	1497	353.703921738096	127.345855784396	707.708066633733	519.336551941257
1498	1498	360.727340600286	131.868133850051	677.290985432951	522.83487439311
1499	1499	337.794170985256	132.448354094584	669.924719390117	524.603244183988
1500	1500	318.473329475072	128.189005322333	683.141259623831	525.593842240993
1501	1501	346.329292874509	127.175957112922	659.927793144521	521.574004444901
1502	1502	357.296782579742	129.369285003006	673.036689848223	520.186642424808
1503	1503	351.741676326266	129.402245462693	656.877104012723	521.403460429996
1504	1504	352.272237934953	122.084982518931	679.693146954162	524.00594826948
1505	1505	317.357980277767	131.569243245313	685.771384432271	521.585316968772
1506	1506	349.797620901752	132.630708917429	663.094990968407	524.68468905761
1507	1507	350.645514528173	126.874936464747	695.520698076088	522.507480472977
1508	1508	315.321331138804	130.095945926625	676.481896646577	516.593871200955
1509	1509	326.407138073912	132.249652980208	685.319051097504	521.307678733892
1510	1510	334.797253846095	130.205832323397	690.179352990937	523.510679385408
1511	1511	345.465967484016	125.057321099625	635.509847121218	521.16466132347
1512	1512	321.24163029114	128.96810562706	675.667664421281	523.503837753926
1513	1513	325.480878411465	131.486958046607	671.334012034014	527.103276810967
1514	1514	339.846270273598	132.459005036932	680.96680391463	515.379921800208
1515	1515	348.034216407242	131.085986155459	653.814756051788	521.873351063566
1516	1516	349.053088840504	132.451852846614	689.723176409452	524.846378854603
1517	1517	362.097084505598	130.538611792542	671.049458401341	522.421758922658
1518	1518	333.151107467327	132.837218625311	661.312134661691	523.76390995877
1519	1519	364.924151771231	131.052757897591	650.064671023078	518.930232109746
1520	1520	349.596530854803	139.902809903289	650.771894655554	521.021416960033
1521	1521	360.741367790345	134.609826361189	671.467302806558	520.774331099107
1522	1522	327.096748449165	131.543854349416	688.2459105343	517.040528510124
1523	1523	345.17955388359	133.506174309235	682.186496123684	524.417800814963
1524	1524	358.94324913856	125.445275699887	660.561740754331	524.088149355872
1525	1525	387.246958264051	130.219810284153	660.855587062424	521.393807052633
1526	1526	331.203139720205	131.913536838483	703.893017198983	523.228310435371
1527	1527	319.15660078041	134.381739661377	703.605697698387	517.737779148119
1528	1528	356.932254937191	127.24944167428	688.158205462995	525.71230375778
1529	1529	343.162417004765	125.448927242589	705.600281001332	523.461845865383
1530	1530	350.124851140826	136.962442895641	671.689111602294	522.24209979009
1531	1531	379.530521440123	125.43892031846	697.732973001992	520.288224812378
1532	1532	332.800681538296	128.08572264199	660.695499720813	525.546731896789
1533	1533	362.798604278269	128.219612892079	684.017941672713	523.656687414287
1534	1534	335.751006061366	130.848861478978	699.529971840284	520.270147344615
1535	1535	355.552259519282	127.630713659393	646.326292490928	520.660891737973
1536	1536	344.592316339715	131.828959777942	662.815661953332	526.997277002251
1537	1537	361.71417450709	134.273200809961	672.558240565777	526.839605532718
1538	1538	330.395501702991	128.878114723003	646.442244509837	524.514187210345
1539	1539	363.013937135447	135.581660721922	647.262313159793	524.180993456506
1540	1540	351.12843690848	130.596762528696	645.94749790237	525.432143745408
1541	1541	338.74632670619	139.98751440151	675.518951866298	524.759537797445
1542	1542	347.748233417035	132.966804091817	680.287208493556	525.163578138553
1543	1543	349.527056304302	133.892537868314	678.587632220352	523.519847838825
1544	1544	347.324393796436	130.422370031008	683.740570818191	523.883478408675
1545	1545	367.9860608107	131.570436467294	666.280850090846	527.474314377396
1546	1546	328.534310414722	130.421610951799	679.897984130943	525.788612286749
1547	1547	319.403965064536	136.841053596161	668.852211309419	524.103354786483
1548	1548	341.101001889232	132.146488269725	652.646023451827	524.156486416669
1549	1549	374.083929710927	124.958153123197	696.284057863437	525.538129566997
1550	1550	351.295250783893	136.152240619426	720.579397082057	525.02654338833
1551	1551	394.255490493993	132.527869542686	651.581324617374	529.872882481405
1552	1552	320.332994073416	128.70485367668	697.906881404211	526.942864141569
1553	1553	329.679705133656	134.524386606643	672.248931769786	526.718125117946
1554	1554	331.137779241888	132.9281319713	658.543731469044	519.770374512451
1555	1555	362.797228942302	128.889585477971	678.37134090279	518.489415069399
1556	1556	337.912947193558	131.326689937803	693.442516775689	518.695427304739
1557	1557	371.111563254876	124.59373673119	658.012978664776	522.898896999646
1558	1558	335.67440930762	136.634317256678	669.681545729133	523.64460804868
1559	1559	335.974255020809	140.282802494331	667.874200126175	526.580831242848
1560	1560	327.787749487629	136.919600538666	665.364864909235	519.491445651886
1561	1561	362.078781231358	130.940143379818	703.678114604529	523.092683924462
1562	1562	365.112743054583	130.875600341621	686.021092758593	516.896577420999
1563	1563	328.913092658207	132.677515599903	691.052632349361	525.512594040255
1564	1564	341.653504056613	130.8653012812	656.82508453076	520.505297856113
1565	1565	345.926687220035	130.775362609657	671.267807440803	522.927690132857
1566	1566	342.512202809675	125.844955525344	658.22213270493	527.619131066011
1567	1567	371.020223926365	138.458528241891	662.070680905264	527.437559484721
1568	1568	338.146854260355	128.654358894123	677.851702148431	516.654040668007
1569	1569	347.253836611941	126.846129898582	661.353340952064	524.290170629072
1570	1570	347.915659797323	128.704731911207	663.531485915732	523.622499144854
1571	1571	347.194376670932	125.072740557169	682.588116164516	526.878222650755
1572	1572	358.872662811044	131.967083911697	685.503427828932	515.793268240456
1573	1573	344.61334184294	132.079851473575	669.294371984846	523.633819051232
1574	1574	356.064150677272	129.205928465195	700.866006884868	523.083157901582
1575	1575	343.678364832992	133.383908544899	695.332313595898	522.288580809045
1576	1576	366.346808650903	132.632351753265	659.268638635474	516.392605290337
1577	1577	352.193901383289	133.450082509617	653.084857849543	522.997724230952
1578	1578	358.483840121512	132.315377246347	648.282018267876	520.51324383438
1579	1579	344.480468092862	126.521496172687	684.206419323396	514.929850487518
1580	1580	339.12251134976	133.244800627409	664.83546164982	520.545112459148
1581	1581	352.94471120367	130.567558159026	664.236489402534	523.490859260417
1582	1582	325.259793474169	132.968761238611	671.436652976801	526.310979132825
1583	1583	335.141728854022	127.09099870157	688.609138827321	523.000669445261
1584	1584	326.836689941383	130.60900409	692.247450093951	524.388860230487
1585	1585	346.821610051879	128.883103706489	655.823685044051	523.189172825184
1586	1586	329.691270975914	135.542033617762	656.872554405475	518.59468806156
1587	1587	329.220560275317	135.469295178251	691.391223107699	517.359286335447
1588	1588	332.982009435212	134.822945471239	693.670566073137	526.836009239402
1589	1589	336.463130556329	133.464461649207	693.864892212696	524.570718361309
1590	1590	328.798353046139	130.736797750543	673.156578508249	529.172273801717
1591	1591	354.565716625374	127.58731502419	645.245190690125	519.494882021527
1592	1592	338.414798822586	133.08475184948	666.986853921358	522.461413125081
1593	1593	335.294298525882	127.215596463288	670.404048948045	525.67599554714
1594	1594	335.330571550974	130.30732563941	689.768935446901	523.030113793496
1595	1595	330.47828135416	129.109689401851	680.320579443907	522.63594525757
1596	1596	378.369235358293	136.30815030777	670.181040036051	525.833497307444
1597	1597	304.800758169244	131.30571224894	689.545130646106	522.99788237053
1598	1598	371.645435160295	132.70910982044	689.938751441194	523.037117427854
1599	1599	355.243895963257	131.376218517285	678.098258535528	523.035382742998
1600	1600	328.8644663972	133.236793759014	648.713734273944	524.317673467225
1601	1601	337.830264955323	132.527882638971	670.685107403604	526.413304118622
1602	1602	340.212596387769	131.374808899097	672.81629629368	519.123656794385
1603	1603	342.314167410722	129.759141926084	691.171913444211	521.910201822937
1604	1604	347.701660546372	130.901993377378	657.928716514758	519.087664606613
1605	1605	348.894871929286	130.584675750005	661.403308575248	520.933833744464
1606	1606	316.817307601713	133.962081037413	684.023740842667	522.885608101329
1607	1607	351.341437265071	126.009009863027	645.452910337174	518.490003499928
1608	1608	312.323518478834	126.359157935468	625.030175903696	527.248360984401
1609	1609	334.296678227808	128.194518946572	660.671497408802	525.92495986403
1610	1610	327.804259297646	130.911134626179	661.107626771846	521.710389211207
1611	1611	341.711050625016	129.191220503737	665.047734549113	517.654116324401
1612	1612	359.344812542455	128.265925223676	666.510348769962	526.616421182458
1613	1613	357.632085348696	128.341142229367	661.060698038874	526.034574161917
1614	1614	318.92668467407	129.055695636608	672.325228782557	522.914983235237
1615	1615	328.303912875562	127.599989403512	671.281270349508	529.176428848219
1616	1616	320.161334565516	134.580160025827	688.003962988481	525.09860623536
1617	1617	338.917159056794	129.479622764355	669.105095077183	518.770437104986
1618	1618	368.294605703945	132.667340802405	671.113483606116	521.118019951369
1619	1619	348.833975751866	136.342190886408	676.610009191103	518.545126806497
1620	1620	342.746112612437	131.827238881165	645.933448111619	526.869896127541
1621	1621	313.269882081612	128.61669887212	683.668162061771	524.794306057388
1622	1622	343.151429392612	131.901655593731	688.376029312301	522.343356282247
1623	1623	363.526637941285	126.154503996405	682.01977052842	524.058838447704
1624	1624	349.735572041792	126.261822950564	675.896664594378	525.163912336381
1625	1625	321.631619742078	132.275427779604	661.384504797639	520.867451892522
1626	1626	310.540850017395	133.69871497843	677.295718208181	525.906066226761
1627	1627	314.943298158303	129.396805547822	661.847805975658	523.829575953598
1628	1628	355.062908533756	131.413262830376	658.448041184342	519.346307718248
1629	1629	332.971840290747	134.715694515533	680.360365875223	523.721684147616
1630	1630	367.209945563537	132.723672893724	654.416432991155	523.46132981752
1631	1631	305.676211930391	133.28525888163	684.458230028908	523.78834263467
1632	1632	357.376625770646	128.818545926383	675.05324974276	531.113223268625
1633	1633	334.018198163891	128.630006817745	661.662436222105	520.978040260906
1634	1634	367.661406945424	129.136165153498	679.169717484176	521.713902324943
1635	1635	326.964554072041	131.292171766516	684.465403748833	521.331711016231
1636	1636	325.396962081033	134.970279292412	656.925004242574	521.714900881194
1637	1637	329.452023520761	127.956959172402	643.861617191462	521.568133120081
1638	1638	342.84873870307	129.017632186777	660.368221971207	517.922074693847
1639	1639	339.827151224934	127.826311293767	668.068463893402	525.771956641193
1640	1640	390.398036925536	134.320372808059	670.108848805798	520.687530593862
1641	1641	330.443428471362	128.81382257598	680.840058896941	523.163192845038
1642	1642	362.147042560499	127.745915428255	665.619002455261	524.338658870647
1643	1643	346.442745106305	134.325718179789	655.153556434868	523.67433542011
1644	1644	346.596819578095	131.303480779027	672.989964239386	525.799773665719
1645	1645	317.168417301546	125.013680137235	676.693946189185	522.390536885779
1646	1646	317.19459958116	126.790899821699	656.930570192338	524.661633117895
1647	1647	346.117669832742	128.579436009635	667.550167713365	524.918009109133
1648	1648	369.037049625195	129.735033699143	692.421330368164	526.593858812125
1649	1649	349.187515158823	133.072262394681	699.075915748797	521.489473136159
1650	1650	345.988310413864	128.107062714534	639.225110854615	518.345005367943
1651	1651	367.262092619118	131.367512286989	653.401230216063	531.278207423735
1652	1652	325.44204263839	128.892504846135	690.806358278889	523.820294355078
1653	1653	320.814873708485	127.929851249029	627.120775636295	520.730345559662
1654	1654	343.230871126079	130.036349715032	663.264047320544	523.342861489529
1655	1655	333.540894238137	128.50957244261	665.952282285537	523.488020114301
1656	1656	346.71210364711	130.255636831955	665.329021720785	519.913319803879
1657	1657	372.746850618372	129.626510228003	682.77675761281	518.222818841776
1658	1658	347.290590310004	133.03228708777	660.252013295518	523.373212296096
1659	1659	331.973159802704	133.054185197551	667.189979178884	520.402498815643
1660	1660	334.225118795644	131.942711833116	649.562462065301	520.850673661077
1661	1661	320.100697499058	132.410797589743	640.781243287496	518.149261984616
1662	1662	347.245230359545	129.149544001627	676.937269623098	521.47337625829
1663	1663	350.689725545534	128.327915335601	660.177925507487	521.996706338057
1664	1664	348.724664676581	131.364129895708	655.506786874815	524.753173628684
1665	1665	337.764588073719	131.933521408908	701.343808722152	521.612676920573
1666	1666	308.240396809008	126.116590552723	665.21181123925	528.419232714399
1667	1667	343.103283542424	131.557234167021	689.846080627009	522.825106584102
1668	1668	316.003512662979	132.922878048188	638.812057926754	520.05384768175
1669	1669	355.399508515557	133.735254484849	656.150474320764	525.628039496692
1670	1670	372.644639875131	130.313175016918	668.528839612356	518.017945195299
1671	1671	341.286829562986	133.259287280799	673.835049463078	525.020652668026
1672	1672	368.811417951051	131.440545957328	693.973558908482	524.651915065216
1673	1673	329.668703900233	129.90589634983	667.805143051258	521.400321881907
1674	1674	336.373829398009	126.727883148841	675.013996909665	523.38204547182
1675	1675	360.902371608242	137.19105953842	644.076729775583	524.248276649636
1676	1676	360.112210218236	132.244103797344	683.81867522053	518.350238041681
1677	1677	349.528573344921	133.466309107961	657.875183684413	528.923048806791
1678	1678	349.286137660706	132.812530749913	679.389943217989	520.808376189931
1679	1679	340.814184346989	140.231519360433	675.379685564089	524.532564795609
1680	1680	362.543329575875	128.364416844421	649.063894840983	521.143959835478
1681	1681	338.932819512543	132.259551532188	666.276118458546	524.178644233554
1682	1682	352.33734873459	131.391924363955	691.853958873332	518.428153052889
1683	1683	342.555082577107	129.724853812726	683.349545504752	518.784076910101
1684	1684	347.634181742785	131.836003548337	671.591273984191	521.154993732514
1685	1685	350.696021570326	129.007143491651	710.077555413135	523.396690482447
1686	1686	352.983341209478	133.705892517595	662.609294137738	526.842098798687
1687	1687	331.090361252761	133.212817284589	663.14752467703	517.849880725659
1688	1688	326.243857028629	135.94066498874	703.438632567135	523.772805165642
1689	1689	363.8056948225	128.226625688473	677.54980832757	521.130833198659
1690	1690	318.29721778385	130.152199752597	695.752805734748	522.427805113261
1691	1691	342.740574125074	132.350274478427	672.97987187592	519.330905263745
1692	1692	349.556491989915	123.423205739014	674.143293711211	519.578022189707
1693	1693	373.10007856493	128.218264959668	651.969878731988	521.914071393938
1694	1694	353.83984671556	141.469956033818	655.569666556521	520.006401017376
1695	1695	336.284151182685	132.645205019637	631.383869512343	521.879930321159
1696	1696	360.322125397427	132.501133130271	681.118596125559	521.560948719109
1697	1697	335.740442372375	127.500994126108	649.541608985584	522.485705502678
1698	1698	391.429871920177	127.625987155339	691.115658437965	523.597563684603
1699	1699	354.269973653304	129.692042755938	646.501872127711	524.648654360166
1700	1700	330.25227504209	128.299310992392	683.302875107435	525.336531367243
1701	1701	312.067436988395	130.489405517475	677.103378139851	524.349174572096
1702	1702	332.329207874315	132.434799362931	673.273351259483	521.308395514858
1703	1703	352.642405427132	128.660646683442	663.282081971441	524.651686812292
1704	1704	349.670820853894	131.417845467162	673.293500079569	519.311421450483
1705	1705	356.396081186357	128.027779301289	671.649914137721	522.182929320573
1706	1706	362.778446259041	129.400694626504	693.823095700324	522.625324780663
1707	1707	360.58202028296	134.558640336782	634.520861294972	522.524226991037
1708	1708	338.783575687689	126.684842053152	653.626567350598	524.523149982555
1709	1709	355.116295675836	132.734259756698	665.251610023015	520.589194216548
1710	1710	340.789764784796	128.075820477824	658.935251275992	517.14133946786
1711	1711	341.226410775663	135.220048894688	678.000614494729	526.224597770333
1712	1712	347.636188731641	133.319332199556	651.166901942623	521.594357115908
1713	1713	329.604507929313	137.012437511951	664.306596146452	522.120993814497
1714	1714	350.551311325609	130.159807887366	692.075089432699	524.93428309056
1715	1715	338.470166356597	129.622451564291	645.414377850187	524.929766719335
1716	1716	306.883050103209	126.959722745636	661.10704919962	524.291737460113
1717	1717	336.414056815736	132.240082751909	717.501578835949	521.471508836054
1718	1718	381.417736349074	136.669567098567	656.236647532789	521.334679968117
1719	1719	319.949453300148	127.815552605978	707.696700582917	520.042576563321
1720	1720	339.815875216715	129.682137415593	688.736170601057	522.903276329419
1721	1721	340.284428825627	134.503382993826	673.259160079139	517.671936863242
1722	1722	351.752274547651	130.296852790183	656.17113129184	524.767607744583
1723	1723	367.1983299591	133.233589795279	652.724899498213	524.661419964137
1724	1724	375.905763013338	133.514679079267	663.241241076351	519.091633626028
1725	1725	380.209456004707	135.16652596547	643.076125465974	527.075760034037
1726	1726	320.117675426028	132.364121054086	643.764391437357	524.126022699212
1727	1727	369.089467768207	129.884808213573	659.763029553529	525.698284683703
1728	1728	309.299122044817	133.321011204213	709.491209062957	521.259645934674
1729	1729	368.617077975196	131.989777374082	666.580314336799	520.519218251638
1730	1730	361.725051117348	133.090588768783	695.966554347115	525.589970978161
1731	1731	373.286953071551	132.424676481951	626.50968870314	524.584111055344
1732	1732	357.511147010864	127.50913087504	655.522560220232	522.929293524688
1733	1733	311.841589671448	127.751135267668	657.334828464965	527.055715897415
1734	1734	340.055709983359	128.236263376526	665.257183540958	524.217034783682
1735	1735	354.535976653955	133.279873545453	671.124249250821	522.410936534374
1736	1736	341.186900249056	130.830050005449	667.537166504722	521.967143235428
1737	1737	319.702577932363	136.773897531971	696.510132107629	525.833055561203
1738	1738	355.313585853585	128.614940658108	705.583304502822	521.693103967853
1739	1739	320.954266898348	132.58483561181	662.070585162851	525.47562266313
1740	1740	329.291418135924	129.289409803101	659.51508482856	523.356760342277
1741	1741	330.834425669995	133.998297261291	645.733599649276	516.861413114698
1742	1742	348.047674554127	132.504819231697	674.737081990269	523.442537396745
1743	1743	314.984520004994	125.990549789764	679.695299536709	522.503884558839
1744	1744	386.149026941952	134.951139403699	671.260921629075	522.270051930191
1745	1745	317.348837149689	135.997571065782	697.131056311432	524.387832933995
1746	1746	357.319601901148	130.774065919445	685.802731813709	524.367484053794
1747	1747	327.849843088597	132.324526354169	660.634558664196	519.192751354032
1748	1748	354.8961496214	129.726813961027	667.27605512725	523.885320865477
1749	1749	351.032234857307	134.096984134407	638.651881589243	520.568068708584
1750	1750	358.808496850745	132.406437889816	685.84705244974	525.809377861897
1751	1751	371.483974851296	127.388957072277	677.137583214638	519.217997412143
1752	1752	366.122478345048	133.093022264288	667.913097522945	523.253894678817
1753	1753	342.951921757521	135.171424051416	654.581551959093	516.96223312909
1754	1754	354.950152480982	136.895651530581	661.449774173056	523.073995516588
1755	1755	334.232864125868	130.831849483805	673.575222470059	524.23247342433
1756	1756	336.380057180244	129.407458836411	654.3783274359	525.814963665439
1757	1757	326.388944563102	137.157204705493	686.936917673729	518.925870906389
1758	1758	357.813206028412	125.301087361834	657.106761292243	523.002900500919
1759	1759	360.313417252245	131.331726503976	660.609280325179	522.730550803892
1760	1760	337.940420326101	130.049004439819	670.230542967358	528.884307947934
1761	1761	369.967397651455	132.581732566655	680.390014811797	519.763735714631
1762	1762	349.481751714604	130.407906919294	671.451820435798	516.418976839032
1763	1763	367.862431858855	135.254162142624	660.158915328754	519.191994335258
1764	1764	329.8443343993	131.416569469995	647.82389302852	519.647129529403
1765	1765	332.09001562823	130.964859352235	670.899053388417	523.860581351248
1766	1766	319.820874747857	130.124207139919	688.488727558833	525.582965087546
1767	1767	359.13841537987	131.718339817151	663.197950721711	523.985502452772
1768	1768	348.562734909019	129.464042036313	676.444540854591	525.440026290313
1769	1769	326.544433854221	133.238625828054	670.07081291135	522.577255403645
1770	1770	334.902942907483	132.436434035389	694.087928275133	529.311174121846
1771	1771	353.488193549779	126.270558394642	699.602427444933	520.84571010293
1772	1772	356.703759873624	130.521658422819	630.212206910442	524.575353632392
1773	1773	341.204427392835	130.600386633366	692.688798789579	523.113134572376
1774	1774	375.211687118097	131.545501620733	670.215494812442	525.440614590592
1775	1775	318.335586117464	133.474491970455	660.254792637629	522.113368947865
1776	1776	335.666366600734	140.121311363292	671.162858387507	523.537623824568
1777	1777	351.206939887661	129.617177306909	633.695611028217	524.412779993809
1778	1778	345.356408330835	132.566318500197	666.358873300809	525.565186573981
1779	1779	360.881004282991	134.278295423173	664.957546505408	521.172720361731
1780	1780	321.997108603851	129.715271419079	680.168833194292	517.491829490124
1781	1781	346.142311424483	127.991715488287	665.571398320213	523.756561140367
1782	1782	402.83932515146	126.181715588461	690.41542675986	523.72043096992
1783	1783	343.973731874723	131.952438514625	688.68087584918	520.601523858658
1784	1784	347.509541060017	131.751567329169	625.20063433862	522.983409267334
1785	1785	379.006646719989	135.275275635472	679.88053544173	520.546825081411
1786	1786	317.595137046425	130.398446691871	645.131923910264	522.510590100896
1787	1787	339.293683786312	129.417953499031	703.601239775855	524.005152705636
1788	1788	335.764698520534	131.06657133474	656.418801280129	525.109602015542
1789	1789	361.556898145691	129.312831661518	665.597200426797	518.640443586127
1790	1790	315.822431705378	134.007918303821	661.754987269923	523.408536673183
1791	1791	326.032791591324	125.889275647816	663.271790793444	524.879514540281
1792	1792	327.245043377963	130.512239849472	671.903687801471	525.698374407781
1793	1793	327.513710576782	136.740620911682	666.586280832926	523.586349398434
1794	1794	320.65205241699	128.007599585358	680.018087183876	519.597451131639
1795	1795	346.609903687275	130.994867831377	652.91114756915	523.750726890667
1796	1796	336.276965128027	130.830876159311	665.346938138965	523.208926008234
1797	1797	350.422953954971	134.497112158339	705.554129188195	523.51470880487
1798	1798	328.733522300737	132.497936887754	676.426331219833	517.442978680576
1799	1799	366.117299271203	132.071365567281	663.82724866798	526.183432864355
1800	1800	300.424121057701	133.346065483981	672.34150929718	524.450396013721
1801	1801	349.617278070085	134.526808165949	683.425755036774	523.715441759232
1802	1802	321.232502932824	127.951888098175	659.673916984933	522.922161536341
1803	1803	378.761878882162	134.803490516418	661.143044389214	524.759380426637
1804	1804	354.536129739873	127.281183642182	663.459346377862	522.538169138063
1805	1805	343.006359147401	129.706479431241	673.409775879436	524.287089219668
1806	1806	330.538397225145	131.868289484882	656.877020321906	525.736417215696
1807	1807	337.138811434038	131.233552740143	693.826326467588	527.016562670579
1808	1808	331.582503645669	130.73530983102	662.601747549117	525.427288947068
1809	1809	336.341231176113	131.520781741027	673.103744540074	523.91578423966
1810	1810	343.765884756108	129.264566019549	708.475148869674	520.42470710413
1811	1811	344.051579338465	132.636896776683	644.704291508917	523.750507162021
1812	1812	317.347917487568	134.748014626752	683.76699258912	527.35024431944
1813	1813	347.362578198721	136.146382953258	648.922520941319	527.839854508091
1814	1814	364.03973810467	128.099475602317	689.809986814345	522.059780390686
1815	1815	367.632001267471	131.844349214188	651.022615617542	521.030289823223
1816	1816	343.914269645349	128.667302838295	646.749442484877	519.734344593201
1817	1817	361.045286918805	130.22163228427	667.256151737469	521.116359602469
1818	1818	367.7748640394	127.485031928768	670.023785541852	524.484679968908
1819	1819	326.790280973691	133.018357330867	663.427973274017	523.167019098771
1820	1820	315.523919974622	130.223043464103	664.781253882993	525.756319953781
1821	1821	316.28553383268	131.820870257662	655.455783800211	526.429308132835
1822	1822	346.40820151134	132.444657718219	664.107869322463	517.868783596197
1823	1823	374.991368507355	127.639367165289	668.431505273771	527.199737193297
1824	1824	346.089067588006	131.909071464943	658.359619569139	521.90455932252
1825	1825	319.020541504697	133.186003256024	717.361488502793	523.830638684519
1826	1826	372.002198741164	125.654051382891	662.653788129356	524.150500483638
1827	1827	331.236868912833	128.717909780433	640.710888720988	530.030185921511
1828	1828	320.072793773	126.653103030482	660.823743851019	521.476891881315
1829	1829	350.804870829079	130.673976499923	665.817569055041	520.422595739944
1830	1830	361.616479484932	127.11724841936	676.130996548412	522.780760193812
1831	1831	340.007395502974	130.242723008344	721.749721975036	527.907166340797
1832	1832	346.492074949333	130.558689638687	683.925590146824	522.597307241368
1833	1833	331.344074591742	131.227924236349	669.947216311388	522.073151112446
1834	1834	340.923145898819	127.136881246081	648.29271426301	517.648515515782
1835	1835	326.480174943141	131.271801042868	682.624190865109	528.167752473727
1836	1836	314.164626292234	126.57560767976	707.269819806276	528.368119430783
1837	1837	351.377844694257	127.614502852548	662.984296153934	520.276203406871
1838	1838	311.675050968417	127.780405469983	680.564968028428	519.765413536845
1839	1839	349.468959431564	129.629612725054	653.144421998837	522.60059485797
1840	1840	345.647017984226	130.007299836965	646.67104998461	521.227298433959
1841	1841	337.479891117314	130.662301676305	646.948631897333	526.629834927819
1842	1842	361.794174348753	126.8155992233	671.461298308201	526.795495200341
1843	1843	335.37646929473	134.713310947443	656.046403654325	523.413101848373
1844	1844	360.870405113861	131.340419467274	654.133125518082	521.125129296852
1845	1845	348.929439333554	132.62435326846	703.978146355995	520.44282333786
1846	1846	317.697807296676	127.951699603821	707.673053179232	524.575034616182
1847	1847	369.394604526634	131.173699658919	691.990476668305	521.676579297202
1848	1848	338.8925995964	134.626097207479	683.058369095368	519.601451573821
1849	1849	328.995548558031	129.0635990766	684.119750021198	522.493372874545
1850	1850	382.209560000445	132.704374842437	693.114149924927	524.00015311155
1851	1851	359.326390400257	133.581810910708	637.642485826242	522.044445148849
1852	1852	356.676711713575	135.483234052619	669.051909812052	526.594151920492
1853	1853	365.916149365278	134.601144084989	651.295501543275	523.212725504676
1854	1854	350.125128443903	132.845567675969	652.958146383797	525.470425316941
1855	1855	337.099600669215	127.591232375371	697.537818955011	523.263102474816
1856	1856	343.189326414478	128.748258265216	687.302266914293	523.602929222499
1857	1857	350.69942747834	126.995075472333	678.037806594842	520.822116403803
1858	1858	347.311978878377	130.978528432362	682.037832552847	525.848563708699
1859	1859	354.143467057644	136.546550539517	664.30593203592	522.812305025072
1860	1860	352.370245630327	132.68062328851	664.766794536091	517.734521842043
1861	1861	317.83648953604	130.126241568415	674.829412437954	523.805967843574
1862	1862	353.353337495386	133.989439521866	672.542205536548	519.293538653063
1863	1863	372.520940530684	133.342870468627	679.755439130183	523.824416675704
1864	1864	333.949287679931	130.399563830041	679.016826778565	521.831748648886
1865	1865	343.469291210689	128.157716834831	638.707025507909	522.79726668863
1866	1866	330.664048615643	128.618764560959	690.801199010088	522.584079918849
1867	1867	327.890961319676	130.651445392587	660.935951184391	522.458363818359
1868	1868	332.063617197683	131.458094883969	672.381214483789	522.783034513507
1869	1869	368.468426476446	132.855090919448	685.891960077737	524.192471577953
1870	1870	333.77694967065	127.622714614196	676.766797549442	522.715470284217
1871	1871	338.783421144273	131.553166848866	655.880215896434	522.292358880089
1872	1872	338.26011776047	130.04046332107	678.520458895939	524.359564923545
1873	1873	333.953202803141	127.388513840587	681.091745662809	523.288680386877
1874	1874	369.481330465073	131.70328180516	694.94530152172	519.881003271288
1875	1875	327.448652538085	129.806879796475	642.948007665207	527.006144266101
1876	1876	332.010291100606	133.814672536532	683.216412729831	522.912637297686
1877	1877	311.055774919535	131.88966735091	705.870996984459	527.073364307039
1878	1878	354.558279006135	131.69428376234	677.359041920819	521.19203643337
1879	1879	318.244455479884	127.062212440191	690.649255584471	523.966186469665
1880	1880	363.19456723588	129.844367326697	663.716612554409	523.240808779076
1881	1881	342.710524515507	129.145770366141	668.248567594205	521.701198124852
1882	1882	363.008475954131	126.208183753826	674.860360673958	523.806171064511
1883	1883	344.281028144082	131.927379783268	680.968377487811	521.73164083068
1884	1884	333.98051510389	133.543261286223	674.624163890795	519.699976365416
1885	1885	349.362636061966	131.044574276672	691.197426825079	522.725946457661
1886	1886	360.642691602259	129.904982524263	647.79084492567	521.514674404349
1887	1887	346.071576239778	127.962830376088	659.235812128067	519.811081985006
1888	1888	342.277662341003	136.244936124441	668.252887170652	522.373321970932
1889	1889	358.656505194386	130.610287727984	658.863353771182	520.194393984928
1890	1890	336.494953591744	129.157092711147	668.50336077685	522.298946320938
1891	1891	370.829228126209	128.180000004705	696.13944312719	524.741247278036
1892	1892	346.290004615725	133.258752256118	692.557913591901	522.356752721255
1893	1893	328.202158235982	129.780205088492	702.983425103501	524.496207282877
1894	1894	343.583943239182	129.835301325292	636.394859613836	525.485451868602
1895	1895	330.200200286808	132.235811637901	679.397938560121	521.594292335492
1896	1896	316.510568071481	134.981514093582	688.920231304494	526.466151426793
1897	1897	369.188009216531	128.186768991716	671.087153027039	520.935121187508
1898	1898	353.274433810637	132.360627625098	670.770461979891	523.90200366703
1899	1899	354.796024697128	134.550981941571	714.402425784025	523.255293428907
1900	1900	346.471708411128	132.006947647847	660.845433282438	517.454280312146
1901	1901	343.742585892455	128.071288133571	667.128604644601	518.68002803861
1902	1902	305.542447597317	129.992865402123	654.928537793463	520.488173983176
1903	1903	342.155930102082	128.026786059195	678.565222482531	521.71371957231
1904	1904	347.205863300776	127.8299812585	680.057767813722	520.145580324306
1905	1905	338.344018425871	130.798327933411	660.294655055386	525.21659308649
1906	1906	333.024066164056	128.493479059018	652.712532171536	522.852742774294
1907	1907	312.150129998046	133.454629619575	624.265200352662	526.582437443245
1908	1908	324.584946953459	134.114499373816	673.79630115126	523.334112365929
1909	1909	341.716845131283	130.606678077927	718.70297954623	522.081330489682
1910	1910	345.115089691836	132.083377542057	663.83683617744	520.630575791753
1911	1911	332.542731394553	132.554864420721	653.718422743465	522.577047325516
1912	1912	364.374152556003	131.939050079463	663.459120795991	519.081273052377
1913	1913	323.046404298118	128.851787238641	671.091073708325	522.522477638994
1914	1914	349.662927571965	133.691058864369	686.011222283418	523.695310654474
1915	1915	345.599467768828	130.520385445785	675.892021588837	520.452889836693
1916	1916	325.576736913261	125.675519717248	709.179041041339	521.874700240566
1917	1917	318.799490255924	129.83967010726	680.241895669586	523.43715423792
1918	1918	359.174752149148	131.852057750722	694.307945436103	523.010416417462
1919	1919	316.496341450185	133.094385366564	673.06801885529	520.839157788944
1920	1920	334.327828876082	130.87676365623	659.485229021515	516.448141188492
1921	1921	337.001541131853	128.884467745714	681.78267195232	521.455688122627
1922	1922	348.417464654116	129.963385966956	662.62204320081	521.950195708102
1923	1923	337.456464969173	133.041065913564	651.474210485007	521.396271092942
1924	1924	353.600513078826	128.367258030388	683.790008451335	523.813631379992
1925	1925	370.331498563858	134.853830033185	673.920090259266	523.825674868206
1926	1926	339.614581042548	137.537747685489	664.81576508355	522.083165875674
1927	1927	340.441712409902	123.457203663436	677.324886357737	519.267451943276
1928	1928	376.924037424846	128.982404896403	685.544544500219	526.971475138104
1929	1929	341.208066749428	132.126850979873	658.134962435627	524.356714494428
1930	1930	339.080491423075	130.313721592249	691.773755405858	518.109535538321
1931	1931	375.48220772454	127.36485916138	669.782733672251	524.337601885757
1932	1932	341.178235470912	131.102925815998	646.577994353661	520.301538709244
1933	1933	349.390965605206	129.134190108342	660.307892274672	522.822653775718
1934	1934	340.45170609225	134.177390514053	691.176525616394	525.873475852405
1935	1935	370.040328804983	129.791062374178	668.506184267687	525.628306621738
1936	1936	358.769777697209	131.606179191909	661.718060537274	531.939194198851
1937	1937	337.265844078152	129.818961330993	641.00142688344	528.654052525834
1938	1938	362.136209689024	130.709083180668	685.413999193178	527.459482198537
1939	1939	329.173289320414	128.164520733659	650.657324978327	526.386980899409
1940	1940	294.777793871815	132.091170031069	678.866023366303	522.809021929904
1941	1941	362.844328879067	136.62586484747	674.486344621426	524.576294165699
1942	1942	360.743503332886	135.29989038719	663.294333304303	522.086663356297
1943	1943	328.352605963973	131.861769921348	672.347663342735	526.892856732458
1944	1944	342.798965371347	132.951366161293	641.677890286253	527.989978919854
1945	1945	362.432326740316	127.852780695983	641.932100957854	529.200928614225
1946	1946	337.448469922877	132.436382486344	671.883444184495	522.905185035138
1947	1947	351.86503908813	134.266698874586	684.072266953362	527.070550834672
1948	1948	321.218560912083	131.672380257333	656.726901948933	519.751105170885
1949	1949	346.506860699393	131.799035801154	670.892245933391	523.837127985406
1950	1950	357.331031656312	131.252228535739	671.510134055546	522.819561230179
1951	1951	341.862823069118	130.285541826618	660.396256746874	521.098929268206
1952	1952	321.133369121243	128.083429413928	721.179832018121	523.026822054928
1953	1953	336.362514314771	132.643004608513	678.511625212199	527.167417571472
1954	1954	339.096143096643	128.015207892474	680.11483464696	524.270053079919
1955	1955	361.27602455698	136.885721783036	672.06890182472	522.760447936112
1956	1956	362.578247161834	129.078515946703	663.597638021662	524.822347806051
1957	1957	332.528706445829	136.686837533566	681.038190316535	520.788534563097
1958	1958	336.160927370084	129.263130931504	680.802763265367	526.578873885843
1959	1959	347.492811110534	133.420527622847	693.760890397531	520.904464575581
1960	1960	343.663122513528	135.217912309214	672.522021157059	527.889780532298
1961	1961	352.717606513041	131.336223249985	671.436565532573	523.42771068855
1962	1962	340.89362334501	126.938294835934	688.08078644899	522.534758888693
1963	1963	336.429567481928	130.974571113738	641.352229101658	523.446957441738
1964	1964	349.348697034547	135.948186026349	647.602114940196	521.189607093602
1965	1965	352.403101384006	134.844880321093	685.3217121502	521.850231520242
1966	1966	304.554247357896	130.356347425441	676.390948793528	520.58806656038
1967	1967	350.47676947952	133.853168503978	654.199884159518	527.636407054529
1968	1968	315.704741011385	129.236614021075	712.159440490094	521.535788148503
1969	1969	350.416866233263	138.064057306823	705.758113132084	524.328636670933
1970	1970	325.072355473879	129.865441500879	662.416086658457	523.947055377273
1971	1971	349.338835241188	134.503133802046	705.64792367029	523.580054259597
1972	1972	341.715390626949	131.199946231699	697.951206185367	525.764554481028
1973	1973	335.954061489969	129.437660387059	681.343587697023	519.549335601696
1974	1974	351.464921441548	130.829204702741	645.714541203072	520.095004788271
1975	1975	380.651206042405	133.506396247757	661.351926881671	525.893368121046
1976	1976	350.384492792752	130.27917716755	689.388901342927	520.056138521718
1977	1977	338.216321364383	131.806643136143	660.953455972455	525.583220154031
1978	1978	355.263053639489	125.033783875835	671.03215805864	524.447906495579
1979	1979	368.205863952192	131.512478276009	659.27553021676	518.834054194211
1980	1980	357.041204191258	129.419894094723	681.144199275314	525.964005829957
1981	1981	322.065195323431	130.243578460894	664.068053121956	518.120499548278
1982	1982	334.059591557052	134.3741313279	669.41492730016	525.393187887133
1983	1983	338.748862940022	130.852422494336	680.984909745545	524.982231306467
1984	1984	340.724665276654	131.518044752843	705.998571501456	521.298278967265
1985	1985	333.19486945767	131.812095853649	688.50931328276	521.758729436355
1986	1986	305.774807305106	128.861982736435	663.116421378716	524.782318572591
1987	1987	352.479880458635	127.008954087865	647.526807439602	518.242294175499
1988	1988	346.814360246185	131.250995629005	653.512174543141	523.688334461041
1989	1989	305.079470789194	132.509153859353	671.628156874159	522.422695672945
1990	1990	367.406201180283	131.600454134694	671.234990295437	521.896758230944
1991	1991	336.934901731949	131.653438586902	649.52232056172	525.228454956972
1992	1992	338.319792247848	132.068736814664	687.190085975118	524.631875870721
1993	1993	337.210275731311	130.414023881231	667.599896098578	522.879068290961
1994	1994	363.578192248801	132.687137403328	665.379162246471	525.703367202299
1995	1995	347.421273883722	126.48050621201	653.775282517998	515.622433477007
1996	1996	344.402873261123	131.419725295293	666.975729361592	517.455316809533
1997	1997	350.81655034357	130.470343358346	665.248094944746	523.207715199117
1998	1998	317.293141813939	130.870548293557	679.020772876609	523.419411784689
1999	1999	332.014564354158	132.576794329362	626.857907603702	522.746763642593
[truncated: 3,001 more rows]
