# Supplementary material for: Hypothetical Outcome Plots Outperform Error Bars and Violin Plots for Inferences about Reliability of Variable Ordering
Source: PLoS One. 2015 Nov 16;10(11):e0142444. doi: 10.1371/journal.pone.0142444 (PMC4646698; doi:10.1371/journal.pone.0142444)
Supplement: S4 File — All experiment interface and visualization stimuli code is available as a zipped file. (ZIP) [file pone.0142444.s004.zip › experiment_code/data/one/29.js]

var results = [[379.070964008337, 371.213538634181, 355.458721240561, 359.935095291309, 382.34726894383, 376.632225658595, 327.033366203394, 347.852765472493, 342.311468206135, 364.779569406093, 362.730463686566, 354.876112767419, 343.924305952108, 311.914738448945, 331.046772610926, 355.276735327544, 331.71795704952, 349.375950286761, 353.494499361874, 351.026879583226, 350.180499006073, 349.110313885968, 341.120199262541, 337.293846698207, 333.12612012828, 357.095323846301, 361.256223641093, 322.649541382828, 348.080922613638, 354.673490980346, 345.13272754886, 363.137324458675, 333.108185094291, 333.707628139677, 317.449203686811, 351.071850475232, 341.219543642262, 366.965183488078, 360.851762788013, 363.066468510523, 353.897521961196, 311.523189265229, 353.82678319201, 345.661798026528, 380.829939728997, 341.125367999461, 329.171656303126, 358.55477336642, 328.964010010078, 346.38463454636, 351.465634547197, 352.837362770806, 349.27369600924, 325.163370708814, 348.444733396136, 335.681773438233, 339.093410939998, 347.102750809243, 332.410400344288, 315.419961918357, 370.040042591674, 342.628067210751, 356.24347789194, 302.708587382166, 320.522610725165, 356.130094003063, 343.657056742901, 341.382222997099, 360.721484556827, 335.661976204346, 333.504679251588, 344.689504566932, 364.797772989622, 352.2902191108, 349.987040025716, 366.584694480466, 338.73006545671, 354.625637288979, 365.376792941551, 377.055025621092, 322.917937054618, 334.938194241965, 327.075324397854, 348.708389408997, 350.741412559309, 339.912385603195, 374.451289945866, 324.652278900031, 343.68781359849, 345.842026371012, 352.591101023455, 335.983135278383, 334.874460631959, 370.171160552786, 329.908494062793, 329.88537217864, 343.199075368978, 354.970637146633, 338.708793437351, 337.855496699787, 350.583472622163, 350.611300147039, 353.745397647332, 341.455594036653, 334.80245861173, 323.49511250607, 323.908257084873, 340.594712687016, 346.585410596402, 316.776055100314, 344.711855677685, 346.490446432624, 336.240412985495, 357.785023726103, 373.958767860059, 352.220002598159, 341.928075342502, 327.131617490514, 363.341210607727, 349.642101886938, 347.494805042508, 359.566657967187, 328.710007416549, 348.950174311383, 349.963415828519, 343.76401022538, 336.802599357982, 345.997545254619, 323.163381166688, 331.143232381068, 347.081467506959, 356.396529682904, 347.825819698612, 359.327653806213, 372.185955557221, 356.293650513087, 341.555527704625, 337.123998599185, 328.823055970796, 349.033329279283, 318.684575101787, 331.625026196418, 359.449443724968, 371.882655647634, 326.087415519408, 357.176050243237, 334.19211276433, 358.368628472893, 332.313104701659, 321.030780345969, 349.252366667121, 349.808812614881, 336.435998472978, 360.116420395858, 333.384402640533, 346.13445608298, 312.308914849938, 331.206038226534, 362.766978673471, 341.462731200218, 337.435007247818, 361.869150806892, 368.457912827355, 348.573451832097, 340.072284904338, 346.805553372062, 343.364338705468, 347.860300878557, 381.262469412894, 361.75925337716, 322.474065817176, 343.359307969245, 349.649038299727, 349.848255466191, 355.675252594383, 345.910627094615, 349.721451049324, 335.3004465139, 325.042145362277, 346.398171801124, 341.047460190537, 328.836343752324, 360.55627534534, 370.386325077852, 339.251855975573, 326.860525851917, 345.552201298492, 363.226977829431, 339.526943255779, 346.863820377971, 326.507945056966, 363.544649632855, 355.467470343451, 338.794502506369, 351.83159096417, 332.46195745126, 338.33909388009, 326.058384701608, 347.683607436614, 328.18059885498, 327.671350766507, 355.796537036614, 358.154695359525, 327.172195304326, 341.867857397135, 355.625390626241, 339.428295705856, 318.406775118573, 351.256891035551, 340.979630461563, 359.553879488859, 346.455636204527, 341.785720553488, 325.055429501689, 333.549513105611, 338.929234087069, 330.135750699346, 340.955664756829, 340.523442430339, 325.674611293424, 362.521331274096, 374.530573270577, 368.775214271907, 348.59863218248, 350.858870243623, 336.391684926348, 358.860818422421, 333.781559234911, 335.989302807157, 291.319216473228, 325.816568678703, 305.654596079469, 321.267739439515, 342.696368769583, 354.80602899433, 342.928106409472, 311.108120058894, 341.962079738865, 337.619187119079, 342.658191869797, 348.199270065398, 327.437570782426, 336.346562099558, 338.912834304873, 349.310045766137, 339.219747346013, 342.477176607276, 373.476187163526, 336.05711555859, 337.183954915969, 355.954008238596, 370.278977895816, 331.417001912769, 345.002716338738, 326.433384994004, 350.750399162105, 365.750643388579, 320.190457271942, 348.976296428906, 345.670006147003, 392.062458803274, 353.013085301784, 362.524225567672, 331.303163527096, 339.783649373082, 351.536678126739, 352.787777811354, 349.914863876543, 322.509760150031, 356.31120456775, 383.903461953709, 291.74022808137, 360.191204251971, 350.16903901047, 336.943473105176, 349.566390509488, 335.94084740856, 339.891806027307, 350.119897115783, 357.395097123245, 328.079269870565, 352.798287109752, 352.716163709796, 350.264572329833, 329.35520309371, 350.827340107612, 365.637245721683, 329.595415761415, 342.353164578952, 344.966575486926, 339.811855695997, 365.494380412449, 334.910788695565, 346.042974759197, 362.402559153593, 344.359469432003, 390.831330912972, 354.795192048218, 342.255255717215, 330.56801513614, 357.905129037179, 340.86850352477, 347.553491062317, 334.48666340261, 293.245463037439, 336.396563945307, 341.297537618469, 328.302770398059, 343.59940333763, 371.425916360087, 342.672206560241, 333.76243049947, 333.683955422614, 350.390937944844, 333.437098271446, 335.873500917357, 337.569622700104, 371.54477295883, 314.38951211969, 351.882669854299, 341.934767027863, 325.462869412328, 365.406758375369, 339.790839643417, 326.375924609092, 342.420793397454, 345.208927469739, 365.874251653397, 347.377442832156, 363.480910431707, 388.632514633214, 351.729351122972, 366.68980465318, 349.484163805463, 367.364869018749, 332.673363646087, 361.56994578038, 364.940173189528, 345.60174547608, 344.626379646016, 371.701599090776, 334.483671675611, 348.320208805014, 340.770698215271, 309.666259944233, 361.277475077217, 330.568696258158, 322.636241192808, 344.097606723699, 375.842960200339, 369.922577280526, 322.984888951042, 339.838263571279, 325.364964067184, 338.218082337431, 348.26995310644, 333.786974724034, 333.270154167678, 340.912822916792, 355.044919551729, 373.410206189429, 325.705316088407, 352.873950203849, 358.42871689228, 353.944359555823, 330.201747356693, 331.105757870714, 365.909502876473, 323.930966883337, 350.585944228104, 345.189233484288, 324.160614388458, 326.867611591011, 353.027963849115, 343.601422402575, 367.339068692904, 334.307473468306, 357.344092398077, 357.377045116848, 345.759192639292, 349.254966185197, 325.724777943863, 336.83988181977, 365.505697457728, 334.269242319541, 354.957795532615, 338.608698505883, 361.694339691028, 334.315057002982, 335.668542007372, 353.462159617527, 317.743060501033, 321.495855972845, 339.551951626903, 338.464592834465, 342.477611035029, 334.891910764345, 360.188330309356, 342.766167993202, 317.942311906694, 367.401118048548, 313.270503739132, 329.573792499544, 353.489524949948, 322.956119593126, 340.30309727652, 335.430280503761, 308.918125984135, 333.443155924646, 342.808347830822, 328.462061147697, 338.011045776086, 353.168497972272, 359.236876081646, 347.953689087504, 361.222831030674, 375.37663891182, 349.509741813841, 353.13032563539, 328.269178883079, 372.159519654255, 342.266991692583, 360.42593630428, 352.485151817805, 353.81867101304, 344.575243271609, 343.801535585332, 356.339202557292, 345.676430636784, 339.671876427789, 336.773546234478, 341.357936696122, 313.67813075478, 341.097431372009, 336.16014255798, 310.045108278004, 359.731933558697, 306.472573961456, 353.362183476006, 329.619954975187, 333.523171057626, 371.727620303908, 339.367816481562, 287.714918170511, 343.226189155733, 346.953425580018, 337.669627093561, 368.482173461307, 338.748066461558, 396.491230565929, 315.736774494812, 348.308963339701, 336.508645226632, 339.529541305075, 353.923319434951, 312.384865074993, 348.098946062468, 348.150666813467, 349.493191395741, 366.839404075473, 338.189934382784, 343.051516176492, 364.24491875199, 339.427359895129, 371.327525942395, 323.74191472994, 350.849137123113, 350.499432510006, 353.411244699581, 344.056076587358, 344.292445082529, 339.887622400105, 320.59157901679, 342.204712362708, 338.688909835885, 342.349141973143, 340.183760172793, 347.259710695297, 320.034698027497, 339.823398090793, 345.818522115544, 322.215825249597, 349.000952915058, 316.968695421786, 368.643492878521, 337.046743946069, 363.768009739949, 372.17270593514, 349.44607891962, 371.560380446729, 323.336911337942, 315.411128094349, 331.288918020002, 331.770034113421, 327.310488595157, 340.407153929444, 340.766929619473, 338.353657403867, 337.286716177497, 371.711015781193, 324.888289243479, 375.829303941421, 379.130849214501, 350.690767434753, 312.606339036661, 340.856096893488, 336.002263610538, 344.093057246739, 352.269953210833, 338.512162329323, 322.764475238488, 347.543587029585, 327.8067827616, 333.071961257301, 328.93513091008, 340.460965363116, 378.554458826097, 329.741900214022, 355.171878559216, 371.486506806764, 360.699759010822, 359.473466638171, 335.407694214164, 326.099413892521, 345.908473689096, 356.942499675313, 324.515868830351, 353.646537848259, 355.801527669628, 334.458206232147, 333.676204338282, 329.648494939309, 352.586553031485, 329.556594277852, 328.473591046792, 331.009939534408, 327.404120528133, 344.79015107141, 365.83827033503, 311.834646540396, 321.091788221397, 315.895143387181, 345.6815756974, 302.463344443451, 337.552937583347, 384.449674604899, 360.563650138423, 323.34633424419, 325.527120597514, 356.826577108939, 329.964144732343, 362.078099225978, 346.356066202367, 326.468630981628, 329.0491365987, 332.292721346273, 355.041345772153, 353.177547052734, 372.082022601742, 351.887373596281, 331.576492456569, 323.906389659385, 316.248986313503, 324.778361602224, 366.745482973304, 335.697468750495, 350.18130578553, 391.303432557506, 346.705558454786, 308.938511693784, 326.158307387291, 343.604005634614, 320.358144087986, 336.234149184315, 290.750492807028, 343.939223125342, 353.48020375435, 347.536880712941, 337.32068059157, 308.169516831048, 359.739628324979, 355.557372034178, 348.231996257324, 325.735086019039, 338.660715283966, 350.347351481288, 347.920614205168, 337.35741187147, 353.244343377811, 323.740280067795, 340.168881333435, 295.573492231478, 340.216405635465, 307.764642263352, 362.093428168284, 337.428203462638, 339.560149182337, 339.539472017688, 355.853935407309, 371.317055232792, 354.975955309659, 318.210865238093, 354.879266791515, 345.539557393764, 369.494474332249, 359.742348084564, 343.903136367111, 358.182989836605, 344.586976292976, 336.702863232106, 330.605179985391, 383.678852240913, 337.405826186345, 365.309004358949, 376.138347536938, 340.071361553079, 383.387082279923, 325.34374711605, 337.435409993046, 358.480112541704, 357.15452642497, 321.944073661202, 358.097699388784, 332.503069860534, 347.000099291758, 353.67149583711, 334.632385745213, 350.23528191034, 337.69540955427, 328.500901754526, 339.130012944447, 325.744610316257, 332.894210101351, 330.727952378328, 340.256757184793, 354.754847989632, 368.188147424899, 311.262631359265, 352.977214634055, 336.054239897041, 305.018900706266, 362.963861415845, 382.540066311665, 334.418496181949, 349.948471765875, 307.877519195519, 346.31783495567, 325.422606265066, 353.854344570743, 342.928873644002, 333.416536573971, 350.789068718898, 353.320588974493, 348.666039169178, 336.408563809241, 344.636641331149, 338.558272605609, 354.350966241114, 361.265788323165, 328.989456368399, 337.142853692084, 341.377115189025, 380.443495564636, 362.151367144071, 338.041104649767, 361.494970945399, 342.607250899455, 341.252454661896, 326.930238867467, 341.144316687052, 338.94739546761, 344.685653982555, 328.506238158152, 312.189705182365, 338.571300447167, 354.699963910795, 325.924354661984, 354.030707398816, 342.917126196631, 358.158516846064, 352.865877935797, 335.689193882831, 349.164850223518, 317.936053427457, 331.252211299957, 371.401796977278, 326.205081067493, 336.244896614745, 346.657798131774, 339.43165177985, 357.850698655362, 352.185553561071, 329.799718889265, 328.360073236598, 339.936423650073, 360.346640435455, 331.213830794539, 364.203733670847, 332.273594333707, 320.58571630966, 346.306870639305, 340.769316669608, 347.977552867149, 322.97547565539, 358.148462865134, 314.083533431075, 332.111194008827, 372.502216710734, 350.57981627008, 366.517516635053, 330.857705918318, 342.255628614025, 353.515027012965, 344.700552911043, 347.123945970042, 347.466245787419, 337.289771364567, 358.191351147502, 372.818972620637, 315.378695884066, 344.565497711095, 333.307700460569, 340.50061794027, 362.582382490297, 336.833756375065, 378.444992339952, 380.265887647767, 393.052995461725, 363.445646020158, 342.556714967401, 314.284228942132, 347.049475798689, 320.184653026179, 335.886604160524, 329.718733043199, 319.469188892116, 336.511146832135, 329.760270511939, 353.766333005514, 344.175515407387, 370.003085312255, 355.51125095929, 348.326592385826, 352.696420662513, 346.677968430621, 334.403210557173, 353.596960371865, 353.550587376922, 350.367111092359, 323.732157201307, 372.029188924159, 338.178352292302, 342.569855016145, 331.612601793676, 325.599082776129, 384.874002792284, 340.059826252441, 347.545312915883, 340.901008546369, 358.735756586635, 311.511386345997, 319.825606161168, 339.298745270875, 323.523084725677, 318.281920422493, 325.838120644971, 336.097902632437, 351.830601559339, 333.467795963489, 340.686745256669, 320.43804249211, 375.780467326715, 365.293448180574, 325.503415837905, 354.446106647416, 375.801930873502, 344.9135592944, 333.396269063389, 334.089773185141, 380.531642931168, 367.313909011496, 337.2649607609, 343.819048337419, 328.153676630812, 324.097085149302, 359.891329218118, 346.337166857786, 358.349161521498, 361.548698838434, 362.49931130322, 355.463836848253, 340.523765566101, 346.374892697211, 351.944368406104, 349.263461559027, 350.583419636742, 348.342859483374, 366.192865371995, 349.953538846293, 361.282604354093, 347.862661925104, 362.575123589902, 347.797362470712, 356.335879068791, 359.839799222528, 322.129376679199, 334.396944289485, 325.323565474784, 359.297937777729, 349.26797750864, 329.233348722919, 364.834742529143, 313.002907937461, 330.661621274358, 351.235716044579, 336.142926362162, 367.895846912241, 359.211228719845, 346.856464460783, 355.999230119001, 355.221360370237, 324.53941222933, 344.388357652151, 316.652294364291, 353.729976489981, 351.045616255729, 362.623332761011, 350.826613942426, 341.173652827218, 352.048381392444, 356.978109340045, 338.532256729464, 311.445056058036, 333.973575225472, 343.677394996117, 342.714920069885, 354.514116843024, 362.425939182555, 326.361754406569, 386.394957173946, 361.83934257277, 353.064297078321, 322.471948485929, 366.637126838836, 346.021202942027, 355.527651988501, 328.102704862251, 343.984612963203, 320.115220781981, 337.255369686807, 340.475570991812, 326.700847207926, 337.323302791996, 336.403843592594, 317.057453837885, 373.989306112326, 355.931247626232, 321.278194858362, 332.259513335106, 310.331435742362, 354.120677098872, 351.65376633716, 357.044471452786, 353.659369827163, 322.98046488568, 319.786625624611, 329.774801097841, 354.404840790202, 344.796992570407, 337.80038996714, 335.578934864104, 319.030404875971, 352.237925887476, 368.292075393059, 351.947469395644, 329.266688720686, 359.62245770853, 340.760835623686, 352.361793845178, 340.292887527407, 351.408457366117, 370.210560579139, 349.0262156971, 360.456553270497, 356.185315504648, 347.210552532733, 356.575971394686, 347.53519762103, 360.349411341122, 335.614692724719, 327.146339039448, 361.745430387021, 343.31539204138, 349.070836706404, 345.495321520229, 360.231899596669, 364.776989107312, 323.10315556368, 342.005615531389, 342.319224891056, 377.87620177812, 326.055807264807, 339.24722869461, 335.864385829066, 336.99782472767, 316.560935490448, 350.285300824567, 341.351549009502, 327.211773522038, 358.22228850624, 314.83061398367, 323.776351575708, 347.317282776401, 343.154185934879, 358.920660376709, 368.057943796186, 359.493008144108, 317.951492234068, 320.365531857925, 342.331386472998, 351.839302251049, 333.110693545601, 334.642266224752, 367.424083757274, 320.566836717343, 344.683616671928, 372.50501266137, 349.596975912573, 308.05631235345, 364.599983899332, 356.354912926153, 343.178073180314, 331.371732543128, 353.322619989093, 346.51754973062, 349.356671300114, 344.551211934204, 356.83257209835, 332.690362112496, 349.243024785019, 390.586664370277, 328.543290459763, 345.562851394812, 341.509715031449, 319.515729647158, 347.933960524713, 368.321960518358, 359.419964282596, 327.917657416495, 350.062161415899, 325.735660737939, 328.743365827697, 337.755277813712, 339.848657729365, 365.064947045906, 316.696841183765, 350.550757362703, 361.691711653557, 330.682252875189, 353.333088893294, 347.476117701721, 360.835685478182, 352.288728968562, 347.215601650763, 326.040401897143, 370.392146337999, 375.530804240507, 352.905784160011, 351.069406884039, 334.285961114043, 308.978624019546, 353.098748838596, 331.42668189215, 333.915198817019, 335.914590800391, 345.877698534907, 339.205703638829, 342.399258798438, 326.459138129282, 363.983754907421, 349.962679601413, 339.132349876035, 336.512228102102, 328.722296107827, 366.568449787769, 345.424551819181, 351.176688512756, 318.509445613343, 355.097898032956, 329.171346110009, 345.307225069881, 321.401764121895, 329.338257798756, 328.928687137752, 320.442017833174, 301.479964530485, 352.874349821371, 324.139036827069, 363.163560424244, 330.976583500787, 339.73622684512, 360.860226167693, 332.663036720191, 291.194962956994, 346.629700794676, 357.843899299787, 344.872941577808, 325.395449011318, 346.065632724733, 364.516755993538, 355.684711357158, 331.499365288118, 357.202518468124, 361.087007589267, 331.869338658502, 345.293173474485, 369.115692913285, 346.034225969187, 356.511030022398, 345.065405596655, 321.187046513365, 343.61022353182, 322.371785665224, 338.677527478773, 368.390816421008, 344.846999784928, 349.037138347006, 339.32670589162, 328.234693674474, 323.657664943434, 320.662333035667, 362.307892124545, 345.845578593385, 309.213327791145, 320.742390718022, 321.190987022727, 358.296834724092, 365.018788004138, 343.854041231748, 341.69687129053, 346.241127891923, 390.02484634864, 337.090303591802, 318.713155502328, 352.393346000713, 334.476783295813, 316.864218018102, 317.514517866827, 341.944743636251, 330.320365743659, 337.437199526803, 338.02386852091, 328.158110127361, 333.431864584348, 348.400642478309, 349.445581437657, 318.625863087593, 369.552477084442, 340.70676881348, 333.32321872629, 348.211762774055, 354.36130647484, 343.202187671922, 360.874079129318, 337.410819577651, 324.15218549527, 329.78801908418, 353.226444323793, 361.594073403006, 341.716850031315, 346.776145262194, 340.293387845023, 385.266548351323, 373.550154211893, 323.793661044506, 328.104643604636, 338.630592416363, 352.868330373563, 351.904746998411, 346.617315208812, 334.482488726955, 332.839625614948, 349.430181350068, 332.304034395611, 341.815526452763, 321.374494312034, 341.957556811355, 336.017961342275, 340.732629872162, 334.473619137999, 363.447221058054, 353.832668155181, 361.226544423866, 349.461057530633, 356.551523391728, 350.412846339747, 362.075528248719, 342.294162760909, 330.707249777144, 355.234755164492, 375.091882462338, 364.08905309897, 356.416936540133, 315.995801005372, 334.717314230271, 374.281257506042, 319.479089966731, 330.000007935888, 332.120827538944, 350.599856546918, 329.114603419794, 338.346318721637, 335.108854979022, 335.923422654514, 321.422562839966, 352.474265675752, 328.673625469294, 364.01088209945, 325.322039487678, 326.991830572428, 354.044404510982, 377.039993477434, 329.365425091786, 350.077579427589, 317.423819890437, 335.174940233743, 334.71997645453, 351.305326133868, 359.770387450004, 326.04678545773, 349.996525841585, 326.426746763103, 343.175291956124, 360.132660714359, 348.847065367557, 366.793375490838, 355.943349625545, 335.590480761846, 342.757850622698, 324.423570902694, 300.26315460543, 344.516284249604, 318.535476090027, 342.846417146339, 356.810362594218, 337.242331765392, 359.936147496006, 343.831839624907, 319.395796244069, 349.787084074777, 292.494099846578, 367.817118348531, 363.008451872134, 335.493190737456, 349.870286386587, 338.281126779177, 332.418810859463, 350.886714303294, 342.980276536972, 338.417988287298, 363.782131819204, 367.071229628187, 365.308500364983, 317.565514731886, 359.353282423938, 345.292744774694, 318.984625790003, 337.896185152473, 316.872898676975, 333.477304998007, 369.567501839152, 325.596964203115, 336.984803263183, 311.948111136098, 313.788544446114, 350.028458726338, 324.559164230593, 328.103720123002, 372.496834425515, 357.699384274529, 364.540720473854, 336.875064919346, 353.968647391882, 357.325146086933, 358.91543730668, 322.834217642967, 314.721809483953, 374.91244510874, 343.951661070332, 346.85207995098, 309.795815663043, 322.274898567633, 316.181020176226, 364.392627178542, 330.42147702787, 345.816876090514, 305.432199419657, 359.87736117919, 334.124223415755, 332.547949893509, 359.817402857453, 340.548388568416, 353.498849650482, 364.372608743359, 335.170112650895, 334.592133989424, 335.962018552677, 338.614500251665, 333.117690444951, 342.563290250429, 342.910560631749, 351.283338154686, 332.119756724779, 348.271768798028, 351.280463705389, 319.164961292179, 347.23067398644, 355.585475178145, 329.718217833531, 365.564964154418, 336.288752283231, 350.938945801409, 327.968218187056, 338.469145993103, 368.323891096413, 319.509120251602, 353.472442285013, 310.03536392542, 337.278197906213, 371.313706957665, 357.370653664714, 329.888970017819, 333.255025135036, 341.999932027462, 364.853941633175, 316.248087045633, 354.573689057088, 328.833323901882, 331.862712542391, 335.381709640157, 348.386882041437, 369.019343251282, 335.021384087606, 356.045558006599, 326.658889872744, 357.758417405715, 342.884233998854, 386.986574739402, 345.279845316265, 338.801577700634, 313.269053001402, 368.360230343068, 342.35607001345, 316.007982354906, 360.72021739585, 349.335792160368, 353.605250274056, 334.422807928815, 355.086989438185, 335.58157142646, 333.279559771392, 358.809324752252, 366.909576788529, 372.559634496789, 342.362958812003, 352.699402388969, 342.966347709661, 304.354529976019, 300.630700923133, 354.521719676074, 389.240158848581, 342.208053647436, 300.344235340425, 317.601242983316, 344.776773359965, 359.631040314246, 360.73424612694, 347.429802684329, 332.5865622037, 346.823457253826, 349.300528047356, 314.807780510678, 339.769083798838, 350.18713695539, 376.415485697582, 332.35146573562, 344.931918807736, 344.683039303149, 337.543067045926, 345.416511642664, 366.390338471474, 361.937788516376, 360.553002477163, 317.285148528467, 318.480420961283, 369.219511916807, 310.300714753285, 307.080680373758, 326.79765149336, 355.818634772721, 336.441540574063, 352.341556246043, 338.278253803152, 361.38450672446, 343.215798700225, 334.201252337181, 354.878650261989, 372.943271237322, 333.720398026682, 331.189260801113, 331.0535059667, 350.750423832305, 345.783232666013, 313.001794238369, 333.429110662806, 317.160593050765, 361.405479093558, 308.581281422389, 364.273450458809, 342.842149859888, 367.500706064363, 352.456068924068, 349.532903410033, 355.313953667376, 349.892857851732, 302.748117694668, 329.521124835127, 319.987369744221, 357.859606701764, 338.047339114701, 364.938431115572, 366.501440630692, 323.189790673662, 346.802807992369, 363.090414292446, 347.760143992702, 353.505753809343, 351.379013819354, 347.876586340305, 357.515962699409, 327.155189855507, 337.539049211245, 367.631228584267, 367.670469370438, 335.786064820583, 305.347945091508, 326.85605432156, 327.443261716845, 350.205641916994, 338.762443297631, 341.819477756827, 353.675423439452, 340.861142385647, 335.73521371311, 320.986551586767, 349.311010198509, 344.013615350253, 353.49721799077, 349.619080024924, 337.137014052912, 334.605724415382, 343.962134100044, 365.372426559807, 333.747387172991, 338.398728337776, 318.434160941384, 370.929757516625, 346.036336423685, 318.808199671478, 360.582645874475, 319.763670604546, 357.313265953317, 366.084258107323, 332.910153540162, 347.717763939604, 328.706688962008, 363.977049601985, 349.145226984358, 335.204205676411, 326.963188819841, 337.377370414703, 372.080070219956, 334.691620917175, 351.696813606229, 351.293968216263, 348.585312154608, 336.12303928977, 339.445857430273, 355.096428772732, 323.11061620001, 323.97171769602, 346.070603157057, 372.73092496005, 331.550998933827, 337.19398146386, 327.796113584586, 336.532266568009, 350.125515101758, 353.772453402931, 319.674726262823, 352.749837723493, 361.748473661476, 341.58152650313, 340.939322646813, 316.580416538183, 322.60369144396, 359.863455961248, 352.846984187859, 352.642295887569, 350.313374836432, 321.476165950959, 341.75015295003, 344.057833901481, 348.995646300723, 344.077367789516, 330.35220164867, 338.710223930888, 358.460094286169, 347.785767897378, 313.584912459129, 334.10432815211, 341.044897401151, 346.536027869782, 337.106992255476, 371.768694546667, 371.214927801473, 351.070440233169, 328.958289380526, 328.64446565804, 341.976286848738, 333.485781636474, 350.256261706965, 359.657703566015, 320.905490892185, 352.149822283472, 356.117512281349, 324.161730915575, 345.118435438767, 324.439791748507, 325.125393236152, 322.783088189745, 367.611349881805, 330.422295728138, 344.739054594548, 327.306148148809, 331.216243376107, 336.900309633361, 350.376409558665, 340.960441034703, 338.761761738233, 353.428874832536, 335.174603807211, 316.73534757384, 356.330553450622, 343.272803455169, 331.224506860867, 338.63384623041, 320.518602795142, 371.345351086974, 361.255492960904, 341.089756736072, 368.555940877739, 359.518441083067, 315.12019177579, 356.569287045545, 348.844149431168, 325.74079676879, 378.204644850259, 350.172785135618, 335.672654820159, 344.834481148723, 351.909904767067, 329.981154541778, 338.115269599212, 326.129044125998, 339.904645250998, 338.064418017474, 338.08778615023, 350.636496865661, 363.232842441612, 347.603208861079, 335.022357696194, 381.355079939276, 337.434834771749, 339.320967845507, 356.962960016087, 378.362782933898, 334.45749228745, 338.728346989232, 343.898167748777, 345.581307593013, 338.377954579805, 354.045026831947, 362.432062434919, 362.041634191946, 338.177759514976, 353.703921738096, 360.727340600286, 337.794170985256, 318.473329475072, 346.329292874509, 357.296782579742, 351.741676326266, 352.272237934953, 317.357980277767, 349.797620901752, 350.645514528173, 315.321331138804, 326.407138073912, 334.797253846095, 345.465967484016, 321.24163029114, 325.480878411465, 339.846270273598, 348.034216407242, 349.053088840504, 362.097084505598, 333.151107467327, 364.924151771231, 349.596530854803, 360.741367790345, 327.096748449165, 345.17955388359, 358.94324913856, 387.246958264051, 331.203139720205, 319.15660078041, 356.932254937191, 343.162417004765, 350.124851140826, 379.530521440123, 332.800681538296, 362.798604278269, 335.751006061366, 355.552259519282, 344.592316339715, 361.71417450709, 330.395501702991, 363.013937135447, 351.12843690848, 338.74632670619, 347.748233417035, 349.527056304302, 347.324393796436, 367.9860608107, 328.534310414722, 319.403965064536, 341.101001889232, 374.083929710927, 351.295250783893, 394.255490493993, 320.332994073416, 329.679705133656, 331.137779241888, 362.797228942302, 337.912947193558, 371.111563254876, 335.67440930762, 335.974255020809, 327.787749487629, 362.078781231358, 365.112743054583, 328.913092658207, 341.653504056613, 345.926687220035, 342.512202809675, 371.020223926365, 338.146854260355, 347.253836611941, 347.915659797323, 347.194376670932, 358.872662811044, 344.61334184294, 356.064150677272, 343.678364832992, 366.346808650903, 352.193901383289, 358.483840121512, 344.480468092862, 339.12251134976, 352.94471120367, 325.259793474169, 335.141728854022, 326.836689941383, 346.821610051879, 329.691270975914, 329.220560275317, 332.982009435212, 336.463130556329, 328.798353046139, 354.565716625374, 338.414798822586, 335.294298525882, 335.330571550974, 330.47828135416, 378.369235358293, 304.800758169244, 371.645435160295, 355.243895963257, 328.8644663972, 337.830264955323, 340.212596387769, 342.314167410722, 347.701660546372, 348.894871929286, 316.817307601713, 351.341437265071, 312.323518478834, 334.296678227808, 327.804259297646, 341.711050625016, 359.344812542455, 357.632085348696, 318.92668467407, 328.303912875562, 320.161334565516, 338.917159056794, 368.294605703945, 348.833975751866, 342.746112612437, 313.269882081612, 343.151429392612, 363.526637941285, 349.735572041792, 321.631619742078, 310.540850017395, 314.943298158303, 355.062908533756, 332.971840290747, 367.209945563537, 305.676211930391, 357.376625770646, 334.018198163891, 367.661406945424, 326.964554072041, 325.396962081033, 329.452023520761, 342.84873870307, 339.827151224934, 390.398036925536, 330.443428471362, 362.147042560499, 346.442745106305, 346.596819578095, 317.168417301546, 317.19459958116, 346.117669832742, 369.037049625195, 349.187515158823, 345.988310413864, 367.262092619118, 325.44204263839, 320.814873708485, 343.230871126079, 333.540894238137, 346.71210364711, 372.746850618372, 347.290590310004, 331.973159802704, 334.225118795644, 320.100697499058, 347.245230359545, 350.689725545534, 348.724664676581, 337.764588073719, 308.240396809008, 343.103283542424, 316.003512662979, 355.399508515557, 372.644639875131, 341.286829562986, 368.811417951051, 329.668703900233, 336.373829398009, 360.902371608242, 360.112210218236, 349.528573344921, 349.286137660706, 340.814184346989, 362.543329575875, 338.932819512543, 352.33734873459, 342.555082577107, 347.634181742785, 350.696021570326, 352.983341209478, 331.090361252761, 326.243857028629, 363.8056948225, 318.29721778385, 342.740574125074, 349.556491989915, 373.10007856493, 353.83984671556, 336.284151182685, 360.322125397427, 335.740442372375, 391.429871920177, 354.269973653304, 330.25227504209, 312.067436988395, 332.329207874315, 352.642405427132, 349.670820853894, 356.396081186357, 362.778446259041, 360.58202028296, 338.783575687689, 355.116295675836, 340.789764784796, 341.226410775663, 347.636188731641, 329.604507929313, 350.551311325609, 338.470166356597, 306.883050103209, 336.414056815736, 381.417736349074, 319.949453300148, 339.815875216715, 340.284428825627, 351.752274547651, 367.1983299591, 375.905763013338, 380.209456004707, 320.117675426028, 369.089467768207, 309.299122044817, 368.617077975196, 361.725051117348, 373.286953071551, 357.511147010864, 311.841589671448, 340.055709983359, 354.535976653955, 341.186900249056, 319.702577932363, 355.313585853585, 320.954266898348, 329.291418135924, 330.834425669995, 348.047674554127, 314.984520004994, 386.149026941952, 317.348837149689, 357.319601901148, 327.849843088597, 354.8961496214, 351.032234857307, 358.808496850745, 371.483974851296, 366.122478345048, 342.951921757521, 354.950152480982, 334.232864125868, 336.380057180244, 326.388944563102, 357.813206028412, 360.313417252245, 337.940420326101, 369.967397651455, 349.481751714604, 367.862431858855, 329.8443343993, 332.09001562823, 319.820874747857, 359.13841537987, 348.562734909019, 326.544433854221, 334.902942907483, 353.488193549779, 356.703759873624, 341.204427392835, 375.211687118097, 318.335586117464, 335.666366600734, 351.206939887661, 345.356408330835, 360.881004282991, 321.997108603851, 346.142311424483, 402.83932515146, 343.973731874723, 347.509541060017, 379.006646719989, 317.595137046425, 339.293683786312, 335.764698520534, 361.556898145691, 315.822431705378, 326.032791591324, 327.245043377963, 327.513710576782, 320.65205241699, 346.609903687275, 336.276965128027, 350.422953954971, 328.733522300737, 366.117299271203, 300.424121057701, 349.617278070085, 321.232502932824, 378.761878882162, 354.536129739873, 343.006359147401, 330.538397225145, 337.138811434038, 331.582503645669, 336.341231176113, 343.765884756108, 344.051579338465, 317.347917487568, 347.362578198721, 364.03973810467, 367.632001267471, 343.914269645349, 361.045286918805, 367.7748640394, 326.790280973691, 315.523919974622, 316.28553383268, 346.40820151134, 374.991368507355, 346.089067588006, 319.020541504697, 372.002198741164, 331.236868912833, 320.072793773, 350.804870829079, 361.616479484932, 340.007395502974, 346.492074949333, 331.344074591742, 340.923145898819, 326.480174943141, 314.164626292234, 351.377844694257, 311.675050968417, 349.468959431564, 345.647017984226, 337.479891117314, 361.794174348753, 335.37646929473, 360.870405113861, 348.929439333554, 317.697807296676, 369.394604526634, 338.8925995964, 328.995548558031, 382.209560000445, 359.326390400257, 356.676711713575, 365.916149365278, 350.125128443903, 337.099600669215, 343.189326414478, 350.69942747834, 347.311978878377, 354.143467057644, 352.370245630327, 317.83648953604, 353.353337495386, 372.520940530684, 333.949287679931, 343.469291210689, 330.664048615643, 327.890961319676, 332.063617197683, 368.468426476446, 333.77694967065, 338.783421144273, 338.26011776047, 333.953202803141, 369.481330465073, 327.448652538085, 332.010291100606, 311.055774919535, 354.558279006135, 318.244455479884, 363.19456723588, 342.710524515507, 363.008475954131, 344.281028144082, 333.98051510389, 349.362636061966, 360.642691602259, 346.071576239778, 342.277662341003, 358.656505194386, 336.494953591744, 370.829228126209, 346.290004615725, 328.202158235982, 343.583943239182, 330.200200286808, 316.510568071481, 369.188009216531, 353.274433810637, 354.796024697128, 346.471708411128, 343.742585892455, 305.542447597317, 342.155930102082, 347.205863300776, 338.344018425871, 333.024066164056, 312.150129998046, 324.584946953459, 341.716845131283, 345.115089691836, 332.542731394553, 364.374152556003, 323.046404298118, 349.662927571965, 345.599467768828, 325.576736913261, 318.799490255924, 359.174752149148, 316.496341450185, 334.327828876082, 337.001541131853, 348.417464654116, 337.456464969173, 353.600513078826, 370.331498563858, 339.614581042548, 340.441712409902, 376.924037424846, 341.208066749428, 339.080491423075, 375.48220772454, 341.178235470912, 349.390965605206, 340.45170609225, 370.040328804983, 358.769777697209, 337.265844078152, 362.136209689024, 329.173289320414, 294.777793871815, 362.844328879067, 360.743503332886, 328.352605963973, 342.798965371347, 362.432326740316, 337.448469922877, 351.86503908813, 321.218560912083, 346.506860699393, 357.331031656312, 341.862823069118, 321.133369121243, 336.362514314771, 339.096143096643, 361.27602455698, 362.578247161834, 332.528706445829, 336.160927370084, 347.492811110534, 343.663122513528, 352.717606513041, 340.89362334501, 336.429567481928, 349.348697034547, 352.403101384006, 304.554247357896, 350.47676947952, 315.704741011385, 350.416866233263, 325.072355473879, 349.338835241188, 341.715390626949, 335.954061489969, 351.464921441548, 380.651206042405, 350.384492792752, 338.216321364383, 355.263053639489, 368.205863952192, 357.041204191258, 322.065195323431, 334.059591557052, 338.748862940022, 340.724665276654, 333.19486945767, 305.774807305106, 352.479880458635, 346.814360246185, 305.079470789194, 367.406201180283, 336.934901731949, 338.319792247848, 337.210275731311, 363.578192248801, 347.421273883722, 344.402873261123, 350.81655034357, 317.293141813939, 332.014564354158, 353.415387676211, 317.416842724507, 347.182133432583, 351.348731108561, 341.828031232945, 341.89969588762, 372.712698122469, 345.888491665252, 360.757433723103, 358.003670803616, 334.512979912021, 322.800791487373, 362.51496621452, 369.621581486767, 335.314364683609, 353.462588063058, 333.457405348397, 321.224489301757, 335.919911147204, 362.794464561213, 367.997319391547, 356.296494617171, 332.580430906407, 329.376830594661, 349.751213901377, 352.218160680849, 326.616498417778, 325.323265521951, 331.589748521439, 329.16347186426, 351.531891283771, 348.234055020836, 359.074307698972, 336.964821908316, 346.047632559538, 314.528046508, 329.311759495332, 347.714898883905, 351.013909288465, 342.664910938026, 362.606123075634, 334.234805321859, 367.007665255867, 356.268100951373, 346.315088982445, 381.234503367643, 356.09495597808, 346.694414584761, 356.658988960876, 350.575053924652, 321.339997382054, 322.807121188113, 349.090154632767, 354.858582252197, 337.295327002674, 333.599502998002, 350.891235217337, 354.28351068638, 364.940289650643, 323.924074644367, 365.418945157301, 315.884377319482, 387.697586482829, 339.043819640444, 347.928465916512, 368.962076047017, 315.269748140316, 343.067394395068, 321.259947356318, 361.782206773654, 341.006907471004, 312.807474778638, 334.409812350848, 329.554025555975, 343.613961327925, 339.023005571855, 342.511846969156, 280.776689769422, 343.094580952714, 339.616992684589, 313.498903779907, 349.666484858405, 341.0605724738, 372.46363400208, 333.135804630496, 352.582881634856, 372.045635341841, 344.660499146886, 340.329005659174, 367.021291456204, 333.293350826481, 348.329236899867, 367.586946043987, 354.707968335119, 344.776466706053, 370.005983251892, 333.983307855669, 357.459688729566, 347.363003354376, 339.910659064932, 331.118861514296, 332.030970351637, 343.478567576913, 377.217599175204, 338.646607373536, 321.413721115393, 386.22034611684, 339.585401875963, 366.175533733225, 322.780315793219, 341.837358857091, 349.960886712408, 349.938421304057, 360.966417404109, 371.639542078555, 387.191257376994, 354.641403159146, 354.201514818771, 354.400395679064, 378.236753774917, 348.158561557848, 376.190769453437, 326.837456148521, 363.086429285218, 364.849976551259, 346.771388078944, 369.342079295054, 328.372468968997, 319.14277580572, 357.231514201349, 352.044375387804, 363.180297934249, 294.078650421834, 369.508220562747, 341.219241683337, 311.011625499171, 324.884273236856, 352.277389856027, 328.930711719613, 342.89891968537, 304.13722345296, 342.64793134749, 307.913667016928, 321.075253925909, 324.377777947084, 336.082611798553, 372.646028568133, 357.62795035883, 359.680645009111, 377.947340962271, 354.396610947643, 342.806239219213, 342.378593580762, 332.080543889961, 338.719204380722, 336.4381842514, 338.730755494962, 359.580866744581, 350.859781925253, 325.289184874552, 349.926592503208, 349.314808942108, 323.74879652037, 343.563058619637, 343.24010554752, 343.086574216514, 349.785186482846, 380.490656915697, 352.824437411576, 341.833930900843, 331.727467221027, 355.554484292984, 333.741504539733, 338.704727796254, 367.2794204637, 352.490636271099, 358.077572599721, 334.774582514179, 336.385232439799, 336.055819119844, 329.10487145715, 339.320706456546, 347.45454298286, 339.702225821987, 337.81016204875, 355.854909696599, 380.537901811877, 359.320934936233, 321.554763066471, 338.888039463765, 333.23592298634, 349.684802412058, 349.452185299671, 342.983548388033, 344.846158336075, 347.647671313788, 351.559117654759, 326.407199199617, 334.714005234711, 341.977503088112, 336.583749674029, 320.248612374754, 386.030958585712, 341.322440953595, 348.052708017211, 370.457070691476, 361.968454723465, 313.024939772914, 351.681138066202, 336.501729035893, 349.822198561567, 366.318678470812, 333.304728841494, 363.873393265388, 342.621904333528, 343.258251099775, 354.654715979549, 319.347564976873, 369.926714581887, 356.404987435409, 342.01860227305, 333.361273198876, 330.762125194716, 324.519334813735, 345.209027938397, 338.866618737105, 343.581784310695, 344.794957889785, 336.412031203872, 308.421911466374, 356.702720172821, 332.326497100471, 343.768249429293, 330.525596404569, 351.23118567931, 372.123407149143, 370.345099816381, 369.100244737212, 316.525137303635, 364.371202676758, 356.732946330349, 331.867280413907, 332.421690286334, 317.399024583984, 352.240544907816, 344.74951527555, 341.560843163581, 325.318920374841, 344.001514626215, 328.270350168194, 351.651315467192, 337.613368843269, 358.869694263773, 327.725542597024, 363.558036977483, 341.684645790209, 319.055468930982, 325.007254715719, 352.61923340686, 341.703476319467, 346.657164027768, 354.466386705117, 320.645552570374, 340.733621515354, 356.634532363949, 356.767361256895, 352.496638041188, 359.875435177333, 326.826121416118, 373.116729441231, 352.886849945871, 304.557794782022, 336.964608909919, 334.375509946004, 345.658898480236, 351.467376223038, 311.36682227239, 325.397553912054, 335.404547875674, 351.824843601102, 365.686904758032, 317.546932110229, 344.902209321128, 340.78135874804, 324.281628473393, 344.076051437402, 322.295151253625, 324.896584980578, 367.979203333961, 334.398757040078, 373.358399825088, 358.251518148966, 341.990281496697, 328.275785066814, 330.644115327395, 337.526291124565, 323.699125775664, 312.747752705097, 377.216857251445, 336.661169672085, 364.575230498744, 341.656323254714, 366.304099736927, 351.278661693276, 336.547842088694, 362.474946935436, 340.214140832312, 330.692493965807, 378.747194709852, 370.156534306565, 348.562134384945, 333.799948555792, 340.363003200187, 351.20232532206, 353.705392966717, 316.640481150013, 346.643101521082, 348.998208166722, 354.743718018359, 350.99469415402, 345.999307207336, 359.676187256774, 348.27546905061, 314.197388700088, 343.365051760115, 334.558199637157, 376.841608081645, 345.08399832061, 372.66221274003, 363.59976255382, 368.702637139302, 348.346123383231, 358.101408043053, 325.490150552465, 341.951042526175, 343.494438173808, 356.591169219088, 343.819289349766, 335.846509716683, 340.46070834275, 333.641498372434, 350.712289023356, 340.965989126831, 335.647683662801, 354.383773537425, 335.95767100789, 346.386061790154, 318.223266319444, 321.97994917946, 313.157053671652, 325.983620483599, 349.985380177879, 345.557000909575, 334.992651613364, 345.85749647132, 332.906983342171, 365.90646808297, 370.825908040946, 335.24674106495, 360.249071365616, 337.777596886421, 372.660372842202, 352.75076059113, 332.408403151567, 355.829765608523, 312.562052786801, 351.162699544782, 335.127718540919, 322.063457004699, 340.847086783553, 353.484681934946, 345.601964667095, 319.381561828456, 368.356962441438, 362.912905315067, 319.586890487499, 347.823414177731, 318.917469931632, 334.872334414543, 349.669028518301, 340.820406209524, 348.762420523637, 340.961404873139, 332.429234647257, 347.287863347579, 377.393384299876, 306.068355287874, 347.987391484196, 355.975075366562, 358.608347543739, 355.316007152829, 335.514162935284, 329.852559313204, 350.847955969078, 337.43103247016, 346.149100035131, 340.74210223202, 360.509054365895, 339.693675514346, 333.839324943304, 330.584283677134, 374.518926647076, 349.522666159671, 348.645753518615, 327.150511202617, 358.763391280148, 349.446711760643, 337.8733430824, 318.530329179499, 313.158497818626, 327.858000468935, 352.856751223556, 365.959502421532, 383.547898574946, 323.97913761478, 336.265823359749, 363.38310183541, 363.853281252456, 340.432598775035, 321.594342784564, 324.069322942198, 339.584047514333, 364.785327839869, 341.168969731402, 352.768490651742, 352.022448770396, 343.005667354172, 332.927435289418, 336.146332438175, 340.730855929236, 340.047686886276, 355.318481337364, 335.190700579584, 348.401659750723, 359.198342671006, 334.246839380654, 334.966071076468, 387.499494857963, 337.262663618039, 348.951088599142, 356.414684434483, 372.425006071289, 313.608444773641, 374.522439965864, 374.115127952706, 368.726786624459, 347.343462980806, 333.075381652318, 345.705735751635, 341.960513469924, 343.594342356241, 325.119325641928, 323.931593145783, 360.539220688573, 356.772676086805, 349.601628656668, 337.459605514718, 312.567462665562, 338.833897645791, 330.41760612653, 350.476120809349, 350.385806575475, 360.469083190383, 338.497591588723, 330.717900824909, 374.796747726207, 334.180439943531, 379.424037087037, 336.851469090715, 345.455524539094, 377.779483228308, 315.474952936951, 351.709117948261, 365.249233903643, 363.10972743304, 355.249897678845, 333.412585390087, 341.717025835013, 334.796653860225, 337.378020033289, 308.537760866183, 353.801660628318, 333.149626603223, 335.49932281663, 320.68296117774, 354.472446161277, 332.849513909973, 383.121914352414, 325.439771845035, 362.227921277583, 335.27649122291, 310.985416251092, 368.993820477481, 339.939472979799, 348.229824378323, 349.069240285992, 322.120117426307, 356.773481757246, 371.556444888946, 362.031700170518, 347.159929556121, 379.514534684396, 344.194584547428, 349.426369434796, 326.289312175951, 328.911236897151, 333.27257693869, 345.974139094634, 360.658207249716, 347.184487787078, 356.451101954296, 329.906445571342, 359.388172012604, 341.96312161831, 353.452585671891, 347.947992729112, 337.257414141951, 310.419710851284, 372.880122720977, 362.97714582099, 298.771512741219, 366.389324716865, 334.784403446064, 346.334980488105, 349.182610583086, 316.353775652373, 367.86452184314, 347.46642015927, 355.063067855112, 329.968623827602, 357.324206864402, 351.631171966169, 327.70681322615, 346.394248496234, 345.748185499056, 335.42733468464, 349.558216116456, 346.492334270161, 326.655432784927, 367.0222328971, 330.453519355884, 360.660072965801, 356.5297284141, 344.047189820524, 355.735662207652, 328.685857363188, 382.73120715849, 321.338232207033, 340.455429402926, 330.785279031705, 332.339742910791, 340.024367927489, 338.034566860836, 331.649690290225, 365.347048041761, 352.17886969283, 361.722071151036, 339.61110795358, 361.245921412601, 328.653806930649, 324.795021890269, 311.816476607236, 343.710982829343, 344.068405536054, 315.934066992312, 333.151968530065, 347.034150598763, 314.24723769171, 304.08640288332, 346.122443716979, 353.318900767503, 371.948241427623, 333.441431624567, 345.096490736986, 366.960956871061, 347.529107954539, 316.122307667286, 325.828932381567, 357.403614963264, 341.77581382986, 335.623593044735, 322.421483492052, 331.426501882436, 371.294599767275, 349.707735695775, 341.316581084074, 354.852783673249, 334.775713740258, 348.429885710011, 380.860684754685, 319.440023950199, 367.077514342935, 340.844746375847, 339.50187286567, 374.31361590358, 354.900058183561, 334.164062697621, 322.382442482341, 329.061538961569, 363.451869619756, 338.770189205163, 334.860442849148, 321.252795720336, 359.628245593834, 344.44628628701, 365.973364316941, 285.949348450867, 348.372238389763, 362.807005437134, 340.007346938411, 346.725260911853, 329.265825807424, 335.946676294082, 352.272686077912, 332.071815347, 336.762645396098, 366.47670195917, 343.788896075, 351.592822476805, 326.776875033873, 348.459841568342, 351.541375675598, 338.871676251257, 349.968462897037, 347.382785248418, 346.868500146979, 354.369223180594, 314.637865339182, 380.570566322092, 350.549576091979, 345.006614455302, 345.282481570686, 338.076381744674, 363.809808969815, 337.268515286931, 344.382979906269, 357.033301026677, 314.003133926225, 317.858899259104, 344.843556577853, 362.046669919854, 357.50324439877, 367.392071486203, 334.453329596456, 358.988306813835, 357.583984425048, 339.783961745905, 343.813219298389, 323.663217823539, 356.419386057579, 369.620034097892, 359.385865281484, 339.774599298415, 338.292317799518, 361.471293334979, 331.038040491736, 358.733254956632, 345.829865208714, 352.580353980066, 352.17721122039, 347.557403739033, 333.315304886629, 337.327683814259, 359.733169241358, 362.886032831596, 356.701579304452, 348.117337619289, 355.509394541414, 356.15309566734, 358.232300128203, 325.815335138246, 358.783306693656, 342.900606535414, 343.819948674278, 354.470485647496, 346.355669092289, 357.454439131896, 363.391140571766, 325.836910050735, 347.159942397812, 351.687883000338, 336.787717838233, 341.433033924788, 327.363100672855, 359.10072606272, 333.932227686231, 363.665016549891, 329.993469769842, 361.189216194703, 339.43477746635, 355.22361350185, 360.568962220836, 385.066175441344, 356.077052037421, 312.984415991937, 323.682988990347, 350.113945966922, 362.329501266913, 346.279477084418, 342.681923786492, 341.695463213236, 380.237105687555, 339.765650855127, 347.060907481883, 311.770936667551, 330.879565479946, 324.603855857925, 351.094468667765, 356.750712715687, 349.176162931931, 347.694619038057, 353.136694283847, 361.364919096229, 339.325580109029, 361.274547346611, 331.510917675413, 327.653641111249, 338.779171948348, 367.299753209837, 341.312602426398, 323.586331278053, 343.211765220404, 354.10848380301, 348.209372574555, 335.426222245405, 360.616668029994, 362.541741096556, 339.953161114846, 316.640117757899, 314.552575899373, 354.706770599973, 357.58561563653, 348.909782847127, 346.649933045605, 355.486770774074, 347.258743990972, 356.027328045796, 330.955826801445, 344.878519284289, 342.333754059747, 326.263085549694, 334.320440728252, 351.025530464896, 361.699213637124, 311.193611728436, 340.177737196731, 327.879832036003, 351.285714526491, 350.650992954553, 316.090315709845, 321.700829342916, 375.164703298934, 359.988406270208, 324.829112015489, 344.757364252388, 358.931403871624, 310.424945265987, 337.010409151038, 353.072289911992, 352.937021138964, 345.161360942086, 333.75635882823, 351.390313241553, 333.334834323906, 348.887222810601, 349.432401996852, 347.514611159291, 331.394964468643, 331.993639595345, 327.231899913225, 359.884591143918, 334.040684131894, 348.511930789791, 331.524905539256, 329.60010777197, 350.184016861581, 340.799131588042, 342.536708619949, 341.474126795676, 330.720566472782, 345.644983321258, 333.181679920443, 340.712113716417, 353.720276958872, 365.983128897247, 347.094158871297, 344.736153838301, 334.562930953372, 346.680451077098, 360.630106481895, 358.187676203125, 370.787035240143, 344.044673957835, 344.078644451935, 353.550999359955, 345.576182526374, 340.655576794457, 371.883926582093, 337.660535494578, 327.705455827477, 335.461851706232, 338.530535367683, 343.094523440004, 349.905550733613, 344.271077609118, 376.448161126378, 328.007867131867, 355.671698203253, 318.984240064216, 333.067575280501, 329.048107830725, 354.483953323462, 324.129419490121, 355.372662186049, 311.74278545605, 349.89913620945, 339.954343344445, 348.472672549115, 357.551837820281, 340.641184272854, 348.596659567356, 336.038896336837, 346.246143268932, 332.552397479513, 332.555061348065, 339.501152334249, 339.589331194325, 360.709992807211, 348.648867888255, 325.620536437596, 335.909365526733, 371.19167814293, 337.89927248969, 320.735074793443, 364.072574293788, 343.558037997135, 348.596009383298, 335.629299850028, 343.967704792991, 361.480390615539, 343.480686942715, 325.090803975179, 364.611095663945, 315.725109560037, 338.361238693311, 359.374291558703, 316.196297498553, 343.282010094326, 342.670078584968, 343.090296990867, 327.529446783515, 337.460750558703, 335.429047523705, 352.922107504325, 336.71800151901, 370.421272579334, 330.016855289033, 350.226393066526, 302.70234265266, 323.620205880182, 349.503724469242, 333.236913058471, 345.818970101575, 360.802419423149, 310.139748801585, 354.590762149888, 339.656751466066, 363.130793346221, 357.042708556138, 336.617972616206, 347.418724245504, 360.169111392085, 326.539228530217, 364.494881564543, 355.189997210189, 339.871640807884, 335.952654493485, 345.124831551575, 319.200427756132, 302.810655222471, 383.212979208508, 292.783559226837, 360.733166998514, 328.692993673799, 339.335312915525, 347.854128649331, 335.115272020309, 339.993718464722, 348.871452227613, 377.778692819399, 328.998808841337, 341.397115188616, 361.313304733433, 348.182582490233, 326.915273504056, 358.99085641053, 327.857412603856, 341.468391686019, 347.525786062548, 347.111443350641, 340.236429581044, 325.368447081672, 368.003153503518, 342.583739663421, 350.733158101969, 314.2247965865, 338.134331509677, 336.364277698477, 319.974780619874, 349.387349908897, 355.779456688704, 348.581465552147, 348.680515050324, 359.239821598949, 340.532064987164, 349.764323110185, 363.826509084119, 358.508636404917, 343.08150378264, 334.635486605636, 364.60435241271, 352.588230766558, 331.950384676496, 343.516115390681, 313.905574711331, 334.76289028058, 337.132405140075, 342.64006024528, 357.982128511769, 298.961334726851, 336.0785400035, 366.622186643655, 360.381937374797, 327.011302847606, 317.578240778253, 342.214185628414, 340.784291301826, 355.516609345797, 314.080840982912, 337.425327787655, 328.099068284426, 349.841301678159, 355.115369138651, 333.355654335858, 328.008301676895, 303.194557049311, 347.08890086347, 298.922737412161, 359.918085493071, 340.862269472526, 315.371119370186, 344.908941710691, 350.302590439724, 340.800207056117, 338.921006164125, 313.158492243657, 352.305540336077, 320.576693516553, 347.113161635153, 364.477494381043, 339.23157312542, 347.453306143596, 319.558485026149, 366.908429049806, 372.899805432778, 333.522774860153, 340.02494447661, 312.891063989232, 352.527742356795, 356.0361702198, 352.779424918455, 326.260199885272, 358.496878741414, 332.59882102996, 324.635827056554, 365.588956091972, 354.196113909977, 336.171188806049, 369.509880953122, 309.947745782368, 354.334232103909, 362.308886510673, 331.394470982785, 332.59632851932, 350.117893109803, 383.509082334874, 352.999824891588, 330.675296298222, 356.034530221425, 353.91596309079, 365.969721407925, 318.964148109469, 320.515978393015, 356.593402199011, 327.977438094105, 330.471999273255, 318.380317085516, 310.076757424256, 343.352225703674, 351.347914480883, 361.496226896781, 373.140881059008, 340.577565155646, 359.94207936138, 366.198328150769, 342.386818078354, 334.556194843295, 380.106741224632, 307.164086937789, 340.810421803003, 335.9204577054, 350.920411190761, 339.659690209626, 339.36028276304, 350.065480958305, 356.824126104584, 340.592469288179, 332.608393359359, 351.842731518416, 339.880932577114, 350.538457231507, 355.118027332766, 349.836720643067, 334.921165671582, 369.85105942337, 342.040907692233, 358.134607999403, 365.922119807121, 366.280223838636, 316.968013377182, 364.998478239046, 321.00802004354, 368.472235580372, 334.536142461171, 362.952850209502, 350.104426656862, 365.984950898789, 367.688938543883, 352.56898193138, 339.016312473223, 347.653207387935, 337.088695851663, 346.814881553417, 366.452895236764, 338.865171529527, 343.098780868403, 360.718946807365, 327.161700861052, 336.3668334006, 351.48258765973, 356.335592329936, 335.075668173349, 357.237961906163, 367.669836154118, 339.563780331367, 328.748983565585, 332.934751120588, 330.744990949851, 334.14746310278, 331.242823310296, 331.959619408431, 341.743089442782, 350.078152611018, 372.148545471543, 330.901373598086, 296.795280126468, 351.43017436845, 361.237332302412, 372.453191158841, 308.01194894602, 357.66979151675, 320.889635526277, 343.419858833139, 337.005038131853, 352.610167251896, 334.072507933373, 331.194079768197, 331.728335171002, 357.586066672415, 345.581219530536, 364.720022192395, 321.526132316006, 312.974217513072, 369.870178258848, 336.961295123654, 334.394281363549, 357.888642500527, 347.957184119816, 335.180207979986, 363.670076558113, 360.086651861047, 343.006167239543, 334.85571303179, 355.408255430716, 330.189509001578, 321.810479374945, 355.36250096215, 326.238892568465, 310.742978275082, 355.596051703201, 372.099384862551, 327.982573366741, 328.453900718616, 377.477851595398, 345.736620692686, 319.089931129192, 330.766831642472, 327.479762884244, 364.656456106942, 324.608704671303, 357.518309566422, 326.452151798806, 347.113734464917, 341.684153781914, 347.090122490283, 360.513944133279, 340.806501506145, 352.961493389682, 323.293800504565, 362.703398573881, 353.397414664489, 375.589813349432, 334.460132179325, 359.56521635355, 339.478475722174, 332.752481337004, 356.159274953547, 337.044138553063, 362.602571722117, 302.760952864597, 359.937258768315, 334.929434556483, 332.535823760521, 320.583853240844, 334.179158611255, 304.004805547002, 346.407409655414, 354.181322045545, 335.633879012497, 365.523092088244, 367.206174914723, 354.866634674574, 327.652266089626, 351.945615560648, 348.867162893512, 336.182783747811, 367.009689554403, 344.378139452456, 340.080486914012, 366.103749377118, 350.216359264378, 343.000885831092, 348.385854677942, 376.935519727934, 312.149386369579, 355.225091440045, 345.728912875558, 322.323395637654, 348.617458632331, 341.433271806131, 355.885384705524, 325.432451701388, 347.874042026396, 338.489199327738, 343.815749954347, 323.616961026069, 317.501195284512, 330.406282287558, 320.966660301605, 360.405330550029, 369.255801370242, 346.541419994118, 360.36988954971, 319.807367019373, 351.846824837229, 341.934473109798, 333.811160926749, 333.689740095517, 358.493451906518, 338.114747910853, 330.955684782835, 356.756095299356, 352.883952145171, 334.55769973917, 335.925721622453, 323.308699065704, 334.735619535715, 349.029477372406, 353.419885278537, 352.281328887878, 312.998653114566, 334.66752701549, 353.283533942453, 356.092843101513, 318.614233588241, 342.825295105252, 322.843965870203, 337.715334720316, 309.873787187944, 352.481113342373, 328.135607902123, 348.076183971444, 308.830380213877, 346.133497365167, 350.933174384911, 369.538371640189, 343.195536968176, 307.278774742889, 335.394238515575, 334.85291906058, 331.039876587264, 357.925141861725, 352.786874959045, 351.374974471634, 364.226375322926, 328.912361163484, 351.705710471061, 345.820500238984, 324.169243823034, 354.465367347777, 347.586176633265, 319.689849099309, 342.894448009673, 334.040265933366, 349.350570435288, 329.684460376806, 347.220809951044, 370.278595584669, 332.734109953051, 359.935742920964, 358.798746900025, 351.823808478456, 313.545331094876, 324.988585835729, 326.080316454866, 340.212387198886, 343.362584964568, 353.005476902641, 338.318511140796, 361.579834098702, 321.364167658809, 340.532130205255, 342.33796951658, 351.594563952159, 314.237175729815, 348.87891113589, 345.39297924449, 343.171595879738, 342.852135053196, 351.753481815399, 345.804497051544, 329.431968509764, 346.81512054315, 343.344570530081, 353.36071309851, 325.546329648954, 368.660668230195, 292.246240577577, 349.086445687358, 335.653883596988, 322.250306651938, 326.53243810215, 354.038022389315, 343.907275869979, 352.958147793076, 318.561891617548, 351.163192540667, 342.970435661999, 338.542294483066, 389.100020816299, 346.10750717447, 344.017784467881, 331.806806445417, 365.733099886607, 386.680729047547, 340.785484022119, 319.171279251107, 318.799540692511, 335.570074793745, 372.715244594817, 307.920526330953, 339.880946577147, 322.56872275891, 345.314424911646, 350.712508908591, 335.148083385567, 352.189723390267, 346.091270054736, 351.462562471237, 332.620866943951, 322.749922964692, 329.537409890779, 366.771310527758, 341.133624618873, 343.823643300689, 315.742704286736, 329.733461861349, 348.639000930773, 304.926066194483, 337.045861264674, 342.721738439578, 369.413013803665, 326.901075177917, 339.719565897832, 338.382156248259, 358.13072900703, 360.313165019117, 358.327709813705, 333.657681724715, 332.088105998999, 353.565303909832, 368.074175497861, 373.254645985551, 372.115137184559, 340.434128922237, 363.467883985117, 353.767077705981, 361.63975836187, 333.553186303395, 343.96479015592, 340.581126169125, 316.181665357143, 335.747424440295, 334.900933005406, 326.463236270245, 314.506319052918, 342.368150895024, 342.173144115401, 324.22106650796, 343.618652595592, 383.514326446603, 337.441727207949, 350.898524694573, 333.275298802022, 328.350959768049, 338.896847497238, 343.444182454241, 348.447274054051, 350.071816269144, 312.011552581479, 344.034430075996, 335.32719333688, 336.087616608592, 382.643347188862, 370.788768866501, 369.068683095897, 342.136626466666, 356.386703678001, 318.790809879283, 343.758597515952, 364.330399897466, 337.250926023651, 352.260294750349, 356.859604418372, 362.738440659634, 338.809273611084, 338.625670635641, 335.724296121522, 348.329803972595, 343.621928411058, 338.546663220376, 364.44382016667, 347.854452330181, 334.111936695506, 322.58505841129, 355.416177693862, 345.607677671517, 360.86745972776, 348.268768285142, 349.019811964141, 351.717321801908, 348.808729304023, 370.456538087972, 354.863733426592, 326.36567982336, 350.090102849412, 335.473473332324, 354.507824108886, 336.473276255581, 353.284362659652, 318.697493979266, 334.00324307892, 348.576882918295, 327.472739247389, 320.826353446201, 313.226948760354, 379.761747130131, 327.555662190019, 344.186432855857, 363.586134829461, 360.279658405922, 338.697476252573, 352.261263327115, 335.145772892079, 328.417572378684, 322.662723091903, 358.100233277384, 360.901020934667, 345.073776447204, 350.222502884902, 335.736545476147, 334.801982872064, 352.932195525743, 351.054772329677, 353.883394360322, 322.550388624315, 349.478014335385, 343.029015221999, 355.546638373473, 362.921458512339, 319.464830166745, 362.311956703089, 318.834599546024, 367.484378729975, 351.244971922509, 337.682631843529, 356.647955598586, 331.312266783555, 357.197885637239, 333.342431703819, 332.874133755678, 357.134516017442, 349.939317323855, 362.065355009812, 327.292031187502, 357.011244019305, 325.56233280635, 356.750733712314, 360.403706798305, 331.009914041118, 320.82286699215, 366.669128428179, 373.975824939748, 340.002703811159, 344.15479286163, 338.661961779646, 333.324692832479, 327.336108372025, 328.691527708929, 348.02784565363, 369.15253356904, 355.4385359883, 316.709797377042, 337.590991448756, 352.614028174088, 343.505568422772, 337.37872702145, 354.238040873923, 320.979523867219, 357.721095275878, 340.52148881404, 345.372238383645, 322.137569567336, 335.101840596629, 348.288410549578, 351.323880608275, 342.678171537414, 369.508701401289, 331.296276260601, 341.046737384544, 369.299836348931, 368.911627875686, 329.815282148062, 353.862430902624, 326.673544750427, 319.072262582492, 341.419103302464, 354.305130543209, 350.536158781905, 337.24483658265, 337.180794439601, 347.838121832829, 321.19121603742, 354.474721477492, 340.400572916844, 339.499332033214, 346.43654140362, 349.218663978874, 347.93537954816, 346.91175503262, 355.163876288919, 350.523814631648, 333.111605626963, 366.820571317309, 347.701317318766, 334.472858739238, 325.405672101557, 341.045720922574, 359.643232097111, 352.060550413795, 319.195510187844, 332.64925906645, 365.123390812163, 343.006754201488, 340.218283201917, 355.735736363496, 342.80180404611, 351.310839114063, 356.436603290344, 355.459056514262, 342.931152151233, 373.41094900217, 343.152701700698, 360.704456052144, 337.395155966704, 340.899188437427, 321.449161829229, 332.450498115418, 350.519278835463, 313.86039625728, 359.828551004918, 328.691400067592, 357.84745851425, 348.403205897687, 328.179732711891, 376.560436829408, 349.130867109978, 321.878519037013, 354.437444745777, 313.210383650075, 350.467734039151, 338.629417839948, 350.750085532853, 323.783774838946, 344.280125582052, 329.160107703264, 335.747592130189, 329.487210239362, 369.548693346687, 309.892507651319, 357.535569846643, 323.481607869386, 332.96837077605, 342.799741515021, 333.749229939528, 335.890839866163, 358.964539712022, 335.615278272041, 330.250866924379, 336.089978916122, 330.69392773651, 385.142987568462, 351.997149286708, 367.654452943813, 340.470535728844, 357.143693275908, 342.593268077942, 322.210241631523, 331.530724036248, 335.973132233723, 372.310003847922, 347.497066717331, 321.78215942693, 346.008150127277, 330.841518370229, 353.26360419939, 326.936783161527, 336.261390202868, 363.762341022796, 336.339286169879, 364.495329070409, 364.106816049536, 358.108211290281, 347.252200909578, 359.618679714789, 364.922913246865, 331.122318286789, 327.402744898873, 342.361385398357, 351.46895960642, 320.00065126228, 388.440975666423, 363.221730553313, 355.849543852253, 374.439195635152, 336.60761126817, 332.189736377844, 372.938432060003, 341.432856647, 363.371077765873, 338.276624638892, 345.59291325677, 343.230470596942, 351.190713117039, 334.61032275379, 330.695719476954, 327.107699639012, 333.061826643014, 336.781581129502, 369.662753936243, 362.953154795683, 358.448672009714, 318.025278625489, 335.239755144296, 343.859466937357, 349.288080603526, 362.013162173633, 329.281830763418, 353.048800372809, 341.992814688221, 346.160841069451, 352.00442026836, 341.472143464716, 355.392642668957, 341.540074246197, 368.791211492282, 349.068440906344, 362.616849934982, 335.073111217669, 338.223652105228, 344.78568778969, 349.678736170339, 327.08247070384, 340.971049983726, 358.537130697802, 334.557149455515, 329.867602055737, 318.257848126351, 349.940860933791, 337.893470222003, 355.205821098188, 368.174870236207, 362.225845935059, 351.087199356829, 333.070461364731, 353.294129506015, 350.832457101698, 347.528135911418, 332.836887667736, 320.619326561591, 320.91221312416, 305.817671612717, 310.968526437903, 318.57523010927, 357.252700671914, 376.190180845723, 376.590174080166, 344.125589041786, 352.508150179178, 339.321857426196, 337.398308550455, 339.592491037419, 410.549582335004, 330.625635703399, 342.273937110944, 345.215485102141, 323.077853501487, 356.226313472669, 350.526277081252, 347.413178211447, 332.69178129883, 363.700379199811, 328.852486298833, 360.105014871469, 345.247094059785, 324.837006189809, 344.16514940382, 337.814925783148, 320.782588453338, 332.811263114275, 322.978009106197, 329.603285413053, 330.118823568538, 341.970950885014, 374.772972968961, 365.511871551531, 371.856768260452, 354.225716043508, 332.547260775099, 358.595486510951, 333.765344185197, 347.47733244259, 341.110450666998, 369.586290052392, 322.725086206386, 363.623781564434, 307.223746317235, 363.476894467426, 338.236167525333, 331.935754918566, 337.831085623352, 335.616982094634, 360.840539025357, 348.270182952585, 336.068683130279, 361.631384597172, 357.293720024008, 352.601392934226, 352.260262644369, 330.210303457283, 357.711125760988, 328.787465174973, 349.404216630425, 334.041378394038, 308.390958082362, 332.505444091142, 327.923987394701, 378.427232894412, 355.861090598138, 312.310661171251, 337.428507678842, 363.010847870824, 346.182495377243, 326.39794969632, 341.838109999941, 339.482968007353, 302.790030416676, 353.251668829575, 353.681272197936, 315.035271389392, 329.157141614093, 345.292656354829, 322.706651430138, 354.396267180166, 342.053157308476, 351.92409072317, 341.274284165058, 354.342705557013, 350.753533629558, 330.696038035015, 346.505430493909, 338.186857896812, 338.614136327855, 341.922147161387, 338.454784350869, 352.322995056136, 352.513451875764, 340.732185862559, 314.865805064879, 337.69722023436, 316.040850977662, 326.987203221392, 348.150097703314, 374.876905878588, 356.392963729372, 319.605774729694, 328.784568288709, 316.892826815647, 346.271036685555, 338.144499850044, 330.781867519113, 349.559174677238, 332.5813242142, 336.474189364134, 353.303565452053, 352.545094413299, 343.165192895347, 353.392081995933, 324.237143567468, 321.415017349223, 348.753433494642, 346.016902216367, 359.254720426774, 335.287172054486, 344.115292915493, 329.195006969196, 356.712941802377, 324.231290442027, 347.373646810126, 364.596252915385, 360.86888203484, 318.942386807362, 331.317515766943, 344.509742483037, 333.800372206586, 356.700274231854, 334.157617485581, 363.118259465417, 364.931407619303, 331.026030705889, 366.652191148925, 359.767072217012, 333.746938040165, 336.795330983, 337.952156279005, 333.425211256737, 361.153207182667, 337.972076387505, 341.987031021739, 364.107900011925, 324.473556977325, 351.005648273818, 341.934088337686, 362.431921633626, 331.539256362196, 351.080264399263, 355.238526996879, 353.142882055836, 350.793494220332, 313.829610796223, 347.366667789987, 343.226584641101, 336.042966293596, 342.491088874963, 353.625899944997, 311.603460367617, 352.026230099736, 324.532933073348, 327.248933706009, 348.914949375624, 332.964625044757, 349.396880598406, 348.062666062002, 347.009475640661, 366.119862797484, 361.858858388572, 376.670349997196, 332.508312176747, 368.629670691946, 322.234590797769, 349.27605252176, 358.777726760117, 339.902192643107, 343.71029868544, 352.066386035458, 334.798728579568, 355.143729518907, 361.298798378729, 301.766744758139, 326.673962101254, 346.35092739242, 295.955716197447, 344.730425973942, 342.603308485584, 352.107354435418, 322.219372542486, 327.347718458557, 364.37805814752, 354.523124306128, 324.898885437044, 339.879533704221, 371.529049153361, 349.682646968377, 331.871562980536, 298.914341994932, 376.841318043374, 393.588673726438, 343.248482598787, 347.822734029037, 350.189616507961, 346.985840435221, 331.499239439999, 341.256023803616, 343.168783985116, 373.404651506673, 351.724345173947, 339.910373496597, 329.940781520891, 330.522470222384, 340.878864204579, 347.161510648962, 354.095668397993, 345.782787185096, 308.710733703454, 368.829657291504, 352.557274857665, 356.442654642876, 365.15201206803, 357.741990511314, 335.079160110488, 338.583881471539, 318.059239834122, 343.342226470505, 350.00669122561, 353.325711568628, 356.200211187388, 332.209899054523, 347.824491636244, 354.226182872074, 318.913549119076, 367.207421280808, 344.555644182637, 346.298632976972, 359.55596429626, 361.101717834735, 330.527007755461, 383.982043095662, 357.028233499448, 317.130527301193, 342.81509924498, 355.30631548066, 350.267289496063, 331.845017111242, 329.700917808456, 333.130660049388, 363.990472436633, 333.18264395113, 319.327247338379, 361.779226352916, 349.768141116355, 349.419129429286, 323.440218611104, 345.359732811194, 313.906971386572, 342.989239030723, 351.903515874319, 333.916714374505, 327.389257311695, 305.225316581242, 322.397348292806, 324.776003108545, 351.631331572973, 330.582549812608, 355.438906891749, 331.042108366683, 338.540125158172, 298.556179948206, 316.421874791934, 329.65525573878, 333.803503080515, 321.081606033691, 343.114020096002, 351.922872425237, 331.034995149466, 346.983422368629, 373.743098465376, 346.989063146463, 342.427168495951, 335.357209837909, 359.403349553738, 352.66965662469, 341.731438051256, 321.690059923754, 357.439492519911, 318.954746928142, 338.631016953576, 387.783815138161, 359.849177186565, 354.576070488361, 380.979195082391, 330.982743457856, 368.923915248386, 361.428514783515, 347.102075035604, 325.271369643439, 339.205172913978, 330.249513276971, 356.003911523436, 374.356539655064, 318.398635779342, 348.686204919813, 357.575224581206, 330.517757725486, 321.185864343847, 350.695429590935, 318.281068622968, 324.502072316716, 349.29299907282, 343.182428468489, 313.155699598881, 342.923946612383, 383.413437188918, 318.457360621091, 335.255573044102, 374.498517389743, 339.186746186142, 347.734390501196, 339.347195498837, 377.535667767659, 322.910055669778, 349.922828846841, 345.908852321921, 342.078780254211, 331.300334951932, 356.17588196626, 357.500020717653, 323.169910070579, 337.908258190621, 332.759252227135, 388.361669763595, 313.68598202826, 352.489975793089, 340.330500454326, 369.24748723721, 344.024104064645, 331.935043322033, 342.654776698218, 353.076967294503, 325.961837511493, 330.44013475444, 334.468865722207, 347.114644541571, 337.409759426945, 337.751455088557, 367.446592076395, 355.499844091965, 342.102336292249, 339.522212012067, 364.133618485525, 347.233913172474, 354.381426926002, 348.162113503147, 344.857805143767, 352.157384149251, 358.527175957834, 351.697141374935, 351.862976976049, 347.109266558308, 347.911648358481, 337.133962770753, 332.004969208388, 332.681099191959, 354.760196696871, 376.419724855054, 338.670328433188, 337.428650832024, 358.630392545232, 291.101021637365, 338.879374868152, 371.555309696121, 347.823384968106, 314.51460644693, 366.349268257141, 341.141290099773, 315.198758359565, 336.813028423771, 328.853959890956, 337.980145573881, 319.865433578963, 354.110227882133, 358.395686136757, 386.298296527172, 354.367332367698, 351.512871926137, 370.575030044401, 343.431650731213, 323.020349872518, 356.519188561375, 331.825880361781, 351.857589107915, 315.651533790281, 342.633778552261, 356.28797029877, 341.589744396453, 343.025879943371, 337.754772733839, 347.678901453365, 329.820426826333, 341.575735757776, 337.995084332134, 347.719552270687, 351.444647050709, 301.903607348331, 298.791077740516, 320.893101420156, 321.810396068687, 367.30276364499, 339.960964691119, 339.573203725885, 332.519693948557, 353.872656532788, 344.992105020032, 315.626657923163, 360.649418075513, 382.790842936228, 326.762154598026, 358.455260114046, 341.083096589314, 378.412867497016, 330.358773095486, 325.224775018609, 362.249094512049, 347.264295079538, 339.605790961751, 325.812881608246, 321.886352228312, 348.136299624765, 342.57186288879, 337.117009439767, 356.868227694131, 329.500847852326, 350.170177525816, 360.26508455181, 341.444001178788, 371.69728290081, 359.188404980339, 342.763910086646, 336.416759048344, 340.306265489394, 344.531232484131, 371.605109615438, 363.598997866395, 365.602631872709, 338.627992994816, 362.668444305045, 334.395629304637, 329.024195397795, 351.735002411502, 334.612156351817, 309.311050051378, 333.813040017075, 355.144304888925, 336.639403068758, 339.498645879346, 364.359419543986, 327.453258775216, 355.263557921641, 373.623415905639, 327.058524366615, 347.047855446847, 363.075924210748, 344.959323582594, 335.11770109761, 356.307655354469, 376.340555052096, 364.569230758238, 329.289713803609, 333.182547212148, 346.959644107437, 377.307793377605, 366.497466146994, 337.604674657519, 364.179075328917, 339.819089214475, 362.949760304096, 323.567735509216, 323.559859704932, 345.101726180462, 372.407778052368, 306.957569387089, 348.486939161794, 341.078037883213, 345.115711847285, 343.381336718833, 344.710522184746, 344.059991126786, 340.640265407801, 353.576305768165, 360.67969182123, 350.639776003271, 333.401778426368, 321.328786304829, 358.386069976475, 326.42872999604, 332.697706902694, 357.671076262433, 343.466954158397, 357.726212067756, 333.231982088947, 342.594923339921, 358.072669263999, 348.713419223397, 339.75304084629, 322.443235659105, 325.648651523676, 332.729868070727, 327.326271343472, 351.351297259855, 294.739773458237, 327.870511192985, 341.726686806192, 348.036068792735, 346.309526867968, 327.135311229643, 338.507858340395, 336.04042833274, 340.062629454722, 352.614963989113, 335.832278737568, 351.139506076232, 314.327673524979, 303.949111650124, 300.365044769697, 344.606547445857, 333.582502225175, 340.637940174622, 334.073857315125, 335.689128710065, 342.079980743576, 311.00316811122, 344.26012600443, 346.398632190949, 346.67859755941, 323.05422298536, 359.196322870699, 332.851346308291, 324.955968718457, 314.225625460771, 377.449462242399, 345.60698122168, 336.023377699427, 332.275815452625, 349.006658959139, 355.887051668186, 355.802378476532, 359.826087444754, 361.868470586492, 349.081326831696, 357.952100294752, 331.481246254446, 342.431746831674, 347.382290249514, 352.321526809435, 359.31245893313, 366.503706145072, 349.478513734261, 342.566986290768, 349.347169000207, 360.542978302233, 346.94968883035, 357.816082127434, 343.729523887184, 346.427401496863, 358.894873590291, 323.423599216632, 306.998985935103, 361.708011958363, 345.82708483788, 347.231626390579, 357.88447613578, 344.947319838196, 343.340327498577, 369.819680741708, 325.601201713245, 302.273761478561, 342.275682565988, 340.727876248332, 365.351348976594, 326.213186694896, 362.919637732436, 347.14995601622, 350.29650238254, 320.545285971355, 355.428120477025, 332.073316013331, 340.167838305642, 349.513117624922, 354.299569691, 367.79729792237, 325.731265965044, 341.034245602204, 338.749071522578, 348.950363442716, 354.830692242274, 333.785918958003, 351.626400069977, 369.704318813077, 347.700301326552, 335.958092966494, 336.937717232985, 317.367742871141, 337.959746827314, 339.962720175458, 335.346460101873, 344.497117827137, 365.740922213935, 308.493064877904, 327.376474549486, 333.721269386113, 349.95525105292, 348.892364197631, 334.42279749087, 352.382039565537, 308.312771951667, 335.471215202149, 333.299024584298, 336.319730681295, 345.540139673294, 347.390401641799, 322.632959746682, 317.153471761269, 320.639081750978, 361.038789924628, 338.67276696555, 342.503012392317, 361.79949662116, 347.776684347863, 385.568406695466, 329.015478674416, 345.421456913155, 344.084273167103, 332.741503382839, 340.420251732123, 336.859782185329, 317.070905566068, 348.088402812605, 332.305579295318, 306.44780222118, 316.073074559119, 367.674515609944, 338.975579889319, 344.215306736019, 374.458233490769, 344.658340048485, 322.81556698776, 332.827683781253, 333.065295867989, 349.755570888487, 305.48127922188, 349.991522196212, 351.890542399341, 307.31439386402, 355.305895999393, 348.366660886533, 344.421525125217, 322.688694096708, 337.616541352395, 377.618510875852, 312.200992856625, 356.155782141069, 327.642562496675, 363.690630548529, 328.142196674154, 344.005967681186, 359.20940191701, 323.807884215138, 353.871700686278, 338.579851064714, 326.158875150173, 340.048141256225, 332.553068468078, 339.870248260906, 341.143883584937, 374.386740019071, 329.448314867056, 369.799703945399, 350.212556270845, 324.027003586989, 330.258779453943, 358.832093397231, 334.675186290959, 348.587542743001, 365.494969675505, 343.278236231645, 338.947478858059, 346.629306105201, 351.608559648204, 341.783441327549, 336.145474600195, 328.123525719876, 344.814677101906, 375.056270636463, 333.613011776137, 334.795450719964, 340.733842094069, 338.900009446329, 346.986016006839, 343.549102036939, 344.913818338841, 341.094125003304, 348.425618957904, 350.493430045235, 337.747230673134, 348.09605613039, 321.3756777244, 370.262282506054, 345.032553184598, 347.427136068954, 339.569874095091, 354.995849428894, 346.807838522017, 337.311620522746, 341.766086732676, 353.264144581172, 340.2743493895, 312.288709627674, 326.442002708491, 316.502996569649, 336.547246574447, 364.571464462623, 350.446135310231, 360.763482134902, 343.06237512327, 350.43677484177, 332.087854209257, 351.794779932279, 351.209396393232, 348.717949516958, 330.954901318575, 360.896963608665, 320.319470767929, 322.43746965705, 368.714413471415, 373.017160237741, 327.465119954064, 339.576784581422, 319.454882848222, 332.152380461514, 354.890701537517, 326.025712462786, 342.357822346853, 345.084232060838, 333.810707149314, 297.67853810959, 332.273932544978, 349.395440376925, 339.635472022926, 352.315482544577, 330.534486448813, 349.11470825939, 354.709879103818, 360.36150174714, 314.525391890402, 309.474780414594, 334.115543966007, 372.911484597023, 326.722665671369, 357.437577954498, 352.578255305484, 352.528216656939, 331.248475409003, 337.644432358986, 328.703306527764, 347.000109345419, 337.975001568749, 332.971894016635, 322.691966017005, 313.05222022694, 315.821679531275, 379.587215091163, 362.989047821875, 362.338847352905, 350.961169369851, 375.976910459501, 368.825456270961, 358.12994208802, 334.908056059724, 347.694721856992, 334.660236253671, 320.987937948925, 320.396245842063, 365.540508352598, 356.966093351532, 332.71821329935, 336.208399466279, 311.534089878936, 339.591626910339, 345.225843860181, 333.823453718323, 341.104684890213, 347.009414634551, 335.67572246996, 337.964296105594, 361.097115046218, 343.683962701873, 322.195209078072, 348.637126524277, 335.31104560895, 346.023451361682, 345.952509662459, 358.781182446374, 348.956123738003, 318.308943763376, 372.110052146592, 340.488127266359, 352.248107391299, 331.065186205322, 326.316249099861, 345.481967708402, 363.38947582226, 335.924337318386, 335.171918703445, 355.519986710121, 333.680216201306, 365.273220311807, 356.664531791935, 309.084932379964, 338.663653608451, 339.824825338917, 342.600624018814, 343.927254984178, 357.366384181257, 357.320471640222, 353.448224519675, 353.721449658564, 334.305069594118, 351.026313234954, 334.241528962398, 362.587635838346, 353.148669709507, 353.749634969037, 341.174534983139, 333.06651654393, 375.15247885877, 364.091071284674, 316.649110025106, 316.545475605371, 337.302310749706, 307.370131227031, 325.809330334181, 335.287116449065, 365.017837842671, 312.194460717085, 342.798973342773, 333.385590592499, 360.979257993756, 344.830620402401, 342.563817671254, 379.202531050146, 348.852418260827, 334.134031693862, 371.810575895959, 320.637539944682, 319.887841111061, 311.046751673352, 309.276043185338, 346.687005132665, 325.90549602291, 350.556498759356, 330.274002409574, 348.085768237248, 373.306120529048, 334.5529080922, 328.22080182938, 354.462993555698, 369.436151191697, 371.298607324473, 352.266772481129, 319.58886089485, 348.674362251042, 325.56994225449, 328.656594215654, 332.837310909376, 347.189886018422, 345.537493653529, 350.970856316767, 353.557027396093, 332.478190905255, 325.116213253495, 370.227894512699, 352.169345478346, 345.8938667063, 326.866923669049, 338.318574146307, 366.658327531345, 338.380703410822, 353.162331580295, 358.886579338959, 344.12835602965, 356.858094329785, 331.405914109385, 322.504763084239, 326.667885390736, 378.577290419879, 368.358906188785, 361.743700846266, 330.454600921452, 337.151645787404, 330.510032401134, 333.065106872378, 370.033323103122, 366.123511143875, 348.720673199757, 337.209121366917, 369.49063388997, 338.816876733759, 322.592158002634, 364.600114214646, 370.820862087888, 358.110741240647, 353.450806684168, 323.348926343073, 352.611001087506, 355.21263802643, 361.08169955457, 342.801050557419, 333.079726174014, 317.73541122895, 346.908304498663, 347.19838023334, 335.436139931182, 355.670194313793, 312.826641329355, 349.764842713694, 336.814518478207, 356.212150288225, 352.321294767739, 366.907609929781, 341.913653307178, 325.977302701681, 360.297430053302, 328.791810604867, 322.176519910129, 354.939608459718, 330.817406678678, 352.881974159629, 339.391712865984, 306.878457520351, 350.845538975899, 360.380366201471, 366.819669636913, 331.891622475911, 324.880643636679, 332.42765503719, 348.623219898282, 365.414850771358, 352.222316910176, 341.905422380871, 357.821446346544, 354.767807307286, 330.290523327146, 352.148884164408, 351.730971575494, 358.695811044501, 329.93835499268, 324.109490309269, 349.718002723703, 315.429930903038, 348.527080756156, 354.205165737024, 367.502725023993, 332.255453641598, 336.784883542832, 315.310044733958, 356.085482651334, 336.162664666951, 362.377906286792, 340.404947504874, 339.483680690453, 352.290081985201, 346.040553791564, 326.388545663787, 342.62521962172, 337.979074148955, 308.414610976519, 307.492219970528, 348.976792959346, 317.352086475964, 360.421714344409, 349.85244395481, 352.315474159662, 324.692728938821, 334.703190548195, 331.597315372, 331.584918928123, 337.230660280923, 325.303084216962, 362.376122314412, 348.266854108317, 359.737777103317, 339.461787000991, 350.34595572482, 336.870753306735, 328.936237785811, 325.890187713257, 336.680775577839, 360.257279699059, 352.299315488443, 329.166308309629, 308.03242369241, 346.699549444352, 352.079938029637, 356.215833292766, 343.481477911722, 326.786975811424, 342.324321012508, 337.065198423575, 332.110660692856, 359.094581831938, 343.630976902353, 334.89996017494, 363.996874015864, 355.733771229999, 333.215079278724, 383.020476717332, 331.499245062778, 328.237470534595, 349.756385632227, 342.59429839928, 349.218606062662, 338.42073155571, 359.391531882925, 319.425754066518, 379.081079444685, 330.482285526072, 346.716364667593, 324.540482942679, 342.716587273929, 344.176587163888, 370.053472674413, 345.66785084057, 334.136789294842, 338.000634699009, 316.627497356715, 338.002717846886, 364.886001932845, 378.201877714363, 320.359920016278, 358.104045382103, 343.533396964453, 307.26614324733, 361.602676088613, 342.803041236572, 359.811196237844, 306.39431751354, 365.28410351497, 340.832978250489, 337.791498356438, 335.69337283084, 330.674602758652, 320.618609383519, 326.64666850764, 354.273360901659, 352.207820758143, 350.914758259866, 343.281433994465, 336.955051162846, 360.923003821125, 338.048603885557, 323.074921757898, 331.249586611198, 337.395412129146, 367.57017825238, 354.498403977109, 315.912504466616, 311.637539630035, 326.498250978925, 341.853177691288, 311.259739407158, 334.056468506214, 351.130082466937, 331.233287874239, 315.300988849433, 346.516375740976, 354.026093620978, 355.411015540414, 348.069869763835, 336.636909025219, 344.362257075174, 343.293613119274, 366.804768167477, 303.67245692359, 352.044546799415, 354.469201743974, 345.853746164008, 356.926889996679, 325.132686563287, 318.837997525615, 333.423212518948, 360.933006844067, 317.952684445928, 362.494359706438, 341.770426741769, 360.749849198161, 351.802022322, 336.876742871655, 332.486473414854, 307.957942718491, 344.73248948652, 340.974030312828, 350.348733636672, 334.532316974555, 318.524277751213, 353.866869427586, 346.861060309385, 337.248500466101, 319.707995233508, 344.622553980761, 369.657767642885, 356.21519916583, 360.542025117262, 360.985576710297, 352.179739135805, 328.145860472622, 334.198687316894, 356.819175036772, 318.217990027028, 390.612336321735, 336.029472647847, 354.100656576827, 342.240830654689, 351.233385477881, 370.634488438677, 334.791559725938, 364.116301700345, 348.474283888594, 331.387708487378, 326.013532281109, 350.772413114305, 315.853213664641, 346.412323864207, 339.666095205071, 347.290723483083, 370.838052724709, 329.461357708085, 355.03127515569, 325.363800585257, 348.855411956149, 349.487672643022, 338.765404389121, 362.348868321606, 331.372735233365, 340.391118056957, 375.12483691211, 377.705177031574, 333.027577244561, 307.298077004543, 369.88936352216, 323.470179141188, 318.821817677995, 361.602950558781, 362.019518469083, 353.822718085588, 366.713652692517, 365.685153762922, 366.093197737527, 336.710927689029, 346.374899892586, 324.355071775178, 319.3182226455, 315.040061286032, 355.311956745974, 345.959089410548, 333.007850171584, 355.328742253689, 346.534011319335, 344.809898690199, 325.591736718607, 348.496987375581, 348.337913605886, 318.33309531119, 351.598164779183, 338.953633318741, 356.051258905506, 315.862904098216, 341.366228313066, 369.403449041285, 350.384124310704, 336.647326214483, 361.1021504309, 318.996607117326, 359.831810559224, 359.066724569211, 348.939625549975, 343.761558127107, 353.622384392953, 333.361946977979, 339.854665161518, 356.721528243093, 381.725699560554, 344.376717290966, 338.695822883249, 343.180456314507, 324.354775252696, 344.567046685377, 341.264122511357, 326.630341169666, 320.692921581813, 345.970254217913, 334.317751906669, 352.657404114795, 330.899038318098, 342.412289218763, 343.208911295393, 362.07059079247, 330.922508357675, 332.780617021567, 313.889744313759, 349.847994825194, 363.730561084845, 350.76020422038, 339.332804147267, 345.846813151907, 362.645105804118, 339.058842006549, 323.814533142077, 338.75938250936, 360.773661005692, 358.881770162908, 355.695064241351, 351.18694653486, 348.577156114917, 364.983074381722, 359.19050993008, 357.993799677476, 362.741832121474, 346.739196715887, 321.679722887014, 371.296361231403, 359.408067210063, 349.972203358609, 367.557369997154, 337.912600140273, 372.715659222589, 375.364687510305, 323.158728971068, 369.821766108688, 333.793386849822, 364.548467336281, 348.624072230344, 331.702832877621, 337.059168889391, 339.445523320054, 340.120849993931, 322.170132635512, 313.873367831205, 347.075093031934, 368.951896240958, 330.971406168805, 361.991101512527, 379.383910457152, 342.509102448747, 340.884143524644, 340.648113884728, 355.796859740567, 350.029484552948, 317.711883889208, 338.188738721723, 345.708691561903, 353.688818344977, 319.692882797382, 318.576557432072, 330.986110887968, 353.224970821245, 336.064092396101, 340.988522922528, 339.496459511143, 353.409491742324, 344.180166693574, 345.349215915331, 380.622669125658, 349.869788406475, 383.704138235247, 353.9222073744, 340.993893827489, 372.449615033921, 337.135815105707, 342.871752654658, 341.619460503064, 328.492120437664, 344.412833112056, 333.227555729554, 352.419383036586, 320.468318282564, 352.089093419157, 346.254191546667, 322.127728499253, 321.853294668286, 333.803647898778, 341.334572054863, 344.453657573613, 343.899136962344, 332.810317336216, 329.781008719364, 341.829823063261, 337.418567280594, 345.204846379595, 317.676489866652, 349.459093386371, 322.882938648217, 361.45608171749, 356.324777288996, 346.95417544378, 369.924071612886, 342.42715149967, 347.135024800281, 327.435667709741, 336.173169324147, 373.970454872622, 354.048172449501, 315.300683812794, 360.194181606019, 344.639514698592, 350.189194349976, 348.786908417828, 324.798823890707, 355.11639951179, 340.912583821504, 330.139666979051, 337.766086431667, 334.032330425609, 350.698004497182, 339.857626101672, 355.985010950743, 364.652195943345, 362.115304073742, 337.639826860104, 341.520630412427, 364.429638145981, 354.661699689361, 344.897958340452, 350.132379213828, 336.007708692846, 325.961326340345, 335.229484986993, 311.707238292826, 309.256522022358, 338.980811915936, 322.74789741415, 362.911973905794, 338.605011556886, 349.061111368682, 327.150939106726, 344.037138773252, 340.895423266239, 320.736987767669, 333.48630336904, 359.185872611503, 331.382104163231, 326.837710473412, 326.937251745327, 342.06992164306, 341.473780518192, 345.396530322353, 355.04116179256, 349.868193088652, 346.122058669443, 330.597235320537, 351.955808539226, 346.831272906498, 342.88798926262],[131.46077564098, 131.968334418106, 134.17804825845, 128.35759642674, 129.972793261713, 130.655770482383, 134.655160255312, 131.744523510682, 129.124052310072, 124.561408210666, 137.728954592627, 128.737665927233, 133.505089370799, 125.993358613518, 128.777631727619, 127.86204452902, 133.200046459311, 132.927765880227, 128.573425487969, 130.069551105131, 136.144704955599, 125.600061782356, 137.440677267751, 128.009867431476, 132.296510604277, 132.026016866859, 131.733614302268, 135.757633796661, 128.834576241502, 130.4069151836, 138.178879745416, 135.538508333566, 130.798810382331, 129.174922893057, 129.862232959705, 133.527463807332, 129.267813089168, 133.441838506104, 132.982684830247, 123.55239045144, 129.627199473935, 133.415779943279, 130.771525401417, 129.953689507798, 131.875124104367, 130.130294131056, 135.938328627962, 132.024478271093, 129.320140393033, 124.711400372648, 133.916348334795, 133.836791026031, 128.891490708913, 125.061998236935, 128.311788984872, 131.062864748678, 128.908975482886, 131.531744815787, 130.463715981717, 129.377692381533, 129.019133157599, 131.329239342482, 132.089795156236, 138.739234901508, 132.884999819104, 135.307918268654, 130.943529479565, 125.349878654649, 130.138156638502, 132.714119285506, 129.93584480369, 128.245405074702, 132.753599308262, 127.500692351127, 127.926593294735, 133.995903544188, 128.693668691143, 129.482226414371, 129.922094311577, 130.029676596436, 128.566260795391, 125.079319286007, 129.907852955966, 127.898222854235, 123.871894363462, 133.117009496928, 127.648566367331, 128.799266936125, 131.79830925791, 130.986914320381, 130.992163965979, 130.282118769698, 131.30560892365, 138.771883861988, 128.941994258686, 132.672100670768, 129.231656721798, 135.318859054465, 125.841536490311, 130.890793785462, 128.878282760743, 125.491341113097, 124.331515604554, 128.401729375351, 131.398341730763, 130.021386311058, 130.742708656113, 133.983819298456, 132.543893928655, 130.929324740468, 130.199481993037, 132.272472374816, 134.471731951863, 132.318354635072, 127.296927634129, 132.759948322641, 133.450134761673, 134.026589904789, 132.578130258407, 131.952227414847, 125.095454322933, 129.299635382707, 132.587775040866, 130.910605594842, 129.782512118995, 133.217189973151, 128.828387317453, 135.392968957913, 133.482995976834, 127.93603113316, 134.442610845288, 132.937274410821, 128.234464186824, 126.121931860008, 128.630415899429, 130.198515345512, 132.507169141529, 132.084656930975, 130.103221235228, 135.230998926317, 131.183718890304, 130.094451555704, 133.387660631959, 134.690992096996, 134.731062342227, 128.756505662971, 129.937636517757, 139.6793875653, 137.378160844903, 127.014471945487, 133.275870689976, 130.937884891491, 132.240471249945, 128.989540273068, 130.094415331797, 132.056339197928, 131.040663871948, 134.067207531806, 137.896014503563, 135.934167417452, 129.220349281296, 131.0210376572, 133.042179306529, 131.263684726218, 131.856297287135, 130.660436184907, 128.647703047842, 123.211443386506, 135.031522755206, 132.091781441572, 131.15916606286, 132.570479992299, 129.263360732913, 137.97590469862, 127.704776691465, 131.983705868645, 125.313346324268, 130.029631046185, 122.816871731184, 127.038803569134, 133.805567033364, 129.388699602491, 135.289188717364, 131.253944337638, 137.865956282937, 130.21209898403, 131.890119500675, 130.568706847283, 133.532220785434, 126.550226723792, 136.009641076814, 131.669295585402, 128.454097521586, 132.915130684373, 131.041863629614, 133.467211359512, 137.235870084277, 132.2517898232, 124.683526317861, 132.111547656384, 129.815544520072, 130.384157885101, 131.086140536166, 130.22669585247, 131.445486460436, 133.462104284046, 131.974882294847, 126.712792591999, 127.910643666795, 131.759038490088, 129.665100209032, 131.72750105196, 137.58420915422, 133.476036642752, 133.845585254368, 131.94623420957, 127.532427145176, 128.326809656885, 126.954188970231, 133.077687744074, 137.993874715845, 133.033479106269, 130.517666750235, 131.32669799276, 132.12820235372, 130.067423601781, 128.631657439358, 131.859061340306, 129.022903900161, 129.281074513816, 130.700110946738, 128.359777299366, 130.29210844947, 129.403098874701, 132.340857796796, 128.562817870376, 131.884186911641, 129.216100603778, 132.634668638735, 134.2184167823, 133.312759268185, 133.931530738559, 133.296434450111, 133.484306147462, 127.666381672438, 132.752863674532, 132.34233903573, 132.413465166172, 129.405876295605, 130.124546409888, 131.636600038811, 131.544783095817, 135.670801088455, 124.561024149452, 126.947300957543, 133.629551619145, 131.642904783376, 128.934535389177, 133.032971320114, 134.357391700182, 133.433437272291, 128.385050759935, 127.808537805811, 130.881892156927, 134.789805704312, 129.096832731205, 133.460775324178, 130.053051203395, 129.853726651254, 131.065827065129, 131.199915429179, 134.649343627374, 134.379578607678, 131.031018171423, 133.069068291421, 134.111686931085, 131.697330923501, 132.422113561986, 129.235355043132, 133.153677256747, 129.483486280588, 132.098299563846, 132.480625883127, 130.912106814757, 125.511021831651, 127.318905536982, 128.629832657535, 132.467060556004, 132.395983922526, 125.771270901299, 128.666913041814, 132.00778560846, 127.182325618159, 135.727819780224, 130.943866202192, 129.554617416363, 126.980756721369, 125.332112711861, 131.106805883733, 132.584467669373, 132.075434928177, 128.864150112902, 130.430682483092, 136.627052396589, 128.374791321202, 129.015287279076, 132.536520880765, 129.594281348217, 126.140583681233, 134.048631626192, 125.863259761761, 132.926301189569, 127.079795515017, 130.4614741162, 128.005156190671, 128.263741138058, 131.125481278562, 132.51560572472, 133.310812951645, 130.026639766184, 128.078930582083, 126.931595894622, 135.209297679359, 129.663490463276, 132.555096833831, 137.475408443196, 134.926922966379, 134.8624583309, 127.507722361569, 127.770047676678, 131.545158619925, 132.973958982098, 132.152147978924, 127.413311034075, 128.472725180584, 128.549308406353, 127.757959051099, 129.394065317519, 134.110755141302, 130.469602212813, 133.865083296153, 128.338191159779, 129.941701369178, 133.418319162681, 129.727724725728, 129.878776432559, 126.9997813513, 124.929872759331, 134.61005036054, 134.885449932587, 135.641663950797, 131.166525048076, 131.755813944076, 130.070178668264, 132.72078291994, 132.947831177099, 131.021922486434, 128.627154743002, 127.696648164223, 127.508597304759, 131.470060797265, 128.561316807806, 134.874132836512, 126.784970885244, 130.677690509829, 130.342150764095, 127.648253841546, 129.564486358956, 130.775071369116, 129.706748016452, 130.009249724593, 136.154040853757, 136.638511762922, 136.832360799646, 130.786836871613, 130.741591768549, 127.858382045906, 130.837784449643, 134.156414418299, 132.330540666923, 127.760866771134, 134.611529655254, 127.4913176365, 132.714931292205, 130.023390582853, 129.17145854783, 130.179969805558, 128.68487974508, 124.72170212676, 130.112847276907, 131.412738634314, 132.653497477527, 131.631209853108, 128.272899044845, 130.857520101745, 127.924629963538, 128.520616012561, 130.986727479351, 127.385177447001, 129.79266181473, 129.572234267908, 131.176559375874, 136.046248296349, 133.979401085085, 136.630252365115, 133.905899266356, 128.822981760445, 129.924723403391, 126.998401483861, 129.497053922231, 128.925727741902, 129.235721656565, 133.832110118964, 129.092348240864, 131.960766426615, 131.215892457861, 123.813460054806, 129.750846089781, 129.708409202269, 132.27945395928, 130.242401117967, 134.58604140074, 134.313843049749, 132.828185268181, 132.852506030356, 128.966981659653, 131.957059354664, 135.618224408577, 125.034141923599, 126.28929324447, 134.461798590725, 131.64525106425, 132.129870640352, 131.344508197879, 132.28489750335, 133.291401125926, 131.509384950066, 130.949153700804, 131.840422766227, 129.406834798996, 130.535085228599, 130.304262618533, 126.212776200176, 132.062477591137, 130.441911964319, 133.133716834841, 128.982562361179, 130.838803279819, 131.775166566393, 128.10596715843, 126.874698301702, 131.988953904408, 129.786563671295, 129.971806170738, 138.343872487583, 136.240492867243, 131.620732272758, 130.093493769705, 126.413243565478, 134.904254298668, 131.893568461577, 134.461881157689, 131.585541726004, 136.065556427651, 131.251332269544, 134.966496141723, 132.504594493717, 128.216111814824, 135.185413147226, 129.989041740458, 133.049283069392, 130.064418255528, 133.152900963951, 135.5841381256, 127.658385629576, 132.938416228154, 127.540568158331, 126.504759833771, 126.707278404251, 134.954999978495, 131.523529877746, 128.284842131666, 128.885786012589, 133.991527910497, 129.813514586167, 132.665603402051, 132.34300247823, 135.015818016876, 136.467843778902, 128.193094615044, 132.333091432204, 127.610108210111, 129.889111847004, 129.153909040976, 128.495055550903, 133.080492322082, 135.006472695231, 129.972603521076, 132.070583428866, 125.625723575942, 132.802953681114, 133.603348500814, 126.838529073517, 129.547935605349, 127.172398595263, 130.463645656072, 128.964655223025, 132.301556504886, 134.858434282418, 126.724964159008, 133.977784180103, 127.848045232434, 130.082869556005, 133.522161641043, 131.581952548537, 129.952062791672, 125.976829468322, 134.037458093619, 124.84541949203, 129.652351506998, 133.53701343004, 130.421288832978, 127.821004767949, 130.33011432884, 134.113244810512, 130.63815194696, 129.714954800889, 134.607988695397, 129.955000417846, 129.12917608549, 132.249740419565, 134.149492182127, 134.549067598204, 125.432233875172, 133.660846306625, 132.727820929996, 125.396286932972, 134.874216241692, 131.292530474916, 131.292166982482, 130.38622164316, 127.727712627184, 132.916160225015, 133.352546405627, 140.269362448361, 129.973546484899, 133.590909720277, 128.476718875366, 130.136869152748, 122.080000973818, 128.926312586229, 131.17211119609, 136.565069233436, 126.696650972877, 130.999039771707, 130.303083384414, 134.990157607075, 133.125872477738, 127.50609179554, 133.061901957529, 128.442123884767, 130.527550997857, 130.007231569646, 135.95303697667, 123.360611395623, 132.673118229786, 131.125819075326, 140.154704675354, 125.478868701569, 133.373761428476, 133.399460879821, 137.119890457659, 135.756573528501, 126.252866782113, 130.175118425854, 133.930197071162, 129.100499846373, 132.067023832993, 128.439893910476, 132.284428431343, 131.700880077402, 137.887378978945, 132.339996605169, 127.701523958496, 134.624878148734, 130.729432503188, 130.936494428452, 132.275975320022, 125.747821304722, 131.66683464306, 129.713786827771, 135.645522657505, 130.261886896976, 134.417378401746, 130.758342730049, 128.58909822783, 127.2777415494, 132.323246619926, 128.570249551573, 129.605286813452, 128.656713456222, 127.663114584316, 127.318201394761, 133.107462018437, 126.989043102227, 127.328741738459, 129.787783452288, 134.182708307238, 136.458782025449, 132.241399274091, 124.35446865927, 132.942923709628, 131.450244083736, 131.90240986154, 133.114685743836, 129.777412201861, 131.173387328681, 127.761475866656, 131.590540312385, 131.798715572081, 129.15792591108, 132.763753277719, 135.152618441489, 130.603549757904, 125.049405823007, 133.706400592593, 137.981604893971, 134.4217864156, 128.329938544926, 133.63690319906, 137.517483048986, 127.019793641205, 132.649061191173, 131.452979114877, 127.649480687822, 130.983455917909, 129.932556163925, 127.98720324839, 135.472725255262, 135.328747047205, 132.978156513435, 130.150000012802, 126.19192650447, 126.504067289732, 133.280279011246, 134.31034184478, 131.437491989871, 127.635326708407, 132.067750341597, 125.004279874113, 132.149527388627, 129.35649321151, 133.414753042757, 129.927939617196, 125.865348032901, 134.332336036743, 131.51159708092, 133.39477506935, 130.133695547703, 130.776019850877, 130.991295375088, 134.545052979612, 132.411864275433, 129.851080065383, 130.35428686119, 132.92911844256, 130.479421355297, 131.515009779721, 135.55054515026, 126.655816303674, 130.277037191074, 133.060688998916, 131.746292841605, 133.033821977145, 128.884466871082, 130.37286062386, 129.031555998779, 132.316336587204, 134.491185328208, 129.668726282886, 130.898861570448, 127.656119857287, 130.148469653793, 125.933268800126, 125.536123089864, 127.799913807158, 129.222485622648, 125.835545985497, 132.23726032951, 126.146961875609, 132.262268113058, 128.617617296318, 133.08963609926, 131.172692631676, 134.469520626027, 135.519606437192, 135.142273407217, 127.579590101435, 127.620364855742, 128.703465001693, 130.608907849605, 130.342627037797, 130.109435886439, 130.059330562595, 134.553490195459, 132.676961998099, 128.259750815691, 128.030871393366, 130.642493288941, 128.095960360194, 131.633916296371, 125.36080408698, 134.910146819534, 123.850720697282, 128.818025791582, 131.038679149589, 130.434906380769, 131.237356103015, 130.314578596023, 128.311352711207, 134.902023043468, 131.774711388139, 134.2090798539, 137.199194271758, 126.194368225159, 132.661665957414, 129.084229843859, 132.569142169441, 135.184860142625, 130.836230983082, 125.758435641832, 131.753873960478, 127.874025683477, 127.52727395529, 135.217373575298, 130.536028008977, 130.136783443749, 127.43235187292, 132.968632540986, 135.269912726577, 133.098485731793, 128.801440509874, 128.837043373029, 131.269422364417, 129.590901186519, 128.789584888284, 134.852838155369, 128.545682223827, 132.768221772422, 131.291300391662, 129.219256342165, 129.252459477878, 130.459199684891, 130.944847999432, 127.56954577552, 133.690782347351, 129.038597844462, 133.528498636481, 128.526017596667, 131.763486922317, 134.356609340998, 132.499239100153, 131.213637650258, 131.180680337714, 129.292662384878, 133.766674096886, 131.630465426439, 123.490187573187, 130.50860266932, 133.063727626172, 133.16663541103, 127.905691295493, 135.932586437897, 133.260530909926, 128.275816527271, 130.711670493868, 133.485694069247, 127.284762080738, 133.983409913365, 133.040100451932, 134.122282449233, 129.552921084225, 131.799157316183, 131.409173560319, 132.535518028734, 130.491861135189, 131.842644797037, 129.775294760228, 123.437599650854, 134.343054171479, 131.62013491411, 129.1375087088, 124.855214016635, 124.105196892583, 128.062320527795, 132.93380855834, 130.390466170205, 129.747182667752, 126.340777174825, 130.955777612945, 134.658385241412, 136.85938158038, 133.595330933259, 131.07095716953, 131.239285343583, 128.283603877468, 134.775749643852, 134.855564922444, 134.61179460292, 135.205934951384, 129.901719212854, 130.315550600566, 128.991089851121, 130.154278726814, 132.196981383703, 131.773455126632, 127.691979280354, 131.80506399186, 135.424723365016, 132.310486222846, 132.187583567779, 133.97094401263, 130.126277100592, 129.499750904297, 128.561973485227, 137.062017156682, 127.250829242081, 128.717727127189, 131.145084389228, 134.299485039349, 132.479303825346, 128.41499466725, 131.776431442573, 128.364314492983, 133.157077229372, 129.85119037239, 130.042599747716, 129.096788849561, 132.997821420696, 132.970391813826, 132.513807334766, 127.000669347646, 129.701619672798, 124.083337729031, 126.053036104858, 133.245940785508, 136.882407630294, 130.659656003754, 126.48026163729, 126.532311721859, 128.07011865856, 137.033774478547, 131.722445259491, 137.770307738611, 131.531355225268, 127.702786764808, 128.145161988143, 129.868078242168, 132.280301626774, 131.011899095889, 133.198823897253, 129.400000330576, 129.186132543347, 132.599594313351, 134.352271528074, 127.920874344902, 131.054250805065, 135.270090063083, 127.197730570023, 131.54142381521, 129.063146976648, 131.077403582955, 126.746135211278, 131.62882850052, 133.316839141194, 126.86431343994, 125.406916299071, 135.30844917505, 135.107768237358, 130.883356832079, 134.473894131341, 132.067602971867, 131.951261803339, 129.818345302426, 134.429359689395, 132.071735371675, 127.147989670409, 128.039223873502, 128.044131548543, 127.687646847798, 131.094670219273, 130.226855798464, 136.313863695633, 126.986739280628, 130.048381368722, 131.875029774227, 136.256011130691, 131.247385026815, 132.711734570749, 135.243885169017, 133.05015922002, 125.772462988799, 131.298224410697, 133.175100249993, 133.207459146672, 133.01729068598, 132.137182982337, 130.216389795799, 130.228589075315, 131.631279773402, 131.46008524916, 128.270842315265, 127.008706917107, 129.604454003847, 134.895691930052, 132.266589517078, 131.399622747512, 136.886251513567, 130.358567759218, 131.584195427283, 126.07331340259, 134.499404020574, 128.202157950665, 125.9892219496, 132.607314697447, 129.691366984852, 135.065681438099, 133.246200399501, 135.745541742387, 129.246101720408, 132.697600108427, 133.080706840951, 134.852410767502, 130.190753201824, 130.045132677752, 132.527302495362, 137.948918198161, 128.538158293054, 130.849380436429, 136.182386923373, 127.146821764405, 132.578224956567, 130.723075632104, 132.720299110803, 129.525100409169, 131.981850878569, 127.419015116589, 128.03515601965, 135.381770068118, 133.11801217932, 132.596708755923, 126.129058120676, 132.640752052114, 127.425928681968, 132.439943655345, 128.601402513139, 129.915846940738, 129.897889276935, 133.448317360219, 129.898439351325, 135.652463112214, 131.376713719067, 123.594603745956, 129.670578227817, 132.002371116933, 130.066528546966, 126.537826189268, 130.117905767728, 134.676875746191, 127.117293005282, 127.456166808639, 129.55866174562, 130.659096499971, 129.501874533978, 130.103302957994, 131.054019913091, 128.932936039336, 131.468335967732, 131.760407252178, 132.030821386244, 132.599166783649, 132.542625466425, 133.8309583669, 126.587904493898, 129.62197745672, 129.896527104472, 131.033331337045, 138.038316463593, 129.945156101379, 134.783305440805, 129.465393017479, 130.256464631853, 132.395550988648, 135.542608962163, 133.702055539903, 128.469636617645, 133.474415405821, 132.691612616929, 127.545843011738, 131.941446994172, 130.434905912537, 130.282690409912, 128.627441358152, 129.183002219565, 127.930814182638, 125.092849739903, 132.196358908695, 126.967073994318, 127.118844895147, 129.937232623028, 127.502693675056, 132.040874298831, 135.57496580489, 132.86415898678, 138.989206713113, 134.113542435075, 137.085372812295, 133.940381140779, 135.453142763944, 133.599713365454, 135.61221203013, 131.512017194705, 133.931245259152, 127.566945888892, 129.757459958841, 126.865936149936, 133.995989575981, 134.053218725144, 130.80488333663, 126.340017608993, 123.817950248326, 124.364725267799, 131.645084160457, 124.4227935024, 131.142134148665, 131.907682123901, 129.792016872974, 130.959475523177, 132.937402114975, 131.565216382554, 124.86631557706, 134.086051857877, 135.5314930478, 130.751654689876, 127.084245209539, 129.392154637896, 131.863647166537, 139.145813714661, 130.923460334196, 130.705650340707, 131.435837855539, 130.77552923264, 130.781927189383, 131.408664215352, 132.175459519133, 135.624178848396, 132.231825134359, 130.97431266859, 130.774062799942, 132.974801743507, 130.777706983502, 124.952420494923, 129.726945941081, 130.065565225727, 131.171255216274, 127.320571004752, 123.876871677353, 131.981827323401, 132.438335763939, 129.677206315873, 126.655935449672, 134.127552741675, 135.04505508255, 132.977549501813, 128.753673128511, 133.222060559336, 134.477068131536, 131.572341561572, 134.790882765577, 129.432113348934, 126.624956772868, 128.021423202375, 128.60939085011, 134.306542263438, 128.984665577887, 135.348826348273, 135.749178896247, 135.765809519059, 125.607192375045, 133.842777720028, 132.26219712805, 131.183519305377, 128.394043942769, 130.908543051947, 127.991083448533, 130.793737330167, 134.714556215398, 126.025935226682, 129.763603464502, 135.001149969736, 135.301056663941, 133.654763626662, 128.413763755534, 131.043370737233, 136.569902581988, 128.039080801679, 127.29635163632, 129.086392341021, 137.011811875438, 130.319676736538, 137.614528252443, 128.363431332834, 129.694858297283, 128.268896408586, 126.055667997188, 132.842720465934, 132.877027439711, 131.859272072597, 133.354566839952, 131.589248462496, 131.183940800385, 130.506123764659, 133.674209337367, 130.69759780027, 128.411341143622, 130.043585566019, 137.02981242125, 130.864679983096, 133.393122584603, 134.547892676167, 129.071265573802, 130.033526801763, 131.452660344797, 136.361677094141, 131.94037780844, 131.508816170127, 133.330624542432, 130.520121499255, 139.076254475443, 127.991109186244, 131.144649344181, 130.292135349029, 133.922682976252, 128.362070484635, 127.495175046151, 135.296769794125, 126.279522762327, 129.94142970752, 130.414389712853, 132.52353330664, 133.876559134729, 130.642050452892, 127.263213231481, 133.247935423721, 131.466647314337, 133.806613131045, 135.84952946299, 132.830228441132, 132.019921903995, 127.851708827367, 132.535953393994, 127.128199485111, 130.200838341721, 131.542536013818, 133.564693071218, 130.279442317691, 131.534659321738, 130.472272180379, 133.381030727444, 129.967917291015, 134.589795207839, 128.553004554335, 133.243453725611, 131.085642518686, 134.474042343995, 129.546140530588, 126.60628890518, 123.867451476206, 127.191629015505, 138.385779034024, 132.450317838334, 135.700153933324, 126.911110943922, 134.179368483765, 132.953975624309, 135.034034598097, 129.636005661821, 131.088202814244, 131.498027536384, 132.811939767051, 128.385432345772, 135.356548265024, 134.341724663679, 126.111690568115, 130.656294682582, 125.2993477601, 134.187110464852, 132.128176582076, 130.043564498666, 135.861736061286, 128.442632602209, 128.608409356997, 135.19938941885, 125.074888276755, 129.949728107803, 127.537425794391, 128.6817767907, 131.634367538766, 125.055528247501, 127.617968074034, 132.128085875861, 131.267294110095, 129.525721637208, 131.296187898411, 133.828541840437, 131.703306261367, 128.428709517012, 133.34642147369, 132.903162055416, 132.513275896896, 131.350930675069, 129.959143350903, 129.650986648603, 127.660318658959, 134.897877733247, 130.024684265606, 129.783923832796, 134.624348269962, 132.752828985772, 130.167075960058, 132.146426612272, 129.813103509064, 125.715445118369, 131.999597377198, 132.327644317554, 134.163926410639, 133.56383490776, 125.894806593118, 128.588895694877, 127.315024023292, 138.025021092895, 134.719931251936, 135.467057603182, 128.252603869948, 131.560602588731, 130.886464561785, 130.458378491343, 134.89117256559, 127.89511305388, 128.96660648202, 131.427912596949, 132.519500726294, 131.04579010286, 127.39699267572, 133.701905054426, 129.225823237808, 125.138353693933, 127.435758288923, 129.132798207481, 133.858548155745, 134.816423992178, 130.90750822233, 126.10062626625, 130.045609325148, 127.553018432544, 131.777725386671, 131.019938421037, 133.144817318492, 131.205224365518, 127.170611705825, 130.530972633865, 132.031462175279, 132.781525648117, 129.12292155615, 129.502488942427, 130.16231229026, 129.435179259726, 131.299733968691, 130.834329442104, 133.236738380866, 131.229076088842, 125.482851743076, 133.599450581333, 138.290855170325, 128.819832502574, 136.440058673606, 129.841258899107, 134.137172632113, 134.518144544402, 134.612438486074, 126.533445964592, 131.389792099224, 134.176442218788, 129.346525227278, 129.075643417713, 130.689567061746, 133.918781050173, 130.176622323022, 133.195541000475, 136.765618436627, 132.106581643587, 130.857305778406, 127.921238802772, 126.50525899544, 134.229753769354, 126.526131972962, 132.179693093813, 125.623942717165, 131.027243510772, 133.682369916723, 137.192249016002, 132.08156469739, 130.923378497734, 134.614443769334, 127.632022520454, 128.592425079856, 132.281187443308, 131.868322205645, 134.47439245848, 125.612654881116, 129.847875773052, 130.032259993263, 129.853925958794, 130.805377315319, 132.892797688236, 131.191391197816, 126.957627553382, 132.747366289281, 128.927170922263, 128.265205261602, 129.721723246508, 130.649430883716, 134.531986041208, 133.364261360216, 128.953148606932, 129.177380720149, 126.088700764893, 131.028134073696, 133.51993382075, 134.733561555945, 129.253686387187, 132.804764967472, 132.066482765203, 128.893552786538, 130.75018483128, 130.214603488438, 131.303327898989, 132.614553290566, 132.55164239362, 129.922056805216, 130.286152401387, 131.410955328675, 128.302301110831, 129.467903477603, 129.387972456922, 134.142946396076, 134.178636968514, 130.459992107582, 131.543668856482, 126.982246278228, 126.493553868667, 133.798633639792, 133.490786484766, 130.820797850327, 127.397941528979, 133.613318136805, 128.185065246373, 131.277619426088, 128.363728322834, 129.332344647674, 131.175599192601, 137.505340283891, 135.937716607444, 130.825088716624, 129.465919589551, 128.080954517019, 136.234387509769, 132.826618941493, 129.937097005415, 124.632372167224, 128.024055396709, 133.2258460844, 125.1998442286, 130.088172128761, 135.578433381684, 131.200525998711, 130.044719882139, 125.680076564535, 130.020749303644, 133.263468280033, 135.062656281863, 129.509778400593, 129.655256419723, 128.98050328978, 126.37131618268, 132.32548736024, 130.498316879196, 134.764298996935, 135.397815813652, 130.503098786335, 129.677021278075, 132.967742801176, 130.803570843217, 127.860319843654, 133.081768204859, 134.302203815501, 130.422325952145, 128.632657516592, 131.218987178725, 126.707844632973, 134.426556232862, 130.467649620086, 128.277786569876, 132.141597835781, 131.91616413994, 130.544539722972, 131.240503397387, 132.35040993519, 137.496846321196, 130.05568905077, 132.313291897108, 132.991896832843, 130.47958344541, 128.999854834446, 127.738929459829, 130.52326556547, 128.052664244162, 140.65870192341, 130.340002077686, 131.436602992666, 132.087489656272, 131.673616707371, 125.265973590662, 130.937610606356, 130.612921623315, 124.414713731208, 129.176024224566, 133.020515232584, 129.864136132498, 137.844777874436, 131.801066314716, 131.181496381857, 133.025415710492, 129.584462414644, 131.949590971764, 125.054493227781, 127.643110778602, 132.833561955133, 135.199670097145, 129.217158485579, 131.037873950185, 134.075666079559, 128.901833147288, 132.820256373054, 130.479612663723, 128.215346466139, 132.182445537234, 130.517726734627, 127.741672044541, 132.969533979704, 131.840206408415, 130.049601125044, 129.929465576811, 133.69377116027, 132.191133259912, 132.847170570862, 128.326915032743, 130.28731809821, 131.18194619926, 128.854553740147, 129.301410855853, 134.515445668681, 130.289787760606, 131.301199160254, 131.221620684808, 131.436291046947, 135.21423339293, 130.4770147765, 126.335622846132, 132.438717766932, 129.627991468302, 126.588216972832, 132.637392455118, 131.948528264645, 132.348276011894, 130.007811769735, 124.837776515515, 133.087799247035, 130.564885193174, 130.305840653617, 127.973080972727, 130.80932688836, 126.278191369057, 132.627781090797, 127.372316744574, 131.163491194218, 127.345855784396, 131.868133850051, 132.448354094584, 128.189005322333, 127.175957112922, 129.369285003006, 129.402245462693, 122.084982518931, 131.569243245313, 132.630708917429, 126.874936464747, 130.095945926625, 132.249652980208, 130.205832323397, 125.057321099625, 128.96810562706, 131.486958046607, 132.459005036932, 131.085986155459, 132.451852846614, 130.538611792542, 132.837218625311, 131.052757897591, 139.902809903289, 134.609826361189, 131.543854349416, 133.506174309235, 125.445275699887, 130.219810284153, 131.913536838483, 134.381739661377, 127.24944167428, 125.448927242589, 136.962442895641, 125.43892031846, 128.08572264199, 128.219612892079, 130.848861478978, 127.630713659393, 131.828959777942, 134.273200809961, 128.878114723003, 135.581660721922, 130.596762528696, 139.98751440151, 132.966804091817, 133.892537868314, 130.422370031008, 131.570436467294, 130.421610951799, 136.841053596161, 132.146488269725, 124.958153123197, 136.152240619426, 132.527869542686, 128.70485367668, 134.524386606643, 132.9281319713, 128.889585477971, 131.326689937803, 124.59373673119, 136.634317256678, 140.282802494331, 136.919600538666, 130.940143379818, 130.875600341621, 132.677515599903, 130.8653012812, 130.775362609657, 125.844955525344, 138.458528241891, 128.654358894123, 126.846129898582, 128.704731911207, 125.072740557169, 131.967083911697, 132.079851473575, 129.205928465195, 133.383908544899, 132.632351753265, 133.450082509617, 132.315377246347, 126.521496172687, 133.244800627409, 130.567558159026, 132.968761238611, 127.09099870157, 130.60900409, 128.883103706489, 135.542033617762, 135.469295178251, 134.822945471239, 133.464461649207, 130.736797750543, 127.58731502419, 133.08475184948, 127.215596463288, 130.30732563941, 129.109689401851, 136.30815030777, 131.30571224894, 132.70910982044, 131.376218517285, 133.236793759014, 132.527882638971, 131.374808899097, 129.759141926084, 130.901993377378, 130.584675750005, 133.962081037413, 126.009009863027, 126.359157935468, 128.194518946572, 130.911134626179, 129.191220503737, 128.265925223676, 128.341142229367, 129.055695636608, 127.599989403512, 134.580160025827, 129.479622764355, 132.667340802405, 136.342190886408, 131.827238881165, 128.61669887212, 131.901655593731, 126.154503996405, 126.261822950564, 132.275427779604, 133.69871497843, 129.396805547822, 131.413262830376, 134.715694515533, 132.723672893724, 133.28525888163, 128.818545926383, 128.630006817745, 129.136165153498, 131.292171766516, 134.970279292412, 127.956959172402, 129.017632186777, 127.826311293767, 134.320372808059, 128.81382257598, 127.745915428255, 134.325718179789, 131.303480779027, 125.013680137235, 126.790899821699, 128.579436009635, 129.735033699143, 133.072262394681, 128.107062714534, 131.367512286989, 128.892504846135, 127.929851249029, 130.036349715032, 128.50957244261, 130.255636831955, 129.626510228003, 133.03228708777, 133.054185197551, 131.942711833116, 132.410797589743, 129.149544001627, 128.327915335601, 131.364129895708, 131.933521408908, 126.116590552723, 131.557234167021, 132.922878048188, 133.735254484849, 130.313175016918, 133.259287280799, 131.440545957328, 129.90589634983, 126.727883148841, 137.19105953842, 132.244103797344, 133.466309107961, 132.812530749913, 140.231519360433, 128.364416844421, 132.259551532188, 131.391924363955, 129.724853812726, 131.836003548337, 129.007143491651, 133.705892517595, 133.212817284589, 135.94066498874, 128.226625688473, 130.152199752597, 132.350274478427, 123.423205739014, 128.218264959668, 141.469956033818, 132.645205019637, 132.501133130271, 127.500994126108, 127.625987155339, 129.692042755938, 128.299310992392, 130.489405517475, 132.434799362931, 128.660646683442, 131.417845467162, 128.027779301289, 129.400694626504, 134.558640336782, 126.684842053152, 132.734259756698, 128.075820477824, 135.220048894688, 133.319332199556, 137.012437511951, 130.159807887366, 129.622451564291, 126.959722745636, 132.240082751909, 136.669567098567, 127.815552605978, 129.682137415593, 134.503382993826, 130.296852790183, 133.233589795279, 133.514679079267, 135.16652596547, 132.364121054086, 129.884808213573, 133.321011204213, 131.989777374082, 133.090588768783, 132.424676481951, 127.50913087504, 127.751135267668, 128.236263376526, 133.279873545453, 130.830050005449, 136.773897531971, 128.614940658108, 132.58483561181, 129.289409803101, 133.998297261291, 132.504819231697, 125.990549789764, 134.951139403699, 135.997571065782, 130.774065919445, 132.324526354169, 129.726813961027, 134.096984134407, 132.406437889816, 127.388957072277, 133.093022264288, 135.171424051416, 136.895651530581, 130.831849483805, 129.407458836411, 137.157204705493, 125.301087361834, 131.331726503976, 130.049004439819, 132.581732566655, 130.407906919294, 135.254162142624, 131.416569469995, 130.964859352235, 130.124207139919, 131.718339817151, 129.464042036313, 133.238625828054, 132.436434035389, 126.270558394642, 130.521658422819, 130.600386633366, 131.545501620733, 133.474491970455, 140.121311363292, 129.617177306909, 132.566318500197, 134.278295423173, 129.715271419079, 127.991715488287, 126.181715588461, 131.952438514625, 131.751567329169, 135.275275635472, 130.398446691871, 129.417953499031, 131.06657133474, 129.312831661518, 134.007918303821, 125.889275647816, 130.512239849472, 136.740620911682, 128.007599585358, 130.994867831377, 130.830876159311, 134.497112158339, 132.497936887754, 132.071365567281, 133.346065483981, 134.526808165949, 127.951888098175, 134.803490516418, 127.281183642182, 129.706479431241, 131.868289484882, 131.233552740143, 130.73530983102, 131.520781741027, 129.264566019549, 132.636896776683, 134.748014626752, 136.146382953258, 128.099475602317, 131.844349214188, 128.667302838295, 130.22163228427, 127.485031928768, 133.018357330867, 130.223043464103, 131.820870257662, 132.444657718219, 127.639367165289, 131.909071464943, 133.186003256024, 125.654051382891, 128.717909780433, 126.653103030482, 130.673976499923, 127.11724841936, 130.242723008344, 130.558689638687, 131.227924236349, 127.136881246081, 131.271801042868, 126.57560767976, 127.614502852548, 127.780405469983, 129.629612725054, 130.007299836965, 130.662301676305, 126.8155992233, 134.713310947443, 131.340419467274, 132.62435326846, 127.951699603821, 131.173699658919, 134.626097207479, 129.0635990766, 132.704374842437, 133.581810910708, 135.483234052619, 134.601144084989, 132.845567675969, 127.591232375371, 128.748258265216, 126.995075472333, 130.978528432362, 136.546550539517, 132.68062328851, 130.126241568415, 133.989439521866, 133.342870468627, 130.399563830041, 128.157716834831, 128.618764560959, 130.651445392587, 131.458094883969, 132.855090919448, 127.622714614196, 131.553166848866, 130.04046332107, 127.388513840587, 131.70328180516, 129.806879796475, 133.814672536532, 131.88966735091, 131.69428376234, 127.062212440191, 129.844367326697, 129.145770366141, 126.208183753826, 131.927379783268, 133.543261286223, 131.044574276672, 129.904982524263, 127.962830376088, 136.244936124441, 130.610287727984, 129.157092711147, 128.180000004705, 133.258752256118, 129.780205088492, 129.835301325292, 132.235811637901, 134.981514093582, 128.186768991716, 132.360627625098, 134.550981941571, 132.006947647847, 128.071288133571, 129.992865402123, 128.026786059195, 127.8299812585, 130.798327933411, 128.493479059018, 133.454629619575, 134.114499373816, 130.606678077927, 132.083377542057, 132.554864420721, 131.939050079463, 128.851787238641, 133.691058864369, 130.520385445785, 125.675519717248, 129.83967010726, 131.852057750722, 133.094385366564, 130.87676365623, 128.884467745714, 129.963385966956, 133.041065913564, 128.367258030388, 134.853830033185, 137.537747685489, 123.457203663436, 128.982404896403, 132.126850979873, 130.313721592249, 127.36485916138, 131.102925815998, 129.134190108342, 134.177390514053, 129.791062374178, 131.606179191909, 129.818961330993, 130.709083180668, 128.164520733659, 132.091170031069, 136.62586484747, 135.29989038719, 131.861769921348, 132.951366161293, 127.852780695983, 132.436382486344, 134.266698874586, 131.672380257333, 131.799035801154, 131.252228535739, 130.285541826618, 128.083429413928, 132.643004608513, 128.015207892474, 136.885721783036, 129.078515946703, 136.686837533566, 129.263130931504, 133.420527622847, 135.217912309214, 131.336223249985, 126.938294835934, 130.974571113738, 135.948186026349, 134.844880321093, 130.356347425441, 133.853168503978, 129.236614021075, 138.064057306823, 129.865441500879, 134.503133802046, 131.199946231699, 129.437660387059, 130.829204702741, 133.506396247757, 130.27917716755, 131.806643136143, 125.033783875835, 131.512478276009, 129.419894094723, 130.243578460894, 134.3741313279, 130.852422494336, 131.518044752843, 131.812095853649, 128.861982736435, 127.008954087865, 131.250995629005, 132.509153859353, 131.600454134694, 131.653438586902, 132.068736814664, 130.414023881231, 132.687137403328, 126.48050621201, 131.419725295293, 130.470343358346, 130.870548293557, 132.576794329362, 129.744741541392, 134.065211875965, 128.463233808132, 134.048045361316, 127.719607895567, 127.745846218913, 133.622584041008, 132.975455896223, 124.981886370697, 129.3170346071, 131.456038894268, 132.419836591952, 131.477635434299, 130.123498494807, 133.717257202067, 129.008904095213, 129.055486727346, 127.119475029282, 131.441071213846, 130.906204152932, 133.186917824561, 130.685265585402, 132.573361996068, 127.101045257129, 136.324780468968, 133.957969064599, 129.608753595264, 128.90107519868, 133.602031501519, 131.855483940265, 126.017897570312, 132.318474235014, 127.904635199545, 127.646338242306, 130.868860484735, 125.186941433732, 130.772614468892, 135.106086392853, 126.092503784906, 135.468895829539, 127.967400762762, 137.30063612135, 129.310935366721, 126.090629902502, 131.357349963541, 128.78240233143, 130.764766498628, 131.672192802395, 127.527895477786, 126.416468078041, 129.836538665104, 130.741611021857, 135.618898555623, 130.063931422927, 130.913477215049, 132.847283221704, 131.896289568215, 130.648296411449, 123.901749101491, 129.086983618866, 133.727721227214, 134.710736293216, 133.763120079736, 130.172058514879, 128.943949921006, 131.254014589481, 129.414710636762, 139.739539481932, 131.111607063458, 130.978305122419, 130.017519120664, 126.239419995087, 129.49161138201, 135.22346376872, 131.381344484405, 129.183611182835, 129.62710173479, 132.713903241328, 127.65660939342, 124.97463762538, 129.349122733952, 126.649109793606, 132.390295375629, 136.071541987026, 131.344891017805, 128.314583713514, 129.170230933291, 132.33637217092, 128.831398374323, 130.257738526121, 131.680103195239, 131.499914570126, 133.154848691546, 135.462277824139, 131.292866611058, 128.575303595547, 131.512460576253, 131.230489167573, 127.679725831498, 124.488112256233, 127.927630699214, 132.664621795009, 130.154297114237, 127.768229022303, 133.343982579954, 132.927026629791, 127.888047325842, 131.089836411828, 126.28986886057, 130.744255842411, 130.969359572997, 129.611941194593, 128.27305341974, 130.598731275613, 132.806697415241, 125.067115461651, 128.023022746407, 133.028935391289, 130.785184304423, 128.963894850689, 127.684800046254, 127.325376933009, 139.613602413515, 133.301403154652, 130.903243344364, 130.163077047484, 131.694852789204, 133.869727767851, 131.308384059891, 128.235190575256, 125.179446305395, 139.78582536824, 130.985204117897, 133.950721301854, 135.151139044144, 127.595590207967, 127.879202302505, 131.770595720695, 133.595449270533, 125.345400038629, 132.733974340783, 133.239892896963, 133.347337533279, 129.102027978175, 128.362963798773, 132.767596094209, 132.845613855686, 135.939720094959, 126.912157610154, 129.643537110108, 136.484269584593, 127.951725654312, 130.995878059399, 121.964818727349, 131.285390212105, 128.091486718202, 125.507915236129, 133.874731598831, 126.678479719979, 130.121515149175, 132.146317478006, 129.191170921024, 134.438635608736, 132.342793733872, 129.037595220541, 131.636809001034, 129.241738928612, 131.95592398748, 134.793608817791, 133.101952793154, 131.952632165322, 134.450664115331, 134.076763339501, 128.875608723446, 129.528046512366, 129.621372526229, 128.332015446853, 132.684674812161, 126.079275555204, 131.30122051826, 136.273948876491, 134.56346281703, 129.852632115388, 131.017332015983, 131.294717412509, 132.172345835725, 138.250322278369, 131.282051641304, 132.293168969827, 123.498959221363, 129.499666988708, 138.176637984289, 132.850899497254, 129.377109742398, 124.359057509062, 134.464948543347, 130.976364571982, 131.61275812367, 128.695466647584, 128.150814290839, 136.935810947522, 135.670069348255, 131.599702069555, 130.646607388182, 130.833161430013, 129.678214676289, 132.663986204273, 131.138502195192, 126.785888723013, 126.698602106071, 132.287098695761, 126.489679666547, 128.257457688291, 133.197676445447, 124.021125329066, 131.17906749214, 135.691830249594, 134.06839321738, 132.524441329968, 134.639695690387, 129.837815502172, 133.104911621909, 131.980276401463, 127.890681254699, 133.193196361322, 131.374540223662, 128.61771070714, 131.470522879271, 135.234029185783, 134.096354510272, 126.411014088857, 132.303611636837, 127.11403272331, 135.695492600886, 133.003535669664, 127.525130639351, 130.890939970867, 129.583429585823, 130.97966578069, 124.109895802974, 140.426112152364, 130.491270084883, 128.216964251606, 135.728794474256, 131.571659539783, 126.741277900813, 132.879253793296, 133.08163723134, 128.036649127287, 132.874571518703, 131.978678218689, 127.951804514376, 132.000535326078, 130.708301219253, 128.410927116463, 128.474768904993, 135.852900067354, 132.0208540101, 127.023906071769, 129.713159131887, 129.637233706167, 128.486949315465, 130.035154172082, 128.417255064008, 131.761071760459, 130.902810815012, 129.513469638187, 132.607120727902, 134.294345348561, 125.18395832313, 137.488142336938, 134.036785369181, 128.571622026858, 129.144877946624, 131.570744984046, 137.881323850324, 132.984654065843, 131.655457786746, 133.756081791963, 129.535930399184, 131.577727328332, 123.812362920229, 124.645882993005, 135.022374520001, 133.336212363514, 130.467882101476, 129.16486501534, 132.440437882617, 127.967258049417, 132.093798497382, 131.774201329677, 127.764914482893, 127.271481107374, 130.880044071062, 140.409377799099, 128.309079377738, 130.447018318111, 129.177835460211, 130.818282833471, 132.543385952993, 133.025372864073, 130.977984599383, 129.976279803615, 133.824163969832, 128.825732337826, 132.167249363075, 128.459074921287, 132.711115823879, 127.843385141898, 133.352853804792, 131.735339205987, 129.103437973537, 124.48301197778, 132.67724850442, 131.359186293671, 128.27952279394, 126.920501162137, 130.431037129247, 130.201360320995, 125.99138760087, 129.895098341055, 133.844110120218, 136.141337087438, 138.643555942026, 130.102954755555, 127.495324482973, 138.176248014925, 129.968663407312, 130.245877464843, 135.852117513, 129.504657513414, 128.33607373348, 129.030347896763, 132.196319957876, 130.250222703406, 133.954696155197, 133.486788187481, 129.116426521109, 133.03920143611, 135.749973643377, 129.70391562052, 131.425165987756, 135.710434860009, 134.6542939427, 130.026189281183, 133.640947684425, 132.450026043341, 129.496477535098, 132.530870064937, 133.921292030096, 133.270879756951, 127.928808905245, 132.83658490205, 131.643710088603, 127.529378452356, 135.221121507262, 129.676921765548, 132.408498905539, 130.039915843698, 127.850365269754, 130.709612203119, 130.705725206959, 129.444184647747, 127.709574014253, 133.131753471428, 132.283393844443, 134.088184878129, 130.733981697738, 131.976385093761, 127.653250769601, 130.045790953175, 129.353589244849, 129.531952916058, 133.049651494232, 127.544089316472, 128.253350468457, 132.53300065059, 128.488724368177, 132.489347957179, 128.838910820216, 128.971192572005, 129.184516207571, 132.413088928656, 131.189596205826, 129.840592107031, 129.615683453025, 125.077311624027, 127.995730420417, 129.917657919285, 126.139243149371, 133.393612756987, 129.969160174448, 125.830269136438, 131.988951714327, 133.057405074662, 128.256141897491, 131.931879141755, 126.983445839384, 137.218318459513, 129.638968656781, 130.697907260343, 128.692298193224, 127.730462477363, 131.019950730307, 134.256935859048, 130.742057297433, 133.448930534651, 127.059588245779, 130.245390495792, 130.047429776177, 132.119403562159, 130.45114020096, 127.155014289183, 126.259296153485, 126.85455166791, 135.110679445255, 131.000442407248, 129.791557122466, 131.867733728156, 129.603551473564, 129.492421955613, 132.0996835133, 133.223950321357, 136.714321333731, 129.677887121492, 129.525446494426, 132.610015474238, 133.606758829376, 128.068821979587, 134.778428473537, 133.078693950671, 131.35042866608, 131.832920881197, 132.215201866418, 137.317038919105, 131.004913465254, 129.007945168336, 131.307348398315, 130.734912279853, 128.641604945793, 131.098110079766, 134.482659981849, 126.207413763435, 132.463625460763, 127.008951609796, 129.291353645141, 134.165617622442, 132.400904389914, 132.621325111229, 134.134434058703, 126.691016860657, 136.059122051789, 133.51329558162, 136.003251070577, 130.334697661521, 130.709701668467, 131.607863789701, 132.246282868436, 134.766136952388, 130.655299459881, 127.480509309601, 131.395320602764, 128.128964123282, 129.931633738855, 134.839120850377, 135.593184133546, 130.308189124919, 127.001411229309, 129.580805843333, 133.439952291559, 128.083077750462, 133.819287672046, 129.693261201551, 128.971348375208, 134.432469338249, 136.73431309219, 130.855550864929, 136.431689153982, 129.231853164178, 129.482596107906, 131.27234734005, 132.481719032232, 135.438000177453, 131.187788421629, 126.949359086158, 129.759191349018, 126.586959159796, 135.138386993899, 127.821079810842, 129.986386129752, 129.208007578822, 130.722936318694, 132.283511452108, 133.752240240291, 128.138945931106, 129.663214034688, 129.514666340484, 130.217484207496, 127.707202522781, 129.765525598713, 129.516174491249, 129.615599345715, 134.001570200836, 132.258520134907, 127.622497430794, 134.232183725892, 133.528986518903, 134.426351641125, 130.530167944167, 129.442017630581, 132.236099284818, 128.337295105651, 132.214951010684, 127.899803146601, 132.46293522015, 134.305886463975, 138.16867412321, 129.961568176491, 134.393027753516, 132.196291260619, 130.750532930822, 129.77789982057, 131.504971661857, 127.445530950164, 130.937546472932, 126.24296745377, 128.023893841538, 133.230623343466, 134.271184313923, 137.266230056024, 131.655336830473, 133.829552725298, 132.414125223737, 125.999858696541, 131.93615613036, 132.380289403763, 132.791176615858, 130.356707055139, 131.093009043434, 134.439659122624, 127.556400986681, 132.789681621483, 130.398926139265, 131.283482977839, 126.134227631427, 130.237003840586, 131.009671530324, 130.938071579712, 130.607053535036, 131.579757637342, 131.181566955864, 127.286358348612, 132.826667020175, 132.087332156774, 130.171133180335, 131.172418824167, 125.009716435664, 133.682824670652, 131.221696256266, 136.597745193461, 132.533005903031, 127.383684011791, 129.678081849049, 134.553935635284, 134.211461581974, 129.101951583218, 133.053645247649, 132.337397774554, 131.900885787215, 128.107257241136, 129.100479701998, 133.289150979494, 134.486519390878, 132.99733672734, 132.445119744596, 130.703840611121, 129.168096858661, 127.950284682122, 132.928672441171, 129.949317913684, 133.047188369322, 128.433770742241, 129.461181095198, 125.383426996612, 130.449690679929, 128.1471104886, 131.987242781847, 126.763712995525, 134.399328414665, 126.945251769544, 133.403233160974, 135.74045730741, 133.40847196307, 130.791519270563, 133.281926236248, 132.412394491019, 135.149330451386, 131.787821746055, 130.741412356868, 128.741600674615, 130.233822253466, 131.526945397172, 129.584144106015, 127.65484751404, 128.633375221653, 125.834810904907, 131.328796463764, 136.449754037417, 127.898565199738, 131.547855323047, 133.727131373303, 134.405894939106, 129.321691101373, 130.104953786114, 135.378251579281, 128.090725364057, 126.050005546295, 134.11318132388, 127.087153920427, 124.994657236073, 136.125317186634, 126.908962292477, 129.35179058246, 126.372235260461, 133.827566062243, 124.282907485455, 128.706578014865, 126.194506650857, 126.94840721359, 132.125402394962, 132.129742305174, 129.633882602571, 130.887501664903, 130.659177171037, 127.240407697434, 131.161146013131, 131.588650508461, 128.323707302638, 133.119477918975, 132.265787660617, 131.242395457933, 132.797009152502, 130.771342159928, 131.122291023724, 137.237726561407, 132.334930329539, 128.091885656784, 134.661582468557, 133.89014053336, 128.210884150854, 136.313016769422, 131.172902485972, 130.028833212005, 131.920100701876, 131.978989826095, 129.762792296967, 130.843627472346, 129.494768226861, 133.162246056367, 128.532543276421, 134.62018354711, 129.969628413622, 132.264424360827, 126.013089217847, 135.436491940326, 135.255447300447, 132.792338090867, 126.762274486501, 128.411822968281, 131.601120961393, 129.102055526962, 134.662681304978, 129.706080445739, 128.566227383591, 131.748206739979, 126.445570642471, 130.446572180484, 133.286474337263, 132.808089708681, 131.14533344635, 129.484563993356, 134.876454838784, 131.326411948958, 131.385272554153, 135.569119673123, 135.648944688592, 132.422101297477, 129.994668540071, 136.992853022639, 131.832217871797, 127.510179881288, 129.230522471785, 130.680555160552, 129.541234990189, 128.090000367241, 130.900190853968, 129.959504906902, 127.600552824294, 130.343287198629, 132.824134069802, 132.795962910424, 128.987396363096, 131.166288183238, 129.304216810468, 131.055877616519, 129.092548430342, 131.989420684671, 126.888482824468, 132.533213779077, 127.641479882713, 127.107106680345, 127.779770079171, 124.561615135291, 134.003135628476, 132.848932283259, 132.610190488265, 132.092710418549, 126.904236102774, 131.110373166768, 130.268752025759, 132.21410471829, 129.710252138172, 128.40727267251, 129.259439054053, 131.453631016362, 129.1719384607, 126.934818867521, 132.076837093147, 128.414334035091, 131.710820644003, 131.029381608296, 132.596406489856, 131.243095930712, 126.940144843313, 130.536664436773, 131.640693762307, 131.858585670355, 128.582637751773, 128.169112691168, 124.908597333195, 131.068745856155, 125.678733508544, 127.551857620314, 132.77663948468, 126.068876277283, 130.487601604218, 132.053784308493, 131.567738131247, 128.69659743742, 130.260713149759, 137.098095438868, 132.627492242879, 124.708134727041, 129.154019051088, 128.555277125152, 125.666532187403, 131.087885136736, 135.223901974789, 133.365058258906, 133.41783721307, 128.376571318389, 129.40786798219, 139.16686746658, 133.261100094677, 130.324134965893, 125.223940273485, 127.092420642472, 129.094064142592, 137.269815489812, 127.51002208173, 134.578460852616, 129.529951072512, 131.397585932564, 132.953598487357, 135.085967003245, 127.984892681018, 128.073456120621, 126.458879230198, 136.178118329297, 125.897140696358, 130.901303543591, 132.097625374637, 131.659695536735, 134.868230657213, 129.02545051715, 126.848598794529, 135.987233504585, 129.571255203927, 132.703056316638, 129.886924760739, 129.994725803072, 131.069069851338, 131.05018217021, 134.491946828669, 133.00283564428, 122.562426684222, 136.176675360513, 134.218093618263, 135.378059414644, 132.814518915579, 129.925579401858, 127.966062049461, 130.55888791029, 131.094150980527, 128.990615552506, 128.359640930756, 133.623328488774, 125.925305576376, 133.795027098942, 129.057527811303, 139.463210821415, 130.484328296865, 134.745964785641, 126.856147172, 132.673559998579, 133.467998451464, 133.421576857427, 131.129095632404, 130.749388988032, 131.98983949753, 130.279933278027, 132.355670200364, 132.219406463685, 127.172371433064, 136.310778452742, 134.073749861795, 131.652048420585, 127.815564588336, 129.893595981534, 135.286265064127, 129.233250114507, 130.992892140465, 130.623348298067, 130.481956313941, 129.04616670277, 132.619787742824, 127.379085235568, 134.110758458874, 130.793839700834, 131.665071150139, 133.483200287772, 129.130768504723, 129.506763134233, 130.608530894156, 132.016999430295, 131.590001192427, 129.936026348818, 126.423953817378, 132.727002013759, 133.016418861455, 130.758555901427, 129.440814343416, 132.561259067628, 131.711223451751, 130.123551909893, 134.070901590265, 127.478352793464, 125.093745358478, 131.839074270156, 129.402085300982, 131.192315651757, 132.057524583217, 130.997759357466, 133.7496243132, 137.382235329576, 134.443901654943, 131.20552090352, 136.710774229812, 128.199059650613, 133.822699057738, 132.461213962935, 130.38628415581, 123.806843839053, 132.061392418359, 134.581123563974, 130.532746172077, 131.961821171769, 131.140682596046, 128.165715698823, 130.62965395631, 132.835831659262, 124.983116378564, 131.33028564275, 131.738676524536, 127.62606219652, 136.487024229028, 136.628028971542, 128.482521474929, 130.08978450999, 136.661910662193, 131.279913745927, 127.296646762367, 129.389024021233, 129.081153361008, 137.751904448792, 127.796417583725, 129.860856458028, 128.630785032828, 129.347817730437, 129.236420480618, 127.928882899176, 131.786988113363, 131.506663874647, 140.353679956835, 133.637057655233, 135.367279994039, 134.860283139704, 129.720468486958, 130.848554994431, 134.706790306512, 130.416310798516, 131.766912362475, 133.342461650146, 128.464843557026, 132.225387358705, 134.266467262315, 127.318360314365, 132.848711101626, 131.233191895053, 131.645771902819, 131.357198747975, 135.427684641572, 135.413103479586, 131.397741376775, 131.050336749398, 131.086007652277, 134.034411282023, 130.636900145065, 132.961140291553, 135.215527830033, 135.089653840945, 136.248157343659, 128.971077690657, 133.508645575123, 136.118461817561, 126.448260930796, 128.15986009588, 131.534379025431, 134.526676082906, 129.731893323761, 125.711895382725, 132.199253746592, 133.367750256219, 131.18483151811, 130.057401853177, 135.11044072437, 126.602084240382, 130.553427826623, 138.958714303004, 131.621949464527, 129.110035356243, 131.957819311107, 132.715054249075, 128.307188927102, 130.531466105317, 130.9872621953, 136.829420351426, 132.67961894707, 133.325983538397, 124.416793814805, 130.926249175634, 132.096675350108, 132.212316963627, 130.838143077131, 129.819387406655, 135.865659582911, 130.472524476122, 129.920511069361, 137.791864999844, 127.165774495311, 132.693523142657, 130.117114129979, 132.582739645372, 131.774221213279, 131.995057266068, 130.140510769345, 135.648521311108, 130.209325554698, 134.239233163777, 134.662697733797, 129.459535997441, 132.609223986081, 131.990958686811, 132.22194453342, 127.089013411185, 128.819069712346, 131.56698672856, 127.438454673475, 132.4385092324, 128.267587178249, 129.536026075434, 134.345909354374, 131.978971143577, 129.737491069969, 130.177928856816, 129.593876866676, 134.318674618125, 133.649053396456, 128.853887937023, 128.71565826361, 135.52245263244, 129.040122941845, 127.364228388078, 132.92130879159, 129.211770208424, 131.129361876933, 126.255397530425, 128.533487103705, 133.455060125686, 136.222215598963, 127.577126129437, 131.160892661449, 126.282707276585, 130.551147811588, 127.119210094525, 130.725662814248, 128.944618241022, 134.409819762492, 129.795769069499, 130.716226270054, 125.946944416753, 126.782129888325, 131.263097364279, 132.954030693617, 131.353339814549, 132.015315337235, 125.621636278585, 128.743731216476, 126.814094261546, 125.170079023759, 132.667440087403, 137.131552740228, 131.271870481276, 136.705112524393, 132.743729525496, 129.583487249589, 130.839092772576, 137.427011413806, 128.474475689804, 127.866030865968, 130.306570055343, 130.907101497113, 127.457048043808, 130.806728348153, 135.017095477418, 128.507581265847, 125.952485072959, 127.803677874229, 134.718596714264, 127.998969370561, 134.36477061777, 135.567521874869, 134.947826239632, 131.938651678013, 122.638479263638, 130.365048901174, 129.284034666221, 127.712869419655, 136.230655275229, 130.447456238239, 135.778497750426, 131.244443547779, 127.259924464451, 131.001235006565, 133.348471924194, 134.651322638131, 127.608484505244, 134.618198615962, 133.866271683422, 131.999155838616, 134.794174765846, 133.48495077929, 132.594273874893, 131.165136129614, 130.219275750279, 129.429570323323, 130.658261673392, 132.272732039633, 130.901886414776, 123.307667311725, 138.527484668372, 128.768709628215, 133.932122863217, 133.48322796673, 135.64411434829, 130.509531872088, 133.924130045554, 138.764026447296, 135.995047236599, 133.338101097079, 130.783652262497, 131.340455518314, 133.408409606345, 131.664224216543, 132.475830029035, 124.848446445007, 130.786770482629, 130.416112172969, 131.352674745034, 131.98866500046, 134.335898006189, 130.245835887482, 127.813595244389, 132.650247160566, 124.459459343866, 134.196996946717, 130.922096908949, 131.137768911292, 132.564543411862, 134.643753930189, 132.815420209029, 133.740950285583, 129.116532007572, 126.690533914393, 130.427594716142, 131.611834962837, 126.764129723749, 132.457335218356, 129.357760641385, 133.053928470171, 132.066196587078, 126.730641955348, 128.786892092203, 131.703744050264, 127.624341692342, 131.674694956839, 132.934852886482, 133.822045082163, 129.753386062696, 130.670341103924, 132.043809220521, 132.540918176109, 131.03516049586, 130.773014627855, 131.610312850218, 132.03959620365, 131.226319597925, 130.213444478839, 130.636116041259, 132.239913860839, 134.849127315125, 127.564557901014, 132.559180532345, 129.628679732795, 132.28433792257, 132.78024068841, 127.230950623811, 129.20191368316, 130.74296499351, 136.123665467446, 129.971014169182, 124.531945192726, 128.061272912736, 129.232639230348, 133.648983321616, 126.838200172133, 128.548012873221, 130.386960487048, 130.713186928677, 129.585616497158, 136.572978681123, 134.631908441563, 128.642974055786, 133.352326733633, 128.394141621273, 131.105754593078, 135.938002774816, 128.887765269191, 128.850372809279, 131.037091837272, 127.335991020504, 127.637485903084, 126.849525194932, 130.038719203042, 132.056285840377, 130.553809169146, 133.045746564186, 133.249086232089, 135.059645123612, 132.684736386427, 133.968324869089, 135.488792016474, 130.718873878798, 132.36058051244, 131.814159454182, 137.610891806025, 130.914559956849, 129.666262143941, 127.55824793872, 130.589625072634, 129.852845728158, 129.968513667457, 133.151221851958, 127.529608099313, 130.605641036628, 136.196218303911, 131.487772052001, 137.274468646937, 135.320398065235, 135.399419295495, 132.076100199418, 134.155219677513, 128.310931805639, 124.893446972364, 136.597456238424, 130.3452193047, 134.073676275786, 132.321325209629, 127.433444791755, 131.465481987036, 131.422326876526, 132.617320320711, 128.544083720734, 129.120604104722, 127.28141437502, 131.989583473479, 129.033033349706, 129.989963220403, 130.548856240967, 129.223699565557, 131.080803786434, 138.11675560742, 127.481916714518, 135.089563599784, 135.818051305942, 131.956277872177, 122.377340611434, 133.151106244542, 131.635692443412, 132.026824438217, 130.884014983202, 129.451203284527, 129.533766056869, 134.529582173056, 133.144523493057, 126.423245034325, 133.776722054529, 125.285010090796, 130.830112806709, 129.875320640081, 128.995833650031, 127.841028329651, 132.20892100536, 129.554563730608, 132.714238229744, 125.240262843482, 130.893587775016, 134.438874740327, 131.957931298795, 132.934004730011, 134.756798579688, 128.48653194682, 126.97094716376, 127.838614498977, 129.665609908404, 126.65524515235, 125.870780284176, 131.906476548644, 129.618600085393, 134.922552764174, 129.645059282344, 132.754957418885, 129.442730404408, 129.112491747299, 127.377982045644, 132.847306808429, 124.987339343154, 129.663766583797, 139.008977153152, 128.101374411572, 126.582818320664, 131.372003978834, 129.153673200028, 128.639594533877, 131.357058487102, 125.480623751959, 133.325427117564, 135.317268296255, 125.773427633727, 137.026384485107, 131.228652093697, 130.027941181135, 133.700201061889, 133.114755629674, 127.863647176077, 122.593294604819, 131.609234957053, 131.792927931395, 128.174742874946, 138.020879163453, 126.959613918436, 129.425204499978, 127.243910925809, 130.844501102652, 130.862444694096, 126.024213047124, 135.468819470697, 134.698736061448, 133.820042199575, 129.523884354921, 135.167397858481, 133.530716624963, 126.814273690589, 134.771852549798, 129.028557777979, 131.465885487014, 135.247927074826, 131.761069856104, 135.478480481678, 129.203077864717, 129.711381893816, 127.160114447055, 129.433698564843, 129.473708664093, 133.64708305162, 133.184587983241, 128.955905402147, 130.220505407048, 129.266990470997, 131.599281015691, 129.967556215236, 127.335594705854, 127.575710431899, 134.137581187352, 133.584006856587, 132.79746035626, 132.326171139795, 129.671165079482, 134.512536725962, 133.441031792592, 133.523917922557, 134.961900871937, 125.930432620866, 128.524768041424, 134.095894900265, 132.084017819059, 127.634227387616, 130.312420369755, 128.818529517258, 126.658208929291, 131.909248718074, 132.547700913274, 129.623526016756, 134.797153347352, 133.848258959736, 128.466807875093, 134.295134925757, 127.737585818618, 136.516525884563, 132.335033381609, 130.098312789083, 128.255625404097, 126.689695833378, 126.27070528875, 131.286100447808, 127.998116065741, 129.867170452213, 131.316057432945, 131.795148753198, 128.640479430115, 133.017993268476, 133.944172297174, 125.235620929557, 129.817363956274, 126.423095252012, 135.503065218918, 127.827006020026, 129.388958373261, 132.799588740665, 131.94465235472, 128.897426851566, 129.717337719967, 128.989430124499, 127.267113545719, 132.75070965932, 125.174256846803, 124.47143418609, 128.123027248321, 130.135476243886, 130.641836603064, 129.273426345187, 127.939791065037, 131.08123912443, 130.220944961295, 130.898812157366, 133.84491113094, 128.518707970694, 128.624555491463, 127.015488814016, 137.950331899431, 127.908462283935, 132.532688701938, 125.275244927109, 130.198732948505, 133.977660060806, 129.034957245499, 127.54373379967, 131.441457560984, 128.281884272298, 125.971889385308, 127.633743052733, 128.437541709414, 131.814654734066, 131.61543212843, 128.786457503721, 132.104425177508, 130.138179857389, 131.061054165189, 124.923351613018, 126.514206866652, 132.650128419634, 133.723982249755, 131.01513013742, 132.64286541902, 131.744926083799, 130.404920676467, 135.228556062351, 133.093353164477, 130.377876164845, 132.064561309802, 130.439921745092, 130.907282384449, 130.965958292964, 130.240539448416, 135.99697412837, 136.347945825935, 130.360689622235, 129.667841576097, 134.292021296349, 135.374196406882, 127.779654148446, 132.875485683427, 131.435225129982, 131.088750817606, 130.037878179466, 131.563062547587, 129.37480438178, 133.670012701063, 135.76426751049, 132.410706561342, 131.677475463189, 134.083570247381, 129.858988891984, 136.54603742624, 133.601136731472, 131.855229475215, 136.577681861064, 126.227009975029, 133.995425994701, 128.638296469904, 130.68490466508, 133.710881283377, 130.496358331527, 137.729911128125, 131.876884062259, 130.490023250174, 134.005135506118, 129.047731064572, 133.465385652579, 128.743844339935, 131.597735668745, 126.05534640298, 128.647399071445, 131.347641356063, 133.003776149303, 129.27952591222, 134.99297487197, 130.38291404987, 120.19794351975, 133.812577422833, 131.389951850358, 132.652587746996, 127.543923547006, 131.85547709896, 129.336589787233, 127.07716660697, 132.831382680957, 126.887659512274, 130.773929248558, 131.541878527854, 131.250525520671, 129.629437587698, 132.627735555615, 130.571292249597, 125.894767136545, 132.793844724776, 128.204256513692, 131.153814042311, 127.65046837575, 131.825673852708, 126.393849852258, 131.047075544632, 130.611764540378, 129.788928593908, 134.422192988053, 136.161260568941, 129.44685409544, 132.227571566117, 126.855112490379, 131.137811698964, 133.851783940208, 131.192254061559, 131.801548420712, 130.737276755764, 137.582158673774, 134.567387033948, 124.417535124799, 132.518390239288, 134.486273969619, 131.526363476483, 129.269189661584, 134.053791228154, 128.794881476177, 133.843459784562, 132.205184259027, 138.557961220876, 131.51111191709, 129.354670705987, 131.600528478316, 131.663441123263, 134.195300969852, 133.848552411192, 131.553953157193, 130.088185845171, 131.956559270302, 128.831203034889, 133.593570014543, 124.290262904706, 134.873535211226, 134.577560523621, 131.140713371129, 128.583258836056, 129.681262933725, 132.321722599865, 134.61219134714, 129.561902901688, 133.058751344462, 126.819216970175, 129.589723548609, 122.963182887897, 133.582246261579, 132.063935006849, 134.93141014765, 134.077597225068, 128.228533679235, 133.094033172683, 128.91009976332, 130.178026554633, 133.000647890534, 133.258372240512, 126.113178731836, 131.036007026494, 136.265541374439, 131.895833143579, 127.865816355011, 129.21505499634, 127.001675885908, 131.225974098633, 135.134755509276, 131.83946563519, 126.140943594471, 132.875942850685, 128.927384058873, 125.567222563263, 133.085241762167, 131.627245091515, 129.19405316839, 131.612663017212, 131.510546221176, 131.424644876332, 127.6464337438, 128.285311203475, 130.720958300469, 134.156267169605, 128.380421204149, 133.48679282717, 132.675406021038, 129.756144477844, 127.450469060134, 132.271954721983, 128.72175452253, 132.068723024816, 132.898938624709, 133.683180428063, 134.889903833952, 132.977049187966, 134.269775166963, 135.796090980569, 130.705923889895, 130.823526433109, 131.720054788291, 129.763907317061, 127.844452188763, 138.196226014934, 130.452255718749, 131.923522560127, 127.972393491337, 126.937558653641, 130.612354322634, 128.384096191073, 127.685190466278, 130.660715087285, 133.420975009377, 132.899895347058, 134.580619763977, 130.891748111488, 134.216655919314, 123.5160643546, 130.058252687294, 130.666049815765, 133.022003482096, 132.321841467986, 127.834127009168, 133.120090122945, 134.808527388272, 129.105055069792, 132.471767449834, 128.83617482901, 127.448674126254, 132.462433438658, 130.735779609161, 127.210291127712, 125.326758203572, 128.925114001731, 126.696856905429, 127.72253590803, 131.985599345403, 130.174569563283, 121.258162082227, 134.75123982181, 127.049543911578, 122.420115377183, 128.369584546996, 137.427225010785, 132.929122483316, 132.800709319731, 133.420152161952, 130.734675275426, 129.435500692811, 125.235886140388, 128.367161871931, 130.984259671423, 130.50621529052, 134.510617688593, 132.725720963028, 133.983576888348, 134.078199622766, 128.207720439879, 136.052397968587, 128.562072805528, 128.852457996095, 130.760208897274, 128.922608620626, 129.238024013014, 128.957663340602, 129.575244549109, 133.565629331805, 132.699593118811, 129.788400503177, 132.563501742782, 135.47594268064, 129.507229759243, 127.135762884812, 134.729646546905, 131.437709110365, 129.259046554814, 130.554670867058, 129.547371737972, 126.792181734817, 132.925483856545, 129.059636939475, 132.531172323145, 126.772837101212, 130.382280748259, 128.526368077951, 133.101137765304, 132.792503081725, 132.093224842143, 133.645294303666, 131.926954287279, 126.275080793602, 131.756768001202, 132.228600992661, 135.64430590164, 130.989968156041, 132.07052628719, 132.16770501564, 135.157274163172, 124.975764112028, 128.826568277592, 130.910476839412, 131.195785193731, 134.824827708696, 128.61199654974, 133.244629447093, 130.188048299931, 131.592891949963, 133.925257707959, 127.145492063665, 135.740336542421, 130.575462287859, 134.343198065257, 125.23956903994, 122.887693469946, 125.996766693339, 128.443793230159, 129.550087051305, 131.209481884845, 125.77313238834, 134.304408696971, 130.305883449616, 131.623691774639, 131.064033937585, 131.077079484037, 131.962090578736, 132.934339742251, 132.96938179182, 126.691536681654, 130.733971532252, 133.691481729932, 135.040295427683, 129.368572198882, 133.424273237272, 128.352493331581, 130.775175895915, 133.031940992061, 130.896639764893, 137.230721953323, 136.831553159035, 130.961012746351, 129.195483539365, 131.241069124833, 129.502857001585, 133.746805923616, 133.545839208787, 128.15448938057, 132.106881286766, 128.654056254626, 132.601140378187, 129.975242452755, 129.674002318523, 132.255874693376, 130.179997951401, 133.940192795403, 131.26201020484, 131.719384368412, 124.354046948629, 132.914145730417, 133.538291438814, 130.246238003928, 127.466732039692, 133.237752958116, 135.948559544296, 133.644232790677, 132.167074932737, 133.379957090225, 132.752319258754, 132.010495640066, 130.647394591643, 137.190401812327, 136.520829589873, 133.574748572731, 134.836240564054, 134.257071500137, 135.357087236204, 126.759209399824, 128.42890357218, 129.104924323458, 131.666884267133, 135.252406153865, 126.747168180508, 130.429540009759, 135.108125491466, 133.051827873017, 132.629010290273, 125.764704603793, 133.323833575969, 133.285013221516, 131.906806702013, 129.650439529381, 127.889460769391, 131.23533158683, 131.084788597672, 132.44491726068, 134.966381819613, 130.480153129888, 132.754697384906, 133.529601227459, 130.597336529564, 131.5130602204, 131.493757052093, 128.241338080136, 128.955066228732, 135.170194706963, 133.18801898062, 128.509597392072, 127.554281020742, 125.309741612336, 131.674199207289, 128.371596128186, 127.395868495702, 132.576962508328, 131.037611713344, 126.199771105386, 130.106168000255, 129.335377262894, 133.679561834771, 135.128260395634, 129.408996496486, 130.058783814642, 133.554409099681, 132.707541671607, 127.234511783936, 136.473464445329, 134.398825835281, 128.68958943978, 131.426214483557, 131.843602614683, 130.696237542952, 130.151115523598, 137.347598742784, 130.938360628995, 132.194800219557, 133.45445639486, 130.320115138065, 132.465126213, 127.062589214751, 131.647777062917, 129.004683747132, 132.506759921225, 127.250071470895, 137.05639205064, 127.840868383239, 128.321028884403, 133.563260118098, 132.119904937471, 131.920091572058, 129.823843815114, 121.034225279311, 130.083825423046, 131.391000516436, 135.051086051192, 131.018481992609, 136.205952859266, 133.197997068908, 131.71169777903, 128.376626916394, 132.149876795024, 129.373297388291, 133.297093777229, 135.262586676398, 130.622366663952, 132.620411841819, 130.559420914618, 131.708008621217, 133.382946966981, 127.473896528218, 137.475834143721, 129.251229526678, 128.950759151513, 136.193923048519, 126.591580218657, 127.605021421851, 133.844539152237, 135.0945028538, 128.990539138271, 127.372640907992, 132.965741867512, 128.16368699443, 126.931712834308, 132.899117880084, 133.250210026378, 126.501624191243, 129.888286236274, 127.014042164852, 131.409324674216, 129.21339668489, 134.368787965691, 130.119959311128, 131.090411774793, 131.744450904511, 130.049704138559, 131.712901319169, 134.038526378184, 135.865013285855, 128.964688551702, 133.51708778899, 132.30004971787, 129.426781989146, 128.93700075356, 131.809866773028, 132.865561901998, 130.922901679135, 135.675694225452, 130.794069237201, 133.607571649118, 132.696693917357, 127.284145667799, 130.041026020916, 132.01629502665, 131.986005244279, 130.889006901584, 129.886630851637, 130.740574212334, 132.497064361742, 130.942489762481, 129.638826475956, 134.482564683627, 135.039646881779, 134.842342604954, 134.682257385944, 131.540078626064, 130.142119336547, 127.03897400103, 128.726979310166, 130.542639220812, 131.040885993413, 134.131686808764, 130.475517938261, 128.762603107114, 126.106195056862, 126.509151238425, 130.036418781537, 129.455329075811, 129.523105533015, 133.744315412701, 133.50373540448, 127.961346793064, 136.271438347866, 134.252486009318, 132.631011365292, 130.502114479769, 131.262155045739, 131.258312647718, 126.446152653743, 132.494040677293, 128.948747878218, 130.485686970387, 131.305944282176, 135.109370572725, 134.451647602622, 132.288329859709, 131.280534771454, 132.965502442697, 132.718571331289, 128.140540177205, 128.901398930523, 130.867592448008, 131.25388728873, 126.762996350978, 133.903091525974, 134.398008792574, 138.072342701378, 127.452017964385, 126.901983191968, 127.696370274683, 131.19214740906, 130.13080453104, 126.545812029121, 127.463490666819, 135.477053404762, 130.084040947062, 126.670881255587, 130.154803053204, 128.510998615027, 132.085049333331, 137.696307283, 130.562961504591, 134.399705614561, 133.198897083139, 128.998427214066, 132.741003468513, 131.441387346266, 135.30833071817, 131.773464477431, 128.590609665096, 130.006677375911, 129.537837028712, 128.940781431664, 130.812693669626, 138.95327737756, 132.402811177027, 132.042779105057, 131.011841158712, 134.251916739121, 129.507911853411, 135.20995988971, 130.908551358233, 132.604147477528, 130.586546382842, 133.622396805226, 127.02851866034, 137.068818574783, 127.095782796281, 130.201743498385, 130.313855881122, 135.549575852513, 132.943032148664, 137.494057653759, 128.547847539535, 124.561560422266, 131.29006123208, 131.187057773766, 131.350693444571, 132.474467596201, 138.60011722103, 130.357304290994, 132.871419086298, 126.833292448916, 134.150184134521, 132.063210015838, 131.163937826022, 121.875529683938, 126.223945214658, 126.484980413102, 129.574324078097, 134.067890018248, 131.582925633479, 132.663250708119, 134.195285174165, 132.241179507564, 134.840416886195, 121.893432813807, 130.478279510091, 129.631551440182, 130.665715573659, 127.205699415409, 126.195625510028, 132.701906332631, 133.168108746297, 126.784833597069, 132.730105246198, 133.684995403249, 127.758328954095, 130.465984744012, 129.684340992852, 127.675448258657, 133.344427834539, 127.199152656086, 131.942935757355, 128.704300049528, 129.502529127993, 129.226437841059, 127.597412644452, 129.331788569352, 129.888419734647, 127.635015317575, 133.16168237973, 131.038036268597, 133.801647353046, 134.110458968627, 124.533261605742, 130.272928727609, 135.413869115122, 128.63514318969, 128.005815960976, 130.886384083286, 128.274572169126, 130.442910265257, 129.714243926692, 129.207368135397, 132.449969635531, 130.088936712301, 130.897037220393, 135.122707070872, 133.481558461817, 136.130561524639, 129.152524985706, 126.856672137989, 132.216478626553, 135.272466152402, 131.015373649994, 128.208165202646, 131.73136270609, 130.342205780069, 130.638437995632, 132.413840696617, 133.935666864973, 130.416998482795, 130.495880532508, 126.940593722976, 135.023354701149, 127.66497996169, 132.027589100428, 128.913585201549, 131.105205198769, 137.08368617474, 128.017207971285, 134.084700598326, 131.596317269495, 130.768142145341, 130.467076848647, 133.89474117455, 131.406473605792, 125.797947477575, 129.856146141456, 126.688076275035, 130.606417986277, 129.85349817317, 137.486576538401, 133.77519185799, 135.455726782759, 133.565651633849, 132.493752604302, 124.70083287844, 129.01384153484, 130.482733574604, 134.987866869764, 133.026676556529, 127.973239769742, 132.997583453379, 133.398397101945, 130.674926365712, 132.480582206059, 133.78734001685, 128.1862816317, 134.586562277149, 131.403774771016, 131.817006053305, 130.534541468885, 127.26333211059, 133.1266366946, 130.25032823871, 127.477949929242, 132.37553223816, 132.839304983375, 131.195187035401, 132.395386541955, 129.896752238268, 132.622530186055, 127.223723407472, 126.132623177985, 136.216844115536, 127.132499467916, 130.884739151388, 134.293945796916, 127.799286891745, 127.738226779324, 127.455242920815, 132.079365202816, 135.589948264218, 132.040710103696, 135.634667289623, 136.874418495492, 127.78630002858, 128.905415086618, 130.17719362334, 134.682147844107, 130.606662217382, 125.474263241375, 127.157287047648, 131.21687372721, 133.676961470721, 130.101031588708, 128.824362914217, 133.517086258028, 132.753210772237, 129.271678731682, 131.78533681344, 128.154943853291, 128.807796866983, 133.594554901852, 130.809359673532, 132.180573453064, 129.169708628596, 129.183966289899, 132.343980568794, 130.169638298893, 131.930228395432, 128.948059956028, 134.231400125539, 131.456141523573, 134.040241856133, 131.77126417364, 133.31145505055, 125.642766479113, 121.702438973336, 131.389907435895, 125.459329293947, 131.168436765402, 128.882230136437, 131.56477048251, 136.764007270989, 131.607115878081, 132.257273395867, 129.246988645744, 131.402257359188, 125.205447474392, 127.584317923861, 129.877496628247, 134.286641393296, 128.737851046454, 125.994933111187, 130.760026187055, 136.422787481618, 125.721906068143, 132.128749171444, 129.20759973557, 127.879672143557, 131.59856183146, 129.857879409111, 131.919241741706, 130.502310198135, 132.601271532045, 133.895914932393, 134.460409903057, 133.041910678421, 130.787513764356, 133.304193410981, 132.404297285042, 129.540825011213, 134.360773638454, 129.038764315016, 128.666661196396, 135.660812561557, 123.638308894362, 132.811237525076, 131.653773719803, 130.191664467765, 129.526380358752, 129.824922964345, 127.342466382195, 130.723536290991, 128.74970355571, 133.275980334912, 129.359624203983, 128.41443552322, 132.895971685197, 132.731069975087, 133.823038013835, 128.685865297128, 125.484000247369, 128.886308410949, 134.48957632711, 129.399263134665, 133.988800643254, 131.236258651763, 130.747559170447, 127.806453809316, 133.334776756968, 134.729268798778, 127.237916566308, 129.391273586039, 132.226325306754, 133.462490899928, 130.408927065516, 130.056024855872, 132.254444299732, 130.728679945891, 128.655263749819, 125.772553312522, 131.446745089013, 135.99715491446, 128.840706813485, 132.610787245927, 131.206311600146, 125.39674481069, 134.652681326585, 131.691923929192, 124.211960819374, 134.489821490598, 129.739332827299, 132.897164512199, 130.690910862746, 129.969874946621, 123.447732682262, 135.67250234538, 133.344780625242, 131.795414339621, 127.653297841979, 133.501181592116, 128.141223091183, 129.511735870525, 131.009426925225, 127.517748954079, 138.414863799816, 133.039310611975, 128.296268467068, 125.753069515616, 128.179124854789, 133.444287046869, 128.41904535668, 127.75887786371, 133.17443114133, 126.65043960844, 129.182028793323, 129.371726134239, 131.133045982617, 133.497884322911, 126.125403520814, 130.067445187562, 135.39729744583, 124.16289335993, 131.91491256282, 123.526959939073, 130.088018098008, 130.903523637059, 130.288454299256, 131.125104882904, 129.692200200541, 128.033891450182, 132.377571740773, 129.262771397356, 131.292308603785, 132.521868281511, 137.660388009874, 127.259471924533, 132.751630994013, 132.099127207467, 128.437451440066, 130.308650777469, 128.778640398024, 129.245804689135, 133.458053300185, 129.985299578069, 130.601053820771, 128.103797462759, 133.935169144046, 131.11978521687, 130.966310431545, 132.327988414968, 132.767364637159, 129.889355249445, 134.856437578791, 128.661147681276, 131.050630698299, 127.014467942245, 131.440141560666, 128.602501763928, 129.222826990404, 131.661762442037, 129.897332287789, 130.13710001864, 127.177509525924, 134.3111412036, 132.664067359736, 135.382806750208, 138.45390269732, 131.424586587272, 132.49551130105, 136.200597020425, 135.461099726158, 132.085718283944, 127.011962370057, 129.330828193411, 129.352831234762, 131.326806700424, 130.588377422227, 132.525314153537, 127.39498939717, 135.222556671032, 134.390830748806, 128.060329581154, 136.473289950341, 127.722437756192, 133.329015849269, 129.359907826779, 131.560483245228, 127.800770251149, 130.724281657812, 131.476804704035, 127.210577657946, 127.876005807098, 131.028319527234, 132.854689606094, 126.866694325408, 128.827913218782, 129.76205004731, 135.671734529827, 127.887722998338, 135.536826193463, 131.474887939466, 138.660945224585, 125.227083466741, 127.164357743951, 131.200982212833, 124.362565735282, 134.846765624965, 139.42088974941, 129.697491656904, 128.204346179322, 130.752607181383, 135.389079957577, 137.551120870072, 131.819151947765, 133.296717285692, 130.509653503331, 124.817622314653, 130.73971824582, 126.140610628929, 129.968604011637, 130.875132711619, 128.43909172267, 134.673734748625, 133.756363783218, 134.693392304762, 135.078652122934, 132.928270639629, 134.94722185077, 126.592943018773, 129.644528152561, 130.543816260834, 130.00096860415, 128.204266111907, 132.203195693186, 132.556233229033, 127.243720963563, 131.153154739136, 135.902910100534, 129.293790609665, 130.580183914501, 130.15864288328, 134.467247726061, 132.676196877524, 132.876371127674, 129.627014889346, 137.494707180344, 129.530964638685, 132.29258965247, 131.728189061193, 133.608002330052, 133.163103021787, 127.749513958011, 133.934477209402, 129.822674415224, 130.674051835972, 130.142823883889, 130.016706758426, 132.807528865608, 124.088042865489, 129.788294369765, 129.748318481148, 132.239155741255, 126.429608004936, 128.597995146797, 131.552371274153, 127.780478053401, 131.310605377007, 134.893607267027, 133.015301781583, 130.692362109709, 133.470732184504, 131.529659560982, 133.849040806612, 132.128310694303, 132.798821730395, 128.66888372908, 128.76083298064, 130.277870605097, 128.949032137566, 135.706462477831, 129.403963119455, 134.801592678226, 127.260157124103, 125.106663072805, 128.684532007136, 130.109965346785, 128.613567305093, 132.826932952379, 134.723361323644, 129.600818729417, 130.163696105081, 131.537802079785, 130.451350906663, 128.83276750281, 128.609216627881, 128.971789194765, 129.028047678621, 133.504968755246, 129.84884756888, 127.118582305098, 135.503492298484, 130.006013022346, 127.207085570418, 132.56442214767, 126.650522162735, 123.681466422585, 133.512463706121, 132.1575782367, 131.424021992572, 124.02748299513, 130.136483038575, 133.282875506444, 131.042690721747, 128.91112384921, 131.956991423476, 131.566116351574, 128.201422090753, 130.708162419568, 131.970702802117, 131.804674284023, 132.852532445206, 129.735289375507, 134.576556996674, 126.57609451271, 133.652244434101, 138.02230143404, 134.785993246799, 128.033735371127, 126.757005564532, 134.293947257638, 133.259151801905, 127.831518180051, 131.00454871237, 131.867259844691, 126.888265521049, 130.446460042821, 131.121081393681, 131.442131356943, 133.14331310858, 132.11015042294, 132.426463591189, 133.653339009748, 129.679933279948, 133.783188486032, 131.110460825769, 133.625300298339, 129.865371974255, 132.775552109772, 131.511348683481, 133.250535177723, 130.355325599726, 131.789126451588, 134.542621799071, 129.444336900095, 128.204340947829, 132.613065559232, 130.006956442544, 131.082607600033, 124.975359350993, 127.578302730942, 134.381559928074, 132.879860577251, 130.583073412488, 132.848621447436, 131.290300206236, 135.845678984708, 128.957129788304, 135.553731807197, 133.988948444542, 133.094575176082, 131.062079425673, 132.11708537322, 135.147969730618, 133.654372609829, 127.95127422467, 127.642969411144, 132.490830285723, 132.931917089427, 132.974860441133, 131.467032066747, 133.826384849812, 132.300351264981, 130.394870808472, 128.886367037205, 130.69976912826, 134.574434059985, 130.875536896744, 120.485970085683, 130.679054599225, 131.827523628526, 128.854550817019, 124.158157692313, 133.097540206687, 130.664582196012, 135.840036428118, 131.29439290292, 135.425564183053, 127.797084752616, 125.474022734536, 129.518310467589, 128.939082198841, 134.257482397902, 135.654472101828, 127.370698083747, 133.272714051134, 134.070327852273, 133.644922843741, 127.392360849554, 132.596145516672, 127.440400095761, 137.949597035615, 130.748862524049, 130.409227308213, 128.872272161725, 132.567864901632, 127.484315252, 133.993368873537, 131.184477624553, 132.801671087897, 131.005494857561, 130.407763440703, 128.231988012013, 131.564375127451, 134.261682691566, 133.770734455044, 126.394591274022, 129.845107206368, 133.945613514427, 135.101036336962, 129.850556369805, 131.394236737543, 130.907362743841, 133.994956725355, 130.627302319854, 134.262041090549, 125.089934099263, 132.149115992956, 131.583788531957, 126.854921024496, 132.081497646709, 130.377568558498, 126.541501289115, 129.994855640287, 129.123523521836, 134.016828843796, 129.524448735506, 132.946513699556, 132.529574417065, 129.266851250979, 131.034203630934, 134.899189707157, 130.260140844639, 133.118167540406, 130.827664695767, 136.059439841183, 126.293949413299, 133.973828944651, 131.068318380792, 131.673107337689, 129.751719335562, 132.440898980662, 126.587607387106, 129.680676616959, 126.701973273209, 129.108932257552, 129.384696379326, 129.576583094531, 126.776352347359, 129.604155584718, 127.830899243491, 127.901595034337, 136.13567756412, 131.108957846069, 126.828284907312, 132.082625976132, 133.495136026088, 132.705255147622, 133.691176422548, 130.79257684999, 131.934706989152, 125.100488067152, 127.355007143669, 128.628353362762, 132.142964406597, 127.724783431313, 127.77622755972, 133.126551454833, 127.326361706264, 130.451753986416, 132.106025836569, 131.690274021433, 136.51962613981, 130.388405925993, 130.334904325725, 130.980888249568, 134.80422449842, 131.433128791773, 131.400265655644, 134.414206090806, 126.56835100325, 135.352485542717, 129.595315960456, 127.707318226207, 127.951511665653, 131.913631905356, 127.986096618434, 130.998860965359, 129.858592723211, 126.52797276952, 129.397550444459, 131.286420314229, 126.845707421438, 128.560067172579, 132.11754706951, 128.881355794832, 133.452494131001, 129.302182963184, 133.213092679033, 127.452610833485, 130.420277129951, 134.327753932922, 128.862632973466, 132.047286976929, 133.9116322318, 132.126099342824, 136.742025103943, 131.154433689333, 131.444790587061, 132.140128650157, 138.983907770522, 129.36047346322, 134.406521226618, 128.316044819358, 127.768657086818, 129.600969888152, 136.511854997091, 133.564571495612, 128.521104633951, 131.351912693289, 131.023550896587, 128.14031754838, 125.489412499418, 133.139013280385, 131.225197713039, 130.330157389775, 133.827117031787, 130.94108582909, 131.439324464483, 134.318335399416, 129.152686517744, 131.818840935665, 132.039031525027, 131.69197234761, 127.470351142598, 130.659580283839, 132.21934624617, 130.664014951462, 130.934975591235, 130.243094563331, 130.41776469926, 132.212941811955, 130.793411871026, 129.158917072631, 131.220291642148, 128.230292666771, 129.996084040038, 127.373121729741, 132.104337250241, 135.763212164604, 135.148464653112, 132.625519663747, 135.456935355476, 130.82861576211, 124.983237287899, 134.520375193326, 130.483441086393, 128.739359989223, 132.727245291822, 134.308208434594, 128.452946579662, 129.848597692465, 129.692887226763, 133.26580992702, 128.379756458889, 132.684056442078, 136.812436519758, 132.442280060232, 126.650135339621, 133.600463769191, 134.245198998977, 130.017182963511, 131.974730884804, 133.680572748802, 129.290595727981, 127.321402193129, 134.513547502442, 132.689339164787, 129.135717602808, 139.312377119526, 131.132628114978, 132.361038585102, 130.428503510241, 131.533007680587, 137.335905751877, 127.131030143599, 130.53274548183, 133.011908141922, 132.331853007257, 126.697022164794, 131.016732885399, 130.418804593923, 132.320328903111, 128.796196719362, 133.731862703899, 128.59843608339, 131.449223620059, 130.7101518592, 132.934669259057, 139.177263611655, 132.656136585284, 130.946650088063, 125.758511441077, 132.430821235366, 129.097115563035, 129.421880181255, 129.663047354827, 131.397727070508, 132.120528755615, 130.482006905819, 132.161022894918, 128.298206641831, 129.409389390772, 130.597963357969, 129.031519599374, 134.022585362614, 129.082792599971, 131.890282383403, 132.203682980315, 133.091270902177, 129.74452771637, 127.830876997843, 128.7924849249, 131.19833673084, 127.205816686222, 130.767521608263, 133.431205660061, 132.206057825379, 131.231830037733, 130.809707678492, 130.587308224944, 130.099570316138, 134.760444552117, 128.310122059315, 128.205800151727, 129.261811933096, 132.24202775927, 129.763514366766, 132.284829044704, 128.919829306024, 131.597650609698, 125.130877705002, 133.300865020508, 128.749257703568, 130.149139326673, 127.321254956575, 126.017191530059, 136.653547777527, 135.152766809631, 131.470724871529, 136.821293558095, 129.089164500863, 134.126195399408, 127.243124145791, 132.505797469134, 129.924748424867, 132.055466673668, 130.687546891705, 131.876238332352, 129.930550459256, 125.590202709519, 130.098121858177, 129.677300955425, 131.380904009547, 128.532239467829, 126.699045337334, 127.57073443669, 132.153569743199, 135.048245772775, 128.82689628581, 131.011804597431, 133.438322084416, 127.095437567678, 132.42801666389, 128.616605851933, 131.826253056512, 135.285717560067, 132.476979043803, 126.807579042486, 128.409164875322, 129.701786482066, 136.863686569878, 129.698258435843, 130.8192860228, 135.712496264271, 131.505005518245, 128.429778246613, 132.582191426693, 128.270595439153, 136.471834164956, 134.482500493586, 132.974960501956, 129.522146841475, 137.81771732494, 129.70258754861, 131.132249860171, 136.34888840592, 132.091997969594, 130.99586078942, 131.000489379459, 128.942476251652, 133.466365295816, 129.264412327529, 131.192361226848, 130.287892050171, 124.167376785105, 133.526772883127, 127.797751264181, 130.069267879204, 124.366964493896, 133.526936742069, 133.856484396355, 128.581514968541, 131.592460577452, 127.874211249032, 127.417275475661, 129.108784016442, 128.470387107253, 130.482743414105, 127.923009731796, 131.111689108044, 135.653296269738, 130.648011099136, 132.058412941603, 131.022440140729, 126.3604778456, 131.048103590508, 131.899361542167, 127.741905132035, 137.761694582269, 132.402670519375, 130.030760034674, 129.199479004136, 128.040033238483, 128.422114487164, 133.486091419487, 131.885164193757, 131.912570454272, 132.666552538545, 128.213851992525, 130.879363982338, 131.60506163905, 128.444840773242, 129.472200266934, 130.890899846492, 127.781922576896, 130.068048511964, 128.914571870269, 130.231428660329, 129.772240419355, 127.700542792781, 126.524882194532, 130.818530326266, 133.030238454907, 128.137035153431, 129.731749275724, 125.578576067048, 131.026888560525, 128.461405291627, 128.410300894788, 130.280713356583, 129.412191325164, 132.792590990455, 130.660515118657, 127.744648808263, 137.566650001591, 132.525428541629, 131.76494145339, 130.79938067627, 129.77937843214, 127.217785358043, 130.265519692705, 130.115236312969, 131.013206004891, 131.154296517596, 131.291496897964, 130.495068162488, 128.066515030612, 133.538958389866, 132.481863476329, 127.525292925656, 133.241395413825, 130.846668167633, 122.130035722565, 136.830442354906, 129.317945476193, 130.999963231841, 136.039425593375, 128.140614889792, 133.059745346712, 133.993759859489, 131.954025986502, 124.206240306063, 127.015834314816, 129.757016093878, 130.866807319785, 135.229935775461, 132.0671272513, 127.978704518439, 133.568584018224, 133.041456054631, 134.263449490404, 128.382793864752, 132.003587754909, 133.09710250792, 133.597929333306, 132.728001433171, 130.456429232813, 125.991587541501, 134.061302018239, 130.583017794959],[675.507168519044, 656.034387947381, 700.223813828786, 645.989461685198, 679.166706951744, 697.235784886505, 687.674240955086, 674.285973159695, 657.745094771941, 682.783813809819, 654.378180228189, 675.3712998278, 646.068320712674, 671.752050277841, 702.855825184984, 658.029518241099, 649.452615144683, 699.240863281811, 684.631962202283, 681.247091801701, 680.000593218106, 637.571081549385, 658.732160467884, 690.017584425312, 658.822364388009, 676.102646626475, 646.286112771296, 687.323574421784, 679.20905476935, 645.446163912085, 660.25673911682, 674.364768508892, 675.538398488793, 680.239730032226, 673.569724655692, 663.263515537554, 671.094937611831, 662.30722209673, 665.861754293411, 684.336867450851, 678.251201849566, 651.389433827929, 678.864066805138, 691.367239648944, 701.81160955081, 676.639256055479, 655.511685012354, 689.053007741285, 661.289845251787, 659.758439775047, 703.564582042717, 678.953212948079, 641.61216532843, 681.979718934223, 655.247515472065, 630.240903992446, 696.329493717452, 675.936631993508, 679.32072017999, 680.8103372833, 667.640256289207, 698.061743252444, 650.403830498913, 684.253161114809, 665.286970307091, 684.86906704937, 690.018578360598, 652.736999265422, 668.999541299062, 666.64333265437, 660.480653594778, 672.941161848602, 683.090520368074, 653.551313764755, 653.269211704838, 670.250097034046, 674.966559196586, 643.929799653402, 670.555183075513, 656.37421436888, 657.106702183549, 658.544393045175, 696.192970597801, 672.52572231587, 658.266390143832, 697.666519276861, 675.578720220878, 659.030012996503, 669.636516873497, 662.085345851293, 676.476731539636, 672.143354114832, 700.714383149058, 690.151585095063, 677.557206087831, 667.156590496895, 671.730755283122, 660.554417725667, 684.082595642412, 657.828401690287, 693.04805578062, 664.681034646004, 670.938669620625, 679.487867182392, 669.728964567884, 708.136904936255, 694.062202457333, 727.876935833728, 674.368055608128, 674.145986985957, 661.882550118731, 690.933232754387, 657.57969967262, 693.515576711241, 680.357919559113, 670.263716158085, 671.144080984479, 673.340960917043, 664.945539949713, 673.310296603575, 650.542844688286, 673.008076097438, 682.891378848814, 668.716726896685, 703.561282673401, 657.762171031387, 719.595335937008, 676.656921052527, 702.198738180691, 676.538054697433, 664.566817822455, 656.600986312141, 681.929228708396, 679.24275962457, 649.968215659713, 624.27692536843, 655.274482192818, 634.563398414405, 656.249214419895, 658.117480454833, 662.671749774137, 667.848355565987, 688.230613958929, 681.650903252641, 657.68768479294, 689.937239059125, 655.202455248935, 652.833736800567, 681.269080266537, 623.015787042816, 664.53922322252, 690.151758196988, 669.995937679229, 673.386413318852, 651.117317300925, 665.298693025861, 683.685755263428, 668.677129507327, 675.52164729868, 694.948883283362, 685.096486162657, 681.935523109381, 703.783431603782, 661.487571929489, 702.804229125007, 663.862641793029, 670.921089218691, 690.447461267004, 681.543295490674, 685.921010421545, 652.660350377287, 667.110998685627, 669.17829290279, 659.75681094545, 676.974332109744, 672.139643930033, 663.304253141412, 692.284740686212, 697.696994900811, 694.373927185068, 671.816347487949, 651.096652426567, 712.552656299255, 673.82434110793, 666.770771020232, 678.230102313831, 683.741082680477, 643.384343535876, 637.798216236444, 676.841324060403, 644.941389903592, 683.267741246881, 691.29068470424, 693.147453166171, 646.810982876051, 640.887934608947, 670.875404135221, 657.5938679954, 680.079883730943, 665.512996721752, 654.850915168008, 654.643709536316, 632.920043519415, 658.125353620108, 669.534129790691, 675.313314408997, 651.462542253024, 688.053490045229, 660.804647370417, 685.485593886474, 684.120365743743, 649.849242887858, 645.407970585629, 703.245863657376, 670.633661791173, 687.496679248503, 647.771403680022, 688.868390758638, 676.994598965429, 699.22008231401, 676.232301107277, 667.115463678831, 703.834422104761, 720.60729481877, 683.231432539645, 703.54833207561, 664.389811227094, 644.365260068461, 669.561486387835, 675.140930329843, 667.777003174954, 676.388334962926, 636.606566495048, 645.474757316843, 695.150954104138, 677.446251310144, 675.888925618454, 699.319773093097, 683.079999154268, 692.128033996714, 635.215485062129, 687.668315444315, 701.473714395471, 670.86450362864, 652.002818976915, 685.129026091751, 703.909182808412, 675.598627710397, 693.943749562719, 700.66148667747, 653.472600452893, 665.667347297787, 669.364940495272, 686.926648121517, 666.285070476547, 667.558893735595, 687.230035568347, 672.657223998408, 697.266066093116, 659.414959071516, 690.515654858048, 709.113867453739, 667.816635109296, 680.330973543613, 668.23834683196, 673.443621170196, 681.618059379101, 644.97097316745, 648.885084577763, 686.532170015349, 719.929108730023, 682.76556681725, 661.526610020139, 670.986622039231, 676.597487006982, 669.49203865655, 667.850771717938, 680.378863335756, 677.603013676924, 692.449115057853, 673.222626543259, 646.522944140896, 673.530054390328, 676.871633852866, 654.925515095287, 660.806172349275, 665.620848756865, 651.043700205644, 671.275098873868, 666.003072685314, 674.031536186965, 675.435621527786, 698.011176890549, 674.486739225074, 698.180469396653, 699.981822587959, 658.755748316435, 664.144659584835, 645.176167697892, 674.753087172899, 668.112042793065, 651.479069190938, 688.107587353937, 654.793195393808, 683.055945904104, 684.592740004518, 689.566331575011, 704.980824025361, 652.705507540295, 657.018842479027, 659.480904103283, 666.047308112656, 665.554591793448, 686.847279448149, 687.241272821277, 719.572153531389, 677.129581836547, 657.094902697693, 696.676500552962, 682.52562105688, 663.910340802421, 700.395104631355, 680.80253566383, 636.861214659838, 670.102422906671, 667.859364354706, 669.059619361319, 652.057225377986, 681.630012743962, 666.561438559485, 681.251526864207, 653.693025235855, 643.127520327929, 678.286850264835, 671.452231633926, 658.160970893507, 665.854661450864, 671.602152945925, 678.813369673665, 647.513313302369, 655.954501948886, 675.354870424396, 695.888190085279, 674.44208997728, 669.936039994287, 642.23603582285, 677.265265437352, 698.612816803071, 666.6891132625, 656.583973147498, 681.659652946775, 651.994664182186, 676.805874639552, 670.311652292825, 671.199761280615, 646.446978565703, 646.583142220575, 681.168188653061, 679.972660788026, 679.685777041172, 666.601838398177, 716.578450050845, 677.37613385721, 669.137462368578, 716.855754642104, 661.014002060228, 650.762247238436, 713.031731600245, 645.089873600735, 684.996599498526, 642.076161165031, 623.376076436914, 659.830732520456, 703.892320765607, 648.869171598123, 668.024828390195, 661.478089133765, 677.552942775846, 648.450236369265, 658.49747162189, 651.509787588346, 671.974191607804, 671.130588998567, 686.287307652267, 663.934556176935, 655.800537699944, 679.833342346708, 706.536000965919, 669.164445617776, 670.282772202296, 677.597311113049, 683.289782969695, 690.119034646048, 688.045748668312, 679.357856655342, 675.669326797477, 695.206806289433, 660.217495835153, 649.138820763427, 683.658272019064, 696.584044534033, 658.691284334212, 660.274829483885, 678.089298696745, 654.123090693697, 655.793868196861, 663.611356022906, 659.507399231096, 637.410127191539, 695.902577500585, 684.723815785933, 683.019662054856, 659.265353401026, 676.900756144577, 645.615064705483, 697.844535569433, 702.88117480648, 714.13228605052, 645.370309135162, 687.699706530499, 676.938665916474, 665.867350600378, 667.145152623, 653.861521814164, 688.299383901737, 675.033962970049, 672.673434528654, 692.429502728941, 687.995949573261, 690.726485156349, 655.946067805262, 679.754177032464, 684.958942043541, 681.222968754427, 666.132950205956, 701.125933237341, 691.278339317804, 680.363141525659, 662.77295237507, 699.106818425916, 665.29010274262, 682.167406158434, 696.627953681451, 704.027306267128, 685.519276901947, 685.186458908958, 671.4261032943, 676.966349855785, 671.323343938525, 689.662911706859, 645.097037515629, 694.095883874964, 695.94710552524, 642.012313087998, 648.853041623186, 660.627675134901, 665.281349242644, 638.214415212509, 677.037452875837, 695.459203891947, 690.37200881851, 666.892318238454, 683.183193892267, 644.224041497528, 685.224024635791, 679.166286657502, 680.340829353681, 665.183026572577, 658.701485062885, 668.013508259936, 698.463724890132, 675.240646090219, 674.068376635721, 677.879556231359, 679.986023644365, 648.008401815699, 678.621908785487, 665.782056666019, 648.50471947878, 643.81825633171, 660.606898951294, 670.045477807914, 663.508675413207, 697.381513357655, 681.953802302854, 695.809143822621, 676.261411904113, 699.959069793546, 672.816430205932, 681.503283694415, 685.344361138012, 683.954558598227, 648.665636602951, 661.535213234317, 646.577892199779, 655.255685780453, 666.154190140601, 681.921917614776, 646.800665511806, 695.049963160309, 709.193993373657, 688.136847949438, 654.918368722544, 686.62403560639, 665.456256610765, 682.544279059932, 700.704034123728, 661.04992414272, 649.323275581394, 679.055993370274, 659.555346143956, 674.562230103658, 668.657723541736, 694.879924462595, 678.68665042027, 678.538127862987, 680.417664477173, 680.155736820292, 677.927837174346, 637.907852335242, 688.307033877618, 672.651745467029, 667.992468596476, 681.222623867209, 660.113120361456, 677.113030833134, 687.146289127553, 676.741732853418, 686.110944499599, 683.292933785001, 667.265674739651, 657.884203941829, 648.6707180561, 654.894435283006, 688.232492289399, 660.020961994235, 642.977035108096, 669.071715645602, 661.694959590709, 670.691462328756, 683.52255671952, 699.733161763284, 666.791889585618, 642.396676458492, 693.76528955495, 650.571744833126, 687.49876114405, 638.707076818209, 681.520493627137, 659.028027132134, 680.209689259665, 684.024266511769, 691.696252123039, 688.72366794303, 654.263212554869, 660.525494988736, 662.041322879168, 674.127711697003, 669.28448956818, 683.698940242424, 655.953300927581, 658.175830772815, 679.176421312527, 663.926658996205, 662.44989509187, 657.088969932627, 671.482403791783, 675.799900631194, 689.067123404851, 677.459194277618, 667.67845960132, 664.606042344823, 660.089348895483, 684.807568704739, 694.837831473178, 659.644914045409, 697.210062855385, 702.012794073101, 657.414411360089, 718.50140284746, 708.403419298685, 643.472740305503, 673.625743236757, 685.629260893352, 682.228867113891, 656.926503241036, 666.771123249354, 674.715417042871, 677.972475148385, 681.536728243851, 668.397442462288, 686.408596108432, 661.023210198626, 678.265035985802, 680.804962277139, 679.021355561854, 670.173351179336, 675.350340781801, 662.746987301727, 663.978995751781, 678.545455156348, 680.322557774369, 679.37816827732, 679.364525801014, 686.640744045532, 660.96953594929, 693.24266148146, 695.238549342107, 680.842003039381, 664.616799439843, 656.998915660256, 658.750609811511, 665.557760523076, 657.506731849079, 668.062728500004, 662.243503021063, 657.929053213601, 670.214619515246, 682.037751275899, 689.318072896733, 668.724205872265, 666.397847341393, 660.749182405627, 683.555877472514, 663.437570040626, 657.255881919636, 663.665560264002, 665.669239400934, 672.884771503984, 652.63485145152, 644.439233689561, 683.488390045424, 686.449202096746, 673.648185837284, 661.108804466402, 663.733017061583, 673.559322307152, 676.671643682373, 666.79134667338, 656.468516433069, 692.612252189251, 680.785698090125, 674.230398233669, 677.311884260603, 683.056104555496, 648.525639926758, 661.722434163716, 688.466427064716, 681.457705544808, 677.921427293255, 659.663468164645, 670.349658722831, 626.812911195868, 659.495880348376, 675.524965235135, 673.445593972771, 660.358381837024, 697.619605213384, 672.078521522376, 644.565476760329, 660.104316657192, 678.457003051368, 643.826022164561, 660.39117908251, 677.753068873398, 636.759731058036, 656.455918732162, 675.600254244083, 663.392598150337, 607.604738995744, 639.776811713488, 672.663717793031, 644.141617155246, 662.905063368931, 682.783925773269, 675.171305114727, 669.520915081496, 644.92128164653, 678.344195946474, 670.170114010446, 639.512385440607, 668.657851030279, 653.661195380903, 687.153805284833, 622.404373588218, 679.038908808774, 653.789169188384, 672.993738426776, 653.870469558658, 651.053300014872, 677.672299063921, 643.354704374993, 689.614400395688, 674.21517809701, 673.95770541259, 671.675151856468, 685.33130120828, 684.436758687097, 691.459203233523, 682.02507603396, 670.482627021496, 671.783601196418, 686.642782492872, 665.238276617775, 688.160277586741, 660.187802251805, 662.569463804772, 658.273711344798, 695.018563993187, 665.396769585441, 676.071571989629, 681.140040164565, 691.550161015884, 654.635676413323, 701.829736605657, 675.365423266768, 637.307568682741, 681.650081944753, 681.701751271659, 662.134585395707, 664.920751331753, 676.60655158827, 665.733718293816, 660.907541815153, 676.513694213842, 663.360867617469, 667.407950334782, 658.390304530004, 672.551657533573, 679.572607914637, 691.489063493093, 646.365333571019, 680.108999699099, 687.688642921893, 680.053485584319, 665.712665237815, 680.172088216827, 667.367951943932, 676.469963459739, 680.719981356217, 687.256283947925, 697.094800384816, 665.702105912564, 697.236333794795, 650.149294225517, 668.420328911459, 696.668547594851, 669.556053829375, 646.876687952522, 665.96038517679, 652.531742281935, 666.577835150429, 668.906800403254, 652.604976342825, 660.436137961102, 675.404786324451, 636.969515675481, 693.922101466138, 679.214290637034, 668.464989326669, 670.824894870919, 675.030672135352, 660.283198648354, 688.005837511289, 664.08701763712, 677.281884083741, 655.375330020498, 667.722482987482, 664.570721029675, 658.436674638847, 649.137079321477, 677.728399603412, 675.386293773292, 674.351100254241, 664.136313814632, 680.935653025926, 671.968753072812, 680.459335959476, 664.52844453358, 670.232335649073, 673.70494338091, 656.457942098905, 705.541012874408, 674.500631943535, 676.880457141856, 713.035325728852, 675.178451033558, 646.710260034968, 693.985104677751, 660.866284951209, 637.10731569203, 658.577072541632, 665.619745882313, 642.58954209804, 649.644104524395, 670.20165363436, 647.679493904055, 680.034587970353, 680.612678522109, 656.492196468548, 667.892530789369, 669.637369976654, 648.278503965214, 673.422381627885, 654.430269050808, 641.462754004718, 682.871891662533, 674.758431275353, 677.381304304172, 656.862741256562, 652.480193295337, 675.175582359889, 657.564690536072, 655.145319174511, 651.041708822747, 677.664854682788, 681.736884219741, 653.967520568051, 644.974786423028, 683.684326260373, 668.083492301129, 711.654046287629, 660.599159592351, 683.929919740388, 681.239790976748, 676.839448114661, 688.657709182323, 695.693691745611, 650.317488090544, 695.270969422734, 668.71326857699, 675.035383555094, 686.507988708321, 650.024258731701, 668.144299978351, 699.419331567959, 653.970382486462, 690.166040021745, 695.157155965286, 648.070487613974, 663.354448167838, 682.268363293538, 681.160816966889, 682.300342903063, 667.593065426356, 687.318187461488, 694.998541393016, 678.651721201413, 665.2755554893, 671.054678682069, 647.27467473567, 654.79964718933, 688.06763006592, 690.661814692179, 692.14317983259, 674.729877837945, 699.131119732211, 676.949205225218, 655.639124628192, 684.252537575608, 663.662438724151, 678.702888529818, 617.558648809412, 667.095042371761, 638.666980792932, 686.822072538285, 674.710078353302, 657.795556696566, 673.211252738571, 685.455677626359, 672.969778319547, 676.093298598781, 681.425621876884, 681.212592391463, 674.957297378387, 681.742082408433, 659.503120843633, 653.8233305116, 667.000350486408, 683.661023500034, 671.920046966719, 703.536462957486, 662.536709866412, 665.772971445374, 694.358799941235, 672.612575779496, 630.986806172781, 655.817088045444, 714.14851870068, 677.245083264591, 659.762989254505, 667.6065023893, 669.198592734183, 660.615037857261, 682.994051152396, 678.747446803419, 668.317938305085, 687.279628774192, 670.17004708539, 670.077358336104, 675.896216938119, 674.469378806991, 690.458880609936, 684.32591469767, 700.44391954185, 695.62418904315, 636.752399921968, 675.985753464604, 656.302419947127, 675.374053357839, 665.645109647558, 657.200898673551, 661.41036431017, 685.747585125609, 675.660528407858, 663.510056375203, 681.57169445818, 670.52495003184, 708.519832957403, 657.400508979698, 669.912675053167, 677.79992518788, 667.599819917755, 678.976813540048, 648.518453172537, 671.370646419381, 657.917950784227, 648.337764992999, 661.356601598721, 693.559954866471, 702.676393488892, 686.73923346753, 690.627968673982, 698.900568518415, 671.33311535747, 684.687754973132, 694.46670586987, 683.835662576104, 669.098232207623, 655.259396170713, 678.512496696225, 670.915162880771, 692.400190872533, 672.966960875219, 650.891266707864, 671.402860783057, 680.252808765212, 666.643036189669, 618.672546459297, 653.173221213731, 665.629048198397, 651.29610751855, 683.653704027876, 653.875374274252, 674.456206924974, 700.209394151909, 680.950067197023, 682.97390828873, 682.158150210762, 675.447574900467, 686.900356371677, 697.616318842836, 646.710551349132, 682.315582703475, 669.007608095859, 651.257754829674, 666.073565693787, 689.328878493015, 652.725927791682, 678.180578616058, 687.724406821583, 691.498424279665, 665.761210185855, 674.366154159222, 683.693818761311, 657.696593119975, 662.402927157116, 696.81599850321, 672.983747496905, 665.611195306264, 677.568638559976, 668.23535914007, 661.689321894897, 661.746081759508, 653.85911528894, 696.074936141538, 702.054002677091, 659.229046151345, 649.749264476359, 674.365867544727, 685.77292002814, 694.718510740677, 608.037409359483, 703.44317579468, 667.419720735363, 706.528986885002, 652.950753579704, 671.842762044194, 687.543140281682, 654.433312903075, 682.680019627437, 676.542406656538, 673.504908228452, 687.319780899425, 653.061026946413, 653.563869891124, 657.104032127901, 681.310322193136, 653.691473831899, 649.403451880294, 688.983606379484, 662.810151263982, 687.796927659256, 641.116039510945, 693.473875143176, 648.421292841897, 658.337433499305, 697.261733742078, 671.827103477024, 666.159493304034, 648.210777175575, 686.044962597566, 697.883097091513, 665.129159588024, 682.922991060734, 680.762067143792, 672.030945376922, 671.854463243696, 650.253076729711, 679.227285495657, 671.935627585183, 686.505732127988, 654.857395009595, 677.277847742131, 705.633315692799, 672.924362198677, 679.509233146947, 665.089772360242, 636.610882935738, 681.694968628782, 688.361945956023, 651.902759702727, 650.116387759216, 679.73590560425, 685.543440650821, 703.614785289334, 662.532590185914, 683.591582545646, 652.811929601984, 690.969308626741, 704.010374882678, 680.119467047742, 654.329242474889, 702.266459935352, 663.713617636525, 683.617628689831, 651.068656842727, 651.845392584925, 671.593248175673, 649.646926091353, 681.647686654676, 672.123344503859, 695.856927844228, 682.85884733656, 693.115184994202, 686.475508847774, 663.66932821624, 667.284390794809, 669.567895750333, 690.464880748193, 680.248106265521, 674.371121661071, 649.577923901136, 645.19143073733, 669.629762168115, 674.061151713843, 658.445899901618, 666.533894471112, 646.44982786209, 661.026306971211, 670.690304892799, 678.945247638546, 668.045624130493, 648.322614498704, 668.96869618218, 674.659630481459, 662.870858498089, 688.505333236385, 711.06579965883, 667.998086517907, 675.103336315253, 664.592486841692, 671.691336591782, 662.056423995271, 675.290089351248, 659.865508251938, 651.89864222148, 701.225722525454, 642.303020624033, 681.780831278043, 682.539070120114, 660.318899484059, 650.567271958036, 671.860222228771, 654.377247390232, 670.129226298219, 660.6832216573, 674.802463580814, 675.972957517209, 679.079480835446, 669.435103634405, 661.078778642159, 676.812086828156, 673.601332008685, 652.752885719028, 676.32710736997, 655.816353152599, 690.009805078108, 662.551681124704, 664.735798038989, 672.727405534951, 679.406037903235, 669.902748679899, 668.961971346922, 690.391584630534, 647.427126474609, 673.541907988996, 692.334652300436, 662.109558468008, 697.697236253291, 711.047349583742, 670.025473473885, 676.131839422383, 691.238714663149, 673.856694794245, 706.407296992785, 678.886170084361, 685.799626391205, 676.53240121036, 659.691996157498, 673.848217997419, 688.700613894198, 670.818098471998, 681.573255014191, 663.741035501695, 697.00755840501, 666.294922750084, 674.223373439437, 682.834202429903, 667.969642194871, 635.15269548271, 655.826515616918, 667.788248828449, 694.202382091334, 695.871683289665, 662.470328665157, 661.680516880769, 650.155884223078, 677.201586539823, 652.174674043426, 652.343583699094, 681.022638885956, 656.844543873989, 681.131270545916, 662.27990525524, 691.72452358271, 683.786172834829, 683.050667253325, 707.05144514172, 699.253297046639, 683.232191938623, 647.788667622627, 672.694664293989, 675.751926099279, 683.391964266387, 654.031317852945, 674.812380467933, 692.622587916023, 669.380513336166, 682.036570526124, 698.234458671536, 679.554222034433, 671.36521105572, 669.448710885275, 680.005841950469, 649.268366304791, 648.105834422607, 682.601851581245, 662.71754833082, 680.247763606168, 667.395320460253, 650.865772033873, 687.142379996035, 664.237921625523, 667.063037582493, 677.657268613335, 661.674169194467, 699.821800826259, 660.302284796508, 692.413413298082, 640.253375965401, 653.654432424956, 665.141185245408, 674.670613923283, 664.685187961109, 659.130780706207, 682.603419724858, 686.986317166233, 691.833048073444, 652.589902009959, 696.824257731147, 650.112202239378, 699.653604104443, 658.281458834474, 687.984879696209, 681.542185101218, 693.103216506212, 672.503872727095, 648.85279859151, 680.634198256276, 663.816465617058, 700.476685518117, 657.973227351583, 656.447469465256, 685.78705173202, 674.893094766941, 688.604637820242, 669.514892498491, 652.688947946552, 669.11265563349, 652.275084191294, 693.940194260934, 683.778842651834, 687.701019269256, 664.492748590571, 680.309061000519, 668.693860271075, 690.533979942022, 661.684082871729, 696.781531751556, 670.517158662362, 663.422837615184, 647.962275944791, 659.763001681495, 674.150251255321, 687.971679704467, 684.932267552139, 675.409501949364, 682.736645657688, 680.216432362219, 693.674509194588, 677.505601029929, 692.930398183826, 672.272254277137, 666.477946586491, 642.696675160193, 662.230118472179, 656.759888038377, 672.449855141232, 627.588828053829, 669.176985908142, 689.090052454219, 691.795514092704, 674.627042284685, 683.462361643437, 657.889789745161, 674.337899811835, 660.687407156072, 668.002792370656, 683.68651479897, 670.324876533961, 648.89426997781, 679.173470353686, 631.006001164654, 679.131635668083, 682.764454779682, 643.155377640545, 677.107974167367, 675.356403745338, 694.839524989694, 676.291535335616, 682.169164435987, 670.490785566612, 659.095917293023, 674.526268043616, 688.377899596289, 685.938685910079, 684.406569351585, 691.051193211706, 680.352224888297, 688.990525053303, 633.907824213152, 676.268735373767, 668.48781584886, 646.766106907543, 648.389780532505, 695.427163648629, 647.331762009468, 667.540173673729, 689.541909535407, 697.586834030634, 683.187308181109, 662.99180704622, 647.858136533858, 667.593883110161, 655.282924634745, 673.272279270982, 707.450742625719, 667.969117699462, 689.958128955929, 671.718496120205, 686.98392110759, 642.192156832427, 685.64612819628, 659.270914035055, 678.553640702334, 658.829789026202, 673.88917556203, 699.838797611585, 679.390467791252, 648.134735109677, 681.119915939779, 688.577921074579, 700.367913599975, 648.103741938104, 656.880669976466, 671.976206319083, 677.238454151052, 658.077292249632, 655.141919548218, 672.27635931709, 675.830309115332, 692.398711990199, 692.242455008359, 672.763814184921, 636.443885027112, 652.722206282637, 670.902955491052, 712.198908626257, 691.095855411105, 664.957486341834, 655.762156808209, 706.016788362904, 673.939445968282, 647.082797331929, 660.169212815446, 661.466394512283, 685.267472595244, 646.964159755791, 695.883737462566, 669.907138306258, 642.144938354312, 685.999300962381, 660.843819872363, 707.455007047673, 668.225072601437, 682.804687596545, 658.563977714419, 672.128343135727, 695.356749012087, 650.636053708299, 655.938005598605, 670.20008816105, 707.342920069142, 637.979696772747, 669.718558512734, 653.940902606305, 674.101209273356, 684.863481151243, 664.367982620854, 671.601392095625, 677.386121381657, 655.939840335344, 657.481468621662, 670.725918709686, 649.179300318052, 676.583504545891, 661.893848442718, 629.204091644096, 650.928265337254, 640.534564868114, 669.072699294977, 666.570865025624, 702.086640211428, 644.460244652367, 684.904727904951, 643.60412627969, 671.538771890798, 681.781651959802, 658.765880974097, 685.038953516782, 682.677341994899, 661.623944440518, 685.06908905491, 652.259631974013, 643.983208373704, 661.487176796799, 687.87317982245, 673.989462778117, 675.023724800704, 678.133179576746, 671.127222734711, 678.098797177105, 683.724232595344, 672.941640829101, 712.019972682981, 656.243712305501, 690.495067603497, 674.190156634847, 667.616119770349, 654.215772915026, 692.751752355263, 684.42233419782, 690.975881709281, 687.912736979058, 652.56182972972, 667.902792978086, 676.179668026741, 699.831524033625, 663.851236001113, 670.907752337133, 666.040746544241, 655.60472982518, 675.249954966244, 640.222059118511, 689.430199153702, 658.027521943947, 670.186254768877, 642.426089322164, 678.186532344759, 665.225250975647, 659.191596736567, 703.069230473282, 673.062478848341, 722.536469065032, 668.006554957454, 683.051005256422, 674.833843370357, 642.904862786238, 645.84825167229, 678.08680036535, 659.255147556899, 683.821889307102, 673.466900546645, 657.694268861278, 675.552031595972, 682.925462883031, 669.930110933646, 643.007893338129, 670.991989600389, 661.322646403817, 652.655787363166, 648.875676654739, 687.296519854752, 662.555300808592, 655.239593654194, 668.89773382861, 678.253507487281, 644.330492827955, 678.644451927903, 662.983900828686, 660.259057875611, 679.195125036571, 669.406970271318, 699.427761475035, 641.140765742894, 654.827270712074, 648.425175961702, 699.069008710875, 648.914403983411, 691.795252298528, 667.570636799121, 647.928754061441, 658.580440983091, 673.110906937689, 679.610057253462, 680.938998059828, 651.223304342574, 679.382809254702, 671.823862502444, 663.839072282699, 656.475572180943, 681.700292612475, 680.48978625628, 651.102644282365, 694.348145265914, 675.10911076022, 685.501036383533, 672.643861767253, 665.372341706149, 667.684235696861, 680.088526089849, 681.465361186716, 648.100654143142, 707.704203397177, 694.407487614206, 707.708066633733, 677.290985432951, 669.924719390117, 683.141259623831, 659.927793144521, 673.036689848223, 656.877104012723, 679.693146954162, 685.771384432271, 663.094990968407, 695.520698076088, 676.481896646577, 685.319051097504, 690.179352990937, 635.509847121218, 675.667664421281, 671.334012034014, 680.96680391463, 653.814756051788, 689.723176409452, 671.049458401341, 661.312134661691, 650.064671023078, 650.771894655554, 671.467302806558, 688.2459105343, 682.186496123684, 660.561740754331, 660.855587062424, 703.893017198983, 703.605697698387, 688.158205462995, 705.600281001332, 671.689111602294, 697.732973001992, 660.695499720813, 684.017941672713, 699.529971840284, 646.326292490928, 662.815661953332, 672.558240565777, 646.442244509837, 647.262313159793, 645.94749790237, 675.518951866298, 680.287208493556, 678.587632220352, 683.740570818191, 666.280850090846, 679.897984130943, 668.852211309419, 652.646023451827, 696.284057863437, 720.579397082057, 651.581324617374, 697.906881404211, 672.248931769786, 658.543731469044, 678.37134090279, 693.442516775689, 658.012978664776, 669.681545729133, 667.874200126175, 665.364864909235, 703.678114604529, 686.021092758593, 691.052632349361, 656.82508453076, 671.267807440803, 658.22213270493, 662.070680905264, 677.851702148431, 661.353340952064, 663.531485915732, 682.588116164516, 685.503427828932, 669.294371984846, 700.866006884868, 695.332313595898, 659.268638635474, 653.084857849543, 648.282018267876, 684.206419323396, 664.83546164982, 664.236489402534, 671.436652976801, 688.609138827321, 692.247450093951, 655.823685044051, 656.872554405475, 691.391223107699, 693.670566073137, 693.864892212696, 673.156578508249, 645.245190690125, 666.986853921358, 670.404048948045, 689.768935446901, 680.320579443907, 670.181040036051, 689.545130646106, 689.938751441194, 678.098258535528, 648.713734273944, 670.685107403604, 672.81629629368, 691.171913444211, 657.928716514758, 661.403308575248, 684.023740842667, 645.452910337174, 625.030175903696, 660.671497408802, 661.107626771846, 665.047734549113, 666.510348769962, 661.060698038874, 672.325228782557, 671.281270349508, 688.003962988481, 669.105095077183, 671.113483606116, 676.610009191103, 645.933448111619, 683.668162061771, 688.376029312301, 682.01977052842, 675.896664594378, 661.384504797639, 677.295718208181, 661.847805975658, 658.448041184342, 680.360365875223, 654.416432991155, 684.458230028908, 675.05324974276, 661.662436222105, 679.169717484176, 684.465403748833, 656.925004242574, 643.861617191462, 660.368221971207, 668.068463893402, 670.108848805798, 680.840058896941, 665.619002455261, 655.153556434868, 672.989964239386, 676.693946189185, 656.930570192338, 667.550167713365, 692.421330368164, 699.075915748797, 639.225110854615, 653.401230216063, 690.806358278889, 627.120775636295, 663.264047320544, 665.952282285537, 665.329021720785, 682.77675761281, 660.252013295518, 667.189979178884, 649.562462065301, 640.781243287496, 676.937269623098, 660.177925507487, 655.506786874815, 701.343808722152, 665.21181123925, 689.846080627009, 638.812057926754, 656.150474320764, 668.528839612356, 673.835049463078, 693.973558908482, 667.805143051258, 675.013996909665, 644.076729775583, 683.81867522053, 657.875183684413, 679.389943217989, 675.379685564089, 649.063894840983, 666.276118458546, 691.853958873332, 683.349545504752, 671.591273984191, 710.077555413135, 662.609294137738, 663.14752467703, 703.438632567135, 677.54980832757, 695.752805734748, 672.97987187592, 674.143293711211, 651.969878731988, 655.569666556521, 631.383869512343, 681.118596125559, 649.541608985584, 691.115658437965, 646.501872127711, 683.302875107435, 677.103378139851, 673.273351259483, 663.282081971441, 673.293500079569, 671.649914137721, 693.823095700324, 634.520861294972, 653.626567350598, 665.251610023015, 658.935251275992, 678.000614494729, 651.166901942623, 664.306596146452, 692.075089432699, 645.414377850187, 661.10704919962, 717.501578835949, 656.236647532789, 707.696700582917, 688.736170601057, 673.259160079139, 656.17113129184, 652.724899498213, 663.241241076351, 643.076125465974, 643.764391437357, 659.763029553529, 709.491209062957, 666.580314336799, 695.966554347115, 626.50968870314, 655.522560220232, 657.334828464965, 665.257183540958, 671.124249250821, 667.537166504722, 696.510132107629, 705.583304502822, 662.070585162851, 659.51508482856, 645.733599649276, 674.737081990269, 679.695299536709, 671.260921629075, 697.131056311432, 685.802731813709, 660.634558664196, 667.27605512725, 638.651881589243, 685.84705244974, 677.137583214638, 667.913097522945, 654.581551959093, 661.449774173056, 673.575222470059, 654.3783274359, 686.936917673729, 657.106761292243, 660.609280325179, 670.230542967358, 680.390014811797, 671.451820435798, 660.158915328754, 647.82389302852, 670.899053388417, 688.488727558833, 663.197950721711, 676.444540854591, 670.07081291135, 694.087928275133, 699.602427444933, 630.212206910442, 692.688798789579, 670.215494812442, 660.254792637629, 671.162858387507, 633.695611028217, 666.358873300809, 664.957546505408, 680.168833194292, 665.571398320213, 690.41542675986, 688.68087584918, 625.20063433862, 679.88053544173, 645.131923910264, 703.601239775855, 656.418801280129, 665.597200426797, 661.754987269923, 663.271790793444, 671.903687801471, 666.586280832926, 680.018087183876, 652.91114756915, 665.346938138965, 705.554129188195, 676.426331219833, 663.82724866798, 672.34150929718, 683.425755036774, 659.673916984933, 661.143044389214, 663.459346377862, 673.409775879436, 656.877020321906, 693.826326467588, 662.601747549117, 673.103744540074, 708.475148869674, 644.704291508917, 683.76699258912, 648.922520941319, 689.809986814345, 651.022615617542, 646.749442484877, 667.256151737469, 670.023785541852, 663.427973274017, 664.781253882993, 655.455783800211, 664.107869322463, 668.431505273771, 658.359619569139, 717.361488502793, 662.653788129356, 640.710888720988, 660.823743851019, 665.817569055041, 676.130996548412, 721.749721975036, 683.925590146824, 669.947216311388, 648.29271426301, 682.624190865109, 707.269819806276, 662.984296153934, 680.564968028428, 653.144421998837, 646.67104998461, 646.948631897333, 671.461298308201, 656.046403654325, 654.133125518082, 703.978146355995, 707.673053179232, 691.990476668305, 683.058369095368, 684.119750021198, 693.114149924927, 637.642485826242, 669.051909812052, 651.295501543275, 652.958146383797, 697.537818955011, 687.302266914293, 678.037806594842, 682.037832552847, 664.30593203592, 664.766794536091, 674.829412437954, 672.542205536548, 679.755439130183, 679.016826778565, 638.707025507909, 690.801199010088, 660.935951184391, 672.381214483789, 685.891960077737, 676.766797549442, 655.880215896434, 678.520458895939, 681.091745662809, 694.94530152172, 642.948007665207, 683.216412729831, 705.870996984459, 677.359041920819, 690.649255584471, 663.716612554409, 668.248567594205, 674.860360673958, 680.968377487811, 674.624163890795, 691.197426825079, 647.79084492567, 659.235812128067, 668.252887170652, 658.863353771182, 668.50336077685, 696.13944312719, 692.557913591901, 702.983425103501, 636.394859613836, 679.397938560121, 688.920231304494, 671.087153027039, 670.770461979891, 714.402425784025, 660.845433282438, 667.128604644601, 654.928537793463, 678.565222482531, 680.057767813722, 660.294655055386, 652.712532171536, 624.265200352662, 673.79630115126, 718.70297954623, 663.83683617744, 653.718422743465, 663.459120795991, 671.091073708325, 686.011222283418, 675.892021588837, 709.179041041339, 680.241895669586, 694.307945436103, 673.06801885529, 659.485229021515, 681.78267195232, 662.62204320081, 651.474210485007, 683.790008451335, 673.920090259266, 664.81576508355, 677.324886357737, 685.544544500219, 658.134962435627, 691.773755405858, 669.782733672251, 646.577994353661, 660.307892274672, 691.176525616394, 668.506184267687, 661.718060537274, 641.00142688344, 685.413999193178, 650.657324978327, 678.866023366303, 674.486344621426, 663.294333304303, 672.347663342735, 641.677890286253, 641.932100957854, 671.883444184495, 684.072266953362, 656.726901948933, 670.892245933391, 671.510134055546, 660.396256746874, 721.179832018121, 678.511625212199, 680.11483464696, 672.06890182472, 663.597638021662, 681.038190316535, 680.802763265367, 693.760890397531, 672.522021157059, 671.436565532573, 688.08078644899, 641.352229101658, 647.602114940196, 685.3217121502, 676.390948793528, 654.199884159518, 712.159440490094, 705.758113132084, 662.416086658457, 705.64792367029, 697.951206185367, 681.343587697023, 645.714541203072, 661.351926881671, 689.388901342927, 660.953455972455, 671.03215805864, 659.27553021676, 681.144199275314, 664.068053121956, 669.41492730016, 680.984909745545, 705.998571501456, 688.50931328276, 663.116421378716, 647.526807439602, 653.512174543141, 671.628156874159, 671.234990295437, 649.52232056172, 687.190085975118, 667.599896098578, 665.379162246471, 653.775282517998, 666.975729361592, 665.248094944746, 679.020772876609, 626.857907603702, 648.015486372767, 701.222713907544, 646.614754200722, 657.143509748053, 667.035850707233, 665.753142038701, 660.782296977529, 694.118404523008, 681.921408638853, 642.22059402215, 676.643344912802, 649.61662026414, 660.554754071399, 664.084581601601, 671.478622534186, 670.545288944008, 688.388421080936, 685.898775345321, 703.161700238351, 666.476741342906, 664.005011455597, 689.98075025, 664.309798885951, 666.726650999005, 663.19169285401, 669.559987977342, 659.516364125509, 666.917353244292, 651.500108921053, 687.951817538336, 646.709071643889, 682.078705641359, 676.266548049657, 620.754844161592, 664.748614962945, 648.901236175988, 686.253544432874, 653.825141142298, 676.137388063303, 684.367648565502, 685.761461801413, 652.324068768488, 650.903194703512, 671.216662355479, 658.776459654396, 695.757013312529, 687.449274736931, 689.374468571254, 668.973093295933, 641.02955550917, 668.441892230835, 661.27251809863, 670.469146073159, 654.129414670705, 662.479965969158, 675.303104016211, 682.164983574104, 668.619477034946, 674.74554168034, 670.325598572743, 707.581429831327, 669.063019946941, 689.813620370296, 692.365656975767, 705.190223151374, 703.562965839161, 666.299678672555, 703.183531893027, 666.724541952194, 701.271338473195, 675.042314215317, 665.504621789793, 695.147117740819, 674.6101861414, 667.40779656218, 676.13811570347, 684.861534922425, 651.710228445563, 655.834349901784, 693.777353826152, 685.324411219837, 668.683616676416, 688.167942348457, 667.643603124657, 678.389702668846, 659.081706168859, 690.255316367483, 683.889336089838, 639.034548594563, 695.815187677398, 679.037056309978, 666.89078644213, 685.91879150333, 670.931173071982, 712.351122150978, 700.79945001558, 682.85932948001, 683.519914271526, 688.513174168001, 689.005246532292, 698.237306412194, 669.002588385811, 663.489010365153, 681.04477617181, 691.970782850869, 654.862517279506, 684.823382006452, 687.098569927904, 666.035636982676, 676.54357858239, 676.829761035133, 660.954239335939, 680.445309421274, 655.138187092806, 671.594073279196, 689.936275576699, 650.679864693854, 669.183284115461, 686.133213546251, 653.28750615663, 662.659942627901, 666.805014385171, 676.35696330718, 682.760061477815, 706.065481287867, 679.280578297887, 687.269518541987, 674.113157005718, 658.352820957294, 683.980020798277, 688.367249224401, 676.467087981465, 655.599090818271, 677.894344226116, 682.994635070639, 664.016134860873, 680.039014495706, 668.337513944905, 692.577920478329, 690.982191719252, 654.166160675702, 651.446364270147, 668.646459255989, 670.844494233545, 675.569050673462, 641.625367101431, 691.878511504958, 662.042388995687, 664.138946467294, 650.897201253707, 663.196455767395, 658.930878333992, 674.606563784031, 665.425810353008, 658.311393665314, 689.427832917801, 690.976509014447, 679.945556194965, 682.49478545597, 686.643322721029, 653.748226000507, 684.587068417785, 685.259026521647, 676.139291971387, 694.799072093134, 644.504350104316, 669.76959886726, 709.366175767982, 672.988953408563, 645.144732864377, 662.090313945586, 684.168208625552, 676.170284117798, 656.695481912922, 709.369110819694, 684.724664111387, 689.440083135289, 682.260211856726, 690.555917422157, 657.350224894853, 686.786015421289, 696.532561564726, 674.897026971886, 656.13776970418, 679.839902281337, 669.305723149465, 668.484845866345, 661.298749833072, 669.494088070118, 661.34274746357, 671.459319085772, 676.628946706377, 677.829846409602, 669.830539630227, 721.734990627396, 674.661803673409, 667.317438587039, 671.855862952062, 668.881428637111, 671.392096188742, 684.098779369594, 663.472407364528, 646.103813036254, 680.818766783993, 691.723415992687, 691.437131809333, 679.364820780747, 652.411984243958, 644.437704952041, 667.577414356041, 671.651961291436, 691.731816661337, 674.523219918315, 670.063533911323, 658.368609743248, 676.809015897307, 660.59664572066, 680.464449359918, 696.671823477533, 641.722457342284, 671.022845432726, 690.389265997003, 665.143067575518, 659.53329844109, 694.865720114894, 664.911306705771, 653.236276560116, 666.325617099478, 665.204454415116, 690.736919524397, 672.839856066749, 667.292705409199, 699.723149435099, 685.541508676607, 681.962523726958, 641.652744300117, 653.388834255659, 646.68492084427, 687.123848973897, 653.44906278223, 671.14520629123, 666.387883684805, 665.558298529693, 678.208559227317, 671.84188615174, 664.359310789577, 672.862773450249, 664.459783943894, 666.67255827678, 677.118344190834, 675.089250849084, 665.993998939189, 677.809738137321, 677.396776020829, 683.175816281178, 685.187006796383, 699.432198625307, 660.632808044191, 673.266316198873, 667.941906349256, 654.258214841425, 676.198922852032, 671.489954674154, 668.742327558597, 655.959992276732, 651.514281212156, 660.472894969238, 666.048781044536, 693.907276942614, 648.760694724362, 644.927229151572, 704.059414238345, 658.536886784345, 685.085448722801, 683.340619290147, 689.056206104439, 672.680560214437, 663.512667981308, 696.752078037546, 659.555442623077, 720.332405191501, 645.499026950047, 666.180638914676, 689.582834323628, 670.633887939706, 686.854252060171, 682.913105654283, 674.506028106569, 683.727449680108, 686.007447549354, 680.872837323817, 669.920949046235, 666.94413625836, 677.362324523897, 678.861538497846, 653.826711155364, 673.456970250252, 673.196769452365, 694.187458266835, 677.042492313099, 670.308402870893, 676.568608651032, 695.307284296776, 694.919855763487, 658.052665961421, 710.370136800759, 680.985737460684, 687.65715205275, 668.034931851771, 665.788885966458, 689.856638794297, 666.705806509213, 651.947173171615, 682.759153123889, 655.126036147095, 688.687881277682, 674.484156351063, 661.421558156681, 683.736465241284, 673.853642038665, 690.677622193094, 649.212334647159, 664.151090493862, 686.406214812721, 657.894507173074, 702.43288318399, 645.052461693871, 663.886728665761, 656.773485552275, 688.161833933659, 665.942425308693, 681.518809721461, 649.208407675743, 679.971792533851, 678.398148693504, 661.43124794359, 670.8893801153, 696.308338821697, 689.194097623121, 675.196314392561, 657.119701876295, 668.24377494141, 678.979342322645, 679.37397454949, 680.988688232957, 673.95835653728, 675.871980486599, 670.066049535003, 689.969562837486, 676.76662271877, 686.873861713893, 663.941685371713, 669.193491318183, 654.359049734591, 684.8872338968, 669.290146521741, 689.750985816431, 657.892947890865, 677.774338351295, 678.886902558072, 684.705855000573, 689.603229455182, 691.758117017259, 677.468482444984, 671.481590879522, 686.228857047492, 666.653377834544, 663.036523594346, 684.483863219107, 679.220583415035, 675.381701201117, 657.520419733348, 664.411865907946, 712.104533160682, 670.358262696612, 672.703901558864, 674.938887086176, 654.61727459125, 714.363894318778, 699.672033299047, 676.848170042159, 642.678116206632, 652.407669800066, 673.455078399928, 650.075294659482, 668.198339373331, 639.557875938357, 674.578186591317, 662.878156278656, 694.610448696354, 645.88797642004, 665.378875246127, 678.441837164475, 690.44571714531, 659.8111332532, 665.4789000101, 640.067103868704, 693.85337310388, 680.473475757659, 667.720028710542, 651.933861166203, 699.435930235138, 689.562736215512, 691.438715765554, 681.461130755436, 688.84434014373, 654.809400654542, 680.153964173855, 674.077025846714, 663.057021652246, 682.937626236934, 691.408990888633, 659.984681307436, 657.726160025112, 653.483121991923, 670.874539457086, 692.857524422811, 684.561611414161, 672.975817852772, 625.103526759685, 668.989898277598, 673.357339971099, 683.184995298829, 664.834948755181, 675.543126415412, 678.937438424531, 657.327934110817, 646.15494058507, 670.936102841572, 634.980913349602, 669.9799899029, 668.456807486289, 690.219379244768, 664.550514540463, 630.754936892843, 673.52319131616, 674.09553363335, 662.32895370882, 675.295715496782, 680.522983366708, 665.998239384561, 693.087082881324, 662.429767825195, 668.618353779645, 700.603332928509, 683.387734776765, 679.572933645161, 645.057154953186, 675.114791786253, 689.072585885268, 682.625407113375, 685.808101187102, 673.157289607433, 679.652118175425, 667.280996925523, 700.786932950403, 696.270419607614, 665.144890077008, 687.497055572298, 668.809798097821, 681.696733009122, 661.177676516115, 670.006512534676, 680.404764281452, 659.259670748209, 634.477006882746, 651.089597735771, 682.326266693875, 669.196478423974, 665.621352149398, 692.832610072181, 684.844040034772, 664.039036577312, 675.74860970632, 659.021041237194, 657.759897080249, 688.925360863411, 689.579369460554, 672.049688411105, 647.760703870768, 667.220266926123, 660.840378118164, 671.964688143539, 659.443232890998, 677.823632180285, 679.503015949036, 685.899880051891, 678.506451397681, 662.194801676857, 685.436589959827, 677.980622925088, 717.110563905457, 640.103095485021, 677.417912564973, 662.552590544463, 683.578971237661, 689.901976215389, 670.282542748796, 683.95550228877, 675.118215725129, 678.041059352833, 668.103953121274, 684.825004073299, 694.460798327482, 658.067505063568, 652.874586673564, 646.85150957515, 692.633267663313, 664.576637933383, 642.606145824536, 675.48952906374, 649.941829166961, 661.472264254321, 671.191222356463, 649.199022414813, 696.500212671678, 658.672122606683, 658.536177729347, 640.178085248978, 694.715577544287, 663.340927528408, 682.59131178297, 650.71278946587, 651.515249045302, 654.968348627452, 676.84706752465, 684.911885516982, 663.862028986355, 669.677776387244, 674.385312679781, 664.522852976329, 673.572694469168, 684.15874684409, 652.802201777257, 641.966704843868, 656.103577041534, 678.096889688217, 674.817881030577, 702.025016363927, 658.998422303504, 662.18458580525, 670.739187698239, 689.965124752338, 661.27289997491, 666.984503317962, 682.663012746048, 670.299949939278, 669.240593248501, 674.700614440228, 675.898225694526, 651.204823907821, 647.152060361344, 675.933848708151, 693.624688467701, 624.783267745892, 638.606553244613, 662.547804819568, 645.142082722519, 653.359975160767, 658.317828560526, 653.430496527857, 676.351563842916, 670.182224749912, 676.292639527907, 681.242546954486, 681.82083044606, 662.208645503729, 678.835626495389, 670.748846677455, 671.157678155171, 684.427890931401, 672.091714018903, 656.139241276065, 646.023061638919, 697.202520527516, 677.294670327957, 697.655079053938, 650.218159753197, 686.755608997733, 679.764528990994, 656.05710813231, 661.390160703522, 684.030015340347, 664.720530654584, 690.897106112646, 682.813393397501, 681.083085578672, 678.417866288691, 674.779352004641, 669.743672653301, 661.80346982375, 671.021358051672, 669.615608686509, 662.108234255556, 658.528201374775, 678.518548573035, 679.592160561332, 708.819535104091, 682.497843099205, 656.695745748977, 670.62228690031, 698.969360807554, 686.670225995342, 666.65473275663, 653.519122184433, 678.866379045214, 655.658967466861, 677.356116245691, 666.244413036155, 689.160594685405, 673.208793953869, 636.131690333882, 659.112030649871, 648.999714346274, 655.212546461706, 688.208448576782, 690.609137883326, 685.04434008686, 716.835650402555, 644.563350954318, 669.741120431552, 657.632792707913, 681.761026503902, 656.237493192978, 676.800545840994, 672.140787882449, 653.850068227377, 656.101352094821, 670.269681136606, 679.550314953443, 687.364818454693, 670.813499026155, 731.196760365664, 654.897026719674, 711.21163787103, 673.53271431459, 658.534499457851, 668.782263484644, 645.769982887085, 671.193897265716, 671.854428618887, 659.572875672917, 695.794473539274, 670.674865338108, 689.861981583418, 664.67514652124, 662.930533098595, 682.957751656966, 645.208616637253, 662.195720211213, 676.264193266171, 690.996171921175, 669.548944325365, 657.738523759175, 637.757023182118, 716.87565991406, 665.031136249294, 644.30085449955, 658.90645956177, 701.827511252121, 658.454040552288, 646.685250780316, 674.962841505401, 654.180442043049, 672.159369871299, 682.389234801349, 660.964340952754, 647.284296369701, 658.364662933119, 682.247112504888, 656.284119578202, 669.78464145124, 652.503157698955, 648.403833902103, 673.769489785157, 662.688581242028, 644.593424259278, 672.260569495612, 698.76267954859, 668.732909376165, 671.964767264627, 674.891223701992, 668.395188365929, 666.395199777221, 694.246973999202, 685.623258312782, 679.985676006007, 666.265356855995, 675.826502874588, 673.581097611946, 700.048481520986, 653.868821671121, 673.624382520355, 676.93169286655, 660.962580959629, 672.389450857291, 676.70062834175, 640.094066838469, 656.252698625561, 647.697680388717, 648.971291215222, 651.588181727469, 664.649168751562, 672.763962733741, 689.212295983184, 683.550042917851, 683.91750992668, 655.554669243003, 691.860253486741, 684.389006370021, 692.15805357864, 683.269080389654, 672.002652236567, 670.85554786131, 657.183303838539, 687.00716712392, 679.886899049026, 673.659644625249, 700.909280701969, 677.916805337755, 675.33143176882, 640.389288648926, 695.812005072428, 656.201064817912, 675.86471154769, 665.710317423024, 698.470505901104, 690.136214666066, 661.442428903252, 660.63055658126, 678.737913199443, 636.816029618844, 686.878986513344, 670.088102308518, 698.823737257714, 678.473402178564, 680.368636401829, 683.765415725655, 669.098293941976, 669.508282295977, 669.728056041219, 653.803235801187, 681.762984511338, 654.525023679348, 702.98831272981, 678.565628189172, 688.800700437617, 687.8107254504, 677.18069008592, 661.363398095335, 687.268136178303, 660.567939047865, 692.883464643085, 711.771566322809, 682.116886279257, 642.672868135193, 682.994671765752, 674.141844834479, 661.9231304833, 680.156423852793, 663.640049392294, 658.961438380067, 680.699525730625, 683.272996834915, 659.005262574963, 690.266597420555, 674.831379504431, 657.371788018187, 682.177633133046, 667.797581009723, 701.06893999173, 665.740454243048, 687.0821640444, 668.265974752643, 662.862374206716, 692.646162925958, 670.176049354652, 699.366024773709, 679.061393577766, 697.211674874914, 668.577658729345, 666.532716278615, 650.193161921729, 659.97597873058, 689.409467824473, 682.289517194808, 654.731217584181, 701.255082542626, 682.305543470949, 693.55780091218, 677.280981083244, 673.954362348407, 664.878309862994, 694.884763296096, 643.862358780433, 663.889469430695, 684.368862267932, 676.938740318585, 636.578976914975, 642.080768575229, 693.284449425914, 693.290954126996, 668.008173083162, 666.697628721248, 680.799019834622, 687.821624092882, 675.915079410905, 679.547745575986, 689.808488672747, 626.502223139723, 663.175280759104, 669.151401337361, 664.511672369933, 679.929686222517, 659.998160764645, 675.437109659337, 665.516613916231, 683.37954351755, 670.569455427218, 697.797281632801, 638.500590667127, 677.823513578285, 674.584319043613, 671.967032415214, 671.976083452868, 689.315299063345, 673.486735900679, 686.648895615058, 701.735082982339, 671.279876050352, 659.599916103642, 676.550461497427, 663.002429774946, 688.257787281761, 654.27099668711, 677.129018461182, 670.93317638495, 656.949177689219, 679.416968767282, 645.534375520465, 660.515079652383, 696.374738171624, 660.182468353691, 681.133923158015, 672.710693386641, 677.073869588795, 682.718696057124, 680.435658731996, 700.968727079036, 691.383016445192, 657.986829323115, 701.758177616486, 687.352710114399, 651.357511092858, 690.411800478694, 680.157996611439, 671.043159672621, 665.834753397898, 668.911492602742, 667.064068400038, 663.832661514099, 640.914125791591, 667.233696518402, 691.458071308924, 654.877652546135, 679.83340579183, 674.70563365142, 672.363681318876, 680.433721390265, 684.323126487046, 695.768059112202, 650.920737445126, 679.228689114806, 677.211568976713, 683.389581154419, 650.650743403055, 680.206311111364, 694.003577377306, 695.062066311512, 684.624782156955, 663.948912643148, 653.546787835871, 680.243932087492, 688.641580911763, 673.373778695508, 691.527289302839, 661.082804383438, 678.665464184401, 679.228841052061, 666.044441055336, 692.425800830299, 669.177886770374, 660.15601072514, 689.125426597728, 672.36962179812, 650.590729368809, 672.264547225101, 674.424213974377, 682.096858472514, 653.918634887997, 638.133462540489, 697.907057305969, 660.377058563772, 679.14663789615, 673.946201167303, 685.517005732937, 667.048239093446, 675.442351686996, 656.192004008617, 649.773460460093, 658.793647504599, 689.02666698599, 680.382241480627, 689.238029971763, 660.88465344584, 674.598549726811, 667.021612806662, 660.747337219863, 663.033930392853, 682.68501308325, 651.858689890175, 663.159280913232, 697.843411593541, 661.362747966416, 642.074401557466, 657.880387297608, 667.590889420614, 663.832659195827, 672.541343494134, 673.69785162484, 683.728717798295, 713.078641193514, 663.723934257193, 699.220410245452, 649.868776576705, 690.755211683277, 675.570720002689, 694.02850493054, 665.611985008875, 664.982718288715, 677.589696232257, 654.575615022088, 678.307769308215, 672.777869062574, 668.563304131247, 647.651706665614, 705.800573292138, 681.085736066308, 638.405292100602, 680.905420544936, 690.934785680871, 651.1952920827, 682.423842294685, 720.010128438916, 659.790122859597, 687.464519386434, 671.100269422279, 679.743654196891, 634.735845921692, 672.833130547853, 710.352358164562, 652.917279352671, 662.963186462897, 695.813733152959, 681.177612736471, 679.167718344205, 667.867123152972, 668.952250661093, 670.1465295568, 674.961522014585, 678.983157398682, 684.596196587586, 643.284877831749, 682.893865983607, 701.506042223361, 676.583980911808, 663.877619925426, 694.491037102032, 628.59366987921, 678.328043130513, 704.657500634472, 690.667289007975, 661.653826497551, 694.213170349348, 657.228648998047, 666.507143574053, 644.605474016594, 672.702782594892, 688.365281746507, 689.685088334659, 691.943363905937, 685.323566818707, 677.475952091736, 653.467806467399, 684.438684398839, 659.955517867904, 664.402838294712, 642.119543808665, 677.535636466764, 659.356009689112, 665.706723791613, 666.872787594894, 642.819514065536, 658.677556775521, 652.4752369815, 680.481389077744, 653.914101015695, 667.58280328202, 686.217715220671, 699.565814564333, 664.349289848593, 681.730810468482, 705.856377176278, 666.339083817501, 662.076097452314, 692.4643818347, 647.203746733839, 689.354591541924, 691.313651721467, 665.578630194386, 676.160708728728, 670.340548078468, 657.033867645849, 687.895117930121, 689.757914697135, 664.480557886138, 656.333727943661, 659.553112897325, 700.649241712671, 679.923619547028, 670.035715730467, 676.037240030834, 673.341355457383, 690.449943876509, 690.478413477937, 684.787692567332, 676.368761054606, 677.198155595254, 663.574788540501, 650.089943649716, 685.443449309458, 673.251256624625, 664.116838115896, 668.145427037082, 648.463400213314, 666.408523567398, 707.79743033136, 669.760634219539, 702.398958661923, 668.381709265288, 679.045879142976, 719.91779163992, 660.376487539147, 683.950749848402, 661.277125597718, 638.289662742261, 668.165492843258, 672.980276994762, 681.177911828173, 694.851034720421, 662.029428658931, 661.026220511032, 682.300135657004, 680.813615031694, 659.783957445068, 673.71742849444, 657.358786192552, 727.804159640503, 698.043253888425, 668.783734908958, 686.518265895984, 639.896470656973, 692.799566339086, 653.294024489625, 681.389513639384, 700.970716895573, 690.394980740789, 654.532517470378, 686.150578723605, 667.716303401667, 657.101180055002, 680.405706032688, 672.657342868789, 666.557420914562, 669.271728098343, 702.058527130149, 673.737330727906, 652.518328883431, 691.672540988927, 667.551481440236, 666.47934137263, 663.974748707485, 693.472283436592, 681.926816800147, 663.955247967579, 649.833170059613, 678.87572536046, 673.908580201516, 642.776797566381, 647.420178067011, 660.75191834685, 685.187754644561, 672.018370928144, 682.069597832062, 689.256645253599, 674.24010831774, 677.229641300339, 684.614628997638, 666.732049248541, 697.446349528622, 679.266584080021, 672.443063812684, 680.26254664822, 658.166725399774, 687.023505538497, 684.386986483765, 683.207580244073, 654.039607865808, 659.045704958929, 690.009937833028, 653.126740612919, 702.436010654786, 662.193700932334, 668.173328916284, 687.521368199176, 663.007731754894, 651.873150020554, 692.546870141363, 662.729561909241, 679.295307193068, 675.983926731608, 670.980931687405, 706.625923535143, 688.429373557215, 660.29230789369, 670.908411185479, 641.57598252185, 703.674312242786, 688.596659966964, 670.623993578583, 701.453906322178, 685.895918537223, 665.46637215232, 701.23146657881, 660.682734352621, 652.474681397891, 668.754497501015, 672.12278199449, 664.597127159092, 661.948652394049, 677.726708842901, 693.752194707829, 688.888873412191, 697.164611635964, 653.946034202042, 667.652035926068, 702.77368401533, 686.188843055897, 668.383192558995, 677.290017788266, 694.282176645838, 662.715894969555, 688.55229562005, 651.391016767748, 655.513055490255, 647.372443282548, 690.01739249465, 663.072653632348, 670.749625968033, 667.596042865329, 660.993925498198, 649.192381094528, 655.617744537388, 636.505084797648, 675.490997733597, 675.522173547129, 670.181917578371, 681.879525264082, 688.047318282683, 655.481758245997, 657.781426578453, 706.007216639525, 662.456720214213, 632.820278343743, 677.57817352302, 671.172958573688, 675.50552987287, 642.769362000255, 697.81053267536, 682.322943660677, 681.741211426056, 675.183599737853, 661.972762683917, 664.252287836159, 701.336690788836, 669.485531398196, 651.48711967123, 652.532645481453, 675.862633511858, 660.67222957152, 680.719726583197, 651.85037864454, 698.703368956569, 654.495919709813, 666.380782998645, 666.263720010003, 642.596743062754, 670.722117426298, 688.703469856001, 703.336578300301, 656.972041752083, 684.595611272138, 674.367335070292, 683.624284495234, 710.487795089666, 669.342436687231, 675.61289243075, 665.995878825835, 664.800790410503, 682.161583110239, 681.128210308512, 685.986791411433, 665.330714206033, 650.714105226222, 699.801555381191, 640.261147926968, 674.465544846637, 654.849856309333, 666.600517474277, 689.069053171839, 637.515359133155, 690.139792871995, 689.101461955125, 667.112008834415, 671.576633101743, 654.418811155849, 672.764195804721, 658.867574484644, 660.422194189981, 685.749423576863, 658.264326989338, 667.028037190686, 664.03406553771, 659.878121808894, 673.912581271753, 655.883901873163, 681.132428593731, 670.112163329567, 666.591196490111, 662.345267039438, 608.72188938926, 698.529464410065, 652.546424696036, 642.161829341374, 672.321486636761, 658.966591496689, 664.988414445606, 672.670427822009, 669.467410970794, 664.182377217113, 672.43094230231, 692.722264242072, 688.749259843217, 645.184143525246, 695.399937071541, 662.136625059708, 671.245692372408, 674.285886004134, 666.052124477134, 664.140243195444, 690.911740098431, 653.499844866772, 672.533293943929, 687.278637650546, 711.196202364066, 689.633034169988, 683.102189850935, 672.845818100082, 642.979675576607, 683.321991150889, 648.127065910088, 666.677155021058, 688.494337513751, 668.194728150445, 690.689768364761, 673.987686295125, 691.407884300524, 654.970966934145, 681.449346155428, 666.459923697717, 696.732079603269, 642.474514579263, 652.700058911857, 708.045020068453, 687.801137311419, 680.410445765701, 681.186517569743, 636.174451195696, 667.803140970517, 652.47481030191, 659.933098233574, 647.006906919768, 673.724525957589, 647.618034728405, 664.305395934105, 650.774093649016, 660.126588485596, 682.415580987737, 669.895915568811, 652.687253418215, 670.545704069686, 675.808758032661, 660.369981998131, 661.41453494399, 664.534037617128, 676.81626393678, 662.847853826638, 690.860993977648, 701.021361135851, 672.962709552806, 689.533908159014, 662.629251080701, 647.625972788548, 695.599500298819, 682.107657159596, 642.985347767381, 682.071801209736, 675.208057185733, 680.661884049339, 667.724753781415, 665.268987844111, 706.677991459868, 702.623747725564, 660.800977236696, 668.174978558093, 652.910151083934, 652.281420921471, 667.402945519499, 665.452143529616, 680.140566079999, 670.823027116663, 663.261237269546, 666.723235441012, 702.523853804563, 662.789190007776, 681.084876712219, 661.297650537566, 688.363001565456, 664.472180384469, 667.899193823399, 689.040154236064, 702.496070790948, 650.428156141083, 672.603633462434, 675.427619946997, 663.541882627908, 673.979905580269, 672.863763839524, 682.48024295217, 669.524140242856, 678.525106160648, 684.855718098765, 666.236671441672, 635.477880366264, 693.184316357425, 651.242485406624, 699.472290961998, 648.026473925383, 661.204913173899, 679.19680232903, 668.606539391541, 664.842604913824, 675.645079530036, 682.410336519865, 660.913174894098, 644.879534007852, 656.407080332405, 675.219007340579, 668.094570433944, 685.967769772083, 680.453742395692, 684.621779362937, 685.869331286319, 680.670375880834, 668.978354736241, 707.965038821763, 668.877353545614, 691.132831076845, 652.822433831948, 656.420373506489, 672.30863496697, 666.954901076015, 663.499860625027, 655.288403703467, 657.771694341562, 664.600859636309, 699.152557522901, 672.676462442496, 722.688074831683, 676.584378053722, 654.460076937168, 682.514322709635, 696.931724280968, 667.910273292317, 675.192118058634, 680.354650172319, 671.595453326747, 665.155252383364, 676.604812367152, 682.611660965215, 668.411657503628, 661.772724512738, 657.652441491728, 666.874563341077, 660.645602240531, 654.998103083633, 684.108000801333, 684.770330253996, 660.133101255204, 682.41862358776, 677.775195464868, 683.909939899584, 682.179106340324, 693.777845302596, 691.138201307192, 680.286795487718, 672.323658152941, 682.327933784746, 630.575088696345, 651.095407574579, 650.513816957001, 709.508954437518, 684.421826429682, 667.064000118604, 668.161292298235, 666.120517710123, 640.15824166222, 666.318533721729, 668.494429419903, 682.80376585139, 691.584672955344, 695.779109277638, 660.924284648759, 658.127082380747, 688.301140901562, 661.493957734661, 682.076976635174, 664.482672098756, 652.052034786828, 686.711549938999, 652.500138120192, 713.733821562229, 654.971748802135, 653.7617658476, 666.915835012835, 667.445233152422, 680.639091290547, 683.80932526223, 710.817586216485, 684.858326723091, 662.963277592711, 674.445097205202, 661.959180386837, 666.997870550632, 665.6232023354, 682.979577660789, 673.830352902315, 674.831435666163, 666.699506543841, 678.413130851966, 717.685931856127, 673.138600717687, 690.709290521272, 675.478223874726, 688.684015000689, 674.998961705019, 656.953711408692, 680.163617428186, 659.699864157218, 662.755620109795, 689.31314527244, 668.551642787492, 672.499037378311, 702.678433603843, 653.830605773542, 679.566310626232, 647.751454283184, 665.266596129334, 660.182351795998, 685.086027937949, 684.44087845901, 673.17077615276, 703.321712959019, 671.323138604794, 670.126094200106, 645.373965557729, 690.385472116609, 706.744990222215, 676.824420537992, 659.051810962229, 678.962198308676, 681.918494850235, 667.271455015858, 656.342911280695, 676.84974758498, 674.132507344641, 684.796625439002, 693.275976987197, 648.365422766571, 671.557241404624, 669.05624538147, 661.796002311908, 659.791258513101, 669.832242461015, 651.304417678713, 654.447560636341, 659.550269882511, 682.513852019, 685.804971567958, 677.194065667465, 651.956284119218, 694.374565237399, 669.590661333312, 685.046292665784, 692.521032315696, 675.78703376871, 666.916704105728, 656.017054689719, 666.038601075773, 699.980320460899, 632.738089230155, 689.290618517253, 669.894676511491, 660.225787396389, 665.644447094063, 670.616538287217, 691.039541537164, 687.24926942151, 668.378064941885, 666.304465146056, 684.352192959866, 648.991585988914, 690.536790732962, 653.741554850795, 668.592818723193, 665.633676727703, 673.188631064566, 644.177114515659, 688.468271192841, 677.42870150646, 686.979125452745, 680.297939601902, 659.727379289878, 645.808562134138, 695.723453887248, 678.761136026251, 677.261630788248, 674.227457099988, 699.698483040801, 674.254378463562, 665.282195800208, 626.383988534114, 650.459646907494, 683.646416298023, 679.814162218814, 684.575806042804, 648.639243146019, 666.696758847721, 694.034248859355, 672.202511217943, 680.863389535327, 680.706771199199, 669.370825046459, 712.044685905243, 669.938488651702, 653.732101208773, 708.383050221681, 654.843518291381, 674.412826839349, 677.778441147048, 672.199343994684, 686.15317684387, 664.047656109963, 677.090376733291, 694.923986177291, 674.568166148243, 644.102500494878, 684.690850821138, 656.413868478271, 648.938958894614, 645.37892289451, 655.15452181173, 676.462405052377, 700.888318621553, 679.652000859993, 673.5827019949, 681.874750490008, 653.782524004306, 667.294145288557, 670.658375839311, 697.902721815244, 680.197023426316, 651.823345084791, 672.572907047149, 638.788433049483, 660.234620057086, 670.092929975694, 650.181535478643, 662.72836788617, 683.96625037831, 683.143617000868, 676.911797569254, 692.924301335995, 695.778856018878, 686.717651922436, 662.0367537555, 660.777090438109, 664.906198285808, 655.821520370617, 673.665223059993, 712.477535534338, 656.106896987815, 672.010409004195, 677.64613519797, 701.604601010662, 656.329213715354, 687.760132771631, 712.817063546743, 633.697212930985, 674.375048654925, 670.157423971798, 670.161530141302, 692.107020033852, 624.167190715886, 700.195553339866, 662.001544835644, 700.867278490702, 667.281918014202, 667.394905689425, 668.042593476233, 663.330814473143, 686.019184751585, 689.300516033924, 647.671428639123, 646.980133644734, 670.511659142737, 685.740520670538, 652.967516867794, 668.841003195807, 669.643446018498, 677.605130010372, 673.455562761162, 699.001628954915, 664.962197392301, 685.75299599153, 653.093106225301, 686.929152475481, 695.725024054576, 638.265057719006, 691.003537434261, 661.255423366612, 674.193570744919, 663.095577701892, 694.927859694875, 686.407039588039, 651.166295615012, 707.924959142178, 669.549939521671, 687.350505458942, 678.206720280448, 668.801773140423, 646.308934872266, 682.750661444377, 670.740635572287, 666.132093298606, 677.240807559399, 648.571488732869, 680.066896135359, 657.053421975954, 683.809402982107, 688.632734683221, 687.257696578979, 684.005383924544, 690.376621321779, 678.851191295125, 676.180303805708, 685.796176660278, 655.82733260688, 681.541538329995, 655.970060809658, 658.894315756009, 678.785468983056, 668.749684231591, 694.853266196877, 695.699587415725, 664.653262502594, 667.811783136889, 660.585081292903, 662.995527936986, 666.189247101126, 653.108442621942, 688.246430810306, 666.342068921821, 645.306293466991, 668.950232423062, 668.682962912003, 675.586822220388, 675.209659342075, 688.831926731184, 685.494209666491, 661.531730012309, 676.426038196457, 660.042984380384, 625.336253255686, 651.511524970346, 659.387740598276, 690.165500388287, 672.348144855218, 643.921634179733, 655.650218288522, 675.383760833627, 674.622700930149, 679.554598943853, 662.172926950282, 673.586553420889, 647.686797809277, 683.034008955178, 674.757257389477, 673.700025956466, 660.059281033181, 679.311970272037, 642.088177992856, 644.297116765577, 684.758707389544, 681.094574455558, 673.798427902822, 695.24864313861, 655.547513824509, 702.024687890744, 677.948712301543, 693.481451430868, 673.500396484015, 665.853657802426, 697.52482093702, 687.541014719168, 693.476206964261, 667.188547827703, 705.385247765795, 709.196278809309, 653.178099737529, 680.642871713198, 671.541720733212, 680.388140359191, 667.159387078244, 689.140783353847, 643.917488918287, 673.488646654619, 684.588641299019, 670.893766457177, 650.664740903349, 660.530547251998, 692.998451751852, 678.642232664285, 691.487007884054, 672.772089384493, 680.538842256958, 695.419561187703, 700.663696069747, 641.990011889333, 681.599294331409, 673.780560578251, 690.292638652203, 695.173523282755, 672.061912088679, 662.373005581189, 674.37338701571, 670.54518613209, 658.969346426494, 658.839054438723, 674.176798310525, 672.406276703919, 658.548308923722, 667.076969092428, 701.522155730034, 673.639336521401, 662.611527286783, 679.590028543692, 715.335618888086, 664.257304277448, 659.195730790821, 653.370487723396, 657.090637655212, 672.009526795449, 652.274743818662, 680.431454110199, 653.590737793366, 683.396305222876, 671.079839870136, 654.215352248277, 657.037417783463, 691.984924321856, 674.865872513265, 659.470935437769, 685.800554726899, 674.397191360239, 699.077143145991, 712.980466515368, 655.566088136845, 695.416483739804, 661.468617597421, 674.688548776643, 682.991006488155, 668.337531996914, 669.878176545666, 690.479065389516, 674.460205842397, 690.612595080166, 687.430422109075, 654.528122093588, 699.42621066389, 673.371158504143, 662.993525383273, 643.299344470276, 653.662761447862, 704.329352783974, 648.58472358127, 690.642876839043, 684.500205868553, 669.531004284272, 679.150631633549, 674.780057584312, 615.771026734889, 625.094980190412, 686.586888212522, 698.460178177153, 662.465979189343, 652.203103616515, 681.762068757718, 671.086743981828, 637.264579020104, 674.150851303837, 667.017182266661, 703.711261541586, 691.906658395709, 674.640968996173, 676.552736559469, 689.696500825476, 670.812073249129, 654.840889322744, 668.404355203634, 656.736256231166, 644.27016935689, 657.482085450293, 671.653174889389, 701.906625759343, 668.103364578413, 668.019893021938, 649.628996890719, 682.204270977544, 667.690129901829, 667.990751937285, 681.877545962873, 661.69678749183, 668.121223179138, 663.02906022558, 669.817335378192, 682.45021649823, 649.620554536342, 673.16478559368, 684.633006788912, 675.707265536525, 643.700878214429, 687.170271913328, 686.810780994075, 651.359547339831, 640.242962335804, 690.349642590915, 684.253144960548, 680.942139214983, 672.508025088893, 693.503162490724, 658.123815831456, 669.691825611776, 667.707486057577, 649.215076814919, 646.075196230519, 666.769998300176, 669.095754697245, 709.053426912759, 700.321135776314, 665.304063555766, 657.164522200126, 659.399764130338, 665.244388475741, 693.517555331383, 687.985336210701, 648.331797451184, 697.59534143652, 668.677011911973, 676.328385395614, 652.965609790672, 665.860274765554, 675.107441559017, 677.194213827718, 711.221044038611, 653.090597549159, 657.369332720523, 684.426935802155, 674.534465652588, 672.294886392611, 655.247321568124, 675.775538035806, 660.375597558483, 682.829614039183, 676.153744609607, 660.267983193371, 646.407408414412, 656.742020564281, 663.546960422649, 691.395761460096, 665.787705022304, 692.125448642531, 670.229151856871, 685.964727311635, 676.234669525373, 660.374585599926, 647.357825069736, 693.677677204318, 675.412132196961, 673.908353701799, 683.477909792537, 679.350326636742, 684.091772727034, 658.311946709338, 648.081980308596, 687.772019759244, 679.69167396095, 664.860095648653, 675.938976974824, 683.567767101519, 683.812910377025, 663.920457980889, 691.278023650646, 662.271487724799, 677.805424773408, 654.198768063846, 681.101012695941, 657.378423431383, 692.913004892195, 692.263223720218, 662.031500981813, 636.197337063519, 663.442669158476, 675.98608007041, 682.710839089674, 690.03092618095, 691.862685304018, 691.525905390691, 665.692369730762, 647.214613649859, 679.968749442314, 682.204404355818, 683.581995471465, 650.06883387656, 682.725463719942, 672.606049296703, 687.29657130698, 663.177127784031, 691.852154413252, 677.037116997335, 643.316997822294, 702.751866589706, 657.135589768593, 688.18801268855, 678.460614122548, 663.020403668581, 657.962951162185, 681.802487946174, 674.679335034076, 651.974377824043, 654.102974059079, 689.849238288745, 650.235901315165, 674.806549281155, 674.154411350624, 693.151800436396, 662.657689691925, 660.783267745888, 646.664076155457, 629.917068472558, 689.962960314129, 693.19317616812, 701.784893058541, 704.965216776695, 687.658719106034, 674.408720002205, 698.502900535996, 649.526646775231, 673.488998809165, 682.844808891849, 679.877130090144, 667.122616527092, 691.680850326327, 673.88432083738, 679.204924265764, 658.795687137959, 647.023703678654, 662.46790818828, 659.466978073356, 675.508166812681, 674.156437152258, 674.573328458841, 665.208038451756, 678.865503783202, 661.14875795479, 656.782736342666, 675.892148283466, 666.253318356278, 662.147860811693, 642.270198945903, 661.43561696062, 667.873181605246, 679.614032963697, 691.268157713648, 672.955953333077, 676.952176981179, 666.805919674452, 658.902381209876, 674.274983544633, 671.494769976676, 712.471310367713, 673.499146253785, 685.405227682184, 682.521858394719, 666.59097091378, 654.084664374817, 678.210704237946, 675.324157143336, 672.389818595371, 672.51967660769, 686.46707410539, 663.859429195562, 673.464797738305, 677.209093026517, 677.391348341117, 651.869608761518, 668.38662766756, 672.794877033619, 661.120218791709, 656.573129115644, 681.308427024361, 659.253615480668, 706.034561330255, 673.660483668323, 653.614619397228, 683.748177495149, 697.066203043717, 687.22444708415, 659.439577408009, 667.641303030245, 703.125714650292, 667.710402921159, 682.003847174398, 656.092702279905, 683.656943707166, 670.922674534189, 693.713190991893, 675.923397679394, 668.058008126518, 671.558813435101, 683.716744021778, 685.77380446561, 656.274872863209, 666.923304763266, 648.772480510431, 672.818822999444, 678.773690033968, 684.023125806399, 657.67572609505, 648.900979790152, 674.897914854894, 670.480703973754, 682.077985202627, 664.361414290419, 679.956076810962, 667.373302986424, 695.092186465275, 675.214453945299, 672.188946743123, 649.909040120948, 692.542404401947, 672.798188560434, 656.519853074719, 717.035217811943, 675.612011417491, 676.815255384908, 670.89948568414, 647.54674816416, 656.609759038325, 674.629217982547, 695.366639493022, 708.520493293319, 664.255299786523, 689.300669196143, 670.444885433216, 666.211710427508, 646.245881562679, 673.943483793139, 640.036970280434, 719.362954192974, 676.53016442369, 688.213911127415, 670.44326932231, 645.670257622044, 661.200730683154, 686.195626073628, 654.599160423495, 684.137526121216, 656.159820181144, 661.258787061761, 644.281626084896, 684.541622819726, 693.137663228704, 680.736037764825, 662.384180475716, 687.437729692981, 680.273658689018, 655.473388152241, 668.229317226518, 685.318779328203, 666.668737192409, 656.554194356219, 665.152775414915, 677.528075505802, 666.899043486228, 673.951492034315, 655.450421995716, 677.452771944022, 694.127702742542, 654.788071269175, 647.73935055098, 664.917950899709, 702.495140018289, 690.996701674663, 680.437059899323, 677.738880895229, 649.760572153761, 685.159157923004, 669.490423891769, 677.873636460734, 677.071564424102, 683.542132359787, 685.269378896533, 687.643798037373, 662.870665205029, 670.568356428984, 697.247625475963, 673.764467681341, 686.123906443261, 685.718272708803, 656.233800327772, 653.931326952445, 641.025653297515, 687.060203790376, 673.822478378137, 710.356057567481, 719.423988066195, 684.801161356587, 663.063611998331, 670.26754450357, 676.992361932817, 671.710470308458, 637.043867033312, 646.522794533696, 685.833027608961, 670.795661929004, 659.342672629658, 669.741890495953, 665.701792647642, 652.045190981552, 689.092355021111, 683.157762719685, 679.619649819368, 678.500776053864, 679.225344929646, 636.42385781878, 655.198114383216, 664.114156762641, 631.719295405565, 647.381734337981, 664.221268297845, 672.611857284455, 677.836586056977, 672.462645759652, 680.522553870328, 667.429046391182, 680.992198765513, 673.138250694568, 652.970342437311, 658.944292043039, 692.560284174922, 662.64236218872, 682.321936225889, 664.559962959028, 699.555575870731, 700.428581958324, 640.640504990329, 672.226686448057, 668.144809094284, 697.175543242107, 688.063197435969, 672.833808750386, 666.783096696125, 660.344393200948, 690.414449211945, 674.223595650747, 658.641610284509, 661.833260630138, 702.570990002845, 678.007234677203, 672.735475377032, 675.491792442021, 686.859128959417, 681.422788587429, 663.692029418985, 668.080351477762, 690.880212560637, 662.555715377029, 656.634613475024, 669.408826768051, 671.926434066782, 675.009742497385, 694.149694699219, 697.517060759141, 692.955480148032, 667.59137778363, 660.810876118287, 674.778922835266, 694.394142212633, 655.00987797515, 686.607908935788, 658.826175504407, 663.909382675981, 697.060632686986, 694.352743245167, 671.236782576842, 661.012235448772, 675.561865069309, 677.088465398676, 659.93356716747, 691.126705495906, 657.493413682362, 653.015781699282, 672.0608012779, 684.886885628752, 677.21129706366, 648.722135363053, 671.76228791767, 682.161486139395, 678.918961642049, 652.448683033099, 644.198888911032, 663.022483684648, 686.248286253058, 667.989005749434, 655.549624231299, 683.159384728792, 661.105729494014, 688.578052069152, 700.650225656921, 695.989133650244, 683.107004799708, 683.835168537918, 648.00595865851, 672.320689330654, 668.795443992404, 674.992434153119, 686.51013626256, 668.179215738156, 669.775971464808, 687.060473504895, 670.887354394984, 674.422153967048, 669.011979443322, 670.391376348951, 666.087718758023, 681.51228525433, 677.863849820863, 667.151860357288, 693.271875110216, 665.83719414603, 647.672974336958, 652.354440930933, 678.323823891389, 662.718442226522, 642.61347865267, 651.971401687071, 669.204817628478, 685.637079246517, 672.852370172864, 665.844707316073, 704.099108428677, 673.558880046032, 687.042543641993, 686.977927058399, 706.078320543325, 668.109525669846, 631.294357182793, 712.69997961758, 668.016117754876, 653.994760350965, 662.601023623977, 659.172609770938, 703.332012475205, 675.65643327689, 686.94303639802, 688.435583953321, 710.743559075593, 682.999472789342, 668.406615787654, 696.798555436897, 619.37445289303, 678.067460271114, 690.882113410022, 667.487099940048, 667.833326233012, 671.407016997271, 671.44261570105, 702.014799977936, 681.580611718475, 682.974217034101, 688.904391167238, 631.208549905144, 659.440530472083, 691.752971948745, 679.60494424888, 676.547634598565, 655.658667116392, 684.131322197067, 671.412663630918, 661.200224801617, 637.549582133665, 672.01041870696, 661.009496705842, 679.833587628112, 649.743870645689, 685.092176426673, 649.389646660826, 683.493673551383, 668.634494990109, 669.985629348183, 667.428648975022, 691.675382769035, 681.459191181762, 678.55075577753, 673.9282107961, 619.000965606316, 668.261866178255, 664.177903834194, 681.223096645774, 648.342809353376, 689.527318162679, 659.231047684936, 688.366080649275, 653.259432693901, 674.481272194036, 683.577820250133, 686.589481150686, 674.553122432069, 658.134657232564, 664.244360793676, 634.625332521149, 644.597072055209, 667.670839250676, 704.21580873294, 665.510208512682, 659.653440686145, 685.778259866852, 639.833809218771, 656.175241538966, 642.262536452062, 620.054906167829, 669.537070226814, 663.260106603948, 681.789061211368, 686.340619185867, 687.95486784986, 699.577963593358, 676.694373202967, 706.03438494791, 693.284813109855, 725.780578491407, 658.243451064666, 683.70798030731, 692.251512883636, 694.95632384704, 670.714268212187, 681.029531916135, 670.451135891402, 646.055907140772, 692.497176992255, 676.107754620174, 693.068198224269, 644.98224315297, 652.565489547, 633.516653248639, 661.620135790023, 672.118528443732, 671.633689142162, 668.262472759715, 668.368079145683, 651.418450909805, 666.944756630311, 647.190866524363, 679.730853587495, 660.545594810085, 664.211742227369, 643.739012779329, 682.572248505978, 684.33374648572, 709.527359223169, 670.780630125596, 703.362840669376, 652.273965498544, 660.765146086299, 659.905532814589, 673.963020541315, 660.794393048417, 639.420851922208, 646.597106937825, 669.047531295152, 666.567330370763, 682.486534969476, 649.619373464853, 649.623201474869, 685.335495980136, 686.760590949427, 680.022347972773, 681.907662964985, 667.07049639284, 674.647271617214, 680.777018394349, 690.028525763847, 699.080790519391, 691.543743754138, 708.185420037193, 671.768645654728, 665.139096743981, 674.304545239332, 687.156123679389, 679.896448107586, 670.015423693746, 674.063601304436, 664.753750828748, 671.171980079085, 670.646913705263, 679.181402367495, 676.173774112535, 698.391825564142, 633.359910538947, 646.915825370856, 670.449465853359, 658.185304785332, 682.646100816988, 670.02150853292, 638.063041929009, 660.391698251546, 673.737979688329, 667.844249191307, 668.766971718051, 696.249980574949, 665.600606223544, 677.768744265967, 687.629347023592, 667.318016812895, 678.361229021639, 690.808657555408, 663.493029941803, 669.325539070172, 680.970412820818, 684.497201488721, 671.89406230536, 650.134901823531, 632.232926566669, 701.907440589697, 694.650311296779, 657.490319154457, 656.722362218442, 663.721686547121, 686.476459766851, 686.030879258877, 683.612470574382, 627.907595133178, 670.039565874162, 699.235375633337, 652.414924524385, 675.173998937844, 685.814706816986, 657.284987896627, 689.933900226356, 642.471931406839, 695.793127712282, 668.85699449095, 664.219933643914, 727.620425090734, 664.219329192021, 665.133002654397, 655.68271363644, 649.731142141696, 673.170443362027, 702.059016402508, 697.269307884991, 675.228910537424, 669.712249593312, 652.904447327997, 685.285834650226, 655.925717901852, 686.946086278128, 669.981628814978, 654.964886219306, 658.800000548264, 679.398495587064, 670.652856779099, 680.649458867831, 706.47764161513, 645.582518105524, 674.990734316053, 661.528062588436, 685.723578714699, 689.161730111745, 663.04330633615, 638.228063023496, 664.393472447969, 649.709818968482, 633.306847456506, 678.848282681763, 673.491589882357, 697.337991558719, 666.428600099426, 682.475856291827, 681.613361372295, 646.849885333338, 655.876182199555, 677.188128868871, 653.134362603404, 674.406057998392, 680.094069070905, 668.008563920444, 673.163011666802, 661.624692141891, 694.049923934377, 650.100619667086, 671.753438807195, 674.100869142942, 677.575466010265, 643.515938298192, 647.188611110987, 672.77285584927, 655.659966373334, 688.871439674912, 671.110880087535, 666.951077042718, 683.020704233204, 657.531505348315, 650.887882537331, 678.98912260778, 663.194800714785, 682.034765768422, 665.449669201314, 658.940571222247, 669.23000538733, 682.801300562576, 663.982329228225, 665.384521519685, 650.323895872208, 670.217403357517, 679.890523455926, 665.502216615528, 637.256938803376, 668.638977751885, 705.899065017443, 671.645918566287, 675.134971630142, 685.21592495829, 631.918254212389, 673.567486983597, 684.955663626066, 696.478931503392, 649.531092745426, 687.699693136476, 691.845551861635, 662.800034513654, 656.748423962206, 681.357534057994, 653.185075851137, 679.078926726053, 653.86162513823, 642.688621591058, 675.664715332942, 696.052519416364, 679.393425995964, 692.347992450182, 661.489306350969, 647.83722725809, 653.636117821553, 644.880631149538, 662.769825211348, 676.492847094375, 663.644896896442, 680.596755082081, 671.388963592813, 671.194089511578, 686.13581626487, 662.162750724976, 645.550544761221, 654.35824440894, 649.028228096009, 685.47926453567, 669.077776803937, 660.306148723038, 669.23144653064, 679.141848434131, 668.616563361741, 687.095610029278, 670.83552927244, 689.445223190866, 651.476774719312, 670.769725064469, 664.907133732787, 669.16251351169, 674.501306934093, 671.030985062012, 668.192151556328, 653.910469131324, 629.973191473, 687.03015097805, 652.296820826976, 692.968815163043, 657.999732562259, 669.011193027066, 671.817038270005, 681.928534839694, 674.436008415608, 676.914355645873, 659.960560957814, 646.19047938133, 659.167752465751, 683.396915778599, 663.443120399837, 668.062048136362, 685.771004836247, 674.409065254844, 658.960401740913, 682.660694130612, 661.839250815258, 665.392995539691, 667.037265263401, 647.059266392004, 688.077619064147, 669.24171440688, 670.279825535646, 684.902118081221, 635.194212585338, 648.038310963116, 648.899454272302, 684.511948553086, 672.754672890452, 648.72922405039, 671.27170808841, 676.410496248212, 682.888952137462, 665.205091157302, 664.496525696956, 636.306524597415, 704.36059938466, 652.018337136439, 726.532983892982, 652.238987929078, 648.967561724723, 667.572336683265, 672.066156410515, 690.75447841677, 666.462383887945, 672.696920555621, 691.405689677768, 705.018318409472, 699.460428098759, 665.175912011095, 686.55535454391, 671.302064699503, 672.602872453205, 679.620083744258, 673.944846999872, 676.694362223727, 643.939136381556, 677.591210865711, 683.833496635305, 663.562874825482, 635.615817787931, 686.601885310203, 668.843864524196, 697.484505915156, 649.746167661011, 679.172630498221, 674.468149815204, 664.881580022033, 698.267806128452, 688.004474178276, 691.629444674507, 644.969870219377, 652.669447771404, 645.457965694679, 673.167512016442, 690.961084658314, 686.896055324274, 661.973581716537, 665.073930007673, 659.577101048967, 669.596850753108, 638.249158741872, 698.389256112051, 677.699997062687, 689.251965563259, 648.400877585323, 667.359542926428, 660.429241841229, 657.595179075739, 663.862994663793, 685.199952269356, 665.028628660482, 698.762969909594, 685.989273452597, 676.80651360889, 655.178560108063, 672.326242894463, 677.242172436879, 633.271978372526, 673.493996434616, 674.019391101894, 640.706645217147, 673.026086479306, 647.747385532943, 655.383824049208, 663.616281206006, 678.441880444372, 670.982165850397, 668.636299882357, 656.040052088516, 678.825048530352, 676.141117777915, 672.406976623697, 699.179636543822, 660.309480155183, 683.547407151358, 688.87549903822, 614.653803054661, 639.337646306562, 683.338732711572, 670.361964990409, 679.474941111889, 653.346838877578, 663.008501549605, 631.364536145818, 641.183402238582, 671.77012028443, 689.134994313559, 654.215958174633, 674.803873383069, 687.889349365435, 638.733766424306, 669.396540303069, 655.526597362153, 658.359593369275, 671.518609148663, 653.511530013096, 688.756544735011, 685.369617766739, 649.183315977923, 675.354781892704, 662.200550448652, 662.436450610337, 648.344083664836, 655.283415784587, 655.98820252011, 680.394617339388, 670.087844969444, 695.636962128155, 660.518172195486, 653.908470846671, 665.43459424037, 664.374955390904, 648.101930036382, 677.315220895361, 659.761008591958, 672.329255309722, 688.400835274471, 665.448124678152, 666.364654921917, 679.534085081913, 660.632253791879, 667.492630351724, 669.610010683028, 673.278016177773, 682.393241632368, 692.093061721389, 686.852262572418, 701.641874625135, 694.923705921045, 721.822185429492, 680.135122409208, 642.948097446972, 668.274898332211, 676.531573236326, 664.599590909828, 675.696247940234, 699.945268486834, 659.38710735517, 683.596953655197, 663.269194829181, 677.252824767677, 672.982719014681, 678.190733080112, 688.926397776749, 666.933133970361, 682.437197867422, 660.720803876297, 671.522733082491, 672.298106287605, 645.376642699021, 682.43219048396, 684.233179668729, 698.591595418237, 661.415923095866, 641.861464666303, 679.615203141876, 665.01278175226, 659.829099879458, 696.150564997441, 644.260114115246, 688.811493210146, 640.829071416246, 677.005842386895, 674.1474746789, 644.725100964473, 696.849043114607, 634.488107150786, 690.791749419718, 667.502704160188, 679.419856426727, 671.947201645553, 673.682787405097, 661.059238615831, 670.690522134653, 691.784678424013, 724.225100741564, 679.246144472662, 662.804604858291, 688.315479201501, 647.452732200769, 697.5954576841, 654.69994042102, 670.770738941591, 681.265176958986, 702.144435186624, 661.857248091821, 688.109472582214, 672.758894107237, 677.535950641595, 659.733835239632, 698.082280275814, 681.582378654921, 674.842830296213, 661.728123238099, 679.660868702068, 683.302222491354, 681.485042400848, 668.92642078786, 698.680443393455, 663.578322962356, 656.158656787601, 680.867084798292, 671.052282673092, 668.725334418645, 701.575222292136, 674.879132688232, 668.4705594191, 669.468350807557, 704.538491523145, 663.248034028249, 695.554536621065, 691.611575431684, 675.846057493995, 669.635476702977, 674.899327829738, 665.948518957619, 633.182035035209, 673.916739908927, 690.946966272643, 663.292457340903, 666.261767441331, 685.895382215334, 656.450258274389, 684.316516254584, 675.679467121358, 695.563344981798, 670.225963208279, 702.261387073553, 673.203454490244, 677.550217000151, 655.860656464703, 634.644414242051, 687.01207986273, 658.799535460405, 692.146522323114, 662.997486502471, 690.232317848784, 648.800577839695, 679.713677823385, 687.900327922925, 663.851697028711, 675.159282246064, 683.344046748492, 674.532987506636, 678.432191617483, 687.195756298181, 647.577500916107, 656.142079403887, 658.738873689088, 677.497230416551, 687.810611619333, 686.108518875838, 665.466976801773, 655.83692914884, 651.933766892608, 646.53061817856, 702.666016566149, 678.427799031133, 654.151622191464, 669.784520457298, 665.537121620365, 659.925554723114, 673.822547947404, 695.317461304829, 676.314455713264, 676.876279041647, 648.415614375228, 673.344710998272, 646.703390981462, 657.44565260287, 660.586497742706, 646.433294991213, 696.731988998294, 679.175369607954, 661.68181713487, 672.25348842379, 659.610133288532, 672.618550188786, 704.645438183396, 651.271198794331, 677.4660342897, 701.128019242857, 685.811670734424, 652.1528302527, 651.678565111603, 689.938450024233, 646.966639153559, 668.869375606487, 668.253987170158, 697.914445367271, 655.052917812, 679.724434493073, 664.206418417373, 672.279003897861, 636.930140128357, 668.51806423111, 670.448484267911, 687.616904841537, 678.037076005823, 693.243764202205, 651.456640706874, 698.823648107044, 654.415626739697, 668.086011628882, 683.783495670204, 677.606309395569, 667.016774959263, 665.611264701791, 691.454399059357, 671.590236868729, 695.764302286103, 668.21885986982, 665.892020833804, 692.531310273389, 634.841177238227, 646.333811273428, 682.599040471542, 690.840097555599, 670.470858973868, 699.761033319424, 685.200990398867, 656.562105397164],[528.355991442966, 519.546651098485, 516.954475045611, 523.63107111521, 525.629446868353, 521.68946245412, 519.857379228663, 517.263956763575, 524.327467403224, 520.085402446568, 524.418355805339, 521.319616401845, 525.967185924142, 522.376988965924, 521.210012832322, 522.748593158119, 517.382853799981, 528.059715722501, 524.757325841535, 519.861121351162, 522.039269645901, 519.820778453427, 525.201456785405, 519.759081102813, 529.170601756191, 520.598425185006, 520.29373640753, 525.816650182791, 521.931033173932, 522.513376687098, 527.092610555405, 520.354589935593, 521.325503770406, 528.459330576562, 524.14935770584, 523.580698984091, 522.070510979462, 516.086781129665, 519.200095053661, 525.61608903222, 520.672538791782, 523.874985189406, 528.032907125808, 525.578743171757, 522.529628496305, 527.358631799715, 519.355537272157, 526.328021284821, 525.962473037765, 523.074128334885, 521.706394451281, 524.887006624968, 527.039606316685, 525.057204193583, 529.064020872308, 525.865209815334, 518.212908082841, 522.027191135645, 523.181527513764, 520.503978941148, 527.887285110658, 522.188127952124, 525.148639401124, 521.200285497794, 521.549164603746, 523.326407638943, 525.508917677157, 521.658124221047, 520.001593822864, 523.102248242133, 524.406813170443, 526.783619640875, 524.987172101344, 523.316383197607, 522.903220135137, 521.798953801394, 519.583961638236, 527.964500137756, 523.566930532201, 525.76389503254, 519.765412849173, 522.981059987492, 520.010103816992, 522.321504807504, 525.969212268491, 520.330046266787, 521.231599945295, 519.639986105105, 525.288480645358, 526.388237006723, 523.267547777083, 525.273978338865, 521.367860214139, 521.403336273354, 520.633490413958, 522.110989701663, 522.964304445034, 522.227886134206, 522.87208753635, 516.37549534574, 522.715270316735, 523.053429616031, 525.461881331148, 522.467253690321, 519.337208096913, 516.932576515629, 524.301968278261, 522.013059910237, 522.394791498997, 521.333246362579, 523.234615569336, 525.499893240465, 528.262278451353, 519.984917566384, 523.691055477946, 521.852045102271, 526.410769204188, 525.551995924444, 520.941515862163, 522.308772411626, 521.296307332446, 521.74072112123, 520.621722152899, 523.464534318242, 523.536480927004, 525.370857226444, 527.372555628465, 522.838550758119, 519.632833235733, 525.350281838585, 524.405889847965, 522.901869878787, 518.146290567965, 529.483709661834, 527.703552040953, 522.575852685834, 518.978315217348, 523.53664804284, 519.205935625419, 524.643733319416, 528.816422531115, 519.357696025713, 525.158501049387, 523.991744504651, 523.022834089479, 522.076289830511, 518.392108012482, 525.077721776437, 524.264250180441, 517.161763328724, 526.149791821587, 522.739422751628, 520.517254936169, 517.460977533247, 518.122579733575, 523.893839113306, 523.916823162728, 524.676150844905, 529.575455424191, 524.919426450258, 520.060307779334, 523.585958500553, 525.217004708445, 523.454214333418, 523.558323766797, 519.966484746451, 527.095490089506, 522.029665492486, 522.196381999165, 523.367072234301, 523.62852662179, 526.363850073839, 526.781321985402, 518.613171640569, 519.313196711876, 523.121321833055, 522.027347577936, 522.940306932417, 524.605260499802, 526.094698939081, 525.279298190995, 521.039045685603, 525.018771522728, 519.434468707655, 527.052075007036, 521.297512957763, 524.034636204459, 519.259865281072, 522.422834951035, 523.993928284376, 523.43357271674, 525.581664038831, 523.901541044543, 523.001351892112, 518.59060631881, 524.299539292948, 525.316594890648, 523.387326296691, 523.868592325093, 521.863775046664, 520.231329638732, 521.180836027212, 521.716471748279, 519.410617692063, 523.253164110631, 519.971790383671, 521.525903344515, 520.185976154733, 519.022770921326, 524.755950859349, 519.659498640827, 522.469212926217, 522.914401603941, 524.197913678244, 524.375378138537, 525.23585598547, 523.239552222393, 526.749965600122, 516.916182868443, 516.999622518163, 520.895516757757, 524.439546029954, 518.840183802499, 526.55327424886, 522.539772045279, 518.419618374446, 519.977887261207, 521.878721484125, 521.12266876472, 520.736687938531, 519.38765106681, 521.382597723064, 518.567297642784, 526.001593862475, 520.708030822331, 521.52254896419, 524.051571225599, 523.638028526887, 524.413613215053, 521.040412316957, 518.176343667719, 523.747742154183, 520.093933499554, 522.147917679078, 526.170106129312, 522.654546152438, 520.493797723291, 528.17033327762, 524.606468894925, 515.379187254345, 522.840097072693, 525.71291795471, 523.567920918356, 518.804668777228, 520.08889182099, 520.149918376512, 522.661081903608, 518.565001069101, 518.553538832184, 517.473255141919, 527.817769245386, 522.475740910532, 522.690211777082, 522.845340755782, 526.011678499323, 525.764058370674, 524.208455174223, 525.978623572298, 524.028937543821, 523.750071651772, 520.853206574998, 525.730792887347, 520.407603107363, 520.977055290405, 526.060200990833, 526.019108679214, 522.995893808326, 519.999255631299, 522.305207336149, 524.05857904343, 521.43647199445, 525.619598040641, 522.549451896304, 521.103102401788, 520.616691361766, 523.107824167846, 524.164881179732, 521.274512148351, 522.92063785538, 521.760334216473, 522.314196476844, 522.499789146345, 522.911906650498, 527.895258412116, 521.533778225006, 522.71226308627, 526.568238512506, 524.627754634052, 522.669636647256, 519.543200694661, 520.125272418746, 520.342063478879, 520.653356514991, 518.184134683604, 521.787908516862, 526.420134512164, 526.725047125373, 519.688043941711, 522.777451483673, 523.808902012954, 520.708181708912, 525.969510605743, 526.301167811739, 519.63438257765, 519.331227382265, 526.326934256399, 522.499290382532, 525.279141483548, 520.201066486189, 522.507297586302, 526.428497697888, 520.279862255773, 521.12135469449, 530.231985147789, 525.49113981456, 522.329050316139, 524.485951838721, 527.669706727621, 517.643747073141, 527.065200242, 527.762676915621, 525.221104283966, 525.053534094383, 526.450678695939, 525.911520045893, 520.717290035099, 527.389388527203, 521.676379114765, 523.704932353045, 524.716271452386, 526.453200425612, 525.172765685827, 530.091799097728, 521.479269388491, 512.373685852425, 523.18943125083, 523.081406353501, 517.11268463534, 520.018132812014, 527.973755628547, 527.648082434199, 527.863301636161, 520.806850666589, 524.011753695671, 523.073384636584, 518.635982831509, 525.462654667654, 520.008843913773, 516.604114222991, 522.563602999764, 520.700208297482, 521.483686544324, 523.421424304573, 520.299145407847, 527.455857138771, 519.601759948461, 523.672991507351, 517.66067323545, 520.632389931107, 520.051949030426, 519.150975842547, 523.908911857951, 524.022959624173, 520.36359746764, 523.726686024584, 520.760423125454, 520.534286615543, 520.696673265666, 524.533458506065, 522.691286227707, 524.334444431428, 519.188796805704, 523.940639159175, 524.94958647163, 522.268499887374, 521.816783123951, 517.88796678698, 521.028049834838, 522.673446333055, 524.60574958457, 526.64256325469, 521.246021773598, 528.968069332049, 526.57876940568, 525.104092438197, 520.38894377348, 526.587204936994, 527.964098647896, 516.463686236284, 521.439206019835, 526.885429804517, 522.608754486669, 526.071347268015, 523.029971018661, 523.65716344452, 518.066259722556, 518.468517814825, 525.252739325295, 522.648099661292, 518.174079605211, 520.356407681943, 525.305152774703, 525.896333879155, 525.947612568444, 519.794693736479, 521.69678599726, 519.644172887637, 521.474646681793, 523.887178399577, 518.968472267396, 524.236498101778, 528.532928686284, 523.103263045799, 525.907193343427, 525.985597840762, 524.431738534843, 518.575447412449, 523.411565208768, 521.963392594746, 516.01310256131, 526.570376055224, 519.609269169948, 525.481623485737, 521.292246100294, 523.184500104614, 521.297023943305, 519.930514936791, 525.15178646168, 525.542514008834, 527.103311263171, 525.781249238738, 527.248409197592, 523.395252680247, 524.088299414255, 523.142996888385, 522.303445656921, 522.422380444359, 522.183502733314, 516.128760654753, 519.562178633351, 523.18810761767, 521.768659852853, 521.878063704688, 523.293491488222, 524.539173629218, 527.209541252855, 521.333985153212, 521.610350396371, 520.481133988391, 520.829748239042, 520.714496448141, 518.469796823714, 521.09308352217, 521.684032324612, 521.352792364163, 524.507171947639, 521.515210418105, 526.349051259185, 520.106120534584, 521.007458818522, 527.67172424045, 522.392473057927, 523.778862772063, 523.418169543639, 522.868963810087, 519.183521878034, 523.937198114893, 521.551970189606, 523.296228657178, 522.322822454297, 523.443342019117, 524.978725366019, 528.342482418666, 522.016461732883, 523.231928541471, 528.474192853543, 523.057133164262, 526.012561617387, 529.247056549541, 522.732639281496, 520.86536186173, 519.95956255923, 523.874368218791, 516.767988887412, 520.819231904031, 523.015251606392, 525.941236573781, 529.161581489307, 525.373515924882, 528.571532621929, 525.432947736403, 520.936791587107, 521.838577470021, 523.33650902283, 522.535478048984, 524.204075374142, 518.709927753106, 527.037120523649, 522.178960074459, 523.249420829796, 524.048655348004, 521.760376676877, 525.163001509589, 522.755270226215, 526.883246666109, 521.151964651499, 521.271871344107, 518.874018214672, 523.075547743167, 525.03126609132, 524.941599754631, 523.433353351966, 520.593079652184, 516.130662882483, 521.335880940593, 526.452992055783, 521.269225576338, 523.771490420393, 522.302554491676, 521.695106156846, 522.278847437194, 519.45144452201, 525.408842127611, 524.998035423434, 522.556778208385, 522.611315631542, 522.063850732897, 516.250221095625, 521.309832296791, 525.262143814563, 524.04990353556, 521.465627451661, 523.479239001769, 526.002323077326, 524.232251751201, 523.310881049582, 519.034895638198, 519.933512474843, 525.074772085396, 518.413821022137, 518.742303274047, 530.307863502261, 521.087938256524, 524.532453887713, 523.381251105145, 525.989034510325, 526.741702026319, 526.108643867282, 521.251060947784, 526.19945247847, 521.627442729917, 525.029048039015, 521.546733366986, 517.078763679763, 519.346315765962, 521.26506464668, 524.054038358984, 524.270339228, 525.519944375724, 528.768287822664, 526.775317171797, 522.144621331409, 525.065059079509, 523.084214348653, 523.542827637252, 525.824355419556, 523.543279189495, 522.141072641277, 520.191402556375, 521.917622054203, 520.035046443357, 518.177429921786, 522.615887995339, 521.070215496832, 524.154311637638, 524.58619155668, 523.527194709552, 521.674266465509, 523.410685858329, 526.962791568999, 525.34434250189, 523.052806489293, 523.065812261827, 528.248954652288, 522.581243853645, 520.410318097406, 523.819447305378, 522.201933858434, 523.107775940901, 522.858310128749, 520.843635259518, 525.677927309144, 525.942497059097, 524.445672909676, 525.558061998174, 520.699043483111, 523.909900736002, 518.389323426188, 519.550879306887, 523.669350880369, 527.84113679706, 523.242177008223, 519.135410534724, 520.27077949453, 523.582168020055, 525.299937301216, 522.023401591007, 522.414358848075, 525.326604854243, 519.776374199547, 526.71644642946, 517.729223459844, 521.221601430085, 520.203322051019, 522.108598001692, 527.79150172652, 526.953593565827, 522.095921176088, 524.130051212425, 522.630494579761, 518.447228340739, 519.885927442308, 518.272421641487, 520.775777166109, 525.151831742566, 522.136508364698, 523.855320353593, 521.575551038427, 524.72420054517, 524.270889223391, 522.488015705011, 524.219831164934, 523.709252579952, 525.949779865573, 521.442216340096, 526.074835718069, 529.396961933088, 525.722396437678, 518.897074137474, 522.799103332672, 522.18834299704, 523.428452897939, 522.964426572884, 527.562894846702, 527.29671132392, 519.97852563884, 517.077493514293, 520.871300959093, 521.881524059167, 525.473551411741, 528.487980514856, 520.510000026777, 522.981120330859, 525.267374095306, 526.024095517893, 530.324233200218, 524.140903509389, 523.114127236823, 522.466348999285, 523.687164261913, 520.838651603373, 524.208706675228, 525.537034424647, 518.657475939216, 522.91233308727, 530.840725190362, 517.817787075497, 520.352748236103, 527.034907512935, 525.742874289105, 524.762418284108, 523.133998931524, 520.856113328683, 526.332946113298, 520.68398751921, 521.679170688125, 519.211312090477, 522.344519089581, 523.514252438259, 521.865910173187, 525.849720840841, 524.7461863286, 523.882993998267, 528.461814939467, 526.344566126117, 523.519636742156, 524.942325328804, 527.913152512189, 524.163862549762, 525.783166504871, 522.361413765105, 523.220444212503, 526.972705315637, 520.326207541397, 520.630398531165, 522.436206811908, 523.83886015082, 521.316293262399, 525.690577319809, 523.415621054529, 524.565520579652, 520.81660299023, 522.991538299249, 519.63239108589, 517.63643094913, 523.570688949321, 522.16793758671, 524.93989511012, 522.258032458609, 526.647625097874, 525.761074346621, 522.369602949243, 524.543223788833, 524.543623741313, 522.424010732469, 518.966871641519, 524.103516556492, 524.041690864863, 522.94185025393, 526.547911221255, 521.205703610844, 518.736742369746, 523.345151736957, 524.521470702807, 524.45992807099, 521.222294658462, 522.869558576208, 522.963518087162, 521.417181710142, 519.383575737015, 523.282794568312, 521.835892056298, 521.05104133388, 527.656959872921, 519.122687525884, 519.277183275513, 528.557925265098, 523.482191265055, 523.599364805796, 523.916028956302, 521.254580247917, 524.377102030388, 521.570972278795, 526.478692730955, 520.640054935993, 523.133833193841, 520.186457269908, 527.380745815407, 520.476631548402, 522.231973774036, 524.255174863816, 521.853375515685, 522.934869706871, 529.856240668831, 524.238501440437, 519.592294182449, 518.962230823713, 521.179844870541, 520.527237237351, 520.045389923012, 521.254392989391, 528.200796114237, 526.646562465436, 526.362377042974, 525.956318719818, 522.769737466931, 523.440503195732, 526.768145916104, 516.726475742887, 521.211047596551, 524.285750900126, 524.246998115811, 521.451901850815, 523.016267080319, 520.092978832552, 528.364143577703, 526.284170759724, 525.016550747123, 521.430750084637, 523.127695250167, 521.59509696732, 525.753435832377, 521.348626279494, 527.460049135802, 525.632855385516, 523.438357252567, 525.351029665908, 523.474441599403, 526.540497685591, 523.197518308629, 523.459474526991, 522.39473220118, 524.121115197578, 522.343146574878, 521.077938062604, 525.843966676856, 522.427796013673, 524.951797382225, 525.989276798848, 521.891925191614, 525.142751397216, 517.371187507536, 526.109254706502, 524.1660474086, 523.289553947003, 524.524300926741, 524.740451125508, 525.425643085661, 520.121440195965, 521.239886833766, 526.67378238391, 523.510589737317, 521.473892836325, 527.002858207063, 525.935209608569, 522.793116050307, 522.026131286183, 522.613721462582, 522.894989882925, 522.848459803528, 526.520615448865, 520.424866728246, 523.94084564462, 525.756277504574, 524.096576489779, 527.557759123426, 525.936499669214, 526.026699440897, 521.524558257054, 519.985262636118, 517.852946419642, 525.549437693699, 522.087529140557, 520.655632089203, 521.256708274968, 520.602497428428, 524.344611893276, 521.668484098306, 519.97431236721, 521.122344492498, 525.22244177004, 521.101642756843, 519.009470022305, 526.619711577667, 519.621240801665, 519.419829086108, 520.126647816915, 522.57457827328, 527.666091425591, 527.381323228464, 524.835774109417, 523.669716334179, 524.058208843055, 520.331817728038, 520.62184426698, 522.554160154805, 523.774429214686, 526.313882944605, 521.457768627062, 519.404795355749, 523.437971994109, 525.645007627253, 522.149756314145, 531.619743581742, 525.347767450331, 526.966812417667, 520.492397418419, 527.756394825544, 522.815787287674, 523.093522240421, 523.384776113063, 523.918561108131, 523.309052746734, 527.768371320685, 521.777669643295, 523.360350472496, 528.349657493276, 521.600913891662, 520.404231641808, 521.076022269502, 517.526078500405, 522.051394145693, 527.555870990278, 518.062073996667, 523.158975475413, 521.827062838938, 520.245434646975, 525.77947839436, 521.96342444818, 524.182438218232, 526.425467494936, 525.017496325908, 521.62356493315, 523.324617173835, 521.325137741218, 522.965293353677, 526.4937688745, 520.507312834342, 527.52014777895, 524.579403106831, 528.77384347767, 521.253885082066, 522.876534991106, 524.932762474779, 525.159176421396, 519.373977156341, 524.605827165494, 523.754045820766, 520.767642671021, 522.354556681311, 525.170013657216, 518.07882082124, 525.371424680063, 521.233865588036, 525.843867876791, 522.849493665068, 524.844463976341, 518.725173355322, 518.390012089725, 521.432494010422, 523.903411551129, 523.405123153536, 521.506439172058, 519.791759524465, 522.357838471228, 518.994115466616, 525.800233842075, 527.580344011176, 518.987560906649, 526.098829245934, 523.69137468796, 526.492112930169, 520.624946993766, 523.253492359421, 524.933271385191, 521.160407345312, 522.775673800342, 524.700431636133, 529.803665151521, 518.617466270996, 522.418407604844, 521.599392613793, 525.31225642753, 526.698307028309, 520.4721045536, 523.306831656125, 523.859052886255, 524.15856584069, 523.090582065328, 528.445182403718, 520.646374351953, 530.576027918127, 517.583587531422, 515.256718552084, 524.499360667714, 522.071850641969, 520.050133490945, 525.484683547521, 520.128885825665, 526.073081613697, 523.646691126203, 520.121697857537, 521.751678659396, 522.899574177351, 524.966574879185, 521.825235102817, 524.889359004874, 525.080196194411, 526.387825729248, 525.659469163503, 519.203350362356, 520.603728467514, 521.293590821395, 523.966427121287, 525.294659175367, 524.666335507343, 525.456833329566, 525.180327125932, 526.878097221183, 526.131175943438, 526.783264643503, 525.144329408238, 517.11351220594, 523.902610011743, 523.671517774117, 527.767757000066, 522.152398896918, 518.995046094954, 520.579817628812, 518.680520567975, 521.52337765806, 522.095690502326, 521.60530417753, 525.936736076849, 528.968828248467, 522.851625369138, 523.186198703173, 526.150309125744, 522.561428485361, 522.839364277898, 521.440515772818, 523.264962749926, 522.272835830641, 522.305017057672, 522.275745522582, 525.387254539516, 521.677803004822, 520.108735639149, 525.271232926488, 519.725771944292, 520.552701587664, 521.722134292917, 522.086639050384, 527.107366204681, 524.51703098677, 522.669404729708, 525.074028280589, 520.197192333384, 518.498067952258, 524.832814148931, 527.363334767325, 524.942248720048, 523.695806709535, 521.486001554826, 523.428875562723, 519.641216323534, 520.135956042734, 526.778439868726, 520.01162551953, 521.485199694293, 521.272183853938, 519.741824262783, 526.322035948867, 523.046718652956, 522.269739826866, 524.681228694545, 520.44517604469, 522.014713162525, 518.440058559364, 524.985767794826, 523.151775683855, 529.45903873674, 525.051563093868, 523.584669968368, 520.588115607327, 516.7685320921, 522.833407611794, 523.643187729737, 523.297530222639, 521.641712681168, 516.503812825627, 518.071937079565, 521.709663163364, 519.598730097516, 522.760416398238, 524.575689614235, 522.262740363433, 523.317669146977, 517.070307930149, 518.954942030311, 525.612005342393, 523.432079600607, 527.70876959355, 523.76480247858, 521.556766121413, 521.858914556555, 520.65144712196, 527.423771091101, 517.465510819049, 524.803917178111, 519.74548261732, 521.720253410638, 522.955497829933, 526.318967056211, 522.872968770643, 520.466899064539, 518.241530950839, 521.58945686336, 522.888181385002, 525.123209119198, 526.722203975382, 517.059282584991, 521.965535983132, 523.375895376123, 524.086199416421, 521.882797122286, 525.561683915754, 522.268122395215, 526.769277651747, 522.619286676191, 523.249097626455, 524.203565739005, 525.911332774027, 526.106995132537, 526.998276080769, 523.461274567478, 518.666883635304, 526.962166913386, 522.148907660917, 525.671533362547, 520.059905381898, 519.694150940323, 521.577236421247, 529.34579762174, 519.870331077892, 520.355836584265, 530.655180238182, 520.138205704638, 518.947336503078, 528.885060400893, 522.746585288266, 521.753559111819, 521.557114298266, 521.345332261798, 522.40587352003, 527.85000624754, 517.884916958618, 523.524499511197, 522.765703289674, 522.022010546236, 524.050269794076, 524.972411254867, 525.155253453134, 521.361059469861, 520.66456552256, 527.509182316205, 523.750897564398, 525.978249295995, 524.356439659222, 522.089996187251, 524.247767429776, 521.471962496898, 517.432946791607, 518.766026729916, 519.912226562015, 522.994154718295, 522.059801024915, 521.91948996978, 521.575710058248, 523.117431299504, 526.171429608867, 523.173828637813, 527.056955946399, 516.066158138039, 522.552869529931, 524.56620358272, 522.208723902669, 525.653633782427, 521.404082101485, 522.355220796332, 525.452805276857, 521.290724524439, 519.079414515718, 521.538977514714, 520.885419908913, 525.830548515622, 519.643555468304, 519.82789320004, 523.416793793128, 526.648499977994, 522.760445043482, 526.840932969001, 527.695627021815, 523.382291657763, 525.91995071964, 523.620739807497, 520.430150103941, 523.151812817302, 522.533843082042, 524.104506277953, 521.812267231266, 521.335432538618, 520.062649590415, 522.862810009388, 526.92403082246, 521.672399149208, 521.400469138916, 526.405405250411, 524.64094705704, 522.560696308718, 524.715313907943, 524.878986730157, 527.146504253095, 518.960900878732, 522.151303996527, 519.801393445559, 524.297860662586, 523.409242092242, 523.998173820105, 524.454286057298, 525.074303691597, 525.01594552114, 522.010773684606, 526.5840942282, 527.912953054162, 523.062455923803, 522.644826393319, 520.177672396975, 524.749943598197, 524.759773368097, 519.404879793038, 525.083560748543, 521.664841984764, 525.554917129207, 519.653604257289, 526.071843265892, 527.717535949439, 523.915465021617, 518.71742283081, 524.154302537385, 526.482136907832, 526.190483528733, 526.537299955275, 528.087740488672, 522.400290430328, 526.368626582821, 525.89847602486, 522.622251753136, 526.990355278531, 524.431953609995, 520.26912826269, 523.908151317695, 511.884447446589, 523.820304398588, 524.986801064942, 519.398684642269, 522.735860317535, 523.847964107687, 520.379533354004, 523.342799629065, 523.559132714095, 523.175913965524, 524.92408699802, 521.642628882202, 525.817198629227, 526.152551260397, 522.098620386294, 518.395459328005, 526.832030820079, 524.368913154345, 522.834880721082, 524.689164984113, 519.405148406385, 527.436359176595, 521.249308546544, 529.591533111021, 520.959501510786, 520.503729972279, 523.162249316191, 521.522148008262, 524.233458672868, 522.35087636661, 525.287610059983, 523.515503597856, 520.695704497912, 522.554876578483, 523.167605060635, 525.289036295505, 522.244327185103, 521.483038968798, 522.39108937898, 524.229230204654, 519.447219562274, 518.246874407881, 521.830762442184, 522.267373177312, 521.412910538374, 523.325513517875, 522.956111216775, 522.562569759014, 526.757776930021, 521.54425413862, 529.580893579944, 520.353146662183, 519.847032623059, 521.569322393903, 519.245743977323, 525.928631041554, 522.296154989395, 521.043756024025, 521.628714592596, 530.183554557914, 525.588944785644, 527.073447796912, 519.621566678782, 518.727983617548, 522.462305449399, 522.749113078382, 521.507481454254, 523.049668454579, 515.443480228154, 526.172602164784, 525.444001158223, 524.925246703011, 526.893025027381, 524.612601683029, 523.646788001223, 520.905444663366, 520.959823446523, 526.212505774812, 527.318264941598, 522.596886698164, 518.56197125008, 524.486880081454, 521.503385163159, 522.943687444531, 525.657390188521, 520.51888238673, 522.816990493799, 519.151478028046, 522.987915021777, 524.735246113035, 523.473612656668, 525.531585873139, 523.973727751153, 524.312115047367, 518.438337449867, 518.276828416845, 521.581500038199, 521.009016500097, 524.623912735371, 520.707585666007, 528.916750683804, 524.202200893854, 520.302109739839, 522.552566986671, 522.770309479556, 530.62796320773, 527.893002075488, 521.878404900319, 524.987354969069, 528.664714622333, 524.56904337141, 524.220170338623, 525.137683343777, 523.015602741803, 524.363011905288, 522.484035830508, 526.495763325531, 518.700350428422, 527.061153390296, 525.135818842497, 525.740267432106, 521.688126386119, 524.597548654559, 516.774655464912, 515.537498916964, 522.338361816545, 522.841713970578, 525.162709975716, 525.026330865428, 520.813680915064, 523.206169029216, 522.469527853057, 522.27441787371, 527.976242624009, 523.722332022125, 525.226294256906, 522.432065404025, 523.225694988561, 523.531311584471, 523.413810090749, 522.960956350288, 522.563227267925, 520.908151947971, 521.87187525446, 524.859698570008, 526.213205673196, 521.163619745926, 529.641400821615, 526.063378044435, 526.178775026567, 524.234616518981, 523.471434442389, 522.11437130958, 520.505484818287, 518.744734583069, 520.943376848798, 520.581552431696, 516.689252649946, 524.850805731051, 524.175493613163, 525.587622082861, 523.120358556588, 521.129412521552, 522.056180967263, 522.092264125623, 525.956339426787, 523.652539468795, 520.769767938823, 522.150587509283, 522.511064232338, 523.082800271597, 523.700114209513, 522.09623993986, 521.111682350735, 522.206566597679, 524.127264112783, 523.853956807495, 521.484875283259, 524.507663047835, 524.755840280042, 523.138909088422, 527.669185862914, 526.047481750549, 525.962970931155, 528.455016122999, 523.447423573823, 522.062972085859, 521.809327704088, 523.859692245559, 525.10752782829, 527.589521494029, 522.377324399152, 528.380636029295, 525.923994792821, 526.414368116205, 520.593263527857, 522.810124055099, 522.039262109064, 523.259080032577, 521.62996703905, 525.2137281399, 527.692258792314, 520.846217074092, 519.361922854306, 522.972785377719, 523.183094197659, 528.800133810386, 524.756191332067, 520.502147584941, 525.134429578197, 522.958751469852, 517.867649965826, 521.499998613394, 524.084440344431, 520.724093916102, 523.326773276583, 519.132432235969, 524.914866679015, 520.287643508031, 524.887509953147, 521.973421162056, 524.490726899766, 524.799174548575, 526.42604639964, 522.992269405213, 525.59001736591, 521.063142935296, 525.043518985117, 521.478429589508, 521.748436529039, 527.987788622999, 523.737662417535, 524.289288202426, 525.413602745968, 524.049772154232, 523.457064275433, 521.078045837741, 515.6994673051, 525.45087738959, 521.964680559154, 519.088580621114, 526.297137858318, 517.775656303514, 517.438416302763, 517.522621396942, 521.673295765017, 520.341855968529, 522.907480635682, 523.694091048794, 522.669236257699, 524.286161460254, 525.352163089461, 521.246534261512, 517.70050126509, 524.505184372283, 517.849828883509, 519.930900007001, 527.265916275283, 528.135167809058, 523.453972815091, 524.209418580018, 521.904583180247, 519.752489302386, 525.264655287855, 519.336551941257, 522.83487439311, 524.603244183988, 525.593842240993, 521.574004444901, 520.186642424808, 521.403460429996, 524.00594826948, 521.585316968772, 524.68468905761, 522.507480472977, 516.593871200955, 521.307678733892, 523.510679385408, 521.16466132347, 523.503837753926, 527.103276810967, 515.379921800208, 521.873351063566, 524.846378854603, 522.421758922658, 523.76390995877, 518.930232109746, 521.021416960033, 520.774331099107, 517.040528510124, 524.417800814963, 524.088149355872, 521.393807052633, 523.228310435371, 517.737779148119, 525.71230375778, 523.461845865383, 522.24209979009, 520.288224812378, 525.546731896789, 523.656687414287, 520.270147344615, 520.660891737973, 526.997277002251, 526.839605532718, 524.514187210345, 524.180993456506, 525.432143745408, 524.759537797445, 525.163578138553, 523.519847838825, 523.883478408675, 527.474314377396, 525.788612286749, 524.103354786483, 524.156486416669, 525.538129566997, 525.02654338833, 529.872882481405, 526.942864141569, 526.718125117946, 519.770374512451, 518.489415069399, 518.695427304739, 522.898896999646, 523.64460804868, 526.580831242848, 519.491445651886, 523.092683924462, 516.896577420999, 525.512594040255, 520.505297856113, 522.927690132857, 527.619131066011, 527.437559484721, 516.654040668007, 524.290170629072, 523.622499144854, 526.878222650755, 515.793268240456, 523.633819051232, 523.083157901582, 522.288580809045, 516.392605290337, 522.997724230952, 520.51324383438, 514.929850487518, 520.545112459148, 523.490859260417, 526.310979132825, 523.000669445261, 524.388860230487, 523.189172825184, 518.59468806156, 517.359286335447, 526.836009239402, 524.570718361309, 529.172273801717, 519.494882021527, 522.461413125081, 525.67599554714, 523.030113793496, 522.63594525757, 525.833497307444, 522.99788237053, 523.037117427854, 523.035382742998, 524.317673467225, 526.413304118622, 519.123656794385, 521.910201822937, 519.087664606613, 520.933833744464, 522.885608101329, 518.490003499928, 527.248360984401, 525.92495986403, 521.710389211207, 517.654116324401, 526.616421182458, 526.034574161917, 522.914983235237, 529.176428848219, 525.09860623536, 518.770437104986, 521.118019951369, 518.545126806497, 526.869896127541, 524.794306057388, 522.343356282247, 524.058838447704, 525.163912336381, 520.867451892522, 525.906066226761, 523.829575953598, 519.346307718248, 523.721684147616, 523.46132981752, 523.78834263467, 531.113223268625, 520.978040260906, 521.713902324943, 521.331711016231, 521.714900881194, 521.568133120081, 517.922074693847, 525.771956641193, 520.687530593862, 523.163192845038, 524.338658870647, 523.67433542011, 525.799773665719, 522.390536885779, 524.661633117895, 524.918009109133, 526.593858812125, 521.489473136159, 518.345005367943, 531.278207423735, 523.820294355078, 520.730345559662, 523.342861489529, 523.488020114301, 519.913319803879, 518.222818841776, 523.373212296096, 520.402498815643, 520.850673661077, 518.149261984616, 521.47337625829, 521.996706338057, 524.753173628684, 521.612676920573, 528.419232714399, 522.825106584102, 520.05384768175, 525.628039496692, 518.017945195299, 525.020652668026, 524.651915065216, 521.400321881907, 523.38204547182, 524.248276649636, 518.350238041681, 528.923048806791, 520.808376189931, 524.532564795609, 521.143959835478, 524.178644233554, 518.428153052889, 518.784076910101, 521.154993732514, 523.396690482447, 526.842098798687, 517.849880725659, 523.772805165642, 521.130833198659, 522.427805113261, 519.330905263745, 519.578022189707, 521.914071393938, 520.006401017376, 521.879930321159, 521.560948719109, 522.485705502678, 523.597563684603, 524.648654360166, 525.336531367243, 524.349174572096, 521.308395514858, 524.651686812292, 519.311421450483, 522.182929320573, 522.625324780663, 522.524226991037, 524.523149982555, 520.589194216548, 517.14133946786, 526.224597770333, 521.594357115908, 522.120993814497, 524.93428309056, 524.929766719335, 524.291737460113, 521.471508836054, 521.334679968117, 520.042576563321, 522.903276329419, 517.671936863242, 524.767607744583, 524.661419964137, 519.091633626028, 527.075760034037, 524.126022699212, 525.698284683703, 521.259645934674, 520.519218251638, 525.589970978161, 524.584111055344, 522.929293524688, 527.055715897415, 524.217034783682, 522.410936534374, 521.967143235428, 525.833055561203, 521.693103967853, 525.47562266313, 523.356760342277, 516.861413114698, 523.442537396745, 522.503884558839, 522.270051930191, 524.387832933995, 524.367484053794, 519.192751354032, 523.885320865477, 520.568068708584, 525.809377861897, 519.217997412143, 523.253894678817, 516.96223312909, 523.073995516588, 524.23247342433, 525.814963665439, 518.925870906389, 523.002900500919, 522.730550803892, 528.884307947934, 519.763735714631, 516.418976839032, 519.191994335258, 519.647129529403, 523.860581351248, 525.582965087546, 523.985502452772, 525.440026290313, 522.577255403645, 529.311174121846, 520.84571010293, 524.575353632392, 523.113134572376, 525.440614590592, 522.113368947865, 523.537623824568, 524.412779993809, 525.565186573981, 521.172720361731, 517.491829490124, 523.756561140367, 523.72043096992, 520.601523858658, 522.983409267334, 520.546825081411, 522.510590100896, 524.005152705636, 525.109602015542, 518.640443586127, 523.408536673183, 524.879514540281, 525.698374407781, 523.586349398434, 519.597451131639, 523.750726890667, 523.208926008234, 523.51470880487, 517.442978680576, 526.183432864355, 524.450396013721, 523.715441759232, 522.922161536341, 524.759380426637, 522.538169138063, 524.287089219668, 525.736417215696, 527.016562670579, 525.427288947068, 523.91578423966, 520.42470710413, 523.750507162021, 527.35024431944, 527.839854508091, 522.059780390686, 521.030289823223, 519.734344593201, 521.116359602469, 524.484679968908, 523.167019098771, 525.756319953781, 526.429308132835, 517.868783596197, 527.199737193297, 521.90455932252, 523.830638684519, 524.150500483638, 530.030185921511, 521.476891881315, 520.422595739944, 522.780760193812, 527.907166340797, 522.597307241368, 522.073151112446, 517.648515515782, 528.167752473727, 528.368119430783, 520.276203406871, 519.765413536845, 522.60059485797, 521.227298433959, 526.629834927819, 526.795495200341, 523.413101848373, 521.125129296852, 520.44282333786, 524.575034616182, 521.676579297202, 519.601451573821, 522.493372874545, 524.00015311155, 522.044445148849, 526.594151920492, 523.212725504676, 525.470425316941, 523.263102474816, 523.602929222499, 520.822116403803, 525.848563708699, 522.812305025072, 517.734521842043, 523.805967843574, 519.293538653063, 523.824416675704, 521.831748648886, 522.79726668863, 522.584079918849, 522.458363818359, 522.783034513507, 524.192471577953, 522.715470284217, 522.292358880089, 524.359564923545, 523.288680386877, 519.881003271288, 527.006144266101, 522.912637297686, 527.073364307039, 521.19203643337, 523.966186469665, 523.240808779076, 521.701198124852, 523.806171064511, 521.73164083068, 519.699976365416, 522.725946457661, 521.514674404349, 519.811081985006, 522.373321970932, 520.194393984928, 522.298946320938, 524.741247278036, 522.356752721255, 524.496207282877, 525.485451868602, 521.594292335492, 526.466151426793, 520.935121187508, 523.90200366703, 523.255293428907, 517.454280312146, 518.68002803861, 520.488173983176, 521.71371957231, 520.145580324306, 525.21659308649, 522.852742774294, 526.582437443245, 523.334112365929, 522.081330489682, 520.630575791753, 522.577047325516, 519.081273052377, 522.522477638994, 523.695310654474, 520.452889836693, 521.874700240566, 523.43715423792, 523.010416417462, 520.839157788944, 516.448141188492, 521.455688122627, 521.950195708102, 521.396271092942, 523.813631379992, 523.825674868206, 522.083165875674, 519.267451943276, 526.971475138104, 524.356714494428, 518.109535538321, 524.337601885757, 520.301538709244, 522.822653775718, 525.873475852405, 525.628306621738, 531.939194198851, 528.654052525834, 527.459482198537, 526.386980899409, 522.809021929904, 524.576294165699, 522.086663356297, 526.892856732458, 527.989978919854, 529.200928614225, 522.905185035138, 527.070550834672, 519.751105170885, 523.837127985406, 522.819561230179, 521.098929268206, 523.026822054928, 527.167417571472, 524.270053079919, 522.760447936112, 524.822347806051, 520.788534563097, 526.578873885843, 520.904464575581, 527.889780532298, 523.42771068855, 522.534758888693, 523.446957441738, 521.189607093602, 521.850231520242, 520.58806656038, 527.636407054529, 521.535788148503, 524.328636670933, 523.947055377273, 523.580054259597, 525.764554481028, 519.549335601696, 520.095004788271, 525.893368121046, 520.056138521718, 525.583220154031, 524.447906495579, 518.834054194211, 525.964005829957, 518.120499548278, 525.393187887133, 524.982231306467, 521.298278967265, 521.758729436355, 524.782318572591, 518.242294175499, 523.688334461041, 522.422695672945, 521.896758230944, 525.228454956972, 524.631875870721, 522.879068290961, 525.703367202299, 515.622433477007, 517.455316809533, 523.207715199117, 523.419411784689, 522.746763642593, 520.345768603317, 525.508253354395, 524.491250880271, 522.137822467768, 525.058201206693, 524.106060666781, 519.35723385855, 521.441824683243, 528.312401206054, 519.34729551153, 524.845518233229, 523.521565729444, 524.722569594298, 520.475929717344, 523.790884020787, 522.966713319834, 525.482752922126, 525.520987047471, 521.894050195319, 523.107070707918, 521.739006098842, 526.933313091398, 518.869956984231, 520.099962024954, 521.733147563841, 526.867270647532, 519.818362799621, 519.326956819086, 522.736736328965, 517.925178160607, 523.214676662448, 525.311926451566, 521.239267079755, 525.98520573968, 522.137409079753, 526.661282794159, 526.167090896082, 516.607757429286, 519.77169555362, 520.133371888807, 521.108316663466, 521.10087604693, 521.433344770079, 526.703923309357, 527.776325658618, 523.143637090657, 526.177177947733, 516.611089997762, 520.888982638479, 526.182870956756, 531.215611620828, 523.073634286638, 517.043891704095, 524.659040556151, 526.611748812788, 527.721244323234, 522.937916546516, 524.282592701554, 518.472604692775, 520.89286616369, 520.029493032594, 526.123476838352, 523.815933129368, 517.742608233838, 524.688044745282, 524.51928451589, 523.855066531606, 522.678654669471, 521.632660592657, 522.038136508053, 519.973400757017, 519.740052537737, 527.087196110001, 522.842938991906, 528.684720402074, 522.002766004772, 524.741671110462, 524.515145597336, 520.917383561254, 522.843651724466, 524.427711265805, 518.914350249544, 523.012341257372, 517.638638539392, 525.811713521028, 526.854879713949, 522.269323329272, 527.747778916445, 521.34175859596, 525.590701827172, 521.349655629707, 524.276929806001, 524.431492147701, 523.21734593002, 522.349091340198, 523.652847883585, 524.306632686754, 521.272942257421, 523.197523714344, 521.136822801584, 521.414107791858, 522.342944219748, 520.654167094967, 520.768135310601, 522.561419129883, 526.600505367539, 523.53305258503, 522.404526712844, 523.49573494039, 527.031066723269, 520.327543599162, 523.071877950239, 523.612536872402, 524.733680788292, 522.547849539139, 515.838227172024, 529.649598071649, 523.238527191606, 526.557861757607, 523.250368400045, 520.556690362949, 523.265121641801, 525.915981128139, 526.026697861301, 522.74896420455, 521.30479975452, 523.834184856813, 527.36620906485, 524.728895629669, 525.195736256117, 525.59841524192, 523.311209513204, 517.160645850358, 523.188630743578, 522.588266214674, 521.534409921563, 520.01824429359, 528.463874126096, 522.266740388198, 525.26585323008, 521.519635159022, 520.11601580726, 525.951707522298, 522.688967767078, 520.464924440066, 521.406042169123, 525.811268509014, 524.855042204834, 521.667016692478, 522.729225656983, 519.057448138732, 519.48394362582, 522.571939017372, 522.908721477889, 521.936436362298, 525.150234908859, 524.05229420051, 518.487475721512, 530.876916906822, 522.004634688375, 520.295864354014, 525.361943847441, 522.345641655115, 521.610298944574, 522.298625771353, 520.128384197491, 518.835714096762, 524.581733323646, 523.802947020037, 527.449663030853, 526.707928372688, 524.166344492391, 527.400235818579, 522.014973329483, 526.956953486463, 522.884809957634, 524.931263656599, 521.379591483035, 529.86902194948, 519.539387344635, 526.80503869988, 519.965598465096, 524.386564068448, 519.224196274395, 520.193966547583, 517.806670275992, 526.16375914684, 522.304550391089, 522.726067749154, 519.347752401665, 526.323087215903, 521.351941924819, 522.823373475027, 520.247064478187, 523.689691078967, 516.802665591379, 519.413527820168, 522.587818321666, 519.814277304666, 522.694703301275, 524.33649370833, 522.661296324315, 526.860294998978, 525.766583515142, 519.838025609566, 522.778476668388, 519.119112915686, 522.921031991412, 527.102666819649, 525.423405732873, 524.658784752821, 521.219238264067, 527.731668435474, 524.167285400576, 521.683515621493, 525.444723414725, 520.938908851865, 526.356302429853, 523.098884526437, 522.255689558437, 525.056266907379, 525.908704573885, 521.707029880901, 525.569009922808, 523.792601524256, 520.28884074182, 522.866437910736, 518.513915132056, 524.431961104809, 524.74372040695, 522.144161986189, 527.55149359272, 527.580049409714, 523.990544678047, 521.201949479489, 522.004744869807, 519.59376140188, 525.069588593642, 518.077486491233, 519.470304188823, 517.932611865245, 520.09487422039, 522.807608398124, 524.757596362977, 523.883280602516, 522.039462725928, 525.737560995498, 523.767341649344, 519.409508486903, 524.959497173158, 519.723565667259, 519.997291672013, 524.701984533024, 526.817208297016, 525.998405112483, 529.106510406605, 525.655842411459, 524.148928584777, 518.425526063452, 523.301928605961, 520.335637760295, 523.728815198231, 522.415009409312, 525.10994942634, 515.736309599972, 523.577787829686, 526.766077041635, 520.283048603887, 523.14971962704, 519.919137595494, 522.527070824141, 522.240553949356, 525.397074345101, 523.742549329323, 525.952727017316, 527.467535357604, 517.240828160769, 522.362578095836, 523.964341659831, 517.702298944856, 522.668683906901, 528.070028890408, 525.132663009124, 525.051241902757, 520.293923320874, 521.843441739608, 522.138696332465, 527.745592314538, 525.440913011487, 519.098117391619, 519.918806520287, 526.054041935805, 518.032979179289, 526.922377756938, 522.347276429203, 522.223111243051, 516.227359003496, 523.011749621673, 519.592392380321, 521.250884239108, 518.518100193042, 519.16733450522, 526.502019191101, 527.833349293904, 529.845708940698, 526.306813754711, 523.454672205051, 516.872489834205, 523.196513802294, 518.075723083679, 523.77787798032, 524.055200168027, 520.571777253914, 520.718678813592, 523.567595950809, 523.96921746374, 522.841318196085, 524.657412925638, 521.27780940497, 526.317090613207, 520.899413165963, 523.89974937914, 521.13327966338, 523.192550435775, 520.899929010924, 520.725822821172, 523.63841459668, 520.328085102151, 522.06906677798, 527.574207991025, 523.164314540583, 524.077962470674, 524.804813626853, 520.305446365139, 517.509525671246, 523.794967134629, 523.234586309994, 525.430172644666, 520.21614838976, 521.709828649831, 523.965421097389, 526.628685022799, 522.394117315541, 526.347488311833, 523.037489183347, 526.110000834096, 521.321642548618, 520.892517896611, 521.211315997087, 525.95676530061, 519.087473140369, 526.49141969338, 523.320095357261, 520.789279658572, 525.666245685447, 523.615901067671, 521.851110591389, 523.070949265601, 525.13428789831, 526.521925628279, 523.44492300174, 522.504914016357, 526.489674534597, 525.017537250433, 523.70339916934, 519.846276823465, 517.704813139871, 522.073269765864, 528.382037313442, 525.405235015113, 524.917736359656, 525.747741260926, 516.823151296044, 519.501991929627, 520.71326745686, 521.776047526571, 524.592422385093, 523.853374481614, 521.471288613727, 517.931569241314, 519.352816225405, 517.962350615083, 526.092964891458, 521.820669625883, 520.806237873198, 525.614149600287, 530.38387225262, 522.034917939958, 517.842762510062, 520.333659727683, 528.001188917049, 524.771009832133, 522.79087822034, 525.40957104466, 522.198016984772, 522.587994043887, 526.729187815554, 522.970366742146, 526.337089812346, 521.720283311761, 526.958750512168, 519.678381751674, 515.755919936226, 521.28232684512, 522.723873034448, 524.340892470945, 524.76946799001, 523.020386365202, 527.503512948543, 526.934588632427, 517.872222666341, 523.986714013512, 523.116607439805, 521.967513855938, 518.412955392841, 520.087120260748, 516.35484121566, 522.195791008836, 519.572158385521, 523.286202271891, 524.747831239285, 518.570585126131, 524.765206820485, 522.453010611852, 518.780986989624, 522.510883650863, 521.742576331134, 521.977180681706, 527.859062778596, 525.696667218759, 524.316205541331, 524.570031951927, 521.731194022023, 520.384161681869, 528.52437688135, 523.619147282433, 525.087496338435, 524.1726244286, 521.993550776295, 528.031920848632, 522.489387059937, 525.818937123868, 517.81191132218, 521.145781797709, 522.615704435292, 518.065687706643, 523.635037093945, 523.812346456399, 523.746175752882, 525.686100194531, 522.709016771717, 520.847295157073, 519.296413820039, 520.827006755056, 523.749952084472, 520.518262934813, 520.463391040207, 523.329611506849, 521.476098939908, 525.801702557197, 523.459852607779, 525.253540761574, 524.155044069767, 524.980662064912, 528.70749617904, 526.714107973904, 521.986818136029, 514.551291382035, 522.169647709688, 519.107219386025, 522.02721111683, 527.680045567333, 519.484675002549, 524.921800074765, 520.921458102817, 526.672413273935, 518.29150037984, 519.908756100832, 528.278489795105, 521.570155824326, 522.415956321188, 518.681823235039, 516.966140995063, 527.319979618063, 521.264916660538, 525.717273456598, 517.833878890804, 523.913634580458, 525.89563230714, 527.560356876917, 520.666085810916, 522.735832796116, 523.060784335966, 523.968641604311, 523.684469330109, 526.88521663974, 519.501851442652, 523.20812444227, 525.809644960255, 526.857865904148, 528.708819427368, 521.420846197849, 521.22052528436, 518.096838517171, 525.348282443368, 526.115449389397, 520.902456323222, 522.714957835536, 521.188566382543, 520.782210446158, 526.783710898128, 527.4990657154, 519.967214669, 523.297783977305, 524.183326161689, 521.170870556769, 520.45697594567, 524.621024195324, 523.441371182192, 520.929413857279, 520.645589770214, 527.364426173883, 526.445157746091, 524.6719121692, 527.051489615299, 519.436110154068, 527.804792906544, 527.797426966694, 519.881114316326, 520.200441609182, 521.408516161514, 528.457383163991, 524.027291944172, 525.053430617246, 528.698571773176, 522.516511366666, 528.237755046781, 519.601142378145, 529.003864384269, 521.690375222892, 522.467274993753, 524.919396186861, 521.121411615588, 517.17365642657, 520.204167568411, 522.859550299767, 521.019542268799, 518.765410527727, 520.107781797194, 524.707459696386, 524.564338374812, 523.627143502766, 523.253387917982, 522.117075035415, 521.714294968547, 527.108964037951, 524.759391988813, 520.992705775869, 520.288839091904, 526.6374692072, 521.67195575304, 523.175577184634, 529.038108330806, 521.694906443442, 515.68523246773, 527.346497186219, 524.130325529979, 524.728343431052, 526.112802190269, 526.497192509894, 523.459223170506, 525.771063863806, 523.77210834637, 519.66675762154, 518.657298912115, 522.355344865148, 515.377481964077, 520.52757491463, 524.669158068152, 522.786263157829, 522.251286475554, 528.45185581893, 524.131734254546, 523.310096464167, 523.828289340638, 525.228039922699, 520.143254809027, 524.159461988646, 519.736781995199, 527.770677621762, 519.956002521785, 524.706004876849, 521.030137104471, 524.021069741752, 520.160169897376, 520.641848413932, 522.306811800563, 520.445235834304, 524.226880039788, 526.444478397766, 526.680295407189, 523.477513935523, 518.185414410431, 523.300449921422, 521.015843221148, 524.10384611326, 522.008899921557, 526.65556572222, 527.06427760705, 522.38064911037, 520.923994652878, 517.468818838176, 520.933532250036, 520.668074446955, 522.559439119348, 523.182571224331, 518.126170848803, 520.350079755515, 530.2922157143, 521.273216528494, 519.303460034366, 524.916474192911, 525.892061541415, 527.197680593452, 530.466993807009, 517.558621909436, 523.210183281962, 526.546104055585, 519.917075459253, 525.188289657546, 525.173991541587, 518.903206118901, 520.466301145131, 521.843677089488, 521.048112085016, 526.472947081069, 525.128330406341, 519.579615220578, 526.846984834679, 526.294504353906, 524.284089361637, 524.661625746437, 522.725025218354, 521.563916053754, 525.829735150878, 522.512303303538, 525.130697925961, 520.030958667807, 525.657275794864, 519.105552391421, 527.048634148814, 524.414287909615, 526.483471370559, 520.187474645851, 522.88464749656, 526.745159636728, 521.734931898695, 515.834769155096, 521.508219146167, 531.820076424872, 520.210285182771, 527.113275267687, 520.653625765189, 525.083739658925, 524.639592726863, 526.442065878142, 519.804538371262, 521.29038062373, 518.679405469956, 523.341618783953, 522.587532087858, 529.490919899836, 523.784467538057, 520.303783406443, 523.752612591769, 520.745769463592, 527.141304914742, 516.824182116348, 525.831570224536, 525.718957512065, 523.192099952665, 521.837942225805, 522.610029064043, 524.067549203828, 517.675161950344, 522.839946419971, 520.992043637422, 524.422661589086, 519.819767720803, 526.356635709715, 523.142773919352, 524.240966497401, 521.259349239393, 527.104559433587, 523.464220561307, 522.518876798192, 520.648157781488, 521.410015557036, 521.092027597484, 528.608239984375, 522.375013676839, 528.624501131614, 522.47176999463, 522.44478636307, 522.699714091956, 522.553927578694, 522.760797512332, 520.914766128836, 524.475026563759, 521.752531857768, 522.557001700429, 524.019061867781, 518.627472960419, 522.14367473496, 524.480793782176, 521.816109798637, 521.147268154659, 523.465989436138, 521.58467584322, 519.161599893316, 523.927058442756, 521.088566616291, 524.752961579922, 522.18075009457, 519.170381633654, 520.393719506514, 525.801746567948, 526.808950426016, 526.043583922567, 525.214225083535, 529.504986232807, 520.116840134101, 524.523921997607, 519.489636969255, 521.458241559548, 522.818893396678, 518.183924157179, 519.393937423752, 525.499214856552, 522.05625925746, 517.826193721505, 520.139413539819, 520.254135357394, 523.602432581241, 523.053397519548, 523.052094645535, 525.738727230622, 521.437655884437, 529.01048895785, 521.618853545332, 526.946445560535, 527.175006720953, 517.86513061501, 522.892640461359, 522.510732163209, 524.299519648496, 520.904298240641, 522.322084281348, 520.345910076652, 523.025057781653, 522.420681961237, 518.571657400496, 521.47887678073, 524.386181059881, 521.168720086601, 524.622768720008, 523.360855166525, 521.142996007901, 524.226795323502, 522.847293862728, 523.093908635253, 525.146031123124, 523.643543126517, 525.198934486607, 522.583371600668, 522.385558560055, 522.769008007501, 520.469150014249, 522.857337720183, 519.2741108308, 518.417371829036, 516.417621088424, 523.369121662839, 521.130946996736, 520.827280602012, 522.357931174699, 522.666555451106, 522.418833342162, 521.677974408358, 519.340868423531, 520.274163055078, 524.66485531868, 523.5282979891, 521.74587751059, 527.959714636007, 523.668119107925, 523.341282802888, 519.296332830312, 520.436378049095, 521.660436801327, 522.554071150255, 524.173764915448, 522.841045468811, 526.4720356179, 521.286891419878, 518.542795304201, 522.292062111746, 524.765204345222, 516.544297275214, 527.817181646975, 526.083290254884, 522.828265009684, 522.995122304649, 526.616567014193, 530.047274072252, 522.237754728108, 520.582711093867, 525.688240428297, 522.544890416, 525.327021928442, 523.584205661122, 522.419621588269, 521.695656968078, 520.521407890498, 523.721661537777, 518.635379571568, 523.386753356865, 519.775211959537, 529.522594433109, 521.834252827363, 528.523308935556, 527.619403508642, 520.427331760924, 521.784390127335, 532.037359342788, 525.717114503043, 525.781507535216, 522.592078113009, 522.452425441821, 527.234944906952, 518.425297078136, 528.84983014051, 522.307245148132, 524.280958818907, 526.133810466118, 526.345068861337, 517.915494611984, 523.401593290405, 520.062962758965, 522.106525563903, 519.51594211737, 524.115383576858, 519.897798716245, 520.569141204283, 517.836976220143, 525.509534512506, 519.52364614582, 519.532401108946, 523.228183817853, 518.02591340783, 527.013431452604, 517.933173406, 525.870738790056, 530.239642313105, 526.069077398828, 520.837396600469, 522.807822893417, 522.916597810969, 516.480705166953, 525.667988192226, 523.330271893711, 523.213286741638, 526.37702084865, 519.363942044761, 522.602960381423, 520.628180300808, 522.715473979724, 529.895090492291, 518.591765618168, 524.355766059966, 523.811148024811, 520.667894844892, 524.801743735163, 515.741968462155, 519.022670284649, 526.384155475514, 518.298783431648, 521.899653173262, 515.253347575716, 525.062537988822, 522.968986464109, 527.653498898172, 524.413944310779, 522.482887277561, 525.547283514357, 525.03326194526, 521.555356438811, 521.678243793086, 523.929140818192, 520.256051174015, 518.617984761788, 524.878722689575, 522.380016200291, 523.335363489507, 521.133745267559, 526.967540599516, 525.52126834455, 521.680427212734, 526.092841206867, 526.248406197646, 521.883517235364, 526.967953938153, 523.020494244516, 522.033836212022, 523.856025640043, 521.386761395884, 524.241810817827, 518.836148961717, 524.993024373064, 525.213472166796, 526.413429711739, 522.816616787518, 525.175284156113, 522.282655903598, 521.715259283218, 524.727807495673, 521.498397754665, 527.791632106858, 518.738795561917, 527.738828343196, 523.595544916101, 523.839389343968, 524.323143358357, 529.557550872626, 516.868036474627, 525.513672547353, 519.063025357114, 524.352259079524, 521.371545347224, 525.116107788816, 525.718143181741, 519.338740436057, 523.467509767706, 526.174015755029, 519.092854033566, 522.618725884121, 519.451895736932, 517.821932537968, 530.096449617594, 527.20996092614, 524.584734745911, 523.37597779226, 524.880108331082, 523.333362141598, 515.825005151045, 525.079526193411, 523.706748556059, 520.604651493864, 521.528743625585, 527.298155463734, 526.185018657614, 523.849300139636, 524.411447553819, 524.930866955582, 519.791836147281, 526.683725559313, 527.903890347013, 522.38842079008, 526.396538769843, 524.362217787132, 521.823155930265, 521.120109806534, 530.381185365725, 522.273907834998, 522.455023653171, 525.126406713696, 529.156109311545, 519.550236070073, 520.913736609672, 526.823299666658, 523.878929348356, 523.439241110965, 519.195052377216, 520.185193829019, 522.598053026694, 522.820619057892, 525.95906418076, 526.712240563122, 530.680524864799, 523.344592751586, 526.150236288752, 522.603814968809, 514.585808361693, 522.255587436698, 525.319221829556, 522.113071921297, 525.307249459289, 526.746384056917, 520.709801448511, 522.969949138712, 527.792301280487, 525.461623545572, 525.935023633074, 522.212012415214, 520.763512563375, 522.893661909573, 522.215466643659, 524.864269736217, 523.757954770609, 525.882180061444, 523.092811568426, 526.285878050305, 525.383661021048, 518.052194872097, 527.836821267097, 524.548974776481, 516.305024794895, 520.467807447159, 519.899633132834, 522.111625679025, 522.788005660266, 523.147383316056, 518.081776126641, 522.818080792663, 522.371062831783, 519.755005907777, 518.252666207942, 520.951659210061, 517.79548429021, 524.820583704731, 524.459325448658, 517.977695183484, 522.38818746229, 521.474197123757, 523.831794834752, 523.664282340691, 521.40359976757, 524.890921398284, 521.090383754595, 525.000034702461, 525.562714196237, 530.256860691081, 517.113719190822, 522.265630679047, 527.17629315075, 515.157585479229, 518.960167976113, 525.023102805454, 526.362418311914, 521.417476338145, 525.868190911383, 526.131702441262, 520.675341810687, 524.968071186353, 521.920667907858, 523.916235867371, 519.729315025817, 518.235008221915, 522.979874944609, 516.676761956179, 524.651951817013, 522.992746708823, 517.644344777462, 520.023580936858, 527.764057878758, 516.252869619366, 525.391283809525, 517.539581477935, 524.209830618864, 525.489898038863, 525.600820618458, 525.388762692888, 527.190528939941, 526.868923944204, 524.416866710224, 525.798520254524, 523.643557217125, 524.393282285427, 526.897313354359, 523.8270406023, 523.52299154229, 523.751222403326, 523.677185191905, 521.329101091705, 524.46059511529, 522.615290967768, 528.196753950222, 520.349229441567, 522.998375233843, 521.98100884442, 524.274539735018, 522.214291928855, 522.711836815442, 522.961971665846, 527.848410769215, 520.97166263942, 520.653965083949, 526.611232507802, 518.546441174033, 523.74285344608, 520.846084730005, 522.978255566283, 526.78712052908, 523.221623985676, 527.221344601795, 520.738493426846, 520.175748332883, 526.9179130581, 518.09808161752, 521.649845049879, 521.048064969703, 524.3051298153, 527.56390292245, 526.43207870241, 524.853185857275, 527.189215997379, 527.736362574514, 526.17149498701, 526.485336214845, 528.041169734837, 526.13312067751, 526.61463500777, 522.912197992983, 526.826047684323, 519.214253201238, 523.255068352921, 520.888180445727, 525.786576495163, 521.222392604421, 520.666401787765, 522.160812516851, 525.364764679354, 524.637966973462, 520.375608004874, 521.36435761574, 522.044711155531, 521.263680903074, 526.915305098181, 521.612064909888, 523.615420723247, 521.202863319651, 522.017378493806, 519.59717989592, 519.983678219377, 521.566018861884, 517.054877625833, 522.798002277682, 526.038238513278, 527.234033596108, 524.697370894047, 523.624831044938, 522.324876220249, 521.385440047787, 524.702539125263, 521.893070547474, 524.723405926519, 522.869972819339, 528.293912958922, 524.965942305625, 521.01344491759, 525.221884006255, 521.483446041088, 525.258799105185, 517.251075187067, 524.770625173805, 520.985281175751, 520.27877282207, 527.091021784811, 526.18242910714, 524.419534377437, 520.606000114443, 524.065648867729, 529.233531051749, 524.459308224915, 526.124585241442, 521.580847405672, 526.418269282636, 522.790219617019, 520.957059446393, 527.322467417069, 524.868714716949, 526.566753639136, 518.210419836615, 520.074253240937, 518.684333804359, 522.913688234658, 525.635078920291, 527.529230079011, 523.111648266385, 524.074619123142, 523.201105772455, 518.022184560405, 523.949059704635, 522.862867329031, 526.554945949425, 521.062035675972, 525.312504931635, 523.433388943068, 525.912027509979, 522.998515314219, 526.952786866546, 521.92311894797, 525.186057090557, 525.482733532841, 521.498016622663, 525.363117725169, 521.391616694644, 519.741166745644, 524.578035477623, 523.87634173264, 519.828622620656, 525.44479093494, 521.879707640939, 520.183108494529, 519.902832975998, 523.446876419485, 526.456991380112, 517.74115281708, 519.390200493875, 522.07822450437, 523.298948430596, 525.994883578947, 522.022208182179, 526.730628680208, 523.177667714139, 525.295946117281, 529.826471879767, 520.658083375603, 522.51181335985, 532.791204280639, 523.763565847904, 526.431983231927, 522.419426933423, 531.101476926823, 518.209124872936, 518.073125691698, 519.823489643093, 522.119903886028, 529.022231924299, 519.974322754031, 523.708901645836, 521.531756910343, 524.951847819224, 518.372025221909, 522.279026583792, 522.030282032776, 516.790283834884, 524.0308133767, 518.14238129851, 522.068328874038, 522.270410137443, 521.498159541188, 524.855383568646, 522.17040451989, 527.272488144202, 523.157446711994, 521.101923456614, 526.688772665593, 528.159045462547, 518.688402250806, 519.631997020312, 521.324777214999, 520.555315647554, 523.043351929946, 522.450856634192, 524.933699166178, 520.140937370067, 522.825758117515, 528.715168532809, 520.553033981394, 525.506381046332, 524.67559808001, 517.655578885717, 519.455338412053, 525.211505771021, 528.983777863653, 524.119857252301, 522.183295728423, 524.199161855077, 524.953762636647, 516.29829892643, 525.371594744988, 525.981353929904, 530.019147316156, 523.316794819796, 524.961186088377, 523.230295777647, 519.665834269776, 522.13626298163, 522.863864582552, 526.818581470272, 518.367840676542, 523.662779366566, 521.563481569431, 524.939225770639, 523.846904211174, 523.2912806454, 524.694162183643, 520.125366305294, 523.010444018903, 526.020695303981, 524.935093008981, 522.070514286452, 520.177748152854, 521.422000966516, 520.669777289165, 518.975646260904, 521.892456790392, 523.521502028021, 528.58678730345, 522.336238001528, 528.559388822646, 521.962639979367, 529.4417834539, 522.399402209817, 523.452797082916, 518.497963170002, 519.884151653871, 525.44239340395, 523.240850601814, 521.576737066345, 520.612798573721, 526.388748468706, 525.337404434836, 517.119739121155, 523.813181287686, 524.653071427332, 525.28041926839, 515.63596436208, 522.280556410676, 522.010346620115, 521.983352448782, 525.300704237465, 524.612037269741, 521.158534365593, 525.093579814475, 519.932058988117, 521.737850041665, 522.451851939024, 528.202078295753, 524.80749190314, 525.088066934125, 520.128496147373, 524.64124472002, 524.68298523395, 520.873099839792, 521.535312361832, 523.468026884693, 521.447544818419, 517.820658796389, 522.528438358725, 520.848896436857, 523.846110544364, 519.407342051059, 524.041902806907, 520.310514323249, 524.860344724885, 523.722334425086, 524.849832249586, 522.391261200912, 525.608670271837, 520.869036717501, 516.775085312963, 524.126442228707, 520.886948442844, 523.713265287619, 524.062329265294, 526.948354493702, 524.437890706833, 524.09969519101, 523.250080219673, 522.855810881682, 520.548745490752, 526.177390735107, 527.553197582957, 522.135989140869, 522.533283769736, 521.365042819138, 521.755356802777, 523.65722740648, 523.827791954491, 524.06913333888, 523.687235165917, 524.759191515057, 520.381646207375, 524.514335383394, 517.129038308569, 526.997631108353, 522.398511911043, 523.012881142534, 525.985249461913, 519.024417504104, 524.720531779593, 524.838986274233, 520.507920960903, 525.196848544363, 521.478628563862, 519.882918825041, 526.438061198438, 525.103894435064, 522.59608524649, 517.999461448435, 520.561383833445, 527.555607270988, 524.468351829077, 524.000236663473, 522.526583351972, 521.787434669789, 522.706044249561, 522.771934055936, 519.229595767044, 525.592388742126, 527.226991713691, 520.546724067986, 528.012435745146, 523.855913482782, 527.275775311314, 526.852417295292, 522.704551415217, 519.85145833531, 523.005167977876, 528.636835524767, 523.601345019606, 526.468310891071, 525.992039959105, 524.878785842476, 522.950392602114, 523.519915400358, 524.496558503619, 524.605141859639, 527.183858487714, 526.952432965688, 522.971471623647, 525.653229468073, 522.360593103042, 523.675568800826, 522.381841620007, 522.135921123035, 519.387806207754, 521.129606952144, 526.859217122785, 523.076296174471, 520.190035231843, 520.913321908823, 523.328320460797, 523.930177964651, 527.383275709655, 517.897711141192, 521.71015489453, 522.949395490898, 524.235687297466, 525.436302856985, 516.725712767845, 517.000525046884, 519.651589884707, 519.692692882274, 519.356110918988, 524.016934256353, 524.776968369112, 522.866495593793, 523.068818272857, 525.050784321622, 516.731923323609, 522.95684326237, 527.605105838187, 521.05960657114, 524.430134337993, 524.042576322066, 520.005385185348, 524.381428936308, 525.004650959504, 526.988677799082, 523.305179643801, 522.060438473004, 526.758494235576, 523.219359928437, 524.782692459511, 527.940290906121, 522.816538070394, 518.156197109457, 520.290179265726, 526.912657218585, 528.610748458761, 525.305139475893, 518.849740586207, 518.269588464386, 519.24727575136, 522.421644856578, 525.132691337768, 520.485689545309, 518.081291067418, 519.96178495943, 523.424430378062, 523.397323619648, 524.432992971822, 520.748263375509, 525.915924557249, 521.404783674287, 520.421370970379, 524.726825083272, 527.889942875414, 522.964609837232, 517.362414000586, 520.809994699134, 528.068010232479, 519.12718339792, 520.463130124145, 526.035054816923, 526.720914175796, 527.658441321024, 526.130450226326, 522.238171736652, 522.556008280969, 519.0872509235, 527.739780089729, 525.407780789605, 521.667690942902, 520.082876840259, 522.176425807931, 527.605038661955, 524.890459260856, 527.47310156396, 522.776783948977, 519.388228760915, 520.936725631739, 526.685184922276, 522.427974319752, 520.56015824964, 523.164441472991, 524.548447688902, 523.616320176215, 518.917915574784, 519.758491049978, 522.962906878987, 522.222090502602, 525.28575407499, 524.86065383846, 522.797889560803, 524.127351404818, 524.345654136244, 518.693086665836, 522.010150279481, 524.34723459831, 525.226332744773, 524.288171859752, 524.39423312802, 521.236435286772, 523.88241153275, 522.231410525264, 523.520274669401, 523.680800771251, 520.330623692118, 525.381479133559, 520.415480112523, 522.47429028025, 523.1245259138, 525.852069114515, 522.886292369375, 523.328532637006, 520.753260544976, 525.50676780012, 519.061922382896, 521.153489885312, 525.620419862502, 523.858939784088, 520.795556182294, 524.54161878423, 526.201210674944, 525.779387836765, 524.545516939152, 523.069436949638, 521.177283504053, 518.476141143842, 521.496743927526, 525.663757711205, 522.431003901807, 523.22781089406, 519.44593435837, 527.473965090997, 519.758943467791, 521.614675292812, 520.515123609146, 521.021872724536, 526.45052507502, 522.167496721634, 517.866852216816, 519.180930498725, 525.231618237106, 525.044561974416, 520.771750134423, 522.635891715255, 516.383856061008, 521.617763898647, 524.520938762708, 522.113652248199, 520.975009295213, 520.271073786849, 524.076546567206, 523.756286753414, 522.31297016068, 520.365375884758, 525.730452217237, 526.079206088686, 517.490369299899, 525.729421262111, 520.842484862695, 518.231825234839, 524.405581392075, 529.137887683252, 522.94888071219, 526.576889707264, 527.174569499353, 520.167683184138, 522.766423878449, 519.40385000648, 523.223941069202, 522.976154224379, 521.280322583783, 521.43342313053, 519.578363164445, 518.605991718699, 524.709156647046, 526.311023945068, 527.77470485283, 519.206825073649, 523.131184652627, 524.51903339815, 522.446403427575, 520.401883800051, 517.413569475605, 518.761161865248, 519.715589635551, 528.25892032475, 524.273512514312, 517.30243605671, 521.570833623755, 521.103853164735, 526.094726492093, 525.733538795901, 521.997719360152, 521.80983883182, 528.487399600446, 524.965614298587, 518.347200949675, 521.584066583147, 521.513559415502, 525.802734478859, 523.864048279534, 521.915668050213, 524.194098452618, 525.64595062042, 518.87218744337, 524.029767486026, 521.844520977731, 526.073873746829, 520.737079452565, 526.509979145585, 524.89049679534, 530.765802177931, 524.295334958959, 521.2424549855, 522.967054273894, 520.935091187077, 521.741513088732, 526.447670171079, 525.134749386798, 519.378143536094, 528.219479015444, 526.299220356457, 526.549069136227, 524.003958463106, 516.745920486815, 520.745366860129, 528.753876066895, 514.839035294379, 524.706130542044, 526.090480070255, 522.935591006561, 524.388951659166, 525.597894871812, 521.692744052461, 523.192838411312, 524.650969564849, 520.506396082201, 518.975303385294, 518.122414307686, 517.834253962943, 523.37022653511, 519.80429712238, 519.240918796468, 522.036922995683, 519.913963180157, 525.780248711735, 523.819068353176, 522.309704725497, 517.338646695133, 519.188792502459, 520.953750027151, 519.742508240058, 522.82972216065, 522.857681055432, 520.519555778234, 520.121281469616, 521.696823364701, 517.919484075219, 520.760358696232, 524.885704672259, 525.392663477358, 522.197348860888, 517.87601786236, 521.562430233599, 524.678196978181, 528.90003703522, 526.911322310175, 528.377966220643, 524.36786022885, 522.884647624007, 526.640591600827, 522.860414630224, 527.047950730414, 524.327884574899, 524.354885107903, 522.558713985464, 524.570872222385, 526.813795108197, 522.093151113231, 523.489305415259, 525.063059981952, 518.398457506251, 525.066278342631, 521.877372620776, 520.143025420962, 515.797927318474, 525.605298524339, 523.216062316224, 522.274213669271, 521.226880373598, 521.689487978554, 520.565102026213, 519.308305397395, 522.543655320016, 519.894213123005, 526.208765359534, 524.296743532154, 522.560555204474, 521.951784391043, 521.913483932875, 522.718542963147, 520.113039266309, 518.967641178962, 526.522357258694, 522.913020260249, 520.710353338109, 525.485425671645, 526.063856583383, 526.270409017553, 518.807997915315, 526.493507242666, 521.542048519633, 527.296318621965, 519.764630751097, 520.07124314515, 526.039923178172, 517.786655931279, 528.710193219486, 522.732114347402, 521.644407892787, 528.368496015458, 524.869465928578, 521.192567723914, 519.327285792001, 518.72838411002, 522.370592294617, 523.591076077735, 523.856082268565, 522.857076107691, 517.100442553721, 525.404508642686, 522.827398143396, 525.352966873765, 526.472209599538, 519.843928874785, 521.120725799764, 526.322661349352, 522.435335328884, 518.305385981951, 526.46687985318, 526.004734288357, 524.065657437675, 523.335427014586, 522.337261635793, 525.290219479433, 521.044093820689, 523.350638195512, 517.826964572514, 522.664327888559, 528.057552927799, 523.739113978298, 525.909908860078, 518.945672539394, 523.055849637413, 526.340808366986, 521.574737911981, 522.087418520377, 523.702498908468, 521.571253808869, 518.283195341019, 520.523720640173, 525.29954197996, 521.802775804012, 523.083322376747, 524.427964233883, 524.053763928287, 522.711046523274, 521.757389711576, 524.400547667232, 528.383705494279, 519.327028133331, 522.106217631651, 519.813383064758, 522.707011245195, 520.036420305467, 519.224963528461, 523.25786439771, 524.281742470653, 526.197049725013, 525.233184891198, 528.113347297411, 518.860550833302, 519.422867641131, 519.441636187318, 526.60974734984, 522.256417011459, 525.157026133231, 525.060432180725, 521.68063224798, 523.177578921325, 524.063209540483, 522.206258125303, 528.907077712291, 523.646610216103, 525.868469442652, 521.325588423013, 518.697181282703, 522.92807993545, 522.936671537305, 525.567267304957, 522.191432353647, 524.634497393314, 520.038545349603, 526.567610163173, 520.962303847294, 524.694222583068, 521.845841435996, 514.981757521155, 520.992190461546, 521.53808671334, 522.537279959931, 522.592580953113, 519.395732332315, 527.235003642193, 527.38721685672, 532.012543887642, 522.789107108997, 522.792358336813, 526.522484223858, 527.696637291402, 527.804564889021, 523.574240423891, 522.679449257834, 524.288319936537, 521.046872652386, 523.596779493614, 520.7258545963, 526.981105057263, 521.518343335652, 521.175293404192, 527.270176395721, 519.900061478907, 519.284507250278, 521.084553292372, 527.529993771498, 526.067891994999, 520.532267526294, 521.376681294293, 526.312107017299, 521.841697388599, 524.174788274782, 524.153061218705, 519.010956559849, 517.866942920423, 524.55309187741, 519.86600968787, 522.508045122453, 518.24983471676, 524.267414211646, 525.62586612732, 523.448003030511, 517.970751341546, 522.049592279081, 522.553128183228, 526.399845749636, 524.353737067646, 528.189771902462, 527.01945407062, 525.738408089235, 518.858916153587, 516.92202535257, 525.457489618392, 523.82339289512, 522.775493624578, 530.595364765485, 521.966476134217, 519.181631154475, 522.753951380518, 526.901867221773, 529.627422045379, 520.590564442496, 522.842582725554, 518.055562111479, 522.580246216002, 528.132911513482, 521.837109015186, 521.22889524633, 523.442200370432, 524.239492010614, 522.799367564022, 520.020095201886, 524.227315938958, 523.156637453309, 523.039505560367, 523.964167505177, 526.787911711396, 524.549377391899, 524.319452697493, 523.799328759609, 519.123971894122, 524.50826112004, 527.803981051316, 525.414204537621, 520.847025651929, 522.10734514239, 528.820923527309, 522.270963337087, 523.015413175712, 520.843749972342, 524.230628597623, 525.498009658893, 518.849153718519, 521.324818967431, 518.115632402248, 530.048582606094, 528.375882915988, 529.95785122594, 520.139429013824, 526.716439026713, 519.360416019348, 521.983682029145, 523.634930961467, 525.57502707944, 524.109023811806, 525.900930184934, 530.913251631893, 523.429524599015, 521.735160816777, 521.581399693963, 526.021595223, 518.784458009258, 521.087814651959, 519.982573005697, 525.838939973796, 524.23660175501, 523.204830032014, 521.938779457962, 526.431432863275, 525.357265023213, 525.588778778781, 521.109334347226, 523.148139782181, 522.81847153453, 523.198560901596, 521.072236195106, 526.207182011319, 523.869687760475, 524.120403937673, 524.416556183477, 524.585213802151, 520.047917453866, 523.546786338636, 523.287266842578, 521.769343811372, 526.383410352664, 522.646524913338, 515.118399156009, 520.881572489796, 522.565308931249, 522.464778976481, 526.141912855958, 523.716073888669, 523.35414458836, 522.066535744908, 524.907056480117, 526.155747062838, 521.958642578327, 524.476547414199, 521.294233101748, 522.656678552081, 523.961550693082, 520.631156745302, 523.7274911734, 521.218002619694, 524.387476822256, 520.917056993977, 516.881717934421, 527.025214411693, 525.124230070141, 520.022968905763, 525.466163349677, 525.324893378415, 523.799779015844, 527.874449163242, 523.980465328849, 519.963706783641, 524.395557130109, 525.19207510127, 523.070126123566, 529.065644650036, 519.610788572059, 526.746765224903, 522.951489190976, 521.197988863605, 525.174602835198, 521.392596344428, 524.081386172337, 522.890037821707, 517.879005352771, 523.019182072582, 525.358405475002, 522.471860392291, 523.930235841841, 523.102064868571, 519.568884816887, 524.010603657976, 522.395499108509, 521.960744156121, 522.090730931583, 520.761391642526, 528.23973556271, 519.312899793032, 523.267756942483, 527.443995890298, 518.378789647265, 527.645377793052, 520.542115285606, 522.52398173013, 521.992087351858, 525.548516527547, 518.12300877904, 518.600361278264, 520.626867984984, 523.636413402242, 526.892427465984, 522.301415957598, 524.667194175033, 525.603888509975, 526.565786539535, 525.060073255151, 517.228793668177, 517.027297712545, 526.438401632996, 521.533815142765, 525.32903423884, 528.461182525373, 519.270739998201, 521.706188991896, 524.449303814546, 524.223581501425, 528.486808128622, 521.74350006894, 522.819059877206, 520.905011154597, 526.096167755318, 523.457559523512, 517.569909578347, 526.843828508317, 520.728444077127, 527.958262555095, 519.040611483359, 523.237713088138, 518.154965284602, 529.028558769045, 521.558930998195, 524.349515953663, 522.858986895989, 526.809488768116, 523.423222148363, 521.486332831064, 520.186031063857, 520.990823623754, 519.919476656847, 523.677965078806, 524.762390067918, 521.660605012776, 525.077985293313, 522.014390293115, 521.713739072091, 523.007466963457, 520.096725562203, 520.495240453861, 516.700944142532, 523.440694941855, 521.600479014566, 521.963129875949, 519.892688290435, 515.815861701611, 523.400736286907, 517.620531956024, 521.277954532274, 521.453648194833, 522.878740866777, 527.061472559987, 526.185669171355, 522.625699709688, 524.771143709162, 528.518382270281, 526.309272961564, 518.954383463553, 522.9289492941, 519.483553011214, 528.06972150186, 525.976351294739, 519.36964218118, 520.53622420513, 522.340207206801, 520.203859729142, 530.933508729889, 521.54134690193, 524.773790799225, 519.537829649386, 527.303363524747, 518.203487913893, 523.101542806905, 526.285397810037, 526.230050558961, 517.799906655871, 527.54254565657, 524.665716333597, 523.727627449389, 520.088477238637, 522.792403182325, 522.084910191307, 525.137333142333, 526.919533975081, 523.791747817151, 520.94503229259, 519.621101818532, 520.840217512379, 521.911006035977, 518.206982980287, 524.311276581817, 527.943901471372, 520.373364489527, 522.733299787958, 522.026113566126, 524.707447817849, 520.032465784777, 523.111154234279, 519.612782779824, 523.58271948603, 525.134549343312, 521.867260734479, 519.084661460526, 523.666656578644, 516.176098206947, 524.306715838994, 522.867064064165, 523.701873626129, 525.162612383876, 521.38225376416, 517.776025638991, 523.437136713116, 520.086848262264, 520.940241322563, 525.804237493856, 519.404405683717, 527.864012401991, 525.569218187539, 526.138986842375, 521.854445859731, 519.221383410162, 521.957863191991, 524.917407273607, 522.669853331719, 521.125601652115, 521.323922054508, 521.05036720533, 526.329204994477, 524.372145178655, 520.419440860079, 521.034718426398, 521.031592857263, 523.38531970601, 523.903031044493, 525.841349740883, 523.013302872598, 522.58459180776, 519.814695658508, 525.74824967732, 526.032953385786, 522.054223494083, 518.219106102647, 520.943114995607, 515.781714956189, 522.315249281197, 520.30974552644, 532.191740940744, 526.779758129664, 519.96264754663, 526.180188969031, 522.452872648787, 522.459941992705, 519.580739176426, 523.829994542742, 528.028900293812, 521.106018424624, 521.485030822031, 525.43731271342, 524.76848771628, 519.424735678028, 523.025140225525, 526.689341843115, 524.880528626104, 518.47113534485, 522.977212126743, 519.232337806279, 519.686785796296, 524.664842373543, 523.216766460917, 521.110078689352, 517.175121073825, 525.443705933568, 527.380189394895, 526.302769573413, 524.22926790766, 526.779622404004, 519.369582568484, 518.426067393835, 525.97634157485, 520.638158916708, 520.193706405618, 531.691992078656, 526.002457073987, 512.134464293119, 521.335518483357, 530.302730248638, 527.937907527544, 519.757686708964, 522.90417303289, 522.537056406042, 521.744099955257, 520.040436278649, 521.003351127045, 522.595327261575, 519.884823565669, 526.339892040785, 525.986746821152, 525.011311216123, 522.81375477037, 519.025532219811, 525.756738625752, 523.306536164326, 519.599272718929, 524.732847031963, 520.608419044988, 527.203583707213, 520.606170110687, 525.465632026078, 524.786074406713, 520.186454401594, 519.369743739376, 520.117110056933, 525.792995037282, 524.075134241946, 520.752467187373, 515.781861863262, 522.035126799945, 527.066904810144, 524.744851465816, 520.670527990686, 516.698185225315, 520.287734581215, 520.104208037149, 515.837270027315, 519.112953265749, 521.405568911343, 526.225730138156, 525.093948845695, 524.666149811186, 523.686277534921, 521.865775036089, 520.793250342939, 522.731002395278, 523.147110079775, 523.552663408816, 518.577482198265, 520.141068277181, 521.155968166744, 527.984423862498, 525.387811822489, 522.29244890031, 519.229965023934, 520.731477020463, 525.751477811872, 524.30118850605, 525.183074638058, 519.81390943418, 521.39353416631, 521.150509104549, 524.749720544946, 522.329685571574, 523.485171388864, 524.601120229436, 522.575892862622, 520.256617868243, 517.790498329609, 518.77341955435, 519.351749552707, 524.245971944045, 524.615320476032, 521.194313549866, 522.410365436299, 519.277556844037, 522.643781511619, 525.080478719023, 521.247031021434, 521.747950968009, 524.62173613431, 522.018487130099, 522.387508145887, 523.539435694645, 524.643404454318, 525.628942920946, 523.357907718227, 527.581095897445, 519.124154621366, 521.177863175007, 525.210637519346, 522.600754546305, 523.73177732913, 520.801726999061, 521.091730216645, 528.054937079446, 523.733120467085, 523.864665190333, 527.198478299967, 521.584317683975, 525.269596752409, 525.56950682819, 517.78897050223, 522.411167739615, 519.524008139842, 526.832882378297, 524.436234870005, 523.865602851306, 526.297033202342, 519.133671068867, 525.381096528796, 522.347378078285, 521.093483174155, 524.152415201269, 523.730845713696, 524.160598679492, 520.55998711227, 527.478707405622, 520.877916779968, 520.002576004667, 527.300741348362, 522.821112247027, 520.447078441611, 518.444798495699, 522.695056359934, 522.553279915363, 521.550113945981, 521.916508569137, 524.303757751442, 522.053189450516, 522.600954259958, 523.439694033544, 518.26314982828, 521.425108861515, 525.463722512908, 524.675597148026, 521.349865285427, 521.848396418717, 528.00019493137, 522.224726830092, 518.262205589407, 524.196530008658, 524.558446056662, 523.048967118645, 520.504307131153, 521.814821097536, 519.656220803295, 524.174923888346, 520.987697560326, 522.452662542032, 521.725497714366, 525.874620248286, 519.595836671111, 523.912200434308, 527.947999849414, 524.175709836534, 522.975361971843, 521.099105406782, 521.611809744243, 521.743500837578, 527.504261111771, 521.9297466404, 519.165604016618, 520.921935142751, 526.123745327219, 523.542022043136, 518.068670253452, 524.260237912935, 526.935563103735, 525.175166687791, 524.209988393286, 517.941178872681, 526.666445165037, 522.992948456285, 527.865884039384, 521.183622979809, 515.900201141131, 525.575227786151, 527.92905635516, 524.069719534093, 524.05342116987, 523.337396224933, 522.649089369853, 521.327272205144, 519.458155137053, 525.011946683123, 525.07695138224, 522.745064644404, 522.509088903779, 524.551024665532, 523.960158501542, 521.912359740239, 523.374379547499, 523.021753694152, 520.250390962876, 518.787076539649, 523.331288433125, 522.19940231177, 521.212220751293, 521.526550081159, 522.746192156035, 523.22398235297, 522.131241073719, 519.447206684135, 522.073862316859, 521.449781893, 523.218060711903, 512.24509802622, 520.528894789483, 523.767445506929, 520.474155757871, 525.726915117693, 522.038476283417, 526.54077993639, 523.555861276508, 525.680941106284, 522.694402208505, 521.921333480767, 526.88948250125, 516.135579540266, 524.322916453833, 524.714486678567, 520.915649470689, 523.472250627205, 521.433998351869, 525.092731227571, 522.730915612436, 519.762359079542, 521.181857687736, 522.902661058611, 521.660938097773, 518.556232494458, 520.8301229653, 521.337871071275, 522.530619995711, 526.982572618471, 515.613340856295, 526.813142645844, 523.942234602919, 521.70799490273, 521.865887265827, 522.28109956598, 525.422790815052, 523.116109442749, 524.87329119847, 529.364949439588, 523.129270420334, 518.5736432552, 518.550179517517, 526.296883581689, 525.178297806025, 520.761731234247, 522.297716236168, 519.719584504885, 520.358372142436, 522.415081563492, 523.176382235699, 526.524585871174, 521.054025976751, 525.840945679804, 527.663150285788, 525.506050643253, 528.907330068523, 516.94135142317, 525.194115594329, 522.249471626653, 522.066254982874, 524.950831522935, 528.512306898739, 522.461270625596, 526.563045147728, 524.252781822428, 522.040410623955, 527.606924588924, 528.504400441455, 526.030227974574, 529.381732524894, 524.916829494264, 521.218125892526, 530.062982119223, 527.469250372551, 517.103548838294, 519.488138963827, 522.674930468296, 526.824257004921, 520.520682999057, 523.971980099758, 521.861351662903, 523.11233693449, 524.282200776243, 522.818440383096, 525.999049632525, 517.75300622266, 520.349554879661, 523.607294616377, 525.301739112536, 529.55354209003, 521.460823070991, 525.545345229568, 523.682420769292, 525.641349589976, 527.95880804677, 529.787130235731, 517.657456090282, 527.217076889723, 526.23983944964, 524.577331457883, 525.04896934451, 524.587552643305, 519.879461356571, 524.418532968422, 525.92948602913, 527.104895171732, 529.447602799849, 525.322351100133, 519.919552159371, 519.118085120682, 517.974818309504, 529.208663211021, 525.721896817585, 524.598620385135, 523.47848626249, 517.831173263808, 525.028891004853, 524.523003243775, 521.523236991232, 524.499866152006, 525.397355882352, 529.415782458369, 526.427159754688, 518.100472787881, 525.160148237122, 524.701358857315, 513.361484782881, 526.297886038195, 517.965342468653, 527.320432092488, 522.132332088567, 525.817360628403, 522.809974032857, 523.125006289579, 523.817838640389, 522.000602565477, 526.296580690148, 518.576788618035, 520.069998393275, 525.301999241197, 521.97308688471, 522.904677438414, 522.515312554001, 520.283354957447, 525.482645127474, 523.595231872971, 525.281955758135, 519.749514522592, 521.838606695236, 522.728461462689, 530.789524579048, 527.316209649546, 523.132821143377, 520.378500257778, 522.252639675848, 519.768636888207, 524.708847642412, 520.13040978965, 522.50172301628, 522.703146378571, 522.182748447742, 517.577360780533, 522.508467968, 518.44775438274, 526.499249108462, 521.151555880942, 521.058157760811, 525.34236606106, 522.979782163955, 523.722206297947, 529.159712420572, 523.396423936023, 523.995254167822, 518.720925120535, 519.068013000654, 522.106780127709, 522.17499201704, 522.371569171549, 523.257067686363, 525.298420831904, 525.956850145855, 524.091863665225, 520.530576262399, 518.874197644568, 521.956471153337, 522.60206390685, 524.759940946398, 527.783192196692, 523.000572570254, 521.982228872209, 521.851476683319, 525.729614134745, 526.58555227191, 530.530818945732, 521.875452290135, 519.264904677996, 524.42094182771, 522.136936727272, 525.182860975665, 520.445845306522, 526.684089944667, 528.100241745803, 521.706002490868, 521.884771927911, 520.64355508245, 527.050738868382, 524.597325267778, 525.000378175389, 519.40994442757, 523.555211716546, 518.694557121833, 525.086663310062, 525.732052603152, 522.456719225088, 525.626506793657, 518.242809829227, 523.578693595106, 523.720216545663, 521.010273347936, 522.4869368218, 521.272901880449, 520.345296103636, 523.289057389682, 518.147348584358, 525.220969698453, 523.962367731556, 523.494942143511, 521.863877959814, 527.245137730376, 519.384303238041, 534.872188342453, 529.172038056414, 524.068280093249, 519.97576770119, 520.291707423361, 521.51210231484, 524.21007381009, 520.792535114434, 524.292477097547, 523.626534223988, 520.125835872542, 523.52613415914, 521.795377806752, 526.178469350837, 527.134788827975, 522.536990464905, 517.021103346617, 518.491650666336, 517.055029998734, 522.494741953642, 525.157778026169, 524.316686999166, 522.43154141994, 524.748281730208, 520.806994841843, 522.861956842559, 524.886196237554, 526.011636663857, 519.979031856385, 527.263025460972, 529.287991004126, 519.919019107871, 524.461392481914, 522.009351461801, 524.699817232683, 522.585789477096, 522.93726947598, 521.952826196782, 524.666916427157, 524.575387449402, 528.163074913863, 515.290117109127, 524.327684538941, 518.013414865826, 525.472144267027, 522.515234486723, 523.301455468089, 521.04209183235, 528.429662182572, 522.971118534071, 525.38173488567, 518.165834662552, 521.916664438333, 522.664641447294, 523.458007443516, 523.946182785352, 525.849010899444, 522.140682370847, 525.007472069712, 522.351965754173, 528.109696148115, 518.370994845987, 523.943770631563, 522.176632062605, 521.150245358797, 521.761906795114, 525.160887068657, 522.230073973053, 521.699100539832, 526.543775222359, 528.166851884979, 521.764546144631, 519.039849843586, 524.107014896797, 527.745307760021, 524.887844313096, 519.665872958661, 523.216543748258, 523.576808375223, 523.896174694022, 520.911995204266, 524.701798823013, 528.934135660046, 520.551732096833, 519.523096993474, 523.643022869766, 519.277078790632, 523.594543414178, 520.76514630942, 523.076827217918, 519.834796300086, 523.249976356773, 518.890103353199, 517.096802263316, 520.298506066516, 519.392436384312, 522.10567816335, 522.14403836735, 522.735523134274, 524.635058535067, 520.246654589175, 522.672770912759, 520.474389860651, 522.067720973609, 526.071397146051, 517.3111196625, 521.990701309656, 522.500061256329, 520.858732586735, 523.14861836701, 517.556345130458, 517.922544051393, 521.371971909137, 527.483712953251, 522.735059491444, 524.029619451434, 523.356138852339, 524.605031592053, 526.103869212011, 522.547690970131, 529.883321787778, 522.003157549208, 524.073032607705, 523.012291680026, 521.334358421183, 525.795732833686, 521.705794324195, 523.311590419078, 524.976837840746, 527.247212454353, 523.008920926493, 527.257474605094, 521.428148845056, 524.053137555024, 522.021543319478, 521.569346268153, 523.541951978166, 522.99542182884, 519.851298839289, 520.913035338707, 524.113088724941, 523.91174464802, 523.570419580236, 524.993336957251, 528.678478780527, 521.661625753238, 526.050416833605, 523.772020626625, 521.39640424501, 520.949624723977, 526.717781708654, 514.910022998693, 528.551492504437, 519.624437350655, 529.41622617147, 520.951168168646, 521.596786483707, 524.405432732124, 519.984287491321, 527.425984384872, 520.934920179997, 524.252952803447, 520.851154976144, 521.179821749614, 522.581639126165, 522.267168214362, 518.60059472893, 521.338719644226, 522.633177204552, 520.028860124237, 518.655770857802, 518.328848528967, 523.539222874764, 520.866145725021, 519.551380339627, 526.231464915802, 523.601377650461, 521.492376814911, 523.060480550151, 519.110161360587, 522.284510911377, 526.601583889563, 523.006233431299, 522.955951405456, 523.959178845111, 521.90047812854, 517.119490530238, 521.221598776351, 520.726704023693, 520.356740963159, 523.746829552762, 522.182803697162, 522.091968443041, 523.754466471938, 519.368956270585, 523.746499709324, 523.310820441017, 525.437089536224, 524.68366269785, 518.634533389795, 522.759663774093, 521.859724411498, 523.240271268306, 520.785056941697, 522.112346708975, 522.047149667449, 516.503684151347, 519.789994369647, 521.706154212202, 524.329208815804, 521.485798651012, 528.881603533751, 522.41012844263, 525.500615158041, 525.220153291589, 519.511645595988, 523.872715596283, 528.271525087585, 516.536624156315, 523.117997946246, 522.020556603839, 526.223502913908, 516.711873573813, 527.946995609365, 522.618467782426, 522.571097523443, 523.98493355563, 523.362302446278, 527.391447660901, 517.928436397405, 521.627403087405, 517.62222122772, 523.626546985796, 522.132808754121, 520.77703083019, 520.941937919675, 525.63265717632, 521.51990996703, 526.111099251199, 522.978381535656, 522.870219943079, 526.438966560009, 522.899588817332, 525.42076375056, 527.319942952386, 519.029098383163, 523.413869180417, 523.046212732356, 522.42936386554, 524.07833734585, 519.061618179599, 525.496850360743, 519.768279686788, 518.160744121774, 520.953652449127, 524.013239939672, 519.33277694082, 522.044488931711, 521.721889039129, 520.093848204671, 522.580113831009, 525.189739480102, 522.243011975545, 524.432213376375, 522.568744592718, 528.773052539526, 523.800178522732, 522.136063683274, 524.48187490543, 524.866169854105, 526.156846198504, 521.353393092891, 516.54616008456, 519.485323009242, 522.976716765482, 523.227109029903, 522.784944472267, 523.429356424064, 524.784568485218, 520.925352477693, 523.066009459923, 520.01210747709, 521.880428624688, 521.108140492246, 526.246561968656, 517.759289831428, 522.647486538505, 523.381191968658, 521.356526798227, 525.797897717855, 523.461116099846, 521.75624403886, 525.997241093429, 522.648477597236, 522.195623756037, 523.243282123346, 521.346005634307, 520.452382077964, 525.168629668549, 527.64839760221, 523.67362880331, 520.366836382819, 526.435044625432, 517.799057862678, 529.528571977335, 524.137583974289, 521.44174112444, 521.202158012442]];
