# Supplementary material for: Hypothetical Outcome Plots Outperform Error Bars and Violin Plots for Inferences about Reliability of Variable Ordering
Source: PLoS One. 2015 Nov 16;10(11):e0142444. doi: 10.1371/journal.pone.0142444 (PMC4646698; doi:10.1371/journal.pone.0142444)
Supplement: S4 File — All experiment interface and visualization stimuli code is available as a zipped file. (ZIP) [file pone.0142444.s004.zip › experiment_code/data/one/3.csv]

	sample_num	task1	task2	task3	task4
1	1	131.867751222424	352.58164651892	522.184308559668	641.23994340496
2	2	127.631984048355	334.815741696222	523.728513897024	641.478495657327
3	3	131.562065000066	384.952210030411	517.719288920112	651.871299131106
4	4	129.500044629549	347.665903036331	520.833515523883	644.516188132312
5	5	135.041161782936	353.172754904622	524.496522574218	678.425692806942
6	6	129.09407876615	316.110190395095	528.661143419037	695.583908160989
7	7	129.89331837921	347.221455985035	519.395722557402	681.652234503694
8	8	135.355996015382	287.65060363824	518.652955445402	661.194400966019
9	9	135.147927460248	364.368694617971	522.24767195763	646.669300129866
10	10	135.196049386575	348.651573576867	523.636761676118	670.759419957482
11	11	134.061939153992	334.549929598386	518.83501261654	671.861411828776
12	12	128.269835762705	363.148823588079	522.302190460787	684.434347152385
13	13	130.204750019413	342.30843144733	524.097229477379	641.18777274169
14	14	127.738500894299	351.370549443642	525.106456997449	644.177205624335
15	15	131.282492386851	325.541177146535	521.313460560454	629.569786221481
16	16	122.452286192944	342.816971072277	520.533057840731	696.577943579604
17	17	130.446167842583	358.582327932635	524.455715834926	682.507553388044
18	18	132.280499620895	322.697713841062	520.820903564423	664.360134846545
19	19	131.488893263897	354.256369809393	518.852665687528	669.425828586033
20	20	132.545498120176	368.023732854568	523.793675553739	698.641821088394
21	21	130.606274854252	321.920792244933	524.720611443556	668.89775554811
22	22	128.593486510748	353.419427693321	523.059049362978	684.503040952127
23	23	128.058897431955	335.034438171546	521.743731126542	679.840283260471
24	24	134.021161427276	336.604747646885	524.838085893502	659.825902148838
25	25	138.407773912629	325.111735373747	523.807662298956	675.028884424618
26	26	132.135986300851	345.399912454024	526.37405269469	675.645434225594
27	27	131.257070341843	369.854843355195	515.346453045019	662.935440490635
28	28	131.495531455954	335.235666075549	522.624258344017	664.378486896174
29	29	132.736614497057	329.964739820714	521.763570499873	647.707700706098
30	30	133.372252493773	342.408210008	519.978948765849	698.22855074319
31	31	131.545708852933	332.201040132094	519.866900122539	657.625768956883
32	32	130.562051910339	342.316031087498	521.497674995893	710.503194851076
33	33	134.254806767633	305.289347738782	524.881594801964	647.1020214142
34	34	134.027395245705	319.506367719688	523.290004246367	659.764271701646
35	35	127.883187310095	371.298594905954	529.421317340026	694.381318341678
36	36	131.02580634444	375.108830002441	520.977817909368	660.99059247302
37	37	135.038754952087	329.816750042687	519.464607654896	678.035931575918
38	38	131.541446147427	367.863295790238	527.506570990829	652.850718471712
39	39	126.68659591663	357.991566595637	519.281335101259	652.080391540414
40	40	127.201588192883	318.757324423679	528.773910019403	671.974139904451
41	41	125.352077450142	313.494052265614	524.108772543581	687.925961742589
42	42	129.43032045648	339.808947071725	520.107534694205	667.26965114978
43	43	128.203910426364	342.320686853539	525.696077717086	672.045896418939
44	44	133.411500705843	330.492609031766	518.795716415168	696.065615902532
45	45	129.727856713943	363.399417016187	517.944085073056	688.658535743334
46	46	127.085589682931	321.805693802804	525.734775378804	667.555593283426
47	47	134.26805329692	327.689247701335	517.49093636243	666.540874243894
48	48	131.941750522359	341.714038424481	518.424248645845	669.495321533399
49	49	127.821371359708	350.132314810483	520.166892025631	651.76875975579
50	50	128.549457422436	347.098607077073	520.72339413649	665.985472117101
51	51	131.568394214881	371.549227572783	524.148289442331	655.271801603465
52	52	134.40213265263	346.246700857461	527.201608940258	675.821719944665
53	53	131.07784327861	362.901175019652	518.014447028222	656.387092440161
54	54	131.700855456692	345.117750075894	520.491880908748	667.258401961521
55	55	132.291881003583	351.634948594591	522.716001819783	672.298730718343
56	56	133.046251196898	352.772560384328	524.922972412549	709.418347816858
57	57	129.939797975918	351.251587012007	527.903021880614	621.015619094887
58	58	130.970951179406	338.785989047302	526.169112610493	665.185516997154
59	59	130.542368576675	372.457641751315	525.122163126014	671.212441857773
60	60	134.081965409582	369.867481727404	523.388708366338	677.870874679105
61	61	131.980308550972	335.169896948165	523.173005608664	691.412593258954
62	62	134.915309744015	341.38847463029	518.859640997975	695.738034145275
63	63	134.979449455782	355.645536091118	521.494321993985	685.926782106719
64	64	135.990178139345	351.775074060873	522.937610967118	666.346201498167
65	65	125.956483741213	348.19485526711	522.9028188697	673.939824897726
66	66	136.047882559874	331.024253709966	518.102924218728	680.595292149617
67	67	130.274201796883	347.683396653438	522.19166870312	688.343550466414
68	68	129.488527822915	368.45332647948	526.549773104635	696.241386545423
69	69	132.98408096983	331.650637784016	521.861485064338	676.212655796973
70	70	129.604431775461	315.882376379526	523.811451394819	693.403214432745
71	71	132.213432521049	321.759278890199	525.176911504566	675.130624128566
72	72	128.396424622581	341.325333034235	520.487608717515	686.617254047874
73	73	128.161206014426	354.509927179641	526.832877766173	686.818000050131
74	74	132.165377638734	321.06587644544	518.37612877145	684.892728089707
75	75	130.466243806606	335.712851477142	527.517007474199	651.607978503281
76	76	126.895712448739	318.210528936921	523.527130380569	654.938326935576
77	77	126.584900749782	347.118082825695	519.911356942393	699.965459149199
78	78	133.313958094758	362.203448566432	531.959006106645	668.715947162158
79	79	131.795364031334	368.806527471004	527.896787500348	667.850068791832
80	80	130.365885078528	344.55136528918	523.774032881139	677.199837819513
81	81	135.569095824007	356.039824634032	525.165027646638	670.563690614407
82	82	129.503789713833	336.516618579533	520.992981329899	665.915341142251
83	83	131.784630820367	359.557061609789	517.4726380482	662.039168606967
84	84	136.43098611375	353.1561158019	527.342940508294	671.817543615169
85	85	131.026422427382	369.424854446704	525.325851751869	675.137903872561
86	86	130.86815383971	341.540461039668	521.093654836344	674.346182630029
87	87	132.573925464079	334.839800467182	526.436985118167	665.481332402295
88	88	132.522185342448	338.331715699337	522.476910203179	654.185552200505
89	89	128.569250444121	361.930286546879	519.534984348738	652.590317005154
90	90	134.254926013818	341.11425968265	526.072627348595	657.354669762518
91	91	128.076069673116	337.202658460919	518.976384168752	650.909568057304
92	92	129.878842052743	354.634361757032	524.226471411122	682.425330854358
93	93	128.218776620669	315.205326676837	528.139648445756	653.333269180941
94	94	134.931601601237	342.571201756897	520.006758213097	673.769462004069
95	95	136.01772044109	342.596107066472	521.560116598122	664.128597150219
96	96	127.037643907758	319.586865514896	527.318760379162	662.369356237198
97	97	135.438127691466	342.664240244221	525.264816428308	687.273282388506
98	98	126.579409556514	322.66068670507	516.93539129629	670.067922426694
99	99	127.153732794519	354.224076877174	528.533647068252	681.796021354556
100	100	133.419646439945	343.989760061788	519.35311994397	637.086402544151
101	101	137.805371576696	301.568696448554	522.843906354118	654.408685729879
102	102	128.385435786981	367.304968479638	527.764371841793	654.239154941758
103	103	127.593810029574	337.418234052198	524.378466360243	664.94002286599
104	104	131.265286326485	377.529918148097	519.16719267111	685.97285492774
105	105	135.395827358271	360.85204805624	522.133353642805	652.183909954641
106	106	129.034932415013	359.644516780043	517.814119629747	681.992544343294
107	107	127.151024036684	365.590099742889	517.609163952929	681.926292535339
108	108	134.060643411354	350.728401432957	523.558069966617	667.978551607462
109	109	138.244618698984	333.067992083515	523.57512506091	685.466890897826
110	110	130.690586594456	346.383101888071	523.51523967529	683.893753854759
111	111	129.912766677675	327.856923697079	525.547345969648	667.751423538083
112	112	132.934801646119	332.503530163366	518.025404645485	677.221126633777
113	113	133.957980311166	341.619048604082	529.074461986438	664.267481659433
114	114	132.006935782326	366.111697594578	517.747508545817	674.265334072443
115	115	129.712761667549	353.647944811035	521.298385013435	661.54823768613
116	116	131.097361917675	352.863765305279	528.466724730994	674.462336379054
117	117	133.818044191658	360.677041693648	516.773031709856	671.172304105956
118	118	130.294223435504	314.553464299981	517.865601031991	699.225133460715
119	119	137.255592715858	334.84732028505	528.357492359534	681.423487418299
120	120	134.458559401622	319.947053564989	526.705350833495	669.477045904278
121	121	128.907817824369	341.949708069154	527.441149627934	659.545658336271
122	122	133.521732412282	347.865412481174	523.216361095555	690.094458727016
123	123	128.305706157575	367.304375686533	529.622645599473	688.392053524014
124	124	126.63606344286	357.219484348053	525.624443389241	646.352401059361
125	125	128.675025989886	352.879303353198	517.494532396401	665.136877166871
126	126	128.926614540282	333.837329145169	521.678498296309	653.399682857002
127	127	128.577749827048	361.628896903663	527.134007652481	685.244263321031
128	128	128.505703847737	321.289972745791	521.229048215978	688.014055486066
129	129	126.184888737583	352.007121438714	528.086461633422	699.804459479709
130	130	129.117477502757	357.881847056603	516.673744691385	687.657986261608
131	131	132.453645208202	366.135349215549	519.504964731218	681.967928521609
132	132	132.277169224526	357.30330253462	521.069315212312	668.847877988329
133	133	135.242709707793	342.214137579051	522.473363689304	656.773707259113
134	134	131.315198641186	326.443227256927	522.236767456966	692.687169547316
135	135	131.578720969934	348.732760588835	524.964032844502	675.091598454861
136	136	127.064164662292	316.836828421174	523.046237214054	679.372534914805
137	137	132.290136953303	348.911262277112	522.591482579827	653.901389369346
138	138	134.555466275471	349.319557948656	528.157575302904	668.577167311995
139	139	131.867027451701	349.292093699911	523.706659291683	666.071969667737
140	140	126.561205152043	359.508393845789	523.524895463933	697.414744478678
141	141	136.922151307956	334.496271850136	519.431364390882	670.121250254021
142	142	125.212213388184	335.808815647222	521.00019015327	710.804091606147
143	143	134.905896740973	348.354663257227	524.91790625462	677.321228059755
144	144	125.809028954777	329.713470805455	525.311120684023	668.211813918456
145	145	136.903043490007	359.120124137157	521.26307930231	673.152354925081
146	146	131.736187159973	335.571831528846	527.663750736898	654.138847898865
147	147	131.481556573143	352.631497635858	523.590953017271	660.362860807563
148	148	130.290329924652	325.985257150128	521.382973647382	650.124144366617
149	149	134.054895867346	369.474368263877	526.78348865539	649.769314803198
150	150	135.045740234616	360.285685517403	523.894618446852	648.340924057979
151	151	128.205831700316	320.987005218274	526.256183054103	646.788209576093
152	152	131.291298780696	377.723133390522	521.880105568476	677.420350984881
153	153	131.76135983968	338.800856296492	532.106674431912	669.27662387695
154	154	127.890003228629	323.712136923008	523.121303194439	660.004116210363
155	155	129.702489162874	342.736551090629	523.735278798283	681.412485268128
156	156	135.809169202813	351.578775786519	517.99246451584	658.078839195532
157	157	128.415857397094	335.691440524251	522.008692236291	655.98280706929
158	158	131.210579330363	341.104559459373	524.121614070224	669.00688049153
159	159	132.471670813608	352.847624605043	520.481438611928	662.512364796415
160	160	130.00326865066	329.499851368896	519.118371148281	680.292837853251
161	161	126.055107348739	323.111242868351	522.370030246017	645.872107499426
162	162	133.466643602175	349.874078662318	524.500882865132	671.233695007636
163	163	129.147375362818	346.320283900428	523.772070629223	642.43035579977
164	164	129.253121052383	314.064748774672	521.907933953116	646.424283431915
165	165	126.048750309936	374.97720343509	523.171583177726	652.139570700257
166	166	131.213439948016	366.81445621812	523.740400851388	687.165393028682
167	167	126.52836550401	361.219856367039	525.249304823954	685.162634966629
168	168	130.950162152891	325.059240804173	527.331860041603	696.282890671373
169	169	133.430890845096	366.668241298541	523.951444152265	646.370721043288
170	170	131.395167359572	322.333527194067	519.893426692463	668.167391541898
171	171	132.587531495872	353.142810002771	527.475225770798	653.588253599052
172	172	126.273430661686	320.917359360826	523.235242962288	675.080004207035
173	173	132.986140694879	337.684150692777	524.472903108141	684.958152740479
174	174	125.559525657595	353.655525166887	521.925731032275	674.956422554389
175	175	132.177600558489	342.01081803627	524.604040111092	676.814049098797
176	176	123.901531635626	321.267946789911	526.138498241513	676.307551559353
177	177	131.201945948048	364.826776188366	522.101488229325	672.533959861658
178	178	134.629517074792	350.643997813792	520.946609026465	657.634049277645
179	179	130.071342131417	349.449332120494	525.392439701064	681.012565591981
180	180	131.058788161175	308.040936497623	524.675375367258	706.063441371024
181	181	130.323041211989	344.000444180562	521.809897130741	640.910317307488
182	182	131.758924148839	335.900320164598	520.520459165584	666.444080799038
183	183	131.32269451963	340.627527025023	525.560249609826	672.584596048958
184	184	134.972654291533	347.447435375308	529.009707535081	697.252486598487
185	185	132.160497103486	316.985241195458	524.34180953026	676.953213873938
186	186	131.775406516506	344.440206566749	523.287963644185	686.33474959712
187	187	132.332345018898	352.233470052081	522.476325973469	648.127948039127
188	188	129.571606221514	332.346223053395	524.360604099836	670.277391236587
189	189	129.377112993844	321.506536991079	524.180300280904	701.217397969065
190	190	127.290261405478	329.19539715917	521.394634166918	692.513117883239
191	191	133.000669378379	326.91936359874	524.421659002964	654.816209439723
192	192	127.854724779937	336.333919897284	524.232433315916	674.092379354316
193	193	129.406086064494	354.223366944259	525.11268981108	668.62139233226
194	194	129.999980734335	336.182040522885	520.894240152664	671.610858844453
195	195	134.619538925512	344.98469820904	526.832496277575	675.354998443315
196	196	125.642879091312	346.920416090997	522.505274754659	687.718836411792
197	197	135.224622991235	351.997645599764	524.831792536067	700.234071533493
198	198	130.674352510479	320.672869450222	523.197125195931	670.466449905928
199	199	127.510828312849	334.062626220771	522.006736524106	629.81785464477
200	200	131.544175831724	332.375332600793	516.845864418711	696.42467079159
201	201	132.331315744168	344.369841479589	526.921739518741	648.996230504732
202	202	132.750899737099	345.795999243204	520.33847324039	673.116619125254
203	203	133.828277402736	335.749272748497	522.587376501196	667.018383158806
204	204	133.714072739347	349.583258034	518.376048107777	660.912905856437
205	205	131.1568820131	347.508384431414	519.517526971603	688.63702334958
206	206	130.976508882597	353.411605246681	521.156663625329	670.355039277438
207	207	132.649991100768	341.25633766343	524.562684085101	663.682751401712
208	208	131.84982032469	360.532827857164	523.927667230487	670.547943439974
209	209	127.716646912573	362.574155441985	522.958284117088	663.777923015038
210	210	133.620965607801	342.610351115611	522.49361834782	672.822504586355
211	211	128.61310921981	381.130026997184	520.03718758172	678.982416422795
212	212	133.669302207331	368.476642575592	526.735512695221	672.747824673366
213	213	129.358554943212	350.071254758334	522.144048457884	667.395206282312
214	214	127.028811430491	326.4920184877	522.448555291879	665.770057584195
215	215	130.917159499844	308.266863247216	525.415058006857	687.7036137044
216	216	128.870168635898	383.943831038219	524.429494877514	667.520775243205
217	217	132.597905249284	324.215131200146	524.189778359742	667.641857940809
218	218	135.9633766059	353.753761822832	519.622897676746	689.462043152224
219	219	133.91840594058	340.409208802785	521.734360595661	673.650867473347
220	220	128.748507329745	351.521412734142	528.621054965572	667.831589442535
221	221	132.291995702884	315.356073772384	523.036651582267	667.82038643788
222	222	134.580925764082	300.285143324368	519.240253983883	692.274809520772
223	223	128.418365868486	345.891201757649	521.271859911258	646.661584917872
224	224	129.702082971653	342.265242404007	525.402410409475	681.531238958749
225	225	134.437710684549	358.530102137731	520.278525203789	676.080577058285
226	226	129.440868723656	342.296835799098	521.765423236756	687.689318287672
227	227	129.031899932059	339.714068816615	523.686465837049	687.849069643265
228	228	134.652140162069	313.958090364692	527.478369592613	666.782374760867
229	229	133.56371540433	352.926205426157	523.35886341063	698.478756830115
230	230	132.689872084274	364.331413512354	525.874649288802	697.927415378835
231	231	129.291805452438	363.215183731606	517.85052061123	693.487809009611
232	232	130.802151298962	365.781822789411	520.198549080403	653.85999204353
233	233	126.919434857316	330.141373829696	524.34770847672	659.85685370987
234	234	131.643756511618	341.945997829204	522.659300682857	690.81904081168
235	235	126.645668300611	333.656736419459	523.200801555198	667.931683430088
236	236	127.021636918717	354.582162615139	522.751641431508	679.951878374419
237	237	134.378124886422	326.793497778623	528.39116499733	658.189840662883
238	238	131.390851589583	368.437067714204	519.730279697041	685.47764018988
239	239	128.888804510867	335.47785041703	520.797977651495	636.248941136404
240	240	131.181923213619	358.741421170524	524.637531016526	697.724667189698
241	241	133.065393733839	355.040634275498	519.044838087794	668.492198129371
242	242	129.709571841812	334.574544810313	517.780399526086	683.240696511447
243	243	132.408974634528	343.012670910881	518.672939462615	664.740736264488
244	244	131.595475584207	333.654426999146	520.526483539681	680.700903930256
245	245	130.678665230097	317.811071499895	522.930647151704	624.692878167952
246	246	131.480237409877	351.25435967734	521.471002167563	691.662043516594
247	247	132.693994154992	365.532585116778	524.627376597885	674.889199448339
248	248	131.479706005795	341.506904110874	521.804257351993	680.946615630292
249	249	129.055686177734	347.265693928486	523.081102404724	656.220298674871
250	250	131.3501184983	328.317201175204	520.458126160319	666.491554940536
251	251	134.299172564205	292.826833692939	519.701736608789	665.078507900282
252	252	132.902372076562	362.933553197052	522.426253566514	667.723765992529
253	253	131.339735617597	336.758119155665	524.117825517152	660.73703327278
254	254	128.653054011862	339.618182476455	531.110730922887	650.431690067501
255	255	128.283394796081	339.721994959284	522.560164929696	666.938486635796
256	256	135.535495184939	381.555925388313	522.571844224849	662.357879093293
257	257	132.000573595922	340.844189471512	521.728446647057	664.328981316865
258	258	132.470134925172	332.081850305923	521.75134541159	685.677851964703
259	259	132.291840653553	352.536941192629	524.072549444876	679.924712644887
260	260	127.749517003016	378.88986100584	522.383532017704	649.421983064101
261	261	128.25869209868	325.920850150466	521.505186877332	691.212465824048
262	262	133.039970442415	336.08654629761	521.491305283138	652.752231500642
263	263	130.047274527726	360.834874116365	524.041494896505	678.64707428528
264	264	129.826967916366	351.401705011986	521.20597023385	688.991951255662
265	265	132.925695165468	332.240648500782	530.225298564123	646.650361309458
266	266	132.650180266855	335.768991228259	523.771154932042	674.40536383116
267	267	129.35103428013	347.779366682658	529.114783821437	676.383224112545
268	268	135.945364361797	326.807978810421	521.105056765678	650.974372202295
269	269	128.99665449621	348.433032750607	522.861783830252	649.671147961849
270	270	129.355994689838	363.441488575265	526.561528230223	677.459281305142
271	271	132.192381159542	340.453401347087	524.828203015904	641.087985288837
272	272	130.373524758469	332.206122448659	517.789429834829	661.370334024255
273	273	131.841698961069	319.632075677948	525.1866309817	689.489242478452
274	274	132.125971877563	367.916217150677	526.161112577691	658.148511668374
275	275	125.475807618154	312.512249301624	521.785535003178	647.014865417118
276	276	131.941224148628	326.652193534453	522.879899274918	656.094694318146
277	277	131.966716877621	369.204441711143	518.78738083244	699.351196627074
278	278	130.512862178968	333.525146936968	527.09245810286	654.220150583824
279	279	128.987097658569	344.816528575837	521.592998940173	672.112560424336
280	280	131.347517733633	331.908763085625	524.899555055847	651.008412192586
281	281	133.980701439193	355.896602610806	528.451052539848	666.323576544466
282	282	125.82616528498	351.328824109458	517.432624446646	676.463293303444
283	283	126.569036190979	345.716296439804	524.681117928305	637.744325760427
284	284	138.118104123208	354.899370517485	524.21051973955	684.23552708726
285	285	125.701124824331	355.031948478507	527.946726078895	672.250199054499
286	286	129.401304600503	336.218527316392	523.582931255117	689.348274505197
287	287	131.037408372996	358.524920362728	523.088083131384	647.925544727267
288	288	129.334715774912	330.383441373548	522.900021347651	657.111084965817
289	289	130.680702876733	362.89257462373	523.036426904166	659.613397280569
290	290	132.154638315578	342.173207844618	524.213645618968	653.788112863664
291	291	130.716308745556	346.133564715112	527.777117518248	699.162658460421
292	292	132.408996462808	337.670928506717	526.558392250253	669.385896212088
293	293	131.736886533601	355.251274569047	522.235052693377	665.911187038464
294	294	131.744694447661	341.72419760785	521.416773049268	680.489048475219
295	295	126.381786830412	344.132666803104	519.23263086027	682.215016837729
296	296	132.879626662879	350.203123568509	527.999002557656	666.646817680098
297	297	133.297292679715	354.666185474065	523.213959601167	684.079818099912
298	298	131.067795165487	346.151828876944	519.081360425527	676.823262652613
299	299	131.639209656103	350.696315839363	523.241065650607	672.869756438081
300	300	129.087927677902	319.822317084318	520.478485815916	700.511451840027
301	301	132.689237251676	367.623468251095	518.040691780514	658.784461144861
302	302	132.405093853513	371.892560082714	521.101548620711	674.911581078606
303	303	127.273944716895	350.264738822247	525.765624027887	679.847143483887
304	304	130.712230562599	322.724540981623	523.642005715784	659.011019929627
305	305	127.344617326787	361.931177560535	527.130328473501	672.680519613759
306	306	132.24509782297	311.438736496819	526.391181078905	674.824177563949
307	307	127.158818030015	351.772103426623	521.227057308161	644.240266835889
308	308	129.005515206611	346.668904498395	522.537416750272	685.150312379055
309	309	131.214525584086	347.969273207172	522.093645195765	681.772635066919
310	310	127.557830360888	334.083261869582	521.918224651757	659.350908562868
311	311	127.550644059323	346.618143813991	523.565009427542	686.313641904063
312	312	129.234310062165	306.165195788851	524.963390548536	665.197610033054
313	313	127.483767940593	338.441051710382	524.942542919504	691.00567793218
314	314	132.276164793369	337.118444326011	526.354809579999	662.159120874246
315	315	127.50741204633	332.838851629391	526.035892805684	680.019994661138
316	316	133.779615614318	335.424871305888	524.006317472852	688.568459934477
317	317	130.143932932765	346.362461266204	516.421918104025	655.473317332577
318	318	131.426885762098	348.173005711377	520.365421864128	653.287745146101
319	319	131.962993252427	321.277768598151	524.130959439822	658.045534716218
320	320	136.23721192813	363.110752558785	528.82513547426	656.428088452902
321	321	132.980154628548	348.278222606373	524.422069263908	684.820789370584
322	322	132.601740622327	334.054955770815	527.555712371287	666.734252368057
323	323	132.259465348759	325.808055088962	511.687741141676	674.051716848594
324	324	129.479319324862	320.285684091789	522.499595068418	680.138707437652
325	325	136.393283423598	360.353398427187	523.180381716437	647.247775573437
326	326	136.546613967344	346.168433877019	522.25071254282	677.672944106022
327	327	131.410617195859	332.11022950827	525.390511788982	663.938937830342
328	328	128.899837949631	358.408885412443	517.467556741549	670.166377942932
329	329	127.270812557292	344.106308381263	513.675916422831	660.270052759816
330	330	127.188886130838	324.602233237611	517.151780292189	662.508504952814
331	331	128.808662101029	360.597900062124	526.420376218445	683.094983972778
332	332	130.515732907928	334.871951591181	520.611316932624	701.51630366365
333	333	129.090460147626	341.593516649327	522.719919388158	686.129913515417
334	334	131.370596322662	329.270662569208	524.369847124543	648.147819993091
335	335	136.646141380056	330.810543784522	518.685122104394	678.937452717665
336	336	135.309659186842	329.595437161099	520.339893550516	672.956545123064
337	337	129.648630067825	328.347645531791	527.096469574029	664.316498444888
338	338	131.408897112222	325.416442221008	526.939385949594	687.429766689906
339	339	131.110677146023	334.330154608961	522.245765857973	696.293847113133
340	340	132.806672470912	363.110449542951	523.705608746571	662.328554574018
341	341	127.479825658199	320.124341644491	528.133691077646	688.842007921045
342	342	131.999713002781	330.364976440771	517.09464093703	684.758415963948
343	343	129.224035059539	353.606019451658	523.710315932536	667.030694174679
344	344	129.839177887118	360.700766662599	518.106265345593	733.836443807385
345	345	130.449714641958	364.962444207668	523.314041890513	694.069194530218
346	346	130.387920188657	335.467229927111	523.498097470918	662.736895817203
347	347	127.789849076902	321.288039607296	522.161132518371	662.520239801625
348	348	125.587026799973	339.83821559668	522.277266950072	658.328242980017
349	349	131.269804122239	325.496367341814	519.410239743023	660.802994359406
350	350	129.581514698015	321.572976993821	527.607716066526	664.435748845975
351	351	129.12655174236	341.342792415829	523.034199898746	681.224689069371
352	352	132.540616334911	326.367890043741	522.761828306437	666.855106374701
353	353	129.872649084143	364.800553956384	522.899401842146	689.74569473121
354	354	128.868049275261	355.639389843107	525.173807928785	698.201719775964
355	355	132.150302780986	339.508910569286	523.282465895618	682.319705893521
356	356	131.401556818974	336.873911845327	521.374142759208	682.839972042692
357	357	126.910423490146	365.715682234445	523.010709177701	657.942421655814
358	358	129.819507633197	358.617864829382	517.603206270741	672.383150462841
359	359	126.109656048384	347.068899176166	526.052199256735	645.03560559639
360	360	131.1955964879	301.937124884665	523.951867794615	663.759459239958
361	361	126.700150999143	313.082659938052	526.241108769938	673.114546573931
362	362	134.553625214112	361.071406253703	519.745471276706	681.436838423173
363	363	130.357071060603	358.963401312329	520.509728007954	667.526987814045
364	364	125.92132920042	344.961619470018	527.21967221726	665.360634436026
365	365	130.859096073931	365.387160672049	529.658991204676	672.181238114272
366	366	131.402214420347	336.201062953719	523.750992542233	696.929436738191
367	367	128.461605615678	332.742532729546	521.177748587237	684.600407957348
368	368	133.602836853365	349.748075247037	524.862142162689	660.928658582949
369	369	136.518713923292	355.302678783534	522.741851432326	677.631998831893
370	370	132.508746650658	332.513590743001	521.037472131011	686.859112806313
371	371	134.065752634713	344.3353866521	521.014537811158	669.820002636318
372	372	128.671400786248	316.887551952731	521.948598087215	649.934896966419
373	373	133.77144428467	300.005419658091	525.408786488888	673.894849505172
374	374	128.266805360908	338.880633908419	520.725865464686	670.179625330884
375	375	133.675704380231	323.367483852995	526.431910589314	664.260615055976
376	376	127.184122166343	333.88648657312	524.502567138127	661.922667304856
377	377	135.962591329905	382.882337633999	526.389820462537	683.463957056639
378	378	125.530915305509	345.333815326572	524.004058058178	718.015625851365
379	379	131.495053121534	334.078555662812	524.811712015117	669.692357507816
380	380	136.716558305397	338.275030715903	523.321062308264	658.75431497723
381	381	134.475625276313	371.191771075709	526.262085443226	665.098239055817
382	382	134.35568171807	356.111965870336	522.218772626238	697.412738047739
383	383	133.470292024462	326.337878675134	525.92854477214	668.639579026097
384	384	136.90336472909	346.747129482898	526.805501280602	659.424182752955
385	385	132.739168131666	328.131520597571	523.48116503399	674.71038942426
386	386	129.922620440925	360.469937492757	523.822919208278	662.769918716309
387	387	132.013321886086	350.921322924589	518.567086332346	703.552805786944
388	388	131.832336657459	363.626802873963	524.086417693246	682.64699438915
389	389	128.004520344113	370.56151186278	521.062972075164	675.682658349518
390	390	131.480743278974	365.162500473216	526.490847516144	675.137090658917
391	391	130.403167975227	303.74034899083	525.576719546921	689.497051260575
392	392	134.740631105792	326.956962273824	521.295230640773	675.932525075287
393	393	127.63529411373	348.906178165818	519.359510131607	655.385681488757
394	394	132.291437211901	350.385311256309	519.198486378086	681.126561714047
395	395	126.260443166682	342.899597794069	525.869747438082	712.828964680431
396	396	131.810615077064	327.251004815864	523.255937258994	707.412738146988
397	397	130.151029104158	325.347669735745	526.086387949842	675.718602170088
398	398	133.315182148675	340.639722779346	523.701139568053	695.483817206842
399	399	135.008121226427	340.783275590509	522.489112383432	697.22215283528
400	400	132.311070915426	332.824211514472	522.040388477738	690.586126430631
401	401	131.171712819003	370.170903559138	525.377861485606	687.542499089409
402	402	126.305334548193	351.006052856843	523.236885195442	664.114072540486
403	403	134.660081112617	359.396683058988	525.039621138422	680.369942240629
404	404	127.245696567548	323.355667111535	522.818273398846	663.540353289627
405	405	125.409172661974	343.483325487155	514.872452043336	681.64877220517
406	406	130.324408945488	347.963998658652	520.393617566823	665.086443649478
407	407	131.20458901415	345.018904865909	521.260606813198	658.138894668279
408	408	130.418524853541	319.574282854521	523.359628037498	664.527098247278
409	409	131.112393914182	336.574308031173	523.703881295649	698.393483398136
410	410	128.928721276716	328.000806581541	525.821603320324	680.698070043267
411	411	123.737822062688	356.742658305815	521.832237232576	649.092270031452
412	412	130.42273787707	338.30877286364	519.221425478184	654.651865569264
413	413	135.829860915336	338.386485327343	524.510413817809	663.709073779421
414	414	128.942718851821	358.895177706043	529.538349020967	683.401380749548
415	415	128.74361174517	337.699450413217	521.681316389137	687.088714398272
416	416	134.269811419417	339.33216494654	525.32417909997	682.27875982783
417	417	135.535677782281	352.435361745302	525.224540404385	683.950192862415
418	418	132.708512336132	341.292299216329	523.423342737277	670.198351361485
419	419	129.266886607333	330.89781114181	520.444597376989	691.568823886783
420	420	129.591971962312	346.779569737853	526.138498105743	690.401072817051
421	421	135.407247370343	347.757301946864	527.347058908893	667.842404613683
422	422	133.442975113806	351.777285472347	525.847809464783	662.237811301515
423	423	134.700784005691	311.58380775949	525.305058073227	670.124054575507
424	424	125.853684263166	370.033171981865	526.527450802607	653.172558583266
425	425	129.487973453633	340.432790406717	519.232703176483	677.594411369343
426	426	131.700438176378	357.608933786126	524.858684388961	668.945033818459
427	427	129.486603861735	386.109685822529	525.298499881238	662.618822886907
428	428	132.811113769803	351.903375583191	520.312651901123	672.266499585249
429	429	129.323065364429	363.459385360776	523.393757105503	677.535013170731
430	430	132.280787727464	348.894856512252	521.323982790223	665.880944014879
431	431	128.579461306651	373.902796836178	520.930192034739	649.408588240435
432	432	130.538048927087	361.866957909226	526.753469403435	666.139757550411
433	433	130.131791677617	339.681807677697	520.289802953477	674.170648998664
434	434	129.272407862648	328.161468954631	524.428386928089	679.681429398543
435	435	132.732025028178	351.243748941065	519.839238624376	652.701169986771
436	436	129.938282495713	355.522743998941	520.500338710377	664.149566502312
437	437	123.931791855475	338.422749822106	521.933701354081	664.505332380386
438	438	132.862084065621	356.35942928791	522.034709536375	667.927701332881
439	439	129.903057835912	338.833590644754	525.155871445813	692.890705169338
440	440	129.216052727123	341.42624205061	529.101952136885	688.99270115199
441	441	129.368282664155	321.861896589855	526.54813188865	643.68697860208
442	442	131.296693504241	362.5871818608	525.846207629642	678.091149179482
443	443	130.875767450962	343.977898770557	525.001124979983	677.833171511377
444	444	132.72598685279	362.062755497468	520.82872624534	657.779334599253
445	445	127.329713445836	337.989474496079	521.876421156333	662.139412151131
446	446	123.936859758286	326.017069487711	524.093191910447	643.652224106808
447	447	128.606411810952	358.639887446151	518.769110384594	667.042505503519
448	448	134.486277419229	314.37683143325	518.755926503224	632.535711951579
449	449	133.682144065581	333.568515180788	529.515464977977	682.041824073049
450	450	135.325177827834	339.19596519197	523.943789209849	654.18601748533
451	451	131.707523716697	343.051468744785	527.570407266757	662.940100686441
452	452	126.570335973443	318.633087592222	525.721438827355	658.826397146329
453	453	124.012566871899	340.131564383352	522.694612523002	677.48857442589
454	454	134.405471406184	333.447678925898	518.739029674223	643.033567989518
455	455	131.082797380167	360.401118819182	530.89796223848	666.228398124862
456	456	131.136323005283	346.957606674282	523.52638256188	665.521461283919
457	457	130.426220297866	325.140647932302	520.647256257864	665.389231810204
458	458	126.209643017847	364.66843905369	526.914185549911	657.331315761279
459	459	134.719695997179	360.27594724371	521.459284596745	668.67577097838
460	460	132.246980267261	360.504966142704	526.211962199243	671.832627239981
461	461	132.082631151429	348.14045378895	522.957839099327	669.672249877195
462	462	133.276365574159	332.345692777994	525.216710275914	658.768404704764
463	463	133.069307227349	370.771500213982	522.182500646678	681.55491629625
464	464	130.314810796163	354.516929731178	525.394326445518	679.059367082554
465	465	130.359428905684	337.192721002719	523.538100974027	684.473461016444
466	466	130.039901444118	323.428150775593	526.619225522264	680.56956614661
467	467	133.408265107629	361.950735460148	522.816609243739	674.75001019597
468	468	130.929255918893	383.323834404207	516.869530828751	677.428910153391
469	469	136.618401737264	330.488532251279	524.792026673736	662.074815831642
470	470	133.663207814803	345.889608786326	524.078613953043	675.617206303146
471	471	135.054597770754	329.013268664417	523.013059425953	669.753868740312
472	472	129.800258644292	351.616052243706	522.886347397238	678.7096901349
473	473	125.543966342559	338.923584268466	524.295069547042	674.226873973806
474	474	125.182397470488	352.953224169507	524.88801388444	655.506034529337
475	475	136.050074436671	342.581721257121	523.504211207093	661.756734589354
476	476	136.249352325128	336.366585593813	521.39448834441	652.107931425175
477	477	136.220073873818	335.367513706156	515.268050631338	636.715822881845
478	478	129.355481441823	346.724640617507	524.355631682904	685.633754920045
479	479	136.254434694715	343.834157158591	520.253101754158	680.599979259964
480	480	132.06667438141	348.198749052447	523.333696982376	652.781178342046
481	481	136.411607511116	364.32064566551	527.223173491791	650.859931792457
482	482	131.541024941209	318.02287249905	523.605581692954	665.815180924982
483	483	130.953826146528	340.658609522791	520.690606320615	674.686525824835
484	484	129.251729506187	333.441731415879	525.911602044991	666.363501979423
485	485	133.314615742009	307.674114404395	522.1343038309	669.145127685028
486	486	129.916024915724	329.904343592826	524.552594326429	668.163925809053
487	487	133.504605265491	355.443658865577	523.533509758682	684.563646190707
488	488	129.926327297267	345.381186465603	522.955653141387	665.882737672085
489	489	138.187626060678	356.763408999877	520.102267576115	666.992171220677
490	490	132.324357951938	354.195758267967	518.335438914167	641.251125975526
491	491	133.336523111659	357.835265090496	529.029327562291	688.492325445041
492	492	133.655578470344	386.701328424124	526.176765448551	658.803700911531
493	493	131.29019867617	329.393099321421	523.135643845397	654.026543813352
494	494	128.335281228622	315.14456282842	521.42042233948	680.310392292202
495	495	127.927846378884	340.754849250421	522.793728392149	656.651405481618
496	496	132.061299254414	355.342010698439	523.366246182777	683.293770078049
497	497	130.929202284547	318.634278502485	523.677153747941	660.06647526448
498	498	131.461978585318	361.607745885156	529.333858762156	653.558950851639
499	499	129.432167588917	341.764150280913	527.911204506966	672.138286093595
500	500	137.008115997198	352.50068518767	521.064958040214	682.717131565738
501	501	132.600570282834	332.138770829639	527.967234339914	664.90987647425
502	502	126.756511698606	338.991332831333	523.330550791922	658.732406994357
503	503	127.591775538294	338.732968119227	524.790906852382	660.489626918685
504	504	134.177040780884	317.700803700187	516.640177973943	674.189796241993
505	505	132.316507082357	318.613177528731	521.187292611637	652.004467293378
506	506	133.047681292877	336.45563720786	520.03704231675	677.124462682644
507	507	138.950567117468	356.805984522807	524.452481495478	671.246479278562
508	508	135.198089615477	358.02750437668	521.285435469978	651.268423522513
509	509	130.150555608006	342.395150966652	524.936966026646	639.062402695478
510	510	131.370683858398	359.130141553764	518.150276540769	640.221556426199
511	511	136.76704121483	370.684870671928	527.43809125242	632.217214530392
512	512	130.646439217926	342.507575469532	523.544052325743	680.798758721164
513	513	136.594248694677	352.210516413438	522.004132563788	683.253533434038
514	514	120.742972483679	361.090014320447	525.43609535231	673.894791774029
515	515	130.085322692046	380.840297103662	524.981999442883	679.326567922504
516	516	128.882920487805	356.570248628632	523.603634252692	681.113294942535
517	517	134.037648733478	337.878045901416	524.744280294406	672.511689012277
518	518	135.280031949828	335.904376256568	526.61939285123	678.277031015046
519	519	131.435994958143	369.075346461795	521.136491276696	686.65426361718
520	520	134.385779905039	353.833513436057	526.216407057358	695.460523829484
521	521	125.972376513078	368.493232787286	521.412780619488	664.821643782677
522	522	129.882125826218	338.519600680612	521.61297819347	680.789268785858
523	523	128.416000481903	350.087713340381	530.976021417241	644.051306582986
524	524	130.811696723452	342.580917417999	521.417882462006	671.998532042723
525	525	133.649319932584	325.350276265703	524.926078714974	674.687241482222
526	526	133.930763986842	350.154168071153	525.913342738036	671.097830602885
527	527	126.844084976146	340.099695499379	522.490814828446	692.840849949408
528	528	128.484860853758	329.151159725566	526.014801088994	697.69552792088
529	529	129.711556908291	363.27943115228	519.945599088659	656.116149587393
530	530	130.627551262738	335.604791395844	525.25950466222	669.837315134538
531	531	132.129661066012	302.540484864846	521.480002246053	659.019778414388
532	532	134.568446288372	321.161875354554	522.011143086524	690.109500550887
533	533	137.67066009923	336.903309509909	521.121181557933	657.640648853014
534	534	129.51096163473	346.675154092601	518.547666296391	682.380206807985
535	535	128.532819387743	357.756923282605	527.979470364104	655.083390364737
536	536	129.243870513781	307.842885082436	523.320175288454	633.519034234359
537	537	130.132093046391	366.933062251504	521.214456992352	677.093783360849
538	538	132.115247190686	340.36682101111	522.970621386952	656.123515380254
539	539	133.85272057822	336.532627968499	518.278577320666	682.307762974661
540	540	130.246906598212	349.877889029535	522.257411749941	698.650420466723
541	541	134.766186073302	365.142952296916	521.358971092372	654.212096589197
542	542	129.412030062191	347.899633660979	522.059027898116	663.522410916654
543	543	136.063011198299	330.851186489643	520.051810835211	689.753260839488
544	544	129.624100316062	342.030113205172	522.646165698319	703.49348552506
545	545	134.620584379566	337.763434106601	521.780139618055	705.869230030203
546	546	129.753550810358	349.002326452435	527.317511017543	697.380552274854
547	547	134.063671416034	360.324773905986	523.416539304985	659.004087190885
548	548	131.9622923733	350.130968387387	530.37507285019	672.272908384426
549	549	127.990274343177	334.664236239525	522.795832049813	675.12916852811
550	550	127.715936255384	336.350171981915	524.124553617661	677.609451425259
551	551	134.563905729251	349.80549234706	522.777504421099	668.164230040509
552	552	135.638338009498	344.352093096273	521.403690851663	682.215334404185
553	553	135.023599143707	353.031585881271	519.531447103176	688.502249410564
554	554	135.698070773307	352.582738521595	518.684286360644	667.824363928658
555	555	123.14388977128	381.935343685406	525.480132507841	682.674407805902
556	556	128.856454332089	351.532206844276	523.491765582384	662.808886986028
557	557	129.928314325545	361.923566741983	519.473290453845	681.714554631623
558	558	134.479939908162	353.98816241988	521.213550655547	688.698153273168
559	559	133.412960535966	327.009083679743	521.449534519683	690.739764128023
560	560	131.842513490642	375.050330386367	525.546366298515	668.80697616982
561	561	128.898244861787	328.334930593878	525.299329305058	684.67831044851
562	562	123.948662735169	344.112857164657	524.208309589335	670.531766092076
563	563	130.431364019024	345.150281319602	522.343186494454	698.124985639922
564	564	125.993729556031	352.058099624466	523.478478079361	677.320664940194
565	565	135.368605291996	306.761382152557	522.731133763022	658.520128813808
566	566	134.446438357336	348.190883629191	519.428844411321	682.267399095736
567	567	127.960848497224	346.931054231018	524.49625612233	658.41905501658
568	568	125.038299573931	330.035517052646	522.473196706954	653.91411109537
569	569	132.174999843216	341.552376470558	527.340977570488	694.319893854154
570	570	127.359709384541	333.210234155036	520.73094593064	680.177265990887
571	571	133.3229809888	367.929260191816	520.922725674738	672.745476531521
572	572	131.621304275869	338.382117717831	523.313653442797	650.338225386278
573	573	132.233338405392	324.388327401687	519.565589216187	661.077305031765
574	574	128.723167248177	348.338849812647	523.860149273419	661.702398085345
575	575	130.537402329615	309.258949622973	519.598816955723	685.940631825043
576	576	127.402061337192	340.440561448118	524.86946173612	649.206760537942
577	577	132.364144163261	372.468597846333	519.969928694512	659.422717474128
578	578	135.576724864518	336.418786756763	527.797291878524	681.537039836466
579	579	129.068966457647	350.173274177599	522.222865738712	684.440692390752
580	580	124.245260305638	354.877354309104	524.229781900021	675.97984632899
581	581	129.046836475029	369.003224965022	522.35075562205	672.135156518628
582	582	134.345559009381	346.415843755597	521.169525372145	675.377172816379
583	583	130.108631882959	367.629271131264	523.75001296549	663.444602188492
584	584	133.63348655415	341.665474877482	526.716778059674	692.163232671206
585	585	130.568723548203	334.802964871871	525.292544628605	713.337062805638
586	586	127.814063288369	334.2815326271	522.849114710972	656.62564032159
587	587	133.225894966585	342.232956355246	519.232188811083	689.637555285053
588	588	132.43368744599	364.605254802284	523.178526283629	681.483491876873
589	589	129.129696058946	352.680726909026	526.571472317074	672.547516734853
590	590	131.352031125153	312.564796073598	516.762696084245	645.937584359814
591	591	125.050186752445	341.006856310318	526.037312527675	649.85023773991
592	592	130.395968775801	352.953737530818	524.558660616388	682.756066853292
593	593	131.885433816099	360.869658989184	525.239642089718	659.521322144855
594	594	130.679890778094	339.397293723398	523.614979622761	664.313490605387
595	595	136.328743850772	321.552152612368	523.024289091026	669.382935207957
596	596	137.08983410022	336.347247128842	527.123178924694	700.976391298266
597	597	128.395419688022	334.412327179052	516.935994732977	666.703617726544
598	598	124.779904660767	338.048417763441	519.214655494863	704.226400429097
599	599	132.117057376816	346.005517444713	519.692398485137	664.959873991304
600	600	132.43539410067	356.770168973903	519.638664339779	664.720039766612
601	601	131.666934653683	359.664665380054	525.433661073294	676.256483312758
602	602	135.865384641558	332.803463559667	521.597821688643	649.76735221492
603	603	128.936463020891	368.214161857873	526.671527841135	654.188790188225
604	604	134.924239506699	362.762752394238	518.571472474872	701.177663748894
605	605	129.610808909144	322.87005889087	517.373035547814	661.744616084385
606	606	134.12543185068	319.381910891587	525.393389655013	672.121523784489
607	607	131.594345475769	376.325472310992	525.498742836028	672.409991908791
608	608	133.445370432065	361.887841098376	525.742890380092	663.959158121194
609	609	132.898106120127	338.696318579971	523.232182986625	672.333157474086
610	610	134.485875571533	355.5891299471	522.56977059722	665.887448684352
611	611	138.306569535654	354.786976742083	523.389010104188	680.741847725784
612	612	126.848673948362	303.551072958652	519.365379118025	676.895631818549
613	613	129.261808648796	328.974276583773	521.841732806074	701.916397933995
614	614	133.130653622154	329.767736290275	521.234289260484	668.159561895097
615	615	129.779461144119	323.327911812202	524.44610254659	684.566796979807
616	616	130.05144124021	375.337377065014	521.684720576861	671.04106072646
617	617	131.756883414681	357.332921545392	524.921746018781	692.018077062985
618	618	131.576153682165	328.077959390834	521.474892066111	713.156839115027
619	619	132.97576179943	351.028466148466	523.445716256392	654.394631987194
620	620	129.681327385348	357.368724090825	519.702639946096	696.631445612197
621	621	127.912758636356	345.426691552472	529.961932818436	671.756724545664
622	622	134.173584754809	336.547263050299	522.364364705225	672.56436297172
623	623	131.255930282904	341.375877186542	519.178722244843	702.25188990356
624	624	131.827070220247	341.658190242909	519.845847091063	677.261608797114
625	625	129.355032170927	339.376405192278	519.510908634828	656.564122270797
626	626	128.177381016899	329.770698181822	521.992327247072	628.756692530865
627	627	127.969343769223	342.683461002314	522.540980141764	646.559080637361
628	628	132.203839168376	323.494752246239	521.763809893618	662.219224793865
629	629	131.526236551535	349.477914241454	526.135092636563	655.779941282613
630	630	133.6316622375	323.728790627576	526.29207974762	678.234438566651
631	631	128.201055524382	352.737697966573	532.551635852834	673.541689401442
632	632	132.037992358747	368.861673930487	518.729191053971	694.666293193481
633	633	129.607599064482	389.50518774434	527.355980434832	693.658624927097
634	634	133.630472846561	372.230943821019	522.557078644589	676.993058112296
635	635	129.297689987071	358.114078213146	518.241492252843	675.949710235526
636	636	127.238800956183	337.663859447093	521.049825155579	652.130886825297
637	637	131.128082927035	296.796914501165	522.550018832512	662.7384105827
638	638	127.015228836204	373.786045025089	522.247265018921	670.1731675526
639	639	131.666962144807	326.380648433089	520.031921583262	685.419660688933
640	640	126.832679689948	378.628560431816	517.904256138044	681.030724231292
641	641	131.773212281944	331.013619603638	520.841745636645	676.090889486063
642	642	132.289808430676	362.067212143941	517.527300488127	667.963234195867
643	643	133.78770874368	360.643119985423	525.330109041654	665.014190956344
644	644	133.819767599755	348.410951128735	523.988318092741	691.215641982873
645	645	131.734314681304	357.475401070299	521.206443132698	684.369204493615
646	646	131.156884333547	334.577826306184	518.004671216307	711.138397437177
647	647	128.848284958579	355.166109641421	526.223582435903	664.420219429276
648	648	133.011486111122	350.86871325128	524.616492115654	701.963954752632
649	649	131.395784960629	377.654437027059	520.786787814366	657.486013449203
650	650	133.760974907363	356.076758145498	524.272963572199	700.266091537261
651	651	130.820429988123	324.863575067384	528.570352348761	661.456461686489
652	652	132.365613721826	337.478021336684	524.99594776854	666.006945056289
653	653	124.503045030138	381.927410100709	521.455800784749	659.687220178772
654	654	128.199423059199	345.173910174043	525.257562922309	671.65708942234
655	655	122.665058267358	331.108998606888	516.196783592228	689.577962537789
656	656	131.447616680263	346.995461845534	523.110150034338	672.895387081374
657	657	129.644540133769	353.847364000142	517.078071373769	668.433424747986
658	658	132.172482876131	308.761921535829	519.089236784161	671.772899932935
659	659	134.934608848792	315.946451113643	522.911793112822	680.955475914942
660	660	129.734102916849	336.004946663809	520.780668979246	695.699796182416
661	661	130.608590606969	327.938406636219	526.514516061216	686.214337799811
662	662	132.760240332544	331.380940032801	520.484603291522	670.231588177573
663	663	135.532055357877	348.756977104269	523.80260756255	650.171475062071
664	664	128.527573541685	337.587668781998	519.595543170026	685.996840216433
665	665	127.477641410912	346.909526073178	522.30480507044	696.88167677637
666	666	136.46487786621	338.50185081681	520.683940729343	660.783741925132
667	667	135.452395518982	331.16166712816	525.656512125565	700.326933637932
668	668	130.944095363552	319.294897788783	521.98824303378	698.135092747709
669	669	126.549683775727	335.052967949601	524.524758616512	656.028117666102
670	670	126.342658499292	339.898621309558	522.394978371579	671.485337138105
671	671	129.542296533494	372.77016940813	524.385932171078	657.685406400487
672	672	131.6820127784	330.875081173277	522.151890909386	673.028743895485
673	673	133.228435539122	361.98244028339	522.264968753806	709.196262533355
674	674	131.931584801494	353.452597426696	522.450931619694	683.365884420493
675	675	129.739684199938	358.901334861867	520.529343912495	656.58407928501
676	676	133.069170374178	347.082099938701	524.429215705942	656.13498193821
677	677	127.994800880541	327.159251987647	523.590225082213	665.654218530675
678	678	133.994047904498	351.789041530557	518.142833108325	674.363775775506
679	679	125.84275122265	361.374887236112	521.373582616454	682.803649135234
680	680	132.281574495883	318.860845554126	524.550136780951	658.82708432931
681	681	135.464522876801	379.774323130738	519.137529259002	710.151436682746
682	682	131.066327558889	366.720679333203	521.480068576643	665.326550620557
683	683	128.326372526262	338.101865643298	525.055101769824	661.563668743375
684	684	129.094154875723	333.320591376076	518.985044205837	673.056190360502
685	685	129.378602148635	363.228212243676	525.08001403399	669.776511781492
686	686	132.618637580833	371.059475089346	523.962402633878	673.547326221419
687	687	132.867679551029	337.397345703986	524.883284775464	654.015738489113
688	688	133.420606037155	334.23824672501	525.11432135645	662.083229421762
689	689	133.974166560132	333.528704372679	528.298751993628	689.196858561466
690	690	129.612700889566	353.842784901398	518.034982327225	707.551595523175
691	691	131.848969312598	360.781370526796	520.109494123227	673.696624252265
692	692	135.910396441005	346.763930565177	524.445891153014	669.381316662332
693	693	130.068761507944	365.694233718579	524.816468212592	667.898071453576
694	694	131.53809245125	355.424432936081	524.250979370975	661.979996511659
695	695	132.131228271489	354.59942438238	521.790881207138	700.904142626344
696	696	127.361794846801	320.146089833138	517.663760784128	661.348484950924
697	697	130.865205174938	350.194516813131	519.863396585179	678.14058824146
698	698	131.69039025876	335.950946679442	518.678466783196	700.85400971162
699	699	129.99344854226	348.685083243205	523.451110414211	656.173415957517
700	700	130.05991363234	344.240247344907	522.580425124163	688.308326065877
701	701	130.241931096158	331.891851577999	524.14107304103	657.848349562249
702	702	133.071019452426	342.207894949229	524.05841676433	671.559696432528
703	703	131.820748965265	364.577052553802	519.03272698034	661.858261627123
704	704	130.14745344555	350.089017755541	527.495963619864	668.42818106665
705	705	129.478567799696	341.109479257787	516.644445856077	660.809454279412
706	706	131.144834494329	357.889662156069	527.724626237797	673.372475699033
707	707	137.020415419932	318.299909380768	523.508507213451	690.507693784589
708	708	128.737799659007	339.960118902634	522.329302753955	649.359967951333
709	709	126.110536692486	335.954644422837	526.404637610425	666.708638310853
710	710	132.837781076661	340.101038502706	520.189169333526	670.693599643427
711	711	133.259648566766	352.285471105487	520.629972675933	667.684837557602
712	712	132.684810411532	344.194443883479	528.109421866943	661.007819339572
713	713	125.629799908271	332.877669352403	525.714033420784	680.115434157927
714	714	127.779577063708	342.227388058743	523.134582549457	677.725545295827
715	715	129.949680285301	377.319406501109	525.072756186126	668.642382175735
716	716	134.629128861945	338.054686089572	523.476972006276	682.23189505061
717	717	131.466445620722	362.307434826384	521.570575955341	697.371559883002
718	718	130.430370613162	340.282286137525	517.93429605882	645.344104134471
719	719	131.607145941645	322.268849117876	525.548708334625	673.283119110822
720	720	126.805939283292	351.557554251394	521.006472517178	691.59753903739
721	721	131.720615819222	315.392015051531	518.369601176251	691.707997682107
722	722	128.546218543159	329.811995715711	523.696106263589	683.35375016096
723	723	129.010318871418	344.589435182733	524.997527104756	686.002224608523
724	724	135.056685541311	354.067648303823	521.148603921195	689.479242875846
725	725	127.012914695254	316.216693898252	523.708784568667	664.259926214845
726	726	131.873175721266	354.575832053494	519.238409803067	654.648355754917
727	727	130.374777865191	351.828411579018	520.110765018329	669.260518224764
728	728	135.47718301898	356.525450474378	526.193020479581	683.348025370399
729	729	132.051456817301	364.93689223576	524.707997443399	687.049410171696
730	730	135.820582874166	376.006294978846	525.210842767822	644.129020115469
731	731	129.281100416158	361.243404736986	523.135069359863	697.077232513613
732	732	136.274519522318	318.294044392981	522.180535174421	693.529370553462
733	733	128.735745167399	337.040747853254	529.435141057167	708.786123464508
734	734	129.228133314498	337.272026068173	517.244112428757	669.63506242822
735	735	129.883244555073	339.22644258636	523.042625038384	662.715357684094
736	736	136.996837890437	330.757908487519	527.258507304893	682.348795794323
737	737	139.147164117268	334.756634252301	524.26967778389	655.640288610552
738	738	125.704964330687	366.308419537143	530.235548824842	706.787113834197
739	739	130.120181667	341.927715621109	525.058329702961	662.966337301086
740	740	129.618973457576	331.122819067907	521.140357528777	664.425057831013
741	741	131.483829317963	368.06033943551	522.828609516142	682.571628651162
742	742	130.149374217787	330.653833121243	521.838051011781	662.253783379914
743	743	132.190534434555	312.996439525573	523.868267951588	675.272439303358
744	744	131.384966923957	331.808295187035	520.22946582075	652.581118260927
745	745	125.544867651003	374.294600978062	525.304033698927	660.604781678107
746	746	131.082589477755	346.82653814711	521.130113363196	641.004985102495
747	747	128.331376477156	356.712691849457	521.036618989922	713.547919089294
748	748	132.920982913964	321.329770456587	522.559908220521	676.599455468093
749	749	132.762034483252	333.30439991582	529.872717053158	675.196484481067
750	750	133.476382759723	339.953666138645	518.973304379863	659.918380401845
751	751	129.921163102894	352.445891709125	526.33494309421	664.411045182113
752	752	134.960643435381	332.330567070926	519.321883093214	678.102827905376
753	753	137.22956536331	355.837744316393	519.287747162564	669.0834767317
754	754	134.87975696133	357.032750026225	522.001172036827	702.224515799488
755	755	124.289693981975	348.339381638758	524.381354511456	674.250732070796
756	756	124.311040147214	325.621695529056	527.103129862831	663.39157520848
757	757	135.425725113272	345.364646220745	525.638373069341	673.119082296354
758	758	134.355013837234	386.226142908938	526.613347840686	694.792828892383
759	759	128.602711509579	341.258839239428	527.841742657297	656.377007046854
760	760	136.030693260563	329.782941251643	527.831460116371	665.760978140067
761	761	131.535067588412	362.869043623411	522.235164169894	661.604492509861
762	762	133.0790919777	343.874834603139	521.043073845492	675.922156057632
763	763	129.654588008031	329.470427433647	525.191828178319	663.41062890044
764	764	130.93994345278	348.487157181845	521.182546089396	675.713797657341
765	765	128.03282246159	336.502258058439	520.02428428096	665.593009768532
766	766	130.413374946074	337.226386966898	522.190591776455	681.95730963091
767	767	132.049729462698	336.000094845061	519.365985435254	665.409947902054
768	768	134.53419409721	347.910954242191	520.096242849104	708.331495567036
769	769	137.126108166787	357.227618398832	525.170263499161	671.918134088687
770	770	133.008964953468	334.129751212966	527.377102394407	693.15886202648
771	771	125.755206369788	362.569695458693	523.620899854897	677.50223968257
772	772	132.709104850943	348.29195307688	522.129066977497	654.489347355379
773	773	132.57868865043	336.070915684462	529.708795171318	657.6114209381
774	774	129.599974003677	335.421804165842	524.78319051603	680.941084633678
775	775	133.031237116086	357.922165113834	526.159871602648	660.870645515345
776	776	129.680684345501	340.692026528357	525.490876495102	686.984132071998
777	777	130.502517015329	332.187470534636	524.420202988969	676.630112191453
778	778	132.205603676422	325.537940482302	521.55840615112	670.088663752805
779	779	135.576372539259	335.857026395703	523.682563439136	655.853028301946
780	780	136.19614244162	376.0029104149	519.730578830312	657.151334273529
781	781	125.774025742029	377.723277160871	523.203496034764	679.554897578588
782	782	127.509336055073	361.275872832009	519.650555233704	666.794853273685
783	783	130.847203434106	347.408084281961	518.948483937109	657.247153587428
784	784	130.828519718414	318.027861670158	524.12269685588	675.896951964754
785	785	128.06551028842	357.749211941292	521.903115799573	679.096354530728
786	786	131.904358724737	325.339269832014	523.877547683619	671.898415047104
787	787	128.387164074678	313.060307941896	523.235279558523	669.740451061318
788	788	131.508267688191	354.841669627503	525.200738632891	665.337783717637
789	789	136.468892065327	345.341395153984	516.133468087314	639.195207800018
790	790	134.551878429874	343.578292582847	522.251224081754	677.869305674757
791	791	138.468086940533	330.493883776895	516.010901773922	676.829304567435
792	792	134.857741213088	363.840386540848	523.102157500498	655.327074627829
793	793	132.271311200748	341.505354569928	525.180891747553	669.273985537642
794	794	127.333022194108	353.064715970019	518.766045088333	670.467753783364
795	795	136.397660155972	346.997917887715	522.063189766164	660.101464336732
796	796	129.638945069903	335.629338199478	524.556162724372	688.944668363912
797	797	136.443536978689	339.636945081976	523.332067728618	685.572721623119
798	798	135.901236272478	342.323892890796	523.882743298173	650.089101917375
799	799	130.232406783229	349.057566556407	528.656933163284	682.272529804026
800	800	130.632534402954	357.074917818327	526.639579873518	667.588891706155
801	801	128.927659181099	312.439568366766	520.723471367886	692.785468470002
802	802	127.627621500068	391.630123351996	525.342885689803	673.220687221532
803	803	124.108602057071	362.480814796381	523.379084407432	667.553150206749
804	804	127.038458749505	346.712405088983	525.253264031487	682.858129279383
805	805	134.826987982236	358.378188066869	519.909391178956	682.555460143765
806	806	128.534729100605	318.764535738354	523.509006414307	641.993821306408
807	807	133.924098167538	335.727168204151	526.515802982965	705.781333070056
808	808	131.609208959243	352.273783415203	522.620678573815	691.15715987927
809	809	132.475478413186	354.814352149097	516.713379617148	674.148603338417
810	810	131.121663801135	340.909850100789	523.971956751658	651.516205239744
811	811	128.482782943736	344.613963091682	517.61634489859	668.963486996707
812	812	135.722180700354	324.893527893471	521.93881117915	665.128013000958
813	813	132.538286762727	359.15596005732	519.399912133167	679.915223299673
814	814	129.083202247806	352.682928674993	523.893973260701	663.355832918226
815	815	128.404469904555	342.997676182026	518.636916307767	691.102172624898
816	816	131.298837483165	304.304099106174	521.324852054369	656.42734895784
817	817	126.399026473275	329.019555357898	524.210104869384	647.492093580686
818	818	124.28244516291	379.717244334887	522.507907498887	665.662344575253
819	819	130.529381153215	346.80176051365	524.675967309183	648.801226391113
820	820	132.267257299184	346.924669556119	523.801258114861	678.197611676528
821	821	134.160757536476	341.398037941484	520.816120084072	645.268648427961
822	822	128.106650881689	331.080235849399	524.506802744376	675.855194326893
823	823	131.203859603395	332.944641772857	525.757477933103	686.761654713162
824	824	134.336488323255	342.549131657824	517.461928714237	671.524160441216
825	825	123.414042523126	355.356398412452	523.013759596286	654.196102381444
826	826	129.461491764099	332.705245631998	528.923790490256	665.12982285561
827	827	129.819490854075	353.285434925437	518.439605137838	703.066293035761
828	828	130.95055350406	329.635540217172	523.866340301742	690.479757994429
829	829	134.415543814436	342.980317792595	522.088701155249	664.566261334664
830	830	133.578768896811	359.952824341022	520.84426003523	688.960613457242
831	831	131.922788354704	352.786917950335	520.946687666166	654.418416243584
832	832	125.856981541013	363.335594169999	522.084744773644	662.802263871449
833	833	139.115965889924	338.065757040602	525.540886917681	682.347865553202
834	834	127.668856026287	336.35096654454	521.326498413941	682.691927275024
835	835	133.636048224133	358.261429004468	520.58057332635	650.939232761729
836	836	127.263294457708	345.039312160114	519.520352698075	672.864340985289
837	837	125.97640110187	356.48791434843	525.904158426243	708.09218476759
838	838	128.296211137959	277.237773043945	520.872048100429	684.004980363137
839	839	133.420094678594	364.650217330693	522.305620474203	665.897572749336
840	840	130.266883475011	350.008547006679	520.896934739954	660.15316025943
841	841	130.995215438522	320.162725509963	525.410918016815	678.465452253807
842	842	129.940895555519	351.699883526997	521.107805747204	663.187147076333
843	843	132.054822754576	369.769455777249	521.661057261063	686.596050496815
844	844	126.48963026239	351.26458811872	522.373638738352	660.516072267759
845	845	133.443828086357	313.669354399176	521.965531227911	649.8865398496
846	846	130.594101413568	343.154854753416	520.688924841235	638.046970641971
847	847	131.823904699182	336.686267141263	524.525178694604	690.91213310069
848	848	128.784324588074	358.429221230692	522.258404638097	662.153922524911
849	849	129.878516462984	331.26611429501	524.641635285421	668.535731140807
850	850	127.520195885781	326.569631331869	519.097494857974	675.610219780465
851	851	131.936422942923	327.277007949744	526.30032088347	669.098622160062
852	852	132.514593259208	354.151460754199	524.217438784555	671.923321110788
853	853	129.709657558482	384.723581094224	517.587119320702	692.369700326759
854	854	131.364824911961	340.192660019514	521.402113072529	659.622534238838
855	855	128.784708953797	316.440517372925	525.314792340867	692.501757638119
856	856	133.180802336871	313.219461662515	522.705279705629	678.901218015342
857	857	134.592299624511	347.090271426147	518.555450070268	658.963529671165
858	858	130.753198453833	315.143457842883	523.09970650465	659.01051731431
859	859	127.66064343143	352.991364221041	518.752312988088	639.65837284827
860	860	127.535796732253	351.305582506307	527.593743937892	670.738449537847
861	861	127.700736274459	334.495228732522	522.754409752325	671.725937166754
862	862	130.076160725768	356.275088203866	519.832380205139	669.173600531914
863	863	132.597567734465	350.519325219415	517.00931178297	695.932357053049
864	864	131.458154120199	323.0015794769	521.44312440816	673.526671593502
865	865	130.286987529028	322.906813884713	523.238649119438	666.922407670972
866	866	129.947193849373	362.927712802243	523.530517092367	675.417133303447
867	867	133.040354114109	302.882999433058	525.411821559036	676.812658945661
868	868	131.881725593725	346.190014425311	523.656221003103	672.549032430682
869	869	130.023071245915	301.769637177387	518.676392592535	671.207571644934
870	870	131.778902677817	354.455979393822	526.269919195508	666.649304729998
871	871	120.348187685464	356.934183085463	520.479022969274	694.267766582393
872	872	128.599507105043	385.010996197574	524.593008951005	686.465492541461
873	873	134.639897485458	337.1239212304	522.259262303147	658.758775576037
874	874	132.828490618969	331.219466430034	524.344159786884	670.612132092708
875	875	131.996113417511	364.455634123071	523.060571721885	659.979698788858
876	876	132.800214178313	345.510465666611	521.496318035887	667.745688058838
877	877	130.898823265326	349.629055379055	524.425931138421	667.282017867269
878	878	129.376760602828	340.281300921478	518.944403369416	683.460161744455
879	879	132.572492131205	404.256716905249	529.748405715111	636.949734807384
880	880	128.15049212319	341.927500359083	525.322835510696	677.335443104227
881	881	129.225773905201	354.469582833896	524.862959479138	661.919317590006
882	882	132.466569039616	359.946092048019	522.445345322287	688.446458085224
883	883	133.578638805269	342.941171304613	522.091059483901	680.098486370422
884	884	130.080815829142	363.7726362205	521.336739985805	688.304347323753
885	885	127.92746858531	354.36487078124	519.446484065146	671.701164797215
886	886	133.971999944839	333.946924843781	520.69262323381	656.800326951747
887	887	134.986689479306	356.614271590442	523.650733572091	672.43699493739
888	888	130.520181187427	357.249362736752	516.436162892034	665.134187601182
889	889	129.440090607835	349.929823467464	520.519384224495	681.700345084255
890	890	128.414540802496	372.967321141586	521.750521228887	682.840254460241
891	891	129.490309358441	337.724463762108	525.435062922604	663.287055304835
892	892	129.504828947835	359.590339683656	521.812922789629	686.424770774196
893	893	131.811124104803	366.207592000598	526.061943851255	668.348218920376
894	894	133.02025343965	358.092898279885	518.156084802458	695.582510926597
895	895	130.480506578638	350.012703120958	521.949952918613	661.495648746858
896	896	127.584318602992	372.54439927663	522.411937722224	668.027553590346
897	897	135.470872835142	314.22628828134	517.139626629394	661.208777367671
898	898	131.480896204899	323.249272345043	523.942309391076	690.159883264896
899	899	127.591907259695	363.293360314371	520.50267443848	681.721352860152
900	900	131.458838863044	341.379466403008	523.59496063445	672.848172220975
901	901	133.629989606073	308.105082028204	524.432244101783	688.493643685477
902	902	130.188149004029	347.855583447163	522.370324495517	636.65365327865
903	903	129.888241971169	339.061887604785	519.113556391792	667.251718645758
904	904	129.217692384496	353.56067468773	517.994500348204	669.984157723411
905	905	128.635875122424	333.453640905629	521.444594751355	692.282064503589
906	906	130.427293917745	337.846287954088	523.88306885668	687.233451401306
907	907	130.260681673109	363.563323043647	530.414555700265	657.084339390994
908	908	130.334093358641	339.146153325023	524.446256049507	664.962930721964
909	909	131.463084417404	338.014940536782	525.04544348757	667.23180743512
910	910	131.786456118288	340.677763164112	524.595156222044	704.368209892165
911	911	126.980028290483	350.462787213745	525.239053798672	686.226118545605
912	912	126.297858295936	335.87881654713	522.807403766216	696.406419213462
913	913	133.283668772388	327.562659170131	518.50759681172	693.651911531044
914	914	132.693111721082	314.561770264147	526.310921130783	681.499725683935
915	915	126.472138643815	334.596797385692	524.500995102128	679.89392668509
916	916	126.554011425685	343.165005656756	519.661457591883	679.355919489787
917	917	130.258520339764	354.98761060701	521.684371904864	648.930660217903
918	918	133.849448118339	367.666852884053	521.34207661454	683.466956588058
919	919	124.390050790247	347.647537591119	527.145358659161	679.886065574844
920	920	133.722992313283	354.003784833519	522.432236188546	643.426268960488
921	921	135.399451216373	336.086355844587	521.590833863176	681.547416946349
922	922	131.06437741603	350.122385192779	518.25641855309	709.78056452133
923	923	131.75937826357	338.465552280697	526.025218134855	646.904053092851
924	924	135.80700712597	361.088630320445	521.070853723853	702.805863065374
925	925	133.821722252235	366.428878578127	527.528440215262	647.402336735273
926	926	128.31102774352	371.940986828377	525.545019326482	654.17068259749
927	927	130.307963168048	325.708894131108	520.139868578671	644.379906226259
928	928	131.366150675782	368.565263376656	522.67919791286	649.527803694425
929	929	129.540455308749	320.88826632196	521.852279784312	660.64960037177
930	930	129.847342669021	379.701908202121	522.438024819282	673.954771968996
931	931	131.362010112179	338.779719107773	520.885544980374	650.1570592054
932	932	135.756567982549	357.04460453106	524.694512848745	660.110718814054
933	933	131.06920704031	346.757780469929	524.243663490644	675.768726545313
934	934	132.428767028151	371.287343946774	523.193143395364	688.980545242236
935	935	131.622830490497	359.956285039563	519.165708918907	673.210510556481
936	936	130.343046423135	314.594150771604	526.922918828583	691.701289941355
937	937	131.840772994098	349.958997279402	520.290913397489	682.242087811233
938	938	132.527022665466	361.149083695482	517.6807463442	674.991271667061
939	939	134.246198277813	331.842068797307	524.067994744666	671.140009383269
940	940	135.330982976799	388.413685429542	522.074899730018	701.265606596054
941	941	138.030572473927	332.307726438267	527.059657804338	656.135718842031
942	942	128.735215094666	330.461852971105	521.180902735781	688.708685190897
943	943	130.893957576805	355.151410619504	524.037211844448	686.101545417199
944	944	130.033126865639	374.773779182098	519.236086489189	674.512038978669
945	945	129.056571522508	332.317271288177	522.433814219581	634.205740634388
946	946	128.625062711626	339.424983640989	522.936697668103	689.277971386259
947	947	133.607936707988	304.645217508185	527.756164008399	661.126907299758
948	948	133.382545177547	355.328604033009	518.54833630821	663.372222301224
949	949	128.392184701344	371.750471889329	518.115299031181	688.45128626212
950	950	130.463407643792	333.954203783304	520.86675985066	666.712515523925
951	951	130.937032217431	329.253102688247	526.623712605543	655.681885274916
952	952	130.713287266944	341.235927323354	524.456139889377	681.571207701282
953	953	130.142306345695	337.646115033492	522.290367187668	665.162592601607
954	954	133.119277271652	339.052175380741	522.500745186287	700.147614823949
955	955	130.998691811136	327.071642617968	525.806024163449	691.61388547784
956	956	129.311440851558	346.873547297994	522.494808355603	655.192066616979
957	957	124.985008968031	344.895036610176	526.309940959146	680.87822260213
958	958	131.008639511433	340.49762252103	521.972176905677	675.461312372356
959	959	128.455410427163	336.595909916027	522.313274938592	681.450371719887
960	960	128.396561005589	324.396688925895	521.432226064784	661.712972227519
961	961	130.072402743016	330.977973963566	526.720054773706	672.226589038103
962	962	129.403265430652	325.850844730607	522.412126318653	677.096258804925
963	963	133.674193407642	356.248201104598	529.891369775855	691.011631402254
964	964	131.699195026108	329.233487458769	522.941760794179	664.371493050562
965	965	133.79183062797	332.068656740953	515.778016074653	688.476594956345
966	966	129.6467887992	336.088564467846	525.903910558165	669.776359447732
967	967	133.586093067627	331.569450674242	527.289490763291	692.960298120113
968	968	129.293118776977	313.911462508056	523.734989929076	677.344493212667
969	969	128.671780927848	341.182200355432	521.142975771503	644.667020231163
970	970	137.118487181762	358.141408858933	524.788494383733	678.30831956349
971	971	127.386588354772	332.282204687283	517.398977629358	657.091507251351
972	972	128.914533297686	340.884756204635	521.307374209943	673.329859950562
973	973	132.864278322282	370.377041935244	521.027174655389	674.021459979362
974	974	132.696007724333	328.980748994674	522.781351702403	655.694388050459
975	975	125.572466181286	319.863519987971	520.215918939572	690.31072428577
976	976	124.479914799804	364.354300080708	522.727067994814	677.335938591851
977	977	131.920411041823	334.446412163344	520.706002826275	685.890440184804
978	978	131.587605343459	339.561320268839	523.043343959466	692.298965225435
979	979	130.555792401256	333.84681201076	522.491207044547	672.580773937284
980	980	127.718529925193	295.756725395198	519.712096922852	663.318791942271
981	981	133.412248092379	340.91732753731	519.111624733087	672.164827951268
982	982	129.688295966018	338.544033042995	526.633568033317	678.016326901692
983	983	126.728395237413	341.069813973059	523.810812677647	690.361649681138
984	984	132.723190758143	336.53214493522	522.736661658785	664.770758846166
985	985	132.930437909411	324.436420096979	528.369834651337	663.135053091863
986	986	128.660036600317	362.790248187597	527.926548678126	653.063421465975
987	987	129.703100825585	357.659316402098	521.521420921136	697.860425139951
988	988	131.070058120381	356.450606400523	528.309410645767	691.335130032159
989	989	132.243420033028	339.825675555463	521.643630362894	659.889865523017
990	990	127.031593657363	326.45187132518	530.06628325233	681.522131223421
991	991	130.58759760951	388.976233753996	520.826432773018	662.590875466725
992	992	128.448262147037	369.444653495011	524.61217582769	641.409793581671
993	993	134.561620162341	340.148638382486	522.282673556762	700.178718677187
994	994	134.788767994845	346.420386105248	521.405961101109	692.970297894833
995	995	132.951757424582	358.586974790679	524.739252387207	632.059737559844
996	996	130.482077350636	363.332107388984	523.595725123433	670.162030594357
997	997	129.978930071145	324.236450062496	529.267381536036	661.639734957905
998	998	133.365178315823	355.045065986426	528.592899517449	695.192887152225
999	999	132.828202798379	337.456892497693	527.337660363714	692.313198325269
1000	1000	128.540779454676	376.539898648735	519.115651790617	673.679515351185
1001	1001	131.338086959092	318.719847076737	526.408329413645	674.45590509545
1002	1002	126.587122024061	362.77328682929	525.599059319741	657.79711598976
1003	1003	126.67781417769	347.702239092044	520.474433624354	656.714103722375
1004	1004	124.551070991487	351.826117497504	526.488600296133	669.398684276685
1005	1005	127.938163645096	332.64776960534	525.579959278541	664.560659491394
1006	1006	135.596782962831	337.412283033776	527.180428063595	698.306246877135
1007	1007	134.986899266756	345.514037768285	521.021335860994	688.559311291216
1008	1008	132.939276411491	338.709363436775	524.078107772473	673.718914686098
1009	1009	130.967219776948	362.63332731699	523.85749124883	661.020640996268
1010	1010	136.175790342144	345.429204775638	524.236713900938	690.201321793517
1011	1011	132.3645910973	336.182808844658	523.089656662294	663.4465677997
1012	1012	126.09294977463	344.60719052645	525.585784742134	664.882493209711
1013	1013	134.827234794894	349.128748768867	518.843575316285	643.678590837219
1014	1014	134.885564034697	328.015651360353	527.196089472515	669.403965214622
1015	1015	128.094119183455	339.900804449232	522.111733735251	673.190154604808
1016	1016	133.050933880092	334.890263163155	519.862147215685	685.333299370459
1017	1017	131.217549553583	344.121050402247	520.22789171484	671.789308264355
1018	1018	126.504773992704	327.615179970712	522.979944411872	691.42962581698
1019	1019	133.587167209252	349.768714137976	521.967484372496	680.847327210967
1020	1020	130.095758698337	344.45988197135	518.406180678387	682.13303200154
1021	1021	129.227942854429	327.531268894349	517.714990842194	692.753604573471
1022	1022	131.830404984607	360.92499912424	522.091073137367	719.07839780516
1023	1023	130.441761786902	351.410922037983	524.606621377755	675.828503940117
1024	1024	131.589987796728	345.978524486391	522.223575684471	702.966386705133
1025	1025	132.179008673062	327.571611663322	524.415507712913	666.882056321347
1026	1026	134.240500332989	317.145953417707	521.417296670894	694.989935317884
1027	1027	131.72146661845	335.754221909828	526.979542925363	658.529596648454
1028	1028	127.805987076933	309.895201875186	523.192787377499	661.326379009934
1029	1029	134.983649249802	309.478294922632	523.567494906478	666.343205468655
1030	1030	125.923514944384	360.027775588969	524.771005638996	658.785160250713
1031	1031	128.318129131809	360.814633929731	519.645584781084	663.799138364282
1032	1032	128.753657176332	332.719485199969	515.952470047935	646.025097900292
1033	1033	129.267561324826	323.523044897967	524.421253517653	673.596453597378
1034	1034	125.307339506153	357.484052506283	526.092316632261	651.551402947765
1035	1035	133.320607932853	362.662373185368	522.357058462418	682.366931074578
1036	1036	130.975542675797	356.62974326845	523.151956252467	641.321689597708
1037	1037	130.806225329903	322.33034796314	516.332229113082	678.558781203791
1038	1038	124.379961676394	353.138757455249	522.964377251177	665.409019285401
1039	1039	130.56395043745	346.732373729055	527.330302436588	687.719708241758
1040	1040	136.656807443655	367.120447113258	522.079646367243	674.198509219182
1041	1041	133.064539106003	353.382535613579	525.516686925407	648.717025690937
1042	1042	131.536380661222	364.075775693394	527.20670086053	677.874490587613
1043	1043	133.27883726468	359.299353100037	523.409520406074	664.501573807214
1044	1044	129.98008595823	363.561715795264	523.482995485708	660.668594574379
1045	1045	130.727533908343	361.087581612653	523.449186891553	670.13694053524
1046	1046	134.158001188689	326.243387610436	520.384764373598	648.202375071219
1047	1047	131.457350940564	363.978513427576	523.5158048385	664.591117215644
1048	1048	128.545270032796	325.452302161907	522.210294735497	665.024351406928
1049	1049	127.195065195643	333.460407515447	524.006575715931	681.586364438432
1050	1050	131.289582068702	294.101672260494	524.903106459992	676.371322720782
1051	1051	129.861533086231	345.834614305463	526.419605237758	652.949988294467
1052	1052	132.692548126335	339.262965902758	519.494622131478	678.792801982207
1053	1053	132.69657559549	348.102605875345	522.243805202549	655.518421484442
1054	1054	125.865471926165	366.577548910664	520.051591569655	681.274342072225
1055	1055	131.013803963293	340.904647851753	526.39668646105	650.464805270096
1056	1056	136.331638790315	326.090883872886	521.270770916913	670.267710042662
1057	1057	130.388781120025	323.604401523242	524.463392496481	655.991558358507
1058	1058	131.714482609326	331.331117424358	527.196339949654	653.668913324109
1059	1059	135.23886625485	343.240241645042	524.081464504146	653.944009003857
1060	1060	133.369883413681	322.472639429502	522.315885803453	677.077765782915
1061	1061	131.127026252138	336.508341663267	530.244529336933	679.361485117028
1062	1062	133.492959207776	346.942560690374	523.089563913608	659.164980323715
1063	1063	130.897638978583	351.327486520487	524.358948140568	653.150890023739
1064	1064	138.197097935819	339.391783277824	520.545056650595	666.602581593038
1065	1065	132.134247259859	300.794104573071	522.044589441889	684.47133283856
1066	1066	130.144600384329	355.641776592765	523.432085099537	683.000968470357
1067	1067	128.989171180375	350.27580658541	518.928989440814	684.803787414768
1068	1068	129.796928724599	347.382690286581	524.750727490239	668.874515776889
1069	1069	136.974837931471	336.97360036272	522.452353694283	676.865434269353
1070	1070	135.592108607066	364.850748076957	523.760090468689	690.996518873118
1071	1071	128.66764103073	347.059757917727	517.890541021228	667.579935053683
1072	1072	132.39444267992	355.391004901533	518.859492410048	689.381842064775
1073	1073	131.828474227821	348.111877893472	521.068827987799	636.454336117394
1074	1074	133.601934295202	352.6804746153	526.234424880484	633.284938568938
1075	1075	129.5864139359	343.487898653043	526.051717835182	690.388537515313
1076	1076	131.939106072856	362.824831260862	521.163674540081	684.287910016502
1077	1077	126.974882856839	322.372756124859	525.107278423225	687.623729011143
1078	1078	132.774516182895	351.91894250259	527.343896597743	662.768684566893
1079	1079	134.485630607178	344.767872276358	524.349560267842	646.115952772327
1080	1080	135.725066857773	338.702135212275	518.936786791247	684.333855701096
1081	1081	131.707388638398	346.572026905513	527.345689172309	691.903814423761
1082	1082	128.238788042689	329.55703746158	523.476272678015	679.771279467825
1083	1083	133.137051469665	318.469690273835	520.160547010431	654.110277609237
1084	1084	129.948390160608	314.933854618272	518.571416002462	688.249543452452
1085	1085	126.215482812911	324.008005712917	526.598728751177	706.209179081509
1086	1086	129.326058929181	339.084457014185	513.161460241226	686.875069406078
1087	1087	130.804192685575	337.301464897658	524.887483159973	649.102488752649
1088	1088	135.846549618319	365.933708744393	527.086614356592	668.687915401073
1089	1089	130.778597121435	365.973262485465	520.999427610433	666.541408031463
1090	1090	127.136215543076	359.956325507373	517.269403062771	645.917325389161
1091	1091	133.975708961432	345.482447712154	520.311601627293	681.190757477251
1092	1092	137.949353697324	327.083456150835	521.748301009659	662.941249634927
1093	1093	129.18318139606	327.312139260527	523.763020947861	647.971555943626
1094	1094	131.983432784884	327.16952181093	527.48080839652	693.326083607388
1095	1095	134.754294314028	319.721702827509	519.995515368871	641.87845780869
1096	1096	129.808520239867	330.676402792983	525.826570832048	669.15620232259
1097	1097	131.144985833651	340.758390101027	523.819266800326	662.582066116537
1098	1098	129.901789118868	355.58139880448	524.472141910297	652.620660002342
1099	1099	132.685571210792	348.846510266638	518.636651113594	672.174463213165
1100	1100	130.068240388928	333.544255635229	523.557768862128	680.422077293424
1101	1101	130.388282315837	348.789489452608	519.214312317862	652.610740793671
1102	1102	133.497401274184	336.441639284257	521.443299962007	676.871652859803
1103	1103	127.129772726319	345.017005534041	521.129728149927	660.129951597032
1104	1104	131.931416002597	357.382803265553	522.699424084188	622.982952978446
1105	1105	136.159068754821	313.533590323767	522.139989323732	707.582233678196
1106	1106	135.029005914896	348.27786628454	525.082714968548	660.956527310332
1107	1107	131.303309081511	336.933566338178	518.608091899074	668.844285031847
1108	1108	124.535191812773	342.562549632177	528.814924964788	683.038387947207
1109	1109	132.652962710576	329.030896871702	521.845460035682	672.256365637321
1110	1110	134.210286256559	350.904126181775	522.788703837996	683.87094624837
1111	1111	129.222349374478	353.237680974399	523.471579181658	659.834351566678
1112	1112	129.788695977809	357.79049593723	516.886445579673	664.295266556392
1113	1113	133.234535392562	363.978154615085	528.21110892471	650.238559376314
1114	1114	129.291166578208	326.755368402127	522.167189225967	690.843828002086
1115	1115	136.287016444532	366.575912556153	522.870098695584	649.680944895157
1116	1116	129.104352845023	321.908741389029	527.676195446455	677.27093305477
1117	1117	131.212523399442	350.016353047567	522.1951049651	665.127953862904
1118	1118	127.658737764847	356.620933467622	523.282383802308	681.789080365976
1119	1119	132.772064423327	326.817439615648	521.812498392763	663.280744576819
1120	1120	134.218594888995	339.828397487838	528.816584840519	689.751199497136
1121	1121	127.368243726961	351.050273392375	526.491694557449	648.865944100565
1122	1122	122.341693392967	353.880207932097	521.970397218918	662.072149843685
1123	1123	134.765812937157	344.480560413459	515.35669956888	656.047743369974
1124	1124	130.13554585549	326.180072162685	522.145818487027	649.006453794521
1125	1125	128.551852417047	363.014840659815	518.553754673291	682.934538597613
1126	1126	129.834418318004	366.944847892631	523.074207555031	661.207909216297
1127	1127	130.704467462943	322.523527635265	522.941724319995	686.360055496345
1128	1128	128.743379434552	321.135512096995	524.11212232782	663.022981747422
1129	1129	134.953554659295	347.455434664974	525.414980702971	651.499866379182
1130	1130	131.103191910953	359.609613098056	522.949509298386	691.46932471209
1131	1131	134.372038651886	331.158308655552	522.37869010723	641.419952262359
1132	1132	134.981580050619	326.127168743824	520.852421854792	662.575314636205
1133	1133	129.589033684461	324.188337554057	526.641724673657	676.577956643872
1134	1134	133.04336177175	337.682246019632	527.020795397151	656.93020168887
1135	1135	131.419158895037	339.06877667341	526.834008012798	642.267713455932
1136	1136	128.258381763479	342.027365575091	523.130712858291	693.644195531514
1137	1137	135.873531650348	344.642963006666	518.091996939464	646.409584171026
1138	1138	129.331421842214	360.614569162993	523.715244771176	684.779408234996
1139	1139	131.578381027724	335.996357043237	521.219733267316	678.103585775651
1140	1140	128.755906514319	367.314435826445	523.386673426226	680.34220766349
1141	1141	133.972161798902	333.253023696087	524.834625092047	683.870290083413
1142	1142	130.570590953411	355.326899096551	528.158775708887	681.083232370568
1143	1143	126.463187670186	360.923484687764	521.155003491335	679.207618574184
1144	1144	129.891763261137	349.051804852489	525.410522513844	665.067877912859
1145	1145	126.743174091965	358.385600787207	527.413858759062	702.317324669258
1146	1146	128.837722444434	348.840562604235	522.276064283012	626.192509599761
1147	1147	129.21439873024	353.935030699323	521.924507902084	684.864841343985
1148	1148	132.97489474626	327.201678920563	519.999873939605	673.963042089076
1149	1149	127.043209738928	360.119034781828	523.983037543225	660.428076617275
1150	1150	130.940777084678	361.494123674055	526.498380325151	688.951585704956
1151	1151	129.174746944636	351.537160388284	532.365679827481	723.472113312511
1152	1152	138.896047171261	342.985316404341	522.821480495784	686.123606784657
1153	1153	130.996884025753	358.740068694919	526.439453461463	681.902931313366
1154	1154	129.145084078142	332.011753174359	524.554862211416	673.899878051375
1155	1155	129.800450480164	338.11044433946	525.077650759401	705.801522020034
1156	1156	134.048244566112	375.851171458632	523.767452095139	683.620981887722
1157	1157	132.976615652614	340.532510083313	519.416796373502	663.432500954903
1158	1158	126.698813768285	336.104681999083	522.294614031535	659.933034280656
1159	1159	135.860382676116	358.887186205311	523.135927652274	702.154114729178
1160	1160	135.218580865917	338.614195315093	526.766399801744	681.846363560677
1161	1161	128.026939631667	330.377991645364	527.319995687323	695.987468488964
1162	1162	132.547345437877	331.279334191658	527.224943555943	701.064705084454
1163	1163	128.898487445332	383.786546355248	515.503070533962	703.72917693097
1164	1164	125.21787236297	346.084152027202	521.387844109508	661.111455093686
1165	1165	130.57477797614	335.974472674109	520.643195795425	655.922566617591
1166	1166	127.987825110094	327.002739827027	529.238941876134	679.793904239326
1167	1167	130.023942854106	316.260608629844	524.233867244635	678.264230679026
1168	1168	126.270980627824	358.715261783313	522.225688887277	647.73163550817
1169	1169	131.883537722047	330.119741225386	523.989788510317	661.865039087213
1170	1170	128.817957650502	348.01275008695	526.031948256395	638.423036784376
1171	1171	130.714683044963	385.120660576978	529.854504125051	672.031973830766
1172	1172	127.236354258043	330.441932306438	521.244151888355	676.295208001153
1173	1173	134.706614217025	348.271138165366	521.635747710995	695.596926909298
1174	1174	132.453808643087	360.82218865547	516.826637028793	660.935115081777
1175	1175	134.656334456055	353.431197728361	523.682864437131	676.2831875751
1176	1176	126.182988708283	355.361041479494	522.633470442446	638.724897734204
1177	1177	133.5558045154	321.164246553126	524.804810024235	663.637455882075
1178	1178	129.992401720113	379.422642981681	519.189277070634	660.726835421678
1179	1179	134.727228694967	346.431465697168	520.562208331764	691.833456291266
1180	1180	127.930805913212	341.372603751362	527.280019908192	699.24465724194
1181	1181	132.785326770858	342.445472907405	520.616562316371	664.657605346614
1182	1182	131.947122494372	354.134401476261	526.376141265521	690.955940532377
1183	1183	130.339251996946	331.906491412429	520.67210111568	651.10837189336
1184	1184	131.076909052741	355.019331454992	523.81361692458	687.083644263596
1185	1185	130.848212019561	338.73826945165	521.069985768585	670.540468201537
1186	1186	131.467944881112	334.292353788525	523.738653042814	705.036544735484
1187	1187	129.51854479689	371.361806670062	520.081279495061	668.725091641025
1188	1188	131.365642822419	380.017189513776	523.7566835497	673.579757059826
1189	1189	128.947615198233	364.726564270189	519.75060316727	645.492168788819
1190	1190	135.61060880043	309.972638486762	524.389571488659	633.037402750053
1191	1191	127.035927633438	321.336268174738	516.54562853864	670.057899612065
1192	1192	135.699977476701	347.542537479203	523.526161996106	655.03668993522
1193	1193	128.019924518905	318.212417847486	525.806180126811	707.345937628938
1194	1194	134.76556404781	349.897219739081	524.812274465045	662.223700248943
1195	1195	132.551786287462	338.7813304568	523.806759210299	666.135948974845
1196	1196	134.568507462407	353.818442616728	524.006366022257	662.077417574519
1197	1197	130.559670506012	353.605260033395	522.979888047582	681.727597430004
1198	1198	128.068979611954	351.753796422606	520.888553901788	673.54916558812
1199	1199	136.345213162051	339.843732804056	523.045770295238	682.847606454818
1200	1200	128.438329320691	343.523935795757	520.855978649694	655.246324819526
1201	1201	132.481309396519	315.727244296088	525.697839373799	702.519560435687
1202	1202	126.813327648304	324.793703557085	522.20816346718	673.782692508314
1203	1203	135.122946758889	309.543675103948	522.270450514019	662.411951044155
1204	1204	133.058058453368	350.336737815732	521.423478962727	661.021339540058
1205	1205	127.196808434123	355.220409299711	519.643965066473	656.889952943995
1206	1206	129.195846435608	377.154626403985	516.951979073013	681.018227988752
1207	1207	136.26331100627	328.785986673419	526.278732346097	712.002585363015
1208	1208	131.945351536536	358.172208900999	522.084500360167	673.9380908361
1209	1209	133.136820402483	342.600982418222	526.675568273836	655.687379885127
1210	1210	131.130233943928	337.192369364957	520.874824022066	679.417137782941
1211	1211	133.018222111555	323.870985330576	526.147469682434	717.669330680991
1212	1212	128.140113956337	339.794075637051	522.049382455673	666.300586605916
1213	1213	134.118150338621	353.799898493023	521.77396058217	689.714278437533
1214	1214	142.089266107017	332.389889062916	523.952957398262	680.234604673788
1215	1215	132.93436436393	321.936110669966	522.386711038544	692.094339716724
1216	1216	135.053673844261	342.171825031198	527.084396309895	674.469435023119
1217	1217	135.379957332151	372.283355756675	526.757656923428	666.347810024477
1218	1218	129.971678244878	351.304643942395	527.069627785774	679.272025944164
1219	1219	132.027772849959	334.694066090733	523.378521953828	657.373564951269
1220	1220	127.529714489345	341.931965518808	521.094981328514	671.711377588543
1221	1221	131.274207328607	337.785282301372	525.08684191623	656.370584323241
1222	1222	126.613763996298	360.869605035428	521.620688619305	662.97719948877
1223	1223	130.132172393408	339.535820975578	526.023390859222	653.637070864737
1224	1224	133.069797207991	323.161233079052	529.678172395719	637.670711753849
1225	1225	132.849863260686	324.694040291598	518.935321984893	656.735331309377
1226	1226	126.804181043232	341.085637304847	521.878583601031	686.726494987969
1227	1227	129.025287977671	334.643787293578	524.594061666516	670.330220119248
1228	1228	133.290602493664	332.897545172549	521.512579475116	675.318166447999
1229	1229	131.086837141567	342.449459529352	523.227666314596	676.498789513375
1230	1230	125.936545510629	371.371031978935	524.199632925496	655.480639643228
1231	1231	130.012063147099	331.338546465259	523.570105502334	679.541216203665
1232	1232	130.09874630424	345.246464472232	525.711322008175	712.487619088044
1233	1233	125.918036616571	341.763743441115	519.569072165564	660.798907552114
1234	1234	128.640572502509	377.228727552291	529.542837583741	670.645751382622
1235	1235	126.191379689482	319.40816771529	522.490671635273	653.528649714977
1236	1236	131.825849295593	352.718756284598	517.897781891795	671.291508547032
1237	1237	138.926481831372	334.236245569555	519.31727649031	638.917975704724
1238	1238	126.453850280068	332.372118596392	521.218190744259	645.780545465375
1239	1239	124.390037399548	317.448714835989	519.028771123267	673.662470502774
1240	1240	131.232148875193	361.862778133482	523.199676475753	659.262725083467
1241	1241	131.218438668652	309.494433244907	524.307984014769	688.260682879481
1242	1242	134.042761542866	316.823063871602	521.201426704012	666.170150341534
1243	1243	132.502559778062	364.167609400551	523.790067373238	673.692658087403
1244	1244	131.164597860594	362.545244161304	518.620731761269	661.065494801872
1245	1245	132.871727118457	365.035357899567	519.706042630057	665.227092216025
1246	1246	134.609839999615	373.613747313138	517.480641867616	682.687158717219
1247	1247	131.866415993417	336.615254862539	523.088638205842	647.789339181541
1248	1248	134.713297153785	328.943832144413	522.496213464356	688.500700169998
1249	1249	131.562054558016	341.276233215441	520.656116369323	674.262524013157
1250	1250	131.251319451646	327.600859886577	525.734009854431	651.89418885075
1251	1251	132.899477445983	335.634749132952	525.903515733908	683.912564402763
1252	1252	132.037885231104	341.574346681301	521.816384705506	653.384078970637
1253	1253	127.169176590954	318.133857403948	525.488299019404	670.839093638532
1254	1254	124.769596706326	357.674174384204	523.503649177782	667.30540479502
1255	1255	132.890838582741	333.590237497458	519.039643078348	705.160041464792
1256	1256	127.862307957643	322.56276298893	524.989406668942	682.404871803918
1257	1257	129.313010294195	339.280823653112	522.62408731711	679.979628971557
1258	1258	125.61655061439	340.692611997966	526.550671932534	670.561848343831
1259	1259	137.73180515673	345.386894201228	525.464231419055	675.200094726259
1260	1260	130.25366953933	333.765892142441	525.499643456415	647.866869717995
1261	1261	126.820255035738	313.83529900903	521.840128060289	652.204950112354
1262	1262	131.459953113822	354.431006178439	520.106817532785	690.024388904733
1263	1263	127.528979869728	357.141459081162	516.47514247886	639.956025034259
1264	1264	135.582441354168	348.0500627702	523.137193246347	680.442154315251
1265	1265	132.139415031037	363.135322270724	519.567796604085	684.414728004442
1266	1266	135.611968313898	344.268557683653	521.172569603043	656.593706844532
1267	1267	129.243769887033	372.318744832632	523.200604585221	652.2905903777
1268	1268	129.395960560267	331.835284645743	521.753646841654	663.753013131363
1269	1269	129.689447378564	361.845632184924	520.785038854101	692.258193606943
1270	1270	132.135638888381	324.414725023463	518.715381381215	645.810601786286
1271	1271	126.614331479307	349.266303930305	525.525973489615	681.563817503348
1272	1272	126.134748128801	352.317554781666	522.356280131665	682.280436354787
1273	1273	132.688488338188	377.035677829096	522.178390529641	663.0872983586
1274	1274	128.956019103049	361.714544275192	525.881689954914	675.005213750163
1275	1275	129.873934531984	346.383349225836	517.301251572363	696.128417210038
1276	1276	129.554866424593	335.130790450484	519.93609989726	663.889944715443
1277	1277	129.443105391944	352.977335902534	522.70323566253	673.138506195802
1278	1278	130.094053638237	334.34055876539	528.457426420543	667.04056957016
1279	1279	135.626223170214	340.473102586783	526.075455271857	671.527262798034
1280	1280	127.887483860626	352.159436643006	517.176194977124	690.95758606427
1281	1281	124.620274340431	348.578189151314	522.584106132849	665.125766139165
1282	1282	135.123230725091	320.760526938732	523.848215837177	656.987776147535
1283	1283	133.000875970717	337.377231962448	522.693627813457	666.671228169448
1284	1284	132.177514384716	354.748840332221	524.860073361964	673.373823836488
1285	1285	133.687168709812	322.854460291858	522.699404936603	662.806054947896
1286	1286	131.222881736388	310.006609343264	519.213077290336	678.749899248845
1287	1287	131.252931502814	336.522296959553	525.188464801558	704.314861900706
1288	1288	132.377117816616	353.269141974071	524.412792493082	682.282704765752
1289	1289	134.02458024902	335.504166344967	521.789085794787	665.368355312853
1290	1290	128.384024724158	338.689410594997	521.529178670929	678.240632048126
1291	1291	133.256152511113	331.709855959747	522.8697475839	684.381080705483
1292	1292	128.189631213233	340.132088789914	524.658025889153	670.148181112167
1293	1293	131.070178770752	324.059421601565	524.617586051998	700.261445685368
1294	1294	130.379183423726	339.754952965728	522.911285519957	696.136615043835
1295	1295	130.141345948122	336.141669830484	525.412636204696	686.200948417132
1296	1296	130.839485952148	341.530260436933	522.661475534598	689.287993865579
1297	1297	126.943397005777	325.955258147737	525.646258582469	673.667731780224
1298	1298	127.445580610195	342.528528722397	523.784219680333	673.534015418706
1299	1299	135.241267729402	341.365998443308	520.995191821443	681.583545856422
1300	1300	128.813497727938	368.470623501757	523.185175485638	661.888709662581
1301	1301	129.159116327498	349.641281525719	521.869874605324	680.666332729885
1302	1302	134.292601194979	355.961365431966	525.464928222871	642.292020547343
1303	1303	132.059425783997	347.688127361168	520.296818019382	646.45633375507
1304	1304	130.76573471211	327.196874547079	526.699612849796	662.71726113233
1305	1305	131.633734538451	358.370306085519	518.593726072431	677.162339836642
1306	1306	133.478674569562	344.34478919123	524.977344429622	686.811576457218
1307	1307	134.028288853801	336.041170224443	525.436774984856	687.261551058885
1308	1308	137.581701309069	357.380390879452	525.488068677376	685.500311363353
1309	1309	133.968833001175	356.586452302594	522.388039690769	659.186381864632
1310	1310	131.493577325354	343.157079495543	520.732595644462	680.256160625689
1311	1311	131.071863463238	346.277143441459	524.882467132021	637.089373282666
1312	1312	132.04000375842	359.638528081065	525.437168563471	666.318444538321
1313	1313	132.423078822132	342.842585525437	518.923160329609	691.236283879911
1314	1314	131.119311863663	376.595104872671	522.633418494833	668.470971947112
1315	1315	132.215874484524	364.428777922181	523.460974246222	677.402233245362
1316	1316	131.526060104121	370.528514075991	519.429778237565	679.948330102983
1317	1317	133.31659399982	355.35706644764	529.502469531434	660.189174398684
1318	1318	129.177651139881	331.39850267969	522.006792837977	654.151545398294
1319	1319	133.520971841777	352.564252900944	520.03704027261	669.851024381002
1320	1320	135.067669268773	359.080124786252	516.679750432859	676.084431577982
1321	1321	130.24762778938	340.387930951991	526.616713466101	681.929493106867
1322	1322	130.866060349631	340.552650269204	524.879409584564	682.636978859235
1323	1323	127.836683414609	332.577407494454	528.125161639219	685.585184514607
1324	1324	128.346744628606	342.232319233818	524.167539327784	675.356672667595
1325	1325	127.639718210384	357.638239544457	520.043888958952	678.912867900512
1326	1326	132.631643378475	339.880011931697	524.618660612304	668.832428632008
1327	1327	127.857413950885	312.486895202125	528.632931980771	664.344967828336
1328	1328	127.040184898803	318.253233610639	527.573525698054	677.384233667303
1329	1329	131.046745270516	332.923550021772	520.520169593082	666.377869408877
1330	1330	124.862432652008	327.690301296635	521.297486308454	668.749482751985
1331	1331	134.999486925111	361.206649088811	521.679046375491	674.117392161413
1332	1332	127.254022646948	353.796696261005	521.261913498928	695.939143998397
1333	1333	131.625124486584	335.566207464964	525.668431555916	678.720212351012
1334	1334	136.072109456588	338.716765796233	520.673643581519	679.428515876288
1335	1335	132.753196693944	373.807762330106	518.113394209439	648.282353075313
1336	1336	135.134675495258	349.522056431934	524.960281598655	672.408665172164
1337	1337	127.134942467919	338.626761846057	525.585363216133	641.891329198051
1338	1338	136.920200701179	332.464469137722	518.434991838521	668.765915615917
1339	1339	130.63959719043	316.237316267791	520.008899459391	673.556868376305
1340	1340	126.462807827227	318.136631022216	523.413653831017	670.746161459089
1341	1341	129.142700370922	331.050029434536	521.207392039124	713.431209427097
1342	1342	129.135168519492	369.328162005308	522.410581054182	714.309908407041
1343	1343	129.739120210794	352.144031512388	525.071023733411	689.230095669305
1344	1344	129.267209270179	341.875876939806	526.159715257732	662.945424967014
1345	1345	131.790111950212	325.064159365826	520.80016902915	666.829672965873
1346	1346	134.690904709768	331.27905717908	518.954478341162	662.299224348354
1347	1347	130.975168802601	346.586041916182	521.672807848022	639.169649249622
1348	1348	135.253831229868	346.380625430109	524.009279572288	667.165689902474
1349	1349	136.617911684139	388.486534716573	527.558878947959	702.688267654348
1350	1350	133.959866559944	360.620530760255	523.936718090815	665.476234809126
1351	1351	124.840548226863	358.070765955594	522.156079737563	697.239881304727
1352	1352	128.618724466593	340.349496103029	519.22078434336	673.544484493576
1353	1353	133.538363560434	316.030598699514	522.740744406135	670.804039250208
1354	1354	128.720125226032	344.95201719354	525.518276187584	723.667705581002
1355	1355	129.271697712122	376.81438768954	518.287893747291	655.355081143992
1356	1356	138.742035976358	350.319564106599	529.519617830917	693.314875905175
1357	1357	129.9458566956	366.525029252669	522.069868895933	633.929238495696
1358	1358	126.88528888215	377.817366662696	524.525483703428	656.470330911588
1359	1359	124.994026807064	333.116230632514	524.049497783754	682.359199133495
1360	1360	129.88084100931	343.469461491563	524.378881511882	669.330734916849
1361	1361	131.992283301542	357.668950170922	523.09139752815	663.199382880874
1362	1362	130.41676620564	327.782902945179	524.352982582483	698.215111323454
1363	1363	131.153833144761	390.076825854448	525.327786532862	684.602519106936
1364	1364	132.553870955738	346.249378756456	522.106774756585	695.553097999914
1365	1365	133.890891558716	341.939561989956	523.038474690109	670.182225625867
1366	1366	133.563563557993	330.262151317495	527.069180820364	673.189802925604
1367	1367	134.85964267729	350.536180400893	522.558814143773	650.608390814286
1368	1368	133.739438719922	354.283137139193	524.723307741001	659.21194227458
1369	1369	129.778595016526	363.690709988527	518.458379480768	646.499579095956
1370	1370	129.754035323479	361.209148845831	520.10608369436	694.530943532382
1371	1371	128.207207423482	336.429911673251	526.913514568852	680.3501468626
1372	1372	127.547857181233	354.373202591488	524.92644752637	664.797983107788
1373	1373	134.175006413679	339.441445184907	522.60797093496	687.63220990308
1374	1374	130.189336547769	377.703725253144	521.834634068582	646.851284549733
1375	1375	129.585084204667	352.825654152795	524.088962497128	703.88844602236
1376	1376	138.43787938644	336.101134919033	523.382500555045	644.588286327928
1377	1377	129.413062709195	361.955228905138	518.53303632231	686.59127867229
1378	1378	126.225084032245	312.657457784197	522.574294481289	664.857120394499
1379	1379	130.854330204964	363.101612620252	517.940964259865	678.672440715837
1380	1380	134.133601090497	348.691125127979	516.04753582908	697.892038091013
1381	1381	130.910909372033	344.023551461674	521.933131151187	663.43051250023
1382	1382	128.993239526791	339.430443856221	526.38553982883	662.633333675099
1383	1383	127.831051444661	351.962899914242	519.829210748889	667.448401412063
1384	1384	130.7671023917	351.91706389924	522.727399092781	686.505275510949
1385	1385	128.937353861657	321.047236718466	524.378415497973	659.692719609362
1386	1386	132.846253960046	308.69894869568	524.520609327116	642.892583066053
1387	1387	130.315369632885	357.999356374405	524.528568606216	677.459316386188
1388	1388	132.392004111424	364.927281286048	523.361255857906	690.159972353717
1389	1389	137.13170849219	361.630706315413	520.600842016335	681.440148432352
1390	1390	129.887624452008	351.777730882894	523.692578000544	662.492563978364
1391	1391	131.372439598715	327.395357584688	523.591838463264	655.649275972568
1392	1392	125.09191306417	323.250362073903	522.566410557981	661.547936637358
1393	1393	131.335897945145	362.334071487421	521.276387471568	660.145264324683
1394	1394	132.584012369024	319.652246294913	523.668040354375	643.795345555727
1395	1395	130.450927088595	338.546634647027	525.369448979426	655.311710700085
1396	1396	133.807688018747	343.227345747234	525.179795613123	684.799869729851
1397	1397	134.295389844491	306.795427471107	526.568884980863	648.437168192275
1398	1398	130.574003407532	319.661171720566	523.575967689041	691.792241314293
1399	1399	131.56960215326	336.699586339402	524.772743972442	673.288840002069
1400	1400	128.720977590327	329.050627392606	523.319417133958	676.177811932618
1401	1401	129.948827158358	308.642084458719	519.206796828817	649.531820444519
1402	1402	129.935154641817	335.612987389673	523.055838704436	668.356395178747
1403	1403	127.143801346264	337.215379803656	525.811194192007	684.480760031595
1404	1404	130.416357238168	330.393858143791	524.556058015013	650.279769589361
1405	1405	131.599219568467	342.214426606874	527.138354909974	674.906044513931
1406	1406	130.566230209281	351.578108748221	528.647195429977	698.439357789387
1407	1407	136.438943275334	337.425059265079	523.661290335121	672.563325240567
1408	1408	127.797946231282	348.408185641065	522.501442167091	676.086321092128
1409	1409	128.843182934871	331.089736514042	520.874202697117	668.014657264224
1410	1410	133.63308171776	351.921643355513	526.213480814231	709.241703406581
1411	1411	126.455168836611	353.035236656858	520.356150651921	694.64589004281
1412	1412	134.476225021388	354.613097374552	525.457994465019	669.632067965968
1413	1413	133.284208543193	352.464413897708	522.592399807339	684.253580229846
1414	1414	127.302531366211	370.655559805052	523.384793443493	680.94994874256
1415	1415	130.213171764405	340.536303996367	519.787979333137	685.569212030344
1416	1416	131.039498494527	350.040387206265	518.809882811462	701.169188561036
1417	1417	129.492935831481	318.250296952691	520.645370659694	673.198778114151
1418	1418	127.437531018939	330.169840120274	523.962773328041	647.629677894553
1419	1419	124.676819395235	337.356752773048	526.311152664194	675.849577308944
1420	1420	128.365885276121	369.627023390644	526.316766508764	665.193510433638
1421	1421	135.374250969675	346.993809105968	523.799126100609	687.066138784645
1422	1422	131.290070966328	372.58391494553	527.615460771955	655.355536563108
1423	1423	136.57807306248	352.063638613215	525.945258677955	689.375711332205
1424	1424	133.095377624957	333.815719305852	526.81545800308	672.30879652595
1425	1425	130.179284301041	357.558561033072	522.49239744071	660.940392614789
1426	1426	124.761172433931	314.029478192616	521.140303569316	655.726704381653
1427	1427	130.304756550964	339.957034782498	522.029010154178	673.911867784537
1428	1428	131.698353841278	356.23813396585	523.881654567149	658.34819540615
1429	1429	129.229697493649	354.982437488891	518.970485708728	699.144723949064
1430	1430	129.945843737533	357.717893228805	528.871632674545	612.669003675663
1431	1431	127.547022013488	378.890632979811	521.756319510091	661.471926006168
1432	1432	128.323999317806	347.831647525679	524.625657265877	677.450682538216
1433	1433	130.112423579829	331.232004107114	526.186970846292	656.587329370966
1434	1434	127.180692093176	389.88711569311	529.176826616656	646.763225356403
1435	1435	132.904470682822	328.557628175902	525.637077597138	662.586105109693
1436	1436	134.368686255	348.235502250485	525.071107762186	629.804549124678
1437	1437	129.309560705624	340.557210664156	523.806625279485	698.623413092421
1438	1438	128.201579554232	328.906809398519	522.76680666597	706.226691777608
1439	1439	132.640276858435	351.072488697868	519.012960105931	676.95593904148
1440	1440	131.842484578759	314.751697643653	514.849007874241	667.5991926324
1441	1441	133.227938374837	337.480691574873	526.033765131199	671.824581246217
1442	1442	130.899858650719	349.757134922734	519.020458920116	642.765672808703
1443	1443	131.679073131755	304.651752911937	524.361206296211	717.218419989644
1444	1444	134.65554175926	358.56104924881	519.551001569481	675.810740620512
1445	1445	127.62241890547	344.870187389266	521.24333681018	688.120459905319
1446	1446	133.44133598888	329.398356009135	523.852035071744	676.317530262784
1447	1447	130.238431692932	319.967096151351	519.003125816332	695.115650982389
1448	1448	126.209051772337	348.342755061446	522.948746467719	696.139351820454
1449	1449	127.462094541834	335.74443357211	521.630903768342	649.462860904614
1450	1450	131.383501768616	323.379799010514	521.994733752479	692.401171271056
1451	1451	135.7401094086	355.265377529397	523.196990711798	658.818622055918
1452	1452	129.171008546209	353.978420790428	518.296850505629	688.522987704199
1453	1453	122.974947553158	343.619865250134	524.830085387251	673.710236087315
1454	1454	127.673767290833	368.442262649603	519.702626705443	661.104234553838
1455	1455	132.801845317351	333.843440224857	522.428347239708	664.369281569041
1456	1456	130.236066633665	311.964728032698	526.7112129297	625.921987865532
1457	1457	134.463558512492	339.007530997258	524.298447003426	617.649231226126
1458	1458	132.167053076273	348.601574847451	525.636030688648	678.577185697503
1459	1459	132.17108734641	342.538074552074	522.607669862778	702.933791637092
1460	1460	127.71894546042	356.26244056876	522.749365244392	663.12443988686
1461	1461	133.830767894365	339.364924418933	523.543353488523	685.718869200535
1462	1462	131.382756247281	333.891501446605	518.897656208514	682.367191749641
1463	1463	131.588704185343	352.494031031622	523.362726015733	656.590675677424
1464	1464	132.236201459319	338.347001480296	521.325212021129	659.383019683339
1465	1465	130.417490983066	349.204054947823	524.902487351731	656.349516688326
1466	1466	127.745187463753	338.334541104215	518.977194383974	649.196315450306
1467	1467	131.249908883935	334.279531055426	517.947551264711	664.887185658416
1468	1468	130.239918604383	336.464544679591	526.92538725278	679.352375224823
1469	1469	127.903628317408	332.328560710155	516.582510528127	672.703018410397
1470	1470	126.691240263605	343.029229220642	524.713679615371	670.884863797609
1471	1471	129.402601833359	347.74856954013	519.345807464493	680.67999022929
1472	1472	134.546568736523	343.562085677175	517.659380266671	670.560610072328
1473	1473	128.091903408869	330.901375312161	528.66019659998	707.53103904949
1474	1474	133.489415862061	351.670387549421	524.191115914762	650.041532370205
1475	1475	130.105426323832	358.890612856119	522.228612145949	656.766481557672
1476	1476	130.546746982753	337.419579415452	521.9886303286	668.134795588008
1477	1477	127.478893144956	323.237450883071	526.643851632158	655.11093818142
1478	1478	128.073776969016	325.278575528501	522.813328908776	650.122660842177
1479	1479	128.276494324549	334.727156278854	518.557418631088	699.49536420645
1480	1480	122.416276935479	324.851207023096	519.817433075844	627.529274624016
1481	1481	130.377427472616	366.134130217474	523.249997205738	688.376899965852
1482	1482	129.917045478463	340.014543721469	520.661335449995	693.453510196697
1483	1483	126.834585708287	316.067245067295	520.655651641005	664.245020227779
1484	1484	133.34520713852	323.040830198772	519.317596098217	685.283851564997
1485	1485	131.998727885267	348.233550322066	518.245471769309	697.416126912195
1486	1486	126.43083107236	334.158268663253	518.89243388157	696.669302417478
1487	1487	131.516110941484	334.568133848647	530.396563138555	669.52366695835
1488	1488	125.837534830466	360.433726465696	519.981533320014	668.000094820965
1489	1489	131.588447951038	344.69655813695	525.668803231352	646.243347912648
1490	1490	128.185190293445	370.32160736889	522.485551810542	669.80238526686
1491	1491	129.200807610016	317.994636425204	524.278463520908	697.502296843429
1492	1492	128.612262439651	321.420584739417	513.682722296694	664.395247108112
1493	1493	126.117219439267	325.087882478417	526.302781571673	659.52071218146
1494	1494	130.451412092592	343.380010481428	519.136246610837	684.987813280058
1495	1495	128.478820017725	318.174872633289	526.113349745744	689.527938111478
1496	1496	132.186171790949	320.287205596644	520.32217032633	651.376769594566
1497	1497	124.796371717345	361.833666933244	522.613784102068	676.54708016134
1498	1498	138.27471090891	362.684276124322	523.155630849401	656.504015998819
1499	1499	132.453613684895	383.625704527159	523.949433487271	675.281314316897
1500	1500	134.540852431668	323.877592714887	523.376395464018	711.646124394339
1501	1501	133.489965557046	339.178853448689	527.614893731707	675.6348761308
1502	1502	131.535519222653	347.223926372944	525.164689936805	684.440732084024
1503	1503	134.069524072225	327.862604301359	523.452800638645	650.477205070005
1504	1504	132.357596448658	367.844479675213	519.87527506404	650.564468276867
1505	1505	135.590238366313	325.348773777433	524.088216099084	688.790195068301
1506	1506	127.342923298617	351.660434351918	523.480868229996	658.354937380014
1507	1507	129.989071579504	361.73407266744	523.472761576789	701.404939577946
1508	1508	132.974263453768	366.4440585145	523.760401217452	679.180925537458
1509	1509	131.334460835766	321.477665518006	523.246988334949	693.848543602709
1510	1510	135.408365330136	348.973792344094	524.017751393085	659.757864571811
1511	1511	129.78934756274	345.425453158331	521.953179177391	659.541451775151
1512	1512	133.524495822288	354.09804082804	524.048901236908	676.165943022317
1513	1513	130.743660493322	325.196896623417	521.71882166101	661.647871880686
1514	1514	129.657862860929	342.64319930383	522.747322181305	660.3269055402
1515	1515	130.916426232537	339.541991976789	519.65242874251	679.377593140803
1516	1516	132.64278753047	348.138466272788	522.627850379142	640.41331120465
1517	1517	121.562162330579	358.510365082063	518.739967686596	694.053822909332
1518	1518	129.302799014577	320.975550475221	521.180526894544	665.355234832595
1519	1519	124.585303552619	335.854439750422	521.082735266366	613.308234879648
1520	1520	134.457199891598	355.598528059493	523.633604511625	683.500943021485
1521	1521	128.06906236176	348.113468564381	525.779276518559	669.279798531191
1522	1522	126.576152543829	331.574340844843	522.923637284713	657.780288092841
1523	1523	132.33635433074	336.966183476255	528.259233114564	703.629772403836
1524	1524	130.316374200393	343.371109214611	521.407044205338	708.011721210852
1525	1525	132.619474390915	358.440872779445	527.239071794678	674.306300798854
1526	1526	126.282651374191	348.676463873811	526.552953352765	661.228275187211
1527	1527	127.830528861997	315.217364875675	518.958047172955	654.145569058377
1528	1528	126.672915783521	340.520372835889	521.663369626428	665.530382202106
1529	1529	139.253847375661	311.844163306036	522.075580511486	660.009460144143
1530	1530	128.237192363076	349.57770893813	521.524982441954	676.100900979697
1531	1531	131.554538306894	349.076859657997	525.177100257182	665.754215786871
1532	1532	130.034746336441	343.928634275148	522.159767267254	642.483926244575
1533	1533	129.073725370934	359.036341862461	519.109134094299	667.005366399373
1534	1534	133.319152959426	364.382768620421	524.701405298993	661.278089795935
1535	1535	128.716575180615	332.069703585609	527.857116486984	663.413336060695
1536	1536	130.813840725939	355.573691024392	524.943347395324	682.821988432592
1537	1537	136.831732718426	357.797380998067	524.042006888654	676.750185215196
1538	1538	129.10617418644	324.519510510152	518.339637028876	689.583725082848
1539	1539	128.985014714669	360.366123670607	522.695000504444	673.488654352378
1540	1540	130.461699513395	357.995115763495	527.095291135599	646.472180615564
1541	1541	128.616931806802	350.860585039976	521.847842453463	688.832476929668
1542	1542	133.139793321008	318.585773600704	525.745925114765	656.120150566099
1543	1543	129.626263696882	332.399464855494	521.663730232306	659.810072201153
1544	1544	133.109688235159	395.582255938588	522.902110785055	687.025715018051
1545	1545	133.692683360621	336.884432357711	519.848687627651	680.479576908409
1546	1546	128.32659353252	336.974273505496	526.900803152933	690.325647757176
1547	1547	128.779704164738	362.007947891667	520.19026962958	675.778381225548
1548	1548	129.35173376435	329.962314045061	525.094532596933	679.030256464599
1549	1549	130.561340383323	352.017744303015	526.92476615163	647.812032736305
1550	1550	134.877878658719	339.267226487323	521.959585547457	673.006538411964
1551	1551	135.809681939102	351.277659604778	523.680428017593	689.194984651665
1552	1552	129.344569991373	349.012927707051	523.762543156418	676.364685457132
1553	1553	131.77530618933	335.549537919388	520.822445559989	685.586415625636
1554	1554	132.173507324612	326.386694401407	525.880962503648	654.379186792227
1555	1555	133.681486921705	329.763757071604	525.006590647853	677.272085322696
1556	1556	128.681491811808	339.818028369184	522.046607294933	684.075572919759
1557	1557	131.717738993414	349.446206032013	522.279622192711	670.104262750132
1558	1558	127.685334909615	344.635791855278	520.491747440711	699.166460161103
1559	1559	128.823121526018	342.89320988688	519.587618806155	696.095568832285
1560	1560	133.758006782638	363.745495850904	522.319691996571	676.958038255405
1561	1561	128.445833319218	377.47246146924	521.278364607896	664.06604886011
1562	1562	130.754488631071	349.662246939681	523.974769826387	695.652681164696
1563	1563	130.806646756619	330.78017107167	529.120396716841	642.98631253432
1564	1564	131.103929518895	354.216443449496	523.712777901666	666.444747566969
1565	1565	132.250325204133	372.437260334805	521.605139446511	670.968081246579
1566	1566	128.007732494868	328.295849443723	520.708767435661	656.568828273872
1567	1567	133.577884211597	336.791609116217	522.387760590482	652.461336687339
1568	1568	128.475592661812	374.222707350962	525.249062197116	645.204629782219
1569	1569	129.853754012581	318.596713547612	528.656032517456	727.353356106083
1570	1570	129.219732766863	334.729487659453	524.844470642552	679.335271057266
1571	1571	129.560760100867	359.032537028153	524.245701233015	657.887159753382
1572	1572	129.627215113019	331.103439734287	513.843417861774	694.843691536887
1573	1573	129.487995844178	341.715010740702	526.763169747176	649.483731940411
1574	1574	136.153054655643	323.676797132355	520.43002829455	666.425141045706
1575	1575	125.545716783831	361.401399263102	519.137044567144	659.683228647708
1576	1576	135.09648829267	335.883287803827	522.758205512128	650.544106668883
1577	1577	127.298863029178	377.424249843769	525.033948849851	659.311652086205
1578	1578	127.07602443181	320.089028206761	526.441638930615	646.414233537143
1579	1579	128.808946737887	336.098096303666	525.861892028777	649.825925982624
1580	1580	127.496409484709	337.700158293573	525.022467328081	633.641634279339
1581	1581	121.105343341898	349.749847559284	525.162455277064	655.432578030276
1582	1582	134.614497347834	350.893887211023	520.249079491452	673.130225149775
1583	1583	131.799764975181	364.51308709589	522.392843817316	686.317764768172
1584	1584	130.788640925724	368.308306569145	521.765863156115	666.478715001497
1585	1585	128.705060592615	348.24535334919	525.159153133487	674.680499196884
1586	1586	134.614506224862	358.240235186859	516.142407915137	682.182024203436
1587	1587	134.954101784025	355.720866957239	527.016474560328	673.214546911733
1588	1588	130.807460229831	349.18326734012	518.999173255143	675.425904512458
1589	1589	127.868522299085	360.825383736013	526.624017962454	656.690164886083
1590	1590	133.001457239777	337.294446508408	517.07193710093	695.880059742806
1591	1591	134.795334222314	379.565395685979	516.021873909956	662.919386169039
1592	1592	136.757562967804	343.197812157811	519.45344394061	671.021762822696
1593	1593	137.237631226097	356.849493196355	525.430494586799	672.82997818674
1594	1594	130.257054899922	356.987778662313	525.0375580389	686.712657654661
1595	1595	131.204025927445	374.233531086149	525.292842666282	645.078088115016
1596	1596	130.387400339774	361.594865181313	522.452342635045	647.608778159218
1597	1597	125.609474230151	373.880292258908	527.139453822997	673.963764423375
1598	1598	132.883983619502	351.965920134411	521.79263389526	707.670227392413
1599	1599	126.243891955823	344.630202706669	524.228066489569	631.518917706313
1600	1600	127.03694806247	342.243807923274	519.106154798486	681.162577051441
1601	1601	130.928137986636	348.848673996336	524.689791521192	642.725350760249
1602	1602	128.543279477272	319.583815815198	518.786083785569	683.705647971319
1603	1603	130.675574131689	332.223107664714	518.743301733906	674.733293495094
1604	1604	134.571893180915	361.904134327888	525.962050287548	668.153016627559
1605	1605	132.523286655718	313.100592318786	522.541879487802	673.434459839624
1606	1606	136.813046798424	336.177424322574	526.046766557794	664.219024158466
1607	1607	129.493608967519	327.16377953228	526.040670739601	663.776563487066
1608	1608	131.703711555328	328.604039116053	528.783441855006	673.349720608574
1609	1609	129.010742260954	304.538281380913	521.450383627979	679.77407722229
1610	1610	129.392241411116	316.572418095463	518.51074242879	657.855461930039
1611	1611	128.753911226721	332.914547554791	526.519114051014	665.090882758168
1612	1612	134.833771693131	336.42513718378	525.348728248695	661.153844943685
1613	1613	130.516232047253	345.762015916764	520.269601580607	668.976700368536
1614	1614	128.3877092535	348.147293635436	517.890379032126	687.833920693349
1615	1615	130.89526416759	320.664653389911	524.721724072364	658.173699319748
1616	1616	129.742209022704	354.911796949644	527.035331666625	669.307255967338
1617	1617	131.076086849254	325.901939496877	526.125298314929	687.384509641534
1618	1618	128.863251511119	370.306011985285	524.75616010148	661.503892639955
1619	1619	135.894408895373	338.310286458191	529.279922645406	701.601906834723
1620	1620	130.642227583294	331.527759410991	521.74248357178	684.753129763333
1621	1621	130.329381307242	337.146635090438	522.849544877757	718.837643937598
1622	1622	127.876890165592	336.384072597605	518.675224195145	678.73392520177
1623	1623	133.476429393742	347.150537722933	525.898564117812	662.259338815133
1624	1624	127.712559366247	337.889218508329	518.492049751849	674.815400516177
1625	1625	130.176049635177	302.397813131305	523.132094307779	681.826493876256
1626	1626	135.85891395987	328.229376043473	517.152167605956	682.281448486791
1627	1627	128.027541362786	311.584832146213	522.674517031387	678.203518620195
1628	1628	128.276266008033	328.287727149782	523.639044820736	689.485234393662
1629	1629	130.331626924586	352.742235079156	529.864029958378	657.88652771752
1630	1630	127.558049166602	328.298725722477	525.634938340383	647.100479096158
1631	1631	131.282026855526	338.999612777984	524.73502964229	654.673978952039
1632	1632	127.65702409678	350.348202183132	527.88166268057	676.165927478653
1633	1633	130.417171585965	331.194841146622	521.792868947399	691.031091599628
1634	1634	131.815856374713	322.940499816833	520.983612387409	674.907946649719
1635	1635	135.258083076064	355.302767895289	515.141059533051	675.335177190368
1636	1636	133.011697374682	328.112066743406	519.434533683236	660.087119011266
1637	1637	133.736146111268	330.093950150313	524.896168071293	681.784771732815
1638	1638	132.936383743759	334.296087416635	520.823767435772	683.225715150327
1639	1639	135.993627613526	331.156909638929	523.780687638086	670.265713201746
1640	1640	131.56022235166	320.006007492508	525.59185979172	683.167741357059
1641	1641	133.325393718419	323.449420463798	525.466487526788	684.899170652573
1642	1642	134.997685928155	330.506398610169	515.610326097612	672.002968116321
1643	1643	125.997833323821	314.622505098986	524.597578132115	667.581494183919
1644	1644	132.388549812314	352.547773567705	527.694265774939	668.198657186697
1645	1645	131.147190833996	346.066422323723	525.127751762892	663.456655198189
1646	1646	135.506356578918	326.679368569151	520.007271063513	662.291604696498
1647	1647	134.166593169469	309.347093625964	522.372146635068	673.574372348013
1648	1648	130.522329828835	344.385191202013	526.263198066205	693.812788171458
1649	1649	129.899909072214	363.884064817933	521.98474428655	641.720552509915
1650	1650	129.529853264199	343.962872041598	526.81377594078	644.738449067343
1651	1651	136.861554043835	338.723280704773	521.173595580189	676.190936564833
1652	1652	136.632004224106	342.764377263201	520.401410663705	660.358898606565
1653	1653	126.271165673589	333.561395647728	522.871838443388	627.19440846178
1654	1654	134.250297447139	327.455187091074	518.893854513289	679.719427726365
1655	1655	129.500949359117	362.343728232344	522.785610840781	659.886748320843
1656	1656	134.674778878284	347.561880816355	520.186675186818	678.89825800939
1657	1657	135.3436567952	323.92990550517	519.752966501169	682.7851431959
1658	1658	133.076565039393	343.289821203424	523.827949554896	688.939999214519
1659	1659	132.375446374089	369.892631273522	526.586988640686	700.989774449869
1660	1660	133.871678094658	349.025617124841	522.493321284318	655.831785836834
1661	1661	131.074258013494	380.914162249254	525.956603700381	671.818918014749
1662	1662	131.978020848588	363.249135501686	526.390453649268	659.377204357158
1663	1663	130.739476276041	341.921810721634	523.537830564859	699.709279285058
1664	1664	135.63114560593	350.141406066809	526.55948815484	672.803324786461
1665	1665	127.861574220782	326.815601881904	519.054867710255	650.707856597456
1666	1666	125.678524781471	353.588114043128	523.488551164613	679.470071186543
1667	1667	126.754502441292	320.9022697999	527.52182241227	703.394004584921
1668	1668	131.769165489299	354.885108516715	520.259903562181	672.249118229654
1669	1669	134.204988787321	341.631657362239	524.016000813967	658.530452800183
1670	1670	130.366565909756	350.455709474888	523.887133328673	670.846301670952
1671	1671	131.866012976262	313.232511595421	524.012262723761	658.941046247836
1672	1672	131.288705703462	332.760173690991	522.132958679505	669.790651811199
1673	1673	126.589395867836	339.643847440112	516.60060743128	665.189028207156
1674	1674	136.102473377408	349.370193740408	525.038010829768	703.189949035633
1675	1675	131.223492204083	318.079585006869	521.562003095844	699.331142348457
1676	1676	132.063073410636	378.848471305098	525.408739946826	657.524624906902
1677	1677	133.903668987165	359.86113289511	520.891537224105	680.966465255436
1678	1678	129.495674722983	320.356285633099	518.880653838292	662.973051565626
1679	1679	129.518740212202	309.801709227357	520.47775913247	636.224737583122
1680	1680	125.86149196387	317.356554766675	522.677641589311	694.12663878533
1681	1681	132.742712635817	348.530594199049	524.134412430342	662.189860444836
1682	1682	136.895773341883	328.647218122838	524.47986222616	688.791549875645
1683	1683	128.243045134625	357.491532130662	521.394277173012	619.022236722318
1684	1684	128.890081903287	310.934527535515	523.702785483978	676.124519650425
1685	1685	134.024240296447	355.244602569576	516.630402099086	673.50621998572
1686	1686	128.890271301064	324.860335890314	524.606732490489	683.504187613995
1687	1687	135.543277575609	360.267176738977	523.214220981007	668.875406931855
1688	1688	125.961261106234	344.073663097049	527.683712802624	679.005135827267
1689	1689	127.972082589398	306.589282790336	524.540179298375	661.967211023121
1690	1690	133.207952597178	330.090836581325	521.969422975954	684.475220634593
1691	1691	126.853106017583	359.673435899358	519.970688456257	651.506097908059
1692	1692	132.721209683512	347.92215033988	517.921705909708	691.384876597698
1693	1693	131.968678555135	333.253910048057	525.192865580486	660.61524337
1694	1694	130.993920961562	342.715427453947	524.794570437888	683.064903895876
1695	1695	127.304226839059	313.960957374539	524.463249745008	687.237314410205
1696	1696	129.795549012864	341.54792400771	517.714841078515	649.375826848793
1697	1697	130.245496349502	355.408931249086	524.400701462954	667.771241525914
1698	1698	130.107353442663	362.417728586403	528.933933663447	676.682024684355
1699	1699	127.004961053908	300.825342266134	527.098240386102	689.025012839733
1700	1700	131.168523544223	336.779310492215	513.968691744568	708.11433066231
1701	1701	135.61294556267	362.319316436293	522.766401269275	665.857367232666
1702	1702	128.387327237192	316.216699851357	520.465491684531	670.081605921601
1703	1703	131.306199414603	335.018009858354	521.500125758784	680.693615366924
1704	1704	139.468984568616	320.487507106456	522.851008081062	670.27613399785
1705	1705	125.643439629033	325.527986659309	515.346117298017	639.534905639355
1706	1706	128.168354284709	312.693520790863	522.106224699905	674.846554191777
1707	1707	130.725955268312	329.736872317605	524.340730127944	655.057903382675
1708	1708	133.594448901945	348.413893446731	520.494753348966	663.336982297992
1709	1709	128.56825333853	355.598831312024	523.228911278066	656.343292447475
1710	1710	131.889604271897	332.128850092906	529.693706408896	674.323669527545
1711	1711	132.863775726206	356.689009599013	526.446322324068	630.596408310607
1712	1712	130.293164233723	296.323161029463	517.398098080691	630.935874707646
1713	1713	131.869018556147	319.173591872186	524.495433537204	664.350361873949
1714	1714	127.978511619705	336.320660287855	528.991205841171	688.785765193937
1715	1715	129.188363130272	336.651898844663	522.266978498466	667.518466978114
1716	1716	126.985337578768	321.270930301948	519.347220753221	663.580533337355
1717	1717	132.712338783618	344.566105673868	521.011349857039	677.415001601723
1718	1718	128.919304678422	328.780079323937	521.696815236028	665.679389090279
1719	1719	130.66220347555	318.847739986143	523.841884778385	662.179781109517
1720	1720	132.118525673523	347.064913294366	525.025762990033	655.782173310614
1721	1721	129.106601442847	335.580045310032	525.359930498436	675.09618608422
1722	1722	133.041375476989	308.855132728964	520.172490909758	664.33369958075
1723	1723	127.72971978478	359.470993322968	531.37629407522	697.100485530154
1724	1724	125.775630215346	352.237183671139	524.655686176209	686.428719265121
1725	1725	133.68224450758	325.841230451407	522.194425253693	675.844037845304
1726	1726	131.351529762874	328.992011405071	518.713532202636	682.063355370061
1727	1727	129.808152160121	345.656569374278	526.652830365708	689.447718302034
1728	1728	127.426991848614	373.290111507078	519.025969411704	687.316803454106
1729	1729	129.409608134554	357.962049227453	520.739423822966	670.096897096679
1730	1730	133.508005342546	383.298258102712	526.00601561	682.508425875962
1731	1731	130.073875957408	337.557347164476	521.973666509769	682.22930141653
1732	1732	132.450378621446	300.620530319817	517.344105735435	695.348808014183
1733	1733	131.504661536092	346.864181095163	522.737537254731	709.999806569255
1734	1734	128.621956318081	345.389384837297	521.993233649163	640.352706592943
1735	1735	137.436232962745	359.587897371875	519.548929817581	652.03746193406
1736	1736	135.602978397549	321.061605963069	524.002743449985	672.581766388377
1737	1737	125.635771015467	366.006677078007	521.803331434465	665.008241860971
1738	1738	132.244383361295	313.093335345756	524.276444849113	664.003446852127
1739	1739	134.641040797882	328.808103473427	524.745836959191	663.486934671928
1740	1740	132.338701370323	304.152939211012	519.583567035867	654.618547039189
1741	1741	134.220397958474	320.494481523207	529.741153855359	683.504035311792
1742	1742	131.303870163667	359.479507804586	522.760781334683	691.549578909621
1743	1743	129.811812245245	397.613153195938	523.322619996237	673.933956384154
1744	1744	129.856701787022	328.570580829723	517.866555485897	668.649900321584
1745	1745	131.101666856187	353.174163085415	519.196926275029	642.804809919176
1746	1746	131.372558381511	334.894075603873	522.840859547627	674.226361265198
1747	1747	125.282009339938	364.456957891966	527.893698880162	673.368289584167
1748	1748	127.137511333667	318.794204784739	521.083358943981	678.275818278158
1749	1749	131.965801376633	331.117152209993	525.820618077701	649.601949095053
1750	1750	130.602733901814	359.497093646671	524.576343280212	669.969847797352
1751	1751	129.496211976381	325.207625972063	521.172832014905	659.607461608121
1752	1752	132.403499744303	328.749341095451	518.970276340771	671.455402124607
1753	1753	127.532292655844	337.830258709719	519.247168229666	682.418549423686
1754	1754	130.828079561071	365.714769963344	520.538610383364	670.815561281712
1755	1755	133.438727380318	366.292104498471	524.59321855416	701.183982367174
1756	1756	134.295676959597	350.357933005969	526.246036437476	683.717929452734
1757	1757	136.239927943078	371.021416691115	524.624372893651	660.639518220299
1758	1758	134.740208456658	341.834999306333	521.419336951284	670.247885100537
1759	1759	132.901037678326	357.378551554635	525.569609079659	657.785150230982
1760	1760	133.201645419833	354.107610811197	520.676270148481	677.928960226452
1761	1761	127.639137698354	374.620763467978	524.701020258563	659.962136669435
1762	1762	132.316233229764	325.263346998071	526.553735597273	677.014722297392
1763	1763	130.985224380021	319.771924234092	521.065588722781	683.245620022875
1764	1764	127.981991174113	340.787353731708	525.078651213121	638.007450304725
1765	1765	133.450228338946	342.828331924051	523.88601609762	646.736783848309
1766	1766	126.374951265507	350.991331369817	525.062252143152	665.757327269457
1767	1767	131.578248383216	368.558902325803	518.527096331092	677.172346011369
1768	1768	130.156260289776	316.148513501575	521.670954346578	660.278338867716
1769	1769	137.422372037409	336.419437709491	525.226202177671	681.584684735402
1770	1770	133.229272599184	350.953575960662	524.37209705642	676.45586267273
1771	1771	132.877504532628	359.420116619683	520.684807164868	674.115644809101
1772	1772	129.080418536471	347.089249431377	517.920106084028	688.246413824782
1773	1773	129.870229479804	357.130025872285	520.204041223467	707.69779954131
1774	1774	130.215651830639	358.785322581119	521.629052712217	646.801008490541
1775	1775	125.16119868186	340.604540565312	524.813834375264	657.899037576815
1776	1776	132.873818813319	347.461230055695	519.455560317688	671.344824993194
1777	1777	131.763489869169	330.226300882944	528.154574039817	678.10832123116
1778	1778	133.736408259922	366.28891236993	524.270931190762	679.250562009191
1779	1779	132.702601155026	352.734050808794	521.881331045455	705.270683342394
1780	1780	134.758379610561	350.8129326473	523.620346132406	660.536465134091
1781	1781	133.236068534066	336.899277750735	522.882751762521	657.424359610331
1782	1782	130.78249234647	374.919901273486	523.642895198565	693.050100770152
1783	1783	130.291983367408	368.714542555331	522.985049003605	675.387662167198
1784	1784	128.932222292076	351.590141650912	522.40828795862	683.05292095798
1785	1785	126.468179536611	355.980171886273	523.585304295621	674.655442598252
1786	1786	130.175293275283	392.005174433544	521.457051227642	695.506184368662
1787	1787	130.137286946252	371.430455812876	522.395053777877	674.227668537851
1788	1788	132.126058877873	361.555344991396	522.484402181227	685.687039691519
1789	1789	129.557446802349	350.655931618964	527.335003804654	685.400109577866
1790	1790	131.631702901631	342.276937434497	526.934225568603	668.911768083591
1791	1791	129.808361104991	363.274409744612	527.107082359199	673.124900003658
1792	1792	131.721899844763	349.829916510171	521.034127587429	694.782985980137
1793	1793	133.819524101728	340.120078290511	522.256182885658	665.849968922279
1794	1794	128.294402731319	346.993098022149	526.186693835818	675.670721058592
1795	1795	131.586636925881	357.393279909939	521.450660945823	647.39023337047
1796	1796	129.64082009945	324.06637020675	526.849669904936	665.389749586657
1797	1797	128.984824131971	346.540670359488	521.275690083266	690.309561579202
1798	1798	131.89272990301	337.672604144564	525.716368532605	663.950152211343
1799	1799	129.263602047961	323.418699321266	516.983053726196	656.918009178327
1800	1800	130.619331264485	344.118457023534	519.266484216148	642.927267495861
1801	1801	133.332473120237	322.111209079884	523.423610758873	696.851624697273
1802	1802	136.117353773436	328.81088841189	522.498704879195	681.20566543307
1803	1803	134.063244256279	339.343391631156	521.267388181755	675.194685290539
1804	1804	128.407957068769	342.204710964331	520.097764261043	679.846601174895
1805	1805	131.142574785901	344.599868325688	524.690901929002	698.864617070528
1806	1806	121.770756251377	325.713307371483	522.329076838147	669.297391213848
1807	1807	129.742607639212	349.215731265996	525.27542053565	669.361392808916
1808	1808	123.998458406173	359.88504144127	519.296474204257	677.377714108257
1809	1809	131.13727507517	319.36003600358	523.652856280769	641.048269087341
1810	1810	133.163822891423	334.059540370563	525.914865468564	684.720530684669
1811	1811	130.806685293966	333.727743432038	523.081271146966	683.285723124479
1812	1812	132.324731014432	342.155855315042	524.21036504754	663.658406730374
1813	1813	132.054985341314	348.704238115827	524.140441658361	652.362769472031
1814	1814	131.910368943674	331.063224123562	527.596304585163	649.380975050051
1815	1815	133.639889584524	352.169966681285	524.748135803689	665.296108761365
1816	1816	125.237058237711	330.389924450764	527.401244096876	644.25887004845
1817	1817	130.962760983865	328.586913199283	524.689447604285	697.002704416607
1818	1818	134.212933350957	302.353344876183	522.048722786792	683.747352284846
1819	1819	126.870737271222	320.574781770104	517.324937313378	673.156689294875
1820	1820	134.779957526798	353.637221090847	523.456855190786	650.94811938877
1821	1821	125.213442532954	333.115326699708	517.024912825417	655.804087878483
1822	1822	131.912256670272	357.245982882588	516.91954425774	677.493549756542
1823	1823	133.16095200189	341.730909810585	526.798983643191	669.399218167681
1824	1824	131.973212009861	330.239961711518	523.941939460528	676.976786318791
1825	1825	135.074016818776	321.546698298006	522.617856395457	676.787514781166
1826	1826	130.95999326186	319.375958420771	519.245509401927	670.798277199321
1827	1827	131.857873590625	331.328383344327	526.90376704108	671.876058937819
1828	1828	133.721511907661	323.286900239078	523.808957219159	652.024309429984
1829	1829	135.921354156041	338.740079278934	524.844287198645	703.264116165945
1830	1830	128.961402236608	346.907080910329	522.169962476206	696.321591355955
1831	1831	133.432033564909	346.123163422055	524.404247261481	674.698196107707
1832	1832	131.886753401029	351.946410445645	527.239224536947	646.885406186735
1833	1833	129.062124921226	357.571992091765	520.074231656714	699.4670749172
1834	1834	132.321162567517	337.542508324445	523.407480827286	674.020660698009
1835	1835	130.133254964659	347.49663050638	520.044724455526	633.023412971198
1836	1836	134.033727865247	360.774661572653	523.028160362802	642.27742902957
1837	1837	139.575647533434	372.789975533482	524.960208188479	680.371449122744
1838	1838	134.130025711108	347.068559651853	522.066644925926	670.809379094826
1839	1839	132.881375549945	361.682058545543	524.807655778897	661.659608818649
1840	1840	127.646047249365	332.96211142368	518.689339854575	659.246424590973
1841	1841	132.501504275932	360.573383730248	523.246840637244	654.418403071127
1842	1842	134.387002941094	362.29580270521	521.403568009146	653.134424877643
1843	1843	129.050796483348	342.281618227996	522.697512547937	686.583459241466
1844	1844	127.109615593834	339.601690901782	519.328088997168	672.276869718357
1845	1845	134.147734770403	326.85584701429	524.714175005238	700.035799448633
1846	1846	132.224963060795	364.589270642919	521.032762263194	682.27895473532
1847	1847	128.68109361341	319.536870383449	523.006285874766	692.580180713066
1848	1848	129.915781702536	317.386297809355	520.563180205241	667.516555373622
1849	1849	127.802185787593	318.53103318547	518.818464962539	713.794252338229
1850	1850	130.104726433511	382.545506409703	520.098235769706	682.663812910043
1851	1851	130.752983281621	336.624217500596	522.358818299567	691.528326002962
1852	1852	128.254067700836	379.392427471604	519.463028216673	668.712308961091
1853	1853	134.052380370026	361.616683955668	519.851212792817	663.605618310017
1854	1854	133.540556936232	363.036060869644	521.928586131456	677.145598015923
1855	1855	131.74651638347	346.683441846266	523.55667545745	658.006380107719
1856	1856	134.789767810504	360.016473659811	525.916381629945	651.346763418044
1857	1857	132.205698040855	334.834508491019	516.462861880863	683.566065439577
1858	1858	131.532477455093	329.086319392242	519.530290387855	669.007731180678
1859	1859	129.728814030316	360.316071042687	521.376425080627	679.306623698679
1860	1860	132.596893766616	336.631917674428	521.716443868274	659.920101011475
1861	1861	129.724088209029	350.97629911234	524.875025762718	661.768011089886
1862	1862	129.643017561888	341.108806043599	524.362337779432	637.462610490684
1863	1863	133.967505143741	335.324536820077	521.84583112128	669.151318175413
1864	1864	134.955092814181	336.480347869834	526.349161913164	657.668167537948
1865	1865	130.815380179784	322.768220554651	522.28839668635	665.63088604078
1866	1866	130.962252936046	348.814803410619	525.787765447948	648.908663360963
1867	1867	131.608884858196	342.327029858047	522.276764591288	643.55770285412
1868	1868	130.795460060131	361.552423265821	519.001797516185	668.962400060492
1869	1869	135.225061956313	351.331505244464	523.67034453642	692.64342171686
1870	1870	130.191505861068	328.385280902455	520.51413606467	670.895025172651
1871	1871	132.986678707089	320.339726254541	526.560439992817	660.050180748036
1872	1872	133.627633426	338.208086764039	523.134408810006	689.953629863448
1873	1873	129.649225603185	342.973671462974	521.578447323102	675.972726908014
1874	1874	131.33928541831	327.946677315453	520.413189623291	650.057370267877
1875	1875	136.623540669064	364.398720522099	520.495334786252	676.476020607975
1876	1876	129.210639577805	347.461990949589	529.451884256583	667.421184914873
1877	1877	133.185989414745	344.594051999105	530.64218262412	661.440368825668
1878	1878	132.908087565789	317.072439299047	521.952315986663	698.216194574885
1879	1879	126.493474913372	331.319379391623	522.984924146852	666.137141121882
1880	1880	128.916052373466	321.859802475121	519.220376752273	628.69860371645
1881	1881	122.935612722409	339.326994038885	522.67130682945	645.805396667161
1882	1882	134.66717561529	366.682533351448	524.853922950322	663.068509649033
1883	1883	132.624460513007	345.943048949895	525.232329646354	638.965274522686
1884	1884	127.627194225731	308.538511653082	525.011829359256	649.739552023156
1885	1885	133.642753323246	336.168436634074	520.75940511581	656.277645352262
1886	1886	128.394657083215	380.437372780891	530.199260278019	655.017308037836
1887	1887	127.471584484969	358.997843826819	524.691801645713	660.729685676514
1888	1888	132.830451245246	323.279501275928	519.069401909585	705.974931061413
1889	1889	130.221738223881	332.610962514356	523.233575672489	666.078519519179
1890	1890	134.467133745098	352.747597583503	520.477016152065	690.497007414677
1891	1891	134.473775855939	336.503867800496	527.287113076466	677.112726747773
1892	1892	131.515530267485	340.185728376578	517.625407679967	652.057782019305
1893	1893	128.160523738111	344.097933148105	524.00771588408	677.840164699724
1894	1894	131.080278781618	338.470023340388	520.746380482311	687.67835971434
1895	1895	130.719769677511	354.38338887349	522.234259674788	690.525905803847
1896	1896	131.753877119763	347.884521893701	525.114269176813	659.382483170628
1897	1897	133.148155052941	315.679512570672	524.384451089873	662.114110000547
1898	1898	125.845955955742	352.519035209515	524.348124879559	668.171015801057
1899	1899	129.599814151967	324.901132016026	522.326785326197	679.90297249707
1900	1900	133.908061333105	331.626489163743	522.565902210617	683.26708155955
1901	1901	130.267290443715	349.444499972707	520.869870028427	672.523745043185
1902	1902	135.675676649432	356.440143559626	527.883359876142	663.496530457071
1903	1903	135.003449916493	363.365344413278	524.47083852983	663.670753209695
1904	1904	131.402723316037	343.590142796796	524.311011080393	642.572662984103
1905	1905	132.078952678801	315.146094944627	523.710428027067	652.867999740405
1906	1906	130.448607112009	379.02430148592	523.149622190587	679.900951149045
1907	1907	130.556747291098	333.194252393599	522.410053041943	685.755223704562
1908	1908	133.230060768818	362.510379291572	524.587769132195	681.323019726849
1909	1909	131.313993160379	344.159639737477	529.216515551837	645.889822693539
1910	1910	131.690120436648	369.433556718503	527.542055503553	678.057945477361
1911	1911	128.928893330389	326.357970777522	520.742132134419	659.321618239056
1912	1912	132.210364978782	328.234257997536	526.687614036997	668.828252508135
1913	1913	133.326278493627	343.25718177018	524.928705136279	643.541137947205
1914	1914	130.422789447558	346.68482243661	521.106376271538	683.431862926757
1915	1915	133.311889683949	338.703220339454	523.628827966708	675.501363494732
1916	1916	124.943550495449	349.796333303688	518.298095521027	669.137899980596
1917	1917	127.771801805671	351.478709947254	525.721254084417	645.556964322192
1918	1918	130.470784049572	355.822242597113	522.679830889118	666.197235855603
1919	1919	127.638492878446	344.398958143241	526.500969006111	667.172352219577
1920	1920	132.277187161884	336.734826268618	523.923140413922	665.962282419388
1921	1921	133.07387359564	352.09538059581	527.146175085644	675.2288521185
1922	1922	129.250735182204	344.945245750585	521.277467898069	656.614889189646
1923	1923	130.107689918552	343.269233269804	522.164102507373	665.858142208129
1924	1924	136.087609222548	332.326419263701	526.080460058566	693.411988553152
1925	1925	133.261648481319	317.761130063235	516.299780339297	646.156859634252
1926	1926	132.380282037384	330.123296418335	519.413665901623	709.155057527227
1927	1927	127.415251824915	332.709866364823	517.712857647395	671.455403484537
1928	1928	126.831693616496	333.646253952268	526.437177786267	684.20495435483
1929	1929	129.334646837295	315.662759617381	524.999112021172	656.797066795086
1930	1930	136.887211271009	342.55216641009	522.266749654027	673.391089229644
1931	1931	135.334374862457	345.985133605289	516.080263537655	652.27646901494
1932	1932	131.114742405619	362.965813986759	518.66960389241	690.642593396722
1933	1933	137.039090307021	338.767708697774	519.955644522268	656.859303032169
1934	1934	130.974160862552	383.892780360123	515.26522534658	641.844290583402
1935	1935	134.648591951053	342.722428168063	522.149136212811	632.957226709765
1936	1936	131.162087477811	329.241793503053	521.988972006432	692.09252867863
1937	1937	129.23771285765	357.633941079556	524.897104837936	673.433538778903
1938	1938	133.396834232374	315.981677617367	525.001705458154	648.881084127116
1939	1939	133.709928943889	322.006543422983	524.346088664414	644.089744334775
1940	1940	132.997497326613	313.415193668677	517.500787790469	668.926275274749
1941	1941	131.312851902868	348.228765725928	521.333291410949	660.621766853041
1942	1942	128.782997253376	318.058053649816	523.657601098102	672.1630426275
1943	1943	129.521316484359	332.326280630257	529.069642681503	680.012373320096
1944	1944	128.055201015138	356.154054878148	522.144683024578	683.719640914303
1945	1945	133.035332230755	343.466880139494	519.548986290228	680.356784338413
1946	1946	126.907109290452	350.489527331602	526.453161283606	676.161446260503
1947	1947	132.513658883753	322.361529496732	528.814430229553	691.120273510225
1948	1948	135.398193722358	322.320139408204	523.572991389202	674.186320915836
1949	1949	131.521095238028	317.99133073606	529.520293221753	688.534236869206
1950	1950	132.809239022472	312.314227782228	522.320451667922	678.443442819877
1951	1951	137.189844063507	315.496985875527	523.761214798361	651.420632163396
1952	1952	131.509078088096	337.226270057145	523.215835501282	671.637900052419
1953	1953	129.320975822244	340.843226578739	521.582772158532	679.065366396626
1954	1954	128.46541360307	327.656830176343	523.816190661392	656.442983757786
1955	1955	133.927131320022	349.564934546683	520.125802163798	694.31114233107
1956	1956	134.397722606918	355.81935567117	518.33246291937	711.890667915783
1957	1957	134.251636819653	328.463798775494	520.869925571925	666.887664201547
1958	1958	132.521601072579	345.780920208231	518.5627832382	675.870735929932
1959	1959	129.009288451621	312.141061110233	523.148100598759	679.300098327516
1960	1960	125.770501780622	357.368808855515	516.273618886463	674.845568727947
1961	1961	136.03941710488	347.447499080062	521.92189985052	638.26195487312
1962	1962	131.077511116478	343.849927484614	519.350744328851	650.192578751648
1963	1963	137.150781614291	338.400421911559	519.496327552321	651.159595315014
1964	1964	128.087044240153	338.637367911067	525.499626151548	654.336576203398
1965	1965	132.361318312817	348.793809761032	525.31451939324	694.201275155453
1966	1966	127.047506770499	313.599442624547	520.566844989382	692.072270075261
1967	1967	131.000922777092	336.414335397876	519.799245406285	685.772559896046
1968	1968	127.15204763868	344.50244910636	524.182466308231	670.947167619095
1969	1969	131.346567340614	350.040386953857	525.323661374907	673.573964809494
1970	1970	137.104342839078	339.317571022086	524.854709708974	652.860845577949
1971	1971	127.626877213717	365.090913475681	521.343558550653	658.575718237329
1972	1972	132.404555006751	336.910613099467	529.265450421484	671.98666089964
1973	1973	129.302720542004	370.91123237966	521.470601655453	659.128749686821
1974	1974	129.725281574672	365.125374738091	525.248114773898	690.063147975275
1975	1975	126.485286696714	356.284895478723	522.844537412821	668.269384441663
1976	1976	125.515036869826	347.541184095112	527.792447427459	673.61706207523
1977	1977	128.894619924081	364.911437446837	521.531951549392	664.673403389898
1978	1978	131.418139813423	366.673289927143	523.262703444944	662.202137363936
1979	1979	128.9721275484	346.569816744671	519.110011816272	695.936053342604
1980	1980	131.559373060556	362.108493354282	524.115831108082	655.549800832468
1981	1981	136.215078467854	356.048311098416	522.595927701268	635.669972291538
1982	1982	133.434040522045	358.724276788489	526.092873388801	683.531323649604
1983	1983	130.494530048344	332.624615262757	516.00162038366	666.655246119969
1984	1984	135.175997709688	352.05027394925	521.400895101022	684.024378636637
1985	1985	132.106889673407	342.665486998384	521.063260028021	646.790501370043
1986	1986	130.143337797897	357.900773759035	524.213125915799	662.165797237148
1987	1987	131.220676738227	357.470424215337	524.203360879188	653.566638775485
1988	1988	129.578293205354	334.064545188145	519.215399592007	683.609069543419
1989	1989	131.126841801379	330.001590764279	527.545379171077	682.429707354355
1990	1990	132.215146515565	368.557185097664	522.648386905022	670.336139283183
1991	1991	130.51287164046	336.311768328048	521.827888742469	684.573388413952
1992	1992	124.006000922982	348.552747850339	520.394064072183	710.898094048078
1993	1993	126.415460296718	345.193747154536	517.46297159383	656.672143675258
1994	1994	131.823896778158	353.884149639923	526.872405548478	691.629034854013
1995	1995	134.059915504641	323.911791818238	521.819118986444	651.371191426457
1996	1996	131.245558427051	314.935726374284	526.420252505669	665.309564779596
1997	1997	129.207650908064	327.506610359508	528.209284473496	666.89494108317
1998	1998	133.684913215928	354.190545939112	524.043542298623	632.048570061015
1999	1999	133.286321774544	343.530950847225	523.092871867908	684.588588368015
[truncated: 3,001 more rows]
