# Supplementary material for: Hypothetical Outcome Plots Outperform Error Bars and Violin Plots for Inferences about Reliability of Variable Ordering
Source: PLoS One. 2015 Nov 16;10(11):e0142444. doi: 10.1371/journal.pone.0142444 (PMC4646698; doi:10.1371/journal.pone.0142444)
Supplement: S4 File — All experiment interface and visualization stimuli code is available as a zipped file. (ZIP) [file pone.0142444.s004.zip › experiment_code/data/one/3.js]

var results = [[131.867751222424, 127.631984048355, 131.562065000066, 129.500044629549, 135.041161782936, 129.09407876615, 129.89331837921, 135.355996015382, 135.147927460248, 135.196049386575, 134.061939153992, 128.269835762705, 130.204750019413, 127.738500894299, 131.282492386851, 122.452286192944, 130.446167842583, 132.280499620895, 131.488893263897, 132.545498120176, 130.606274854252, 128.593486510748, 128.058897431955, 134.021161427276, 138.407773912629, 132.135986300851, 131.257070341843, 131.495531455954, 132.736614497057, 133.372252493773, 131.545708852933, 130.562051910339, 134.254806767633, 134.027395245705, 127.883187310095, 131.02580634444, 135.038754952087, 131.541446147427, 126.68659591663, 127.201588192883, 125.352077450142, 129.43032045648, 128.203910426364, 133.411500705843, 129.727856713943, 127.085589682931, 134.26805329692, 131.941750522359, 127.821371359708, 128.549457422436, 131.568394214881, 134.40213265263, 131.07784327861, 131.700855456692, 132.291881003583, 133.046251196898, 129.939797975918, 130.970951179406, 130.542368576675, 134.081965409582, 131.980308550972, 134.915309744015, 134.979449455782, 135.990178139345, 125.956483741213, 136.047882559874, 130.274201796883, 129.488527822915, 132.98408096983, 129.604431775461, 132.213432521049, 128.396424622581, 128.161206014426, 132.165377638734, 130.466243806606, 126.895712448739, 126.584900749782, 133.313958094758, 131.795364031334, 130.365885078528, 135.569095824007, 129.503789713833, 131.784630820367, 136.43098611375, 131.026422427382, 130.86815383971, 132.573925464079, 132.522185342448, 128.569250444121, 134.254926013818, 128.076069673116, 129.878842052743, 128.218776620669, 134.931601601237, 136.01772044109, 127.037643907758, 135.438127691466, 126.579409556514, 127.153732794519, 133.419646439945, 137.805371576696, 128.385435786981, 127.593810029574, 131.265286326485, 135.395827358271, 129.034932415013, 127.151024036684, 134.060643411354, 138.244618698984, 130.690586594456, 129.912766677675, 132.934801646119, 133.957980311166, 132.006935782326, 129.712761667549, 131.097361917675, 133.818044191658, 130.294223435504, 137.255592715858, 134.458559401622, 128.907817824369, 133.521732412282, 128.305706157575, 126.63606344286, 128.675025989886, 128.926614540282, 128.577749827048, 128.505703847737, 126.184888737583, 129.117477502757, 132.453645208202, 132.277169224526, 135.242709707793, 131.315198641186, 131.578720969934, 127.064164662292, 132.290136953303, 134.555466275471, 131.867027451701, 126.561205152043, 136.922151307956, 125.212213388184, 134.905896740973, 125.809028954777, 136.903043490007, 131.736187159973, 131.481556573143, 130.290329924652, 134.054895867346, 135.045740234616, 128.205831700316, 131.291298780696, 131.76135983968, 127.890003228629, 129.702489162874, 135.809169202813, 128.415857397094, 131.210579330363, 132.471670813608, 130.00326865066, 126.055107348739, 133.466643602175, 129.147375362818, 129.253121052383, 126.048750309936, 131.213439948016, 126.52836550401, 130.950162152891, 133.430890845096, 131.395167359572, 132.587531495872, 126.273430661686, 132.986140694879, 125.559525657595, 132.177600558489, 123.901531635626, 131.201945948048, 134.629517074792, 130.071342131417, 131.058788161175, 130.323041211989, 131.758924148839, 131.32269451963, 134.972654291533, 132.160497103486, 131.775406516506, 132.332345018898, 129.571606221514, 129.377112993844, 127.290261405478, 133.000669378379, 127.854724779937, 129.406086064494, 129.999980734335, 134.619538925512, 125.642879091312, 135.224622991235, 130.674352510479, 127.510828312849, 131.544175831724, 132.331315744168, 132.750899737099, 133.828277402736, 133.714072739347, 131.1568820131, 130.976508882597, 132.649991100768, 131.84982032469, 127.716646912573, 133.620965607801, 128.61310921981, 133.669302207331, 129.358554943212, 127.028811430491, 130.917159499844, 128.870168635898, 132.597905249284, 135.9633766059, 133.91840594058, 128.748507329745, 132.291995702884, 134.580925764082, 128.418365868486, 129.702082971653, 134.437710684549, 129.440868723656, 129.031899932059, 134.652140162069, 133.56371540433, 132.689872084274, 129.291805452438, 130.802151298962, 126.919434857316, 131.643756511618, 126.645668300611, 127.021636918717, 134.378124886422, 131.390851589583, 128.888804510867, 131.181923213619, 133.065393733839, 129.709571841812, 132.408974634528, 131.595475584207, 130.678665230097, 131.480237409877, 132.693994154992, 131.479706005795, 129.055686177734, 131.3501184983, 134.299172564205, 132.902372076562, 131.339735617597, 128.653054011862, 128.283394796081, 135.535495184939, 132.000573595922, 132.470134925172, 132.291840653553, 127.749517003016, 128.25869209868, 133.039970442415, 130.047274527726, 129.826967916366, 132.925695165468, 132.650180266855, 129.35103428013, 135.945364361797, 128.99665449621, 129.355994689838, 132.192381159542, 130.373524758469, 131.841698961069, 132.125971877563, 125.475807618154, 131.941224148628, 131.966716877621, 130.512862178968, 128.987097658569, 131.347517733633, 133.980701439193, 125.82616528498, 126.569036190979, 138.118104123208, 125.701124824331, 129.401304600503, 131.037408372996, 129.334715774912, 130.680702876733, 132.154638315578, 130.716308745556, 132.408996462808, 131.736886533601, 131.744694447661, 126.381786830412, 132.879626662879, 133.297292679715, 131.067795165487, 131.639209656103, 129.087927677902, 132.689237251676, 132.405093853513, 127.273944716895, 130.712230562599, 127.344617326787, 132.24509782297, 127.158818030015, 129.005515206611, 131.214525584086, 127.557830360888, 127.550644059323, 129.234310062165, 127.483767940593, 132.276164793369, 127.50741204633, 133.779615614318, 130.143932932765, 131.426885762098, 131.962993252427, 136.23721192813, 132.980154628548, 132.601740622327, 132.259465348759, 129.479319324862, 136.393283423598, 136.546613967344, 131.410617195859, 128.899837949631, 127.270812557292, 127.188886130838, 128.808662101029, 130.515732907928, 129.090460147626, 131.370596322662, 136.646141380056, 135.309659186842, 129.648630067825, 131.408897112222, 131.110677146023, 132.806672470912, 127.479825658199, 131.999713002781, 129.224035059539, 129.839177887118, 130.449714641958, 130.387920188657, 127.789849076902, 125.587026799973, 131.269804122239, 129.581514698015, 129.12655174236, 132.540616334911, 129.872649084143, 128.868049275261, 132.150302780986, 131.401556818974, 126.910423490146, 129.819507633197, 126.109656048384, 131.1955964879, 126.700150999143, 134.553625214112, 130.357071060603, 125.92132920042, 130.859096073931, 131.402214420347, 128.461605615678, 133.602836853365, 136.518713923292, 132.508746650658, 134.065752634713, 128.671400786248, 133.77144428467, 128.266805360908, 133.675704380231, 127.184122166343, 135.962591329905, 125.530915305509, 131.495053121534, 136.716558305397, 134.475625276313, 134.35568171807, 133.470292024462, 136.90336472909, 132.739168131666, 129.922620440925, 132.013321886086, 131.832336657459, 128.004520344113, 131.480743278974, 130.403167975227, 134.740631105792, 127.63529411373, 132.291437211901, 126.260443166682, 131.810615077064, 130.151029104158, 133.315182148675, 135.008121226427, 132.311070915426, 131.171712819003, 126.305334548193, 134.660081112617, 127.245696567548, 125.409172661974, 130.324408945488, 131.20458901415, 130.418524853541, 131.112393914182, 128.928721276716, 123.737822062688, 130.42273787707, 135.829860915336, 128.942718851821, 128.74361174517, 134.269811419417, 135.535677782281, 132.708512336132, 129.266886607333, 129.591971962312, 135.407247370343, 133.442975113806, 134.700784005691, 125.853684263166, 129.487973453633, 131.700438176378, 129.486603861735, 132.811113769803, 129.323065364429, 132.280787727464, 128.579461306651, 130.538048927087, 130.131791677617, 129.272407862648, 132.732025028178, 129.938282495713, 123.931791855475, 132.862084065621, 129.903057835912, 129.216052727123, 129.368282664155, 131.296693504241, 130.875767450962, 132.72598685279, 127.329713445836, 123.936859758286, 128.606411810952, 134.486277419229, 133.682144065581, 135.325177827834, 131.707523716697, 126.570335973443, 124.012566871899, 134.405471406184, 131.082797380167, 131.136323005283, 130.426220297866, 126.209643017847, 134.719695997179, 132.246980267261, 132.082631151429, 133.276365574159, 133.069307227349, 130.314810796163, 130.359428905684, 130.039901444118, 133.408265107629, 130.929255918893, 136.618401737264, 133.663207814803, 135.054597770754, 129.800258644292, 125.543966342559, 125.182397470488, 136.050074436671, 136.249352325128, 136.220073873818, 129.355481441823, 136.254434694715, 132.06667438141, 136.411607511116, 131.541024941209, 130.953826146528, 129.251729506187, 133.314615742009, 129.916024915724, 133.504605265491, 129.926327297267, 138.187626060678, 132.324357951938, 133.336523111659, 133.655578470344, 131.29019867617, 128.335281228622, 127.927846378884, 132.061299254414, 130.929202284547, 131.461978585318, 129.432167588917, 137.008115997198, 132.600570282834, 126.756511698606, 127.591775538294, 134.177040780884, 132.316507082357, 133.047681292877, 138.950567117468, 135.198089615477, 130.150555608006, 131.370683858398, 136.76704121483, 130.646439217926, 136.594248694677, 120.742972483679, 130.085322692046, 128.882920487805, 134.037648733478, 135.280031949828, 131.435994958143, 134.385779905039, 125.972376513078, 129.882125826218, 128.416000481903, 130.811696723452, 133.649319932584, 133.930763986842, 126.844084976146, 128.484860853758, 129.711556908291, 130.627551262738, 132.129661066012, 134.568446288372, 137.67066009923, 129.51096163473, 128.532819387743, 129.243870513781, 130.132093046391, 132.115247190686, 133.85272057822, 130.246906598212, 134.766186073302, 129.412030062191, 136.063011198299, 129.624100316062, 134.620584379566, 129.753550810358, 134.063671416034, 131.9622923733, 127.990274343177, 127.715936255384, 134.563905729251, 135.638338009498, 135.023599143707, 135.698070773307, 123.14388977128, 128.856454332089, 129.928314325545, 134.479939908162, 133.412960535966, 131.842513490642, 128.898244861787, 123.948662735169, 130.431364019024, 125.993729556031, 135.368605291996, 134.446438357336, 127.960848497224, 125.038299573931, 132.174999843216, 127.359709384541, 133.3229809888, 131.621304275869, 132.233338405392, 128.723167248177, 130.537402329615, 127.402061337192, 132.364144163261, 135.576724864518, 129.068966457647, 124.245260305638, 129.046836475029, 134.345559009381, 130.108631882959, 133.63348655415, 130.568723548203, 127.814063288369, 133.225894966585, 132.43368744599, 129.129696058946, 131.352031125153, 125.050186752445, 130.395968775801, 131.885433816099, 130.679890778094, 136.328743850772, 137.08983410022, 128.395419688022, 124.779904660767, 132.117057376816, 132.43539410067, 131.666934653683, 135.865384641558, 128.936463020891, 134.924239506699, 129.610808909144, 134.12543185068, 131.594345475769, 133.445370432065, 132.898106120127, 134.485875571533, 138.306569535654, 126.848673948362, 129.261808648796, 133.130653622154, 129.779461144119, 130.05144124021, 131.756883414681, 131.576153682165, 132.97576179943, 129.681327385348, 127.912758636356, 134.173584754809, 131.255930282904, 131.827070220247, 129.355032170927, 128.177381016899, 127.969343769223, 132.203839168376, 131.526236551535, 133.6316622375, 128.201055524382, 132.037992358747, 129.607599064482, 133.630472846561, 129.297689987071, 127.238800956183, 131.128082927035, 127.015228836204, 131.666962144807, 126.832679689948, 131.773212281944, 132.289808430676, 133.78770874368, 133.819767599755, 131.734314681304, 131.156884333547, 128.848284958579, 133.011486111122, 131.395784960629, 133.760974907363, 130.820429988123, 132.365613721826, 124.503045030138, 128.199423059199, 122.665058267358, 131.447616680263, 129.644540133769, 132.172482876131, 134.934608848792, 129.734102916849, 130.608590606969, 132.760240332544, 135.532055357877, 128.527573541685, 127.477641410912, 136.46487786621, 135.452395518982, 130.944095363552, 126.549683775727, 126.342658499292, 129.542296533494, 131.6820127784, 133.228435539122, 131.931584801494, 129.739684199938, 133.069170374178, 127.994800880541, 133.994047904498, 125.84275122265, 132.281574495883, 135.464522876801, 131.066327558889, 128.326372526262, 129.094154875723, 129.378602148635, 132.618637580833, 132.867679551029, 133.420606037155, 133.974166560132, 129.612700889566, 131.848969312598, 135.910396441005, 130.068761507944, 131.53809245125, 132.131228271489, 127.361794846801, 130.865205174938, 131.69039025876, 129.99344854226, 130.05991363234, 130.241931096158, 133.071019452426, 131.820748965265, 130.14745344555, 129.478567799696, 131.144834494329, 137.020415419932, 128.737799659007, 126.110536692486, 132.837781076661, 133.259648566766, 132.684810411532, 125.629799908271, 127.779577063708, 129.949680285301, 134.629128861945, 131.466445620722, 130.430370613162, 131.607145941645, 126.805939283292, 131.720615819222, 128.546218543159, 129.010318871418, 135.056685541311, 127.012914695254, 131.873175721266, 130.374777865191, 135.47718301898, 132.051456817301, 135.820582874166, 129.281100416158, 136.274519522318, 128.735745167399, 129.228133314498, 129.883244555073, 136.996837890437, 139.147164117268, 125.704964330687, 130.120181667, 129.618973457576, 131.483829317963, 130.149374217787, 132.190534434555, 131.384966923957, 125.544867651003, 131.082589477755, 128.331376477156, 132.920982913964, 132.762034483252, 133.476382759723, 129.921163102894, 134.960643435381, 137.22956536331, 134.87975696133, 124.289693981975, 124.311040147214, 135.425725113272, 134.355013837234, 128.602711509579, 136.030693260563, 131.535067588412, 133.0790919777, 129.654588008031, 130.93994345278, 128.03282246159, 130.413374946074, 132.049729462698, 134.53419409721, 137.126108166787, 133.008964953468, 125.755206369788, 132.709104850943, 132.57868865043, 129.599974003677, 133.031237116086, 129.680684345501, 130.502517015329, 132.205603676422, 135.576372539259, 136.19614244162, 125.774025742029, 127.509336055073, 130.847203434106, 130.828519718414, 128.06551028842, 131.904358724737, 128.387164074678, 131.508267688191, 136.468892065327, 134.551878429874, 138.468086940533, 134.857741213088, 132.271311200748, 127.333022194108, 136.397660155972, 129.638945069903, 136.443536978689, 135.901236272478, 130.232406783229, 130.632534402954, 128.927659181099, 127.627621500068, 124.108602057071, 127.038458749505, 134.826987982236, 128.534729100605, 133.924098167538, 131.609208959243, 132.475478413186, 131.121663801135, 128.482782943736, 135.722180700354, 132.538286762727, 129.083202247806, 128.404469904555, 131.298837483165, 126.399026473275, 124.28244516291, 130.529381153215, 132.267257299184, 134.160757536476, 128.106650881689, 131.203859603395, 134.336488323255, 123.414042523126, 129.461491764099, 129.819490854075, 130.95055350406, 134.415543814436, 133.578768896811, 131.922788354704, 125.856981541013, 139.115965889924, 127.668856026287, 133.636048224133, 127.263294457708, 125.97640110187, 128.296211137959, 133.420094678594, 130.266883475011, 130.995215438522, 129.940895555519, 132.054822754576, 126.48963026239, 133.443828086357, 130.594101413568, 131.823904699182, 128.784324588074, 129.878516462984, 127.520195885781, 131.936422942923, 132.514593259208, 129.709657558482, 131.364824911961, 128.784708953797, 133.180802336871, 134.592299624511, 130.753198453833, 127.66064343143, 127.535796732253, 127.700736274459, 130.076160725768, 132.597567734465, 131.458154120199, 130.286987529028, 129.947193849373, 133.040354114109, 131.881725593725, 130.023071245915, 131.778902677817, 120.348187685464, 128.599507105043, 134.639897485458, 132.828490618969, 131.996113417511, 132.800214178313, 130.898823265326, 129.376760602828, 132.572492131205, 128.15049212319, 129.225773905201, 132.466569039616, 133.578638805269, 130.080815829142, 127.92746858531, 133.971999944839, 134.986689479306, 130.520181187427, 129.440090607835, 128.414540802496, 129.490309358441, 129.504828947835, 131.811124104803, 133.02025343965, 130.480506578638, 127.584318602992, 135.470872835142, 131.480896204899, 127.591907259695, 131.458838863044, 133.629989606073, 130.188149004029, 129.888241971169, 129.217692384496, 128.635875122424, 130.427293917745, 130.260681673109, 130.334093358641, 131.463084417404, 131.786456118288, 126.980028290483, 126.297858295936, 133.283668772388, 132.693111721082, 126.472138643815, 126.554011425685, 130.258520339764, 133.849448118339, 124.390050790247, 133.722992313283, 135.399451216373, 131.06437741603, 131.75937826357, 135.80700712597, 133.821722252235, 128.31102774352, 130.307963168048, 131.366150675782, 129.540455308749, 129.847342669021, 131.362010112179, 135.756567982549, 131.06920704031, 132.428767028151, 131.622830490497, 130.343046423135, 131.840772994098, 132.527022665466, 134.246198277813, 135.330982976799, 138.030572473927, 128.735215094666, 130.893957576805, 130.033126865639, 129.056571522508, 128.625062711626, 133.607936707988, 133.382545177547, 128.392184701344, 130.463407643792, 130.937032217431, 130.713287266944, 130.142306345695, 133.119277271652, 130.998691811136, 129.311440851558, 124.985008968031, 131.008639511433, 128.455410427163, 128.396561005589, 130.072402743016, 129.403265430652, 133.674193407642, 131.699195026108, 133.79183062797, 129.6467887992, 133.586093067627, 129.293118776977, 128.671780927848, 137.118487181762, 127.386588354772, 128.914533297686, 132.864278322282, 132.696007724333, 125.572466181286, 124.479914799804, 131.920411041823, 131.587605343459, 130.555792401256, 127.718529925193, 133.412248092379, 129.688295966018, 126.728395237413, 132.723190758143, 132.930437909411, 128.660036600317, 129.703100825585, 131.070058120381, 132.243420033028, 127.031593657363, 130.58759760951, 128.448262147037, 134.561620162341, 134.788767994845, 132.951757424582, 130.482077350636, 129.978930071145, 133.365178315823, 132.828202798379, 128.540779454676, 131.338086959092, 126.587122024061, 126.67781417769, 124.551070991487, 127.938163645096, 135.596782962831, 134.986899266756, 132.939276411491, 130.967219776948, 136.175790342144, 132.3645910973, 126.09294977463, 134.827234794894, 134.885564034697, 128.094119183455, 133.050933880092, 131.217549553583, 126.504773992704, 133.587167209252, 130.095758698337, 129.227942854429, 131.830404984607, 130.441761786902, 131.589987796728, 132.179008673062, 134.240500332989, 131.72146661845, 127.805987076933, 134.983649249802, 125.923514944384, 128.318129131809, 128.753657176332, 129.267561324826, 125.307339506153, 133.320607932853, 130.975542675797, 130.806225329903, 124.379961676394, 130.56395043745, 136.656807443655, 133.064539106003, 131.536380661222, 133.27883726468, 129.98008595823, 130.727533908343, 134.158001188689, 131.457350940564, 128.545270032796, 127.195065195643, 131.289582068702, 129.861533086231, 132.692548126335, 132.69657559549, 125.865471926165, 131.013803963293, 136.331638790315, 130.388781120025, 131.714482609326, 135.23886625485, 133.369883413681, 131.127026252138, 133.492959207776, 130.897638978583, 138.197097935819, 132.134247259859, 130.144600384329, 128.989171180375, 129.796928724599, 136.974837931471, 135.592108607066, 128.66764103073, 132.39444267992, 131.828474227821, 133.601934295202, 129.5864139359, 131.939106072856, 126.974882856839, 132.774516182895, 134.485630607178, 135.725066857773, 131.707388638398, 128.238788042689, 133.137051469665, 129.948390160608, 126.215482812911, 129.326058929181, 130.804192685575, 135.846549618319, 130.778597121435, 127.136215543076, 133.975708961432, 137.949353697324, 129.18318139606, 131.983432784884, 134.754294314028, 129.808520239867, 131.144985833651, 129.901789118868, 132.685571210792, 130.068240388928, 130.388282315837, 133.497401274184, 127.129772726319, 131.931416002597, 136.159068754821, 135.029005914896, 131.303309081511, 124.535191812773, 132.652962710576, 134.210286256559, 129.222349374478, 129.788695977809, 133.234535392562, 129.291166578208, 136.287016444532, 129.104352845023, 131.212523399442, 127.658737764847, 132.772064423327, 134.218594888995, 127.368243726961, 122.341693392967, 134.765812937157, 130.13554585549, 128.551852417047, 129.834418318004, 130.704467462943, 128.743379434552, 134.953554659295, 131.103191910953, 134.372038651886, 134.981580050619, 129.589033684461, 133.04336177175, 131.419158895037, 128.258381763479, 135.873531650348, 129.331421842214, 131.578381027724, 128.755906514319, 133.972161798902, 130.570590953411, 126.463187670186, 129.891763261137, 126.743174091965, 128.837722444434, 129.21439873024, 132.97489474626, 127.043209738928, 130.940777084678, 129.174746944636, 138.896047171261, 130.996884025753, 129.145084078142, 129.800450480164, 134.048244566112, 132.976615652614, 126.698813768285, 135.860382676116, 135.218580865917, 128.026939631667, 132.547345437877, 128.898487445332, 125.21787236297, 130.57477797614, 127.987825110094, 130.023942854106, 126.270980627824, 131.883537722047, 128.817957650502, 130.714683044963, 127.236354258043, 134.706614217025, 132.453808643087, 134.656334456055, 126.182988708283, 133.5558045154, 129.992401720113, 134.727228694967, 127.930805913212, 132.785326770858, 131.947122494372, 130.339251996946, 131.076909052741, 130.848212019561, 131.467944881112, 129.51854479689, 131.365642822419, 128.947615198233, 135.61060880043, 127.035927633438, 135.699977476701, 128.019924518905, 134.76556404781, 132.551786287462, 134.568507462407, 130.559670506012, 128.068979611954, 136.345213162051, 128.438329320691, 132.481309396519, 126.813327648304, 135.122946758889, 133.058058453368, 127.196808434123, 129.195846435608, 136.26331100627, 131.945351536536, 133.136820402483, 131.130233943928, 133.018222111555, 128.140113956337, 134.118150338621, 142.089266107017, 132.93436436393, 135.053673844261, 135.379957332151, 129.971678244878, 132.027772849959, 127.529714489345, 131.274207328607, 126.613763996298, 130.132172393408, 133.069797207991, 132.849863260686, 126.804181043232, 129.025287977671, 133.290602493664, 131.086837141567, 125.936545510629, 130.012063147099, 130.09874630424, 125.918036616571, 128.640572502509, 126.191379689482, 131.825849295593, 138.926481831372, 126.453850280068, 124.390037399548, 131.232148875193, 131.218438668652, 134.042761542866, 132.502559778062, 131.164597860594, 132.871727118457, 134.609839999615, 131.866415993417, 134.713297153785, 131.562054558016, 131.251319451646, 132.899477445983, 132.037885231104, 127.169176590954, 124.769596706326, 132.890838582741, 127.862307957643, 129.313010294195, 125.61655061439, 137.73180515673, 130.25366953933, 126.820255035738, 131.459953113822, 127.528979869728, 135.582441354168, 132.139415031037, 135.611968313898, 129.243769887033, 129.395960560267, 129.689447378564, 132.135638888381, 126.614331479307, 126.134748128801, 132.688488338188, 128.956019103049, 129.873934531984, 129.554866424593, 129.443105391944, 130.094053638237, 135.626223170214, 127.887483860626, 124.620274340431, 135.123230725091, 133.000875970717, 132.177514384716, 133.687168709812, 131.222881736388, 131.252931502814, 132.377117816616, 134.02458024902, 128.384024724158, 133.256152511113, 128.189631213233, 131.070178770752, 130.379183423726, 130.141345948122, 130.839485952148, 126.943397005777, 127.445580610195, 135.241267729402, 128.813497727938, 129.159116327498, 134.292601194979, 132.059425783997, 130.76573471211, 131.633734538451, 133.478674569562, 134.028288853801, 137.581701309069, 133.968833001175, 131.493577325354, 131.071863463238, 132.04000375842, 132.423078822132, 131.119311863663, 132.215874484524, 131.526060104121, 133.31659399982, 129.177651139881, 133.520971841777, 135.067669268773, 130.24762778938, 130.866060349631, 127.836683414609, 128.346744628606, 127.639718210384, 132.631643378475, 127.857413950885, 127.040184898803, 131.046745270516, 124.862432652008, 134.999486925111, 127.254022646948, 131.625124486584, 136.072109456588, 132.753196693944, 135.134675495258, 127.134942467919, 136.920200701179, 130.63959719043, 126.462807827227, 129.142700370922, 129.135168519492, 129.739120210794, 129.267209270179, 131.790111950212, 134.690904709768, 130.975168802601, 135.253831229868, 136.617911684139, 133.959866559944, 124.840548226863, 128.618724466593, 133.538363560434, 128.720125226032, 129.271697712122, 138.742035976358, 129.9458566956, 126.88528888215, 124.994026807064, 129.88084100931, 131.992283301542, 130.41676620564, 131.153833144761, 132.553870955738, 133.890891558716, 133.563563557993, 134.85964267729, 133.739438719922, 129.778595016526, 129.754035323479, 128.207207423482, 127.547857181233, 134.175006413679, 130.189336547769, 129.585084204667, 138.43787938644, 129.413062709195, 126.225084032245, 130.854330204964, 134.133601090497, 130.910909372033, 128.993239526791, 127.831051444661, 130.7671023917, 128.937353861657, 132.846253960046, 130.315369632885, 132.392004111424, 137.13170849219, 129.887624452008, 131.372439598715, 125.09191306417, 131.335897945145, 132.584012369024, 130.450927088595, 133.807688018747, 134.295389844491, 130.574003407532, 131.56960215326, 128.720977590327, 129.948827158358, 129.935154641817, 127.143801346264, 130.416357238168, 131.599219568467, 130.566230209281, 136.438943275334, 127.797946231282, 128.843182934871, 133.63308171776, 126.455168836611, 134.476225021388, 133.284208543193, 127.302531366211, 130.213171764405, 131.039498494527, 129.492935831481, 127.437531018939, 124.676819395235, 128.365885276121, 135.374250969675, 131.290070966328, 136.57807306248, 133.095377624957, 130.179284301041, 124.761172433931, 130.304756550964, 131.698353841278, 129.229697493649, 129.945843737533, 127.547022013488, 128.323999317806, 130.112423579829, 127.180692093176, 132.904470682822, 134.368686255, 129.309560705624, 128.201579554232, 132.640276858435, 131.842484578759, 133.227938374837, 130.899858650719, 131.679073131755, 134.65554175926, 127.62241890547, 133.44133598888, 130.238431692932, 126.209051772337, 127.462094541834, 131.383501768616, 135.7401094086, 129.171008546209, 122.974947553158, 127.673767290833, 132.801845317351, 130.236066633665, 134.463558512492, 132.167053076273, 132.17108734641, 127.71894546042, 133.830767894365, 131.382756247281, 131.588704185343, 132.236201459319, 130.417490983066, 127.745187463753, 131.249908883935, 130.239918604383, 127.903628317408, 126.691240263605, 129.402601833359, 134.546568736523, 128.091903408869, 133.489415862061, 130.105426323832, 130.546746982753, 127.478893144956, 128.073776969016, 128.276494324549, 122.416276935479, 130.377427472616, 129.917045478463, 126.834585708287, 133.34520713852, 131.998727885267, 126.43083107236, 131.516110941484, 125.837534830466, 131.588447951038, 128.185190293445, 129.200807610016, 128.612262439651, 126.117219439267, 130.451412092592, 128.478820017725, 132.186171790949, 124.796371717345, 138.27471090891, 132.453613684895, 134.540852431668, 133.489965557046, 131.535519222653, 134.069524072225, 132.357596448658, 135.590238366313, 127.342923298617, 129.989071579504, 132.974263453768, 131.334460835766, 135.408365330136, 129.78934756274, 133.524495822288, 130.743660493322, 129.657862860929, 130.916426232537, 132.64278753047, 121.562162330579, 129.302799014577, 124.585303552619, 134.457199891598, 128.06906236176, 126.576152543829, 132.33635433074, 130.316374200393, 132.619474390915, 126.282651374191, 127.830528861997, 126.672915783521, 139.253847375661, 128.237192363076, 131.554538306894, 130.034746336441, 129.073725370934, 133.319152959426, 128.716575180615, 130.813840725939, 136.831732718426, 129.10617418644, 128.985014714669, 130.461699513395, 128.616931806802, 133.139793321008, 129.626263696882, 133.109688235159, 133.692683360621, 128.32659353252, 128.779704164738, 129.35173376435, 130.561340383323, 134.877878658719, 135.809681939102, 129.344569991373, 131.77530618933, 132.173507324612, 133.681486921705, 128.681491811808, 131.717738993414, 127.685334909615, 128.823121526018, 133.758006782638, 128.445833319218, 130.754488631071, 130.806646756619, 131.103929518895, 132.250325204133, 128.007732494868, 133.577884211597, 128.475592661812, 129.853754012581, 129.219732766863, 129.560760100867, 129.627215113019, 129.487995844178, 136.153054655643, 125.545716783831, 135.09648829267, 127.298863029178, 127.07602443181, 128.808946737887, 127.496409484709, 121.105343341898, 134.614497347834, 131.799764975181, 130.788640925724, 128.705060592615, 134.614506224862, 134.954101784025, 130.807460229831, 127.868522299085, 133.001457239777, 134.795334222314, 136.757562967804, 137.237631226097, 130.257054899922, 131.204025927445, 130.387400339774, 125.609474230151, 132.883983619502, 126.243891955823, 127.03694806247, 130.928137986636, 128.543279477272, 130.675574131689, 134.571893180915, 132.523286655718, 136.813046798424, 129.493608967519, 131.703711555328, 129.010742260954, 129.392241411116, 128.753911226721, 134.833771693131, 130.516232047253, 128.3877092535, 130.89526416759, 129.742209022704, 131.076086849254, 128.863251511119, 135.894408895373, 130.642227583294, 130.329381307242, 127.876890165592, 133.476429393742, 127.712559366247, 130.176049635177, 135.85891395987, 128.027541362786, 128.276266008033, 130.331626924586, 127.558049166602, 131.282026855526, 127.65702409678, 130.417171585965, 131.815856374713, 135.258083076064, 133.011697374682, 133.736146111268, 132.936383743759, 135.993627613526, 131.56022235166, 133.325393718419, 134.997685928155, 125.997833323821, 132.388549812314, 131.147190833996, 135.506356578918, 134.166593169469, 130.522329828835, 129.899909072214, 129.529853264199, 136.861554043835, 136.632004224106, 126.271165673589, 134.250297447139, 129.500949359117, 134.674778878284, 135.3436567952, 133.076565039393, 132.375446374089, 133.871678094658, 131.074258013494, 131.978020848588, 130.739476276041, 135.63114560593, 127.861574220782, 125.678524781471, 126.754502441292, 131.769165489299, 134.204988787321, 130.366565909756, 131.866012976262, 131.288705703462, 126.589395867836, 136.102473377408, 131.223492204083, 132.063073410636, 133.903668987165, 129.495674722983, 129.518740212202, 125.86149196387, 132.742712635817, 136.895773341883, 128.243045134625, 128.890081903287, 134.024240296447, 128.890271301064, 135.543277575609, 125.961261106234, 127.972082589398, 133.207952597178, 126.853106017583, 132.721209683512, 131.968678555135, 130.993920961562, 127.304226839059, 129.795549012864, 130.245496349502, 130.107353442663, 127.004961053908, 131.168523544223, 135.61294556267, 128.387327237192, 131.306199414603, 139.468984568616, 125.643439629033, 128.168354284709, 130.725955268312, 133.594448901945, 128.56825333853, 131.889604271897, 132.863775726206, 130.293164233723, 131.869018556147, 127.978511619705, 129.188363130272, 126.985337578768, 132.712338783618, 128.919304678422, 130.66220347555, 132.118525673523, 129.106601442847, 133.041375476989, 127.72971978478, 125.775630215346, 133.68224450758, 131.351529762874, 129.808152160121, 127.426991848614, 129.409608134554, 133.508005342546, 130.073875957408, 132.450378621446, 131.504661536092, 128.621956318081, 137.436232962745, 135.602978397549, 125.635771015467, 132.244383361295, 134.641040797882, 132.338701370323, 134.220397958474, 131.303870163667, 129.811812245245, 129.856701787022, 131.101666856187, 131.372558381511, 125.282009339938, 127.137511333667, 131.965801376633, 130.602733901814, 129.496211976381, 132.403499744303, 127.532292655844, 130.828079561071, 133.438727380318, 134.295676959597, 136.239927943078, 134.740208456658, 132.901037678326, 133.201645419833, 127.639137698354, 132.316233229764, 130.985224380021, 127.981991174113, 133.450228338946, 126.374951265507, 131.578248383216, 130.156260289776, 137.422372037409, 133.229272599184, 132.877504532628, 129.080418536471, 129.870229479804, 130.215651830639, 125.16119868186, 132.873818813319, 131.763489869169, 133.736408259922, 132.702601155026, 134.758379610561, 133.236068534066, 130.78249234647, 130.291983367408, 128.932222292076, 126.468179536611, 130.175293275283, 130.137286946252, 132.126058877873, 129.557446802349, 131.631702901631, 129.808361104991, 131.721899844763, 133.819524101728, 128.294402731319, 131.586636925881, 129.64082009945, 128.984824131971, 131.89272990301, 129.263602047961, 130.619331264485, 133.332473120237, 136.117353773436, 134.063244256279, 128.407957068769, 131.142574785901, 121.770756251377, 129.742607639212, 123.998458406173, 131.13727507517, 133.163822891423, 130.806685293966, 132.324731014432, 132.054985341314, 131.910368943674, 133.639889584524, 125.237058237711, 130.962760983865, 134.212933350957, 126.870737271222, 134.779957526798, 125.213442532954, 131.912256670272, 133.16095200189, 131.973212009861, 135.074016818776, 130.95999326186, 131.857873590625, 133.721511907661, 135.921354156041, 128.961402236608, 133.432033564909, 131.886753401029, 129.062124921226, 132.321162567517, 130.133254964659, 134.033727865247, 139.575647533434, 134.130025711108, 132.881375549945, 127.646047249365, 132.501504275932, 134.387002941094, 129.050796483348, 127.109615593834, 134.147734770403, 132.224963060795, 128.68109361341, 129.915781702536, 127.802185787593, 130.104726433511, 130.752983281621, 128.254067700836, 134.052380370026, 133.540556936232, 131.74651638347, 134.789767810504, 132.205698040855, 131.532477455093, 129.728814030316, 132.596893766616, 129.724088209029, 129.643017561888, 133.967505143741, 134.955092814181, 130.815380179784, 130.962252936046, 131.608884858196, 130.795460060131, 135.225061956313, 130.191505861068, 132.986678707089, 133.627633426, 129.649225603185, 131.33928541831, 136.623540669064, 129.210639577805, 133.185989414745, 132.908087565789, 126.493474913372, 128.916052373466, 122.935612722409, 134.66717561529, 132.624460513007, 127.627194225731, 133.642753323246, 128.394657083215, 127.471584484969, 132.830451245246, 130.221738223881, 134.467133745098, 134.473775855939, 131.515530267485, 128.160523738111, 131.080278781618, 130.719769677511, 131.753877119763, 133.148155052941, 125.845955955742, 129.599814151967, 133.908061333105, 130.267290443715, 135.675676649432, 135.003449916493, 131.402723316037, 132.078952678801, 130.448607112009, 130.556747291098, 133.230060768818, 131.313993160379, 131.690120436648, 128.928893330389, 132.210364978782, 133.326278493627, 130.422789447558, 133.311889683949, 124.943550495449, 127.771801805671, 130.470784049572, 127.638492878446, 132.277187161884, 133.07387359564, 129.250735182204, 130.107689918552, 136.087609222548, 133.261648481319, 132.380282037384, 127.415251824915, 126.831693616496, 129.334646837295, 136.887211271009, 135.334374862457, 131.114742405619, 137.039090307021, 130.974160862552, 134.648591951053, 131.162087477811, 129.23771285765, 133.396834232374, 133.709928943889, 132.997497326613, 131.312851902868, 128.782997253376, 129.521316484359, 128.055201015138, 133.035332230755, 126.907109290452, 132.513658883753, 135.398193722358, 131.521095238028, 132.809239022472, 137.189844063507, 131.509078088096, 129.320975822244, 128.46541360307, 133.927131320022, 134.397722606918, 134.251636819653, 132.521601072579, 129.009288451621, 125.770501780622, 136.03941710488, 131.077511116478, 137.150781614291, 128.087044240153, 132.361318312817, 127.047506770499, 131.000922777092, 127.15204763868, 131.346567340614, 137.104342839078, 127.626877213717, 132.404555006751, 129.302720542004, 129.725281574672, 126.485286696714, 125.515036869826, 128.894619924081, 131.418139813423, 128.9721275484, 131.559373060556, 136.215078467854, 133.434040522045, 130.494530048344, 135.175997709688, 132.106889673407, 130.143337797897, 131.220676738227, 129.578293205354, 131.126841801379, 132.215146515565, 130.51287164046, 124.006000922982, 126.415460296718, 131.823896778158, 134.059915504641, 131.245558427051, 129.207650908064, 133.684913215928, 133.286321774544, 128.428782772648, 130.850286594274, 129.11893494951, 130.269959607436, 130.971790606423, 132.860599084518, 130.565694060383, 124.689748315387, 132.20459459576, 127.80607087075, 128.501589228624, 129.836002519048, 129.467627386791, 131.972417685084, 131.078155387324, 133.416154688424, 133.120418935368, 137.05871737736, 137.82050454658, 134.52382372475, 127.002720634563, 131.339688822388, 132.9933791448, 130.346568590553, 130.275962231076, 131.09549071224, 124.776022053651, 132.108071933028, 131.535976102244, 127.392283338598, 129.386320271205, 134.173079963481, 133.439462569697, 130.84469255792, 131.001693633864, 139.167955395872, 130.625788616998, 132.969652749795, 127.767524164895, 134.4573012441, 134.315689904225, 132.983956512671, 133.435911741896, 129.767902812025, 136.918996910564, 130.690754809273, 127.626975885058, 127.316431793112, 132.373288180303, 134.2189169892, 131.745656641639, 125.215103496102, 131.856132798313, 130.047546225681, 128.603858299393, 135.858996077946, 131.27106380055, 132.70381901068, 128.541680315278, 127.258258802105, 135.723808512934, 130.025617996304, 129.200793802056, 129.407193337332, 130.348048618958, 129.415359034725, 131.778218513618, 137.280996175921, 133.92616028595, 130.481886307167, 130.763258022957, 134.551507715453, 126.707245477925, 130.266939930029, 131.36067106164, 123.719231098945, 136.080581374656, 137.31507077073, 126.583420690155, 131.899013461413, 133.050321507584, 131.835044188217, 120.325470926569, 131.45270122596, 132.231388933985, 126.777427008307, 129.631104742856, 138.66714210592, 127.714508713563, 127.992427562733, 127.544070522114, 127.948166241583, 133.055125237042, 130.240260462888, 128.00107290219, 128.315081732615, 126.759441092303, 132.538111968341, 124.179980925237, 133.269359045504, 125.762379679878, 131.462912672208, 132.928715653023, 127.538339829232, 125.52945592698, 133.310193548459, 129.329643643819, 128.996029516173, 131.571464867973, 127.246243165264, 131.8714389496, 135.417899009464, 131.217139196065, 129.699328768225, 128.702052039045, 128.560662991176, 131.681639495524, 128.078418503654, 124.745913466641, 133.09958131007, 135.489564475066, 124.474945900835, 135.322975193841, 129.394710500393, 132.259755933745, 127.557247116728, 131.278167571691, 130.183571983299, 132.084148521074, 130.603306894716, 129.072334251061, 128.551572017988, 133.005234356856, 132.57323343871, 134.908885679805, 127.149205409128, 133.481101303495, 133.881693469062, 135.632766403365, 132.552809613148, 132.444062700666, 132.448457095905, 129.221079755049, 130.294904576291, 132.549808113021, 126.026432633351, 133.424041171345, 126.076410118349, 130.043426130963, 126.026836187869, 130.740348214616, 130.197165957913, 129.446426181066, 131.718288597335, 133.108730306653, 130.683095930585, 138.23713816385, 132.552937922468, 127.803637750877, 129.116074938718, 129.912308142781, 133.673797318689, 129.090148504537, 124.704102606642, 134.97478191532, 128.500810364942, 128.614242000269, 138.090440723813, 129.880810700849, 134.867732339194, 131.532375571885, 131.409694179949, 132.617964509295, 130.681224887412, 128.400936355983, 133.699780968795, 129.330292659475, 125.863296645435, 127.890164677519, 127.459712364839, 128.621553187077, 132.155680769848, 130.460830382328, 130.964562689333, 130.308007036547, 133.191619852617, 133.944651496304, 129.298790353042, 133.332749877403, 131.283419805569, 133.213696237281, 130.218923866031, 131.600701451503, 127.207533548148, 132.224927569798, 130.734827213149, 131.402132388003, 132.953184567266, 134.812077748226, 133.19731817629, 132.764177789097, 134.0840530266, 128.577056043486, 130.773737294531, 132.450495201524, 129.643384920973, 132.425798275554, 132.947327174339, 129.778319130497, 136.070048701919, 133.255200446206, 128.100807885552, 134.569412386039, 131.202874020438, 128.374022711631, 140.163938946568, 129.714297553853, 128.414365606026, 126.518676406624, 129.337635336238, 127.143825029043, 127.141212853286, 133.870227676749, 131.430933006143, 126.87978677484, 126.952392525143, 133.273185606446, 129.364560019451, 126.920514169707, 129.857132976093, 133.895082059514, 131.688739073296, 130.531554326757, 134.453663247455, 132.481526873421, 133.478246157448, 129.528947472744, 134.360010807492, 135.046490056241, 122.694531348162, 130.38481284781, 130.60132957155, 130.489228651196, 134.401009491434, 124.85729887938, 134.363817253674, 128.642627699337, 131.357412656412, 130.778228477423, 136.048485177037, 129.835085675744, 130.471277233623, 131.257793867301, 128.033727822759, 126.594947772283, 130.323626332796, 134.774250836157, 136.757678234149, 128.026706909384, 132.598712546251, 133.506869627464, 133.283806513756, 133.070187922993, 133.132498240292, 132.166130927662, 131.534621963534, 135.499051343819, 132.191685323372, 129.306563603733, 127.356578109226, 128.269174482587, 133.13694048902, 130.006662744764, 132.254437913413, 133.749219404745, 133.194156260648, 134.421531643123, 132.008860568152, 132.921845152154, 130.60000789035, 125.0668858685, 130.908491402121, 137.70885717774, 128.98754004834, 128.518977976282, 129.99797649229, 128.260626607197, 126.738223690824, 132.587634059173, 134.733822547945, 130.020775816431, 128.805833909577, 131.866036014269, 129.115850772943, 129.831394404761, 131.190157879423, 137.930336481055, 133.744748166367, 135.052968984627, 130.495523574954, 128.498927050905, 122.753848424464, 128.658850716381, 135.542312222942, 128.353634605339, 135.140457568354, 130.471266219554, 131.352612208918, 131.008575916451, 134.169699398897, 133.741880982077, 129.963565067945, 132.086641200458, 136.718697094419, 129.731393779863, 125.537861434905, 129.156179649748, 128.410647894405, 134.400854803084, 126.711789605323, 136.448574489162, 130.441681697669, 129.207344310061, 129.250368109685, 126.416514073743, 133.801534200911, 130.238639772253, 129.700456654645, 130.366706162714, 126.749083916751, 131.837851558983, 129.803578024671, 132.698386404862, 131.166943953725, 139.69353579891, 133.387120376688, 129.677506675297, 128.556588681009, 130.551777487316, 132.79682207325, 125.394314039049, 133.745973375962, 128.133138026001, 128.279978621417, 130.353050785539, 137.799344628232, 131.432392971288, 129.044087728336, 128.468035327331, 129.653902800514, 127.935767306658, 132.34938085914, 127.985668824512, 129.895730255595, 129.570088862643, 133.563146200814, 128.058866003867, 135.910216949327, 136.744809469281, 133.558216821495, 126.734697993599, 131.550721930329, 134.419698712608, 124.372534665096, 133.763340006987, 129.56505656108, 129.276175770665, 133.960346696637, 130.805040907723, 133.768521928574, 133.033570385401, 131.539485223752, 128.746805658947, 134.339694965974, 131.561047007361, 136.680432802268, 130.328951587629, 134.353404396559, 129.497665980642, 129.458985436516, 127.920333646282, 131.492884856377, 131.237142424825, 128.806850514456, 128.185687035446, 131.652197600872, 129.876140976562, 132.358310522315, 130.381395864577, 133.972436551291, 129.51420346142, 132.952601799528, 128.082594318287, 129.570140930098, 134.453127987659, 135.307459734107, 135.904982922678, 132.486241068751, 128.246955416129, 128.638629359598, 123.156041640829, 133.855720218029, 131.703527444769, 128.875282280583, 134.091686510761, 131.058186832545, 127.208206582873, 126.821111986897, 133.939761421771, 132.951538540494, 132.449373729456, 125.672456825379, 140.36341099946, 133.620734509911, 131.635010409289, 130.501856821465, 131.99449457985, 133.340660432885, 132.756631453573, 131.343691901965, 130.816594797085, 129.465653875387, 138.760595225432, 131.756254805614, 127.619181319356, 130.660599343671, 131.458895116092, 133.841468760131, 127.156952767417, 133.071798475861, 127.82378140113, 132.497861603708, 131.204051229507, 133.604636066581, 135.712816105921, 133.426905869792, 131.270688288748, 127.818937176995, 128.498864200543, 130.030631578289, 135.949597122335, 133.197204778233, 126.437149637245, 137.354488338028, 129.237638821083, 133.762431630161, 131.205298294167, 123.778578607668, 129.078831144186, 128.761403710646, 128.075766464807, 127.281308436298, 127.482982177898, 129.08754077061, 127.940267095769, 131.27916013924, 132.421685973775, 128.507811175213, 134.251331966258, 130.357654488877, 132.25949170117, 133.410708411272, 135.988313117333, 126.938221306659, 133.406110451054, 133.394478682753, 130.003235306685, 132.634828794415, 126.279779470214, 131.522409641226, 130.363829010913, 131.284930029286, 133.967187080436, 130.116852026508, 131.330957752371, 135.922179366984, 131.340732519606, 129.95681453392, 129.969076214959, 130.540673144703, 129.991544105206, 128.698980555376, 126.03823684478, 133.912731872718, 129.086283029567, 131.50892045001, 132.173654819236, 133.124424555432, 128.111059590628, 132.161325888808, 132.80182744647, 130.797337131377, 129.808858174769, 131.782903390233, 129.776729495992, 130.656116529449, 132.572595494405, 129.687384774932, 131.335694297261, 126.601002002882, 137.443500142113, 129.074024824439, 135.16177812682, 133.292580678677, 132.3857865866, 130.296041341991, 130.898274832302, 128.885530631653, 133.327330370782, 127.769645683045, 131.951330896504, 129.716178687549, 128.933750609249, 129.275753426504, 128.812692448853, 132.541450673523, 132.039004150565, 126.256625335688, 133.182643840109, 123.467426689315, 129.671580486986, 128.305723182107, 135.53255184272, 130.448984102899, 134.274749617672, 131.491019366038, 126.423487325746, 129.913994647689, 133.657700132498, 127.29312036387, 134.144529828641, 135.101820548895, 125.274653726527, 125.351099831414, 128.949623175269, 135.910437700137, 129.459397773923, 130.434206758918, 128.044312276323, 129.92084812347, 130.592788337032, 130.224096534046, 126.956766379064, 127.409659400385, 134.836225589477, 124.784898093986, 134.636385876893, 136.961591250532, 135.374647691934, 134.587756146495, 131.103877705899, 133.248853058118, 136.401105409633, 129.073816614005, 134.854492604219, 130.212732206982, 130.799598499549, 129.636700361698, 131.025275371005, 135.536408003622, 128.606423903719, 129.924194986162, 131.917300129866, 132.235815514659, 127.78062300307, 134.42518467639, 134.945641186202, 134.882997781907, 131.237143680948, 131.863737536109, 133.605274536068, 129.843895489463, 130.887059068409, 128.628204588516, 130.479094607986, 127.029531008413, 132.449771082921, 128.517899549453, 135.31492487696, 131.259683228606, 129.339265601518, 131.844422216014, 128.440899370223, 128.714157001671, 128.164350267912, 130.280528984236, 130.108861341474, 130.990995583527, 131.720632596983, 129.224598445262, 133.896061765129, 131.785887817437, 126.253646242732, 131.984056691043, 129.097102215849, 130.94890014855, 131.498091690344, 134.461360301291, 130.666629937809, 135.855091186268, 134.330208129891, 128.241378936697, 124.901456952063, 133.46533429722, 135.619797683364, 129.913501367427, 134.568810263011, 135.741561202173, 130.54722409843, 134.559447540105, 130.082719469142, 134.025520645428, 130.68109994328, 126.104489429228, 135.275579195434, 131.904162643385, 131.787770344638, 127.12380468596, 127.714709715473, 127.928366308992, 132.287221358258, 130.786053775795, 130.307509233078, 130.955539733445, 138.003232033564, 130.260066493417, 130.969696609925, 132.782556443869, 129.237941996005, 129.628365752687, 133.011119964387, 136.93681380502, 126.232193106068, 130.829798905549, 132.205570737606, 131.000979914874, 126.142856748771, 134.21724128884, 133.024869362972, 130.402905807118, 121.899571419996, 132.065229638945, 129.553383358788, 128.936170398576, 134.259647659812, 128.938204636509, 127.871883915259, 134.23789776359, 135.822187360879, 128.40241312965, 126.263959118533, 127.794701605813, 128.908270714804, 128.979627138317, 127.34832969222, 129.037704379415, 133.826120638103, 134.932793519739, 128.004354022313, 131.651905080277, 134.110255330184, 135.329356072997, 129.390634426549, 132.02355829045, 128.440827534682, 132.467296125462, 125.1986499084, 125.605348737167, 128.742616889778, 122.998572588487, 127.968363210473, 134.353921803071, 127.414775000051, 131.097987867509, 130.66150278075, 128.515672138791, 135.095765288229, 127.101522750054, 133.373442617038, 132.140248964768, 131.730549863815, 131.279925365777, 135.715304776222, 126.070971901542, 133.359634414326, 131.873407463767, 124.739715393539, 131.718054336102, 133.890581917808, 132.927251341446, 129.482866210737, 132.064091088207, 136.667049081074, 127.572495458887, 130.609500149062, 132.036979144618, 130.603734549125, 132.583036306521, 132.206910274281, 125.829187306334, 131.300824456398, 134.020556614185, 128.837607909112, 134.45158238898, 129.346861620792, 136.205928393969, 128.689811855549, 129.154971580756, 127.821844306747, 132.852871030443, 128.098551661847, 127.382241662496, 132.281307310475, 134.240175691798, 125.37606031086, 130.562360762103, 127.189825876616, 127.651690561268, 128.865643742958, 133.008783118574, 132.351967017336, 132.560257484557, 125.644594367283, 133.183810043714, 131.190457088024, 133.257476559192, 126.664476222727, 135.3549230893, 128.955776796023, 128.388841673892, 130.656314741989, 132.637434922732, 131.007123029123, 132.755036606676, 134.922401565933, 130.346079373455, 129.576754105238, 133.787804211471, 130.456966304991, 129.224854097853, 133.520199988641, 126.500552148957, 128.933555651515, 133.927163226128, 130.479519781562, 130.970003039779, 136.324667774642, 129.698975699255, 132.621099221492, 134.389508178048, 126.076499164465, 132.497011218917, 126.305770345785, 130.629981721881, 138.91497064634, 129.556335424535, 132.224168886996, 127.394137815179, 132.389633800949, 134.308521710916, 135.689195327687, 128.361660435434, 129.957310400273, 126.495427961303, 126.736249437866, 129.639457393297, 135.875057698284, 128.002262384289, 133.352032278603, 127.517513056363, 140.617385821209, 133.569880802802, 132.592608567992, 137.674792735894, 135.532986676939, 133.434086931629, 132.153671270586, 127.743807367297, 129.950171483337, 133.045683824858, 133.687836463372, 134.119749671739, 127.833323059467, 129.870061801207, 132.618098513092, 131.699626943775, 127.545233689428, 126.611701839388, 131.905404010167, 128.559461913813, 130.643914077569, 135.969266096768, 132.103999333883, 131.426597757079, 130.64936174564, 130.058201422237, 135.363280960168, 131.41335564047, 135.051446544594, 130.050382279009, 134.628774563635, 129.362005106595, 130.994652223032, 130.371427646362, 130.282266176223, 130.430218097306, 126.353879851849, 128.149645473139, 128.712765836714, 132.196514177751, 133.594873369948, 129.386389863446, 132.344713465723, 128.817836142485, 132.746755277573, 130.748333460369, 129.237724891794, 136.378972011341, 128.664505522726, 129.146854006617, 129.69146507655, 136.08055766899, 131.258464592035, 133.826132455934, 135.875222891813, 130.67459469463, 133.231663486412, 133.93739513218, 134.162195964676, 129.057301340243, 133.963132055174, 130.856148079904, 134.097891906285, 129.206630160061, 132.856014618788, 126.693572761045, 130.264570809406, 130.338046657188, 125.347170861931, 128.895290812427, 136.234411624227, 131.750220799933, 132.721700315516, 133.379295334164, 130.316547931482, 131.805491814422, 132.788062655226, 132.425456819195, 128.146905113449, 130.737640319906, 130.775717289019, 130.11421027588, 130.408824779611, 129.077415414436, 131.42526788061, 130.428052667422, 135.110669219764, 127.613327157917, 132.680850990405, 138.383946106691, 128.75317630958, 129.448703538315, 134.230116364296, 128.730395884143, 133.111829840262, 133.308188006044, 132.933748249714, 130.527012320723, 128.530052850337, 129.925628759244, 127.140330481748, 130.532795750398, 132.316723565869, 131.649347965008, 128.909008853878, 129.64883292689, 129.000646368248, 130.956153597748, 128.466215177902, 130.64785027751, 127.093825861647, 131.669530194694, 132.158736758573, 132.327971620674, 129.399974008398, 131.846551241248, 131.972148821972, 126.661080116127, 136.654133942186, 129.630368961864, 132.702436705912, 129.00448723714, 130.464634172282, 135.772167796195, 127.834034355274, 127.415414167637, 133.136119628464, 129.838753151719, 132.96613566593, 131.51726858045, 127.827624108911, 137.59663177064, 136.042314973808, 128.181034269695, 129.096045828772, 132.892040956982, 127.66753097213, 134.378805447716, 134.665034041017, 130.461054774025, 137.491589551972, 131.791053555502, 135.111225702036, 131.662582343634, 129.837276867156, 129.248399232177, 131.211068049737, 136.075931810401, 124.890576475444, 130.682523933906, 127.866319564469, 130.071347817643, 133.341697092131, 133.770989680378, 129.535993888664, 140.221465179047, 131.977543380258, 133.799778168203, 128.950676511991, 127.188524745749, 132.682799628047, 132.745133649957, 126.951909553228, 128.914847589795, 128.404058410703, 128.495613891628, 130.412162879515, 132.202656375704, 129.442618181787, 132.496543122522, 131.062935069793, 126.097414339203, 131.896903678096, 126.443257331302, 130.99554920489, 126.937431020637, 130.291801707533, 128.573600111163, 127.608775924145, 131.491931916445, 128.914206383412, 135.160990782857, 135.52985661876, 126.834615666761, 137.986047961106, 132.62501320907, 128.016774140099, 134.540605517486, 132.256664548462, 134.953765331067, 134.147184005996, 135.126803030136, 129.560392397604, 124.822969970995, 135.774289434887, 132.768262459064, 131.998362981577, 131.211315731634, 133.169952128824, 134.778813289284, 129.683200791379, 135.815441329397, 131.400389948783, 128.760738969962, 130.180776046947, 132.047086144594, 137.42532494377, 130.620053304851, 129.625909279278, 129.364313826126, 129.303229386058, 130.729448324848, 128.215475932524, 130.401872653948, 130.397017047217, 127.440019943365, 132.574281640108, 129.141740435835, 129.373286486185, 132.619064104558, 127.171190993922, 133.338219053818, 126.674690680175, 129.96920507647, 134.036461710003, 135.044014091401, 132.261933612657, 132.433073170445, 129.814145027117, 130.605433542968, 125.774049137552, 132.799519919183, 132.195186507957, 133.813698840189, 133.578735649394, 134.122238796133, 133.622208476363, 133.374026137508, 133.026230108749, 129.406600618605, 134.821228596977, 128.918145500917, 124.955592385874, 134.657118357806, 131.188660356379, 135.981057117246, 124.91714824064, 138.477904441647, 132.996611135161, 131.190786479719, 130.842770104941, 131.155494357859, 129.041905706387, 138.849454999728, 129.89781888885, 136.327467139219, 128.140358883117, 129.575285601845, 137.29671613706, 130.628373930056, 125.359378787453, 128.153042648563, 127.734443218889, 127.959028302155, 133.030630830097, 132.32473858155, 131.551679898476, 133.074628003675, 130.679460009147, 130.419464099907, 127.945197394981, 128.204612023428, 128.38459092454, 130.857632789807, 136.957711780512, 130.746831468851, 128.664576544758, 131.628949592594, 133.139922233197, 135.130160312573, 130.097448424059, 128.372492618557, 131.294266449768, 134.50068673235, 130.095678210758, 125.057719258096, 127.804696958343, 129.762941076128, 129.40673921702, 128.271945023543, 130.753020144035, 129.895863066553, 130.887789053017, 129.766015407819, 131.833955662363, 137.59250355986, 131.461739274023, 129.458286776295, 133.279255513956, 129.453551180032, 136.011887552022, 134.757346482164, 130.40148912381, 129.735627831222, 132.153897700865, 138.544056725673, 130.37138998522, 127.734121354422, 132.673529905101, 128.519955199673, 128.68216473351, 130.792281427583, 133.996259888569, 131.689904435332, 127.01246864944, 127.144557399035, 134.305206604125, 135.076506427692, 131.690143756907, 132.120059883545, 135.794286346184, 131.280813062371, 132.372747052881, 133.778950430291, 134.343054841982, 128.567097807446, 133.196809750836, 134.566979345163, 132.017002325607, 133.28401940005, 127.003240171027, 133.425387341758, 125.418596888468, 129.158425596454, 132.085803925426, 128.880194284019, 134.805546935223, 130.314744038827, 131.959116726538, 134.097927039688, 127.485394638894, 124.661627256994, 127.757774980608, 130.399228756295, 131.940241605436, 132.32869727158, 134.693701422753, 124.240826088491, 132.857912992565, 132.519405374769, 128.172173868547, 132.010520276904, 131.411928092568, 133.273593779534, 130.549782262354, 131.214573508871, 130.739680000264, 133.714685694429, 130.10976734477, 124.053712647932, 131.25181354039, 134.244029038877, 133.611250046928, 131.648813471415, 139.073500564225, 127.146098206368, 132.594321020476, 136.266062784075, 127.747244738172, 129.832058388407, 132.795659823882, 133.35935125505, 131.646141439193, 126.333614225599, 136.041771979078, 132.678094601763, 130.644835116639, 130.244348008728, 129.321386349735, 130.363064480405, 125.887011362887, 133.719334099657, 130.561825154459, 128.323158969219, 132.726317710035, 138.66961760063, 127.834006044147, 131.313031114341, 130.287344576867, 126.333670970787, 128.324132979556, 131.848804208172, 132.61956750849, 134.549856669973, 129.154687673339, 132.31590014635, 127.675974964411, 130.798334426023, 130.546913933757, 133.477530101741, 132.591970085478, 127.167744375655, 130.807867618901, 132.673005860722, 130.553424600556, 127.023321215874, 128.63831284486, 132.264675315366, 134.228695546483, 126.288674064833, 130.3501778357, 129.162234778144, 128.688439218788, 127.942415911764, 132.476139467563, 128.908950400809, 129.875075996245, 134.710820881683, 128.508371421509, 133.181328103997, 133.374965313474, 134.43138789616, 132.190744996204, 133.641231094147, 130.631259537708, 128.286353073225, 125.026191440115, 129.330906273718, 134.438986416485, 126.316062010513, 128.642422407968, 131.224518413461, 131.271529960175, 132.996070736967, 129.307539419327, 130.436528755237, 131.017106626731, 127.717444329127, 124.490914999528, 128.363923261493, 128.90006533891, 131.033290330306, 132.866623579445, 135.305111914047, 129.950079229454, 130.818805831413, 128.798196256787, 136.33906705386, 132.16578829258, 133.06036720384, 133.007071632823, 133.339184800329, 129.93394690279, 132.551427846329, 133.369406612606, 129.36613198154, 129.700094220587, 130.363331673067, 128.352728979631, 126.83425356124, 135.774597791487, 125.718672242339, 130.413133540623, 127.843154973413, 132.266037213264, 127.238438165725, 132.614691130765, 134.857532897632, 131.707374589939, 129.963086699064, 130.935618339622, 132.025355008094, 135.341280751223, 129.414762702736, 125.505286809186, 133.940719022625, 133.339194489916, 131.779037848021, 134.402906424864, 120.578598349659, 132.553654190023, 131.060729056465, 130.180114015382, 123.87241830568, 131.80647424428, 127.637597710474, 131.631772254132, 131.49583723176, 127.547621493699, 126.916109885144, 135.240965501496, 130.891110529683, 129.083486338598, 129.255960238149, 131.436544660044, 134.101068023182, 133.890571968424, 130.571083107753, 131.768996466459, 128.249603459444, 132.118097826152, 130.429116096644, 132.73742349848, 128.53922278792, 128.609553244052, 135.691966327275, 129.911988305679, 131.454183996788, 129.523373303334, 131.620346005108, 131.48070273377, 130.55698819722, 134.229014879744, 131.373563781089, 128.413338398532, 131.241740159334, 133.309047209385, 124.9923250208, 128.003206931603, 131.488917762529, 134.271662074688, 123.462249613155, 135.907078076247, 131.169013177064, 130.566464639208, 129.647422389325, 131.241354070664, 130.583914381533, 134.539749524113, 132.101462678207, 134.030488271899, 134.329312932617, 130.70785595358, 134.030087001577, 125.608783130926, 135.118576011649, 125.91969940694, 129.582779415631, 135.711639551114, 127.883245322345, 131.282321689845, 127.103084203537, 128.572923517912, 134.53227400232, 130.898408891002, 137.436162573751, 130.204251598218, 132.103748550695, 129.589080444522, 128.600701426138, 128.39128416112, 134.388875012213, 128.792423950909, 135.370755657241, 127.226428416303, 131.25321196913, 135.005419963987, 128.42033428972, 131.081745505408, 128.399401805221, 133.203596495674, 125.736593654863, 134.810545464531, 134.282181967572, 132.011855920401, 129.199090925052, 130.107191114086, 133.896025839137, 130.111770263612, 129.768242323093, 134.959137619229, 131.19737473182, 129.980325643402, 134.371222527899, 126.844698247986, 131.399523487951, 131.269969329855, 127.639149851409, 133.755589532208, 132.176485119638, 132.541644868789, 133.707787651812, 129.955516344863, 131.332436406731, 128.957146204606, 127.424853766579, 134.143879081464, 133.387010845021, 128.980508652751, 131.434411349591, 129.968658845686, 130.875179661335, 129.568428049718, 128.712155504358, 135.669172951967, 128.637528706012, 130.498252633729, 133.654270173776, 133.023589072399, 132.606082060208, 136.800411347141, 132.563471087401, 131.221233323676, 131.108073895312, 131.247916233818, 127.178873874128, 130.749223342085, 130.64021435853, 131.317345212418, 133.31728123054, 129.62215934693, 132.667184932249, 128.754325776399, 131.069403507515, 132.690272775161, 131.526503983968, 130.988972457071, 132.693641946735, 130.686425182989, 133.130878713863, 129.352430567547, 128.361699668702, 133.914717781207, 127.560679306319, 130.204086546242, 130.216022267261, 126.959656445319, 130.420540220416, 132.138396568615, 131.526660755418, 135.977741723935, 128.464248642459, 124.057872394012, 130.875056515414, 129.425617543191, 132.788053458882, 135.037834956799, 135.448121692485, 124.058134566247, 133.77880507468, 133.346251554813, 133.016572299193, 130.33997087981, 133.365099962652, 125.327239254925, 124.383961419842, 133.803859640254, 130.430451914012, 132.538596605968, 128.24372366214, 132.636696005867, 134.921566291312, 134.391580190452, 131.686723004813, 131.836622192578, 126.777296898621, 127.277046442282, 130.417033986006, 126.75229939877, 128.895498869844, 127.146780751878, 135.219239991949, 129.314437792918, 131.834765916954, 132.948979663326, 129.249983989733, 126.493404387951, 131.3166796073, 133.987021014425, 128.086504619412, 133.964641954105, 128.502574570458, 130.049633288319, 128.264031551905, 136.814956595235, 128.234329384983, 131.493168868584, 131.886297254073, 132.162825060648, 131.400900875022, 130.481606630046, 131.083722380636, 132.800741138924, 132.48613987475, 131.841637212813, 134.355910224218, 135.167796415428, 132.831922672798, 130.447842570128, 133.823747863121, 127.922327234407, 130.550998551171, 131.230315918356, 134.650160881628, 133.845747708093, 130.019426383193, 131.423736776879, 128.275735848141, 129.865121952644, 130.809773423405, 136.750767726448, 131.522187728004, 128.865071407622, 137.709590696984, 125.740631075166, 137.059204550978, 127.295606018662, 132.151069324413, 128.25430463937, 134.38209143138, 129.572329372774, 137.494251113121, 127.877824426788, 139.067262608216, 133.353062284142, 134.429002587095, 134.868417377416, 129.478273677222, 127.006450298803, 133.467328096717, 129.789228967205, 124.990553159829, 135.644729038686, 131.929953765953, 129.046366342541, 131.726150516248, 132.213679225928, 130.515320692281, 130.089924689012, 128.950555886115, 126.053545101874, 126.933614823037, 127.201605013151, 135.582957911809, 130.19684820927, 123.437388720846, 131.052469866179, 133.796252922252, 131.320244177993, 128.011434133959, 132.130966900491, 131.396636998947, 130.217227837119, 129.839822988285, 130.140876608913, 129.245463231581, 134.353008684083, 131.102207972336, 133.542307566762, 137.6382442317, 136.850183747315, 131.944633984836, 126.489134530195, 130.013387476193, 125.882143493296, 127.287911386212, 125.516665793191, 127.684443182711, 130.998257773781, 128.966102809128, 131.072488892032, 135.615927845816, 127.398994932336, 134.255084163003, 131.246784264944, 130.933188048424, 127.668575026352, 135.36161880401, 133.952730505098, 130.65325428192, 130.484901411154, 128.324821345701, 125.604695752958, 125.879921904543, 135.439282926576, 127.749490775959, 132.250030372266, 129.648167731984, 129.074012550277, 130.425267309053, 130.28326561579, 132.614993964845, 131.030987384176, 131.35812865852, 131.493127670139, 133.207475090109, 125.869495131347, 132.402395781691, 129.750616017937, 127.758455851154, 135.972904009193, 131.562413045866, 128.789537018773, 133.136156418528, 133.130642481005, 136.040081935934, 133.154209984801, 135.196595409242, 130.946347524711, 133.561126815456, 130.435677329155, 131.74947069729, 131.530619778121, 127.558648363291, 132.805180871274, 130.177305041995, 130.151801818939, 134.957993878453, 128.450650710959, 130.06760231598, 128.961967569522, 132.10643245556, 129.026262026678, 135.054257657898, 133.249141251223, 134.12434421993, 132.926199329114, 134.268576673493, 129.750450788324, 130.062649729454, 121.561562410352, 129.379181558744, 133.624143317671, 128.232305637813, 136.101875741414, 127.323455305808, 132.560782986187, 131.237045595632, 131.703907626752, 135.147379488172, 131.106221286194, 129.974948966783, 123.891621159849, 130.641862156042, 135.925625524676, 133.160813487879, 128.859677792146, 128.170444742784, 130.18142945209, 128.004452206569, 128.70061277548, 129.099778718901, 131.873732206987, 133.958449140636, 129.90554066081, 129.031398086243, 132.90932979064, 129.88633460393, 131.695990736826, 131.543591551008, 134.412780108661, 133.404795721061, 128.602868305873, 127.828244391543, 134.615327666435, 127.243276856981, 130.375216652899, 133.0010152876, 132.343755063186, 133.706896180293, 132.648544774961, 134.955596507609, 132.105317039624, 136.630074855107, 128.386126410367, 128.966006259434, 130.113269576826, 131.41359213077, 130.80244122725, 132.358593968228, 129.227765787399, 133.880313121152, 130.290742272884, 133.070861556126, 129.836357933961, 130.710992036125, 129.477108093156, 130.581947884952, 127.713736811739, 131.058482244049, 129.157577122808, 129.936845732149, 130.930773829898, 134.140154418259, 130.782161937814, 130.771824740288, 130.352558227703, 128.186606994287, 129.578266967215, 134.667417379243, 130.60934995469, 128.285474037244, 131.15777679073, 137.722269873489, 127.710262277611, 132.046949137785, 129.198098941795, 133.535231426752, 129.406664253867, 126.879359900634, 133.833920342197, 129.41347199461, 131.775582375156, 135.539264634161, 131.7169526409, 129.138752759261, 133.771025166427, 128.95010958874, 130.810716982097, 132.076545793844, 134.419060238511, 134.272969762591, 131.617741895432, 135.280402457873, 128.545662774826, 127.68845057067, 132.199083721218, 132.325399754051, 127.65986568596, 130.256883533087, 127.604064041085, 131.780446181072, 129.840320183388, 131.499642902015, 129.582869397026, 137.247244111371, 131.827327828262, 134.271109827578, 130.822936795254, 130.988068225394, 131.351569183208, 136.471588004271, 134.634795734554, 129.010642368226, 130.209474133461, 127.557161514688, 135.108837101702, 127.164595558766, 131.341844412275, 131.984619933497, 126.176481504927, 125.329727793749, 127.771760814423, 133.073659595228, 130.884850142446, 134.242940050045, 130.06554783001, 134.206846774765, 131.906984925746, 128.395570213914, 131.787288913227, 136.247097004351, 129.564592801983, 123.888805877773, 131.266570748556, 131.354100520522, 133.185834166376, 130.00998552015, 131.85775745279, 125.924661335881, 135.803127468444, 130.587537161975, 132.812728782352, 132.28095015339, 132.414959831361, 125.243343480491, 129.716034368215, 131.871965165637, 132.280060620001, 128.038763454504, 133.241268672979, 134.989963739323, 128.491999341494, 131.522876487925, 126.24527665799, 134.449011138495, 132.595561239559, 132.102615436007, 126.176819364884, 136.003975731271, 132.433369451016, 127.29098023786, 131.138268541642, 133.298949780629, 133.938274293801, 137.097427764807, 131.011726468572, 127.822116927468, 131.019805528418, 128.553611518565, 131.411180155101, 131.107107464969, 131.621871441937, 128.993662136953, 134.332318518348, 130.670630763396, 129.692356803024, 124.539528417963, 131.426400058305, 130.289009052873, 136.595557085669, 134.685235906493, 128.893423428098, 130.343584624755, 132.398062528702, 135.621162071209, 127.886215621207, 131.468119498167, 130.454905661728, 136.315203693819, 129.475467112026, 132.640205237634, 130.941139860105, 128.298795976086, 132.060237397683, 127.101882685953, 127.885183377704, 130.72909965771, 131.910613244278, 133.617075910032, 134.950125879009, 128.995299974211, 133.664751274539, 129.991853724896, 130.033427064441, 132.837596816649, 130.610166942169, 132.143739516809, 130.28347586336, 133.504800003947, 125.668081143522, 127.47590265681, 137.955683601353, 132.048914542843, 128.730139348958, 131.763917988336, 129.78055584505, 133.229433542605, 135.014912533785, 130.424125916181, 134.365137503632, 134.346278830607, 126.08098710919, 135.405261860146, 130.623702336852, 129.370450556864, 130.700492714026, 135.10784680102, 133.977705453306, 129.692666823782, 126.156002958686, 131.283651769779, 133.488955943625, 123.554811899338, 128.216973068772, 129.672162602881, 128.23766902162, 128.740917381002, 131.572974947214, 127.259264793559, 126.436395124372, 132.174425276756, 133.229893236059, 129.881899436668, 127.301277523209, 134.64603926397, 128.048780625507, 130.707636434913, 133.177547167076, 129.371712259927, 138.492060730746, 131.842929835433, 133.508886041481, 126.135520375693, 131.278914771223, 130.597732007801, 131.720122586697, 138.319366286379, 131.29573189239, 130.490806867551, 128.517142658455, 137.666838765377, 131.441098600244, 133.678285863403, 129.395730754808, 133.203669698907, 128.416825096748, 131.844658114529, 132.44279078821, 131.834445818067, 126.764718789082, 134.935531256902, 128.457038881491, 131.57637556098, 128.626922799666, 126.960616176113, 135.884404824406, 129.996953567486, 134.066979160658, 131.917152133096, 136.67303407607, 132.180600716769, 131.69358791161, 130.847681246439, 133.219912959264, 126.504132822997, 132.960070059155, 133.424543940293, 134.40614157825, 131.093655629772, 129.424254025205, 126.269300777973, 129.503232502019, 131.705161324106, 132.37382904081, 127.184594194264, 130.98832966765, 134.760799829773, 124.734372158529, 131.50447532243, 133.051374075872, 125.907300507148, 129.12053227026, 124.08037695373, 133.49034198346, 125.769326015498, 127.754942867704, 129.973430222025, 131.371227187137, 129.682196920809, 125.373517492956, 125.299955858946, 130.155325171716, 130.289402536197, 129.820255354475, 131.533487971825, 133.102809014314, 130.98397602276, 128.080579443982, 132.610534508497, 131.483114528238, 129.671502422699, 128.982744006082, 134.599959312047, 129.519490752558, 132.771690648242, 132.795080013056, 128.806168826042, 132.742900935029, 134.173589451964, 133.095732312197, 132.504223920839, 132.654088465234, 131.142989561493, 133.700174309324, 131.265359996393, 133.251339983124, 132.753707396467, 131.29537166064, 132.30884365593, 132.431399773806, 135.7742397574, 131.30618143354, 128.574553767975, 133.094707488155, 133.064488594692, 134.749655535664, 126.876977801618, 130.997390248408, 131.972753918823, 128.742607560837, 129.466412934454, 129.337125085248, 126.537824503963, 133.950223778506, 121.134917252337, 134.394724208406, 129.886813115919, 131.109805204674, 129.872529968814, 132.311744703925, 131.584081905123, 130.035206810926, 130.993874505707, 125.668785855586, 133.552877235624, 134.414589763382, 129.550065240553, 129.445195180507, 129.300176386907, 134.570926496167, 129.553744793655, 125.780314451357, 129.27916652639, 132.649558280572, 130.146733036525, 129.071165891399, 133.789420691076, 130.271624795335, 127.450009546351, 132.914042004951, 130.754859497126, 131.933381783786, 138.172746679955, 130.828857757952, 134.16379722887, 128.292258043907, 129.229659280643, 130.241045971426, 127.724858996448, 130.692966671251, 125.881538235272, 127.656643244893, 125.641807129819, 124.705532646697, 134.051771660793, 133.718990299066, 128.486408331225, 135.525185802732, 128.460864656252, 135.305251832343, 130.662076060857, 129.897517079917, 131.274401683658, 135.204289302738, 132.521581176803, 136.919217948895, 132.401534491222, 133.051969328987, 133.836827540739, 127.242399081703, 128.502015315109, 134.741433560833, 127.369314065901, 130.49624807402, 127.003894470542, 126.943523197116, 128.718570797366, 134.28993532663, 129.328223595693, 129.663129745039, 129.212364118943, 127.611585698662, 129.241852680121, 137.476112384562, 130.005663868853, 130.041266785819, 133.070167720619, 127.74484069811, 131.534277182672, 137.258200735747, 130.611435551225, 132.402740081763, 132.545072817184, 130.046908140171, 130.776363126164, 129.467796764381, 133.897142216655, 128.056824968073, 127.709903808121, 131.823858591592, 127.868429539337, 133.175233970698, 130.530402791991, 132.626156049863, 132.556921884352, 130.055394048478, 131.486867555328, 132.604794784082, 132.715620387816, 132.566300878013, 131.916909516223, 133.511241146699, 125.443158741782, 128.312216375248, 133.728684957136, 130.223981919811, 130.239882169017, 127.432635762147, 133.060915056016, 126.870218458539, 130.468769074434, 134.452221408413, 129.99328283544, 125.200361714574, 131.132674928526, 130.811767671173, 128.043142993987, 132.638202806808, 134.149336095371, 128.599164283627, 132.432539033135, 129.035723448261, 133.919419639737, 133.526541850518, 133.667859837205, 130.951353657222, 131.463221224113, 130.560965445003, 131.978757566205, 127.673679196856, 127.165497366286, 132.433550850239, 134.458812878095, 131.881002419458, 132.91365684934, 130.589682960498, 129.771994266997, 132.106879536028, 136.815142399352, 134.513902855595, 131.441924421872, 130.594882195005, 130.66295051512, 133.52738086904, 134.105801486028, 132.54983656787, 136.964312731918, 125.802590775097, 131.835738496163, 126.455507527234, 133.941354544227, 134.376358776331, 130.009508042451, 134.290336045835, 123.527983278656, 128.898428959862, 130.351676434132, 129.797438725652, 132.792923845218, 124.833088037069, 127.660965374064, 132.550171685031, 130.153899499659, 127.900897470612, 131.335980716718, 119.791893596654, 129.574981398775, 132.030006926308, 133.565068774113, 130.000755186467, 132.956964763682, 129.324679349192, 135.603048388926, 125.07949580558, 128.399745950349, 131.160066147807, 129.46576373021, 134.235942074182, 135.958952187091, 131.081674645875, 129.421907056654, 128.141483003226, 136.205068667844, 129.827470662318, 130.354589171788, 134.430167477824, 131.134696009254, 132.268525514365, 132.368532997596, 132.430785217681, 129.701762351393, 131.896310789987, 127.272498569773, 131.366720872191, 130.911775488879, 132.638669218982, 130.089477859897, 135.159304535441, 131.055729452232, 129.238161302247, 128.966856695727, 131.76464257576, 127.600605298477, 135.717543549146, 128.060539956126, 131.448786618466, 133.035959254546, 131.598860893969, 131.383692935005, 128.637877537813, 132.2388089243, 130.194035998275, 129.507628741922, 131.15343229535, 135.002458600059, 129.190614739524, 125.639778475237, 130.969973837764, 129.428989789986, 132.327128125598, 131.548271685312, 133.621935245722, 131.509276577568, 132.915144638114, 136.720590899151, 127.362013364981, 130.069396278665, 133.586251377186, 132.265813259207, 128.023657285703, 132.915903614952, 134.105805823744, 128.842299771544, 130.097376468627, 129.643362283946, 134.910034896027, 128.125548354272, 133.408985718122, 131.946477178135, 126.336489162268, 127.652097619347, 129.860879078889, 129.893611953641, 134.564333759604, 127.413408069476, 129.844147917179, 131.136542047356, 131.95183555984, 132.903885745019, 128.847530442082, 132.944067390839, 127.848605051091, 129.368211159557, 133.711885461102, 131.977210367043, 123.623505901795, 131.328884969423, 128.968019858389, 129.456850962941, 135.594196223501, 128.104781759836, 132.886159368344, 132.348087862518, 128.648607044237, 130.452294871257, 133.048376830371, 132.222807593337, 132.568704387776, 134.917001285043, 127.947593100724, 137.752834238262, 128.958511846529, 129.53452895979, 127.404191700118, 129.459764561065, 129.939129089649, 125.904341586857, 132.810898259724, 131.547350395709, 129.993648590327, 127.514219229298, 133.431621446661, 129.854616508006, 131.709939313518, 135.289767150859, 131.700274591549, 132.968491294558, 132.60869154611, 135.135787449679, 131.223581018305, 132.699338561507, 132.064115140931, 135.304044513928, 129.410644236331, 132.374395890648, 131.755090725667, 130.978381248842, 128.204221244269, 129.78266017597, 130.565972079205, 131.65401543236, 131.301873918719, 130.292679452923, 127.877489304216, 133.190032949803, 129.824685920123, 133.024488173474, 126.615723033384, 131.164814204782, 132.081183938892, 136.110999770069, 138.281080578546, 126.072925960265, 129.669497604541, 129.559300205948, 129.088758412676, 136.764316200599, 133.966225281901, 128.397437656478, 128.876146690341, 128.732191421719, 131.330259620494, 131.065463749156, 130.914561154991, 132.650440307133, 131.383336102905, 133.810727242085, 124.144163804064, 136.608612745995, 131.658617431153, 131.255747987927, 130.957885867159, 125.367816049541, 133.326529350209, 131.213759345823, 139.19473008035, 122.942731229215, 129.185797770189, 130.686574750101, 132.7597349133, 130.859997018927, 129.631585187874, 132.111773792727, 132.780857339361, 130.187925584577, 132.408447313093, 125.879471300252, 129.463750087183, 127.433227567046, 129.683760408397, 130.441420826506, 135.202849985751, 137.73145498701, 127.062603328208, 127.335911833054, 126.484280811065, 130.413883995276, 131.526555410408, 133.152256251872, 128.83602509809, 131.973591059741, 130.120082031469, 127.049166786483, 127.420857745305, 129.752334613243, 139.603380300309, 124.65562896451, 127.734041402036, 132.683650676462, 125.538554166535, 124.359957555372, 131.999421987073, 131.208526694212, 128.526885182056, 128.449177561449, 130.423524400964, 134.073514859659, 130.7305730358, 126.98001709208, 133.687761896105, 128.812359648924, 128.246066761527, 133.009712730982, 130.58216293877, 135.075553290879, 129.737961087615, 131.766945420795, 128.746121625352, 128.793567723334, 129.611354390076, 129.421045314386, 131.722849333348, 138.056670080712, 125.858017693376, 131.73500631487, 130.553085493528, 134.647996791727, 125.535685386689, 129.095693209137, 135.170254624635, 131.996798072499, 134.965447714754, 129.066902260406, 132.001415039856, 130.086760238487, 133.233177345606, 130.922834419624, 132.532884121938, 130.090711602847, 130.639469423096, 129.189042331372, 129.800013051692, 131.726484825781, 133.51063452219, 132.420691220468, 134.90470236064, 131.943437069076, 126.409738894825, 134.820570250353, 130.601841539441, 129.138379517142, 133.130485456162, 133.601361340968, 135.361799100216, 133.295370315567, 128.128270132123, 125.621200343604, 128.938129639687, 121.767331370323, 133.173235376331, 132.035305080716, 136.271709191984, 131.757535062436, 131.365498373684, 133.156586912699, 134.105387447652, 126.593046263554, 136.852109079111, 132.3594522533, 128.931982597549, 128.603885168284, 133.033119554945, 129.26469859251, 131.048232612143, 132.549972767381, 127.422011218134, 132.895002108255, 129.285933025789, 130.651209195549, 129.840154160883, 129.273342828518, 125.910452051985, 128.120723675427, 132.234587435529, 126.257770884171, 131.460826962184, 128.056059511925, 130.910999147276, 126.689995332807, 136.975240491365, 131.085217419154, 131.43844461243, 133.452344320563, 131.8589858017, 126.81146397498, 131.298970774909, 129.928767433699, 131.557446279516, 127.414709506953, 129.701917148491, 131.990183058188, 131.544599305981, 133.466530921472, 133.817694878207, 126.977405707822, 135.344577792519, 125.989714927339, 131.053918740179, 129.533519465287, 136.595796400235, 129.21417562818, 128.770241498308, 128.971366405945, 127.298017845919, 131.664214535168, 127.049831229757, 130.019637016274, 130.171809928696, 132.748916933709, 128.643666504879, 137.836470584453, 130.37137927839, 126.308070692927, 134.315797494456, 128.804776398525, 135.770225418704, 130.116074377042, 129.787692622875, 130.543150364153, 136.051163571551, 128.846895774207, 136.526537655142, 130.643483097858, 131.592661623655, 130.735564700732, 130.888285930907, 130.33909252781, 126.741713740077, 124.969475074425, 128.674735500756, 137.226256653336, 131.104168268179, 126.803547339847, 133.736647927904, 130.917211717197, 132.780550237423, 129.455274660922, 129.115309847531, 126.491306367836, 130.395314026774, 134.820311655938, 129.259341739635, 127.717182957355, 138.064628276798, 131.771955665348, 128.081506976666, 132.483634234665, 128.597521467371, 130.442686893044, 127.980958060267, 129.891102425768, 131.53082771178, 132.329011731181, 131.039397458589, 128.872606993441, 132.232215310877, 129.201774733675, 125.285177609034, 133.131654507729, 126.548419160889, 128.773790843818, 135.096301654118, 131.601611649108, 131.289665207299, 130.436584272759, 131.639934602495, 132.86734661931, 128.470026160461, 130.416671952717, 140.371751551737, 133.241542142519, 133.39486792573, 124.349552811824, 133.085356403437, 126.351124625816, 132.361183312306, 134.873629545793, 135.289755727542, 129.079609382361, 135.660874578802, 130.87796021166, 125.603129406285, 135.549732541568, 132.567431083068, 136.810020791787, 131.417728708375, 136.670681672063, 132.691962401757, 132.362243421847, 129.636617549785, 129.167490943836, 128.670270786346, 125.938394774967, 140.120013931926, 133.920363556455, 133.026080193346, 127.831591316896, 129.754093878937, 132.481814938531, 127.865853916413, 127.146528493648, 131.343338847377, 128.790845875411, 132.365358016646, 126.551197234116, 132.366980292087, 133.726750831318, 132.433981913022, 131.830215848521, 132.695243561537, 131.62900657357, 139.869349794011, 129.122213778715, 131.843938562399, 135.477123989302, 127.993294740441, 128.575227897127, 128.839179706959, 136.96532789654, 129.946035362488, 129.866768712259, 131.098685444854, 128.853525054155, 125.189693137553, 133.825103522345, 129.353535271817, 131.34256374421, 133.720918722956, 131.303246687373, 134.04122373715, 126.990263179654, 131.21259134153, 130.586278350079, 136.056773962055, 130.989683660865, 129.390905283138, 129.455871480603, 129.979220909937, 132.523112619871, 139.202201862989, 132.381954886241, 130.057374187506, 135.231554840151, 131.692014948151, 130.36880514208, 126.295902028471, 134.23221277437, 130.47772570992, 130.473170186005, 126.073993679942, 128.196044679433, 130.044128892313, 128.735583887857, 126.920158784251, 129.794821631695, 126.9170262919, 135.859829573899, 128.562022296901, 131.136446807677, 128.283553556984, 127.807417533244, 130.126357321771, 125.899643900089, 135.269095212503, 130.814785652021, 124.440109457033, 125.123038081313, 130.7247791512, 134.021830055644, 133.685862707098, 131.776573142555, 130.628973870582, 129.964500362924, 136.024010417714, 127.987559598491, 129.310548752707, 127.761975614889, 128.331197757038, 133.302977578911, 134.500287324563, 128.220194151044, 131.050220797531, 125.70909662542, 131.407784488496, 129.695202262269, 128.089335735126, 128.144575413335, 126.834348799545, 129.390823218675, 133.499323227747, 129.248822428297, 131.223723866111, 128.697738775397, 128.568455905268, 128.817553422161, 131.089788112444, 136.384515679951, 130.984336609182, 134.604950695166, 132.601638571857, 132.19237814614, 127.012885141818, 130.803155147266, 128.863732077153, 135.709633638768, 124.756823412702, 135.459028290147, 132.580043984259, 127.070030763, 135.068146497776, 128.420348762626, 128.1213757569, 133.299345582093, 129.905135487575, 128.309946919058, 130.768225225929, 131.310166770131, 131.54970383015, 134.499915549926, 125.556887238736, 132.594003018919, 126.083498613321, 131.519146752641, 130.183961976232, 130.195025126158, 135.883158265028, 132.912189453732, 129.722884403377, 132.81218299739, 130.984448388068, 130.333346727888, 131.766182238076, 127.938093944222, 129.614227139567, 132.369903793886, 129.323378745492, 131.79091878157, 133.014719632019, 131.759337776248, 130.011334178823, 134.064906507019, 132.435856508317, 129.557477103935, 131.198358367685, 129.117146453013, 129.245754956259, 130.083373514819, 133.672328408473, 129.804470882873, 127.225800281913, 127.3409477406, 128.739320595584, 137.56856620617, 132.398950781041, 131.517329741744, 133.000119276537, 135.575864107302, 129.320770049167, 127.210087991202, 129.364349159727, 134.435920268768, 135.785211648769, 122.820479264139, 131.939117748606, 130.327371479793, 128.714479092917, 133.890394170381, 125.951541172682, 133.466471514812, 126.232723795301, 128.854850106988, 132.874423015968, 130.323373576509, 130.569525775925, 129.655243119694, 128.689957294237, 135.112996764525, 137.912639974781, 129.190009868411, 130.439005654231, 133.445064086003, 131.685037463183, 137.986669190324, 134.139319503847, 132.728603554852, 135.370884938613, 131.578082561206, 128.761465765067, 133.944128252355, 133.204077044348, 131.96025209299, 132.296441896516, 132.776715049529, 128.309786837329, 130.42752088843, 130.082048353953, 132.747812850852, 127.606200527539, 127.071428118018, 129.845779849591, 130.840634567701, 130.644212752053, 125.031670773296, 126.000749039045, 134.234391104468, 126.156392279837, 131.804590765993, 132.989778384186, 132.391557554395, 127.92375679178, 133.609560202783, 131.606311523358, 128.600070683917, 128.818374476324, 129.104759261547, 130.835580277122, 136.824901847548, 132.530996706071, 126.415548359089, 132.480142482505, 131.893499112012, 128.904766394865, 126.439183989707, 134.507504000543, 131.302248008204, 133.118298918116, 126.43469961148, 131.852462544524, 130.161579082482, 134.645123742437, 129.633427387172, 134.808614304859, 124.597466521162, 133.148157409475, 128.47534226606, 127.73910667916, 135.703714280702, 126.890789299376, 134.633740725228, 131.84621662034, 131.601229214002, 127.631744012452, 134.534095948242, 125.449272641424, 133.536987960594, 134.167190307998, 131.657138192949, 130.561459829539, 128.491200891317, 132.184205818975, 126.836905054047, 127.136586447635, 133.590671087842, 128.409977892059, 129.118381238133, 129.582636528644, 130.366919090937, 129.428814921327, 133.856404459731, 132.324199868827, 124.517610576335, 130.54590325241, 128.725704011722, 130.589374707485, 129.190624420751, 132.742895162642, 131.565010660063, 129.804395685781, 130.925894190703, 138.997417546528, 124.457304066475, 131.403332440856, 131.63448354086, 131.555890372303, 132.308452821039, 126.846925141293, 129.575221930325, 126.176955734305, 130.768802157019, 129.850887233925, 132.297675941867, 133.4835097922, 135.432495901167, 130.851226119691, 130.125796873223, 132.734759014931, 132.737065104039, 133.921945124782, 129.942981469713, 128.454331046453, 131.80982765012, 131.699829793959, 129.692909036994, 131.310728649099, 129.056729150348, 135.017067736958, 130.040092010509, 132.484761367642, 130.4225899816, 125.883557274764, 125.236134015282, 130.065093026508, 129.331345370725, 132.9114506383, 131.747384340029, 124.554806353354, 134.001390643659, 131.164664005411, 134.893147500279, 133.6656005007, 134.512526198426, 128.642854711586, 131.361950932434, 133.694557167034, 127.511979011415, 130.21048988208, 132.943584843665, 127.417797730294, 132.324355294965, 130.080754054127, 130.373767457083, 134.632961609046, 133.567902294244, 130.849845918648, 133.127932412497, 126.785419646046, 123.16404135674, 127.638309025852, 134.449098428564, 133.393114545746, 128.444196669576, 131.077913444279, 131.984114541648, 132.640812026161, 132.738934085797, 133.70991766083, 129.860034175073, 130.506051067227, 131.124750077464, 127.251124100771, 132.441155877697, 131.900447772006, 129.492404645397, 128.256759426314, 130.693117520698, 132.809614147553, 134.569400943755, 133.015971475862, 124.880836669815, 128.056686884343, 126.319585780169, 134.316049000433, 130.766733548843, 127.296054479751, 134.596113017435, 136.969095368005, 133.291710352719, 132.690732863369, 130.517188979681, 131.415248940175, 133.845249580082, 129.048160702602, 130.441618655385, 131.757047645937, 131.07217235354, 136.664755147225, 131.465293644242, 129.70018088346, 132.204052372748, 128.368383903713, 128.594114224436, 132.496880324643, 128.773124491808, 127.607601817584, 130.369741826098, 132.096643412388, 134.863976867485, 136.152439550863, 135.513396233735, 128.44773339838, 128.937386012304, 136.279386660908, 127.791751754705, 122.729130401194, 129.8733566646, 125.677237826947, 132.90605816942, 126.917133605919, 137.569498150831, 123.647515111745, 131.840348241912, 133.04625012491, 129.57265577475, 132.833422123835, 132.401405418285, 130.781541479575, 134.869246966339, 133.231292735347, 126.882089543236, 127.013078853036, 131.237252910749, 131.806999012408, 130.534042267731, 131.327978780117, 137.349973998292, 132.128099123911, 131.856101493619, 129.444366048267, 129.592126265776, 127.473377117635, 130.204074892223, 131.551316238124, 126.890783045686, 126.056899846598, 125.068550932128, 129.102088632055, 126.092689664165, 131.028426007599, 130.519207679814, 125.959538615553, 132.803487162969, 134.93633189913, 126.712918535016, 131.778775852207, 123.409928079187, 131.620071745126, 129.555187389322, 129.795076054674, 133.858990945912, 128.030954393191, 129.306039344999, 134.134251886501, 136.30515409125, 133.847509990267, 132.810256449959, 136.967516059164, 131.224656289267, 131.75401998549, 136.479121838462, 134.180170057607, 132.111762103123, 127.145083931197, 127.446466635338, 128.537917873836, 123.260534802973, 135.325232282325, 130.346051747262, 133.243486650308, 132.061770643968, 128.035889874383, 129.128218554812, 129.678485745924, 126.488559067673, 127.721803787769, 134.382450721849, 131.68436802675, 131.036816046249, 131.838217307485, 132.256717921398, 133.518233137228, 132.372657384433, 129.390405042489, 135.463620670515, 132.985414036271, 133.576823631353, 130.002692620061, 128.757783453696, 131.0220271858, 131.655850922921, 135.654275402225, 129.772715337824, 131.483944939099, 132.414968715311, 135.531772104113, 132.310194643935, 130.860779594945, 130.425713674122, 133.952599690054, 129.72707509168, 133.012854472526],[352.58164651892, 334.815741696222, 384.952210030411, 347.665903036331, 353.172754904622, 316.110190395095, 347.221455985035, 287.65060363824, 364.368694617971, 348.651573576867, 334.549929598386, 363.148823588079, 342.30843144733, 351.370549443642, 325.541177146535, 342.816971072277, 358.582327932635, 322.697713841062, 354.256369809393, 368.023732854568, 321.920792244933, 353.419427693321, 335.034438171546, 336.604747646885, 325.111735373747, 345.399912454024, 369.854843355195, 335.235666075549, 329.964739820714, 342.408210008, 332.201040132094, 342.316031087498, 305.289347738782, 319.506367719688, 371.298594905954, 375.108830002441, 329.816750042687, 367.863295790238, 357.991566595637, 318.757324423679, 313.494052265614, 339.808947071725, 342.320686853539, 330.492609031766, 363.399417016187, 321.805693802804, 327.689247701335, 341.714038424481, 350.132314810483, 347.098607077073, 371.549227572783, 346.246700857461, 362.901175019652, 345.117750075894, 351.634948594591, 352.772560384328, 351.251587012007, 338.785989047302, 372.457641751315, 369.867481727404, 335.169896948165, 341.38847463029, 355.645536091118, 351.775074060873, 348.19485526711, 331.024253709966, 347.683396653438, 368.45332647948, 331.650637784016, 315.882376379526, 321.759278890199, 341.325333034235, 354.509927179641, 321.06587644544, 335.712851477142, 318.210528936921, 347.118082825695, 362.203448566432, 368.806527471004, 344.55136528918, 356.039824634032, 336.516618579533, 359.557061609789, 353.1561158019, 369.424854446704, 341.540461039668, 334.839800467182, 338.331715699337, 361.930286546879, 341.11425968265, 337.202658460919, 354.634361757032, 315.205326676837, 342.571201756897, 342.596107066472, 319.586865514896, 342.664240244221, 322.66068670507, 354.224076877174, 343.989760061788, 301.568696448554, 367.304968479638, 337.418234052198, 377.529918148097, 360.85204805624, 359.644516780043, 365.590099742889, 350.728401432957, 333.067992083515, 346.383101888071, 327.856923697079, 332.503530163366, 341.619048604082, 366.111697594578, 353.647944811035, 352.863765305279, 360.677041693648, 314.553464299981, 334.84732028505, 319.947053564989, 341.949708069154, 347.865412481174, 367.304375686533, 357.219484348053, 352.879303353198, 333.837329145169, 361.628896903663, 321.289972745791, 352.007121438714, 357.881847056603, 366.135349215549, 357.30330253462, 342.214137579051, 326.443227256927, 348.732760588835, 316.836828421174, 348.911262277112, 349.319557948656, 349.292093699911, 359.508393845789, 334.496271850136, 335.808815647222, 348.354663257227, 329.713470805455, 359.120124137157, 335.571831528846, 352.631497635858, 325.985257150128, 369.474368263877, 360.285685517403, 320.987005218274, 377.723133390522, 338.800856296492, 323.712136923008, 342.736551090629, 351.578775786519, 335.691440524251, 341.104559459373, 352.847624605043, 329.499851368896, 323.111242868351, 349.874078662318, 346.320283900428, 314.064748774672, 374.97720343509, 366.81445621812, 361.219856367039, 325.059240804173, 366.668241298541, 322.333527194067, 353.142810002771, 320.917359360826, 337.684150692777, 353.655525166887, 342.01081803627, 321.267946789911, 364.826776188366, 350.643997813792, 349.449332120494, 308.040936497623, 344.000444180562, 335.900320164598, 340.627527025023, 347.447435375308, 316.985241195458, 344.440206566749, 352.233470052081, 332.346223053395, 321.506536991079, 329.19539715917, 326.91936359874, 336.333919897284, 354.223366944259, 336.182040522885, 344.98469820904, 346.920416090997, 351.997645599764, 320.672869450222, 334.062626220771, 332.375332600793, 344.369841479589, 345.795999243204, 335.749272748497, 349.583258034, 347.508384431414, 353.411605246681, 341.25633766343, 360.532827857164, 362.574155441985, 342.610351115611, 381.130026997184, 368.476642575592, 350.071254758334, 326.4920184877, 308.266863247216, 383.943831038219, 324.215131200146, 353.753761822832, 340.409208802785, 351.521412734142, 315.356073772384, 300.285143324368, 345.891201757649, 342.265242404007, 358.530102137731, 342.296835799098, 339.714068816615, 313.958090364692, 352.926205426157, 364.331413512354, 363.215183731606, 365.781822789411, 330.141373829696, 341.945997829204, 333.656736419459, 354.582162615139, 326.793497778623, 368.437067714204, 335.47785041703, 358.741421170524, 355.040634275498, 334.574544810313, 343.012670910881, 333.654426999146, 317.811071499895, 351.25435967734, 365.532585116778, 341.506904110874, 347.265693928486, 328.317201175204, 292.826833692939, 362.933553197052, 336.758119155665, 339.618182476455, 339.721994959284, 381.555925388313, 340.844189471512, 332.081850305923, 352.536941192629, 378.88986100584, 325.920850150466, 336.08654629761, 360.834874116365, 351.401705011986, 332.240648500782, 335.768991228259, 347.779366682658, 326.807978810421, 348.433032750607, 363.441488575265, 340.453401347087, 332.206122448659, 319.632075677948, 367.916217150677, 312.512249301624, 326.652193534453, 369.204441711143, 333.525146936968, 344.816528575837, 331.908763085625, 355.896602610806, 351.328824109458, 345.716296439804, 354.899370517485, 355.031948478507, 336.218527316392, 358.524920362728, 330.383441373548, 362.89257462373, 342.173207844618, 346.133564715112, 337.670928506717, 355.251274569047, 341.72419760785, 344.132666803104, 350.203123568509, 354.666185474065, 346.151828876944, 350.696315839363, 319.822317084318, 367.623468251095, 371.892560082714, 350.264738822247, 322.724540981623, 361.931177560535, 311.438736496819, 351.772103426623, 346.668904498395, 347.969273207172, 334.083261869582, 346.618143813991, 306.165195788851, 338.441051710382, 337.118444326011, 332.838851629391, 335.424871305888, 346.362461266204, 348.173005711377, 321.277768598151, 363.110752558785, 348.278222606373, 334.054955770815, 325.808055088962, 320.285684091789, 360.353398427187, 346.168433877019, 332.11022950827, 358.408885412443, 344.106308381263, 324.602233237611, 360.597900062124, 334.871951591181, 341.593516649327, 329.270662569208, 330.810543784522, 329.595437161099, 328.347645531791, 325.416442221008, 334.330154608961, 363.110449542951, 320.124341644491, 330.364976440771, 353.606019451658, 360.700766662599, 364.962444207668, 335.467229927111, 321.288039607296, 339.83821559668, 325.496367341814, 321.572976993821, 341.342792415829, 326.367890043741, 364.800553956384, 355.639389843107, 339.508910569286, 336.873911845327, 365.715682234445, 358.617864829382, 347.068899176166, 301.937124884665, 313.082659938052, 361.071406253703, 358.963401312329, 344.961619470018, 365.387160672049, 336.201062953719, 332.742532729546, 349.748075247037, 355.302678783534, 332.513590743001, 344.3353866521, 316.887551952731, 300.005419658091, 338.880633908419, 323.367483852995, 333.88648657312, 382.882337633999, 345.333815326572, 334.078555662812, 338.275030715903, 371.191771075709, 356.111965870336, 326.337878675134, 346.747129482898, 328.131520597571, 360.469937492757, 350.921322924589, 363.626802873963, 370.56151186278, 365.162500473216, 303.74034899083, 326.956962273824, 348.906178165818, 350.385311256309, 342.899597794069, 327.251004815864, 325.347669735745, 340.639722779346, 340.783275590509, 332.824211514472, 370.170903559138, 351.006052856843, 359.396683058988, 323.355667111535, 343.483325487155, 347.963998658652, 345.018904865909, 319.574282854521, 336.574308031173, 328.000806581541, 356.742658305815, 338.30877286364, 338.386485327343, 358.895177706043, 337.699450413217, 339.33216494654, 352.435361745302, 341.292299216329, 330.89781114181, 346.779569737853, 347.757301946864, 351.777285472347, 311.58380775949, 370.033171981865, 340.432790406717, 357.608933786126, 386.109685822529, 351.903375583191, 363.459385360776, 348.894856512252, 373.902796836178, 361.866957909226, 339.681807677697, 328.161468954631, 351.243748941065, 355.522743998941, 338.422749822106, 356.35942928791, 338.833590644754, 341.42624205061, 321.861896589855, 362.5871818608, 343.977898770557, 362.062755497468, 337.989474496079, 326.017069487711, 358.639887446151, 314.37683143325, 333.568515180788, 339.19596519197, 343.051468744785, 318.633087592222, 340.131564383352, 333.447678925898, 360.401118819182, 346.957606674282, 325.140647932302, 364.66843905369, 360.27594724371, 360.504966142704, 348.14045378895, 332.345692777994, 370.771500213982, 354.516929731178, 337.192721002719, 323.428150775593, 361.950735460148, 383.323834404207, 330.488532251279, 345.889608786326, 329.013268664417, 351.616052243706, 338.923584268466, 352.953224169507, 342.581721257121, 336.366585593813, 335.367513706156, 346.724640617507, 343.834157158591, 348.198749052447, 364.32064566551, 318.02287249905, 340.658609522791, 333.441731415879, 307.674114404395, 329.904343592826, 355.443658865577, 345.381186465603, 356.763408999877, 354.195758267967, 357.835265090496, 386.701328424124, 329.393099321421, 315.14456282842, 340.754849250421, 355.342010698439, 318.634278502485, 361.607745885156, 341.764150280913, 352.50068518767, 332.138770829639, 338.991332831333, 338.732968119227, 317.700803700187, 318.613177528731, 336.45563720786, 356.805984522807, 358.02750437668, 342.395150966652, 359.130141553764, 370.684870671928, 342.507575469532, 352.210516413438, 361.090014320447, 380.840297103662, 356.570248628632, 337.878045901416, 335.904376256568, 369.075346461795, 353.833513436057, 368.493232787286, 338.519600680612, 350.087713340381, 342.580917417999, 325.350276265703, 350.154168071153, 340.099695499379, 329.151159725566, 363.27943115228, 335.604791395844, 302.540484864846, 321.161875354554, 336.903309509909, 346.675154092601, 357.756923282605, 307.842885082436, 366.933062251504, 340.36682101111, 336.532627968499, 349.877889029535, 365.142952296916, 347.899633660979, 330.851186489643, 342.030113205172, 337.763434106601, 349.002326452435, 360.324773905986, 350.130968387387, 334.664236239525, 336.350171981915, 349.80549234706, 344.352093096273, 353.031585881271, 352.582738521595, 381.935343685406, 351.532206844276, 361.923566741983, 353.98816241988, 327.009083679743, 375.050330386367, 328.334930593878, 344.112857164657, 345.150281319602, 352.058099624466, 306.761382152557, 348.190883629191, 346.931054231018, 330.035517052646, 341.552376470558, 333.210234155036, 367.929260191816, 338.382117717831, 324.388327401687, 348.338849812647, 309.258949622973, 340.440561448118, 372.468597846333, 336.418786756763, 350.173274177599, 354.877354309104, 369.003224965022, 346.415843755597, 367.629271131264, 341.665474877482, 334.802964871871, 334.2815326271, 342.232956355246, 364.605254802284, 352.680726909026, 312.564796073598, 341.006856310318, 352.953737530818, 360.869658989184, 339.397293723398, 321.552152612368, 336.347247128842, 334.412327179052, 338.048417763441, 346.005517444713, 356.770168973903, 359.664665380054, 332.803463559667, 368.214161857873, 362.762752394238, 322.87005889087, 319.381910891587, 376.325472310992, 361.887841098376, 338.696318579971, 355.5891299471, 354.786976742083, 303.551072958652, 328.974276583773, 329.767736290275, 323.327911812202, 375.337377065014, 357.332921545392, 328.077959390834, 351.028466148466, 357.368724090825, 345.426691552472, 336.547263050299, 341.375877186542, 341.658190242909, 339.376405192278, 329.770698181822, 342.683461002314, 323.494752246239, 349.477914241454, 323.728790627576, 352.737697966573, 368.861673930487, 389.50518774434, 372.230943821019, 358.114078213146, 337.663859447093, 296.796914501165, 373.786045025089, 326.380648433089, 378.628560431816, 331.013619603638, 362.067212143941, 360.643119985423, 348.410951128735, 357.475401070299, 334.577826306184, 355.166109641421, 350.86871325128, 377.654437027059, 356.076758145498, 324.863575067384, 337.478021336684, 381.927410100709, 345.173910174043, 331.108998606888, 346.995461845534, 353.847364000142, 308.761921535829, 315.946451113643, 336.004946663809, 327.938406636219, 331.380940032801, 348.756977104269, 337.587668781998, 346.909526073178, 338.50185081681, 331.16166712816, 319.294897788783, 335.052967949601, 339.898621309558, 372.77016940813, 330.875081173277, 361.98244028339, 353.452597426696, 358.901334861867, 347.082099938701, 327.159251987647, 351.789041530557, 361.374887236112, 318.860845554126, 379.774323130738, 366.720679333203, 338.101865643298, 333.320591376076, 363.228212243676, 371.059475089346, 337.397345703986, 334.23824672501, 333.528704372679, 353.842784901398, 360.781370526796, 346.763930565177, 365.694233718579, 355.424432936081, 354.59942438238, 320.146089833138, 350.194516813131, 335.950946679442, 348.685083243205, 344.240247344907, 331.891851577999, 342.207894949229, 364.577052553802, 350.089017755541, 341.109479257787, 357.889662156069, 318.299909380768, 339.960118902634, 335.954644422837, 340.101038502706, 352.285471105487, 344.194443883479, 332.877669352403, 342.227388058743, 377.319406501109, 338.054686089572, 362.307434826384, 340.282286137525, 322.268849117876, 351.557554251394, 315.392015051531, 329.811995715711, 344.589435182733, 354.067648303823, 316.216693898252, 354.575832053494, 351.828411579018, 356.525450474378, 364.93689223576, 376.006294978846, 361.243404736986, 318.294044392981, 337.040747853254, 337.272026068173, 339.22644258636, 330.757908487519, 334.756634252301, 366.308419537143, 341.927715621109, 331.122819067907, 368.06033943551, 330.653833121243, 312.996439525573, 331.808295187035, 374.294600978062, 346.82653814711, 356.712691849457, 321.329770456587, 333.30439991582, 339.953666138645, 352.445891709125, 332.330567070926, 355.837744316393, 357.032750026225, 348.339381638758, 325.621695529056, 345.364646220745, 386.226142908938, 341.258839239428, 329.782941251643, 362.869043623411, 343.874834603139, 329.470427433647, 348.487157181845, 336.502258058439, 337.226386966898, 336.000094845061, 347.910954242191, 357.227618398832, 334.129751212966, 362.569695458693, 348.29195307688, 336.070915684462, 335.421804165842, 357.922165113834, 340.692026528357, 332.187470534636, 325.537940482302, 335.857026395703, 376.0029104149, 377.723277160871, 361.275872832009, 347.408084281961, 318.027861670158, 357.749211941292, 325.339269832014, 313.060307941896, 354.841669627503, 345.341395153984, 343.578292582847, 330.493883776895, 363.840386540848, 341.505354569928, 353.064715970019, 346.997917887715, 335.629338199478, 339.636945081976, 342.323892890796, 349.057566556407, 357.074917818327, 312.439568366766, 391.630123351996, 362.480814796381, 346.712405088983, 358.378188066869, 318.764535738354, 335.727168204151, 352.273783415203, 354.814352149097, 340.909850100789, 344.613963091682, 324.893527893471, 359.15596005732, 352.682928674993, 342.997676182026, 304.304099106174, 329.019555357898, 379.717244334887, 346.80176051365, 346.924669556119, 341.398037941484, 331.080235849399, 332.944641772857, 342.549131657824, 355.356398412452, 332.705245631998, 353.285434925437, 329.635540217172, 342.980317792595, 359.952824341022, 352.786917950335, 363.335594169999, 338.065757040602, 336.35096654454, 358.261429004468, 345.039312160114, 356.48791434843, 277.237773043945, 364.650217330693, 350.008547006679, 320.162725509963, 351.699883526997, 369.769455777249, 351.26458811872, 313.669354399176, 343.154854753416, 336.686267141263, 358.429221230692, 331.26611429501, 326.569631331869, 327.277007949744, 354.151460754199, 384.723581094224, 340.192660019514, 316.440517372925, 313.219461662515, 347.090271426147, 315.143457842883, 352.991364221041, 351.305582506307, 334.495228732522, 356.275088203866, 350.519325219415, 323.0015794769, 322.906813884713, 362.927712802243, 302.882999433058, 346.190014425311, 301.769637177387, 354.455979393822, 356.934183085463, 385.010996197574, 337.1239212304, 331.219466430034, 364.455634123071, 345.510465666611, 349.629055379055, 340.281300921478, 404.256716905249, 341.927500359083, 354.469582833896, 359.946092048019, 342.941171304613, 363.7726362205, 354.36487078124, 333.946924843781, 356.614271590442, 357.249362736752, 349.929823467464, 372.967321141586, 337.724463762108, 359.590339683656, 366.207592000598, 358.092898279885, 350.012703120958, 372.54439927663, 314.22628828134, 323.249272345043, 363.293360314371, 341.379466403008, 308.105082028204, 347.855583447163, 339.061887604785, 353.56067468773, 333.453640905629, 337.846287954088, 363.563323043647, 339.146153325023, 338.014940536782, 340.677763164112, 350.462787213745, 335.87881654713, 327.562659170131, 314.561770264147, 334.596797385692, 343.165005656756, 354.98761060701, 367.666852884053, 347.647537591119, 354.003784833519, 336.086355844587, 350.122385192779, 338.465552280697, 361.088630320445, 366.428878578127, 371.940986828377, 325.708894131108, 368.565263376656, 320.88826632196, 379.701908202121, 338.779719107773, 357.04460453106, 346.757780469929, 371.287343946774, 359.956285039563, 314.594150771604, 349.958997279402, 361.149083695482, 331.842068797307, 388.413685429542, 332.307726438267, 330.461852971105, 355.151410619504, 374.773779182098, 332.317271288177, 339.424983640989, 304.645217508185, 355.328604033009, 371.750471889329, 333.954203783304, 329.253102688247, 341.235927323354, 337.646115033492, 339.052175380741, 327.071642617968, 346.873547297994, 344.895036610176, 340.49762252103, 336.595909916027, 324.396688925895, 330.977973963566, 325.850844730607, 356.248201104598, 329.233487458769, 332.068656740953, 336.088564467846, 331.569450674242, 313.911462508056, 341.182200355432, 358.141408858933, 332.282204687283, 340.884756204635, 370.377041935244, 328.980748994674, 319.863519987971, 364.354300080708, 334.446412163344, 339.561320268839, 333.84681201076, 295.756725395198, 340.91732753731, 338.544033042995, 341.069813973059, 336.53214493522, 324.436420096979, 362.790248187597, 357.659316402098, 356.450606400523, 339.825675555463, 326.45187132518, 388.976233753996, 369.444653495011, 340.148638382486, 346.420386105248, 358.586974790679, 363.332107388984, 324.236450062496, 355.045065986426, 337.456892497693, 376.539898648735, 318.719847076737, 362.77328682929, 347.702239092044, 351.826117497504, 332.64776960534, 337.412283033776, 345.514037768285, 338.709363436775, 362.63332731699, 345.429204775638, 336.182808844658, 344.60719052645, 349.128748768867, 328.015651360353, 339.900804449232, 334.890263163155, 344.121050402247, 327.615179970712, 349.768714137976, 344.45988197135, 327.531268894349, 360.92499912424, 351.410922037983, 345.978524486391, 327.571611663322, 317.145953417707, 335.754221909828, 309.895201875186, 309.478294922632, 360.027775588969, 360.814633929731, 332.719485199969, 323.523044897967, 357.484052506283, 362.662373185368, 356.62974326845, 322.33034796314, 353.138757455249, 346.732373729055, 367.120447113258, 353.382535613579, 364.075775693394, 359.299353100037, 363.561715795264, 361.087581612653, 326.243387610436, 363.978513427576, 325.452302161907, 333.460407515447, 294.101672260494, 345.834614305463, 339.262965902758, 348.102605875345, 366.577548910664, 340.904647851753, 326.090883872886, 323.604401523242, 331.331117424358, 343.240241645042, 322.472639429502, 336.508341663267, 346.942560690374, 351.327486520487, 339.391783277824, 300.794104573071, 355.641776592765, 350.27580658541, 347.382690286581, 336.97360036272, 364.850748076957, 347.059757917727, 355.391004901533, 348.111877893472, 352.6804746153, 343.487898653043, 362.824831260862, 322.372756124859, 351.91894250259, 344.767872276358, 338.702135212275, 346.572026905513, 329.55703746158, 318.469690273835, 314.933854618272, 324.008005712917, 339.084457014185, 337.301464897658, 365.933708744393, 365.973262485465, 359.956325507373, 345.482447712154, 327.083456150835, 327.312139260527, 327.16952181093, 319.721702827509, 330.676402792983, 340.758390101027, 355.58139880448, 348.846510266638, 333.544255635229, 348.789489452608, 336.441639284257, 345.017005534041, 357.382803265553, 313.533590323767, 348.27786628454, 336.933566338178, 342.562549632177, 329.030896871702, 350.904126181775, 353.237680974399, 357.79049593723, 363.978154615085, 326.755368402127, 366.575912556153, 321.908741389029, 350.016353047567, 356.620933467622, 326.817439615648, 339.828397487838, 351.050273392375, 353.880207932097, 344.480560413459, 326.180072162685, 363.014840659815, 366.944847892631, 322.523527635265, 321.135512096995, 347.455434664974, 359.609613098056, 331.158308655552, 326.127168743824, 324.188337554057, 337.682246019632, 339.06877667341, 342.027365575091, 344.642963006666, 360.614569162993, 335.996357043237, 367.314435826445, 333.253023696087, 355.326899096551, 360.923484687764, 349.051804852489, 358.385600787207, 348.840562604235, 353.935030699323, 327.201678920563, 360.119034781828, 361.494123674055, 351.537160388284, 342.985316404341, 358.740068694919, 332.011753174359, 338.11044433946, 375.851171458632, 340.532510083313, 336.104681999083, 358.887186205311, 338.614195315093, 330.377991645364, 331.279334191658, 383.786546355248, 346.084152027202, 335.974472674109, 327.002739827027, 316.260608629844, 358.715261783313, 330.119741225386, 348.01275008695, 385.120660576978, 330.441932306438, 348.271138165366, 360.82218865547, 353.431197728361, 355.361041479494, 321.164246553126, 379.422642981681, 346.431465697168, 341.372603751362, 342.445472907405, 354.134401476261, 331.906491412429, 355.019331454992, 338.73826945165, 334.292353788525, 371.361806670062, 380.017189513776, 364.726564270189, 309.972638486762, 321.336268174738, 347.542537479203, 318.212417847486, 349.897219739081, 338.7813304568, 353.818442616728, 353.605260033395, 351.753796422606, 339.843732804056, 343.523935795757, 315.727244296088, 324.793703557085, 309.543675103948, 350.336737815732, 355.220409299711, 377.154626403985, 328.785986673419, 358.172208900999, 342.600982418222, 337.192369364957, 323.870985330576, 339.794075637051, 353.799898493023, 332.389889062916, 321.936110669966, 342.171825031198, 372.283355756675, 351.304643942395, 334.694066090733, 341.931965518808, 337.785282301372, 360.869605035428, 339.535820975578, 323.161233079052, 324.694040291598, 341.085637304847, 334.643787293578, 332.897545172549, 342.449459529352, 371.371031978935, 331.338546465259, 345.246464472232, 341.763743441115, 377.228727552291, 319.40816771529, 352.718756284598, 334.236245569555, 332.372118596392, 317.448714835989, 361.862778133482, 309.494433244907, 316.823063871602, 364.167609400551, 362.545244161304, 365.035357899567, 373.613747313138, 336.615254862539, 328.943832144413, 341.276233215441, 327.600859886577, 335.634749132952, 341.574346681301, 318.133857403948, 357.674174384204, 333.590237497458, 322.56276298893, 339.280823653112, 340.692611997966, 345.386894201228, 333.765892142441, 313.83529900903, 354.431006178439, 357.141459081162, 348.0500627702, 363.135322270724, 344.268557683653, 372.318744832632, 331.835284645743, 361.845632184924, 324.414725023463, 349.266303930305, 352.317554781666, 377.035677829096, 361.714544275192, 346.383349225836, 335.130790450484, 352.977335902534, 334.34055876539, 340.473102586783, 352.159436643006, 348.578189151314, 320.760526938732, 337.377231962448, 354.748840332221, 322.854460291858, 310.006609343264, 336.522296959553, 353.269141974071, 335.504166344967, 338.689410594997, 331.709855959747, 340.132088789914, 324.059421601565, 339.754952965728, 336.141669830484, 341.530260436933, 325.955258147737, 342.528528722397, 341.365998443308, 368.470623501757, 349.641281525719, 355.961365431966, 347.688127361168, 327.196874547079, 358.370306085519, 344.34478919123, 336.041170224443, 357.380390879452, 356.586452302594, 343.157079495543, 346.277143441459, 359.638528081065, 342.842585525437, 376.595104872671, 364.428777922181, 370.528514075991, 355.35706644764, 331.39850267969, 352.564252900944, 359.080124786252, 340.387930951991, 340.552650269204, 332.577407494454, 342.232319233818, 357.638239544457, 339.880011931697, 312.486895202125, 318.253233610639, 332.923550021772, 327.690301296635, 361.206649088811, 353.796696261005, 335.566207464964, 338.716765796233, 373.807762330106, 349.522056431934, 338.626761846057, 332.464469137722, 316.237316267791, 318.136631022216, 331.050029434536, 369.328162005308, 352.144031512388, 341.875876939806, 325.064159365826, 331.27905717908, 346.586041916182, 346.380625430109, 388.486534716573, 360.620530760255, 358.070765955594, 340.349496103029, 316.030598699514, 344.95201719354, 376.81438768954, 350.319564106599, 366.525029252669, 377.817366662696, 333.116230632514, 343.469461491563, 357.668950170922, 327.782902945179, 390.076825854448, 346.249378756456, 341.939561989956, 330.262151317495, 350.536180400893, 354.283137139193, 363.690709988527, 361.209148845831, 336.429911673251, 354.373202591488, 339.441445184907, 377.703725253144, 352.825654152795, 336.101134919033, 361.955228905138, 312.657457784197, 363.101612620252, 348.691125127979, 344.023551461674, 339.430443856221, 351.962899914242, 351.91706389924, 321.047236718466, 308.69894869568, 357.999356374405, 364.927281286048, 361.630706315413, 351.777730882894, 327.395357584688, 323.250362073903, 362.334071487421, 319.652246294913, 338.546634647027, 343.227345747234, 306.795427471107, 319.661171720566, 336.699586339402, 329.050627392606, 308.642084458719, 335.612987389673, 337.215379803656, 330.393858143791, 342.214426606874, 351.578108748221, 337.425059265079, 348.408185641065, 331.089736514042, 351.921643355513, 353.035236656858, 354.613097374552, 352.464413897708, 370.655559805052, 340.536303996367, 350.040387206265, 318.250296952691, 330.169840120274, 337.356752773048, 369.627023390644, 346.993809105968, 372.58391494553, 352.063638613215, 333.815719305852, 357.558561033072, 314.029478192616, 339.957034782498, 356.23813396585, 354.982437488891, 357.717893228805, 378.890632979811, 347.831647525679, 331.232004107114, 389.88711569311, 328.557628175902, 348.235502250485, 340.557210664156, 328.906809398519, 351.072488697868, 314.751697643653, 337.480691574873, 349.757134922734, 304.651752911937, 358.56104924881, 344.870187389266, 329.398356009135, 319.967096151351, 348.342755061446, 335.74443357211, 323.379799010514, 355.265377529397, 353.978420790428, 343.619865250134, 368.442262649603, 333.843440224857, 311.964728032698, 339.007530997258, 348.601574847451, 342.538074552074, 356.26244056876, 339.364924418933, 333.891501446605, 352.494031031622, 338.347001480296, 349.204054947823, 338.334541104215, 334.279531055426, 336.464544679591, 332.328560710155, 343.029229220642, 347.74856954013, 343.562085677175, 330.901375312161, 351.670387549421, 358.890612856119, 337.419579415452, 323.237450883071, 325.278575528501, 334.727156278854, 324.851207023096, 366.134130217474, 340.014543721469, 316.067245067295, 323.040830198772, 348.233550322066, 334.158268663253, 334.568133848647, 360.433726465696, 344.69655813695, 370.32160736889, 317.994636425204, 321.420584739417, 325.087882478417, 343.380010481428, 318.174872633289, 320.287205596644, 361.833666933244, 362.684276124322, 383.625704527159, 323.877592714887, 339.178853448689, 347.223926372944, 327.862604301359, 367.844479675213, 325.348773777433, 351.660434351918, 361.73407266744, 366.4440585145, 321.477665518006, 348.973792344094, 345.425453158331, 354.09804082804, 325.196896623417, 342.64319930383, 339.541991976789, 348.138466272788, 358.510365082063, 320.975550475221, 335.854439750422, 355.598528059493, 348.113468564381, 331.574340844843, 336.966183476255, 343.371109214611, 358.440872779445, 348.676463873811, 315.217364875675, 340.520372835889, 311.844163306036, 349.57770893813, 349.076859657997, 343.928634275148, 359.036341862461, 364.382768620421, 332.069703585609, 355.573691024392, 357.797380998067, 324.519510510152, 360.366123670607, 357.995115763495, 350.860585039976, 318.585773600704, 332.399464855494, 395.582255938588, 336.884432357711, 336.974273505496, 362.007947891667, 329.962314045061, 352.017744303015, 339.267226487323, 351.277659604778, 349.012927707051, 335.549537919388, 326.386694401407, 329.763757071604, 339.818028369184, 349.446206032013, 344.635791855278, 342.89320988688, 363.745495850904, 377.47246146924, 349.662246939681, 330.78017107167, 354.216443449496, 372.437260334805, 328.295849443723, 336.791609116217, 374.222707350962, 318.596713547612, 334.729487659453, 359.032537028153, 331.103439734287, 341.715010740702, 323.676797132355, 361.401399263102, 335.883287803827, 377.424249843769, 320.089028206761, 336.098096303666, 337.700158293573, 349.749847559284, 350.893887211023, 364.51308709589, 368.308306569145, 348.24535334919, 358.240235186859, 355.720866957239, 349.18326734012, 360.825383736013, 337.294446508408, 379.565395685979, 343.197812157811, 356.849493196355, 356.987778662313, 374.233531086149, 361.594865181313, 373.880292258908, 351.965920134411, 344.630202706669, 342.243807923274, 348.848673996336, 319.583815815198, 332.223107664714, 361.904134327888, 313.100592318786, 336.177424322574, 327.16377953228, 328.604039116053, 304.538281380913, 316.572418095463, 332.914547554791, 336.42513718378, 345.762015916764, 348.147293635436, 320.664653389911, 354.911796949644, 325.901939496877, 370.306011985285, 338.310286458191, 331.527759410991, 337.146635090438, 336.384072597605, 347.150537722933, 337.889218508329, 302.397813131305, 328.229376043473, 311.584832146213, 328.287727149782, 352.742235079156, 328.298725722477, 338.999612777984, 350.348202183132, 331.194841146622, 322.940499816833, 355.302767895289, 328.112066743406, 330.093950150313, 334.296087416635, 331.156909638929, 320.006007492508, 323.449420463798, 330.506398610169, 314.622505098986, 352.547773567705, 346.066422323723, 326.679368569151, 309.347093625964, 344.385191202013, 363.884064817933, 343.962872041598, 338.723280704773, 342.764377263201, 333.561395647728, 327.455187091074, 362.343728232344, 347.561880816355, 323.92990550517, 343.289821203424, 369.892631273522, 349.025617124841, 380.914162249254, 363.249135501686, 341.921810721634, 350.141406066809, 326.815601881904, 353.588114043128, 320.9022697999, 354.885108516715, 341.631657362239, 350.455709474888, 313.232511595421, 332.760173690991, 339.643847440112, 349.370193740408, 318.079585006869, 378.848471305098, 359.86113289511, 320.356285633099, 309.801709227357, 317.356554766675, 348.530594199049, 328.647218122838, 357.491532130662, 310.934527535515, 355.244602569576, 324.860335890314, 360.267176738977, 344.073663097049, 306.589282790336, 330.090836581325, 359.673435899358, 347.92215033988, 333.253910048057, 342.715427453947, 313.960957374539, 341.54792400771, 355.408931249086, 362.417728586403, 300.825342266134, 336.779310492215, 362.319316436293, 316.216699851357, 335.018009858354, 320.487507106456, 325.527986659309, 312.693520790863, 329.736872317605, 348.413893446731, 355.598831312024, 332.128850092906, 356.689009599013, 296.323161029463, 319.173591872186, 336.320660287855, 336.651898844663, 321.270930301948, 344.566105673868, 328.780079323937, 318.847739986143, 347.064913294366, 335.580045310032, 308.855132728964, 359.470993322968, 352.237183671139, 325.841230451407, 328.992011405071, 345.656569374278, 373.290111507078, 357.962049227453, 383.298258102712, 337.557347164476, 300.620530319817, 346.864181095163, 345.389384837297, 359.587897371875, 321.061605963069, 366.006677078007, 313.093335345756, 328.808103473427, 304.152939211012, 320.494481523207, 359.479507804586, 397.613153195938, 328.570580829723, 353.174163085415, 334.894075603873, 364.456957891966, 318.794204784739, 331.117152209993, 359.497093646671, 325.207625972063, 328.749341095451, 337.830258709719, 365.714769963344, 366.292104498471, 350.357933005969, 371.021416691115, 341.834999306333, 357.378551554635, 354.107610811197, 374.620763467978, 325.263346998071, 319.771924234092, 340.787353731708, 342.828331924051, 350.991331369817, 368.558902325803, 316.148513501575, 336.419437709491, 350.953575960662, 359.420116619683, 347.089249431377, 357.130025872285, 358.785322581119, 340.604540565312, 347.461230055695, 330.226300882944, 366.28891236993, 352.734050808794, 350.8129326473, 336.899277750735, 374.919901273486, 368.714542555331, 351.590141650912, 355.980171886273, 392.005174433544, 371.430455812876, 361.555344991396, 350.655931618964, 342.276937434497, 363.274409744612, 349.829916510171, 340.120078290511, 346.993098022149, 357.393279909939, 324.06637020675, 346.540670359488, 337.672604144564, 323.418699321266, 344.118457023534, 322.111209079884, 328.81088841189, 339.343391631156, 342.204710964331, 344.599868325688, 325.713307371483, 349.215731265996, 359.88504144127, 319.36003600358, 334.059540370563, 333.727743432038, 342.155855315042, 348.704238115827, 331.063224123562, 352.169966681285, 330.389924450764, 328.586913199283, 302.353344876183, 320.574781770104, 353.637221090847, 333.115326699708, 357.245982882588, 341.730909810585, 330.239961711518, 321.546698298006, 319.375958420771, 331.328383344327, 323.286900239078, 338.740079278934, 346.907080910329, 346.123163422055, 351.946410445645, 357.571992091765, 337.542508324445, 347.49663050638, 360.774661572653, 372.789975533482, 347.068559651853, 361.682058545543, 332.96211142368, 360.573383730248, 362.29580270521, 342.281618227996, 339.601690901782, 326.85584701429, 364.589270642919, 319.536870383449, 317.386297809355, 318.53103318547, 382.545506409703, 336.624217500596, 379.392427471604, 361.616683955668, 363.036060869644, 346.683441846266, 360.016473659811, 334.834508491019, 329.086319392242, 360.316071042687, 336.631917674428, 350.97629911234, 341.108806043599, 335.324536820077, 336.480347869834, 322.768220554651, 348.814803410619, 342.327029858047, 361.552423265821, 351.331505244464, 328.385280902455, 320.339726254541, 338.208086764039, 342.973671462974, 327.946677315453, 364.398720522099, 347.461990949589, 344.594051999105, 317.072439299047, 331.319379391623, 321.859802475121, 339.326994038885, 366.682533351448, 345.943048949895, 308.538511653082, 336.168436634074, 380.437372780891, 358.997843826819, 323.279501275928, 332.610962514356, 352.747597583503, 336.503867800496, 340.185728376578, 344.097933148105, 338.470023340388, 354.38338887349, 347.884521893701, 315.679512570672, 352.519035209515, 324.901132016026, 331.626489163743, 349.444499972707, 356.440143559626, 363.365344413278, 343.590142796796, 315.146094944627, 379.02430148592, 333.194252393599, 362.510379291572, 344.159639737477, 369.433556718503, 326.357970777522, 328.234257997536, 343.25718177018, 346.68482243661, 338.703220339454, 349.796333303688, 351.478709947254, 355.822242597113, 344.398958143241, 336.734826268618, 352.09538059581, 344.945245750585, 343.269233269804, 332.326419263701, 317.761130063235, 330.123296418335, 332.709866364823, 333.646253952268, 315.662759617381, 342.55216641009, 345.985133605289, 362.965813986759, 338.767708697774, 383.892780360123, 342.722428168063, 329.241793503053, 357.633941079556, 315.981677617367, 322.006543422983, 313.415193668677, 348.228765725928, 318.058053649816, 332.326280630257, 356.154054878148, 343.466880139494, 350.489527331602, 322.361529496732, 322.320139408204, 317.99133073606, 312.314227782228, 315.496985875527, 337.226270057145, 340.843226578739, 327.656830176343, 349.564934546683, 355.81935567117, 328.463798775494, 345.780920208231, 312.141061110233, 357.368808855515, 347.447499080062, 343.849927484614, 338.400421911559, 338.637367911067, 348.793809761032, 313.599442624547, 336.414335397876, 344.50244910636, 350.040386953857, 339.317571022086, 365.090913475681, 336.910613099467, 370.91123237966, 365.125374738091, 356.284895478723, 347.541184095112, 364.911437446837, 366.673289927143, 346.569816744671, 362.108493354282, 356.048311098416, 358.724276788489, 332.624615262757, 352.05027394925, 342.665486998384, 357.900773759035, 357.470424215337, 334.064545188145, 330.001590764279, 368.557185097664, 336.311768328048, 348.552747850339, 345.193747154536, 353.884149639923, 323.911791818238, 314.935726374284, 327.506610359508, 354.190545939112, 343.530950847225, 338.1054129993, 333.355074312317, 345.929563345804, 334.783639102813, 356.886306751676, 319.856015829292, 362.106513946479, 365.63870920648, 360.168315102755, 335.764773375276, 330.10069384792, 340.959900573875, 340.089869598808, 337.987065736579, 331.723980385465, 347.656595507828, 334.500010093182, 363.067418722409, 319.976619513373, 330.878925590531, 360.155654476157, 326.313198216627, 303.379560546352, 336.008999078393, 319.808844280468, 327.39934661472, 372.737422600183, 346.035915719915, 387.383754899668, 347.171665697169, 365.160492674155, 348.147697834667, 319.033739793386, 369.925431923189, 341.506796455032, 336.896194021491, 323.81746105924, 350.432100965126, 365.547204209317, 344.521901500507, 392.036307135546, 362.541413778227, 340.319752859381, 328.185606269008, 359.063835016056, 342.088846361607, 344.559933871499, 352.375303010356, 344.536306844173, 355.872146238118, 335.647972548603, 349.725864039595, 339.872210227855, 348.76210049692, 354.699878603238, 337.439841821607, 329.961565306293, 378.131483946288, 333.830288534954, 346.17735650528, 342.564238682148, 368.805480827679, 345.044521342294, 362.379355300341, 362.198787637063, 388.490297513371, 324.68991035831, 347.111348034509, 340.47919354935, 365.45208056316, 343.566407232416, 335.365393374828, 361.373368287152, 336.955434014581, 347.311489702854, 351.579604886117, 316.200993784306, 346.629974010269, 358.079161333056, 355.401464467975, 367.942886312322, 357.901090228615, 367.888040282989, 334.503502221142, 330.759455757893, 356.129206707874, 339.344858964886, 332.461081160367, 341.447517785582, 362.311059237244, 355.003667791905, 331.128131769489, 338.061513395816, 346.680006759529, 370.629038000824, 369.056088994993, 331.028081555617, 354.772579519374, 367.03977928189, 309.109569784663, 349.838587948214, 332.670466747125, 383.351651856762, 324.474340270869, 361.980963983132, 360.776383029807, 338.653042613502, 369.11340792091, 374.811078191265, 347.436817850805, 337.024719037325, 390.075615079334, 340.077767623093, 367.220017061942, 341.342025063504, 347.747246375307, 345.536921884603, 360.303185291552, 311.740847571086, 348.030888386493, 374.647352727903, 310.66729119357, 332.116999405109, 342.090129072811, 348.698367568175, 299.149337060603, 379.930860117011, 340.22675320734, 343.218227058436, 320.257319875924, 335.58252580014, 347.909157528999, 308.813572411645, 346.395656197011, 338.390937975924, 350.02206477332, 356.542274961802, 340.899536690332, 368.319618656779, 334.254160482282, 350.698631459021, 339.596136236776, 316.749423512913, 350.68538064909, 334.429602117174, 350.973449511135, 343.770743913153, 352.845830580858, 345.027324556527, 350.684786070395, 365.005622453925, 305.329622186834, 338.472070635571, 337.2115048433, 322.289482958892, 341.398090410352, 335.697129683904, 319.580661596663, 339.801232833299, 315.186746546043, 320.622051268051, 333.880521517308, 355.784567207539, 334.720990023383, 366.555508527538, 323.69888243933, 357.617140831848, 330.450788195756, 360.253314142426, 309.650141419275, 306.919896052762, 356.022255442349, 337.58812825403, 362.89274878189, 339.856677781857, 317.295462222113, 333.939463180675, 340.942947172229, 368.988110354983, 311.174858334413, 367.109517376061, 357.863845351745, 344.382459075225, 337.1637469683, 332.000027183804, 336.893334330687, 348.850691277643, 340.853321850588, 327.888603643015, 372.5429079652, 332.045739628231, 340.014902568929, 342.80104271521, 345.230519853386, 338.205090824359, 339.618418394934, 346.446993663041, 313.681140297919, 339.950373853329, 330.160136654535, 343.743091340473, 378.257204814104, 331.221336849854, 350.069189616648, 298.544855332137, 357.756736432816, 336.604095977534, 325.6204485999, 351.903966014971, 383.157107628474, 332.266570063109, 324.739205775266, 361.520981780532, 337.226769155685, 338.796146977581, 338.711858490148, 336.509270274799, 343.913139326257, 332.524180340883, 344.391925436045, 317.741209411522, 326.830690228601, 335.106973209952, 354.061609119954, 359.247980269313, 317.279927936488, 337.011696899091, 339.766055777678, 317.86740808506, 328.920593814816, 376.683382799905, 313.221758282052, 355.413936752722, 356.825233327811, 331.134594299399, 370.719176539518, 338.591207572922, 350.565629063049, 358.027167747726, 336.927259881141, 360.609066604082, 376.297208122956, 329.799205941036, 342.147491101109, 358.32518384037, 351.126033181071, 318.063996158646, 343.530552924739, 328.78124584677, 342.672874091895, 347.112703299572, 324.681103415656, 305.925264233967, 339.240129984454, 356.80474473115, 336.189566431951, 360.294032427557, 349.077813446464, 333.795345960285, 339.342515281886, 315.116784912868, 332.834594046472, 338.569290094094, 349.752849702455, 349.15531791622, 320.116862620093, 327.701806642168, 332.570203301224, 369.599288278559, 339.159794205646, 356.954828107296, 312.364359444174, 338.506199895263, 346.223077157377, 353.316637929814, 319.374535544847, 336.914075767841, 344.191837600089, 334.106979044125, 321.030340840176, 335.616902813421, 324.971155584789, 319.203155687398, 343.794565824948, 347.505431749961, 314.342726713803, 335.477162531204, 331.1991947349, 329.853269800682, 322.69435312178, 338.829162252382, 362.969521494521, 353.575560190121, 357.491738851237, 345.859106577496, 322.95333910328, 335.33963883646, 352.039784747981, 329.641857797775, 345.205942458502, 344.783894353407, 337.467471243029, 399.04195032621, 370.036058083226, 360.499876777706, 334.770301941482, 327.02905806515, 343.127177761975, 322.78999832172, 369.673438446082, 323.914111594337, 364.588015274941, 360.203238005903, 379.904388529465, 343.529187956232, 362.703048443903, 363.061758641686, 330.264408080708, 369.332422394139, 388.530012628465, 322.271716053836, 365.293936564503, 349.937226889155, 316.357265881668, 350.584180418302, 321.470159802704, 348.738330755224, 337.31313932609, 358.04433896315, 354.692232600517, 343.581415639966, 334.802137360962, 354.268966828449, 370.776007202237, 357.829289271414, 331.269278156352, 343.640961452678, 329.315248716719, 352.272902722637, 327.91183224834, 344.757030766281, 332.648869596741, 360.788224032532, 369.151931794759, 344.610104961896, 344.133380918724, 310.889656586571, 359.087329056759, 346.465951406066, 348.456492671284, 339.61291711539, 368.403700620539, 303.951284812864, 358.480497169017, 369.772663363378, 318.033386230458, 327.434537698827, 342.860287825088, 380.387510809805, 354.357792027346, 361.063120501719, 346.862593108091, 343.757484868243, 319.787735106162, 338.760082044443, 350.479831965075, 356.001714616899, 350.413464508716, 344.187910978391, 330.091166182206, 340.843137700833, 340.552639468546, 362.733252961951, 327.058999456702, 359.775288285902, 363.166673628543, 358.797903532144, 324.080284330512, 359.481022673889, 319.776459066788, 346.062370994653, 381.247235211558, 338.162715039257, 354.780980109433, 358.205250181998, 336.817776769541, 325.220649980414, 324.412663379636, 352.619531573362, 334.283002472383, 342.87179712817, 339.414250144767, 354.313166645197, 332.229886820477, 341.598582008739, 328.016245462066, 318.71531387537, 324.751313910859, 359.726470576922, 360.307366370971, 334.730495906442, 387.79357486472, 346.545682833931, 340.312905886173, 333.181197114474, 308.190155025225, 365.65403332487, 357.436377404522, 327.315098764709, 356.338191654739, 368.389227004627, 338.427511211805, 334.128046028249, 347.828208598286, 348.979770255917, 342.308720688431, 349.152268306495, 387.770156800923, 338.307012294626, 376.663978902063, 311.89083538285, 339.755229017382, 340.531355160161, 332.551051369402, 329.060842546275, 342.67739473297, 350.734956289105, 342.694865477698, 348.87230442786, 364.110627279939, 357.665162122296, 348.723639126023, 332.693405271194, 359.587321917761, 353.708631860188, 310.877293715212, 327.25037989647, 364.116567221654, 365.070286377354, 333.011394609942, 337.706757170099, 354.16783730481, 371.796995673127, 342.330406056281, 319.675211406461, 359.561591055734, 356.059906398323, 361.328189738008, 313.589588079689, 336.315357625378, 339.467840111169, 362.460509161796, 361.668515773788, 313.432342384438, 364.906224713175, 349.727188527196, 363.000183559089, 340.248300913627, 348.245242891721, 334.140408443383, 336.420854156812, 304.10916289241, 331.15649109323, 352.380988322333, 328.271906349356, 341.390999048045, 335.313210259566, 337.311641448122, 345.213804961157, 349.43683783466, 355.897777698502, 357.395704173398, 336.624117449058, 321.588232552018, 367.992621085499, 339.855489821346, 345.114762221728, 338.371593221028, 341.285989745544, 333.476340677481, 357.176297420242, 377.020589188226, 321.780199612381, 335.66203602738, 365.783657188235, 354.353514520087, 349.477391459556, 339.533820592229, 354.629877356964, 345.902894442667, 341.49262730373, 342.796311037784, 349.448594909649, 349.121467353596, 343.599549605866, 364.619708075239, 343.523856127972, 346.536207650277, 342.929997404376, 347.746146697677, 356.1375810483, 372.945766489796, 345.184039394903, 334.241618749075, 310.502954590241, 341.122717623577, 332.138912500009, 322.028887485966, 358.315060398006, 321.177735583419, 307.696155300558, 342.339917060505, 348.251695719143, 333.221350541507, 355.21530232891, 364.764168195099, 347.217923407129, 344.820043191416, 339.478893121902, 339.167619527485, 330.278349445219, 378.070437621779, 331.222505690024, 335.665940700522, 359.975274473405, 340.61501714211, 326.979520683121, 378.239830769004, 360.601539742312, 349.243716178964, 336.202791357456, 332.691493384447, 364.544614217758, 321.593875646793, 345.936029622414, 362.018059513591, 347.371466380799, 346.967888794813, 351.149916908892, 361.357151775689, 339.153300395093, 365.216983924809, 339.096710958242, 337.805778121116, 347.495853115103, 351.693945942123, 347.681544846744, 347.650061101798, 342.736413649753, 384.248826006107, 343.694439742175, 332.870375713807, 356.45175399062, 349.80716134299, 350.534737058674, 351.36654205759, 324.47014801301, 338.102647874711, 368.302586640737, 338.632650354246, 328.868284701512, 351.361119554979, 357.010072858251, 374.372602930474, 311.67198850659, 393.524092210992, 349.616949428102, 325.092897734978, 360.190538361548, 343.121580391817, 341.21987194082, 319.859802812292, 363.7610145791, 366.244566718612, 340.709950518203, 335.989501938489, 359.441225708729, 344.869520999039, 344.715071327009, 370.626543719746, 322.262064203356, 314.989733818041, 319.188460756988, 330.691272859908, 331.737559665215, 353.08681261599, 351.698584433382, 360.639416068682, 382.804773215385, 356.965855166725, 345.092157296644, 370.563564920216, 339.809370973564, 315.270776449101, 351.54753215045, 369.46465622816, 330.136212387429, 362.944443395344, 349.288559260124, 345.073074794487, 332.489083978611, 325.674451261199, 337.302337428088, 357.556260784097, 347.135718360726, 339.060914359825, 334.07627235782, 349.937046613466, 336.405441001165, 364.82649600724, 366.303155861372, 346.930772075878, 350.73677051081, 381.969453914448, 338.712537663567, 359.092078967657, 364.930842084061, 314.288931714355, 357.700989280626, 344.359615451745, 367.159807803084, 391.815736070192, 342.378554469075, 362.846991055484, 309.689654833973, 347.427235331716, 367.806229892457, 334.778908077395, 362.918426163975, 345.393438384616, 307.418125498022, 343.097179722302, 362.343841810375, 366.14415603612, 328.506935416241, 346.523244944259, 357.105215376707, 332.634528036319, 335.282816788253, 317.182209988586, 378.502129944573, 336.622338588221, 360.133598827707, 362.242844354917, 335.385776947121, 372.542599297564, 334.602058022877, 350.220629467038, 325.37693945959, 318.642774677643, 330.370187976586, 335.857638173822, 336.56884924188, 359.454725773573, 340.677932422913, 372.214891649704, 334.818115526599, 314.413601440923, 354.7037828602, 349.441501649432, 348.552646293465, 337.863922877468, 381.132737029614, 354.158971444092, 338.104539732126, 335.041933713696, 339.362753398108, 338.518628435244, 366.582159840592, 337.705456823937, 359.524023103377, 355.500231204361, 345.4373696017, 348.822656316985, 303.873328497367, 329.976017254208, 361.89368522988, 356.130145039963, 352.281826138108, 317.69297977678, 328.199559151487, 361.635203247449, 343.583236988993, 351.345425731347, 354.358418613093, 329.55659591734, 359.279864281128, 335.861552693685, 338.843448268586, 363.755055488187, 327.500821843848, 375.747587117787, 322.915214645435, 356.312383206962, 345.27132523212, 346.948577022524, 319.823971504853, 332.822975479289, 351.181463351512, 340.261431853113, 335.668492918571, 342.050817581593, 369.539434564913, 361.014096449747, 305.911023458479, 350.878363464031, 344.519564990276, 335.324982678834, 381.747366477584, 342.225184096952, 349.37974921703, 355.114559336549, 355.130972862899, 350.941950444438, 336.457361493315, 347.454527466678, 324.096204422165, 334.388013140578, 344.172488668367, 333.07545173798, 348.582771151755, 331.029952702047, 304.632270268523, 345.294228210797, 368.293104277808, 348.700337855623, 332.423981336829, 316.307814050362, 347.889450879462, 370.436605186815, 344.540765433692, 343.684074927008, 327.187287645315, 320.109389159279, 349.78669128901, 377.670407280476, 376.250024418554, 330.530992495633, 325.9787730394, 330.105676804929, 365.111197113476, 344.765221607244, 372.22141950134, 350.211732928842, 342.953196171594, 367.721278344884, 358.176318772325, 327.491813315685, 296.6455092688, 340.561249502741, 367.667916915318, 353.898312451175, 328.894781677876, 324.981915903917, 354.795720228349, 356.679678741719, 309.888215938759, 378.118661990065, 352.102417442738, 348.421616262003, 350.039254720113, 341.614303695858, 335.193264420352, 332.613388016717, 340.085963433635, 353.366676489998, 315.402157639637, 373.392141070581, 331.540119266239, 366.078655039815, 332.272051655517, 337.037781421914, 336.752107456351, 342.847986043053, 343.34988265002, 360.120168165625, 347.375208331739, 312.313294778975, 330.493248692015, 353.260119981329, 341.548868331081, 336.196928685024, 348.078796614228, 365.49068208513, 334.473540027344, 354.168993744685, 372.280226000009, 325.622367465463, 342.796444266439, 335.192904431173, 352.730602418676, 343.355532309642, 371.25969938782, 356.218128765447, 337.578268272869, 328.947899905914, 349.144071372874, 336.994930609836, 380.744179941169, 368.542907101128, 343.517010337663, 351.272573508451, 364.167379796547, 342.8881585699, 349.560401345643, 340.04328560268, 373.063425846804, 366.415139635804, 344.577244240611, 370.214016878115, 332.388724266867, 320.516991609688, 343.03683668128, 361.914487081857, 362.36589646977, 333.179559501301, 338.195994897894, 317.688079118466, 312.318496001951, 367.626850281656, 350.908880831982, 341.734955474566, 345.184137769277, 322.108225885189, 301.885137250056, 367.492615147022, 306.748855690773, 318.933834692118, 338.372729580375, 341.305444743033, 341.510153925916, 352.810133776679, 354.895219877965, 322.674214282216, 342.951694023612, 316.936522327827, 356.628721375744, 335.282767029907, 336.980545995533, 321.927583965429, 336.287882730163, 356.845898328609, 314.694011450077, 324.669939013749, 333.786659622515, 350.216157184583, 358.013906967939, 374.883233349938, 360.240498231339, 323.847906369248, 344.533154757532, 348.536988472892, 349.510626066598, 332.05960442861, 353.70477567822, 348.788039511148, 315.075997949369, 313.586361501551, 333.19440031771, 375.960610748788, 371.169218040272, 335.240935914828, 312.530798011205, 312.709052876227, 396.210112931148, 340.739599515933, 347.912484324621, 328.660495089423, 361.387680469695, 323.380650142445, 368.276234966065, 338.179578002611, 346.119922154889, 353.975934348348, 355.160266804321, 329.18519019668, 357.130700640983, 323.845052483549, 343.395870052172, 361.028827103704, 347.919713178168, 314.748450324538, 311.129966389135, 363.13420557853, 345.365872585469, 335.532873333227, 328.89462906425, 337.636578062405, 333.406048937851, 350.55334273823, 312.258063910667, 352.641376334571, 339.319854760205, 349.360643621289, 347.750731374883, 353.62934918792, 342.305194119093, 366.305912703846, 334.944565736778, 331.405510155238, 354.329470922621, 331.339708934776, 308.225499220066, 340.612997391155, 338.433560441473, 352.712721879876, 358.514775621503, 338.055273744944, 348.600760689147, 291.732759869153, 366.112993391262, 354.118467432113, 383.338709633996, 340.191384717533, 340.223328652815, 329.265988340715, 346.773484213224, 360.202619245347, 328.179489809786, 365.076363280405, 299.66174865992, 343.635785740881, 338.998956220407, 365.766864268193, 315.048814600074, 332.586974213002, 347.701959881453, 377.241624201135, 364.938581340798, 343.655994920831, 323.50473706257, 341.634269537597, 370.972187794916, 365.120892571649, 329.049889610615, 329.833760304241, 349.99792010281, 314.143534082838, 351.669795027921, 341.019662880334, 334.186350722354, 326.841232432298, 351.538324822207, 309.258949286288, 363.043166158755, 338.038551715577, 336.706439872797, 357.547132861534, 348.060721853335, 320.233954734316, 367.740387311569, 311.464569362476, 343.578939089401, 362.251708294633, 356.167035254243, 325.211425775596, 354.227408511446, 376.282828085846, 340.210839602653, 359.241278919414, 323.299926798759, 334.300502478832, 345.894179646541, 355.888606666165, 348.82479704387, 336.279914224101, 330.773961818531, 374.130017889079, 346.116864054395, 344.387460520401, 320.572496897349, 356.022280128342, 367.192439951436, 346.927364297152, 306.350449045181, 331.67450208175, 310.419897785668, 337.915472053703, 330.658694610648, 349.022447922006, 327.471477263867, 345.206190570965, 363.371342231614, 323.505585588021, 352.215842708789, 338.871906212631, 345.177293070969, 379.167150830416, 337.807838377919, 353.121960458018, 360.441921463525, 355.738148843959, 353.01720730015, 337.554170417588, 339.100324497484, 353.556506177497, 336.445699121731, 336.03407099504, 351.161701815506, 332.792540971089, 335.840476330808, 333.985056711179, 317.72973545083, 349.889268816925, 333.160381348124, 341.562123717734, 354.017225394162, 344.680085221612, 309.369461075021, 328.599348769921, 333.323994937281, 327.506504862644, 316.558606475368, 352.175248520657, 337.88124303927, 360.558048701688, 363.280691822382, 354.330801320847, 345.167455691484, 356.532286460681, 341.283852065478, 356.959142392904, 311.694546259725, 362.268320987171, 328.962304142633, 369.422762511846, 352.463209236334, 350.322923714836, 356.521430023468, 322.985699012385, 324.86067468906, 374.397033577248, 337.027842022711, 341.133816183988, 334.149595108438, 369.819496380237, 347.919773904381, 344.514123753517, 325.18413148834, 347.169792131175, 350.222188431933, 353.80970993121, 371.957339945351, 324.080787092061, 362.356991574511, 331.162587284291, 337.770269620154, 325.685875184185, 339.900435800829, 350.323808751408, 366.612111507037, 343.773527750772, 347.751399384494, 323.470652765065, 374.653213089918, 370.199288193381, 359.954527723493, 371.945396772975, 323.684750199582, 357.315449314246, 338.259359883934, 370.283349669223, 358.329860651291, 362.834111285437, 342.941864954143, 339.327722299063, 346.409646266194, 351.959350082276, 330.498903599126, 353.866200426309, 316.430681442098, 328.471035397339, 343.166303342176, 331.681970838777, 332.80574090031, 347.102902572534, 355.152562457866, 347.12393064239, 359.250378112517, 349.282470695885, 324.581504182466, 349.59783933244, 348.356269775745, 339.19847750689, 340.674994000945, 364.961321801725, 374.603910129956, 322.613699166833, 316.402608687643, 346.313757033662, 370.466698204289, 345.970925552177, 375.373515429799, 330.670494361959, 333.639351544447, 323.578353862325, 363.188690097328, 347.437499150222, 347.003803928755, 313.643605143831, 320.917923044196, 363.383313582777, 350.468702166702, 351.433926477699, 330.55554392503, 327.860638713015, 327.154999955819, 338.399711650825, 335.047785848607, 348.642683243463, 349.68506493156, 346.900226484774, 339.334441598613, 359.944913055386, 350.732687170271, 362.461404404044, 343.473615243244, 365.818650509994, 336.629906184646, 356.158387608309, 328.978319908545, 327.202700976666, 320.903816942813, 336.769411702334, 321.212169382021, 349.058332800583, 335.681767330807, 347.139966786589, 338.186322267005, 345.018433878088, 327.491739653438, 357.51696916899, 329.510197648699, 327.28186109009, 343.536433624617, 359.54548500476, 334.631276249485, 350.299848834241, 359.403726468861, 335.423462248151, 363.824811501696, 335.442783357064, 383.443463938216, 330.009942357358, 368.825519147866, 361.626655698832, 349.691235654915, 332.693558632168, 348.585582203946, 341.265861828632, 363.393619382081, 323.777832784307, 381.022484215527, 337.901891657796, 374.936798910024, 337.65391847442, 378.312196993678, 384.368167342281, 382.860677855159, 356.742848220688, 307.16069779412, 357.232059668466, 341.214297473444, 335.410898070696, 347.348226688405, 344.695067883023, 354.349036165211, 358.010662134082, 347.867984415515, 343.454342453697, 341.891620742432, 314.414106205849, 299.656369077514, 311.249845548278, 343.192202999774, 364.338745142703, 352.104921391428, 366.350361368093, 374.068679063728, 351.298342978999, 342.904782010303, 355.992656651156, 353.801991986076, 344.649946438122, 350.242395409638, 348.335750461688, 358.756371147015, 360.738680027582, 370.889052865404, 339.24879075361, 333.251915106406, 332.019341887573, 364.125734200008, 333.926044052183, 373.255147736041, 344.822053580678, 347.057827872334, 360.947642053979, 339.908196688066, 332.961817865048, 328.745619078257, 321.038023846459, 345.102228704383, 339.311374297372, 335.332796020307, 366.465755767863, 371.831205927681, 344.894942463801, 352.121841843269, 354.866752004134, 317.535251933749, 359.550015940613, 345.894030549582, 361.814368317102, 305.243018079925, 344.240253265329, 343.895531078201, 328.638725798992, 349.831489607558, 338.959015296694, 317.256145270195, 313.68124986656, 344.043647822709, 344.757967389055, 354.337253494753, 335.085922728883, 353.856166247793, 341.959102502939, 349.164568456647, 346.775157712944, 341.060177939073, 371.695173070879, 345.443283477341, 355.3623563801, 341.613198058076, 363.382389431293, 357.750252458464, 330.153677791522, 335.040625985416, 371.453695797803, 337.843390096807, 311.053028318669, 319.206084647079, 335.563029677469, 360.150045174924, 362.816623781611, 342.989860319728, 334.912597530151, 343.539487628733, 349.19769299694, 346.669442775685, 344.709808989747, 344.71118246946, 334.336302668043, 337.925137426964, 367.128378693414, 323.158421854239, 307.315812720916, 353.045904076586, 331.161264480964, 338.612003729501, 321.273737598875, 343.715913175117, 328.903477250689, 343.271561904867, 371.563699000194, 337.979933267416, 337.828996152974, 345.63882586324, 348.097939879293, 358.083210923088, 352.622079901747, 357.306477357045, 359.00875840776, 333.932831255064, 332.043773081958, 323.128066101731, 325.799120149824, 315.971000912229, 307.072420203063, 336.434470830243, 306.534002292409, 330.273666846418, 339.464433334176, 338.851893944952, 354.149284742963, 333.858480888061, 352.198529437113, 339.467054762032, 305.592108206161, 336.210302494685, 361.870579066666, 352.925327769152, 350.984417741552, 327.552567768508, 350.601728975817, 343.102281353415, 338.302169330089, 359.758939211542, 333.485588900333, 326.492945433116, 341.060371112599, 335.614752120357, 332.006523656496, 375.864665262999, 364.799191474399, 357.457491437144, 355.208221894999, 356.496504943986, 335.917089883034, 350.613944038076, 349.065906435929, 329.211317025871, 306.627779301121, 354.65678555496, 316.19826834097, 328.788878779016, 370.270348933399, 348.480264883976, 340.660378891106, 366.076127910131, 373.544790771653, 329.5042497689, 356.269047626369, 367.146109761359, 362.192557146468, 345.368072513686, 330.165930310795, 352.173400299429, 294.458645487849, 363.252255131275, 346.236587733307, 348.945794395733, 361.388044321331, 349.744473736436, 339.858757209099, 349.323648920039, 345.21699691667, 349.272177650723, 339.978204905588, 370.074436192659, 343.373506747909, 342.871279724889, 357.531364998203, 345.416307677118, 334.500200981126, 350.967263608372, 345.350307620723, 305.789547777112, 382.346176582204, 331.41320383285, 309.763392638271, 371.117864933833, 308.9448982979, 349.248924519419, 356.412139361685, 340.46573798861, 339.582462298073, 360.340204667705, 334.180277007155, 350.377156677153, 324.875433888022, 311.239814148207, 328.607653880427, 360.376177861851, 362.188092408918, 378.294507544435, 339.458966010247, 353.485055056789, 335.577820161549, 321.423164039296, 326.877641509796, 339.047086967685, 337.204205400621, 339.233635323463, 324.410496284589, 327.364677165094, 342.281965349639, 335.474963046681, 342.86905235638, 355.650460596151, 352.789644296424, 320.623349291092, 366.751452568184, 324.978513076746, 332.171374517886, 324.124833173413, 365.511956984916, 351.817535184836, 342.174225850503, 314.864572756683, 353.527722147636, 359.449113323299, 327.302477961898, 358.608629168328, 344.1482461522, 361.529636549893, 364.832665830311, 328.286547690211, 349.665469256163, 318.910623368909, 328.244776113851, 331.597390972346, 361.729145035142, 337.816497379795, 358.984580098464, 318.263155580551, 332.86553545485, 359.527389778593, 323.80224308325, 326.50968260043, 379.527623786122, 373.820456262718, 346.788004238576, 370.830510099243, 329.713286238503, 321.575574220834, 346.049784941594, 335.245941601073, 305.638389913306, 363.485402097858, 356.110540088573, 319.892352104761, 348.728214174166, 354.609978501107, 329.126824173523, 341.8612996539, 325.686603319674, 353.372196599425, 356.263314486359, 326.611860820368, 349.440464903471, 320.239280284148, 352.67243430148, 358.161659165305, 364.686082282088, 362.263560300205, 341.802707596687, 339.956444582587, 349.858926163086, 329.430864482085, 356.247425897645, 356.051348408587, 368.83084911232, 342.583456995384, 356.309030288334, 353.076288938582, 322.745073375341, 344.382726986806, 337.831262496688, 357.22671228449, 339.626541347578, 365.408292270521, 363.557786796895, 359.034042664485, 346.665160403998, 342.284079202046, 349.08706460149, 366.586492468672, 361.676070004175, 391.112076454487, 328.009494766377, 367.543517015278, 353.623434960894, 365.824516461832, 349.9084577498, 348.39902489095, 335.414729399291, 312.962710057015, 317.941811770542, 344.557403297603, 345.059725783351, 350.388727983425, 377.656325427494, 319.834965579489, 339.318198187905, 374.507008021038, 354.278769642941, 343.3268533444, 332.693765736698, 341.761911753316, 371.98987431051, 319.440281889894, 343.269479978333, 345.526172328263, 344.694349966192, 353.678249820504, 335.395477104046, 359.741192141683, 365.217506928334, 353.546919055707, 341.017803642672, 317.795292527678, 333.428578607961, 319.392917773255, 346.182394528739, 291.681623710182, 383.755261241503, 350.432276854918, 358.798522116985, 312.866975342909, 354.547745736649, 315.854613019267, 349.773264155284, 318.056675537677, 332.451605286538, 323.662875791706, 355.247444949527, 337.424868036075, 336.261327843446, 353.013354036351, 371.076575146881, 322.353639213119, 314.406489695857, 350.550256718115, 367.413609569804, 398.692873518554, 341.062401223631, 328.05056300692, 339.228966440606, 388.353295721158, 332.685499827506, 338.682535319271, 371.751101715882, 335.861375754428, 330.791861921352, 343.21007988306, 355.578403369239, 353.865452464908, 341.023983943117, 337.37362446874, 323.203827246571, 339.335506320687, 357.527782141432, 323.213734316732, 367.213041596864, 376.239345313613, 341.448569467091, 339.167681684267, 343.334389605105, 340.418943737905, 350.383485080901, 374.398649847881, 347.14609868723, 363.377485519367, 336.29169310644, 384.185507736506, 380.609938798395, 331.113990714885, 337.243045511452, 336.973070268381, 355.605088915424, 333.396675608397, 339.755685367209, 315.416383681399, 355.051429752844, 340.998946582701, 354.514624073942, 357.412125307064, 319.258190686483, 332.945891036589, 350.397858265962, 357.813645887395, 311.621522077464, 377.948573448563, 348.091032043857, 354.369851319977, 314.511049808352, 309.62441456665, 353.406014254704, 359.747899293928, 329.500248903747, 362.214170204596, 343.051498868171, 317.847875740874, 330.593681615481, 343.604749680757, 312.706905755154, 388.807775789734, 364.823118865664, 347.51914783664, 339.259598030601, 364.248196083903, 333.481303415943, 355.403468206543, 363.801353893911, 348.185018116191, 340.999425456079, 386.936616630801, 337.550257242239, 335.792466079734, 322.741178173292, 343.446563216636, 314.548905028627, 362.270662927898, 325.553589055742, 351.548732460783, 331.87450196306, 356.029156225224, 356.956624729967, 347.999129621791, 336.349937655218, 321.957787530656, 325.713357887898, 324.791607378156, 378.175941148323, 340.431099862931, 351.774132355396, 334.645827934317, 354.181779453829, 343.960543677167, 355.582080976817, 355.684616828263, 342.07787011601, 313.52070690262, 331.575779984803, 350.37282944053, 336.744688405436, 325.672444040597, 343.132849744496, 338.745618319932, 346.872312809356, 352.386079265966, 322.366579269865, 360.532609139558, 355.167698307336, 331.30864730047, 327.638443752822, 321.224320362562, 330.341216024043, 362.496282865418, 354.028498780344, 362.147391738398, 342.193615256987, 340.855397004514, 315.401559896499, 327.336749681464, 345.502196683743, 348.182741487646, 341.471981932261, 326.032292329572, 350.450427238083, 361.041089994603, 333.692182928301, 338.755670835081, 344.414077314443, 336.408084170443, 355.309389633489, 363.397163860373, 331.486607469002, 372.085746935651, 327.537711431693, 374.22595259713, 381.855757725705, 343.086311578439, 353.471318694093, 346.945562377732, 349.787287650423, 362.295945662643, 376.655942393694, 333.153326126554, 358.647428882952, 339.726582747069, 351.202902635743, 341.232939249788, 339.147060472294, 326.13173137957, 339.139957515792, 353.517076756218, 367.696475389466, 359.372566895315, 342.403673789642, 364.574980959954, 341.486962543867, 360.936147916935, 369.60047400012, 350.754542832329, 360.511961735075, 340.564922100659, 347.716083672482, 336.291019794331, 346.193480585884, 351.83250122018, 334.956738111531, 371.991834128578, 341.437936426947, 358.632775982902, 365.277383862177, 315.508445767674, 348.666722730721, 343.618197968194, 317.090477495326, 340.652187252307, 329.580388097017, 337.335479285474, 346.729600254206, 344.932708478555, 381.82631762355, 323.784411006265, 335.788065579533, 364.714632644441, 373.657697828031, 325.996490454566, 330.826599488889, 336.640024741172, 322.670926495829, 355.693246564113, 331.295579436781, 378.495208442372, 374.204827859032, 369.351785123012, 356.716631164345, 373.950122113913, 313.781990010661, 332.309186408462, 346.73318278139, 338.636172478624, 335.125291001909, 341.720937026237, 352.472217346477, 334.529195307795, 315.74547505755, 367.158018938411, 330.148957488353, 337.08949410388, 321.9829570134, 346.733920777692, 325.407517677585, 318.918914066935, 328.221318974602, 294.198591083069, 348.561119358297, 336.181965167164, 348.259033794295, 357.672809665026, 341.52906119547, 362.0658116423, 351.331721066826, 320.898216703958, 349.113483586537, 351.272129081348, 347.952653034468, 376.486405737271, 333.85136800174, 358.398826020837, 329.101605885994, 331.552707639026, 338.468643637253, 348.617042745203, 338.454794971643, 353.6125140095, 308.437493105253, 340.248097528291, 334.196618807953, 334.226295485233, 362.518928179388, 365.678798141901, 353.005421177825, 357.063583372895, 342.985814953553, 350.69800501973, 363.555837032711, 331.187414902861, 357.577277823787, 375.907897898568, 362.877099300949, 352.478153754651, 353.265312361494, 343.510595297044, 354.051907603841, 363.470220138279, 357.014175200176, 343.5998215722, 345.07592377475, 364.064629268824, 335.447923423614, 354.816602514475, 359.370581173582, 346.076950767631, 330.09182484191, 330.102723151516, 366.508466525499, 354.896647289798, 338.247056091421, 336.257121848063, 327.617524705645, 345.511106225846, 332.146235100238, 338.048590416691, 342.013048456579, 329.448850298498, 372.88014999423, 340.169471068225, 360.437929860909, 344.334326644067, 347.398598655193, 324.697163514907, 346.096165175366, 341.557169986697, 357.699820998113, 348.372698046059, 311.594164331141, 330.001558562858, 352.596335246958, 317.438814009087, 336.48999406749, 387.308635030647, 325.735866771711, 343.496678975056, 340.209485382544, 366.815750739275, 358.748791165251, 320.118242869285, 339.895029188398, 348.989672339279, 348.848629858463, 342.879627869773, 346.469077079437, 332.965753362372, 347.520198429389, 309.571999915581, 373.561638016042, 370.693011804363, 373.378814593459, 356.835480874991, 340.812515275367, 350.760929045466, 344.775996218173, 349.028581423168, 316.14705568888, 325.441556529233, 359.330822187854, 345.730581987459, 355.951483259027, 354.397733777326, 316.707662278377, 353.310329728462, 337.661558427949, 319.023505433047, 331.798541322237, 345.656915870482, 323.615103752195, 381.967369219701, 352.600911684925, 298.563012988306, 350.587607341248, 348.084623781338, 337.923379131774, 377.743933768007, 341.991190162556, 324.897387510991, 355.149858880977, 364.311191265888, 346.056495054958, 356.60981358461, 369.387677161008, 338.6768463023, 340.191531857002, 359.891173562125, 363.489348643088, 348.085315140085, 353.806103949829, 297.717622788544, 333.239270359377, 345.655684151163, 346.507818181173, 358.246943019812, 370.830407684963, 354.980215442108, 340.288939796239, 337.942202934307, 362.007051789559, 348.490857501434, 345.206846498656, 352.301129329958, 341.571253822055, 335.765216174312, 360.16359711415, 322.383393395638, 348.967451340736, 328.947748911965, 326.341509454143, 328.91056145536, 315.048245785996, 369.075064003585, 340.517489351199, 342.988932540595, 352.396652276213, 335.847498165986, 313.38974022009, 319.66364780947, 341.438561353761, 320.753644011268, 347.226791656247, 340.563948101389, 317.381900633967, 354.741406493889, 343.954719498373, 369.570972448177, 344.276532372502, 345.979040051731, 345.188676905784, 330.360177553369, 312.970325911779, 330.762501939418, 371.399055431706, 337.797639070919, 313.724349812486, 364.320814597805, 339.925787776386, 343.491496543249, 344.793897793361, 377.761349408351, 336.399070657934, 338.026670323508, 342.900205152689, 374.01588615207, 342.775444910147, 352.335361804066, 332.598891934466, 346.404472346591, 344.624884352328, 376.2121448319, 361.4416771829, 357.253112819242, 334.79767310231, 339.448964419268, 362.44981907647, 336.098356637354, 343.33610009428, 364.124651307424, 353.096625053218, 352.837229218075, 346.327966689914, 330.911282323527, 338.082580933349, 345.377745456029, 368.812167035385, 337.172584201467, 350.86410383741, 357.904218208886, 330.737193693372, 351.750211797387, 322.370140234734, 330.66301917676, 355.196422074773, 369.244768759846, 354.941169773029, 340.499281693066, 359.207878314177, 345.611872868329, 318.468009417856, 339.845635442472, 348.005180570467, 365.34857488503, 327.341386465963, 326.244521508576, 354.579286195038, 343.295339155052, 328.03286585027, 334.876514278557, 366.685959850983, 354.742302373663, 330.147873363871, 354.451872903303, 343.695353362175, 323.41483014815, 367.516166839037, 324.194585281831, 339.184007025872, 324.480570009016, 354.90933735116, 323.906773508731, 346.626325366815, 346.183016329002, 335.594940126469, 368.417594326678, 364.079801056341, 342.275037369053, 331.157209681353, 329.057322299812, 357.590904115604, 363.529245760028, 348.825614360531, 321.48383101884, 353.943020569304, 328.659566822997, 325.934533838034, 324.026743078937, 336.55984999713, 360.940914719832, 323.132688007624, 335.142887180512, 366.483870333833, 350.207625740917, 355.555878080334, 347.341310863565, 372.802710437413, 346.269101564247, 345.522977732334, 321.394499475665, 338.611820287473, 323.096266446897, 357.993393105152, 355.397394062852, 349.51204537449, 342.85722105564, 331.815029502158, 334.593841883869, 350.037322323719, 347.137858737579, 311.96799043361, 343.517223071103, 372.262987180602, 353.90921141404, 335.642296389404, 346.373993454427, 319.969995870514, 363.437708804591, 337.727447906479, 315.435186416747, 322.88918987222, 335.129412548397, 348.114326592775, 330.991396300084, 355.548396797495, 376.396238538944, 346.143559471677, 344.184779399481, 363.434070133299, 366.066065023697, 362.004543228947, 338.02608793959, 363.988781582495, 358.689859839059, 359.203769799622, 371.335182364252, 379.961725852881, 336.938203912478, 362.711062085354, 358.184969789899, 354.451890709882, 321.633065502324, 310.602047627632, 314.057196698507, 353.549496347301, 362.510840168678, 339.982320459765, 348.568621362181, 373.59937839885, 346.817031553398, 334.873535211153, 372.423567569999, 348.114304725295, 351.868917677426, 359.792042119641, 317.393112241773, 357.231901676268, 363.32273755815, 344.531919978654, 335.552144992987, 325.91727758218, 346.245326698341, 330.341425454461, 359.597321309693, 335.682772203884, 341.177677655665, 347.603003921071, 346.093484622615, 310.04076765078, 320.201070508589, 353.130884612854, 360.382874840943, 324.205186920031, 355.500057966188, 353.769244513018, 344.029593859297, 311.620540517691, 353.555803782305, 346.114918632651, 336.760184656283, 353.984116017715, 356.686449101951, 360.093753307496, 343.644748539824, 375.10422501277, 361.27315168092, 339.348267503688, 348.877584410464, 355.426383702336, 348.547688446839, 349.05107704177, 335.125864470233, 328.614600947691, 379.638287846244, 364.749292144278, 317.485060881954, 334.705096911969, 333.455780831952, 382.769587336505, 335.701683021222, 308.168348647284, 358.942926403317, 355.262367686457, 327.377380071122, 328.35662137457, 346.142196856167, 360.126236947709, 327.194012896223, 365.493973119689, 331.179944333651, 360.85786814834, 341.207383435485, 335.359604834779, 312.89532443993, 348.489485709657, 332.896061881297, 331.306142263237, 341.480720230231, 338.793239138805, 316.811966269519, 337.640332639508, 332.656277800538, 343.329916270562, 307.370173628495, 352.771827158046, 324.414306112632, 367.100144386414, 347.113037300208, 361.86423353912, 338.860568763868, 356.476715529768, 330.387672960024, 330.408879063958, 359.053558176859, 347.677607835158, 344.64963946566, 353.760369262945, 340.468370973021, 318.446030861051, 357.497927722921, 349.013376413417, 307.265832216143, 356.484502955845, 350.343932488639, 332.681205477184, 320.761931521076, 298.489550526409, 338.194537663502, 326.315802494221, 331.266450328946, 313.156697068293, 358.373667394647, 332.790034780346, 318.770513664658, 342.306616803292, 337.771455799227, 355.699043426401, 338.814053302653, 361.673187439667, 341.799681676191, 328.015254615586, 341.335051316009, 339.823162393506, 364.139703580541, 355.413860715717, 368.356970163757, 342.42007036225, 319.176904068724, 351.461827037628, 340.877655857235, 346.131912836885, 337.386402760473, 317.094028580058, 329.883662122015, 326.307030227688, 337.903261933085, 348.468749087531, 343.488361779647, 313.343589793567, 340.200763739681, 333.554860126652, 350.217910568326, 328.468510321012, 335.095635658061, 344.261875520471, 350.642340015799, 332.11999444439, 353.936466371362, 349.451892872777, 334.038432202745, 346.32161681034, 367.111072970994, 336.520471594897, 344.42183049577, 341.726612145821, 351.88370763006, 310.597327970426, 334.876537992316, 349.074292062084, 349.6219189354, 334.625418823226, 365.758952772154, 360.258882304682, 365.045448508529, 333.85592930746, 324.056240774259, 345.595423522958, 353.105410525372, 346.487143588862, 318.751280949398, 334.270782228429, 330.096260189708, 349.043085580414, 314.249839808638, 339.229612102887, 340.437493528832, 356.329818376043, 341.359952855145, 387.063527661419, 373.175079135883, 342.198016900523, 331.429212385442, 346.614070373654, 334.720467567188, 344.483809654399, 325.911171942804, 348.377262735964, 339.708195725405, 335.785052078806, 337.068179195889, 372.54441026852, 343.60897819735, 333.51571770009, 359.119242546732, 353.358819191208, 323.361832101065, 347.772548208047, 336.737465408635, 344.352885243813, 348.481050783115, 364.907135096295, 345.221194714543, 351.043107469231, 326.999637864909, 349.622599109187, 308.519630473167, 331.007441863271, 342.399602973172, 302.965656373218, 366.002971655996, 363.300798341281, 299.977229615464, 350.14515145747, 361.535869751383, 323.838011970483, 331.495897233368, 321.529861410043, 352.796127660027, 363.097859926898, 372.064760917621, 360.844367705118, 369.220102490493, 347.418487160257, 374.981221361701, 346.202000078987, 363.355803777315, 309.944908737676, 367.666937680655, 372.491931453692, 330.40437308969, 346.595249346814, 347.593766597501, 347.037212309982, 320.981647416334, 331.192254489892, 375.384101382573, 333.813290782222, 328.136987585256, 326.411199311409, 354.44420382972, 338.858449991088, 349.862108207582, 334.099799376516, 327.420708561983, 329.592408956512, 324.230402115091, 342.678532353604, 340.867632234822, 339.206625997186, 345.916001911832, 330.238153222451, 386.537075686822, 354.087714597389, 357.215626779882, 327.265355241898, 366.910543578064, 368.564985882387, 320.792719135087, 340.499435108123, 350.116653996619, 361.052196424773, 354.244909450335, 359.553880253921, 329.086393485306, 344.476491690113, 348.961400639219, 340.988954823326, 367.071011689065, 351.636860372636, 338.574096504628, 350.533353950733, 348.138992373242, 335.123607562798, 351.32816574425, 363.973030462594, 354.110564144357, 334.472789871046, 329.791617499376, 331.420975305295, 349.592970813009, 312.283126392611, 361.143583196995, 306.714658374337, 333.631561929518, 328.353594572247, 352.939546629545, 343.371847868008, 344.951224740076, 327.68904049036, 345.891887387825, 323.085842942686, 329.147516169258, 339.162298178455, 349.826413307792, 332.3294666188, 362.863966398154, 332.936207870684, 318.047600228237, 338.874592560938, 345.978469160575, 321.842435737895, 348.347141925399, 383.762588808353, 332.35944532503, 343.42285124909, 320.297541466366, 376.338370732205, 338.969415540377, 339.203996714658, 354.200532585042, 316.2038969895, 352.309578658568, 320.961823363817, 330.474859014679, 331.737572712562, 359.714852459216, 350.746484931723, 352.477637741417, 343.124533053226, 347.003192714522, 343.570382987698, 355.529258099198, 338.10390117888, 331.09235696996, 366.175963315718, 352.630423602127, 342.611993039131, 350.305979231221, 343.003736397618, 373.142648218053, 368.686928652933, 369.501118746057, 358.82711243055, 343.718347496728, 340.543061590861, 360.804649280357, 340.709019502265, 341.365201802814, 336.605607449362, 335.818196701266, 324.265817264477, 346.395745878828, 338.13318372411, 328.462541782621, 353.685641547712, 345.633044750952, 348.267849577519, 341.443228556856, 343.878031385812, 369.124230856173, 332.557223690776, 345.305015690718, 335.673336021959, 340.897112200387, 337.051990733394, 359.173254231995, 366.621472673577, 371.95715835708, 346.305388000524, 363.523859480604, 330.828789539641, 359.032261057128, 311.133729857434, 325.538500447053, 366.271794107987, 382.318610530399, 338.985460721329, 348.193157135257, 322.818910011965, 332.606454185202, 360.971836110384, 331.127661771393, 341.656119794061, 317.842552407089, 331.367497162539, 353.322734710648, 337.205678419743, 345.667537738077, 358.183804555667, 336.355572921564, 339.977904278152, 354.508301243784, 355.551135574698, 335.648212789998, 341.096406989115, 330.58025352395, 348.113970513168, 336.406636093924, 359.11789959133, 359.590593655322, 342.262678827748, 381.672839188043, 326.537774706614, 342.707274236784, 359.632703803776, 342.634678356146, 364.469633754434, 346.724855343035, 340.311271533444, 353.609752711159, 360.984377412475, 322.973182455642, 337.161491680822, 339.727425967842, 336.351399204539, 343.555204612242, 323.58428507413, 336.156886922679, 354.45133008971, 344.436043250447, 341.14035720732, 338.29223866032, 315.191929794342, 338.965317540828, 359.601201901155, 335.067151863675, 334.801166065652, 369.510778393572, 329.592077965954, 356.459548423805, 366.94042177416, 343.280258613981, 348.354750228325, 321.587430098131, 329.453315773575, 345.516344507091, 331.97578973767, 364.957751260516, 318.23642494705, 341.575966236416, 328.527747128323, 343.380161012021, 349.058704694033, 329.051550342983, 328.895435304118, 369.03439747484, 346.096288967587, 302.428746051965, 350.713376594327, 348.615425962357, 378.424970580272, 376.56298284211, 357.863439031289, 323.13255689478, 338.993849186134, 363.16741923914, 350.045595816167, 333.906874465528, 336.208593026209, 318.156209796864, 339.866615271927, 370.630772327593, 359.771365190919, 325.683865772455, 363.246416024755, 343.623725773469, 335.466329819589, 336.23703874498, 341.791987508259, 360.306618177731, 338.747913900315, 379.528732833178, 361.001897570393, 347.347848636229, 349.344726961024, 339.845615617533, 329.622316693065, 340.770352288509, 333.203313822659, 349.638570308624, 363.200520258875, 339.827149333245, 337.94180255264, 332.170702965582, 356.310208732386, 351.692935541866, 350.360218670065, 373.302541868229, 366.845672285965, 351.917233141837, 329.276603061773, 331.267025950621, 358.055663100221, 357.126271968376, 323.100193560344, 336.716511626977, 329.564299462151, 341.335709581363, 328.622893898501, 338.658151493096, 330.285766690797, 299.585774471352, 355.502875684217, 325.175236334778, 331.096858457834, 325.139105554928, 339.841705088398, 327.518053740328, 346.619898609125, 355.297421748917, 344.635722783835, 348.202117448409, 330.988747661012, 347.863982109256, 348.631444503513, 355.486221031909, 342.62622503925, 347.915828063218, 345.860666221572, 349.352504696465, 379.088763001495, 308.328864915087, 356.294288759746, 347.623784695378, 341.663293126582, 352.376375477987, 360.185205604766, 347.075984418208, 330.851256559202, 389.949374698534, 342.737703120191, 341.671132655611, 336.903712572833, 334.17315591876, 329.115405036846, 335.616260889004, 343.232801991197, 341.19669049467, 346.86186508229, 340.497426449166, 340.964131555604, 317.391015012679, 324.097872850508, 344.953165461808, 328.279809707509, 334.289383267915, 348.110209607471, 328.956992319967, 353.033100964437, 332.53137909619, 366.875655829126, 341.254779200721, 312.65423537871, 362.196259287865, 351.113770212087, 345.738521955914, 321.777724643427, 336.278351208658, 320.075564210583, 344.168842476606, 345.302820072958, 347.725849097389, 323.907227485794, 373.250001528964, 356.673090974995, 361.421901717875, 344.90130855629, 369.313076218954, 351.629370359948, 341.886815232896, 325.437178706467, 337.418131229308, 351.946687229191, 368.372106285837, 319.697284514253, 342.579984392287, 300.126100370839, 337.64190328755, 337.349871507705, 333.320891705473, 365.589041121246, 335.017739703915, 297.847947249566, 374.288710746971, 342.560888910393, 328.729490438873, 325.684284546449, 308.111258507762, 332.859211905541, 332.900091107279, 340.639574200245, 330.820913937839, 331.227399958263, 346.937214753682, 335.877743732548, 336.451030302731, 329.888595545769, 357.666898163902, 365.054028259758, 348.247156051782, 339.244193711292, 344.115033959667, 347.068217390875, 332.545248063066, 351.270154587963, 338.063854604445, 339.302100555825, 342.005677466047, 356.02659263554, 360.377652525752, 330.702002456059, 337.552116772534, 354.802736650123, 314.434607564681, 323.329337883979, 314.547809787288, 333.313906403741, 339.701003559427, 322.602801830082, 340.563196632693, 349.118600983827, 357.605980616447, 346.473860268911, 346.084904065079, 374.641020077911, 324.422014879201, 344.86011337504, 338.856348734551, 348.787946836041, 355.03918889958, 344.963546005981, 340.357142657035, 351.627915645268, 352.550107197894, 333.568420060541, 305.423356519773, 344.963911669932, 373.673355468122, 376.714261281095, 348.60230062477, 363.862834530719, 315.08989323026, 330.642206683309, 327.446325883125, 355.490995954865, 324.989985410729, 341.026332483845, 352.397934889054, 358.40230900715, 310.751596118506, 329.285062780836, 313.276678387685, 348.974046117509, 344.36487277523, 366.288946850556, 334.356528766512, 337.603992116502, 352.757997307538, 346.84513758238, 335.434645799243, 333.447742062005, 353.646992484282, 366.648209237807, 333.394355935695, 329.106106370175, 376.288576048829, 323.318120919598, 359.238846018789, 340.998573828891, 372.356201344631, 355.482264829532, 355.506305119295, 336.799569480718, 327.130651841279, 320.4440618856, 349.775941948897, 316.670650445877, 354.886993782262, 317.011040924676, 343.80574914186, 354.690828160654, 330.265911873219, 367.879712895755, 343.360531569019, 322.270657250153, 349.481681435532, 343.492109341325, 352.679023708672, 365.998157770645, 333.821660562674, 358.974330601215, 348.761831830197, 335.502307566354, 319.174184242285, 321.773745943146, 324.255962162052, 355.400705977553, 325.009270753849, 354.935025533375, 359.144687470537, 334.015362546566, 336.399275997933, 365.069052931699, 323.603309244038, 348.273149109347, 346.239441047467, 369.357564384846, 365.726501905461, 319.966062197377, 355.314375904842, 346.720413194531, 302.923514954224, 315.783089974144, 331.532440389072, 341.710162267999, 366.254766566373, 320.549838181246, 335.619325770339, 315.579716146601, 346.445951674406, 346.06444164762, 334.556842191857, 359.38830815015, 318.14122669836, 312.577050425304, 324.307587739053, 329.147295516062, 363.78837026815, 322.450114592984, 352.960918383524, 332.75164664972, 317.473614838739, 357.724540783427, 347.45861966581, 341.246611157047, 324.562173769029, 339.14015495139, 346.258118358453, 331.969207625465, 351.972562498302, 323.308433386269, 358.720935962318, 360.664789433509, 310.697599073468, 317.817371914671, 387.444383169706, 348.378473686983, 362.953312859372, 336.934836185303, 366.544228202167, 339.540510142278, 326.561508149774, 337.543025081497, 348.330321860989, 349.676642147252, 364.292632924112, 315.857769895428, 361.692988821241, 309.012440153776, 336.464931531056, 379.255975362103, 374.31367962632, 350.521955521525, 355.414643188624, 349.750204964327, 336.128568870224, 330.308666563705, 362.479068379789, 340.331483141651, 311.106175272113, 332.028019049154, 321.055996660773, 354.354994365898, 340.051758161287, 351.967536201442, 322.732401878072, 361.689952541862, 334.890962976767, 363.294134500209, 336.950066524208, 307.899072501729, 345.041210334793, 347.596380704093, 358.170548135905, 326.254293384986, 338.899303968984, 329.171168596402, 362.764978712731, 369.726609306424, 344.134524436316, 337.454649082832, 344.691159710014, 346.181780527252, 357.905391720252, 345.575938366451, 322.664809033809, 327.460632416898, 330.550406284549, 294.32191074121, 342.83445816755, 344.412259900333, 321.13630307357, 370.263575578274, 339.154216459578, 325.983825001617, 329.642873074873, 327.551300736158, 322.955498828959, 349.028158600155, 363.486770992255, 355.212245461341, 384.688395098613, 345.439692453321, 349.266600219439, 345.003893067525, 359.38680556758, 320.400968560628, 379.606911668141, 335.98982917423, 353.898100524566, 325.061169115557, 332.115223319383, 362.591392381222, 321.939254894756, 371.396344519956, 329.629727154475, 351.482401951958, 338.352151554267, 305.91507192832, 358.594704901614, 370.666049712168, 351.75867236053, 346.347033762501, 349.248201962844, 326.853620832689, 369.187039659688, 362.998084225181, 330.083295501011, 331.000193717845, 339.628748832428, 380.691981719968, 309.724590958445, 319.496490541346, 366.700849300222, 368.937263127109, 349.370858573789, 375.604376881451, 378.128026907542, 345.366464908783, 356.886481220359, 363.711569572909, 358.808771983141, 343.32810481286, 357.564881335535, 380.177440474657, 335.734418712784, 341.266481921087, 360.141497129325, 315.45873415741, 342.65595026342, 362.748529605442, 334.425685960889, 355.434873044485, 345.911799596981, 364.01809602674, 372.832858842335, 351.74928371472, 346.166592968404, 371.95016677811, 322.443680828556, 327.535775020721, 343.371835263509, 378.329273988089, 317.241799006548, 366.260923556755, 358.550246872343, 336.252952170527, 311.209531331678, 344.637339322343, 323.229019659122, 332.297313940415, 320.13294479872, 333.803772234779, 339.658461843555, 338.77638035703, 371.640930028731, 333.57692989898, 357.961099715068, 332.39779400981, 334.957400992837, 339.425618738426, 308.322588466715, 347.02036298012, 367.231287249403, 350.557415068927, 323.82778212213, 348.031690809939, 317.177339856194, 335.289926482884, 346.860679656396, 337.417775696465, 334.39075774444, 351.725550393969, 347.839331469391, 327.163724393905, 302.499217533745, 362.933717259466, 327.443939813223, 335.705586441489, 313.262619286829, 330.523694026391, 343.914337986498, 378.332166775467, 318.955557519412, 323.830085010474, 356.936781425902, 345.884947147104, 355.966096507768, 313.681660910359, 356.747449866571, 332.517550582932, 355.907429313837, 318.887058925957, 352.589518268805, 354.797777928833, 331.343234017542, 346.115533230914, 338.283398827232, 328.526041354048, 331.95296443931, 376.75267210156, 340.15217924879, 360.742418821301, 324.502523490915, 336.586164507304, 346.923649476558, 326.387039102388, 343.321666945294, 334.614960004737, 348.840930738037, 349.446048163577, 346.685419103884, 324.62078823074, 358.250084774369, 344.991393277964, 357.176477275668, 373.512563501447, 383.490221279201, 346.61380061721, 348.386702044492, 371.668865908438, 309.608924497872, 315.333036243641, 347.456250588243, 317.082209940871, 324.860821662137, 358.731353426555, 356.249462194048, 327.14667266006, 334.117113174303, 382.12097211657, 321.641445545691, 319.861177475377, 372.756810371489, 340.691084745853, 348.516096723867, 328.965017083292, 333.045735124965, 363.833342365123, 335.036937609639],[522.184308559668, 523.728513897024, 517.719288920112, 520.833515523883, 524.496522574218, 528.661143419037, 519.395722557402, 518.652955445402, 522.24767195763, 523.636761676118, 518.83501261654, 522.302190460787, 524.097229477379, 525.106456997449, 521.313460560454, 520.533057840731, 524.455715834926, 520.820903564423, 518.852665687528, 523.793675553739, 524.720611443556, 523.059049362978, 521.743731126542, 524.838085893502, 523.807662298956, 526.37405269469, 515.346453045019, 522.624258344017, 521.763570499873, 519.978948765849, 519.866900122539, 521.497674995893, 524.881594801964, 523.290004246367, 529.421317340026, 520.977817909368, 519.464607654896, 527.506570990829, 519.281335101259, 528.773910019403, 524.108772543581, 520.107534694205, 525.696077717086, 518.795716415168, 517.944085073056, 525.734775378804, 517.49093636243, 518.424248645845, 520.166892025631, 520.72339413649, 524.148289442331, 527.201608940258, 518.014447028222, 520.491880908748, 522.716001819783, 524.922972412549, 527.903021880614, 526.169112610493, 525.122163126014, 523.388708366338, 523.173005608664, 518.859640997975, 521.494321993985, 522.937610967118, 522.9028188697, 518.102924218728, 522.19166870312, 526.549773104635, 521.861485064338, 523.811451394819, 525.176911504566, 520.487608717515, 526.832877766173, 518.37612877145, 527.517007474199, 523.527130380569, 519.911356942393, 531.959006106645, 527.896787500348, 523.774032881139, 525.165027646638, 520.992981329899, 517.4726380482, 527.342940508294, 525.325851751869, 521.093654836344, 526.436985118167, 522.476910203179, 519.534984348738, 526.072627348595, 518.976384168752, 524.226471411122, 528.139648445756, 520.006758213097, 521.560116598122, 527.318760379162, 525.264816428308, 516.93539129629, 528.533647068252, 519.35311994397, 522.843906354118, 527.764371841793, 524.378466360243, 519.16719267111, 522.133353642805, 517.814119629747, 517.609163952929, 523.558069966617, 523.57512506091, 523.51523967529, 525.547345969648, 518.025404645485, 529.074461986438, 517.747508545817, 521.298385013435, 528.466724730994, 516.773031709856, 517.865601031991, 528.357492359534, 526.705350833495, 527.441149627934, 523.216361095555, 529.622645599473, 525.624443389241, 517.494532396401, 521.678498296309, 527.134007652481, 521.229048215978, 528.086461633422, 516.673744691385, 519.504964731218, 521.069315212312, 522.473363689304, 522.236767456966, 524.964032844502, 523.046237214054, 522.591482579827, 528.157575302904, 523.706659291683, 523.524895463933, 519.431364390882, 521.00019015327, 524.91790625462, 525.311120684023, 521.26307930231, 527.663750736898, 523.590953017271, 521.382973647382, 526.78348865539, 523.894618446852, 526.256183054103, 521.880105568476, 532.106674431912, 523.121303194439, 523.735278798283, 517.99246451584, 522.008692236291, 524.121614070224, 520.481438611928, 519.118371148281, 522.370030246017, 524.500882865132, 523.772070629223, 521.907933953116, 523.171583177726, 523.740400851388, 525.249304823954, 527.331860041603, 523.951444152265, 519.893426692463, 527.475225770798, 523.235242962288, 524.472903108141, 521.925731032275, 524.604040111092, 526.138498241513, 522.101488229325, 520.946609026465, 525.392439701064, 524.675375367258, 521.809897130741, 520.520459165584, 525.560249609826, 529.009707535081, 524.34180953026, 523.287963644185, 522.476325973469, 524.360604099836, 524.180300280904, 521.394634166918, 524.421659002964, 524.232433315916, 525.11268981108, 520.894240152664, 526.832496277575, 522.505274754659, 524.831792536067, 523.197125195931, 522.006736524106, 516.845864418711, 526.921739518741, 520.33847324039, 522.587376501196, 518.376048107777, 519.517526971603, 521.156663625329, 524.562684085101, 523.927667230487, 522.958284117088, 522.49361834782, 520.03718758172, 526.735512695221, 522.144048457884, 522.448555291879, 525.415058006857, 524.429494877514, 524.189778359742, 519.622897676746, 521.734360595661, 528.621054965572, 523.036651582267, 519.240253983883, 521.271859911258, 525.402410409475, 520.278525203789, 521.765423236756, 523.686465837049, 527.478369592613, 523.35886341063, 525.874649288802, 517.85052061123, 520.198549080403, 524.34770847672, 522.659300682857, 523.200801555198, 522.751641431508, 528.39116499733, 519.730279697041, 520.797977651495, 524.637531016526, 519.044838087794, 517.780399526086, 518.672939462615, 520.526483539681, 522.930647151704, 521.471002167563, 524.627376597885, 521.804257351993, 523.081102404724, 520.458126160319, 519.701736608789, 522.426253566514, 524.117825517152, 531.110730922887, 522.560164929696, 522.571844224849, 521.728446647057, 521.75134541159, 524.072549444876, 522.383532017704, 521.505186877332, 521.491305283138, 524.041494896505, 521.20597023385, 530.225298564123, 523.771154932042, 529.114783821437, 521.105056765678, 522.861783830252, 526.561528230223, 524.828203015904, 517.789429834829, 525.1866309817, 526.161112577691, 521.785535003178, 522.879899274918, 518.78738083244, 527.09245810286, 521.592998940173, 524.899555055847, 528.451052539848, 517.432624446646, 524.681117928305, 524.21051973955, 527.946726078895, 523.582931255117, 523.088083131384, 522.900021347651, 523.036426904166, 524.213645618968, 527.777117518248, 526.558392250253, 522.235052693377, 521.416773049268, 519.23263086027, 527.999002557656, 523.213959601167, 519.081360425527, 523.241065650607, 520.478485815916, 518.040691780514, 521.101548620711, 525.765624027887, 523.642005715784, 527.130328473501, 526.391181078905, 521.227057308161, 522.537416750272, 522.093645195765, 521.918224651757, 523.565009427542, 524.963390548536, 524.942542919504, 526.354809579999, 526.035892805684, 524.006317472852, 516.421918104025, 520.365421864128, 524.130959439822, 528.82513547426, 524.422069263908, 527.555712371287, 511.687741141676, 522.499595068418, 523.180381716437, 522.25071254282, 525.390511788982, 517.467556741549, 513.675916422831, 517.151780292189, 526.420376218445, 520.611316932624, 522.719919388158, 524.369847124543, 518.685122104394, 520.339893550516, 527.096469574029, 526.939385949594, 522.245765857973, 523.705608746571, 528.133691077646, 517.09464093703, 523.710315932536, 518.106265345593, 523.314041890513, 523.498097470918, 522.161132518371, 522.277266950072, 519.410239743023, 527.607716066526, 523.034199898746, 522.761828306437, 522.899401842146, 525.173807928785, 523.282465895618, 521.374142759208, 523.010709177701, 517.603206270741, 526.052199256735, 523.951867794615, 526.241108769938, 519.745471276706, 520.509728007954, 527.21967221726, 529.658991204676, 523.750992542233, 521.177748587237, 524.862142162689, 522.741851432326, 521.037472131011, 521.014537811158, 521.948598087215, 525.408786488888, 520.725865464686, 526.431910589314, 524.502567138127, 526.389820462537, 524.004058058178, 524.811712015117, 523.321062308264, 526.262085443226, 522.218772626238, 525.92854477214, 526.805501280602, 523.48116503399, 523.822919208278, 518.567086332346, 524.086417693246, 521.062972075164, 526.490847516144, 525.576719546921, 521.295230640773, 519.359510131607, 519.198486378086, 525.869747438082, 523.255937258994, 526.086387949842, 523.701139568053, 522.489112383432, 522.040388477738, 525.377861485606, 523.236885195442, 525.039621138422, 522.818273398846, 514.872452043336, 520.393617566823, 521.260606813198, 523.359628037498, 523.703881295649, 525.821603320324, 521.832237232576, 519.221425478184, 524.510413817809, 529.538349020967, 521.681316389137, 525.32417909997, 525.224540404385, 523.423342737277, 520.444597376989, 526.138498105743, 527.347058908893, 525.847809464783, 525.305058073227, 526.527450802607, 519.232703176483, 524.858684388961, 525.298499881238, 520.312651901123, 523.393757105503, 521.323982790223, 520.930192034739, 526.753469403435, 520.289802953477, 524.428386928089, 519.839238624376, 520.500338710377, 521.933701354081, 522.034709536375, 525.155871445813, 529.101952136885, 526.54813188865, 525.846207629642, 525.001124979983, 520.82872624534, 521.876421156333, 524.093191910447, 518.769110384594, 518.755926503224, 529.515464977977, 523.943789209849, 527.570407266757, 525.721438827355, 522.694612523002, 518.739029674223, 530.89796223848, 523.52638256188, 520.647256257864, 526.914185549911, 521.459284596745, 526.211962199243, 522.957839099327, 525.216710275914, 522.182500646678, 525.394326445518, 523.538100974027, 526.619225522264, 522.816609243739, 516.869530828751, 524.792026673736, 524.078613953043, 523.013059425953, 522.886347397238, 524.295069547042, 524.88801388444, 523.504211207093, 521.39448834441, 515.268050631338, 524.355631682904, 520.253101754158, 523.333696982376, 527.223173491791, 523.605581692954, 520.690606320615, 525.911602044991, 522.1343038309, 524.552594326429, 523.533509758682, 522.955653141387, 520.102267576115, 518.335438914167, 529.029327562291, 526.176765448551, 523.135643845397, 521.42042233948, 522.793728392149, 523.366246182777, 523.677153747941, 529.333858762156, 527.911204506966, 521.064958040214, 527.967234339914, 523.330550791922, 524.790906852382, 516.640177973943, 521.187292611637, 520.03704231675, 524.452481495478, 521.285435469978, 524.936966026646, 518.150276540769, 527.43809125242, 523.544052325743, 522.004132563788, 525.43609535231, 524.981999442883, 523.603634252692, 524.744280294406, 526.61939285123, 521.136491276696, 526.216407057358, 521.412780619488, 521.61297819347, 530.976021417241, 521.417882462006, 524.926078714974, 525.913342738036, 522.490814828446, 526.014801088994, 519.945599088659, 525.25950466222, 521.480002246053, 522.011143086524, 521.121181557933, 518.547666296391, 527.979470364104, 523.320175288454, 521.214456992352, 522.970621386952, 518.278577320666, 522.257411749941, 521.358971092372, 522.059027898116, 520.051810835211, 522.646165698319, 521.780139618055, 527.317511017543, 523.416539304985, 530.37507285019, 522.795832049813, 524.124553617661, 522.777504421099, 521.403690851663, 519.531447103176, 518.684286360644, 525.480132507841, 523.491765582384, 519.473290453845, 521.213550655547, 521.449534519683, 525.546366298515, 525.299329305058, 524.208309589335, 522.343186494454, 523.478478079361, 522.731133763022, 519.428844411321, 524.49625612233, 522.473196706954, 527.340977570488, 520.73094593064, 520.922725674738, 523.313653442797, 519.565589216187, 523.860149273419, 519.598816955723, 524.86946173612, 519.969928694512, 527.797291878524, 522.222865738712, 524.229781900021, 522.35075562205, 521.169525372145, 523.75001296549, 526.716778059674, 525.292544628605, 522.849114710972, 519.232188811083, 523.178526283629, 526.571472317074, 516.762696084245, 526.037312527675, 524.558660616388, 525.239642089718, 523.614979622761, 523.024289091026, 527.123178924694, 516.935994732977, 519.214655494863, 519.692398485137, 519.638664339779, 525.433661073294, 521.597821688643, 526.671527841135, 518.571472474872, 517.373035547814, 525.393389655013, 525.498742836028, 525.742890380092, 523.232182986625, 522.56977059722, 523.389010104188, 519.365379118025, 521.841732806074, 521.234289260484, 524.44610254659, 521.684720576861, 524.921746018781, 521.474892066111, 523.445716256392, 519.702639946096, 529.961932818436, 522.364364705225, 519.178722244843, 519.845847091063, 519.510908634828, 521.992327247072, 522.540980141764, 521.763809893618, 526.135092636563, 526.29207974762, 532.551635852834, 518.729191053971, 527.355980434832, 522.557078644589, 518.241492252843, 521.049825155579, 522.550018832512, 522.247265018921, 520.031921583262, 517.904256138044, 520.841745636645, 517.527300488127, 525.330109041654, 523.988318092741, 521.206443132698, 518.004671216307, 526.223582435903, 524.616492115654, 520.786787814366, 524.272963572199, 528.570352348761, 524.99594776854, 521.455800784749, 525.257562922309, 516.196783592228, 523.110150034338, 517.078071373769, 519.089236784161, 522.911793112822, 520.780668979246, 526.514516061216, 520.484603291522, 523.80260756255, 519.595543170026, 522.30480507044, 520.683940729343, 525.656512125565, 521.98824303378, 524.524758616512, 522.394978371579, 524.385932171078, 522.151890909386, 522.264968753806, 522.450931619694, 520.529343912495, 524.429215705942, 523.590225082213, 518.142833108325, 521.373582616454, 524.550136780951, 519.137529259002, 521.480068576643, 525.055101769824, 518.985044205837, 525.08001403399, 523.962402633878, 524.883284775464, 525.11432135645, 528.298751993628, 518.034982327225, 520.109494123227, 524.445891153014, 524.816468212592, 524.250979370975, 521.790881207138, 517.663760784128, 519.863396585179, 518.678466783196, 523.451110414211, 522.580425124163, 524.14107304103, 524.05841676433, 519.03272698034, 527.495963619864, 516.644445856077, 527.724626237797, 523.508507213451, 522.329302753955, 526.404637610425, 520.189169333526, 520.629972675933, 528.109421866943, 525.714033420784, 523.134582549457, 525.072756186126, 523.476972006276, 521.570575955341, 517.93429605882, 525.548708334625, 521.006472517178, 518.369601176251, 523.696106263589, 524.997527104756, 521.148603921195, 523.708784568667, 519.238409803067, 520.110765018329, 526.193020479581, 524.707997443399, 525.210842767822, 523.135069359863, 522.180535174421, 529.435141057167, 517.244112428757, 523.042625038384, 527.258507304893, 524.26967778389, 530.235548824842, 525.058329702961, 521.140357528777, 522.828609516142, 521.838051011781, 523.868267951588, 520.22946582075, 525.304033698927, 521.130113363196, 521.036618989922, 522.559908220521, 529.872717053158, 518.973304379863, 526.33494309421, 519.321883093214, 519.287747162564, 522.001172036827, 524.381354511456, 527.103129862831, 525.638373069341, 526.613347840686, 527.841742657297, 527.831460116371, 522.235164169894, 521.043073845492, 525.191828178319, 521.182546089396, 520.02428428096, 522.190591776455, 519.365985435254, 520.096242849104, 525.170263499161, 527.377102394407, 523.620899854897, 522.129066977497, 529.708795171318, 524.78319051603, 526.159871602648, 525.490876495102, 524.420202988969, 521.55840615112, 523.682563439136, 519.730578830312, 523.203496034764, 519.650555233704, 518.948483937109, 524.12269685588, 521.903115799573, 523.877547683619, 523.235279558523, 525.200738632891, 516.133468087314, 522.251224081754, 516.010901773922, 523.102157500498, 525.180891747553, 518.766045088333, 522.063189766164, 524.556162724372, 523.332067728618, 523.882743298173, 528.656933163284, 526.639579873518, 520.723471367886, 525.342885689803, 523.379084407432, 525.253264031487, 519.909391178956, 523.509006414307, 526.515802982965, 522.620678573815, 516.713379617148, 523.971956751658, 517.61634489859, 521.93881117915, 519.399912133167, 523.893973260701, 518.636916307767, 521.324852054369, 524.210104869384, 522.507907498887, 524.675967309183, 523.801258114861, 520.816120084072, 524.506802744376, 525.757477933103, 517.461928714237, 523.013759596286, 528.923790490256, 518.439605137838, 523.866340301742, 522.088701155249, 520.84426003523, 520.946687666166, 522.084744773644, 525.540886917681, 521.326498413941, 520.58057332635, 519.520352698075, 525.904158426243, 520.872048100429, 522.305620474203, 520.896934739954, 525.410918016815, 521.107805747204, 521.661057261063, 522.373638738352, 521.965531227911, 520.688924841235, 524.525178694604, 522.258404638097, 524.641635285421, 519.097494857974, 526.30032088347, 524.217438784555, 517.587119320702, 521.402113072529, 525.314792340867, 522.705279705629, 518.555450070268, 523.09970650465, 518.752312988088, 527.593743937892, 522.754409752325, 519.832380205139, 517.00931178297, 521.44312440816, 523.238649119438, 523.530517092367, 525.411821559036, 523.656221003103, 518.676392592535, 526.269919195508, 520.479022969274, 524.593008951005, 522.259262303147, 524.344159786884, 523.060571721885, 521.496318035887, 524.425931138421, 518.944403369416, 529.748405715111, 525.322835510696, 524.862959479138, 522.445345322287, 522.091059483901, 521.336739985805, 519.446484065146, 520.69262323381, 523.650733572091, 516.436162892034, 520.519384224495, 521.750521228887, 525.435062922604, 521.812922789629, 526.061943851255, 518.156084802458, 521.949952918613, 522.411937722224, 517.139626629394, 523.942309391076, 520.50267443848, 523.59496063445, 524.432244101783, 522.370324495517, 519.113556391792, 517.994500348204, 521.444594751355, 523.88306885668, 530.414555700265, 524.446256049507, 525.04544348757, 524.595156222044, 525.239053798672, 522.807403766216, 518.50759681172, 526.310921130783, 524.500995102128, 519.661457591883, 521.684371904864, 521.34207661454, 527.145358659161, 522.432236188546, 521.590833863176, 518.25641855309, 526.025218134855, 521.070853723853, 527.528440215262, 525.545019326482, 520.139868578671, 522.67919791286, 521.852279784312, 522.438024819282, 520.885544980374, 524.694512848745, 524.243663490644, 523.193143395364, 519.165708918907, 526.922918828583, 520.290913397489, 517.6807463442, 524.067994744666, 522.074899730018, 527.059657804338, 521.180902735781, 524.037211844448, 519.236086489189, 522.433814219581, 522.936697668103, 527.756164008399, 518.54833630821, 518.115299031181, 520.86675985066, 526.623712605543, 524.456139889377, 522.290367187668, 522.500745186287, 525.806024163449, 522.494808355603, 526.309940959146, 521.972176905677, 522.313274938592, 521.432226064784, 526.720054773706, 522.412126318653, 529.891369775855, 522.941760794179, 515.778016074653, 525.903910558165, 527.289490763291, 523.734989929076, 521.142975771503, 524.788494383733, 517.398977629358, 521.307374209943, 521.027174655389, 522.781351702403, 520.215918939572, 522.727067994814, 520.706002826275, 523.043343959466, 522.491207044547, 519.712096922852, 519.111624733087, 526.633568033317, 523.810812677647, 522.736661658785, 528.369834651337, 527.926548678126, 521.521420921136, 528.309410645767, 521.643630362894, 530.06628325233, 520.826432773018, 524.61217582769, 522.282673556762, 521.405961101109, 524.739252387207, 523.595725123433, 529.267381536036, 528.592899517449, 527.337660363714, 519.115651790617, 526.408329413645, 525.599059319741, 520.474433624354, 526.488600296133, 525.579959278541, 527.180428063595, 521.021335860994, 524.078107772473, 523.85749124883, 524.236713900938, 523.089656662294, 525.585784742134, 518.843575316285, 527.196089472515, 522.111733735251, 519.862147215685, 520.22789171484, 522.979944411872, 521.967484372496, 518.406180678387, 517.714990842194, 522.091073137367, 524.606621377755, 522.223575684471, 524.415507712913, 521.417296670894, 526.979542925363, 523.192787377499, 523.567494906478, 524.771005638996, 519.645584781084, 515.952470047935, 524.421253517653, 526.092316632261, 522.357058462418, 523.151956252467, 516.332229113082, 522.964377251177, 527.330302436588, 522.079646367243, 525.516686925407, 527.20670086053, 523.409520406074, 523.482995485708, 523.449186891553, 520.384764373598, 523.5158048385, 522.210294735497, 524.006575715931, 524.903106459992, 526.419605237758, 519.494622131478, 522.243805202549, 520.051591569655, 526.39668646105, 521.270770916913, 524.463392496481, 527.196339949654, 524.081464504146, 522.315885803453, 530.244529336933, 523.089563913608, 524.358948140568, 520.545056650595, 522.044589441889, 523.432085099537, 518.928989440814, 524.750727490239, 522.452353694283, 523.760090468689, 517.890541021228, 518.859492410048, 521.068827987799, 526.234424880484, 526.051717835182, 521.163674540081, 525.107278423225, 527.343896597743, 524.349560267842, 518.936786791247, 527.345689172309, 523.476272678015, 520.160547010431, 518.571416002462, 526.598728751177, 513.161460241226, 524.887483159973, 527.086614356592, 520.999427610433, 517.269403062771, 520.311601627293, 521.748301009659, 523.763020947861, 527.48080839652, 519.995515368871, 525.826570832048, 523.819266800326, 524.472141910297, 518.636651113594, 523.557768862128, 519.214312317862, 521.443299962007, 521.129728149927, 522.699424084188, 522.139989323732, 525.082714968548, 518.608091899074, 528.814924964788, 521.845460035682, 522.788703837996, 523.471579181658, 516.886445579673, 528.21110892471, 522.167189225967, 522.870098695584, 527.676195446455, 522.1951049651, 523.282383802308, 521.812498392763, 528.816584840519, 526.491694557449, 521.970397218918, 515.35669956888, 522.145818487027, 518.553754673291, 523.074207555031, 522.941724319995, 524.11212232782, 525.414980702971, 522.949509298386, 522.37869010723, 520.852421854792, 526.641724673657, 527.020795397151, 526.834008012798, 523.130712858291, 518.091996939464, 523.715244771176, 521.219733267316, 523.386673426226, 524.834625092047, 528.158775708887, 521.155003491335, 525.410522513844, 527.413858759062, 522.276064283012, 521.924507902084, 519.999873939605, 523.983037543225, 526.498380325151, 532.365679827481, 522.821480495784, 526.439453461463, 524.554862211416, 525.077650759401, 523.767452095139, 519.416796373502, 522.294614031535, 523.135927652274, 526.766399801744, 527.319995687323, 527.224943555943, 515.503070533962, 521.387844109508, 520.643195795425, 529.238941876134, 524.233867244635, 522.225688887277, 523.989788510317, 526.031948256395, 529.854504125051, 521.244151888355, 521.635747710995, 516.826637028793, 523.682864437131, 522.633470442446, 524.804810024235, 519.189277070634, 520.562208331764, 527.280019908192, 520.616562316371, 526.376141265521, 520.67210111568, 523.81361692458, 521.069985768585, 523.738653042814, 520.081279495061, 523.7566835497, 519.75060316727, 524.389571488659, 516.54562853864, 523.526161996106, 525.806180126811, 524.812274465045, 523.806759210299, 524.006366022257, 522.979888047582, 520.888553901788, 523.045770295238, 520.855978649694, 525.697839373799, 522.20816346718, 522.270450514019, 521.423478962727, 519.643965066473, 516.951979073013, 526.278732346097, 522.084500360167, 526.675568273836, 520.874824022066, 526.147469682434, 522.049382455673, 521.77396058217, 523.952957398262, 522.386711038544, 527.084396309895, 526.757656923428, 527.069627785774, 523.378521953828, 521.094981328514, 525.08684191623, 521.620688619305, 526.023390859222, 529.678172395719, 518.935321984893, 521.878583601031, 524.594061666516, 521.512579475116, 523.227666314596, 524.199632925496, 523.570105502334, 525.711322008175, 519.569072165564, 529.542837583741, 522.490671635273, 517.897781891795, 519.31727649031, 521.218190744259, 519.028771123267, 523.199676475753, 524.307984014769, 521.201426704012, 523.790067373238, 518.620731761269, 519.706042630057, 517.480641867616, 523.088638205842, 522.496213464356, 520.656116369323, 525.734009854431, 525.903515733908, 521.816384705506, 525.488299019404, 523.503649177782, 519.039643078348, 524.989406668942, 522.62408731711, 526.550671932534, 525.464231419055, 525.499643456415, 521.840128060289, 520.106817532785, 516.47514247886, 523.137193246347, 519.567796604085, 521.172569603043, 523.200604585221, 521.753646841654, 520.785038854101, 518.715381381215, 525.525973489615, 522.356280131665, 522.178390529641, 525.881689954914, 517.301251572363, 519.93609989726, 522.70323566253, 528.457426420543, 526.075455271857, 517.176194977124, 522.584106132849, 523.848215837177, 522.693627813457, 524.860073361964, 522.699404936603, 519.213077290336, 525.188464801558, 524.412792493082, 521.789085794787, 521.529178670929, 522.8697475839, 524.658025889153, 524.617586051998, 522.911285519957, 525.412636204696, 522.661475534598, 525.646258582469, 523.784219680333, 520.995191821443, 523.185175485638, 521.869874605324, 525.464928222871, 520.296818019382, 526.699612849796, 518.593726072431, 524.977344429622, 525.436774984856, 525.488068677376, 522.388039690769, 520.732595644462, 524.882467132021, 525.437168563471, 518.923160329609, 522.633418494833, 523.460974246222, 519.429778237565, 529.502469531434, 522.006792837977, 520.03704027261, 516.679750432859, 526.616713466101, 524.879409584564, 528.125161639219, 524.167539327784, 520.043888958952, 524.618660612304, 528.632931980771, 527.573525698054, 520.520169593082, 521.297486308454, 521.679046375491, 521.261913498928, 525.668431555916, 520.673643581519, 518.113394209439, 524.960281598655, 525.585363216133, 518.434991838521, 520.008899459391, 523.413653831017, 521.207392039124, 522.410581054182, 525.071023733411, 526.159715257732, 520.80016902915, 518.954478341162, 521.672807848022, 524.009279572288, 527.558878947959, 523.936718090815, 522.156079737563, 519.22078434336, 522.740744406135, 525.518276187584, 518.287893747291, 529.519617830917, 522.069868895933, 524.525483703428, 524.049497783754, 524.378881511882, 523.09139752815, 524.352982582483, 525.327786532862, 522.106774756585, 523.038474690109, 527.069180820364, 522.558814143773, 524.723307741001, 518.458379480768, 520.10608369436, 526.913514568852, 524.92644752637, 522.60797093496, 521.834634068582, 524.088962497128, 523.382500555045, 518.53303632231, 522.574294481289, 517.940964259865, 516.04753582908, 521.933131151187, 526.38553982883, 519.829210748889, 522.727399092781, 524.378415497973, 524.520609327116, 524.528568606216, 523.361255857906, 520.600842016335, 523.692578000544, 523.591838463264, 522.566410557981, 521.276387471568, 523.668040354375, 525.369448979426, 525.179795613123, 526.568884980863, 523.575967689041, 524.772743972442, 523.319417133958, 519.206796828817, 523.055838704436, 525.811194192007, 524.556058015013, 527.138354909974, 528.647195429977, 523.661290335121, 522.501442167091, 520.874202697117, 526.213480814231, 520.356150651921, 525.457994465019, 522.592399807339, 523.384793443493, 519.787979333137, 518.809882811462, 520.645370659694, 523.962773328041, 526.311152664194, 526.316766508764, 523.799126100609, 527.615460771955, 525.945258677955, 526.81545800308, 522.49239744071, 521.140303569316, 522.029010154178, 523.881654567149, 518.970485708728, 528.871632674545, 521.756319510091, 524.625657265877, 526.186970846292, 529.176826616656, 525.637077597138, 525.071107762186, 523.806625279485, 522.76680666597, 519.012960105931, 514.849007874241, 526.033765131199, 519.020458920116, 524.361206296211, 519.551001569481, 521.24333681018, 523.852035071744, 519.003125816332, 522.948746467719, 521.630903768342, 521.994733752479, 523.196990711798, 518.296850505629, 524.830085387251, 519.702626705443, 522.428347239708, 526.7112129297, 524.298447003426, 525.636030688648, 522.607669862778, 522.749365244392, 523.543353488523, 518.897656208514, 523.362726015733, 521.325212021129, 524.902487351731, 518.977194383974, 517.947551264711, 526.92538725278, 516.582510528127, 524.713679615371, 519.345807464493, 517.659380266671, 528.66019659998, 524.191115914762, 522.228612145949, 521.9886303286, 526.643851632158, 522.813328908776, 518.557418631088, 519.817433075844, 523.249997205738, 520.661335449995, 520.655651641005, 519.317596098217, 518.245471769309, 518.89243388157, 530.396563138555, 519.981533320014, 525.668803231352, 522.485551810542, 524.278463520908, 513.682722296694, 526.302781571673, 519.136246610837, 526.113349745744, 520.32217032633, 522.613784102068, 523.155630849401, 523.949433487271, 523.376395464018, 527.614893731707, 525.164689936805, 523.452800638645, 519.87527506404, 524.088216099084, 523.480868229996, 523.472761576789, 523.760401217452, 523.246988334949, 524.017751393085, 521.953179177391, 524.048901236908, 521.71882166101, 522.747322181305, 519.65242874251, 522.627850379142, 518.739967686596, 521.180526894544, 521.082735266366, 523.633604511625, 525.779276518559, 522.923637284713, 528.259233114564, 521.407044205338, 527.239071794678, 526.552953352765, 518.958047172955, 521.663369626428, 522.075580511486, 521.524982441954, 525.177100257182, 522.159767267254, 519.109134094299, 524.701405298993, 527.857116486984, 524.943347395324, 524.042006888654, 518.339637028876, 522.695000504444, 527.095291135599, 521.847842453463, 525.745925114765, 521.663730232306, 522.902110785055, 519.848687627651, 526.900803152933, 520.19026962958, 525.094532596933, 526.92476615163, 521.959585547457, 523.680428017593, 523.762543156418, 520.822445559989, 525.880962503648, 525.006590647853, 522.046607294933, 522.279622192711, 520.491747440711, 519.587618806155, 522.319691996571, 521.278364607896, 523.974769826387, 529.120396716841, 523.712777901666, 521.605139446511, 520.708767435661, 522.387760590482, 525.249062197116, 528.656032517456, 524.844470642552, 524.245701233015, 513.843417861774, 526.763169747176, 520.43002829455, 519.137044567144, 522.758205512128, 525.033948849851, 526.441638930615, 525.861892028777, 525.022467328081, 525.162455277064, 520.249079491452, 522.392843817316, 521.765863156115, 525.159153133487, 516.142407915137, 527.016474560328, 518.999173255143, 526.624017962454, 517.07193710093, 516.021873909956, 519.45344394061, 525.430494586799, 525.0375580389, 525.292842666282, 522.452342635045, 527.139453822997, 521.79263389526, 524.228066489569, 519.106154798486, 524.689791521192, 518.786083785569, 518.743301733906, 525.962050287548, 522.541879487802, 526.046766557794, 526.040670739601, 528.783441855006, 521.450383627979, 518.51074242879, 526.519114051014, 525.348728248695, 520.269601580607, 517.890379032126, 524.721724072364, 527.035331666625, 526.125298314929, 524.75616010148, 529.279922645406, 521.74248357178, 522.849544877757, 518.675224195145, 525.898564117812, 518.492049751849, 523.132094307779, 517.152167605956, 522.674517031387, 523.639044820736, 529.864029958378, 525.634938340383, 524.73502964229, 527.88166268057, 521.792868947399, 520.983612387409, 515.141059533051, 519.434533683236, 524.896168071293, 520.823767435772, 523.780687638086, 525.59185979172, 525.466487526788, 515.610326097612, 524.597578132115, 527.694265774939, 525.127751762892, 520.007271063513, 522.372146635068, 526.263198066205, 521.98474428655, 526.81377594078, 521.173595580189, 520.401410663705, 522.871838443388, 518.893854513289, 522.785610840781, 520.186675186818, 519.752966501169, 523.827949554896, 526.586988640686, 522.493321284318, 525.956603700381, 526.390453649268, 523.537830564859, 526.55948815484, 519.054867710255, 523.488551164613, 527.52182241227, 520.259903562181, 524.016000813967, 523.887133328673, 524.012262723761, 522.132958679505, 516.60060743128, 525.038010829768, 521.562003095844, 525.408739946826, 520.891537224105, 518.880653838292, 520.47775913247, 522.677641589311, 524.134412430342, 524.47986222616, 521.394277173012, 523.702785483978, 516.630402099086, 524.606732490489, 523.214220981007, 527.683712802624, 524.540179298375, 521.969422975954, 519.970688456257, 517.921705909708, 525.192865580486, 524.794570437888, 524.463249745008, 517.714841078515, 524.400701462954, 528.933933663447, 527.098240386102, 513.968691744568, 522.766401269275, 520.465491684531, 521.500125758784, 522.851008081062, 515.346117298017, 522.106224699905, 524.340730127944, 520.494753348966, 523.228911278066, 529.693706408896, 526.446322324068, 517.398098080691, 524.495433537204, 528.991205841171, 522.266978498466, 519.347220753221, 521.011349857039, 521.696815236028, 523.841884778385, 525.025762990033, 525.359930498436, 520.172490909758, 531.37629407522, 524.655686176209, 522.194425253693, 518.713532202636, 526.652830365708, 519.025969411704, 520.739423822966, 526.00601561, 521.973666509769, 517.344105735435, 522.737537254731, 521.993233649163, 519.548929817581, 524.002743449985, 521.803331434465, 524.276444849113, 524.745836959191, 519.583567035867, 529.741153855359, 522.760781334683, 523.322619996237, 517.866555485897, 519.196926275029, 522.840859547627, 527.893698880162, 521.083358943981, 525.820618077701, 524.576343280212, 521.172832014905, 518.970276340771, 519.247168229666, 520.538610383364, 524.59321855416, 526.246036437476, 524.624372893651, 521.419336951284, 525.569609079659, 520.676270148481, 524.701020258563, 526.553735597273, 521.065588722781, 525.078651213121, 523.88601609762, 525.062252143152, 518.527096331092, 521.670954346578, 525.226202177671, 524.37209705642, 520.684807164868, 517.920106084028, 520.204041223467, 521.629052712217, 524.813834375264, 519.455560317688, 528.154574039817, 524.270931190762, 521.881331045455, 523.620346132406, 522.882751762521, 523.642895198565, 522.985049003605, 522.40828795862, 523.585304295621, 521.457051227642, 522.395053777877, 522.484402181227, 527.335003804654, 526.934225568603, 527.107082359199, 521.034127587429, 522.256182885658, 526.186693835818, 521.450660945823, 526.849669904936, 521.275690083266, 525.716368532605, 516.983053726196, 519.266484216148, 523.423610758873, 522.498704879195, 521.267388181755, 520.097764261043, 524.690901929002, 522.329076838147, 525.27542053565, 519.296474204257, 523.652856280769, 525.914865468564, 523.081271146966, 524.21036504754, 524.140441658361, 527.596304585163, 524.748135803689, 527.401244096876, 524.689447604285, 522.048722786792, 517.324937313378, 523.456855190786, 517.024912825417, 516.91954425774, 526.798983643191, 523.941939460528, 522.617856395457, 519.245509401927, 526.90376704108, 523.808957219159, 524.844287198645, 522.169962476206, 524.404247261481, 527.239224536947, 520.074231656714, 523.407480827286, 520.044724455526, 523.028160362802, 524.960208188479, 522.066644925926, 524.807655778897, 518.689339854575, 523.246840637244, 521.403568009146, 522.697512547937, 519.328088997168, 524.714175005238, 521.032762263194, 523.006285874766, 520.563180205241, 518.818464962539, 520.098235769706, 522.358818299567, 519.463028216673, 519.851212792817, 521.928586131456, 523.55667545745, 525.916381629945, 516.462861880863, 519.530290387855, 521.376425080627, 521.716443868274, 524.875025762718, 524.362337779432, 521.84583112128, 526.349161913164, 522.28839668635, 525.787765447948, 522.276764591288, 519.001797516185, 523.67034453642, 520.51413606467, 526.560439992817, 523.134408810006, 521.578447323102, 520.413189623291, 520.495334786252, 529.451884256583, 530.64218262412, 521.952315986663, 522.984924146852, 519.220376752273, 522.67130682945, 524.853922950322, 525.232329646354, 525.011829359256, 520.75940511581, 530.199260278019, 524.691801645713, 519.069401909585, 523.233575672489, 520.477016152065, 527.287113076466, 517.625407679967, 524.00771588408, 520.746380482311, 522.234259674788, 525.114269176813, 524.384451089873, 524.348124879559, 522.326785326197, 522.565902210617, 520.869870028427, 527.883359876142, 524.47083852983, 524.311011080393, 523.710428027067, 523.149622190587, 522.410053041943, 524.587769132195, 529.216515551837, 527.542055503553, 520.742132134419, 526.687614036997, 524.928705136279, 521.106376271538, 523.628827966708, 518.298095521027, 525.721254084417, 522.679830889118, 526.500969006111, 523.923140413922, 527.146175085644, 521.277467898069, 522.164102507373, 526.080460058566, 516.299780339297, 519.413665901623, 517.712857647395, 526.437177786267, 524.999112021172, 522.266749654027, 516.080263537655, 518.66960389241, 519.955644522268, 515.26522534658, 522.149136212811, 521.988972006432, 524.897104837936, 525.001705458154, 524.346088664414, 517.500787790469, 521.333291410949, 523.657601098102, 529.069642681503, 522.144683024578, 519.548986290228, 526.453161283606, 528.814430229553, 523.572991389202, 529.520293221753, 522.320451667922, 523.761214798361, 523.215835501282, 521.582772158532, 523.816190661392, 520.125802163798, 518.33246291937, 520.869925571925, 518.5627832382, 523.148100598759, 516.273618886463, 521.92189985052, 519.350744328851, 519.496327552321, 525.499626151548, 525.31451939324, 520.566844989382, 519.799245406285, 524.182466308231, 525.323661374907, 524.854709708974, 521.343558550653, 529.265450421484, 521.470601655453, 525.248114773898, 522.844537412821, 527.792447427459, 521.531951549392, 523.262703444944, 519.110011816272, 524.115831108082, 522.595927701268, 526.092873388801, 516.00162038366, 521.400895101022, 521.063260028021, 524.213125915799, 524.203360879188, 519.215399592007, 527.545379171077, 522.648386905022, 521.827888742469, 520.394064072183, 517.46297159383, 526.872405548478, 521.819118986444, 526.420252505669, 528.209284473496, 524.043542298623, 523.092871867908, 523.488207262547, 523.24423780597, 522.81020530625, 522.128687468713, 523.429676425356, 519.874431001899, 528.900790656345, 528.555642754954, 529.15425979921, 520.35609186725, 528.334284664399, 524.491613427578, 518.794246720425, 527.95746960633, 518.783677113875, 525.813863552095, 520.05334207975, 522.123699122015, 523.392579846469, 520.903550944484, 520.380774179332, 527.362689267896, 522.478632947987, 521.601716105513, 524.676577487975, 531.813179440193, 523.834894304241, 524.452092892586, 522.131575833018, 523.692799794656, 521.348802331759, 523.40780210655, 528.447280505862, 523.794632669547, 523.021401066853, 527.662451527301, 516.706282209784, 526.726818145445, 523.762624846988, 521.51156398534, 522.668754115069, 528.033005400677, 518.701405737242, 525.314356439421, 521.779535659464, 520.501394807577, 523.978560662847, 521.627289951397, 524.281239888265, 525.360808051962, 516.671306411181, 523.303250594873, 525.940936377501, 529.502789354772, 519.872987202572, 525.491652398595, 518.629845584012, 522.060160241294, 522.881592319697, 524.651442021093, 517.800378896499, 520.902189245888, 521.08876076798, 522.319799814929, 519.217094576981, 525.065130378682, 520.221826401012, 527.294850886055, 523.952310426088, 522.558891206792, 519.484328322238, 523.979661728532, 522.507228034333, 521.210299093682, 522.253529863083, 519.464020838459, 518.442448549253, 525.444358252198, 524.470196138946, 525.361865742803, 521.087433432825, 529.582527346632, 522.837296079669, 523.770279953769, 527.700852242124, 525.704059180796, 526.068266019253, 518.861265489146, 519.903130126534, 524.891415924592, 521.353668916925, 524.104872285931, 522.707720987238, 516.583792315375, 524.280683469555, 523.214961912021, 521.603132011172, 518.887361517958, 519.829200237414, 526.149906765691, 527.600751673782, 525.572984594872, 516.616982463679, 521.893948267929, 525.070653392789, 520.611289300057, 524.866345196053, 524.203956846626, 518.473600430716, 528.607260843327, 520.6397346194, 521.069699586772, 524.702508942273, 527.385583080799, 525.313896134982, 521.628397079918, 521.566030746873, 523.781191710916, 521.727337150462, 528.244164369458, 527.080438395571, 520.386194532026, 522.284482416395, 523.016433742831, 525.122853314061, 522.454754840412, 522.398638396771, 525.809703186599, 525.103542130461, 530.355149983583, 518.736752287777, 526.189286611316, 520.578407259189, 521.475019422165, 527.359730988196, 520.720219001727, 523.082377146636, 527.489721218027, 522.327158581621, 520.02453068546, 526.471543702548, 519.803321770885, 518.436875642925, 525.946291017011, 521.405991199732, 521.870914699273, 521.72681435979, 530.640432078905, 523.438284514441, 526.755195544309, 520.914029272101, 524.731970040534, 518.58672031037, 522.279944090116, 527.566156566661, 523.0087591361, 522.118850346513, 519.739109437031, 528.340270039807, 519.712661859565, 525.74630410684, 524.358325423705, 522.066885740637, 524.791225315346, 522.541462924299, 522.303502541995, 525.387744946109, 526.638237955202, 525.024573492883, 516.109275219282, 522.862108582471, 528.435888556033, 520.715176165436, 522.951498897544, 520.578123071822, 521.335767560354, 530.995087105966, 523.142036666046, 528.475128744862, 522.463989038891, 522.584336613559, 519.167859457253, 523.576611884593, 528.68044847476, 524.193327613866, 522.280410246847, 523.58369043019, 522.857471099177, 519.430671110825, 523.483774950701, 524.905572866885, 523.063576141317, 521.71156887985, 519.803651744024, 526.517063898476, 520.696370862789, 519.476684615496, 522.327062323683, 517.560925411552, 525.893509474485, 523.125292449904, 523.130388437532, 527.006592583708, 524.372646400833, 521.03301983284, 527.398095329467, 522.148796569898, 520.416234087109, 522.051907357084, 519.679925296933, 523.436330229384, 520.396823911321, 522.056379752041, 523.729795234255, 522.286361511265, 521.944368179464, 519.506196140381, 525.198043442705, 521.105554965573, 518.542635070478, 521.570903031916, 523.223583133782, 522.671127875578, 523.751805278169, 525.637077265315, 522.646520572627, 527.322226966571, 523.140638335747, 518.75830115779, 522.741031869558, 522.424848058128, 517.133602757704, 525.278971370742, 519.928825369827, 525.471252849573, 523.139702551555, 520.918407241339, 519.274019596252, 518.935338887488, 522.838192243788, 525.358235709421, 531.795940674471, 522.394889909183, 523.355531887581, 527.303531569452, 524.276913662402, 520.335412668958, 525.12568853209, 524.551376036983, 525.137236644155, 527.599839822772, 521.634273741324, 523.068885997997, 522.12317475472, 527.468239283213, 525.165929584016, 521.373299956544, 521.631463904701, 519.131634524705, 523.504345903688, 525.461797132305, 520.261328333179, 520.407984328275, 523.628695469823, 528.230830825969, 523.861394639675, 518.766569738833, 518.573848189971, 524.353812990717, 523.685956270728, 522.12117871273, 525.753312304339, 529.63422368536, 525.802332092151, 522.046623213712, 521.485279789512, 521.949150161676, 523.784645594359, 520.509297609177, 524.830800338171, 519.648470674057, 530.643405133934, 522.867111557896, 523.025888647852, 522.111126126142, 522.003955502305, 522.015685472977, 524.986475232773, 519.912949548641, 522.219648015445, 531.864897952222, 526.30429517288, 522.306313429385, 522.550447714158, 521.470514961685, 525.2173974835, 525.081038779999, 520.230448568316, 522.595823703161, 520.640316035609, 523.357099353364, 522.657617452379, 526.67573300278, 522.481607227223, 522.442702058927, 529.530561392028, 524.504864078156, 524.513579301004, 522.070346362615, 526.408942028024, 517.157772698223, 522.03792198196, 525.801940106656, 521.501999487768, 527.986704637596, 523.03314717332, 524.347054527589, 520.675404583543, 518.992769629867, 519.485387009941, 525.274566675163, 518.112374564815, 521.315402815181, 519.837305536903, 520.382162898476, 522.470983023131, 524.737652531913, 524.679831902284, 520.421079941287, 526.157762981083, 525.300016938653, 524.292366597986, 525.043328424422, 517.780208490614, 527.35518900791, 520.583110893929, 524.493608921794, 520.986320667721, 524.232658942197, 526.168568024079, 527.543443495321, 524.987655610126, 523.14066323755, 520.968461846429, 521.772753324955, 527.932407482374, 521.56344246494, 518.920277183089, 527.20178263001, 523.750757639525, 524.396640592829, 522.889765367519, 517.017832081816, 522.022123800874, 524.115619108478, 520.021785906163, 517.220455873871, 524.076681433516, 520.898182433206, 523.935833421108, 523.137214689332, 518.081993980155, 521.197466109225, 524.591719908471, 522.629420532002, 523.927327837879, 521.45844384025, 523.864539335779, 526.409385400034, 527.06558853448, 524.087141556073, 523.446009168524, 520.782831794623, 519.727533002416, 518.708929577896, 523.48446999307, 514.571241013616, 524.339838790313, 524.571139614102, 523.883040806829, 525.348008287895, 522.239258897718, 527.098528802101, 523.47777554906, 524.41118637046, 523.917548854455, 520.038114909359, 525.378440206771, 521.490697182522, 522.124554680058, 517.839883646866, 523.058254496872, 528.639601641397, 520.866689991217, 524.267715608749, 519.594113349779, 525.650879730124, 524.81775876805, 523.171414331481, 524.532393182353, 522.375551150452, 522.016329637771, 526.10134878395, 512.82719896765, 520.360279386976, 520.525117627479, 525.944437358302, 520.880387955503, 523.219903159108, 519.742030421984, 515.889604077957, 520.550240202914, 523.463599897761, 521.543070688007, 525.226748068593, 525.367178015555, 518.776433968029, 527.099261048447, 523.312016250854, 522.878224279095, 518.751716322928, 524.52137898258, 519.098971004833, 525.241914477481, 525.760021657209, 522.701440737853, 522.516011187952, 522.41263479, 528.096960323225, 525.195111345128, 527.815299965077, 521.890189587341, 522.59960251351, 523.975985747397, 517.171945751083, 522.420844945914, 524.140336725353, 522.921920706696, 521.495221217638, 519.249197820757, 524.893718733006, 523.841330580115, 525.715322970141, 522.222246812136, 523.656526021688, 525.673154166304, 526.674991258517, 525.40859597366, 523.119002488798, 518.430118038208, 523.711848434429, 520.316533543927, 519.585940549147, 523.395238324984, 517.916684957105, 526.53745499339, 529.285227009762, 521.703683866534, 520.151173627756, 522.901485491273, 517.802856662065, 522.962116513428, 519.685756229508, 518.891453561069, 531.020920961278, 524.451544407792, 519.183264929075, 519.551958732689, 522.440030000839, 523.631994201281, 530.720229808623, 525.040283567519, 516.267663189859, 523.180245868147, 520.801867605813, 522.624856374478, 522.096099166828, 522.182755744451, 521.595288827167, 527.188575261364, 521.235814346979, 523.350500945629, 521.719056494909, 527.240817527351, 518.203911179708, 523.072904631183, 522.820943112222, 526.100909331112, 522.124813780135, 524.505982818281, 522.426394106292, 529.473165522971, 524.426735348535, 525.250965498362, 524.17300084277, 526.508766846934, 523.040744230534, 522.596932178773, 521.588856292131, 523.935377861938, 519.498923152784, 516.033398687755, 522.148075494466, 524.669785992221, 530.974544441881, 520.55383434565, 522.594598070703, 523.394297752623, 518.079335265807, 526.050036767545, 524.193908331239, 519.871722874303, 524.382631684477, 521.226090176539, 517.439502368849, 524.23899934307, 528.34446330189, 521.815008918927, 522.992803802322, 525.648737787104, 527.477801906547, 518.391301648417, 522.843503500961, 521.78106063046, 520.011109242814, 526.081153832422, 525.610703632773, 520.820135237916, 521.397563523123, 527.335101111976, 522.288320009212, 519.540288735986, 527.514980894382, 526.214218838962, 525.101502765007, 522.040112997053, 525.22696374751, 526.711468089293, 518.575060148572, 524.387084698229, 519.948895938858, 522.449886013719, 525.478079726796, 526.820566229184, 522.181961961508, 522.722756348652, 523.60652637432, 520.285420382331, 521.198549845417, 520.252691221958, 523.357906058701, 519.605927267559, 521.687660535152, 522.576828583061, 524.851964787023, 523.148235597121, 516.107770451804, 522.251762575691, 521.733660278428, 528.434496898517, 521.418045958035, 517.082681390971, 526.643440246417, 524.540506610255, 527.449882850282, 528.368904829545, 518.196465276544, 521.020506301911, 518.401190545781, 522.83638569348, 516.053956791925, 519.272171014539, 520.042874418604, 521.20017065867, 523.85125000383, 525.321256577855, 524.3071202298, 519.773624161872, 522.319979672814, 523.995097317126, 523.268213072788, 521.684438598721, 522.305571921663, 522.803560304725, 521.33463581187, 520.654474493738, 520.478325079858, 526.997946941747, 523.935667069509, 520.434948721705, 522.493374277401, 523.32189095611, 522.157367630796, 520.445414814741, 522.341344938083, 526.812579271199, 522.211615409764, 523.724527974735, 519.993420210686, 525.181446614793, 525.639780462614, 523.056023340241, 524.52587121054, 520.333481425025, 528.046928046706, 522.03581209109, 524.036892164744, 520.230868562482, 521.04586877259, 522.653632742755, 524.35146059718, 525.396911493641, 525.548384418, 522.04526126899, 525.952598740069, 529.044695920956, 525.001394108108, 526.962190874177, 527.431970574475, 525.366382877441, 522.37435305889, 526.165117970922, 522.744137968413, 522.462356340089, 521.974728239335, 521.867407923674, 520.864314424503, 526.566834025597, 524.490055339613, 519.027745815688, 525.767045448953, 521.925055864806, 521.650921750798, 523.72226555011, 526.914485013111, 522.245712092098, 522.115951406592, 526.819272997609, 521.673119980641, 527.523427417641, 524.147075502536, 524.097819526843, 523.575521446001, 523.274858343427, 522.274770560907, 520.695927776, 522.665498701377, 527.575456970947, 521.924395150073, 524.874723487763, 522.304029061871, 521.648699843507, 527.347072566674, 525.24102771249, 521.363047915574, 519.721674734695, 526.322447760006, 521.578122064875, 520.269004737036, 521.198689700222, 522.356388650116, 517.352639971446, 525.25482918526, 524.781185182669, 522.254034736496, 528.492839814761, 523.5127178645, 519.893095825232, 523.06713094592, 524.347381205633, 526.060799198625, 518.918043052748, 525.012129971564, 530.832178845844, 520.65278632745, 526.276168462445, 520.703368293182, 529.608732923293, 523.27086318527, 512.257028722751, 525.53739512013, 524.383944484587, 522.452252302251, 521.725459216319, 522.782834585371, 524.833558743467, 523.862261484116, 525.561101100476, 520.222034249662, 522.888387967303, 527.430134809697, 522.810522928864, 521.073594837411, 521.658658031692, 520.955538558728, 525.496603034698, 519.124200293877, 524.539945428248, 518.61125642203, 524.057581587547, 524.640328250554, 523.449771539783, 522.095016106236, 521.740377901915, 526.255338864708, 525.218414017536, 524.498633279775, 529.087852847005, 523.799157956249, 525.84705478638, 529.087455836847, 524.481965144312, 522.156881257896, 523.013385683083, 527.269589941039, 523.663049526742, 521.294011535359, 521.675734035766, 519.962568298512, 526.170513520049, 521.575696901961, 523.410980637984, 522.932342378869, 520.649595159642, 522.542798113103, 522.573980304033, 521.05566849482, 524.315743812272, 529.277211378943, 523.59027295037, 519.263412728062, 527.518427486175, 522.661775774337, 526.434784411419, 524.234938120753, 522.404279235045, 521.318031075901, 523.105884022036, 520.377801704613, 525.701590504492, 522.311147552304, 523.324922232918, 521.82099715448, 530.033472977363, 524.52630336164, 521.175207725195, 521.987903973687, 525.749247807809, 517.10029955088, 521.273708401199, 527.035227318546, 520.75199353523, 523.114090296351, 528.234194587774, 523.509504458635, 524.179629684653, 528.475189707561, 524.250169718249, 525.497279589134, 518.880350549263, 519.430363076216, 523.191155801805, 523.860228844573, 519.664521039143, 525.26120956202, 528.703684764452, 525.346804629297, 522.952358264932, 524.514792079216, 522.089507218951, 521.74917036609, 524.137397606502, 520.116707035743, 519.403757917097, 519.228058238041, 525.526576898277, 523.133970007057, 524.635285150867, 523.653040442256, 521.988119464042, 524.082483213251, 522.186812264914, 519.978788753871, 519.385361943056, 525.743825960072, 524.047596040573, 523.738227216793, 521.980518305863, 529.116072599339, 528.877820761676, 523.878071289716, 527.231413564472, 526.923943204037, 516.316214716265, 519.841253114386, 522.157396860743, 523.66748375055, 524.90696164141, 522.18597305991, 521.686314370726, 521.752380758697, 526.418755066743, 525.187029987579, 527.576438215759, 525.25988171221, 526.408939849694, 521.553755287759, 517.86722700335, 521.198899237089, 520.652587709438, 522.246474440521, 523.263892743562, 524.052573623543, 524.798922242646, 518.082174932781, 520.260616165129, 518.166537843847, 515.316978459368, 525.277458782389, 520.431620118046, 519.532160855624, 527.346055164096, 527.822697347586, 524.586643763216, 519.574935492638, 523.687428210786, 523.775910089207, 522.466378820233, 525.967121006625, 521.955895297202, 518.001762325, 521.610858048926, 521.716918525609, 519.733336544594, 521.510724008793, 521.825738138739, 520.857309601401, 523.043806392871, 520.698327063362, 522.93727220614, 525.82482239181, 526.52456437143, 522.948995821453, 522.03338098464, 528.949265626645, 524.508805864988, 527.865190437761, 522.936279100546, 526.63477843428, 519.477902277587, 522.783400906642, 521.157157963968, 529.103864616722, 527.699789758806, 518.844092131284, 525.427240498528, 524.224805680149, 525.637060309184, 523.593433865444, 526.034647023949, 525.368251582484, 529.18454055585, 525.661508710866, 528.564232879309, 528.917868374013, 519.803432596284, 525.645454855737, 520.071300928295, 519.28259512978, 523.36428262765, 520.181835206076, 525.944744938233, 528.752252315916, 518.989058324198, 524.627703179871, 526.418711522451, 520.040323917957, 520.105667588535, 518.447955308936, 519.141433543027, 525.573493166153, 520.552713400993, 523.947053819777, 520.008367082283, 527.396735736886, 524.143509966962, 520.017742986048, 522.290948375668, 521.640940891227, 517.928969621858, 522.18167620649, 524.681447643889, 522.174886831411, 521.641393757254, 521.768783582321, 519.660098027953, 521.242956955361, 523.027220485809, 523.2808883473, 526.05951214937, 524.221036191428, 521.33213838695, 523.432216563407, 525.405676689489, 526.081143949273, 524.201644100055, 525.778724920311, 521.231839491213, 526.364029144563, 530.037506544125, 519.919227684696, 528.115439892807, 522.557465428304, 524.63716402816, 522.777555070821, 520.35460559022, 524.840174123686, 523.532302208641, 523.283178236246, 522.463802953474, 520.868811414734, 519.688425775433, 520.818739999244, 523.967240980095, 521.693791212371, 525.848259142386, 525.457966699663, 521.54093990494, 522.555074072123, 522.423731193762, 525.069912140982, 521.461764924896, 527.220725904428, 518.520488497345, 521.407864460573, 520.280610328322, 525.869842317568, 522.483728438992, 528.194006298354, 522.070332341735, 520.058498241738, 523.256204650879, 520.14209317624, 522.745895447066, 523.462243539945, 518.880883067829, 524.944916641984, 518.963666803332, 524.000555176264, 527.921814074788, 525.875613053478, 522.186212187757, 524.967396690077, 520.600649934474, 519.079643604562, 522.290303149974, 525.250432029335, 518.393611453356, 519.537216057014, 519.328686030178, 524.568535663968, 524.529858772027, 526.083926924744, 522.920350486286, 528.955560187037, 520.477645843512, 527.424103286242, 520.817523796382, 526.76927288124, 519.709349741893, 527.074442289934, 518.162237970976, 523.366812363909, 523.236612094519, 523.81239270261, 522.493603382713, 523.600047059087, 525.941674291961, 523.08054907015, 527.145397125127, 522.798273504206, 522.425261650072, 529.56083622074, 524.407590563139, 522.71700697023, 527.158107384671, 521.038208825147, 521.450964583906, 520.621498154429, 521.384256290373, 525.555434700341, 520.873642866524, 521.295286062215, 524.697059309335, 525.966496491449, 524.609137469653, 520.626678452924, 522.222299578274, 520.963850516988, 518.62750096585, 519.345574797469, 522.193258437677, 519.511464977869, 524.520886768629, 524.942511627757, 518.066490734912, 521.698401502045, 522.369911889998, 518.445929342748, 527.777273155723, 523.726650597586, 528.166524079377, 519.558581192023, 527.687012754224, 520.622173871377, 522.432230355489, 522.788636585865, 522.081592086544, 526.409824369229, 524.071747531655, 527.029922021409, 520.773399289729, 524.058623195268, 524.553133309303, 521.414339367267, 521.286165236142, 523.659788921529, 525.012583023629, 524.1529023549, 523.439707620794, 522.772929231223, 525.715669808167, 524.136583266296, 524.849251698932, 517.189461920742, 521.918534211104, 522.30209634467, 520.137070430705, 522.141246937623, 522.380437511882, 520.637759906098, 521.737321158562, 518.161815855102, 519.540519966138, 523.019819836144, 523.348285565422, 521.925917050509, 521.969287285239, 520.777202575982, 521.952773282029, 521.86755012678, 528.18603775828, 524.283158195315, 523.312991140096, 522.323835437241, 518.560064786374, 526.385003899685, 524.155243958642, 520.546748341231, 523.393549103066, 524.196417052981, 524.560912047894, 519.183277391969, 524.151950694467, 520.387149832404, 525.304664744269, 525.036362744194, 523.528957697511, 521.988496571028, 527.211943082015, 520.16638171534, 518.222525561978, 516.505678508267, 528.998442084539, 524.316018870175, 525.458513008948, 517.208790276154, 525.078422413491, 525.626890229363, 520.040787930924, 523.235466621667, 527.39630303402, 528.253849049176, 527.373020424584, 520.347075036884, 525.516650502276, 532.756810368794, 522.708712579189, 526.073154959293, 521.503088497514, 519.987013766965, 519.179402334621, 523.54153518725, 524.6263251162, 521.738572954395, 524.978731156823, 522.570076282391, 522.623600688632, 519.516882304162, 521.738723973975, 516.849739533268, 522.669463937862, 518.167629771157, 528.173674504942, 516.876956896311, 517.464033538471, 521.207665063963, 523.023556519948, 524.304818203253, 525.891779010686, 524.42627236852, 524.979227521738, 527.594266041968, 526.18735391807, 522.919880692116, 519.951216834317, 524.839647309847, 525.071272752516, 521.792207822383, 521.04973237395, 521.525774270779, 521.792193930156, 527.027000405103, 522.217156630069, 517.449192917299, 522.561788175651, 525.9803115403, 515.334922893366, 523.480969322014, 519.827416263036, 519.440062779739, 526.008730529932, 524.498587861605, 521.37991610388, 526.591170365101, 528.133799210606, 520.971514820856, 522.578481619963, 523.782716391289, 526.737331960491, 520.148269791326, 520.337486940758, 520.94934425466, 521.30959299194, 522.270961839768, 523.486880007064, 526.84537706747, 521.626987553331, 520.616288607822, 524.674905831396, 527.060177416615, 521.836577614507, 518.821698945068, 517.776919549098, 519.439945716578, 526.027895721856, 519.906687640566, 516.646325844456, 524.549865051018, 520.886108589849, 521.653459609549, 518.729334682728, 521.309478278495, 517.823173710637, 526.583693489853, 523.153425760767, 522.13737301469, 522.709273375172, 523.890622040146, 524.443925983492, 522.673860420855, 523.436350838441, 521.600312023218, 528.138743580353, 518.737731210486, 521.858099059757, 519.196768982315, 522.341526734306, 525.744895611179, 523.596138914753, 524.320309699033, 526.630648459097, 522.352455887289, 519.732581716304, 525.929121119713, 527.508233533856, 520.576296645684, 524.07227057338, 518.92777083916, 523.576562914812, 521.564983127707, 522.255812298814, 524.095416271143, 516.090454373886, 522.713030810465, 519.985274615708, 523.920175149747, 518.090128041454, 523.068052881132, 525.759249420303, 529.007307129702, 516.565472068587, 517.749564198526, 525.935548696466, 520.003866266997, 524.513551457407, 518.122484956966, 523.890918173722, 523.370058291137, 525.110344354439, 519.191082689301, 521.868335173108, 521.94591771178, 521.375807412936, 518.342532074321, 520.148574981206, 519.102265778964, 519.212901509399, 516.604361592362, 523.46986525169, 518.567229032188, 524.355587577317, 525.19810772243, 524.148808214339, 525.811380281637, 524.436142778865, 527.234436759389, 524.46359145771, 531.462890267767, 520.798482935227, 530.074073209194, 519.605119406772, 519.211177732664, 522.630453820518, 523.066669297347, 522.685065619699, 520.201833704669, 526.538479577414, 526.737241499131, 526.535308281774, 524.298702422412, 521.469164882978, 526.849027609103, 524.597939376869, 524.684397637341, 521.287646131929, 520.494841848834, 518.923939498673, 526.238331233258, 516.598487005921, 524.06254121886, 519.580189924415, 520.475251334286, 526.598820064879, 526.338476294942, 522.198219877758, 522.05492050723, 522.292164282974, 519.040976643194, 526.011219327864, 525.735024661052, 522.184077009404, 521.130363189993, 518.329165702177, 518.347561011435, 523.237897837805, 521.459046341978, 526.672236883882, 519.566966039743, 524.293882123415, 522.590961949939, 516.584389909658, 520.507446351542, 526.092516599276, 527.262867393719, 522.001960664857, 521.239288813224, 525.501399566071, 518.631953385123, 527.036391802508, 519.618545996884, 528.019458355341, 523.397463168889, 518.417221129936, 521.441697087883, 526.317065094003, 525.592782482591, 525.436409655372, 519.323357304312, 517.786836051367, 528.250354499822, 524.891878535515, 529.389604973622, 522.241849304548, 527.252241764302, 522.708481960023, 525.710278228445, 521.172679887248, 522.698565715056, 524.463121336048, 525.547249662518, 523.299166690052, 525.213416978194, 523.842211851019, 524.030760561719, 527.623970612741, 526.316593633174, 523.35916078232, 525.346076686401, 532.263311372926, 521.678070401976, 522.505409612743, 522.337843312843, 520.935319597469, 523.90906017717, 524.009748746121, 527.228842769954, 521.239180210766, 525.484073488444, 520.349243736676, 519.638743471436, 525.141511312896, 524.703843378147, 529.550869004989, 524.37664629285, 526.884084334762, 519.607819899622, 521.820365974298, 523.089141781512, 522.276296478388, 527.316132636529, 526.740029233302, 525.479669644513, 516.923133018547, 521.093634182478, 522.797637382316, 520.455650417221, 522.415517976624, 521.310226991246, 520.268202259896, 523.860669055532, 521.914715170222, 527.188605928474, 521.230228565585, 520.467343282445, 519.813801963256, 520.907425812915, 520.560507465887, 521.078153160276, 522.249318108334, 521.756850976649, 527.167853143546, 527.601947752516, 525.309080569553, 520.82610239891, 524.731718245183, 531.621209996501, 520.923214197812, 519.512071527397, 524.675540062046, 523.325332706278, 524.598284714625, 524.485701015153, 519.53095390746, 520.841217619037, 525.824951685084, 522.093286833258, 525.563406705155, 523.863027232357, 524.417192729951, 529.561829274381, 521.567993181412, 518.787545060623, 520.599024284135, 524.354599029889, 523.37518833896, 515.828217992198, 528.268085202611, 521.115626419962, 519.878819094929, 526.266927362614, 518.350778350671, 525.072709389612, 524.821587340923, 527.07705349798, 529.61721131476, 518.520982175549, 516.465936572692, 523.347064643246, 523.023633158841, 518.068751450604, 525.430429971735, 531.400220988092, 520.431866163182, 523.97266826879, 520.652505594068, 519.827152695161, 528.476838065845, 527.81376849846, 521.448305401123, 524.433547817283, 518.595174261411, 521.94037028265, 524.579099837978, 519.647818551473, 527.284030308444, 523.245273574458, 523.654355585002, 525.420173986314, 519.296558652964, 522.026466471786, 527.443197461206, 525.550586393223, 520.199255101802, 519.915975665512, 527.097251920174, 522.333139100044, 522.651771871513, 524.520280744938, 522.510684220931, 526.959220671366, 522.102473356733, 525.872703433561, 524.093909428325, 523.511509906519, 522.409604193785, 521.273991055368, 520.399985277242, 521.968256101522, 524.363914912577, 524.815809602942, 523.55555849602, 529.362902857494, 523.162604409285, 520.721840907436, 524.844001250878, 526.643174097644, 521.908804294769, 520.744814495702, 525.140515507169, 523.902363550478, 520.903458475908, 516.936930014025, 525.057545272172, 523.891802974007, 524.161012962564, 524.187884367989, 527.726479376473, 524.921995503629, 524.387996424448, 526.389416452885, 521.598155142701, 525.824028057645, 521.422221759799, 522.05838357805, 522.792210129136, 524.880958596925, 520.42192707283, 522.279235403983, 520.792916326074, 519.225640402955, 522.401560983369, 523.087016533371, 522.671009426315, 521.397132676092, 522.641993324876, 515.656068949583, 525.731512100746, 522.478808044614, 523.744528101912, 522.315594175856, 522.647761641427, 519.865136673323, 526.801135864809, 523.180934267804, 521.798541930935, 526.164999253369, 522.129820837585, 522.294280606172, 525.408509957789, 520.360719317407, 521.816197206828, 520.372282594982, 520.444248286685, 519.057035319506, 515.619961716595, 519.227309237856, 521.088927291531, 524.569716405916, 527.685874440973, 520.093015602127, 524.894929471474, 517.672925569557, 521.985106091257, 521.708538196309, 524.930737421288, 523.396601797776, 526.930701333848, 524.854488574489, 520.590941520069, 526.378625403778, 523.285718084579, 527.581315261715, 521.115180141612, 523.095272356649, 524.130417201947, 522.427202916904, 524.707695302004, 524.528025346414, 523.38388789148, 523.1926158095, 523.76735115534, 526.398707191675, 517.423905212808, 524.019081312117, 522.70412682078, 524.308452654328, 524.21903677902, 522.451836900287, 521.578354805102, 520.258107449221, 522.351375112848, 520.790095959665, 520.275686506689, 521.203567820931, 523.562619357984, 521.31545440634, 519.080219972497, 520.435704981096, 518.527009751988, 526.727381134505, 523.327092910153, 521.53877340238, 522.495051723249, 524.501644176287, 524.700100349753, 521.021112370557, 522.635516688508, 520.660628639461, 523.782657927598, 520.450743305883, 523.943396412751, 523.947461287373, 522.715160120498, 524.456787856188, 527.195784616133, 517.880034586912, 514.282703114887, 524.917218565639, 520.514812909684, 521.565878206528, 525.127822643464, 521.650416887168, 519.767679878577, 519.394228503145, 524.835203291427, 522.454433531037, 525.647729462725, 530.277592849773, 517.122354117645, 519.857942497409, 524.771288028785, 524.380763132512, 523.93090527889, 522.367210520381, 523.459163807317, 519.424823755979, 524.612706271398, 524.745292475148, 524.89917791432, 522.821349852465, 522.013356082722, 522.927299975307, 524.110096851183, 523.006201447118, 524.255697582215, 526.970728291015, 523.844736351136, 527.041741633978, 520.275934453197, 520.234644556046, 524.082099013211, 523.265730842093, 522.108970014156, 525.770010190909, 519.904376139145, 518.777571353021, 519.947676190356, 525.352117725334, 522.212777298072, 525.424581532525, 520.441291814508, 521.56987204004, 522.751219691561, 523.015296454897, 522.194987625636, 530.433978539282, 521.167854811675, 524.118236128969, 522.768086395234, 521.723997684651, 525.548905676395, 526.673184613537, 519.19231538771, 523.587048241416, 522.377135956645, 526.148823705939, 525.638876388449, 524.045524803812, 530.899884911978, 522.461819351043, 520.334771644619, 526.716920209022, 523.71304232296, 524.870237336511, 526.029323120063, 518.795163182084, 527.097717766721, 524.802936503629, 523.201292681475, 523.646977319025, 521.982096050163, 526.256354452815, 520.717981447321, 518.83367407291, 528.01273972814, 521.125247188881, 522.011682809603, 522.022849495455, 519.543939824623, 525.977415222809, 515.194420906791, 523.843155552442, 522.13056141776, 527.219126270762, 523.901836083337, 522.141265560869, 518.654743426419, 520.555359902277, 525.412102137547, 526.57470751476, 525.791832829606, 516.975177128128, 525.031914928691, 521.147577377683, 524.592510526041, 525.667041417934, 523.681896896617, 528.753567324147, 527.294365186865, 525.244385202279, 518.56879429439, 526.199937457463, 525.539159664988, 525.252210357205, 529.570039398443, 523.027015956487, 522.744010389719, 523.392302610052, 524.811513609982, 518.564567632569, 520.704300622777, 526.244569508169, 519.224449985499, 522.53531041879, 522.760597002192, 528.044093808617, 525.792977203163, 524.421171289324, 525.677949649811, 524.128352888096, 527.222732577426, 518.780643768199, 514.616627447336, 525.996744629408, 526.031783700397, 528.290059763848, 528.880726258111, 523.937598631393, 528.953148265268, 530.441546824246, 525.659405197132, 519.168773510618, 523.065684594777, 523.303716056843, 523.317781160582, 525.383794288801, 525.103627054285, 528.499705710042, 521.944105586363, 522.887613123626, 513.627567409523, 521.847152787727, 520.123235216542, 521.913102852366, 526.685271919227, 521.99475729448, 523.867402938945, 524.440714872672, 525.660351434029, 518.681238480797, 527.651204031476, 526.216564286201, 521.445098056898, 524.451407150185, 523.623882048144, 525.28754864106, 524.541077068231, 523.490866158682, 522.734599663462, 528.550209518999, 521.142322771747, 526.045434490912, 520.440310264328, 519.829578874555, 520.230129744374, 523.618112170432, 525.076595941743, 526.579402997607, 524.043933010695, 521.593673436253, 520.609673025458, 525.084434406693, 522.274895313859, 520.072686262042, 523.08968127021, 521.289957405493, 526.863790126949, 523.821378932906, 522.127566878805, 525.634751495535, 521.305537974409, 527.297849211996, 517.733916970727, 528.408701240339, 521.194787026991, 525.298185399486, 515.416785387095, 525.31370714834, 521.252808852008, 525.169088229763, 523.942648808662, 516.565207111518, 527.339604330882, 522.319566885777, 523.179364682642, 521.126551737049, 521.404305213858, 524.078521020676, 518.566548096735, 522.522972410409, 525.300861623195, 518.431009354718, 521.667195942709, 527.321680046526, 520.40260115513, 521.771060161183, 521.131988050864, 522.334086181844, 523.283814305684, 521.633079379884, 525.31809539244, 517.41836372431, 528.547967044435, 519.877765710658, 515.70789392313, 523.649259659426, 528.825188384608, 516.684499724937, 524.76391777127, 522.468842737214, 527.324890403559, 524.269416881638, 521.849035402763, 524.075787625651, 523.411816368527, 520.332453957287, 520.653983184457, 525.018264748999, 528.59024909009, 523.764413105669, 523.343782158589, 525.238047264126, 523.619795428884, 521.098771100002, 524.189475853854, 521.355689281019, 521.290642145437, 521.3169292364, 523.625472197936, 525.56134605765, 522.034612592845, 523.380337009265, 520.658346433615, 521.803047760747, 518.284629643218, 514.820013856686, 525.18702514426, 518.964914633062, 521.947462241847, 519.934755593404, 519.123825442756, 523.833699107517, 521.885691084423, 519.196424020237, 523.283761297363, 529.971928680551, 518.416135728985, 526.383555437201, 521.723188072982, 524.665334338761, 526.195811161801, 523.573696448609, 523.755338081012, 523.910521132281, 521.290076050969, 528.275846849965, 525.37111271645, 520.969265719453, 519.177327796411, 526.812515342829, 526.332633288623, 519.796405851238, 522.501888583751, 515.841686131233, 521.670867019544, 522.482704297781, 521.172799051858, 522.901302769029, 523.269941877699, 525.020152173717, 516.529743695076, 524.13669714133, 528.544973892256, 525.583427880277, 523.114300078714, 522.937603805309, 523.963572149029, 524.967864106917, 525.756880468626, 523.711877928771, 521.565420242536, 523.145792162525, 527.157421686774, 524.170429931136, 518.058568023902, 520.447376824317, 524.162251386407, 524.31862325424, 523.357355694799, 520.874297144688, 521.246292803319, 527.515832638856, 524.289827738157, 529.333588317612, 520.766553393162, 526.224996150331, 523.722749875344, 518.450924564085, 521.42154505587, 513.686550805872, 520.756447454103, 521.573007860547, 522.353773882943, 523.03695546479, 522.007258428913, 523.082899887363, 527.728922473766, 523.655693371502, 516.160909413237, 523.945931933349, 524.676473471205, 523.093610689447, 520.799824442317, 522.010021903679, 520.7846316655, 513.717640901854, 522.132267897842, 525.746973266393, 523.000454569041, 522.195247375703, 527.440432764227, 524.399220037103, 527.540833100553, 522.740844052903, 525.108007213768, 522.933441529837, 520.161928178092, 522.302115312712, 522.378100740908, 523.397625146409, 525.418422358839, 525.554191060839, 524.429870641806, 520.240690058506, 522.721365901538, 524.934778432763, 525.205757794825, 519.421709257205, 519.476412135017, 516.930824550637, 523.325493455754, 526.922142092955, 523.676577299251, 527.298112992824, 523.64608937954, 527.727812353703, 523.715216693172, 519.070544329253, 524.581617512978, 525.697166519877, 523.252903537353, 521.379750480213, 522.686198786683, 521.71672213393, 526.836485721057, 524.419786706321, 519.370990866653, 520.773037560492, 526.888299415763, 525.184713865642, 523.375211321042, 522.808949494677, 526.111845894372, 526.629936034435, 531.229507179409, 520.303830913982, 522.052372038418, 516.885093841406, 522.830435903275, 528.577565806621, 520.12575172037, 526.483182909656, 519.193557007141, 523.348547938985, 523.053962201075, 521.338619869685, 521.181622799773, 522.359038491327, 521.650772907644, 525.16654042416, 523.478964752952, 522.011800646411, 516.492333947319, 526.277216342048, 525.589944273618, 518.940066196378, 522.51258800009, 524.286501661378, 521.056636159634, 519.703192618195, 524.239094936395, 524.177980076884, 521.325436308195, 522.895102928432, 519.181249253703, 522.648705915918, 525.794219014191, 526.045083138289, 523.008415529902, 519.834355761203, 524.611822390682, 521.939786577907, 526.151023493731, 523.514942511205, 522.384390450823, 523.091215354722, 525.167711157915, 525.130313467229, 517.19319165557, 526.555957957831, 525.036130510309, 521.486142372797, 523.330546495966, 525.88289683789, 529.421500174718, 522.398622663421, 524.83946832635, 521.58672130649, 523.810027651222, 520.16483635517, 518.308010767206, 521.579503041733, 522.430887821455, 524.255114839817, 526.302853541555, 521.178000893015, 517.497909047439, 522.268611381174, 526.047570242316, 517.508818719624, 522.527761899719, 521.298251984924, 522.357925987309, 524.580840517354, 530.289863397131, 524.622611433342, 520.051748621605, 520.066373753005, 524.034699630204, 525.947430707358, 521.350583698988, 527.560309679415, 527.154576385196, 526.312615689549, 520.479450471915, 523.592900547845, 521.25635776498, 521.274895594677, 519.600213733716, 526.662509951571, 522.890479516468, 525.59780026791, 523.667948366782, 521.143709043678, 517.433495793597, 521.071531182786, 524.347271832761, 523.743343872054, 516.686262548485, 524.811549847328, 530.227590758086, 522.774930622076, 523.404249938257, 527.784592057933, 527.545675773245, 516.302807722921, 525.027098161871, 521.338391000526, 524.598644870988, 522.500133580052, 518.233089029439, 522.435820689114, 521.08126131796, 522.932078085877, 523.013102178183, 525.94855281369, 524.620730211799, 520.495454644584, 523.408866207132, 521.110927392245, 528.87521221271, 520.526028340032, 525.736893461023, 523.916405484724, 518.350835167249, 520.006270635964, 519.461873932773, 524.324363566673, 521.617475109252, 525.783240104265, 525.818641375459, 522.348507192384, 526.758696261036, 525.112537562784, 519.649220932162, 514.284818963925, 521.223745563387, 523.479404480691, 524.469988483023, 522.698306815288, 522.495005850324, 518.809603194627, 523.677100695581, 520.839624966851, 520.632492321762, 523.053026773037, 526.086910925534, 519.904556192051, 521.172061680133, 518.37199368873, 521.428308566659, 527.297073576134, 517.092319925124, 523.68712012929, 523.444671602485, 522.689229975348, 528.154627614351, 526.815624364472, 521.50102153196, 521.493981394018, 523.610572504645, 518.620423752505, 528.240975744767, 524.434738380246, 521.517399601527, 524.854654425625, 519.854750013691, 525.894355323956, 523.525989371946, 519.773532443225, 523.687951008047, 521.704054478301, 525.315223000284, 524.099263964659, 521.277743983412, 524.328362842762, 520.007140896077, 519.249959531091, 519.187285358433, 512.022591162987, 520.773564464967, 518.671417964052, 517.946922288756, 523.254675029835, 521.390099452385, 526.663969083656, 523.862338034843, 522.174687969442, 520.357299600012, 525.070501784499, 523.237510992548, 523.380827582986, 524.336293007415, 517.877202207836, 519.080130978614, 519.819999745888, 522.961597208218, 522.423725460888, 520.688930879608, 527.627241677479, 519.795949679182, 522.429253574425, 521.462652234699, 522.348989418962, 518.428650569122, 522.102125046776, 519.864320083955, 521.559386100783, 527.771579153901, 521.868418786937, 524.665900625884, 520.847367774465, 525.037482154119, 520.982739613865, 526.582770439522, 522.665087528179, 523.878360604545, 520.506591319604, 523.647940476316, 525.663513039668, 521.745991295082, 522.770409577192, 517.532803243981, 521.618641873284, 521.103050358443, 519.479937753762, 523.562262253123, 522.921649221321, 524.454663186789, 522.051767823426, 526.164141075236, 523.122526385199, 524.693678816626, 523.855590686087, 524.790236863989, 520.558828215414, 521.147693798168, 518.592651784278, 524.033511514211, 524.471335273865, 524.743865646946, 517.249848456283, 525.020601658058, 526.794043989561, 527.011973264229, 526.675002870103, 520.35505361238, 521.449605416542, 522.388327805343, 517.697797059452, 526.671734985308, 517.538605896932, 522.592239266865, 518.967119590583, 524.655968817931, 522.463163058461, 520.298889963213, 527.585606408721, 524.374782225151, 519.801761166799, 523.995906111692, 525.285555965806, 521.87245458521, 527.715471207993, 525.881900286261, 520.1481093086, 525.575479407198, 520.89899678889, 524.429980006706, 520.904894802474, 523.270280357106, 520.323782319741, 520.887916789743, 520.903678881771, 522.654777645624, 528.442473815348, 522.983647632204, 518.626170248978, 522.256660678202, 518.23002718525, 522.748415822287, 517.462798199475, 517.547601483786, 520.399148402761, 523.138441049707, 519.084940703455, 524.375857111802, 523.79301757395, 523.330054374714, 524.380157011153, 525.77070718589, 527.378970730674, 523.520317286858, 523.048979471225, 521.679799558444, 520.756106642822, 523.524433730048, 526.281077062602, 521.389283333133, 523.918844037607, 521.341298117749, 529.057687581146, 524.734781046362, 528.236004342383, 523.897306862285, 522.243722757407, 519.505627291346, 523.341600161178, 522.916297434917, 520.580438714595, 526.00638574912, 519.972359321957, 519.617786500381, 522.7971525406, 520.603682787322, 520.265935749972, 522.380891183412, 524.719006828858, 529.849704888051, 523.993297780419, 522.707186292307, 518.927559104249, 524.611253437267, 523.558864976649, 525.724822109358, 525.99077216734, 523.984514651395, 528.441056156577, 523.999841498738, 523.563008474725, 525.020321444832, 522.357288539232, 525.024396090506, 526.092548406708, 522.291638627846, 529.783637069746, 521.855340605275, 520.036137264812, 526.756869526742, 524.763533160915, 518.680453850224, 524.460087571306, 520.962112139469, 521.052554662272, 525.500339774027, 526.301046289441, 524.870451159359, 524.036908542374, 519.525385305181, 524.455290128755, 522.337822536208, 527.464363741065, 526.526255509318, 522.837344205941, 523.212095179085, 528.69355370548, 522.542742241031, 521.798619502719, 522.867206897311, 521.652865567697, 525.735660931679, 523.623559848145, 520.195460995427, 522.897396559974, 524.0804760068, 524.212084786306, 521.816218299379, 524.456280684775, 524.722451162824, 532.082723293573, 528.938086906138, 526.959563077296, 525.880047696259, 526.298859882338, 524.435548775701, 525.56858264631, 526.707219199866, 519.459877619038, 521.176511590205, 531.751346858145, 524.205727426719, 524.659189855698, 522.966573688407, 524.533497852374, 527.053898643344, 521.066688622339, 524.10260436693, 524.366770081046, 523.163935124871, 523.004669585571, 521.653569511283, 519.651773665146, 525.197109208372, 523.434998253507, 519.88346927314, 519.620313846844, 525.821803529816, 523.90489493986, 521.395890793149, 523.300539168724, 522.661518136751, 522.582826217416, 520.880829291647, 525.190208633521, 525.61008230998, 517.758238115228, 525.591989092015, 520.646995377728, 522.854535419025, 522.546847764784, 524.594542705921, 523.20438494336, 526.420273564678, 522.918546847207, 519.5108691038, 522.831408241738, 521.607318327444, 521.881395989935, 522.690480401109, 525.544217904793, 518.956288537395, 523.758609399187, 522.125640930108, 518.120520212655, 515.139228398974, 528.993498891619, 523.597760018123, 520.896560227834, 520.973658280616, 517.086270361343, 522.476278250205, 523.167005683708, 521.78550366841, 526.103189886089, 525.591483721574, 527.559786858486, 524.405471328112, 520.046131193563, 523.123456515033, 516.984871507347, 517.020194887712, 523.809932411241, 526.56498177234, 519.532516577859, 525.219579842059, 521.552753111809, 527.064508448403, 522.083903621435, 523.897851777027, 523.332870297047, 522.232991067981, 521.830830566558, 521.686267808576, 523.797562451228, 520.631559360774, 521.783337827642, 524.25751141651, 521.94591722558, 523.412034599958, 523.72022899746, 522.05896486256, 523.20190369943, 526.564087052065, 522.763444271753, 526.495498313962, 518.267413494037, 522.208168416417, 521.944637043603, 520.39568608181, 523.030019054529, 523.026265315237, 520.10350799102, 516.419009529801, 523.683503900992, 523.087682131705, 522.551457960424, 524.81465312394, 514.869743885299, 518.045245861222, 521.670980175131, 521.187635104213, 521.609994876092, 522.295119052985, 521.774178157789, 521.650499016129, 522.786644518472, 523.103484201409, 520.33026270386, 522.395647211587, 524.334443429288, 518.426852820351, 526.005846223665, 524.049174233354, 518.935092365175, 524.769747700518, 523.708806794685, 521.486032032417, 522.739880971278, 524.319827112905, 524.333892957369, 522.383743258712, 520.858957791214, 524.358733117345, 523.385120989714, 526.821789454671, 520.044529223555, 518.676546196053, 521.017263810152, 522.659511900809, 522.840715299274, 523.434527063949, 519.210512231665, 526.024646948748, 521.93132078996, 527.73255146622, 527.520017717238, 519.643851479323, 524.857402379827, 524.770864534844, 518.379144594244, 521.235836423541, 524.385344500186, 527.211597007728, 523.717778178982, 519.941670371106, 521.361907887162, 522.784221024892, 521.995169700002, 525.589562852102, 518.76778980459, 520.444701917893, 521.292255126621, 525.42535287683, 524.801406210428, 524.170256535078, 521.027113643157, 524.841211608476, 524.917289167413, 524.4831685018, 526.236927125877, 525.979679515288, 518.092024815247, 519.689635429258, 527.362275735657, 524.565542339479, 522.164780235577, 529.944237673676, 522.777701922803, 522.543096412499, 518.942123837516, 528.614218976413, 521.190801069708, 527.271703380812, 515.353179250085, 523.315083568005, 527.002156876044, 523.310324962017, 522.840375197638, 524.291768485901, 525.316669764287, 522.891657290119, 522.149247077306, 523.763040480157, 522.131828124862, 527.691078607515, 521.359340061626, 524.834303946425, 525.415043182902, 521.066847785673, 524.722756346642, 528.372280883299, 514.792553994004, 524.543686822401, 518.140960900257, 522.138434247932, 523.997534518996, 519.5825331202, 521.122171445039, 526.377664345255, 519.961810369849, 521.512724960853, 525.33454844226, 524.991487146519, 526.101403572852, 521.850814073778, 521.768457409696, 522.09612831282, 521.368125184966, 520.027887952467, 525.548839823021, 524.711752993134, 518.598030687156, 522.462271696919, 519.246434587372, 519.428915874579, 520.530560797663, 524.730421494021, 519.809574526191, 526.33388176399, 524.71801630014, 524.7078606489, 525.070260919611, 524.904859550387, 523.747936460357, 526.31275492622, 522.948471850678, 518.849278510468, 527.05244579838, 523.255822154204, 522.684103522714, 518.268626580992, 521.741758729204, 527.034471399434, 527.547359489427, 523.562378754496, 525.407485121745, 520.487879140549, 523.379587656754, 522.562127371361, 522.798791092725, 523.663374232665, 525.026524795076, 525.989920610307, 523.986679017716, 521.030492325426, 521.861502270677, 521.998238416233, 519.732938231511, 523.483965241857, 526.164840527456, 523.229545873434, 519.688258096776, 524.776960024048, 523.858138218449, 518.832108143199, 525.944669094547, 524.026615183227, 522.394102414488, 522.003092984014, 521.189571263571, 522.196222331413, 524.504442702651, 527.156260724985, 524.955341191207, 527.621394587302, 522.124522150021, 521.191406160457, 527.410122671036, 524.067478216128, 530.676148013448, 520.504922196952, 520.200163490929, 521.546485389109, 517.796852145823, 517.435835031504, 523.383351364882, 520.541725100343, 524.736601758781, 520.615077077064, 519.214523500509, 523.136135720549, 525.560788067008, 520.094657516448, 527.928236000445, 526.31867146913, 527.93389048976, 519.846462722529, 526.876533439456, 521.915356160823, 525.283711117165, 520.996100486132, 529.914627143398, 523.828235353112, 521.522686468051, 525.812494962744, 522.750183864104, 524.975271249632, 526.383214316621, 521.969041266082, 522.3052081787, 516.686532754411, 519.155324714672, 525.808656539384, 520.915952915056, 519.94846669846, 518.639774665667, 523.991329382946, 523.896076710882, 520.990015944426, 520.870386325936, 522.171184023157, 522.596015736817, 523.235954801599, 523.804792080362, 528.369766651344, 521.041650479851, 523.792902336849, 524.791576531797, 518.836635476954, 527.406804025245, 522.310763958879, 525.766522561745, 517.196134584199, 523.014964066378, 527.006290869016, 520.959537844015, 525.721717293656, 520.966359712663, 517.475629818053, 517.980305199139, 521.198744282369, 522.416278094912, 521.920599119247, 523.846320280117, 526.206913222348, 525.444025037975, 524.076535255468, 521.632407636469, 526.459834545861, 521.658929536063, 530.435040279191, 521.736010559401, 521.3616878227, 529.585709405991, 516.486580746801, 520.70135580468, 528.703432624375, 524.240721790726, 523.987913377903, 523.147205504912, 524.011107961887, 523.810621080786, 518.236232635357, 524.407553814578, 520.914098317453, 521.207294921201, 519.271339369291, 527.462240490496, 524.268719239093, 520.715282956866, 523.703040242882, 520.8976754928, 523.45563279361, 524.994398319801, 522.422288848031, 523.053097021067, 523.676012269651, 520.460788277977, 523.885523845024, 523.935704822749, 517.533182789771, 520.202965995323, 519.469867494453, 524.228122175298, 522.083175798971, 524.357351234743, 527.462636954442, 521.823134411879, 523.253116685996, 521.857477911444, 522.830628663074, 523.140803209245, 524.45074222195, 522.264218596584, 523.333483171456, 526.090174739607, 515.225779617026, 524.792122695821, 519.77111962912, 521.223511096331, 519.356913020544, 526.989877487937, 524.144916418955, 523.611620229336, 527.905515567358, 519.369293358536, 521.179617349897, 521.043094533309, 519.512305193719, 522.759771535908, 526.234951154285, 519.858947403931, 523.653711384123, 525.101920360711, 522.569651903119, 525.368520790165, 522.161325731031, 519.895013492057, 522.742485491125, 524.524105376364, 522.82412909951, 520.957939450571, 519.300765037663, 529.113469750056, 527.091777467719, 516.291026240229, 521.649390298329, 514.241382944613, 519.778398433616, 523.973067665712, 522.509142502574, 526.25299829304, 520.50734103299, 523.31583467286, 521.742191527205, 525.712774445929, 525.224024536536, 526.001177077695, 524.273731210752, 520.154534396563, 524.324827354482, 523.280558132991, 522.513858991035, 516.917181692651, 517.091638750873, 521.289878568404, 518.070079582751, 525.319930260597, 529.066214558247, 523.907906503158, 526.934099423476, 529.326935162514, 524.31940137589, 523.332395619078, 522.752140216784, 523.898238758269, 525.854120173594, 526.060228430678, 526.088314619273, 517.476525707937, 523.854106499793, 525.080814606133, 527.394175883206, 520.75936578926, 520.478590524534, 521.269514404572, 523.873964017839, 525.97925376384, 521.46756641929, 524.746976386799, 523.492331428882, 522.540046918756, 526.541022469938, 524.669342920579, 525.121958507754, 525.648544534726, 522.579870707429, 521.198873212106, 525.03248913776, 523.640686590822, 524.064974053341, 516.469542674381, 519.633092668364, 519.72022679061, 519.360513656564, 525.380954924688, 522.932537177272, 524.303313584672, 527.911927171583, 520.015430791242, 520.689608203219, 525.465251158716, 519.212587406338, 524.541178274462, 528.893357854603, 524.285279691213, 519.527987531055, 522.045791749159, 522.967577135267, 523.732870776441, 525.577217203935, 521.43218250421, 526.580371481155, 522.053468877844, 525.457076447006, 528.477393199926, 524.208129453321, 526.472059036183, 524.237714538625, 521.756006662359, 517.866362280949, 521.330455437955, 519.356172120183, 527.01979175517, 527.919232850158, 524.637699457763, 521.655618607984, 524.900284982103, 526.000829012568, 522.86646818381, 523.190169536377, 525.981324609981, 525.222243844097, 524.604657707618, 524.004158718432, 518.227653374408, 522.044341806366, 521.565011123707, 523.200216148646, 526.857152066196, 526.220875523832, 520.539059292832, 520.834345820214, 522.998534151448, 522.51457686049, 525.13119853055, 522.677182209533, 520.31457867846, 524.428091318596, 518.661601844411, 523.924318742628, 521.923114512693, 525.261785831843, 520.028963502485, 523.40330759562, 523.871850271739, 520.395267093669, 524.230460973762, 528.459929518814, 518.519954847107, 529.45106089489, 522.635416665512, 519.004380469753, 524.743308078123, 519.780641355106, 523.658755290207, 527.502873600672, 520.105459534582, 522.108903060084, 522.751268144837, 521.754041376592, 525.885458523939, 521.66093369217, 519.603677904395, 527.647749005685, 527.181063558465, 524.853049748549, 522.458943651676, 522.220659798545, 521.789501851157, 521.50414567725, 524.918194914084, 522.301068313933, 520.084706961644, 525.439740800474, 519.311035023305, 523.798793462655, 524.267173609687, 520.213096976923, 529.340406067499, 524.096372662445, 525.500895135153, 522.284501098505, 521.356481508281, 524.3926055217, 519.13000064544, 522.652151368464, 519.78481858172, 528.092034336288, 532.274833394644, 524.57050918084, 521.865441623579, 519.425654995716, 524.595111579683, 524.459029847569, 525.689616975527, 522.337870681562, 525.19654145409, 524.865950578534, 520.098369578822, 516.181012723463, 521.677969248892, 521.152832131608, 518.306362040781, 519.709397677039, 524.103708133486, 520.018757697028, 526.092700447668, 525.809785443091, 529.034778808949, 521.416964170753, 524.255174702571, 526.872426900693, 521.295887466256, 524.779510468519, 523.024828061557, 527.333830745185, 519.274737802765, 523.262419434746, 530.133182912703, 518.165729698099, 520.959434379961, 521.650937556093, 526.99632563692, 523.157604356971, 519.257002120283, 522.392635529925, 524.183179472516, 517.816226417994, 518.60707652288, 522.087248449399, 528.212516467727, 517.717492626385, 521.488356059728, 519.437286702965, 525.620129438119, 514.094151055745, 524.298773323965, 522.907627130108, 522.871411217584, 528.88367330662, 527.912468747821, 526.071526752796, 517.152377693097, 518.044243837294, 517.258422878935, 521.264027521501, 525.953326174082, 526.247004055894, 525.433751595671, 524.843198366365, 519.150248938658, 525.436439571612, 517.854545220726, 525.479999255938, 518.421623598163, 523.155457350061, 522.607300359975, 520.074516831236, 521.556968139072, 524.295779845903, 526.334804039131, 525.477657772654, 520.304736997741, 519.884204425215, 520.651673875064, 523.634052861363, 520.574654007188, 520.360958818757, 523.808111337169, 519.990792355008, 523.017794993953, 522.204000335472, 521.769629342895, 522.775279343516, 521.512949910829, 516.959104862643, 522.850544406882, 525.030359589831, 526.301454401759, 522.071445805889, 520.070028141866, 525.889705988376, 527.185661324981, 522.886074304117, 523.257390890097, 524.692836544443, 522.012737641076, 521.459178578443, 526.062204900557, 522.228996320564, 527.310203301617, 528.577401582204, 526.98862006847, 521.784789611592, 523.513537440741, 530.776611741241, 522.44556286922, 518.368976983343, 521.080885355314, 519.21747684441, 529.120134630156, 527.304008961218, 520.016960043003, 518.282517326244, 524.001095609516, 525.136202954668, 522.716347255727, 524.763156761157, 525.914077185074],[641.23994340496, 641.478495657327, 651.871299131106, 644.516188132312, 678.425692806942, 695.583908160989, 681.652234503694, 661.194400966019, 646.669300129866, 670.759419957482, 671.861411828776, 684.434347152385, 641.18777274169, 644.177205624335, 629.569786221481, 696.577943579604, 682.507553388044, 664.360134846545, 669.425828586033, 698.641821088394, 668.89775554811, 684.503040952127, 679.840283260471, 659.825902148838, 675.028884424618, 675.645434225594, 662.935440490635, 664.378486896174, 647.707700706098, 698.22855074319, 657.625768956883, 710.503194851076, 647.1020214142, 659.764271701646, 694.381318341678, 660.99059247302, 678.035931575918, 652.850718471712, 652.080391540414, 671.974139904451, 687.925961742589, 667.26965114978, 672.045896418939, 696.065615902532, 688.658535743334, 667.555593283426, 666.540874243894, 669.495321533399, 651.76875975579, 665.985472117101, 655.271801603465, 675.821719944665, 656.387092440161, 667.258401961521, 672.298730718343, 709.418347816858, 621.015619094887, 665.185516997154, 671.212441857773, 677.870874679105, 691.412593258954, 695.738034145275, 685.926782106719, 666.346201498167, 673.939824897726, 680.595292149617, 688.343550466414, 696.241386545423, 676.212655796973, 693.403214432745, 675.130624128566, 686.617254047874, 686.818000050131, 684.892728089707, 651.607978503281, 654.938326935576, 699.965459149199, 668.715947162158, 667.850068791832, 677.199837819513, 670.563690614407, 665.915341142251, 662.039168606967, 671.817543615169, 675.137903872561, 674.346182630029, 665.481332402295, 654.185552200505, 652.590317005154, 657.354669762518, 650.909568057304, 682.425330854358, 653.333269180941, 673.769462004069, 664.128597150219, 662.369356237198, 687.273282388506, 670.067922426694, 681.796021354556, 637.086402544151, 654.408685729879, 654.239154941758, 664.94002286599, 685.97285492774, 652.183909954641, 681.992544343294, 681.926292535339, 667.978551607462, 685.466890897826, 683.893753854759, 667.751423538083, 677.221126633777, 664.267481659433, 674.265334072443, 661.54823768613, 674.462336379054, 671.172304105956, 699.225133460715, 681.423487418299, 669.477045904278, 659.545658336271, 690.094458727016, 688.392053524014, 646.352401059361, 665.136877166871, 653.399682857002, 685.244263321031, 688.014055486066, 699.804459479709, 687.657986261608, 681.967928521609, 668.847877988329, 656.773707259113, 692.687169547316, 675.091598454861, 679.372534914805, 653.901389369346, 668.577167311995, 666.071969667737, 697.414744478678, 670.121250254021, 710.804091606147, 677.321228059755, 668.211813918456, 673.152354925081, 654.138847898865, 660.362860807563, 650.124144366617, 649.769314803198, 648.340924057979, 646.788209576093, 677.420350984881, 669.27662387695, 660.004116210363, 681.412485268128, 658.078839195532, 655.98280706929, 669.00688049153, 662.512364796415, 680.292837853251, 645.872107499426, 671.233695007636, 642.43035579977, 646.424283431915, 652.139570700257, 687.165393028682, 685.162634966629, 696.282890671373, 646.370721043288, 668.167391541898, 653.588253599052, 675.080004207035, 684.958152740479, 674.956422554389, 676.814049098797, 676.307551559353, 672.533959861658, 657.634049277645, 681.012565591981, 706.063441371024, 640.910317307488, 666.444080799038, 672.584596048958, 697.252486598487, 676.953213873938, 686.33474959712, 648.127948039127, 670.277391236587, 701.217397969065, 692.513117883239, 654.816209439723, 674.092379354316, 668.62139233226, 671.610858844453, 675.354998443315, 687.718836411792, 700.234071533493, 670.466449905928, 629.81785464477, 696.42467079159, 648.996230504732, 673.116619125254, 667.018383158806, 660.912905856437, 688.63702334958, 670.355039277438, 663.682751401712, 670.547943439974, 663.777923015038, 672.822504586355, 678.982416422795, 672.747824673366, 667.395206282312, 665.770057584195, 687.7036137044, 667.520775243205, 667.641857940809, 689.462043152224, 673.650867473347, 667.831589442535, 667.82038643788, 692.274809520772, 646.661584917872, 681.531238958749, 676.080577058285, 687.689318287672, 687.849069643265, 666.782374760867, 698.478756830115, 697.927415378835, 693.487809009611, 653.85999204353, 659.85685370987, 690.81904081168, 667.931683430088, 679.951878374419, 658.189840662883, 685.47764018988, 636.248941136404, 697.724667189698, 668.492198129371, 683.240696511447, 664.740736264488, 680.700903930256, 624.692878167952, 691.662043516594, 674.889199448339, 680.946615630292, 656.220298674871, 666.491554940536, 665.078507900282, 667.723765992529, 660.73703327278, 650.431690067501, 666.938486635796, 662.357879093293, 664.328981316865, 685.677851964703, 679.924712644887, 649.421983064101, 691.212465824048, 652.752231500642, 678.64707428528, 688.991951255662, 646.650361309458, 674.40536383116, 676.383224112545, 650.974372202295, 649.671147961849, 677.459281305142, 641.087985288837, 661.370334024255, 689.489242478452, 658.148511668374, 647.014865417118, 656.094694318146, 699.351196627074, 654.220150583824, 672.112560424336, 651.008412192586, 666.323576544466, 676.463293303444, 637.744325760427, 684.23552708726, 672.250199054499, 689.348274505197, 647.925544727267, 657.111084965817, 659.613397280569, 653.788112863664, 699.162658460421, 669.385896212088, 665.911187038464, 680.489048475219, 682.215016837729, 666.646817680098, 684.079818099912, 676.823262652613, 672.869756438081, 700.511451840027, 658.784461144861, 674.911581078606, 679.847143483887, 659.011019929627, 672.680519613759, 674.824177563949, 644.240266835889, 685.150312379055, 681.772635066919, 659.350908562868, 686.313641904063, 665.197610033054, 691.00567793218, 662.159120874246, 680.019994661138, 688.568459934477, 655.473317332577, 653.287745146101, 658.045534716218, 656.428088452902, 684.820789370584, 666.734252368057, 674.051716848594, 680.138707437652, 647.247775573437, 677.672944106022, 663.938937830342, 670.166377942932, 660.270052759816, 662.508504952814, 683.094983972778, 701.51630366365, 686.129913515417, 648.147819993091, 678.937452717665, 672.956545123064, 664.316498444888, 687.429766689906, 696.293847113133, 662.328554574018, 688.842007921045, 684.758415963948, 667.030694174679, 733.836443807385, 694.069194530218, 662.736895817203, 662.520239801625, 658.328242980017, 660.802994359406, 664.435748845975, 681.224689069371, 666.855106374701, 689.74569473121, 698.201719775964, 682.319705893521, 682.839972042692, 657.942421655814, 672.383150462841, 645.03560559639, 663.759459239958, 673.114546573931, 681.436838423173, 667.526987814045, 665.360634436026, 672.181238114272, 696.929436738191, 684.600407957348, 660.928658582949, 677.631998831893, 686.859112806313, 669.820002636318, 649.934896966419, 673.894849505172, 670.179625330884, 664.260615055976, 661.922667304856, 683.463957056639, 718.015625851365, 669.692357507816, 658.75431497723, 665.098239055817, 697.412738047739, 668.639579026097, 659.424182752955, 674.71038942426, 662.769918716309, 703.552805786944, 682.64699438915, 675.682658349518, 675.137090658917, 689.497051260575, 675.932525075287, 655.385681488757, 681.126561714047, 712.828964680431, 707.412738146988, 675.718602170088, 695.483817206842, 697.22215283528, 690.586126430631, 687.542499089409, 664.114072540486, 680.369942240629, 663.540353289627, 681.64877220517, 665.086443649478, 658.138894668279, 664.527098247278, 698.393483398136, 680.698070043267, 649.092270031452, 654.651865569264, 663.709073779421, 683.401380749548, 687.088714398272, 682.27875982783, 683.950192862415, 670.198351361485, 691.568823886783, 690.401072817051, 667.842404613683, 662.237811301515, 670.124054575507, 653.172558583266, 677.594411369343, 668.945033818459, 662.618822886907, 672.266499585249, 677.535013170731, 665.880944014879, 649.408588240435, 666.139757550411, 674.170648998664, 679.681429398543, 652.701169986771, 664.149566502312, 664.505332380386, 667.927701332881, 692.890705169338, 688.99270115199, 643.68697860208, 678.091149179482, 677.833171511377, 657.779334599253, 662.139412151131, 643.652224106808, 667.042505503519, 632.535711951579, 682.041824073049, 654.18601748533, 662.940100686441, 658.826397146329, 677.48857442589, 643.033567989518, 666.228398124862, 665.521461283919, 665.389231810204, 657.331315761279, 668.67577097838, 671.832627239981, 669.672249877195, 658.768404704764, 681.55491629625, 679.059367082554, 684.473461016444, 680.56956614661, 674.75001019597, 677.428910153391, 662.074815831642, 675.617206303146, 669.753868740312, 678.7096901349, 674.226873973806, 655.506034529337, 661.756734589354, 652.107931425175, 636.715822881845, 685.633754920045, 680.599979259964, 652.781178342046, 650.859931792457, 665.815180924982, 674.686525824835, 666.363501979423, 669.145127685028, 668.163925809053, 684.563646190707, 665.882737672085, 666.992171220677, 641.251125975526, 688.492325445041, 658.803700911531, 654.026543813352, 680.310392292202, 656.651405481618, 683.293770078049, 660.06647526448, 653.558950851639, 672.138286093595, 682.717131565738, 664.90987647425, 658.732406994357, 660.489626918685, 674.189796241993, 652.004467293378, 677.124462682644, 671.246479278562, 651.268423522513, 639.062402695478, 640.221556426199, 632.217214530392, 680.798758721164, 683.253533434038, 673.894791774029, 679.326567922504, 681.113294942535, 672.511689012277, 678.277031015046, 686.65426361718, 695.460523829484, 664.821643782677, 680.789268785858, 644.051306582986, 671.998532042723, 674.687241482222, 671.097830602885, 692.840849949408, 697.69552792088, 656.116149587393, 669.837315134538, 659.019778414388, 690.109500550887, 657.640648853014, 682.380206807985, 655.083390364737, 633.519034234359, 677.093783360849, 656.123515380254, 682.307762974661, 698.650420466723, 654.212096589197, 663.522410916654, 689.753260839488, 703.49348552506, 705.869230030203, 697.380552274854, 659.004087190885, 672.272908384426, 675.12916852811, 677.609451425259, 668.164230040509, 682.215334404185, 688.502249410564, 667.824363928658, 682.674407805902, 662.808886986028, 681.714554631623, 688.698153273168, 690.739764128023, 668.80697616982, 684.67831044851, 670.531766092076, 698.124985639922, 677.320664940194, 658.520128813808, 682.267399095736, 658.41905501658, 653.91411109537, 694.319893854154, 680.177265990887, 672.745476531521, 650.338225386278, 661.077305031765, 661.702398085345, 685.940631825043, 649.206760537942, 659.422717474128, 681.537039836466, 684.440692390752, 675.97984632899, 672.135156518628, 675.377172816379, 663.444602188492, 692.163232671206, 713.337062805638, 656.62564032159, 689.637555285053, 681.483491876873, 672.547516734853, 645.937584359814, 649.85023773991, 682.756066853292, 659.521322144855, 664.313490605387, 669.382935207957, 700.976391298266, 666.703617726544, 704.226400429097, 664.959873991304, 664.720039766612, 676.256483312758, 649.76735221492, 654.188790188225, 701.177663748894, 661.744616084385, 672.121523784489, 672.409991908791, 663.959158121194, 672.333157474086, 665.887448684352, 680.741847725784, 676.895631818549, 701.916397933995, 668.159561895097, 684.566796979807, 671.04106072646, 692.018077062985, 713.156839115027, 654.394631987194, 696.631445612197, 671.756724545664, 672.56436297172, 702.25188990356, 677.261608797114, 656.564122270797, 628.756692530865, 646.559080637361, 662.219224793865, 655.779941282613, 678.234438566651, 673.541689401442, 694.666293193481, 693.658624927097, 676.993058112296, 675.949710235526, 652.130886825297, 662.7384105827, 670.1731675526, 685.419660688933, 681.030724231292, 676.090889486063, 667.963234195867, 665.014190956344, 691.215641982873, 684.369204493615, 711.138397437177, 664.420219429276, 701.963954752632, 657.486013449203, 700.266091537261, 661.456461686489, 666.006945056289, 659.687220178772, 671.65708942234, 689.577962537789, 672.895387081374, 668.433424747986, 671.772899932935, 680.955475914942, 695.699796182416, 686.214337799811, 670.231588177573, 650.171475062071, 685.996840216433, 696.88167677637, 660.783741925132, 700.326933637932, 698.135092747709, 656.028117666102, 671.485337138105, 657.685406400487, 673.028743895485, 709.196262533355, 683.365884420493, 656.58407928501, 656.13498193821, 665.654218530675, 674.363775775506, 682.803649135234, 658.82708432931, 710.151436682746, 665.326550620557, 661.563668743375, 673.056190360502, 669.776511781492, 673.547326221419, 654.015738489113, 662.083229421762, 689.196858561466, 707.551595523175, 673.696624252265, 669.381316662332, 667.898071453576, 661.979996511659, 700.904142626344, 661.348484950924, 678.14058824146, 700.85400971162, 656.173415957517, 688.308326065877, 657.848349562249, 671.559696432528, 661.858261627123, 668.42818106665, 660.809454279412, 673.372475699033, 690.507693784589, 649.359967951333, 666.708638310853, 670.693599643427, 667.684837557602, 661.007819339572, 680.115434157927, 677.725545295827, 668.642382175735, 682.23189505061, 697.371559883002, 645.344104134471, 673.283119110822, 691.59753903739, 691.707997682107, 683.35375016096, 686.002224608523, 689.479242875846, 664.259926214845, 654.648355754917, 669.260518224764, 683.348025370399, 687.049410171696, 644.129020115469, 697.077232513613, 693.529370553462, 708.786123464508, 669.63506242822, 662.715357684094, 682.348795794323, 655.640288610552, 706.787113834197, 662.966337301086, 664.425057831013, 682.571628651162, 662.253783379914, 675.272439303358, 652.581118260927, 660.604781678107, 641.004985102495, 713.547919089294, 676.599455468093, 675.196484481067, 659.918380401845, 664.411045182113, 678.102827905376, 669.0834767317, 702.224515799488, 674.250732070796, 663.39157520848, 673.119082296354, 694.792828892383, 656.377007046854, 665.760978140067, 661.604492509861, 675.922156057632, 663.41062890044, 675.713797657341, 665.593009768532, 681.95730963091, 665.409947902054, 708.331495567036, 671.918134088687, 693.15886202648, 677.50223968257, 654.489347355379, 657.6114209381, 680.941084633678, 660.870645515345, 686.984132071998, 676.630112191453, 670.088663752805, 655.853028301946, 657.151334273529, 679.554897578588, 666.794853273685, 657.247153587428, 675.896951964754, 679.096354530728, 671.898415047104, 669.740451061318, 665.337783717637, 639.195207800018, 677.869305674757, 676.829304567435, 655.327074627829, 669.273985537642, 670.467753783364, 660.101464336732, 688.944668363912, 685.572721623119, 650.089101917375, 682.272529804026, 667.588891706155, 692.785468470002, 673.220687221532, 667.553150206749, 682.858129279383, 682.555460143765, 641.993821306408, 705.781333070056, 691.15715987927, 674.148603338417, 651.516205239744, 668.963486996707, 665.128013000958, 679.915223299673, 663.355832918226, 691.102172624898, 656.42734895784, 647.492093580686, 665.662344575253, 648.801226391113, 678.197611676528, 645.268648427961, 675.855194326893, 686.761654713162, 671.524160441216, 654.196102381444, 665.12982285561, 703.066293035761, 690.479757994429, 664.566261334664, 688.960613457242, 654.418416243584, 662.802263871449, 682.347865553202, 682.691927275024, 650.939232761729, 672.864340985289, 708.09218476759, 684.004980363137, 665.897572749336, 660.15316025943, 678.465452253807, 663.187147076333, 686.596050496815, 660.516072267759, 649.8865398496, 638.046970641971, 690.91213310069, 662.153922524911, 668.535731140807, 675.610219780465, 669.098622160062, 671.923321110788, 692.369700326759, 659.622534238838, 692.501757638119, 678.901218015342, 658.963529671165, 659.01051731431, 639.65837284827, 670.738449537847, 671.725937166754, 669.173600531914, 695.932357053049, 673.526671593502, 666.922407670972, 675.417133303447, 676.812658945661, 672.549032430682, 671.207571644934, 666.649304729998, 694.267766582393, 686.465492541461, 658.758775576037, 670.612132092708, 659.979698788858, 667.745688058838, 667.282017867269, 683.460161744455, 636.949734807384, 677.335443104227, 661.919317590006, 688.446458085224, 680.098486370422, 688.304347323753, 671.701164797215, 656.800326951747, 672.43699493739, 665.134187601182, 681.700345084255, 682.840254460241, 663.287055304835, 686.424770774196, 668.348218920376, 695.582510926597, 661.495648746858, 668.027553590346, 661.208777367671, 690.159883264896, 681.721352860152, 672.848172220975, 688.493643685477, 636.65365327865, 667.251718645758, 669.984157723411, 692.282064503589, 687.233451401306, 657.084339390994, 664.962930721964, 667.23180743512, 704.368209892165, 686.226118545605, 696.406419213462, 693.651911531044, 681.499725683935, 679.89392668509, 679.355919489787, 648.930660217903, 683.466956588058, 679.886065574844, 643.426268960488, 681.547416946349, 709.78056452133, 646.904053092851, 702.805863065374, 647.402336735273, 654.17068259749, 644.379906226259, 649.527803694425, 660.64960037177, 673.954771968996, 650.1570592054, 660.110718814054, 675.768726545313, 688.980545242236, 673.210510556481, 691.701289941355, 682.242087811233, 674.991271667061, 671.140009383269, 701.265606596054, 656.135718842031, 688.708685190897, 686.101545417199, 674.512038978669, 634.205740634388, 689.277971386259, 661.126907299758, 663.372222301224, 688.45128626212, 666.712515523925, 655.681885274916, 681.571207701282, 665.162592601607, 700.147614823949, 691.61388547784, 655.192066616979, 680.87822260213, 675.461312372356, 681.450371719887, 661.712972227519, 672.226589038103, 677.096258804925, 691.011631402254, 664.371493050562, 688.476594956345, 669.776359447732, 692.960298120113, 677.344493212667, 644.667020231163, 678.30831956349, 657.091507251351, 673.329859950562, 674.021459979362, 655.694388050459, 690.31072428577, 677.335938591851, 685.890440184804, 692.298965225435, 672.580773937284, 663.318791942271, 672.164827951268, 678.016326901692, 690.361649681138, 664.770758846166, 663.135053091863, 653.063421465975, 697.860425139951, 691.335130032159, 659.889865523017, 681.522131223421, 662.590875466725, 641.409793581671, 700.178718677187, 692.970297894833, 632.059737559844, 670.162030594357, 661.639734957905, 695.192887152225, 692.313198325269, 673.679515351185, 674.45590509545, 657.79711598976, 656.714103722375, 669.398684276685, 664.560659491394, 698.306246877135, 688.559311291216, 673.718914686098, 661.020640996268, 690.201321793517, 663.4465677997, 664.882493209711, 643.678590837219, 669.403965214622, 673.190154604808, 685.333299370459, 671.789308264355, 691.42962581698, 680.847327210967, 682.13303200154, 692.753604573471, 719.07839780516, 675.828503940117, 702.966386705133, 666.882056321347, 694.989935317884, 658.529596648454, 661.326379009934, 666.343205468655, 658.785160250713, 663.799138364282, 646.025097900292, 673.596453597378, 651.551402947765, 682.366931074578, 641.321689597708, 678.558781203791, 665.409019285401, 687.719708241758, 674.198509219182, 648.717025690937, 677.874490587613, 664.501573807214, 660.668594574379, 670.13694053524, 648.202375071219, 664.591117215644, 665.024351406928, 681.586364438432, 676.371322720782, 652.949988294467, 678.792801982207, 655.518421484442, 681.274342072225, 650.464805270096, 670.267710042662, 655.991558358507, 653.668913324109, 653.944009003857, 677.077765782915, 679.361485117028, 659.164980323715, 653.150890023739, 666.602581593038, 684.47133283856, 683.000968470357, 684.803787414768, 668.874515776889, 676.865434269353, 690.996518873118, 667.579935053683, 689.381842064775, 636.454336117394, 633.284938568938, 690.388537515313, 684.287910016502, 687.623729011143, 662.768684566893, 646.115952772327, 684.333855701096, 691.903814423761, 679.771279467825, 654.110277609237, 688.249543452452, 706.209179081509, 686.875069406078, 649.102488752649, 668.687915401073, 666.541408031463, 645.917325389161, 681.190757477251, 662.941249634927, 647.971555943626, 693.326083607388, 641.87845780869, 669.15620232259, 662.582066116537, 652.620660002342, 672.174463213165, 680.422077293424, 652.610740793671, 676.871652859803, 660.129951597032, 622.982952978446, 707.582233678196, 660.956527310332, 668.844285031847, 683.038387947207, 672.256365637321, 683.87094624837, 659.834351566678, 664.295266556392, 650.238559376314, 690.843828002086, 649.680944895157, 677.27093305477, 665.127953862904, 681.789080365976, 663.280744576819, 689.751199497136, 648.865944100565, 662.072149843685, 656.047743369974, 649.006453794521, 682.934538597613, 661.207909216297, 686.360055496345, 663.022981747422, 651.499866379182, 691.46932471209, 641.419952262359, 662.575314636205, 676.577956643872, 656.93020168887, 642.267713455932, 693.644195531514, 646.409584171026, 684.779408234996, 678.103585775651, 680.34220766349, 683.870290083413, 681.083232370568, 679.207618574184, 665.067877912859, 702.317324669258, 626.192509599761, 684.864841343985, 673.963042089076, 660.428076617275, 688.951585704956, 723.472113312511, 686.123606784657, 681.902931313366, 673.899878051375, 705.801522020034, 683.620981887722, 663.432500954903, 659.933034280656, 702.154114729178, 681.846363560677, 695.987468488964, 701.064705084454, 703.72917693097, 661.111455093686, 655.922566617591, 679.793904239326, 678.264230679026, 647.73163550817, 661.865039087213, 638.423036784376, 672.031973830766, 676.295208001153, 695.596926909298, 660.935115081777, 676.2831875751, 638.724897734204, 663.637455882075, 660.726835421678, 691.833456291266, 699.24465724194, 664.657605346614, 690.955940532377, 651.10837189336, 687.083644263596, 670.540468201537, 705.036544735484, 668.725091641025, 673.579757059826, 645.492168788819, 633.037402750053, 670.057899612065, 655.03668993522, 707.345937628938, 662.223700248943, 666.135948974845, 662.077417574519, 681.727597430004, 673.54916558812, 682.847606454818, 655.246324819526, 702.519560435687, 673.782692508314, 662.411951044155, 661.021339540058, 656.889952943995, 681.018227988752, 712.002585363015, 673.9380908361, 655.687379885127, 679.417137782941, 717.669330680991, 666.300586605916, 689.714278437533, 680.234604673788, 692.094339716724, 674.469435023119, 666.347810024477, 679.272025944164, 657.373564951269, 671.711377588543, 656.370584323241, 662.97719948877, 653.637070864737, 637.670711753849, 656.735331309377, 686.726494987969, 670.330220119248, 675.318166447999, 676.498789513375, 655.480639643228, 679.541216203665, 712.487619088044, 660.798907552114, 670.645751382622, 653.528649714977, 671.291508547032, 638.917975704724, 645.780545465375, 673.662470502774, 659.262725083467, 688.260682879481, 666.170150341534, 673.692658087403, 661.065494801872, 665.227092216025, 682.687158717219, 647.789339181541, 688.500700169998, 674.262524013157, 651.89418885075, 683.912564402763, 653.384078970637, 670.839093638532, 667.30540479502, 705.160041464792, 682.404871803918, 679.979628971557, 670.561848343831, 675.200094726259, 647.866869717995, 652.204950112354, 690.024388904733, 639.956025034259, 680.442154315251, 684.414728004442, 656.593706844532, 652.2905903777, 663.753013131363, 692.258193606943, 645.810601786286, 681.563817503348, 682.280436354787, 663.0872983586, 675.005213750163, 696.128417210038, 663.889944715443, 673.138506195802, 667.04056957016, 671.527262798034, 690.95758606427, 665.125766139165, 656.987776147535, 666.671228169448, 673.373823836488, 662.806054947896, 678.749899248845, 704.314861900706, 682.282704765752, 665.368355312853, 678.240632048126, 684.381080705483, 670.148181112167, 700.261445685368, 696.136615043835, 686.200948417132, 689.287993865579, 673.667731780224, 673.534015418706, 681.583545856422, 661.888709662581, 680.666332729885, 642.292020547343, 646.45633375507, 662.71726113233, 677.162339836642, 686.811576457218, 687.261551058885, 685.500311363353, 659.186381864632, 680.256160625689, 637.089373282666, 666.318444538321, 691.236283879911, 668.470971947112, 677.402233245362, 679.948330102983, 660.189174398684, 654.151545398294, 669.851024381002, 676.084431577982, 681.929493106867, 682.636978859235, 685.585184514607, 675.356672667595, 678.912867900512, 668.832428632008, 664.344967828336, 677.384233667303, 666.377869408877, 668.749482751985, 674.117392161413, 695.939143998397, 678.720212351012, 679.428515876288, 648.282353075313, 672.408665172164, 641.891329198051, 668.765915615917, 673.556868376305, 670.746161459089, 713.431209427097, 714.309908407041, 689.230095669305, 662.945424967014, 666.829672965873, 662.299224348354, 639.169649249622, 667.165689902474, 702.688267654348, 665.476234809126, 697.239881304727, 673.544484493576, 670.804039250208, 723.667705581002, 655.355081143992, 693.314875905175, 633.929238495696, 656.470330911588, 682.359199133495, 669.330734916849, 663.199382880874, 698.215111323454, 684.602519106936, 695.553097999914, 670.182225625867, 673.189802925604, 650.608390814286, 659.21194227458, 646.499579095956, 694.530943532382, 680.3501468626, 664.797983107788, 687.63220990308, 646.851284549733, 703.88844602236, 644.588286327928, 686.59127867229, 664.857120394499, 678.672440715837, 697.892038091013, 663.43051250023, 662.633333675099, 667.448401412063, 686.505275510949, 659.692719609362, 642.892583066053, 677.459316386188, 690.159972353717, 681.440148432352, 662.492563978364, 655.649275972568, 661.547936637358, 660.145264324683, 643.795345555727, 655.311710700085, 684.799869729851, 648.437168192275, 691.792241314293, 673.288840002069, 676.177811932618, 649.531820444519, 668.356395178747, 684.480760031595, 650.279769589361, 674.906044513931, 698.439357789387, 672.563325240567, 676.086321092128, 668.014657264224, 709.241703406581, 694.64589004281, 669.632067965968, 684.253580229846, 680.94994874256, 685.569212030344, 701.169188561036, 673.198778114151, 647.629677894553, 675.849577308944, 665.193510433638, 687.066138784645, 655.355536563108, 689.375711332205, 672.30879652595, 660.940392614789, 655.726704381653, 673.911867784537, 658.34819540615, 699.144723949064, 612.669003675663, 661.471926006168, 677.450682538216, 656.587329370966, 646.763225356403, 662.586105109693, 629.804549124678, 698.623413092421, 706.226691777608, 676.95593904148, 667.5991926324, 671.824581246217, 642.765672808703, 717.218419989644, 675.810740620512, 688.120459905319, 676.317530262784, 695.115650982389, 696.139351820454, 649.462860904614, 692.401171271056, 658.818622055918, 688.522987704199, 673.710236087315, 661.104234553838, 664.369281569041, 625.921987865532, 617.649231226126, 678.577185697503, 702.933791637092, 663.12443988686, 685.718869200535, 682.367191749641, 656.590675677424, 659.383019683339, 656.349516688326, 649.196315450306, 664.887185658416, 679.352375224823, 672.703018410397, 670.884863797609, 680.67999022929, 670.560610072328, 707.53103904949, 650.041532370205, 656.766481557672, 668.134795588008, 655.11093818142, 650.122660842177, 699.49536420645, 627.529274624016, 688.376899965852, 693.453510196697, 664.245020227779, 685.283851564997, 697.416126912195, 696.669302417478, 669.52366695835, 668.000094820965, 646.243347912648, 669.80238526686, 697.502296843429, 664.395247108112, 659.52071218146, 684.987813280058, 689.527938111478, 651.376769594566, 676.54708016134, 656.504015998819, 675.281314316897, 711.646124394339, 675.6348761308, 684.440732084024, 650.477205070005, 650.564468276867, 688.790195068301, 658.354937380014, 701.404939577946, 679.180925537458, 693.848543602709, 659.757864571811, 659.541451775151, 676.165943022317, 661.647871880686, 660.3269055402, 679.377593140803, 640.41331120465, 694.053822909332, 665.355234832595, 613.308234879648, 683.500943021485, 669.279798531191, 657.780288092841, 703.629772403836, 708.011721210852, 674.306300798854, 661.228275187211, 654.145569058377, 665.530382202106, 660.009460144143, 676.100900979697, 665.754215786871, 642.483926244575, 667.005366399373, 661.278089795935, 663.413336060695, 682.821988432592, 676.750185215196, 689.583725082848, 673.488654352378, 646.472180615564, 688.832476929668, 656.120150566099, 659.810072201153, 687.025715018051, 680.479576908409, 690.325647757176, 675.778381225548, 679.030256464599, 647.812032736305, 673.006538411964, 689.194984651665, 676.364685457132, 685.586415625636, 654.379186792227, 677.272085322696, 684.075572919759, 670.104262750132, 699.166460161103, 696.095568832285, 676.958038255405, 664.06604886011, 695.652681164696, 642.98631253432, 666.444747566969, 670.968081246579, 656.568828273872, 652.461336687339, 645.204629782219, 727.353356106083, 679.335271057266, 657.887159753382, 694.843691536887, 649.483731940411, 666.425141045706, 659.683228647708, 650.544106668883, 659.311652086205, 646.414233537143, 649.825925982624, 633.641634279339, 655.432578030276, 673.130225149775, 686.317764768172, 666.478715001497, 674.680499196884, 682.182024203436, 673.214546911733, 675.425904512458, 656.690164886083, 695.880059742806, 662.919386169039, 671.021762822696, 672.82997818674, 686.712657654661, 645.078088115016, 647.608778159218, 673.963764423375, 707.670227392413, 631.518917706313, 681.162577051441, 642.725350760249, 683.705647971319, 674.733293495094, 668.153016627559, 673.434459839624, 664.219024158466, 663.776563487066, 673.349720608574, 679.77407722229, 657.855461930039, 665.090882758168, 661.153844943685, 668.976700368536, 687.833920693349, 658.173699319748, 669.307255967338, 687.384509641534, 661.503892639955, 701.601906834723, 684.753129763333, 718.837643937598, 678.73392520177, 662.259338815133, 674.815400516177, 681.826493876256, 682.281448486791, 678.203518620195, 689.485234393662, 657.88652771752, 647.100479096158, 654.673978952039, 676.165927478653, 691.031091599628, 674.907946649719, 675.335177190368, 660.087119011266, 681.784771732815, 683.225715150327, 670.265713201746, 683.167741357059, 684.899170652573, 672.002968116321, 667.581494183919, 668.198657186697, 663.456655198189, 662.291604696498, 673.574372348013, 693.812788171458, 641.720552509915, 644.738449067343, 676.190936564833, 660.358898606565, 627.19440846178, 679.719427726365, 659.886748320843, 678.89825800939, 682.7851431959, 688.939999214519, 700.989774449869, 655.831785836834, 671.818918014749, 659.377204357158, 699.709279285058, 672.803324786461, 650.707856597456, 679.470071186543, 703.394004584921, 672.249118229654, 658.530452800183, 670.846301670952, 658.941046247836, 669.790651811199, 665.189028207156, 703.189949035633, 699.331142348457, 657.524624906902, 680.966465255436, 662.973051565626, 636.224737583122, 694.12663878533, 662.189860444836, 688.791549875645, 619.022236722318, 676.124519650425, 673.50621998572, 683.504187613995, 668.875406931855, 679.005135827267, 661.967211023121, 684.475220634593, 651.506097908059, 691.384876597698, 660.61524337, 683.064903895876, 687.237314410205, 649.375826848793, 667.771241525914, 676.682024684355, 689.025012839733, 708.11433066231, 665.857367232666, 670.081605921601, 680.693615366924, 670.27613399785, 639.534905639355, 674.846554191777, 655.057903382675, 663.336982297992, 656.343292447475, 674.323669527545, 630.596408310607, 630.935874707646, 664.350361873949, 688.785765193937, 667.518466978114, 663.580533337355, 677.415001601723, 665.679389090279, 662.179781109517, 655.782173310614, 675.09618608422, 664.33369958075, 697.100485530154, 686.428719265121, 675.844037845304, 682.063355370061, 689.447718302034, 687.316803454106, 670.096897096679, 682.508425875962, 682.22930141653, 695.348808014183, 709.999806569255, 640.352706592943, 652.03746193406, 672.581766388377, 665.008241860971, 664.003446852127, 663.486934671928, 654.618547039189, 683.504035311792, 691.549578909621, 673.933956384154, 668.649900321584, 642.804809919176, 674.226361265198, 673.368289584167, 678.275818278158, 649.601949095053, 669.969847797352, 659.607461608121, 671.455402124607, 682.418549423686, 670.815561281712, 701.183982367174, 683.717929452734, 660.639518220299, 670.247885100537, 657.785150230982, 677.928960226452, 659.962136669435, 677.014722297392, 683.245620022875, 638.007450304725, 646.736783848309, 665.757327269457, 677.172346011369, 660.278338867716, 681.584684735402, 676.45586267273, 674.115644809101, 688.246413824782, 707.69779954131, 646.801008490541, 657.899037576815, 671.344824993194, 678.10832123116, 679.250562009191, 705.270683342394, 660.536465134091, 657.424359610331, 693.050100770152, 675.387662167198, 683.05292095798, 674.655442598252, 695.506184368662, 674.227668537851, 685.687039691519, 685.400109577866, 668.911768083591, 673.124900003658, 694.782985980137, 665.849968922279, 675.670721058592, 647.39023337047, 665.389749586657, 690.309561579202, 663.950152211343, 656.918009178327, 642.927267495861, 696.851624697273, 681.20566543307, 675.194685290539, 679.846601174895, 698.864617070528, 669.297391213848, 669.361392808916, 677.377714108257, 641.048269087341, 684.720530684669, 683.285723124479, 663.658406730374, 652.362769472031, 649.380975050051, 665.296108761365, 644.25887004845, 697.002704416607, 683.747352284846, 673.156689294875, 650.94811938877, 655.804087878483, 677.493549756542, 669.399218167681, 676.976786318791, 676.787514781166, 670.798277199321, 671.876058937819, 652.024309429984, 703.264116165945, 696.321591355955, 674.698196107707, 646.885406186735, 699.4670749172, 674.020660698009, 633.023412971198, 642.27742902957, 680.371449122744, 670.809379094826, 661.659608818649, 659.246424590973, 654.418403071127, 653.134424877643, 686.583459241466, 672.276869718357, 700.035799448633, 682.27895473532, 692.580180713066, 667.516555373622, 713.794252338229, 682.663812910043, 691.528326002962, 668.712308961091, 663.605618310017, 677.145598015923, 658.006380107719, 651.346763418044, 683.566065439577, 669.007731180678, 679.306623698679, 659.920101011475, 661.768011089886, 637.462610490684, 669.151318175413, 657.668167537948, 665.63088604078, 648.908663360963, 643.55770285412, 668.962400060492, 692.64342171686, 670.895025172651, 660.050180748036, 689.953629863448, 675.972726908014, 650.057370267877, 676.476020607975, 667.421184914873, 661.440368825668, 698.216194574885, 666.137141121882, 628.69860371645, 645.805396667161, 663.068509649033, 638.965274522686, 649.739552023156, 656.277645352262, 655.017308037836, 660.729685676514, 705.974931061413, 666.078519519179, 690.497007414677, 677.112726747773, 652.057782019305, 677.840164699724, 687.67835971434, 690.525905803847, 659.382483170628, 662.114110000547, 668.171015801057, 679.90297249707, 683.26708155955, 672.523745043185, 663.496530457071, 663.670753209695, 642.572662984103, 652.867999740405, 679.900951149045, 685.755223704562, 681.323019726849, 645.889822693539, 678.057945477361, 659.321618239056, 668.828252508135, 643.541137947205, 683.431862926757, 675.501363494732, 669.137899980596, 645.556964322192, 666.197235855603, 667.172352219577, 665.962282419388, 675.2288521185, 656.614889189646, 665.858142208129, 693.411988553152, 646.156859634252, 709.155057527227, 671.455403484537, 684.20495435483, 656.797066795086, 673.391089229644, 652.27646901494, 690.642593396722, 656.859303032169, 641.844290583402, 632.957226709765, 692.09252867863, 673.433538778903, 648.881084127116, 644.089744334775, 668.926275274749, 660.621766853041, 672.1630426275, 680.012373320096, 683.719640914303, 680.356784338413, 676.161446260503, 691.120273510225, 674.186320915836, 688.534236869206, 678.443442819877, 651.420632163396, 671.637900052419, 679.065366396626, 656.442983757786, 694.31114233107, 711.890667915783, 666.887664201547, 675.870735929932, 679.300098327516, 674.845568727947, 638.26195487312, 650.192578751648, 651.159595315014, 654.336576203398, 694.201275155453, 692.072270075261, 685.772559896046, 670.947167619095, 673.573964809494, 652.860845577949, 658.575718237329, 671.98666089964, 659.128749686821, 690.063147975275, 668.269384441663, 673.61706207523, 664.673403389898, 662.202137363936, 695.936053342604, 655.549800832468, 635.669972291538, 683.531323649604, 666.655246119969, 684.024378636637, 646.790501370043, 662.165797237148, 653.566638775485, 683.609069543419, 682.429707354355, 670.336139283183, 684.573388413952, 710.898094048078, 656.672143675258, 691.629034854013, 651.371191426457, 665.309564779596, 666.89494108317, 632.048570061015, 684.588588368015, 668.185623823568, 657.7824910377, 653.194894499713, 680.344816783171, 672.693092513393, 667.727913606972, 648.257097091154, 664.802009099924, 683.734046423956, 693.972358883793, 658.774568731504, 666.350703350061, 657.018674854759, 646.556639924087, 653.88750506026, 677.740995129701, 662.655806073789, 671.715679864057, 656.678468765144, 679.000168604945, 709.448405093405, 694.863016710379, 675.522639135381, 689.356991551617, 667.158576495821, 701.843136658588, 625.375850550119, 665.280289177197, 665.850525653122, 676.74179993504, 651.953110049296, 671.882189401551, 686.807745552072, 665.992678233567, 670.67899685692, 673.723133937929, 671.586692292736, 695.164984604753, 693.121820644444, 649.388238873406, 656.662564162583, 665.791430111553, 686.370632208358, 686.596757085457, 659.11961049953, 643.737828948163, 683.823873621647, 667.869593540829, 636.009836634034, 667.12888526033, 670.460602152405, 676.916865868584, 668.554354580705, 707.644818839288, 677.630624175829, 675.094473862265, 686.498778369626, 674.05608915463, 644.137283249605, 649.115889982866, 640.478169121144, 679.459962709872, 676.047530210251, 690.089238237637, 703.023048995413, 668.809038851345, 691.920227483215, 665.188655653323, 694.756045983134, 686.067649433739, 651.66499509802, 694.933666258203, 656.999513318444, 670.337025271275, 701.307266191206, 675.15610347682, 668.260434576127, 678.685931605015, 678.588165974572, 670.823831068293, 682.877510951482, 660.436101637072, 683.874833643772, 654.921725044162, 653.111047993526, 680.122451901415, 664.197225529596, 686.5768331155, 650.744097655814, 669.832173681885, 674.057933447505, 685.087933459477, 685.328848472063, 682.686184831739, 668.105198190541, 675.130911371241, 667.646199462299, 654.563541532564, 651.499595689675, 663.047659240348, 693.083157920236, 653.573561121599, 666.770450973182, 693.714761788048, 673.273234587315, 672.183618918313, 624.247564618439, 683.197805835249, 684.274472071172, 668.843060223491, 663.057714222172, 690.943353825563, 708.12784841308, 680.236580115531, 665.936715789534, 685.029526203964, 655.191363540113, 680.045967989987, 694.514953440989, 671.9554469149, 676.047980927945, 688.052341497067, 656.842546786924, 657.674269639494, 640.779960411474, 711.053367810043, 671.08242102101, 671.52567254669, 682.215736370267, 645.366651146286, 660.418321246553, 647.437806034045, 663.14447811767, 672.251019322563, 656.966690594859, 651.970538924223, 669.411605435863, 682.77907688329, 688.24962905788, 683.374769161761, 667.756615560482, 672.006730346528, 674.828160539492, 702.756486914703, 656.292656445551, 645.632289317706, 652.339661766966, 692.857839614726, 676.994948028698, 672.7012230303, 644.992799086223, 659.969352751167, 668.068766620914, 661.073335762953, 665.788050508812, 672.974527270479, 667.024153876459, 675.696384160778, 644.162805253823, 674.443855573586, 722.954172680648, 668.519469507399, 695.204027804831, 656.498164150794, 668.473072020352, 649.491517450263, 697.358912318808, 683.318426941981, 679.161909553961, 681.042897827692, 645.381415175841, 687.807472289856, 675.611066419826, 655.377668720705, 668.799226754535, 676.907718960955, 680.390485453751, 672.989629421467, 702.203921214887, 676.883206139339, 666.787916690467, 660.629975629996, 676.621305835959, 661.394016550524, 676.555848449092, 666.618294426485, 685.598846196116, 639.397223134231, 655.818154618257, 687.331238410951, 690.673529203587, 675.598859238605, 685.937281843655, 687.145355485888, 675.294203172641, 659.238315886839, 660.676575139769, 675.034884634172, 677.982915056019, 698.0284810887, 688.721575862478, 680.331148126911, 704.860875090937, 641.819127913835, 650.830435133045, 671.637995283743, 664.151103772264, 679.646838870654, 692.524359213391, 668.462122104841, 662.954844895864, 674.699478048754, 665.598542959757, 686.709324700566, 669.248634832649, 660.482946462834, 671.28594528464, 695.275430784497, 689.586481705708, 659.00679992158, 627.346110984972, 660.339012310744, 683.622898876966, 670.265004510572, 684.67641178302, 664.68694832451, 640.197874221124, 667.474686893889, 686.040624183619, 671.617497613371, 678.539733561986, 680.00194717056, 672.542997173255, 681.452829427843, 664.11761023578, 662.704405578936, 643.847793342912, 690.351318828294, 688.935621855557, 685.927206099536, 668.461847640689, 671.004933961547, 687.436344879823, 656.92795815145, 690.648021735017, 687.714197320356, 716.819548726945, 701.581769107322, 692.692426834505, 676.334398305749, 683.735307515028, 681.579627561061, 672.778072884674, 695.42057293161, 661.833376810255, 669.235818033994, 655.329324681076, 673.942549332929, 656.894590228486, 676.263581684486, 695.255519010532, 687.609143980706, 713.12395064936, 658.937701434981, 663.907551249577, 653.517727085633, 668.72430718078, 675.239062610049, 667.786003214632, 673.974333111322, 645.007047809252, 675.99392635099, 656.783580026759, 677.225628806664, 691.967231587894, 658.043641116969, 672.669549638813, 664.496609392792, 668.451195949704, 678.99803673495, 644.081171168571, 704.851781374495, 675.378613682975, 676.899080035358, 701.17541790521, 689.889625005177, 686.532447374686, 663.824164538263, 667.681315132085, 717.322700972952, 659.796649135129, 650.543177910032, 682.047816770779, 668.151366946381, 683.660846279908, 692.712733129791, 682.251357835889, 657.646297008822, 676.088413489083, 688.365166011167, 681.950883869725, 654.087838784407, 671.404121039271, 645.226726992272, 695.807301735309, 698.841057112485, 679.842196796804, 652.325223871376, 668.679249452812, 661.658000851017, 677.269447790112, 680.279268070054, 675.967996550499, 689.430124477552, 669.808247981554, 661.67610365838, 681.393475876867, 641.795475188934, 664.832057326747, 696.257479722801, 669.361585044258, 656.651905082066, 670.287403806973, 693.712503405113, 726.915058276851, 683.361891369854, 659.203343827962, 663.496520990981, 676.996480742319, 649.763748162206, 671.473785234775, 647.101273547825, 676.824201873411, 675.016715958814, 674.142119275687, 691.140097487784, 677.986994513004, 672.012530036415, 679.511539763598, 685.173746204612, 676.590639506247, 656.603963129949, 678.379984283378, 667.838656859844, 711.648159177974, 690.357543273633, 707.442576485613, 658.004294023927, 669.862316097855, 679.415819102647, 675.860783442483, 649.304246422224, 683.244083684959, 655.85335293989, 689.733356084926, 669.931880268505, 686.175411358466, 679.077366937235, 664.968383307929, 679.739724529566, 680.14408953029, 650.038125139838, 672.636979374131, 649.324325867421, 682.124459753988, 665.021032848769, 652.67533952497, 667.382378548857, 648.853043122137, 666.290855616319, 679.201044882328, 700.848965353455, 687.838896811041, 686.888866559128, 678.571533955914, 667.901373034299, 697.589831190314, 656.419188264683, 692.667498913311, 661.959954334222, 670.094535470123, 688.54549942871, 685.067940101143, 688.191327897579, 652.876696216175, 692.013353355376, 673.315587209259, 673.713189929812, 681.831816405996, 669.895303301289, 696.538808516872, 651.44371295948, 662.829874337904, 658.259890707355, 654.463579262267, 692.12039023513, 700.440633485942, 665.947619491892, 662.287505623969, 694.864251750376, 673.471999136795, 655.192167175249, 670.959569468317, 648.027979368449, 654.705050730101, 666.26998699434, 633.747776613823, 661.779173490847, 679.692168305566, 660.056047003637, 668.830437483214, 659.329676890725, 635.904631906121, 658.212776157445, 663.071386154389, 656.344533222373, 662.537857874314, 673.404633420609, 653.932068746224, 695.050404358071, 636.636160843252, 658.93134812453, 667.446952731829, 666.980261465597, 630.431351259783, 684.158246135222, 649.429819608299, 645.499262788247, 668.660205928571, 662.265326330399, 673.30288668488, 675.365248650809, 650.219303196585, 660.096927212432, 674.70537373967, 679.787359561075, 671.260374765149, 700.595153435647, 663.618007225277, 672.661197333184, 718.334034898271, 699.733808690624, 662.744482598421, 667.388252573093, 688.75311876103, 675.476799134379, 691.933704581228, 701.948280094548, 659.730593161638, 634.540339274257, 680.67082590972, 686.459841929225, 651.447848306484, 660.589694969022, 657.77769070757, 662.555526957468, 687.597452034526, 684.942581532849, 667.925912353624, 673.049566917137, 707.2548331962, 666.433517000643, 679.696626438125, 668.77095312617, 666.373335976375, 680.471898131, 693.809576532198, 670.715231983759, 693.406894826843, 674.575568405706, 679.614969626062, 686.183733444033, 673.032408073957, 653.28522070301, 700.680479553788, 673.444817119948, 676.536835311261, 661.413638672823, 664.948698606978, 680.112282325729, 690.489430111219, 679.822813866643, 665.746679311039, 635.744334331938, 706.465557657957, 656.463076519803, 676.425335708322, 650.140129100783, 671.293246676861, 667.854651808387, 660.446699793585, 645.532251739115, 692.6469742457, 688.320305754552, 665.245300929296, 667.407649436095, 644.593998755435, 666.176059650424, 705.89423999121, 662.431357664909, 658.36695454339, 711.094801698854, 674.365007626689, 676.732781011358, 692.247999248575, 637.626134117166, 682.293615128263, 691.386725715038, 652.736323393281, 679.068315348432, 674.903989176647, 674.042487151385, 665.323483764866, 667.347875085515, 664.247589123558, 675.476036354438, 692.744786298517, 667.377358188991, 678.354237187418, 686.614988966259, 651.340527645169, 666.325700010938, 660.979864513021, 681.985148749903, 674.937336953378, 681.563301925616, 664.624662149915, 673.200947191502, 660.680430919793, 655.367015271243, 703.152004463994, 697.751274711335, 684.550318911217, 668.207667797179, 682.356487905024, 649.090241224351, 658.947330889116, 675.648795788759, 678.435276574486, 669.709905285069, 646.036927903483, 675.964468578989, 685.963611352344, 695.060496191956, 653.745022699687, 675.450420344696, 694.597879754843, 656.09484252912, 649.944315532249, 693.838780797154, 678.217127803611, 688.759756062106, 671.2337280037, 672.350041052832, 675.715798307977, 657.508438699969, 687.999973473098, 677.283752360804, 657.105828920023, 663.800793063413, 651.476191509553, 662.972563014607, 642.300158779886, 651.431612247267, 662.333339724159, 648.013489677437, 655.178977954904, 672.110475730559, 683.418619269058, 682.495376914557, 654.326658250348, 654.100135850166, 646.30889534968, 654.163270561827, 658.779695822033, 679.487737277102, 680.310685759853, 662.391457206215, 693.953588681419, 656.855744542645, 683.278798283333, 686.41141257891, 668.72395560349, 701.290909363944, 681.389606240056, 682.993340063697, 682.463887686654, 660.149431520597, 664.186542500031, 688.42460452798, 655.451164576222, 706.541650988232, 705.980788098681, 680.979498421199, 669.60212706105, 656.361002938711, 673.987145077553, 667.855574347668, 688.084656000687, 680.8169235041, 656.719642245122, 677.066868121687, 658.634857731027, 694.56303628791, 644.489354475068, 675.15671535171, 674.36378400227, 677.587646695965, 656.045984481415, 696.790956333933, 696.56294970124, 700.884377571701, 660.681683583581, 648.056162524579, 654.972365624067, 670.758176616686, 675.328299437032, 640.797738244209, 651.742972347241, 666.671261019796, 650.194432094958, 675.987839835142, 684.072855283151, 663.679027822735, 674.608269941692, 667.437771732761, 668.602899324382, 708.136095065463, 667.943966786159, 643.52551709467, 683.433004568875, 680.905793476529, 680.146114058583, 669.933106957571, 670.284751675271, 660.752213085681, 661.112641993147, 676.028385411357, 633.214837749661, 702.132408782213, 645.440067264187, 672.602050609897, 681.10693142508, 644.591293133118, 680.361063398988, 677.331652010852, 681.612407772093, 622.332007904511, 688.178108105434, 670.985080819941, 671.645412359184, 647.5234723545, 669.233213048624, 678.387363392705, 678.115165865578, 641.732083613947, 670.609716281607, 697.653886835503, 677.60793353775, 674.593039126248, 655.66022260779, 653.300117552756, 663.065859132076, 674.675196006396, 663.398028767043, 682.182889804054, 685.888423706168, 663.169051870737, 664.148340847365, 691.407440838322, 679.667097100906, 669.800078706934, 674.502538574647, 676.51552869347, 659.028327005995, 685.747129300613, 660.967060829618, 684.229470028113, 656.952744279649, 662.43324856054, 671.435153506537, 666.573264880346, 664.81067611059, 691.368508187567, 653.535980410126, 665.961861830201, 692.644935209762, 676.680014755268, 670.461614483227, 669.205097424618, 657.969987505976, 658.115764480599, 664.702120398918, 672.033936216667, 672.211013364158, 680.465757381872, 691.068234353449, 659.01334570385, 681.444593204376, 691.275308994008, 669.913914034931, 688.02566107667, 657.236475328016, 637.317852980737, 671.584570506948, 666.210544708895, 677.692082552309, 696.642637002454, 645.683272617407, 684.392425694599, 660.415639941895, 673.855773277885, 650.157294318059, 688.246111576296, 663.983587907867, 678.693183144241, 674.843769455223, 667.833079162883, 673.228363671981, 684.692940276608, 677.175319168582, 682.485772832968, 639.664572926721, 654.612680499988, 663.571626647704, 671.339234194079, 668.603894923455, 691.779889102177, 658.917593250575, 700.83212228049, 682.98158726543, 665.232669816274, 664.469713862696, 682.906565313505, 652.144518011972, 670.076198082572, 671.998836407041, 686.181869489002, 663.859681573306, 692.867071508149, 665.189965009582, 661.004774493629, 703.374941873387, 678.189458039904, 686.013879945749, 730.950268650674, 688.817798417319, 641.199669162699, 656.9871638041, 695.954414223886, 699.213602572685, 687.856808152709, 667.042035223996, 618.649160951014, 688.920106353657, 689.054828821666, 689.62269928117, 658.289455933598, 690.062581719015, 676.759675227045, 671.832720752901, 688.167356673635, 696.586838338411, 657.947876879604, 680.859770907774, 662.615715891852, 657.821328048848, 666.507914214627, 668.416906916816, 693.933555896067, 696.926540234145, 657.07187252648, 674.005055857454, 691.985441861922, 671.422689554206, 651.721399416403, 685.338126396146, 661.291943772627, 651.68389128501, 671.59465429848, 706.154097023529, 675.2115076108, 683.845163868588, 671.792257108268, 671.670820853051, 703.507064269831, 683.0171149995, 700.139010328596, 680.817015151433, 678.53570533696, 689.156895894972, 711.880942736361, 665.730380330331, 672.514691470955, 672.134790864938, 667.488550775481, 669.921264434128, 658.157495117474, 626.187435186952, 688.793373786558, 676.497281396656, 675.241581055298, 676.785425606496, 666.342676137614, 666.251175481283, 659.688966574977, 671.534571547062, 687.341367050686, 650.340563937079, 664.088324652319, 672.505597290749, 689.463665970553, 668.603632910361, 634.539304470583, 671.148510095978, 671.475026308296, 658.438766550761, 665.024349757966, 663.052002606656, 645.390759516261, 697.669820793615, 693.896658935269, 658.382742055374, 634.390591052191, 667.063358172245, 679.442399059544, 685.611158207637, 669.174071131039, 647.465294388173, 658.994157608675, 672.93804753657, 656.844039101251, 717.909617527472, 657.09792220996, 662.866055452631, 695.01806793798, 656.416920396755, 678.23232209465, 650.910677460686, 673.933140814044, 681.413629512365, 684.972163579025, 662.202454542166, 652.836016656724, 673.002153642337, 652.801100677227, 676.837472623195, 693.631146062301, 680.266006297039, 680.325332323062, 687.074242980598, 665.030720460955, 700.302123973449, 682.250941842827, 671.591397868092, 704.069560070249, 647.446221045316, 641.942072849955, 652.689210170138, 667.208283968703, 657.395856991324, 678.181864032946, 665.102079704728, 669.889640229274, 656.602620697342, 686.641885911722, 689.506515929502, 652.465607690038, 685.552822934945, 663.83178654964, 701.107442243478, 651.703544829208, 670.353072816195, 667.84870532613, 693.542881417285, 653.862245075425, 673.172909147475, 678.598348477144, 703.238079628033, 699.509930011089, 684.441789596897, 654.174938046675, 661.816845344159, 683.540974079752, 687.115692748349, 684.074821354605, 667.843897566507, 664.094969560545, 642.210748226223, 669.430269640394, 698.005023724546, 643.113526787303, 679.902615357435, 644.031114621644, 665.668324351159, 632.372330795897, 687.02366786026, 703.013385153707, 678.751657994869, 680.339062710214, 659.716364301079, 659.764132656089, 684.788676464184, 644.933299924475, 666.531039270564, 687.934124127188, 667.036758955806, 670.015488282862, 685.249351219487, 675.008985206295, 653.453349741917, 714.917525521261, 666.349442685702, 675.580907304339, 675.684252953491, 656.52725062889, 638.374674288113, 682.334151964493, 662.278893338276, 688.034095740296, 681.291110938827, 664.138660398198, 697.97594487035, 659.259820066781, 645.039239006102, 666.228064813678, 678.124415467364, 680.742346519129, 675.743332629247, 678.92913800598, 653.578013044015, 665.54297503776, 664.616255941968, 643.254153166745, 666.552858690142, 656.636037092162, 689.014933717088, 686.198605621309, 690.981232876248, 646.865040450947, 668.443932833806, 668.479779195532, 686.472258372888, 673.500422762154, 691.416337185849, 667.736495025241, 671.554084382446, 663.550864326677, 685.234120394698, 673.026654487534, 689.490847881616, 679.398868062163, 654.577129341198, 683.030744682497, 685.862434508237, 658.976679004477, 683.720043052595, 671.841587895123, 665.682591781952, 689.718449123419, 645.16271900994, 696.338501280186, 679.845417251614, 648.73501414873, 687.042401302812, 683.426240742513, 667.383810182164, 693.144789131251, 657.258811029917, 660.607626943148, 680.944706730014, 689.375796873381, 674.992887881479, 682.349146106122, 665.786431668522, 675.327001300617, 684.345255184856, 685.947073465635, 680.81143417916, 661.059285466692, 669.920457285697, 683.481182465015, 711.659432351015, 654.684617246471, 677.992354576163, 677.878284110674, 680.973796658334, 669.9530400443, 636.000870968711, 692.108842265913, 655.720115628101, 636.943652729152, 686.612948952137, 670.931582128276, 666.431201821934, 669.715867968277, 655.340143089785, 653.543480255153, 660.984430431683, 662.728332146235, 645.186115557888, 649.975239723459, 670.95592612768, 665.768250692693, 662.84984903963, 671.869457677697, 653.804780420088, 625.559452910467, 629.073196779833, 686.28811713575, 664.43049791649, 659.567150676673, 665.721499222401, 691.439968162507, 661.025052814772, 675.657757836261, 666.70062437804, 691.696850784953, 677.360470522769, 683.300400138597, 664.633475148883, 673.723611849024, 639.229866514585, 670.610725608381, 660.148558912232, 665.95512235747, 648.942036570832, 684.072470803913, 652.790411483668, 664.854634983526, 657.243097261988, 686.657568317918, 663.444318969406, 665.885078109107, 689.495836734587, 649.474566025578, 697.619489870353, 677.305238696265, 677.420608555589, 682.537230126273, 681.556320097167, 683.474976190033, 672.332351855663, 661.508985366517, 670.749337897976, 675.060539208398, 688.07857413435, 663.971841934333, 661.30501475466, 653.832906786204, 666.643260034435, 667.36352396162, 675.439509072846, 645.046295572705, 658.992887113283, 661.421548511221, 668.101709836033, 697.614273386087, 666.598067402562, 672.099386168776, 669.302729718996, 660.382590573725, 683.848395576183, 649.331860411727, 674.890932739127, 667.388328483295, 696.460745177187, 650.167066536152, 672.660595480441, 654.115649147935, 682.918515847191, 677.988014840824, 651.446661183554, 657.261270403342, 676.751100313161, 683.490118791584, 665.195073686234, 655.415823780673, 671.763313302328, 696.127663067335, 686.688206106385, 673.049786029628, 652.834619132515, 673.334278338567, 687.208265229252, 677.273549532546, 699.867508747362, 659.116400082773, 662.738531660848, 675.808580610985, 673.435736579914, 688.121484727144, 655.608322317692, 698.53114683967, 674.661642373073, 677.606652878168, 692.849949349549, 649.798871956457, 677.872918854874, 689.923720994637, 655.85998358399, 648.022787563235, 677.347399903451, 685.967374646105, 654.005812328294, 676.776875700574, 682.22642489555, 669.476854917027, 670.754489399459, 686.828325498209, 656.143731790714, 673.714569726671, 675.791294465923, 677.605270754718, 676.366929459315, 681.453861103449, 682.078582854176, 700.783622412138, 674.764671288361, 708.175178214676, 665.419205106648, 660.018699409504, 680.620375732134, 653.956961272297, 689.525505029969, 668.660142613569, 687.81033534054, 706.530599632141, 673.640643220011, 681.713268163635, 671.672170617621, 677.831754273385, 682.75682456524, 641.266737418312, 655.151859191331, 699.707710040296, 662.168657251819, 648.816784880316, 674.430003154527, 640.227204825696, 662.731179330532, 681.316966345656, 674.008806653149, 673.996506396762, 679.514479081348, 670.205654702931, 689.963497599385, 647.214767186005, 697.899117108851, 683.542469013136, 657.643550080266, 673.363115777864, 646.868114699587, 690.409724281454, 671.884563803622, 638.228349259186, 673.271340400046, 663.320650918999, 680.157214157595, 655.770918645982, 662.981718078885, 672.176879883268, 680.241514093536, 648.974262998224, 677.864040058555, 670.860245311139, 690.759220876441, 689.901366114262, 695.956226688137, 645.507431238035, 661.208681282304, 659.600327868664, 679.339376384302, 698.688900783758, 663.606263326941, 666.717131868061, 687.811373595358, 681.085618792185, 651.095628540839, 694.088767346796, 662.434415220744, 674.349450653519, 692.982511952269, 686.072637186335, 668.552974376806, 674.661833864226, 722.323807120815, 682.801960875212, 679.409315626068, 680.67043734023, 675.761244442786, 673.143988669948, 685.128515816827, 658.616344915988, 692.33669161305, 671.395052867368, 641.50298551359, 666.536165071197, 668.675691228986, 649.010421175219, 662.482666865046, 693.218800555836, 669.920865374075, 667.08247042496, 660.942686225822, 652.74989064059, 651.879493798365, 667.427755328563, 682.639514430042, 712.790660265951, 699.693132138686, 657.17502605511, 679.526950101056, 664.452953230673, 658.346482944906, 650.235841247493, 693.294180169843, 669.649492730728, 703.545813650788, 664.937169493955, 687.47353656762, 676.536315956515, 660.898616359919, 678.699306989146, 656.504577649541, 651.758640021972, 700.820697700491, 688.723755558193, 686.947743585148, 653.612322606365, 675.742060026519, 682.779840657037, 685.657165588316, 684.065608762909, 646.050151711943, 690.438831689256, 668.665919087704, 676.645141123641, 701.725127375783, 632.125285714223, 673.283640825882, 688.512248432954, 674.513261727819, 671.542072669109, 675.245038149848, 697.315826475028, 686.224707825294, 643.928063512428, 668.698897743109, 672.760061534308, 685.831363463523, 703.879182350867, 670.428351220236, 674.389104030149, 685.452302679501, 678.305769923746, 660.254761146743, 695.058568218534, 649.754008061767, 684.356669186187, 666.667517165465, 689.958225008545, 669.176131855466, 657.033285763703, 674.603421159973, 677.2518073855, 674.012731881777, 673.42421443633, 675.483626047158, 678.873972527846, 679.78598175114, 668.978117528941, 666.373902100673, 698.669597660599, 664.801285969864, 681.807184778762, 656.077977522243, 689.824942255312, 671.611135500552, 681.353109006099, 687.963588169346, 666.458345199798, 680.471349845226, 684.060005073187, 667.899686756948, 644.949603676021, 661.826822244346, 687.433484034859, 697.744816102707, 663.62434260734, 679.256341818322, 650.355660711781, 687.844923567885, 686.056668834914, 665.878797495504, 669.506391305799, 666.414938770052, 674.453091086672, 654.619658694178, 653.96331362677, 668.96212208354, 653.76844393095, 697.696652564909, 687.873467537764, 664.539765520702, 705.785936252324, 676.834409785827, 675.140352965447, 665.201262594958, 697.395612975461, 663.869258031045, 631.480815947451, 661.40728747515, 679.412766761673, 660.536679394506, 678.898539272285, 682.324795558734, 692.662617319581, 694.693656303599, 663.283583522723, 672.354867977957, 689.84144669351, 662.337611394148, 666.493506421012, 652.053379820829, 674.379330594237, 658.563890872093, 663.134012951323, 652.450519095327, 652.341749292886, 693.21449566934, 695.033106472549, 659.790907631365, 697.607219181474, 676.110622693289, 659.6687100492, 697.536935219232, 686.244700559801, 695.811789550528, 668.097355207585, 681.099943988289, 689.505615250638, 664.010466386929, 675.027527007243, 650.606562756892, 665.173805846291, 682.64421508167, 686.994765189229, 636.832081941404, 682.849635992743, 674.792820268871, 673.953151264495, 635.553571904011, 675.534977206247, 642.416836180937, 693.78192441967, 667.091781002324, 675.390309905468, 678.435756569534, 651.593872807054, 671.427614232763, 647.357645455515, 651.32104824294, 657.293362520449, 686.871276990236, 712.921425404428, 668.079488710116, 679.304198424307, 677.919529249453, 680.105009550906, 690.012160541392, 662.449259884846, 680.786012270033, 687.436785884025, 676.392315472463, 659.915468715814, 687.022103711932, 709.384400275331, 659.496122940024, 666.499526247262, 659.019541669532, 641.272219589124, 672.050956046763, 659.010326992675, 679.664658493087, 685.829339800896, 688.322499927409, 663.118920375217, 703.640726553754, 687.393280590836, 669.722230174609, 730.709143923339, 666.592184272512, 649.232078375834, 661.600394808938, 669.825695986899, 666.671783965473, 649.90711890879, 670.216970549592, 658.942625026027, 677.004882362799, 682.500816561138, 620.70728562271, 670.287972783802, 684.861759795242, 626.463204136483, 676.52497971943, 678.599197546431, 670.919386235174, 668.957031001187, 680.135342778935, 658.040377225389, 686.804813403723, 668.959329797446, 676.516206585581, 653.412936610842, 660.521028985638, 676.365237502635, 652.653579427731, 653.326333909578, 664.658510377044, 658.704435242926, 721.956213659597, 697.090348292101, 676.761236805131, 719.973304151996, 670.819926211684, 642.473015669649, 680.910632465138, 679.551845494996, 669.530208218092, 670.865001661083, 666.500540872417, 661.857279530766, 672.578687870874, 664.218347424985, 676.72721527766, 653.487083149818, 678.205013660762, 676.996369900587, 690.553945261015, 660.669733942497, 666.020656480532, 688.72721345046, 642.912897453389, 655.899730288157, 660.882618223338, 669.129925009027, 666.891271537682, 639.764304742771, 667.455779206271, 669.024260619074, 665.220080882951, 686.847573551772, 700.254450058512, 685.055604402433, 700.999767137853, 657.735371814381, 673.660933772216, 662.537875632749, 677.261228982056, 687.02641530811, 664.81771607041, 660.039767572757, 661.362008795771, 661.602036857679, 647.359403391344, 689.528888762649, 659.811834301352, 678.893650017273, 662.621654474968, 691.330347687443, 700.877840248255, 676.324767886962, 695.768254544745, 646.512031465909, 695.358653327062, 674.995665036792, 661.379739252966, 661.652645949951, 668.482752429674, 674.32382690827, 694.521054999519, 687.650490742139, 694.146228889969, 661.405568103826, 667.76960992183, 639.516424953651, 681.849270922355, 685.061379974851, 668.092130454662, 664.578432720458, 671.941481081402, 660.459709366302, 695.833057068801, 679.876164886699, 661.77924297369, 644.642697161311, 685.187331644326, 669.27277637924, 678.944871255324, 710.089656513159, 646.053305693956, 673.756954666752, 682.823862835665, 656.366177338197, 654.939206668968, 655.850724526554, 671.130129035501, 656.843351024054, 693.78652928781, 675.285557277953, 676.86467388339, 664.665072451689, 656.990581494127, 673.309731824374, 677.543769510333, 664.633204062426, 649.822653400022, 653.909603978704, 670.12171999766, 648.47235027683, 659.151162502204, 669.630331593747, 645.555746620509, 659.276166210395, 688.757997530111, 689.265904128732, 673.044382597666, 673.722730707661, 683.135928010434, 669.864262903825, 684.846113810644, 672.666219524797, 685.142370570274, 666.699656324248, 681.167570865273, 657.960233828088, 694.165948458472, 636.771239514593, 690.731569918394, 660.846271150704, 691.259773772823, 659.811446117228, 677.082755008016, 685.002027738345, 679.549988322887, 649.565696039411, 681.287225064864, 698.249540796593, 653.787334742101, 673.752071839237, 664.218291457064, 667.218121009725, 699.426468269997, 663.66361288995, 682.60302004315, 644.183584625236, 650.66716870276, 675.445108922814, 673.600362520393, 686.949529052738, 666.929042068322, 658.365340797566, 651.473084689416, 686.117674786704, 666.153514486125, 686.951859273066, 642.733413290159, 672.563145219875, 671.210531394455, 694.987546741833, 682.038550787314, 654.90701432139, 682.381881797797, 681.398972925796, 674.953955391583, 707.81733752774, 678.246806094888, 650.427008091924, 657.388937982041, 653.843859429647, 668.002168714051, 687.521003369053, 661.467861065295, 681.588781933806, 697.532637892517, 688.355709671065, 691.686577597998, 652.023989807549, 642.267027197742, 670.233007281475, 685.623891747061, 678.367419021347, 677.954945917728, 673.118172446172, 671.829643236811, 650.549349843917, 639.707557238583, 668.645979478508, 692.477584613899, 666.475797920832, 666.56087511696, 653.131593320171, 679.775897809615, 675.949814243367, 688.670335531832, 646.869336435957, 695.117838570644, 662.475535400511, 689.975826345161, 675.114909485606, 672.792825252843, 654.895121699234, 683.046726550728, 687.514446438254, 657.244845210631, 672.32444614419, 693.194068928076, 699.136117215159, 686.521042470742, 673.439679282848, 669.590197761399, 669.027033158776, 674.556745634139, 689.744210904893, 676.658083632152, 674.38751523848, 666.536431454297, 675.925693872995, 668.335621933414, 685.029303713048, 691.243156780667, 671.979006484722, 685.985794279806, 695.943905809978, 644.448665878166, 654.933462210714, 693.644398666932, 678.540843388147, 658.187924626084, 681.145405755841, 683.102915219491, 659.428091545258, 684.672738586804, 634.062305396028, 668.835936342254, 667.197907942161, 686.093791974459, 706.34450917151, 685.357354528994, 677.958331168979, 669.506317265136, 687.038248483204, 685.898379487421, 672.028256512376, 685.952776353084, 653.035983847639, 659.06612017983, 708.769423487407, 653.716968981178, 672.067015785114, 672.897376051556, 690.157941026136, 633.647737693922, 685.953798014647, 688.734245071408, 668.214501133649, 703.358343241741, 688.958914642214, 677.642284924697, 666.92307174625, 696.761256517742, 646.044827321536, 672.580925394807, 684.130619117494, 680.497560012286, 693.299539385597, 678.712226890733, 673.343192897028, 679.468787307843, 654.607997951457, 694.246022564839, 653.323639415602, 689.8232801512, 672.605536828027, 656.086878846585, 689.044504025032, 662.997435112168, 684.273939962387, 648.267758606335, 705.339742283777, 693.696904333275, 697.278430093983, 693.644653561505, 679.700371164678, 678.903450255695, 671.465838168608, 679.000366573989, 683.714496004696, 666.727341976698, 672.924672059365, 644.189831914206, 673.950428772718, 664.782346942805, 673.085581687777, 671.399265126819, 654.908048933239, 666.906916749457, 698.378909864055, 678.864798022865, 671.363015254457, 666.43185074753, 676.441821781876, 654.050809130545, 680.140886383486, 636.29040478628, 681.459245755319, 686.759866605836, 683.122256515966, 663.621130761663, 697.332837161264, 660.176747062715, 657.117215145099, 643.686700460051, 685.432691378119, 679.412777800312, 695.497614182021, 679.00072354107, 684.19270115715, 697.097953324743, 651.611355347257, 639.427650534447, 634.769276555278, 675.556416745478, 674.157265008551, 671.504194462165, 626.165208921987, 633.481914022644, 688.522965369275, 686.272723912099, 645.99380892161, 664.643067440101, 672.094349628562, 672.569237183302, 685.461952258082, 675.669076768795, 690.635123106172, 641.669409896748, 683.657552132484, 656.006333790527, 660.076866358463, 655.825908322212, 674.246776131817, 649.909989358573, 682.197322152921, 693.047427172807, 646.512537026399, 684.354306023197, 656.180620460503, 667.827233233294, 679.249334675713, 711.045383572423, 660.423131908048, 711.302136114455, 677.862634047139, 640.76476586385, 673.198454989953, 650.874801223456, 637.661058375566, 653.235129955461, 651.492259855956, 662.232355578751, 680.86173630931, 659.292722970216, 668.344318775691, 687.092632158674, 677.263653253305, 697.907483972183, 664.856640095829, 681.45875682447, 696.851627731875, 702.525860734361, 698.418619301171, 689.32447582268, 665.818160825497, 670.020679771725, 685.37687403231, 668.38153308714, 657.545294348907, 672.617926952074, 665.11100877768, 674.975197605388, 684.611750665277, 676.272470058063, 653.082080706319, 670.711442685372, 643.626018775186, 704.729807638696, 643.810548853784, 681.462451877684, 683.387832943106, 688.135229373648, 674.78366839343, 673.69572909439, 701.76730900006, 680.99269962445, 654.367572960987, 656.342998661177, 704.042228574081, 674.777502514467, 696.956377658363, 658.12259947206, 675.127620984472, 672.116850672057, 661.942731255816, 667.097369200834, 702.500482761079, 683.748194834373, 675.041174493721, 671.68538597196, 654.359581520903, 691.123688616591, 665.429330464588, 630.459161074498, 680.793183407713, 677.783982581161, 676.996880932952, 661.869135158334, 657.05545771731, 656.620390015241, 655.954978760612, 685.433806430477, 660.651824529121, 678.441396279118, 693.347670272364, 685.129210428816, 659.875389140707, 692.256544961476, 670.552349262703, 654.509751539063, 659.415477154743, 672.830603658778, 650.270800336821, 673.750935430818, 656.628991617572, 671.145620112909, 672.560538346467, 660.997383568697, 686.862310839495, 663.046954350924, 660.220954102456, 672.936962622027, 683.053581744731, 659.95066265417, 679.671465974531, 678.151904281658, 669.267241501524, 653.783263333104, 697.086005979039, 648.080739365016, 664.709266104025, 691.363092035813, 660.899843400062, 684.054806274574, 694.128707854559, 669.198543787292, 679.851619015682, 661.064334878988, 678.898813164586, 674.809836096709, 690.78371903785, 672.085151098818, 669.602013164129, 665.435406270229, 706.667117471252, 652.85603253261, 650.666016696764, 624.395597694714, 656.467550849521, 657.214889451425, 639.185521842824, 660.819817290429, 690.717655153421, 657.395346264533, 660.822523057576, 684.090608197633, 682.873328728167, 657.796892696642, 702.558763963277, 705.487891532421, 648.486817203605, 657.324413304637, 658.226807223509, 644.249507147313, 645.703755606389, 660.296690775555, 651.291849381146, 697.667576263374, 684.811238774159, 700.220245486203, 658.095772600081, 645.381052225228, 689.305258234161, 671.842744666674, 684.691803333745, 665.306965391205, 676.207150904996, 692.678393812503, 651.275437073798, 674.887766525326, 700.696603511561, 656.92299061676, 652.522108795005, 657.228427939091, 671.304923821498, 660.419896043527, 666.992508981964, 688.814958864838, 639.260433701156, 672.694609666388, 661.632582704871, 682.856898721337, 648.393740500274, 657.082890684288, 652.725998915567, 680.856088783757, 661.245552369476, 658.367108619343, 682.603508572607, 675.482720796635, 643.835689009871, 671.320689770118, 676.896830216614, 691.087754578017, 668.338925420158, 673.22725665265, 691.799260905947, 677.439420664039, 665.402029483818, 649.202504509114, 648.769078744895, 684.322316428043, 666.128844598816, 671.824567786412, 696.392189929057, 657.775948423951, 645.089399769874, 650.862315581082, 710.726352847212, 646.460413568055, 660.368230215628, 675.369324539533, 698.154708792862, 650.486694031717, 714.754471128517, 703.411925665088, 683.628489828356, 666.261866658972, 673.557611205234, 666.025493705693, 660.05760986937, 655.331833013537, 714.768730426538, 680.601866583625, 626.942262748643, 659.313436387532, 648.101829000297, 673.580261676943, 684.746702915868, 704.575579113781, 648.739401049046, 686.347320177709, 684.499957063558, 681.770114488507, 660.780910805956, 671.849194283414, 677.811174781659, 683.773569505276, 686.814475438021, 678.459827673783, 687.650775737584, 661.94801484941, 674.967019476422, 660.806433451475, 668.025063000022, 680.560863674107, 653.306821717655, 686.433590841477, 676.253744888648, 690.81539597757, 672.85060252288, 656.035060309573, 661.987102428611, 679.274900325329, 666.441127049255, 647.343584306552, 672.54965673702, 673.108046832288, 659.504242623537, 659.468463920193, 674.569978406885, 676.867943480282, 696.11432423036, 678.444295452029, 690.444413146486, 657.628248134053, 672.454904953179, 647.158019564357, 674.968725861425, 679.575273959301, 668.918115907563, 702.655531325537, 649.29243507177, 660.75197704134, 699.526320790078, 694.247434418844, 663.75116894658, 666.659553970109, 645.59169021389, 666.060971200258, 710.143513448206, 643.950045937294, 706.740093036092, 674.721479176653, 691.732937851792, 641.177671463558, 656.057316863883, 686.112199600144, 660.725348609762, 657.453176512149, 657.144270992137, 672.158350816125, 651.526091400977, 671.783634826789, 674.394576128823, 680.339224015005, 660.739489740958, 659.237342407553, 678.032586295541, 663.421573485131, 668.815753297526, 699.418012398391, 686.067711717044, 652.520739366652, 680.90320469758, 676.555636382019, 673.580455845285, 665.37997278807, 670.874289879075, 688.65895957098, 646.257883306174, 676.337803309335, 697.74174444257, 671.233542253591, 675.653135567148, 685.875161006333, 683.850142724364, 700.427077093226, 689.120319631695, 677.882530335191, 645.297454627971, 649.667051438557, 659.829143289209, 681.275922775273, 649.439700786317, 687.235587329969, 681.429356715982, 660.715874847741, 666.235208210887, 675.968328016446, 682.743458882808, 685.814043993668, 677.351611299497, 722.070091493877, 668.123517687209, 654.089455813198, 663.338574129688, 676.962066804511, 665.26237719894, 682.338863085482, 684.378105342814, 705.318305162658, 675.332836784978, 677.60783640197, 649.440946300337, 680.393754080058, 697.52730100937, 696.305124533794, 644.946093984035, 668.898142465576, 638.914862775465, 665.677958378153, 658.040200769049, 675.510952869381, 668.265303307718, 655.196984454111, 667.296439095532, 635.978931111423, 704.039628332312, 681.455897358569, 658.740420901425, 676.368286185151, 647.771022819389, 636.972213810436, 666.220308666077, 694.166774938578, 688.040285527872, 672.100254893496, 658.365236187336, 677.864829952013, 678.064861719286, 625.388990460987, 675.373524232577, 675.710650533936, 627.903545778277, 666.10375703124, 688.985722590293, 662.617458682689, 679.314711759897, 671.904531059429, 671.879558876848, 689.568090294538, 690.552957799763, 678.250496274177, 673.385284199093, 650.251167954716, 672.634269040436, 667.406360094976, 663.587306030101, 675.242930376885, 694.650946351394, 676.012087441033, 649.411821127406, 640.362885190274, 666.945833854576, 665.237279509693, 681.042732337366, 702.668724627559, 659.091521984109, 669.491885283281, 688.301266800801, 690.134240755585, 671.858244915447, 694.41282180113, 686.402189834035, 675.495341314658, 699.615708780022, 652.571706005863, 642.367429574005, 698.912001090927, 659.751450445856, 674.350164562005, 677.250232636122, 694.4485924141, 659.989133321827, 684.779271368168, 671.844853122668, 668.356233772997, 701.851035100268, 635.029134869067, 697.861136612722, 645.747633033318, 687.701934658494, 662.814273229226, 661.908571440515, 702.232207223962, 674.106017680127, 693.817176716341, 634.680683830289, 664.404442342784, 668.955386858358, 666.695242116957, 661.373654885841, 666.749436354549, 691.681774722479, 681.212138274063, 670.330688673824, 649.007639560017, 665.849590475403, 653.426725727732, 649.787587374825, 664.943165970558, 670.159684373284, 700.436646035084, 669.302908677911, 664.271314978638, 674.292573025704, 681.828731039292, 714.177643241221, 680.460341248302, 689.909039052578, 696.489223749113, 696.262369413379, 647.383612877243, 663.889612859369, 655.990084043297, 667.521980362043, 696.534291010846, 692.970039413282, 670.853063373898, 679.403299333738, 693.6303038702, 650.605386815373, 654.246556982933, 656.929844998747, 677.719184453233, 668.030323252606, 676.76665221074, 654.561367434805, 688.318974914656, 689.698532899744, 667.354282288424, 661.150215342417, 698.198988147688, 672.651717486516, 686.433090312414, 655.857244953144, 660.573902419605, 676.667022428024, 632.114058205353, 646.685367421349, 678.183633635994, 693.624995615958, 653.314277007638, 676.975623054346, 696.145056571043, 681.583510476136, 646.563086817194, 662.630774311734, 668.24576117371, 685.28397608033, 681.033004488719, 674.123967966957, 668.719071803539, 678.127924692775, 678.175076312436, 662.786316052054, 682.949127384285, 697.336569670743, 680.987564593262, 671.105015905514, 645.511482189449, 710.076165604765, 694.158157357605, 684.128062576424, 676.99895453289, 667.019035786558, 663.164729212423, 654.436429435277, 690.211118369829, 678.418561760335, 679.935156459624, 660.694118427013, 668.63998423596, 662.437359753011, 651.804429462189, 669.245305815368, 725.243512556627, 655.544890356756, 678.071476121563, 664.49612046447, 670.115930516653, 691.002932114208, 646.661500671198, 673.550187485568, 689.554374588186, 652.316389095287, 669.299442204114, 674.356499471379, 682.914068533101, 648.278582376312, 651.589828744404, 681.993458204003, 701.744667596832, 671.467815749377, 662.267947915786, 674.122368128703, 712.222687430643, 682.677261896947, 660.038387396935, 647.315936950926, 679.066780601127, 658.247657540746, 683.287834705294, 648.989093613574, 649.532647874297, 687.013949215642, 677.565944823184, 700.470429728491, 656.120702427455, 696.256301998746, 680.21788027019, 684.005542571777, 694.954511117939, 688.851801357024, 681.769796949535, 646.334284233176, 683.608610657048, 674.067854637345, 683.358391599393, 620.943205900212, 660.581258161448, 704.96823258698, 645.562406283106, 677.424359150833, 677.144524677162, 701.318176696722, 660.960891703336, 648.660023363678, 665.847848935333, 681.875972925296, 670.161113809071, 663.802180116302, 676.830660000133, 652.16422095853, 676.739065415623, 672.197810012001, 652.143371271912, 699.384087237942, 669.01381806981, 689.368043416823, 683.817847660728, 688.852667616928, 698.971407243942, 683.089937361376, 652.202740777859, 650.106970361972, 702.227547057493, 646.561083341559, 676.137037464517, 696.709431086549, 675.973060432065, 662.774458833213, 676.418796856512, 674.536110724588, 679.528216795468, 677.228502293393, 679.366446572896, 669.398083473574, 664.815499757181, 702.332931299862, 665.448978370324, 663.604514117634, 688.966899896422, 707.302404011305, 650.87788653848, 686.119301651665, 639.005843713427, 681.825960220779, 713.449891433678, 685.533726179985, 665.314973565636, 690.296142505643, 663.068893641709, 716.21681767562, 680.43482152069, 667.204712845773, 675.59325278392, 656.269609607515, 684.709937687171, 654.372798485953, 682.025568305941, 684.444177376345, 643.853965875338, 639.766174212044, 676.87248071164, 639.174045532814, 656.625769007013, 680.244730668595, 666.836111529504, 689.751257903943, 688.836251971668, 653.548863737341, 682.268303891586, 655.511586993923, 661.78319002998, 670.478967864574, 679.600545415169, 668.232115359079, 681.177956869397, 695.276116080321, 688.523888859099, 707.231220536646, 649.665498214842, 675.671355843139, 656.965727957613, 682.224372375037, 676.342764456821, 661.552180832083, 673.116386714614, 692.129437931077, 688.078656062536, 667.266728442445, 670.570433139625, 670.863746310055, 663.643153607415, 700.871143339813, 682.534724192856, 678.398684170948, 652.510745672374, 690.119886407428, 682.336393255957, 689.142507770459, 701.320933516863, 673.487553911764, 673.243646140389, 682.990403724548, 700.262761413799, 673.162043351827, 686.639266134933, 655.478904470705, 647.184879744478, 667.104001873666, 666.493626600086, 677.59717439694, 678.151933998086, 681.733251666746, 644.190918100238, 666.595504447254, 666.341053591128, 643.878941510909, 653.212113813372, 671.091371718687, 652.712782204476, 676.773939192122, 694.548674203252, 678.873506700117, 664.537923795973, 673.553693589073, 665.381821111304, 630.500834215442, 655.721020347942, 671.566879676086, 658.733754527225, 647.905555509406, 662.758358573356, 709.36194990567, 645.870038988829, 679.989879384892, 690.675510046066, 661.447095667294, 673.496536700234, 684.224579859248, 656.357232260563, 665.307752383977, 658.986978555189, 675.271160887583, 672.754534258729, 676.823717094913, 666.602668933156, 668.34496209324, 663.198874807328, 678.860982566443, 680.635938185697, 661.576863178773, 700.032440217989, 641.715363287784, 659.921160087766, 667.232554170911, 677.352610600435, 681.317457739918, 653.900347531519, 672.220953202659, 658.536451420824, 640.232239238481, 656.160138726823, 677.939303488415, 701.013296051946, 669.851255199363, 641.277070759016, 674.905259862086, 686.936201436113, 671.478604767893, 686.202367639002, 651.908987236127, 681.77157000771, 684.845157062091, 640.827809240902, 683.056507119193, 643.680969473261, 659.930045417502, 676.315827927698, 646.1582372137, 694.87276583476, 699.265836187872, 681.573147008665, 669.166250757704, 657.626586927644, 679.130336210231, 669.726324848164, 664.762771121209, 680.910141853942, 647.492836126282, 686.117478255395, 678.14796667436, 639.816751710636, 677.930086988537, 670.593119980219, 693.318123292782, 654.941622900875, 665.482800406448, 651.03042632182, 695.177565894016, 646.128253233192, 672.653121327384, 680.708000623286, 658.203690370302, 657.977196290107, 661.950578276527, 657.056763565318, 700.077221513856, 658.223492630668, 670.527294949838, 653.35585995014, 637.48659981856, 666.15944332449, 723.598992255367, 668.817616611689, 676.580426507438, 702.809186371082, 679.501851915067, 687.348296475799, 717.199732903371, 654.841907464876, 698.002152451377, 685.022442897113, 696.705117946944, 689.132238672636, 670.820888346509, 676.937806220599, 688.022714482318, 678.301129638215, 659.967835300574, 659.367532036666, 673.62838507218, 705.441792186153, 679.249510085787, 661.107859197175, 689.589727179649, 692.148817753608, 658.37436465648, 693.165807768334, 671.749024430846, 685.08640778469, 640.576400587678, 663.682560218169, 664.278649486775, 645.580872824091, 703.959522406431, 682.79658497407, 691.728368762817, 693.359875592321, 681.875549070361, 669.831267449423, 682.869700802006, 664.654919784699, 711.042736936438, 696.602173669979, 654.590678336104, 665.01128072801, 682.612433665089, 649.070936493259, 650.879621858398, 656.587886861761, 675.576912593308, 674.41611908058, 665.693848740539, 667.481251733855, 666.792166762323, 683.235736223719, 647.329486475268, 680.719721000374, 668.720981187224, 654.307407371415, 704.202128518788, 671.293570971873, 695.755923650777, 655.325292098642, 674.548776078592, 660.660790209798, 678.482975550763, 653.818025501562, 696.020144747552, 653.195583517776, 683.754916729244, 692.47763262737, 663.732680630289, 661.045130106928, 668.23712458097, 672.07627996816, 638.912391675265, 681.755445106601, 670.847769041821, 693.72644982693, 658.672047382065, 687.983745143716, 659.183725113494, 692.859859816533, 681.590278824503, 659.611491222964, 646.547095817436, 643.104674828499, 682.457934754776, 668.742680109291, 661.552061630946, 661.373134355524, 675.725457910982, 657.756522897639, 678.632969429285, 674.946874717482, 659.415172436899, 672.879391394993, 662.254858171864, 663.157899217296, 676.521183416142, 665.992642542959, 638.062957863111, 667.468537346584, 683.177703425471, 672.945815565876, 683.406927771697, 681.173607570969, 685.859347015965, 635.241151699045, 694.859765180752, 667.725080178778, 680.570523480234, 654.38712233027, 678.478461073154, 680.974097211401, 690.344249262378, 657.756145883463, 650.114596840716, 671.148767336276, 678.500525560448, 631.628287332906, 656.328808290138, 685.184716102264, 687.678353166797, 654.108787230407, 682.218157196878, 675.998489565731, 675.552246581526, 695.027317236332, 648.100472532905, 646.401703311943, 672.778201380959, 706.854337832529, 652.333104102082, 668.154472556198, 692.16571856341, 698.678943247337, 675.960788004267, 666.756192366246, 660.35155080403, 653.003965676124, 668.03722496576, 689.99719117441, 673.791843643791, 671.754292604082, 672.547257800259, 704.995936618606, 647.678037793163, 650.353841650183, 667.93520417483, 667.040084189969, 663.149288624948, 659.944353721028, 653.087678639137, 677.055003459117, 685.405383794131, 670.543741427936, 693.182583914768, 691.803455686245, 677.689941719505, 654.363199569776, 665.429801670162, 692.094849776687, 693.443436313388, 648.281543103678, 679.448005660939, 678.632753890535, 661.572935765496, 666.268954575373, 661.164106882755, 642.592880505148, 664.230943410096, 670.46609588749, 693.818206411977, 662.732289567635, 653.780452879618, 659.73180808974, 657.146661724021, 627.710162707384, 655.641135648439, 662.608745837079, 674.724962914477, 664.647618066416, 653.913897566203, 681.731205094206, 694.856351558721, 681.985358878645, 677.288138439435, 666.613778915256, 663.883757935185, 658.799760187239, 674.824760583709, 704.937644632439, 665.585698236056, 666.889563112223, 668.775060386915, 718.320972683544, 668.301909961469, 667.443470292628, 636.782468414412, 688.47539645452, 663.839136695616, 659.273993865072, 646.308640274479, 677.657522445844, 674.719530204787, 662.428880705411, 674.146431513887, 654.581704278163, 677.85930324133, 688.328073093225, 658.312508881127, 681.056670306015, 648.588829039304, 669.801181615718, 660.137188136815, 715.437452036464, 664.088949381915, 696.639896704998, 656.852551340725, 673.584493841924, 662.832450144599, 662.317527867688, 687.25592741288, 675.8831886958, 676.975184659089, 652.825949131727, 714.548822190278, 687.569591712985, 688.004161914614, 671.265498965603, 665.656044632264, 686.50722592031, 656.826252030964, 684.761504476509, 682.063206892707, 667.414204664965, 684.636236170551, 671.478800217006, 682.253556679827, 641.054832706681, 697.197396915333, 689.719329036873, 670.380305172641, 636.540825611175, 670.169039508931, 664.898324937348, 669.015114369123, 672.519603669256, 689.069400141991, 657.605133439964, 672.409723739203, 685.953928299963, 675.493305763469, 641.693307628667, 669.999341919798, 667.3617932253, 688.646335850523, 667.921777838447, 653.455534948176, 660.890269509126, 663.561924512293, 664.467901397675, 653.318105013186, 686.590687159432, 698.917938339215, 692.674234280963, 681.084472452176, 661.733209864193, 681.414362044992, 681.103259446709, 672.02426974013, 689.305722258887, 678.376021119162, 676.895245548135, 688.707139971846, 633.128562611573, 655.627175867949, 694.569704128564, 671.760687818951, 650.231602771536, 708.105146723734, 668.228966093981, 657.635370910802, 666.614493897008, 657.94606694666, 648.452644663467, 655.431963992576, 660.645899438075, 686.513741617017, 651.562334244806, 656.308924902102, 664.429473307618, 651.702770221688, 698.058356434389, 672.539624821608, 662.880706528102, 660.41076266426, 680.00816563673, 657.657349945297, 657.956772306417, 626.622006049718, 672.930712974037, 661.832063818493, 664.404556878308, 686.109397627005, 687.962318693582, 676.667727107279, 653.335451378675, 658.464697345074, 665.967130285343, 697.084769943777, 679.175935868622, 659.490292182736, 652.291190809114, 655.180119287758, 673.888421034914, 670.073216383982, 656.482563594385, 672.68698963296, 712.533637479963, 661.102165041496, 641.592700608947, 666.826189937169, 669.50002661949, 667.492974673432, 663.491550846167, 633.117374512758, 673.596375266245, 660.318064008078, 688.984416074146, 665.550145581164, 673.16658020249, 679.669093824497, 669.645375259099, 665.646292356192, 689.50851061635, 665.741779052338, 665.430910732727, 661.304003329903, 682.194560116658, 682.923841855139, 687.451631769387, 703.003488182376, 682.280047548913, 718.685671368878, 689.397894793249, 693.185063443695, 666.22194876762, 683.685792717369, 669.245117049183, 661.416627346542, 652.04555066122, 681.528288131304, 680.243003742018, 686.847800339949, 656.180673770311, 699.318922030485, 671.552069477504, 649.610763139364, 683.746615118962, 678.096578708195, 653.059124210379, 708.922733043684, 658.693172146153, 693.415566126158, 686.593614446223, 692.409047786776, 694.291325652611, 681.046861707546, 664.281753009414, 694.405041978749, 672.75621155102, 675.067568067796, 647.515406729229, 657.192173848664, 677.044807200607, 650.06088514497, 654.677244198115, 647.39258732434, 659.851252541565, 671.85375340364, 678.962963385404, 681.610307111559, 654.697064796355, 670.92675779363, 686.571898983674, 644.993785262007, 707.404613853847, 667.852189961305, 684.65046445953, 678.75299712655, 666.553173279287, 646.68480302907, 665.306409054901, 657.732501629057, 680.686401534145, 647.366391245946, 685.859255734955, 676.226223809974, 670.842902859553, 659.582641949664, 661.225406431698, 645.871994309602, 661.182849525055, 648.615950830262, 668.350434745523, 665.09188624922, 698.052229233661, 680.276750615979, 696.74777490068, 693.288078967837, 666.126164856999, 675.864894372474, 668.873691339888, 680.95319715507, 683.786915979963, 697.368321009823, 673.921476592249, 664.234334151565, 671.476514885424, 681.146583734157, 685.503829266997, 662.619225093397, 662.011975493121, 668.315150850358, 643.880110938117, 671.517123387905, 694.330770183559, 671.524756177673, 640.351992942888, 664.823121670305, 689.42894081083, 661.504539209717, 686.323416383797, 653.907790136068, 703.224594968683, 646.666683463117, 708.377140126719, 714.546126697652, 683.029445806226, 708.30063690397, 677.625031019275, 665.272178721141, 689.872480060761, 654.995531229268, 670.078298642987, 688.11557807843, 680.51486629865, 682.455756100122, 681.210334069139, 677.087672419157, 684.450894625578, 677.294390748783, 687.503170205359, 652.670661095103, 672.638664758899, 675.815306865805, 676.816536380584, 672.43101512618, 693.576086312204, 660.648957282299, 664.8671027867, 668.103192839081, 656.381233655745, 703.257019595997, 699.862699354503, 660.712842711091, 657.379311276732, 700.999682281785, 664.548279345106, 661.353927480003, 682.031750065041, 660.217056387661, 682.934877041032, 667.245110434531, 647.894726026924, 661.745589980491, 648.040983555277, 714.068259537844, 671.33267409376, 650.910974865397, 684.202484992175, 668.480599254125, 684.842937842287]];
