# Supplementary material for: Hypothetical Outcome Plots Outperform Error Bars and Violin Plots for Inferences about Reliability of Variable Ordering
Source: PLoS One. 2015 Nov 16;10(11):e0142444. doi: 10.1371/journal.pone.0142444 (PMC4646698; doi:10.1371/journal.pone.0142444)
Supplement: S4 File — All experiment interface and visualization stimuli code is available as a zipped file. (ZIP) [file pone.0142444.s004.zip › experiment_code/data/one/30.csv]

	sample_num	task1	task2	task3	task4
1	1	341.169991854217	116.258745901211	675.484122090454	519.97621990126
2	2	342.126622051707	127.706918125108	695.679726732828	527.544873657222
3	3	342.822779176107	88.8252097238948	668.225290971142	520.669111099315
4	4	343.335547986852	138.510766802997	667.431406558742	525.258599882218
5	5	341.329176432242	114.847976274821	693.420656058572	523.702077056645
6	6	338.877756874795	137.000859424492	659.539162580404	526.576674213905
7	7	341.238902742991	113.001162164917	644.400746733691	523.207192776352
8	8	341.680343269858	132.181969058816	674.826040991972	523.661213573809
9	9	342.184070171393	150.405219131401	657.992936692067	518.343710735832
10	10	341.065315676429	164.24753740322	675.443798081612	526.355812336679
11	11	345.336166545707	122.884015824495	656.486283116693	523.452349695354
12	12	342.297970850203	122.740313321898	676.695125617578	520.408631932359
13	13	343.340385370982	148.12174013819	671.553711997822	524.899240986437
14	14	345.6084341356	125.708086164001	717.275421898602	524.69702381502
15	15	350.116124637162	135.477401069744	695.949707451566	521.671584575823
16	16	346.097736940161	170.618959978492	658.750194062816	522.885648896661
17	17	343.058116537059	154.239551101913	661.592186645242	525.399829336743
18	18	341.091495277223	144.031077087787	683.96438779665	521.111073923414
19	19	345.07730548041	140.141149448337	672.279741204596	519.826547565338
20	20	340.229417796411	124.387462266112	653.957969591322	521.419311915141
21	21	346.985874658322	114.163722603742	711.295822794356	516.720961340502
22	22	342.844189596598	132.655227573281	656.953703499567	523.230428651293
23	23	347.015479139736	111.19096967526	653.369900735984	519.641203577663
24	24	341.147515801968	111.552396011621	648.998082337186	526.032298770995
25	25	345.625433850995	161.566709397274	689.61724460167	519.160255905323
26	26	343.270290363848	118.940078429595	657.705236452101	521.731951568373
27	27	344.95312589513	127.591627230475	664.473895261842	526.424105222589
28	28	344.673515069392	134.407961530968	677.442099708369	518.059718968069
29	29	347.014690047365	135.146367177453	649.910337273474	523.980442127114
30	30	341.726917283844	127.788374550052	682.582463178323	522.642578184612
31	31	345.220140307696	116.950847128541	669.65965794719	525.569866296017
32	32	342.787488551506	127.457733357249	665.93881941085	525.248519908275
33	33	344.402229585269	97.0252652679139	675.506580648635	525.492657046803
34	34	346.463385482467	124.405941995707	666.286459908618	521.989666106246
35	35	343.092780867022	133.231623524628	622.01470812273	520.818607952865
36	36	342.587777543057	116.499392816103	646.117632870785	523.067950029486
37	37	344.252893023802	137.874425820908	648.843800957387	519.680419969622
38	38	346.834771856403	164.845973257077	668.256229563668	528.936852673565
39	39	342.970946059291	150.703348260519	654.187391474856	525.10080321419
40	40	344.085578047091	120.490409185843	646.590319242257	523.544339689561
41	41	344.036063767039	149.716195079827	678.882279944174	523.141294315323
42	42	348.850421836569	142.991805250394	669.773429821962	520.776604073253
43	43	340.417538521208	149.949158375916	680.650463046802	522.943922245477
44	44	346.701780698886	147.022961854726	678.522155081817	522.512778637315
45	45	336.707462256568	134.383408422862	675.464022510495	523.877172731872
46	46	339.148235358781	149.16023990606	679.524414466655	522.086362830921
47	47	347.213675993401	153.061299917165	689.698963594981	527.818442754762
48	48	340.573269937768	130.61359336141	705.726495710438	525.034801560094
49	49	343.95527253922	122.185154651231	648.705872167935	521.826398935573
50	50	344.460229901767	148.700357804588	659.243072461688	520.328511988459
51	51	344.741520659315	147.965515409384	643.889705707777	521.658780858469
52	52	341.908513168318	141.798094354179	663.578633695254	529.318716815292
53	53	346.421769289595	148.84165160504	674.040041796307	524.964049345146
54	54	344.899245391815	134.342428649626	694.955654435221	525.256058521777
55	55	344.940882864853	128.959599222198	668.766503680543	525.903042741832
56	56	343.27677008149	125.501229112995	666.99183138567	521.477718155105
57	57	344.861615291407	124.294824366841	665.664412121547	527.271944847659
58	58	341.462941096462	129.807120708137	663.575584931321	526.983249371688
59	59	349.234065517589	136.729313349935	644.655776247823	525.266843449368
60	60	342.628438191905	137.007341255553	673.793594936327	522.903072193857
61	61	340.918205784782	137.387949855853	673.500578407949	521.210808683447
62	62	337.071239229108	141.596567151416	704.366983842306	521.917412464342
63	63	344.902727023791	94.0091893645123	645.797786903881	522.098022938929
64	64	345.639198325285	134.642717953589	677.667022703384	520.31546915217
65	65	342.90379169145	101.472127350611	647.07794676142	525.33933397783
66	66	346.548946049108	118.609456767177	666.651633353042	523.998651790107
67	67	345.578387031019	128.029990108302	655.246732066236	524.928970318478
68	68	345.971534164712	140.505114077352	660.986286997968	521.192743835974
69	69	341.165005161804	123.264326217535	679.522627044305	524.03047900315
70	70	338.89735535595	161.5427272771	652.098298972229	519.361097937356
71	71	344.452330256755	149.474813332044	691.236700931712	527.950538779619
72	72	341.957822100198	136.692340850443	676.328631305998	519.24452239308
73	73	340.896301716276	153.866491673936	693.902484595955	529.288455001253
74	74	342.705607090303	156.36470968883	695.209599434804	519.710437618438
75	75	345.63160971267	134.167358748504	695.672027233824	520.653930805738
76	76	347.19386488116	144.294405750387	650.033272611582	520.780501579436
77	77	345.369589776309	135.65166200049	668.726125597439	527.668808177572
78	78	344.316372966866	147.902813661893	675.728838156644	523.216455362075
79	79	339.651340286232	116.123515801843	680.724277448936	522.786125318344
80	80	346.224508708861	99.5164080753878	632.129749990462	523.744748275226
81	81	343.483585632992	119.321200485574	680.998416929523	517.013901439172
82	82	339.116971913979	177.593609827238	680.330242870101	523.584313066158
83	83	340.456841330533	146.742946430319	656.355155008856	526.081493406439
84	84	348.352842446958	119.51841222858	658.104643631578	518.153112236632
85	85	352.810173663462	175.993095749166	665.703562088117	522.399982784847
86	86	345.667624596795	134.073655513931	658.289710343012	519.150074505023
87	87	340.311230618762	131.497921190919	708.938168743347	524.559333192191
88	88	341.489554116973	129.464573269093	673.219599963141	521.194507927499
89	89	345.58161515753	125.197267859356	654.375236148124	521.329212514489
90	90	346.038852713859	145.342190387582	697.777203128675	522.937599605388
91	91	342.544144036771	123.763504866384	686.766825465075	519.520612422791
92	92	345.920058260923	132.507326178327	693.05166934413	529.755717333412
93	93	344.386674341443	111.540423962553	670.169372215413	523.749464789217
94	94	342.808753883764	115.166413909046	681.383439140841	524.69811772971
95	95	343.219733413294	133.886298596892	694.142127076273	524.1163597112
96	96	342.814880808264	122.053786141602	642.764960738755	517.941768991157
97	97	342.554689070555	123.370034967442	680.109094786163	517.134118912409
98	98	338.260223520903	124.21153213709	685.458426637749	526.634555585154
99	99	340.362384947674	165.517297679682	695.430821355983	526.339801511055
100	100	343.130519557621	121.532882216541	684.685104378512	519.285774796059
101	101	345.850671690663	136.014597900198	629.577338879642	521.708249720335
102	102	343.68592559498	150.524309427029	669.309056493226	522.085412335121
103	103	345.146677524904	110.149490053271	657.510055441601	525.250227244195
104	104	341.020692146098	140.107964919843	657.751800898758	520.552378962884
105	105	347.745589661138	111.743335129493	649.803796124713	528.219559219505
106	106	343.884236483296	160.188037851638	700.559096007865	521.47714156262
107	107	346.82629309609	150.54560363469	665.92356844275	517.619262737298
108	108	346.831103404438	140.557945083191	678.525960769703	521.127732065105
109	109	342.609680993276	115.777802269696	657.137345512985	522.00639726262
110	110	344.982711654293	141.136800347747	664.349368120265	524.544655501101
111	111	344.624493471478	109.383083550106	674.394838492125	527.690993577284
112	112	347.350620396935	117.02852257552	650.63804448274	521.737070663888
113	113	341.442663578239	141.205958899091	635.061412697363	522.98814502379
114	114	341.568821227579	154.508122854972	656.356250121529	527.615069694286
115	115	349.817566177885	157.543354875978	676.719579650837	520.775676632029
116	116	343.554214008881	153.671683579271	660.885998942854	522.301894370189
117	117	341.021314923461	137.166364808674	669.346552138148	523.084485646787
118	118	341.926724380825	136.451487891902	669.735382391468	528.478950598182
119	119	341.674435837085	136.464032212536	671.519265810711	522.842238066013
120	120	345.160306817699	131.573972415206	679.15029524032	519.58958925563
121	121	342.432822321971	144.177636160244	670.512953416983	522.862978518343
122	122	344.76590397844	134.37511653449	666.408428881688	519.921215759862
123	123	341.526345971094	144.389141004371	662.506401449499	523.804688814129
124	124	347.064872432265	119.150111487681	650.432957348514	520.01637570098
125	125	345.723107650912	117.46992239874	659.600700860526	520.422381131541
126	126	342.584539164294	119.052249696381	669.372300581777	519.766878844311
127	127	341.864028739848	144.821972714045	684.187299152965	526.506579159704
128	128	343.658885609413	128.809187322583	664.193816416793	521.288159946399
129	129	342.952418829339	159.629869143097	688.501967753546	522.923219786391
130	130	341.830902081264	134.437878277948	681.910151343293	524.47055336916
131	131	348.92541844173	121.539568306019	687.387154385968	522.780343882865
132	132	341.498426794794	129.176030398767	664.022421048193	524.782320667858
133	133	338.456515591503	138.33234996397	645.243660369514	524.653568460672
134	134	342.699043661533	117.242118177189	679.867908468372	528.636082339613
135	135	341.742461144008	159.071471872992	680.079658712557	521.993508862776
136	136	340.096812581296	111.057874159034	654.909163598464	515.170803570359
137	137	341.239133205471	117.718794602472	642.304305913919	520.301339536485
138	138	341.799791740188	92.8930879862858	675.913268336621	521.510561364331
139	139	339.744414988564	124.494111163205	665.962663535622	517.511960611802
140	140	343.710771576114	126.657431421733	664.751754456717	522.767422972716
141	141	345.494000615767	126.569868810203	647.461858778836	519.265834536963
142	142	347.402866758063	145.014815994218	633.93824143553	520.424234601914
143	143	340.774838450838	125.805769018811	700.183652874867	520.733412497798
144	144	342.671529376026	124.331069594388	678.09573628861	523.039719496571
145	145	342.428195995881	144.974470936298	675.039652335485	524.251742283294
146	146	341.789215792596	175.831457137665	641.795721682112	525.060641540863
147	147	342.62111510006	114.483726451318	682.382992706052	518.709855443661
148	148	342.131016283702	123.275490112716	680.789223775564	526.261908919097
149	149	347.533118620902	127.544710839804	672.439429632126	516.835049028796
150	150	347.763754353266	112.918411727475	659.768798630857	518.43402997212
151	151	343.528531930924	122.174594228619	655.208988317819	519.681189352042
152	152	346.020400493296	131.77025581995	660.115213773338	523.675213168557
153	153	346.391233260982	130.090193010547	685.994824946141	527.508499823241
154	154	340.189738417394	113.751544696263	665.748510573001	518.418819439613
155	155	348.435077802763	122.548490090562	679.586806737762	522.080943129051
156	156	345.248197094535	106.334842340814	660.286136080997	519.229749088791
157	157	349.473941303558	136.294332362873	687.569669371691	526.865086376309
158	158	347.939354181029	129.639856935954	636.692554775824	528.932626304837
159	159	336.780517832001	94.4615289778164	687.45545181809	526.496542393192
160	160	342.950109134203	127.57830026775	647.889066326387	524.992629565243
161	161	346.828555155578	163.287726365431	689.159181756814	526.908441251618
162	162	341.150476374765	109.679447644317	706.086772651109	518.92075823704
163	163	341.910742536378	132.541893043572	675.034378478077	522.580251622307
164	164	346.072986634357	146.538139009528	679.059561352094	522.683826076747
165	165	347.430290858981	138.854873541434	684.912053249549	520.854821331863
166	166	347.315411018303	72.1962220861639	700.713243550845	522.528392618309
167	167	337.459596266385	149.931522337849	656.872368040296	521.063634098981
168	168	342.772061879143	132.4810569359	649.902516381013	521.943443258454
169	169	345.036555839665	139.098006509178	694.170425221673	524.652829655068
170	170	341.802278898755	111.718763571335	691.696917285791	522.502014102828
171	171	344.688955406941	152.403046017379	697.420308595374	515.182394365223
172	172	341.543763629142	96.7026974450035	665.841393329162	520.285848178272
173	173	346.002121604615	116.371243971405	671.010218622143	517.446096877038
174	174	346.509693620088	131.650932357539	695.388503733018	531.069873258546
175	175	346.193780479405	129.397992687859	648.311241983733	525.019004700075
176	176	344.744585981292	154.031436350048	685.134236356755	524.410328720692
177	177	338.397533846722	101.746681046814	662.01455668851	517.769060810409
178	178	339.526211110468	124.311258050122	684.092370540313	520.378057915228
179	179	344.877668999016	157.099874776184	653.774180164818	526.494526296659
180	180	348.168857477065	129.243431907533	646.11161990207	521.50586512037
181	181	337.101083892993	137.751219100905	646.210429218043	517.952292869021
182	182	352.359715417469	133.204427193348	668.448855524697	526.62503832838
183	183	339.701395710187	131.046988929545	674.082769360872	520.663488710662
184	184	348.852789552301	152.890747474172	644.37176811088	520.103798893317
185	185	348.135445201798	126.446286736981	672.70995763189	526.734797371083
186	186	340.487525396982	121.302216853775	666.48724079284	520.387304931449
187	187	343.064468131679	127.629741072066	663.500864842343	526.462507431282
188	188	346.372908139586	139.026334675904	667.303835073049	519.460158090989
189	189	344.214573524517	135.058417112286	631.195978955827	526.20883531497
190	190	341.955587252198	165.475494784778	687.106480819811	523.971209245637
191	191	337.993818291582	121.375601809625	665.15764075361	523.268619323513
192	192	341.459580280629	135.843121607783	677.570517062308	517.134819707063
193	193	342.442975898445	142.374987838787	671.241910033556	527.078998718157
194	194	340.862759069244	138.699336890126	708.466626261451	520.785232971136
195	195	342.103081610152	139.85799929048	678.984345045374	523.115160392332
196	196	344.845390324336	149.752257018429	677.380155456343	519.509654139855
197	197	349.209093832451	122.843782032211	646.460799687862	522.501654911246
198	198	347.531358756379	158.086673403269	697.305220863522	525.438124492673
199	199	344.649533224073	138.678785944989	694.819796855121	525.879117774648
200	200	343.994417215196	137.911762462683	663.665879513058	522.626530969936
201	201	343.317240641368	134.854207839438	652.226800864399	523.781204146639
202	202	348.225488312283	161.471485843396	686.427354297521	525.061187180381
203	203	348.125921338861	104.784108301835	652.317859302982	525.963596428421
204	204	350.96503175631	126.364103058946	682.819390655266	522.733070902182
205	205	342.569691828203	143.288882578834	656.941685184002	520.717601605237
206	206	342.005353535828	140.70998844674	692.114224183764	522.702820585724
207	207	346.032183815147	140.146127497902	675.960780308392	519.024381439863
208	208	345.151610666517	154.624142541546	682.345903192334	529.703357448843
209	209	351.214605507154	117.72822065896	662.003945693681	521.422986252982
210	210	339.475150664374	101.631436572498	669.742859255163	521.107663145844
211	211	344.404528173728	126.531658674702	656.545954804129	525.122181736371
212	212	343.138888549714	150.116171243392	700.75764226911	520.556009613387
213	213	342.61340806349	154.123158375551	661.830090039051	521.480949398568
214	214	350.224121185219	142.250032933399	683.5682000707	518.883185747618
215	215	338.762662161833	136.587005209357	651.387522734799	521.409927781409
216	216	343.695417407822	130.870470946866	693.193860042741	525.136613202856
217	217	347.331156849079	135.306711106246	647.207635526394	523.315818695522
218	218	348.398141390435	99.1182728498216	672.164697354993	524.448062844168
219	219	338.627780336434	131.074865160421	693.371939412535	523.828754433403
220	220	342.72419632625	121.564238746936	705.537805259291	520.61198617666
221	221	344.63009246048	144.896251593428	688.9240893799	512.835944960502
222	222	344.103804364248	123.222246611424	673.346623208952	519.70284215297
223	223	349.257792324342	150.313312117675	670.599579491108	525.983910831597
224	224	340.989992839279	119.791492529577	671.628652766993	527.357009415906
225	225	345.377798466745	160.207113241332	668.527245211753	523.06376710841
226	226	348.926222096615	121.947101877196	680.688004040167	524.880998138628
227	227	342.20515324182	135.785763567179	701.755372558727	526.071470887392
228	228	344.119395842498	113.278335556751	657.599325240914	522.434133868347
229	229	345.025226369258	145.876923648308	653.085261815742	523.38529953956
230	230	347.507391249732	123.86037398181	684.462699607593	525.427207852577
231	231	343.412113039423	136.607478737365	675.79148187629	522.447279577093
232	232	344.71096461278	104.25219339807	681.603705649958	521.500714048732
233	233	344.826063563554	120.024269890838	649.744669347525	521.044124393467
234	234	347.724782173447	152.627508483139	674.231027465601	519.712091122712
235	235	351.211782596792	106.944727950778	658.653173352825	523.117539071789
236	236	346.99244140758	144.377910634089	668.111697326068	523.030721880049
237	237	344.865387528939	121.491782604211	654.638727706735	525.700089684438
238	238	345.919085626213	145.144063520116	667.291835747076	527.623895383582
239	239	346.160025047789	160.877370485912	661.521923673175	519.818924266594
240	240	347.935600186689	123.426271937753	656.87146458166	524.144516790765
241	241	345.147896283116	150.560377832399	679.786840484587	517.828186464236
242	242	345.324950087267	137.582526085718	693.650238802222	517.456737603886
243	243	342.078577183549	140.137659165474	672.286730546923	522.475039158227
244	244	343.459165501382	138.334888911374	691.410109226901	525.450629259215
245	245	345.54609201721	163.415598621527	638.842790821085	524.181133508706
246	246	344.413629833996	123.058228746838	642.626124832791	527.166831291269
247	247	345.007077788864	144.192600837833	698.674438673449	523.180345837616
248	248	341.873884680491	137.189722456616	661.991143906823	527.480919733434
249	249	344.667832792131	140.464878979593	639.13759702341	521.012862218048
250	250	341.684073828375	138.331666392688	662.547586254678	524.413493056485
251	251	341.023990315058	134.79296180766	635.707312720006	529.49826955029
252	252	345.299992195061	115.102402749393	663.887493467633	520.766540653981
253	253	346.164122607785	122.528289148743	655.592491062826	521.719516735283
254	254	345.292873356971	112.903921949351	676.375635814922	520.04912954003
255	255	337.972044181376	148.653747044377	653.773278792176	522.015780584701
256	256	344.44646694688	116.571525179118	683.319345734888	521.878138828377
257	257	342.857577598259	130.796248519737	676.607039603799	526.248931528206
258	258	345.678945203826	115.31143532221	676.877440577896	524.000805064659
259	259	342.798021072546	110.600771576292	666.894867190241	522.21083144878
260	260	345.70628945983	130.063610678442	666.929281981838	523.485632465375
261	261	344.379677909856	134.769266770093	683.485224366837	518.566108301777
262	262	349.013481611376	159.544192711114	672.900236047032	524.980608951918
263	263	341.945466524608	172.779383284496	654.634856861315	524.887672956268
264	264	343.869793130098	106.546270608797	684.945047489783	521.534068130579
265	265	347.398954121494	133.751349555484	697.673025521964	521.914226175856
266	266	345.493621239276	168.397223135099	659.922053526853	520.498622468856
267	267	339.878853767039	125.792596413098	629.094795001456	526.559932360265
268	268	349.153296046679	126.754238807611	695.010745082417	519.150411082679
269	269	348.670916429471	132.554996235971	676.709009427678	524.120556939978
270	270	346.179633835515	127.249802227158	671.976628123815	526.218160287763
271	271	342.112087783837	125.266742408827	679.219397865078	523.823256572927
272	272	346.20544655856	148.796362248964	667.117722300389	521.481022673626
273	273	345.089524720674	133.655561255771	708.973267100542	519.649581701503
274	274	347.774283897309	163.981287245161	671.048626627889	520.551261459048
275	275	343.263481206582	138.565458336472	672.091953681964	521.370068128383
276	276	347.331148550553	108.385562053382	691.934957947568	524.875193939844
277	277	342.521206517064	96.5397742260422	657.4647510189	524.684472607398
278	278	345.005150310072	123.732905707559	688.360873094626	523.08135944522
279	279	340.787888332433	121.722662315921	669.29620151319	522.913121525074
280	280	341.536873268067	108.759611278216	635.772605782305	520.034905996823
281	281	345.969680592713	141.458295114058	655.958922020357	525.639306488312
282	282	348.614945498138	135.317935391827	688.426139541244	523.741273302161
283	283	340.573348405486	104.723343372295	652.528058622016	525.433495630352
284	284	344.857256857578	145.123318821639	656.264606406965	523.590614557074
285	285	346.7641471862	132.768585123368	686.970099127279	524.497644377303
286	286	341.391719412524	163.444395666193	655.645161847262	522.341930374213
287	287	343.698353469362	103.035701753991	673.387160274431	522.952253383656
288	288	345.028750589147	139.139969517467	691.970779645194	521.883560447056
289	289	346.155466196408	124.998463703624	666.864370783707	520.770526504493
290	290	339.864695687169	136.416036915808	683.091608891584	521.148981871123
291	291	341.217148344926	112.820344406045	623.972818529425	518.204230700235
292	292	347.004663715744	120.619839687274	649.552948355162	524.063602088774
293	293	342.611495668483	137.957761469124	679.76985373261	525.074130783738
294	294	339.507808685179	129.018833705053	679.030933947244	520.434886680742
295	295	344.422928007168	121.350515743849	658.414690020476	522.978265372577
296	296	338.93541582338	128.818571965341	658.573038992714	520.569499962794
297	297	342.071997035368	124.94910482523	659.585324919049	523.062037291478
298	298	343.812091598555	117.877180378522	680.439012326096	522.869743051917
299	299	344.926516433459	132.319423879799	650.982261774908	525.620191916613
300	300	341.806383415544	116.650850819847	659.289134808293	520.019167271449
301	301	347.682355951109	146.369683650237	644.538607529043	522.764090402424
302	302	342.682570112368	119.987083723222	638.768679550851	521.326848878523
303	303	345.727963750723	123.070683746806	667.150192883528	519.593777049981
304	304	343.890268584736	131.619994063595	686.680172538586	523.274581253702
305	305	346.728965001869	142.835554459437	664.583092746354	525.438050934048
306	306	347.893289395733	114.692205692276	645.813159136716	528.42717535562
307	307	338.637292483916	130.739191011039	688.908640351203	521.886374220359
308	308	344.240156908223	115.628660648419	702.627174891477	523.371561324838
309	309	341.279495960923	148.138406768082	676.126421560413	517.155901499187
310	310	341.178786803351	122.061109250802	684.63655351722	519.359650536161
311	311	342.253905924511	115.163462897213	664.485227779538	523.781576476539
312	312	348.417076369649	113.059349673338	685.206560448304	520.938013970763
313	313	340.098246404617	125.306516629535	650.884948960115	526.903986276246
314	314	348.460636957986	163.695240743199	689.947852835845	524.908433294995
315	315	339.636374438499	130.920034896582	693.479908683869	525.599312077444
316	316	336.162432996286	142.123090442702	651.685382506554	522.909919439026
317	317	346.805533080228	125.530408040901	695.375809293282	524.299734400375
318	318	344.330235694312	110.176727402911	662.384893178684	523.445320681514
319	319	347.251499440494	139.335812723758	680.279777455215	518.351244315613
320	320	344.85978886895	120.570579007548	682.735782910207	524.031259180476
321	321	342.745750466494	137.082516849578	668.383135897729	523.152136612658
322	322	346.987728176012	148.053937214388	637.080895801249	515.275095475063
323	323	341.65179498916	133.227914843313	689.329103582803	519.072078088928
324	324	339.419238591702	117.866874105405	676.826057106555	523.34827145264
325	325	343.88830184349	97.1142610138101	662.856368511931	527.934187826724
326	326	348.244042109701	143.820388605551	662.543181309011	513.964723306339
327	327	341.181994165096	137.577027586436	674.586274294551	524.655094886145
328	328	345.823613166044	118.810937461476	671.57879366475	520.019938908215
329	329	345.905294422732	131.026557991491	688.714003491028	520.632960365786
330	330	347.546127199063	133.192704725921	687.800935129011	526.906382489908
331	331	343.419434347472	155.122292549707	669.34141157158	518.542399741724
332	332	350.417746770623	129.716573131064	658.489679102526	522.185977481585
333	333	346.735833886366	135.967841646447	678.608451959512	525.961231690418
334	334	340.06432895493	136.615222019177	642.994598308229	520.270655638747
335	335	342.413149991345	113.606408120381	672.773615309566	526.865032703225
336	336	344.547558449273	131.336609635116	657.228335383448	518.381028911841
337	337	349.169486144407	147.607507258754	691.628016661874	521.826884404859
338	338	345.424377131506	129.56900563644	666.842755430227	525.537757606794
339	339	345.017161220302	125.622132500487	684.558131954175	523.635731655072
340	340	347.542498989842	108.983277762624	675.650006970507	526.440062012503
341	341	345.550247043724	135.900686348385	669.243132812062	519.311940822069
342	342	345.023318693702	106.15976602142	675.236571388918	524.639542018865
343	343	349.401387959424	102.382912465924	702.77412751647	517.762859960728
344	344	339.31929406707	135.923504699514	673.659640018011	526.482751634491
345	345	347.001242095192	118.855028994609	667.988906661835	522.26874828
346	346	343.346150950844	134.71808349362	661.600545127863	520.062652017766
347	347	347.910315344494	133.855345357764	696.475603705827	526.165893250009
348	348	342.527201722933	121.474071372907	680.181100665856	523.240621276099
349	349	348.786035102704	133.956568783955	677.15486975754	520.39308565544
350	350	339.629509470871	136.433771767095	648.563933241342	521.353273169796
351	351	343.14246713612	146.799003546631	687.865130601042	525.794298335855
352	352	344.388647512898	129.430183806933	646.507287035893	523.541856325744
353	353	344.737458311547	157.241443488296	682.216713312458	518.188828370206
354	354	341.818309857683	143.282350603148	689.8703022288	523.339807716102
355	355	344.957924455895	146.168941201347	664.094337079133	520.128483815337
356	356	347.645049405961	148.385884981673	684.537853752268	518.929710831718
357	357	338.286720596893	149.471582181459	691.172964527826	526.075398557635
358	358	343.114090684253	153.222007031265	658.831838331787	517.867222485057
359	359	348.301968276215	101.503699210607	671.077696381791	524.681194371597
360	360	345.14206886192	125.390303189912	680.028959259556	519.223760118362
361	361	344.291089575263	122.476211714144	659.583932392396	522.221354867343
362	362	339.536448508656	124.441408455982	665.428217007493	517.482023893559
363	363	346.695211701148	117.610608392032	695.582129894711	525.64502199092
364	364	340.590229788981	113.36787644293	675.32390761257	519.804107671145
365	365	348.333320078333	143.83087128182	683.980408376788	526.318280888785
366	366	342.609775568381	136.42146483764	680.686603323579	524.125586231619
367	367	342.892123290009	136.383626921151	672.947348093156	528.395356866688
368	368	349.315020781442	137.040098684022	671.366945253231	523.597619419763
369	369	345.226193128337	114.3395505419	623.461443169585	525.151385481087
370	370	342.51244256921	122.474108965758	664.360276002319	525.765717679709
371	371	346.35084031122	159.988665097766	666.095100159844	521.555396497844
372	372	347.076701154488	109.208333427432	662.223767799872	520.206847074403
373	373	346.004647339798	150.318670471975	691.934664918606	529.105343523801
374	374	344.010299304657	124.752440222197	656.78817116855	522.216644716116
375	375	348.391422411644	141.950482315981	666.340001026361	516.293641152258
376	376	344.277545632541	138.931002406805	649.99982037386	518.140419199252
377	377	340.789826585452	149.18169386185	685.059023951161	521.313850596002
378	378	348.96142514783	106.096016011918	694.041829825124	520.273339700213
379	379	348.033205354918	162.385633700726	662.988694554907	522.344605862139
380	380	347.84926942401	109.376815135552	660.671581928532	521.168082142813
381	381	345.678719906031	110.675812865928	656.045886523161	524.261610716241
382	382	342.578974214494	129.088091066189	661.92993616219	526.411448538952
383	383	343.800430923593	96.9393306141432	681.670799106492	524.875991337156
384	384	343.359464941753	128.419856621978	681.081120491016	521.877873029098
385	385	339.490300105509	114.285700594552	646.910678665328	524.584479234411
386	386	341.993435573921	123.013846426896	694.250269064299	519.536046448826
387	387	341.876384791765	138.180296830322	673.461552393633	518.271051525083
388	388	343.169457574343	107.646595045342	625.005695224132	522.874203918475
389	389	344.044783719849	126.711538968921	685.767306535392	518.514645684754
390	390	339.621692827215	92.4858687761204	686.107477324507	520.875165898651
391	391	343.581460672599	111.503906120838	660.967575726049	522.66946449437
392	392	344.88874842224	108.266811617995	663.867231036289	520.472398557087
393	393	342.8700043654	140.138377951092	657.475803225902	521.652762349899
394	394	341.554535182986	126.880268280171	675.723979559649	517.534811682261
395	395	349.145141592278	154.384238466889	658.165750937957	522.988867827202
396	396	343.89704895023	149.748610934516	669.950766251277	520.584776730636
397	397	347.030876022147	117.015652068543	663.243037200286	523.611803683608
398	398	346.247013425523	127.424834391956	648.699717146651	527.231679997376
399	399	342.722628947245	151.479555515753	652.73769840482	523.352570186179
400	400	343.931070096927	145.118241647646	668.38374133352	524.270465424583
401	401	347.074596701488	146.216921196673	697.659469959406	516.771067532582
402	402	347.591273725125	133.141514748415	669.924402273062	521.336096920801
403	403	343.048520272412	141.632156543775	668.955663425847	515.508528971048
404	404	343.490963467417	118.746059948096	691.347957451527	523.024363536376
405	405	346.875799736206	139.23024767306	668.465724874419	523.900110908894
406	406	348.307838097413	124.47215790942	683.318261913966	521.616209026063
407	407	344.753796600123	118.89499063059	665.374407680828	526.235847749865
408	408	343.522367922246	151.020611099555	686.404386955322	519.708324503238
409	409	344.292695497768	157.521376772156	669.173920392882	528.131092476856
410	410	342.53793171881	152.706779514776	659.586036955555	525.094391173511
411	411	347.514150724517	150.389375124614	682.402538684754	520.888017359287
412	412	343.405210318056	132.932897630117	691.81161469285	523.696676928567
413	413	344.348448755123	126.721473955669	707.516378744204	523.133630196452
414	414	345.434276239643	152.575056553868	689.064335527926	526.788482519822
415	415	341.458916321014	149.082337109953	666.121885085277	523.951606215055
416	416	337.673944646273	151.232904757116	665.283025225759	522.434582098819
417	417	347.914365932446	154.570592271095	664.544044545176	525.45070243087
418	418	345.883597391208	129.397566659801	645.282552712729	520.95063045606
419	419	342.67769392303	91.5241656495933	664.419070425948	521.131795666601
420	420	345.451308732803	139.393779801905	676.482496458784	517.268920762649
421	421	339.924860774846	142.873183653197	675.395117127512	523.281559377146
422	422	345.595654805723	116.160220719044	669.01224333997	525.767039887431
423	423	342.150132445768	145.844802365787	641.77817518008	522.236156101146
424	424	344.81248368719	136.387568090634	676.511294601031	523.598398476244
425	425	345.576431639549	144.430145664033	654.934094887483	524.701057258125
426	426	343.854497939484	136.230229010779	673.794281600714	530.406065626284
427	427	343.003068879207	109.501172531559	657.384269085236	521.327430500859
428	428	338.400161407566	124.390689039418	699.111519422853	523.397821004858
429	429	340.26970020524	106.613930684155	659.995610217429	522.511944460706
430	430	340.31918416359	164.746153595697	675.221462295741	522.681661178748
431	431	346.424539770495	144.783127014604	673.132625084376	522.200125617483
432	432	345.135306963652	127.144060148664	674.57230875645	527.410235515652
433	433	344.936875732657	129.756755006785	686.982785996119	523.784281499478
434	434	343.904882516018	124.007920105277	694.981486084985	522.461318841148
435	435	344.619735378469	122.145341365219	674.894547944314	520.893704449954
436	436	343.944815516619	126.266833566808	687.619397062579	522.652670366275
437	437	344.945051581434	138.245732097465	646.984595259763	521.760777852372
438	438	344.760858131297	144.808442638568	650.668794619692	526.336213791655
439	439	343.879715270983	128.64175833556	670.482992210071	527.167600586346
440	440	342.131056154823	154.103451656239	655.053904075261	520.16573095373
441	441	345.659167119291	116.484949103161	678.756481291759	519.690325810974
442	442	348.189831319926	127.73563314307	640.208774410849	512.829990958546
443	443	342.59730698197	160.569528167113	684.347022427655	521.051115001426
444	444	350.898219457738	129.679673942308	675.597105821091	526.416457129814
445	445	341.268514709841	135.035071035737	676.758372503719	520.910204722307
446	446	344.113262758397	129.939124430536	684.703190535651	530.027795342035
447	447	342.508027279961	154.465082451594	685.662197876934	522.179056300969
448	448	347.154478303408	128.261819791655	680.157510450019	523.4473673396
449	449	344.876913726039	145.793692316865	667.273708002102	523.172361034061
450	450	340.803224454501	129.996281073336	665.23920644275	522.106990922124
451	451	346.581058565946	113.209176087494	682.824022417588	525.310911247561
452	452	342.854699762676	141.088280160623	655.505474566176	522.547492783788
453	453	344.39934933257	87.8157993207077	684.576662007758	526.32045482541
454	454	348.262991728692	137.182169335923	694.117054868331	528.908920807571
455	455	340.502790528041	125.799781477558	664.830053360586	518.561936981809
456	456	340.586191695718	110.688303031013	669.459593937967	526.19794330478
457	457	344.68421708543	131.501131610018	688.891729777044	521.917051029784
458	458	348.473850209245	133.428621333935	676.648930524227	519.303951237647
459	459	345.195852596504	147.29293824786	672.553020036621	524.25317050667
460	460	341.648017330069	115.809609603915	661.395969634153	522.96339318068
461	461	342.556051275529	153.601161133625	677.045452313008	525.670420882457
462	462	349.94760572883	135.901109420151	671.280175319423	521.157735343492
463	463	345.396469798727	109.3783849429	647.835952919908	523.579028315889
464	464	345.92954533899	126.703721368401	636.246019842262	522.876636165022
465	465	340.682232626731	131.34537419949	693.563470266566	522.404773194337
466	466	342.481232305672	129.869287282523	695.662121504196	524.260215142506
467	467	347.898965445012	124.033225199183	646.04609745245	523.453469973147
468	468	339.303792405478	149.902053663838	686.984872659466	524.759187949315
469	469	340.550051061017	138.992074535564	679.061450195827	523.036688636069
470	470	343.261362061308	134.823501907964	650.812571181368	521.995019985123
471	471	341.512280306584	133.072155994919	671.232655850729	523.946570020285
472	472	343.771820201423	111.421235932985	663.297085419915	522.054118589964
473	473	349.573966044085	132.091135304861	665.890434671049	526.412588825452
474	474	344.191004883204	131.50441009914	674.476339887878	527.723788864209
475	475	344.15013041012	141.785419676375	699.561648960523	520.643554624406
476	476	336.428992791701	113.255686223857	670.382328112994	524.072767117421
477	477	344.933854704349	141.435865959599	690.650232136874	523.381324251421
478	478	346.586592176027	136.668853133821	675.848774397902	519.962191184358
479	479	345.960829970887	138.843107990437	662.809844752226	525.651570203309
480	480	339.289829203723	117.63181520891	669.301388864171	524.259149492014
481	481	344.163991627007	150.271897180971	664.107250607245	518.147469318465
482	482	349.248392221064	107.249460701356	671.417589051972	526.979639808968
483	483	340.465685032953	117.711854779711	664.826018095904	520.193944712411
484	484	347.63107255305	143.289977112847	661.922720375717	530.628363436011
485	485	340.938773134575	128.43095920299	664.312674673412	523.52565458233
486	486	346.564998616096	98.7721820609489	672.448302704059	527.686808067367
487	487	345.389167856344	118.904893979001	675.476163397703	520.541739877361
488	488	342.094146380243	135.844395329055	644.953253878919	524.651200455724
489	489	341.773985832172	156.511117613724	680.634021395943	520.412063515013
490	490	346.763252071322	128.422344925578	690.941761360303	519.812903836621
491	491	350.092963298631	136.971031826478	667.272631788764	519.86991371018
492	492	346.300554349799	151.676848671662	673.360405583018	520.416785314126
493	493	344.095156446782	127.043837134359	675.401205264888	520.744058901197
494	494	344.977436650264	123.092853753198	685.231506652835	525.189721518478
495	495	341.25331441505	148.190820516922	680.292462352243	514.657105434243
496	496	344.760410190912	144.932480754512	653.065205146669	522.516005340145
497	497	344.053443348021	157.801595993806	633.537292965338	521.89440457847
498	498	342.71927824452	116.485817642738	705.957986326346	521.9108735549
499	499	343.239482993103	135.402818293948	691.199530787068	525.109348874445
500	500	341.487004002377	114.884005565078	644.306616792952	518.947354763229
501	501	338.595081021713	126.792916078536	654.764959149245	520.793512143518
502	502	349.095361974658	139.907647807412	678.193924292686	522.629348905086
503	503	344.480412262592	109.303613582193	694.44692105324	525.821454818371
504	504	344.654590589227	132.669273834508	679.451469997917	524.007585252937
505	505	343.248237587176	151.823909671942	692.886208208535	515.554887972863
506	506	344.636840754054	142.244110101914	681.577370433883	527.918185881715
507	507	343.793161948342	114.922518694096	700.390543208215	521.423713898005
508	508	342.650485699706	129.812841958881	663.547547959353	526.510155759244
509	509	343.445505244641	145.824987172169	661.838617099424	523.045556592155
510	510	345.740761063782	96.1742330957511	653.296080368968	523.433801230702
511	511	348.737864326812	158.94326737329	670.003729483578	523.643238906229
512	512	347.864589550556	142.959666682652	671.750969507715	520.911016959858
513	513	347.397604930281	147.398805403994	683.915693866316	518.325719229081
514	514	347.25659091195	121.592444324384	649.782842363109	525.045943068051
515	515	345.133544143562	96.4314550781494	652.908385575079	524.092434764563
516	516	341.406938100619	139.431057716473	653.033039613521	525.167503438123
517	517	346.136637925114	127.19780042628	637.461147048195	521.038001905917
518	518	343.246545153825	130.110377893684	665.873804852414	526.605246172077
519	519	342.4953834209	136.908717090234	686.835052756852	523.790933295901
520	520	342.738702761104	116.638708332585	675.517889685552	518.690357374611
521	521	340.076454619351	155.35203931228	666.415569958381	523.959987603646
522	522	347.270327493138	115.694443883766	699.208166404511	521.302644088029
523	523	342.320750102698	123.040797452997	634.299801954768	518.107830773924
524	524	338.882960127951	154.438157045727	664.737715209927	523.747969604664
525	525	347.098155247966	119.718928889353	669.194395870006	517.058395594821
526	526	349.036839575459	117.012879263449	663.363516844367	524.175571882906
527	527	344.313891942081	140.820144340901	702.121731467667	520.777389218795
528	528	346.737408329911	133.595435108647	656.015590643008	521.059650669279
529	529	348.260370785231	153.572264025416	652.327986979693	521.983780678723
530	530	340.836550940982	113.831204167717	695.501758196787	517.700258916937
531	531	342.951860939256	120.91525473676	666.159193536724	517.505374044848
532	532	340.038028619039	155.118570171073	652.751889808276	522.585406820473
533	533	346.034624858389	128.322191922047	661.21542425443	524.240932131135
534	534	345.520884588804	121.130849864311	638.199326113091	520.456303168059
535	535	343.421688743199	143.817698673564	650.847875674748	525.568752463782
536	536	348.591545161121	168.314833604579	676.168575604361	521.095320105058
537	537	342.844946332305	102.4848477177	668.182407765934	519.609911092339
538	538	340.951284655107	105.198108859617	664.169142467085	521.211682987358
539	539	341.731725726942	156.729972184374	657.848236503445	522.408892745322
540	540	344.615402140497	124.899643340598	666.37461540165	527.061541822099
541	541	348.877621725653	137.398339863368	690.902144946884	520.75887972677
542	542	337.885811831311	124.49033763778	668.477540561814	525.713016485437
543	543	344.0368951817	152.55086085644	662.271315195573	526.816991607626
544	544	346.80882622729	106.921276723988	668.952209638813	522.26933157439
545	545	341.873463950988	123.676286253726	656.214902980289	521.474824652335
546	546	345.503955591667	126.745822586032	658.428579706924	522.725739192047
547	547	346.012834452816	124.898938895987	674.756145104428	528.354915635632
548	548	342.563539137387	150.559250589032	666.410891714154	522.935757216555
549	549	348.514409954529	127.631201808533	677.820042433841	526.132927439291
550	550	342.558293942281	132.169262685234	691.23940967332	524.193074904225
551	551	339.958101580838	118.547337784119	674.325575021992	516.508396419309
552	552	344.547485503675	130.363741216469	669.915851303743	521.031262962279
553	553	347.074291013575	142.473317720602	664.535864489415	521.17152780038
554	554	343.309758165802	150.130447944881	654.764524153088	525.177032050511
555	555	347.957634130073	139.149922783502	677.581428014182	527.487437029429
556	556	346.491144779709	129.640406078659	665.435472385032	525.359699378785
557	557	344.664099852498	136.087227810811	638.776346725338	521.312845021533
558	558	345.38027876893	125.497834933781	686.206259414315	520.757864537016
559	559	345.123959420002	128.316740539503	689.400823390772	523.06495845394
560	560	348.153025514537	114.088751866099	647.365166717568	524.211565553508
561	561	343.093218927042	133.277846543806	678.885188482276	518.743315973182
562	562	344.222911898451	139.849435991351	668.478765436668	525.22143666902
563	563	341.705138518392	124.461582621751	687.650318626831	518.469640629289
564	564	344.96711179081	120.791481008826	660.079127469656	521.781821804383
565	565	349.53990838369	111.434049118463	662.222519532377	520.679072850646
566	566	347.444421965875	106.992157577169	683.767057071971	518.316599765127
567	567	345.942302690279	135.424180231361	665.765826149631	518.220729617742
568	568	343.753130045966	112.408173719383	721.694087262964	525.417261677283
569	569	344.01604265314	122.642252425175	667.954015864202	523.558537215266
570	570	345.621150824582	152.201814014257	638.511064947886	522.229812775094
571	571	342.354998925707	118.390487967667	689.835757423582	521.347363045739
572	572	344.476320005238	116.301367404527	702.792985417296	519.990276820693
573	573	342.871222780667	154.373025186271	668.298556132167	521.000525815007
574	574	343.927261461937	92.9165046227588	681.092986516914	519.77090667159
575	575	344.692950891882	162.517200450093	685.397972265487	524.940631893424
576	576	340.749233130975	116.038976923714	649.017820471301	521.404671934407
577	577	346.335638807713	132.954303185956	668.776754002646	516.705914066197
578	578	346.7623812946	167.301343848523	641.666527030527	524.82151114447
579	579	346.692338218359	105.215508455772	645.371465814155	521.177623518037
580	580	343.177372633996	126.902551384821	675.30517125989	518.525119570041
581	581	341.519417042524	90.0345948625691	668.302768873916	528.105736307255
582	582	340.33753350147	127.796352224253	689.762238903991	520.024641424294
583	583	339.814245344446	128.704186041642	688.011393712706	521.974603958213
584	584	342.456342267886	127.919961633426	673.205365699611	520.175721194896
585	585	340.522988193223	126.328304941718	666.799418598306	522.528607133177
586	586	351.749806634461	139.48477264849	690.158242574338	525.152333441168
587	587	344.676911306495	112.188091395269	667.142459351049	523.772859263537
588	588	345.590422466868	145.823866457969	677.393970349695	531.610363061222
589	589	343.939996559586	117.817452238657	679.708375238836	523.530555728913
590	590	345.924452065905	102.072116603621	670.76455219475	519.957577748589
591	591	343.017103666249	132.668278456577	654.996570264513	518.733119600624
592	592	347.78423043804	115.447665115066	674.299125845018	527.359129827174
593	593	350.201053361723	139.96040576106	649.394999469434	527.527565740537
594	594	345.243655533335	148.168256889078	658.72901456644	524.004496327326
595	595	344.336821802759	124.197405699197	675.030877327742	522.440484093226
596	596	344.200007334619	142.543486641345	681.57693343714	525.314525814142
597	597	346.593761202008	103.631261797196	658.961532633347	521.664062502765
598	598	339.428560429724	119.494139058414	662.19720580879	522.744873565156
599	599	349.645616454685	159.038178326677	653.441227889199	526.79070056043
600	600	348.607494691109	162.971010580077	687.28348157853	519.901270187024
601	601	348.922485274363	137.824970179363	654.988881465199	529.327144333264
602	602	346.67882180762	139.850955521085	676.938265880333	526.532738909745
603	603	343.021721866586	128.673113180593	683.434100293935	527.576835770977
604	604	345.566717435706	159.155090978727	644.72760082518	517.751315351274
605	605	337.503455211121	167.873018382041	670.585029285736	521.289566065035
606	606	347.661776657821	148.227854494995	651.387555684994	522.834065617231
607	607	346.200305254871	114.424271650392	678.295048108438	522.855407192695
608	608	341.536782492629	130.09039535192	684.47294612594	527.295154546517
609	609	341.953336819635	130.834604336099	674.030870308562	519.986152792053
610	610	344.743584086144	129.591545415342	665.693163340681	522.231215680229
611	611	343.426406728283	111.735764558139	668.560411281868	526.850898135071
612	612	338.059366238493	125.563941599411	673.729103856641	522.137500796062
613	613	341.225231553857	136.559723255127	671.563588303501	527.203656536763
614	614	344.296699943274	126.90456663938	658.776555695694	522.308271595107
615	615	345.078281002442	130.623902549442	698.12445300527	519.953956619595
616	616	344.591845792691	125.411784267995	658.312529301379	519.565886705206
617	617	347.165881700201	121.536284874849	682.0761168928	519.80242433051
618	618	347.516002026815	154.490713801856	678.847599342953	525.479741035415
619	619	340.540954881103	145.910148647719	708.017383768157	523.669866573506
620	620	348.846179064438	146.371785116821	650.17221947441	523.859519717446
621	621	344.882364248783	124.69134023529	682.255367784159	520.184215979974
622	622	344.559972070671	139.756927744933	669.088118287829	529.337906280547
623	623	345.053722900465	119.575435845504	692.220625790851	525.925166709033
624	624	345.729600815121	113.373580361373	698.340982002512	522.803229255595
625	625	341.886728158811	181.284282007965	679.490400207054	520.640700080484
626	626	349.930246867796	130.161887532672	655.979995706621	522.107622653598
627	627	349.493276353165	117.833666341444	694.46910033677	517.425321204678
628	628	343.565742277497	107.336954521808	690.332575444428	517.805335178481
629	629	344.218348464226	129.263069299492	687.888034575963	521.087821903906
630	630	344.30658634125	177.152199683097	675.518203126536	520.967443448738
631	631	341.901301045513	129.343983212209	680.476925711646	519.967186116198
632	632	340.24535393496	149.1565956241	667.309560017976	520.844155641437
633	633	347.502707448527	123.317329536335	679.296097816585	523.311414067849
634	634	341.082532834986	142.198761590368	671.016999766834	522.626342133025
635	635	344.128346633259	113.304068223921	684.594064854606	526.909624549516
636	636	343.734016497856	133.35162545903	665.633930233616	522.666809133109
637	637	343.753086659711	131.253635268785	688.241232756925	518.961630445978
638	638	339.001404102796	152.643928969054	661.394162840389	520.346447361096
639	639	343.304699017684	101.063129353417	661.648843606695	524.087566703146
640	640	342.226690163881	153.308793365925	692.160457831182	524.030961783173
641	641	343.750332829783	110.453998797618	670.304504423304	522.706782792992
642	642	346.121676198184	109.472005098583	684.096969024907	525.225834498606
643	643	341.619465334345	116.138693725335	642.578741243914	524.793187960813
644	644	347.005614298196	121.680625514395	670.628923835469	526.454682120554
645	645	344.399142492205	143.754475739337	639.058981438081	520.884970379623
646	646	342.321357705128	126.27039856154	685.48698214184	518.093386061531
647	647	343.217814258453	159.766225035692	692.482465565321	518.933779599447
648	648	343.899947954656	156.068281874725	675.594106148896	522.875101800506
649	649	345.838054596291	93.5887847408843	661.001796225715	520.087479846484
650	650	343.554552179595	146.049893930158	673.943843908202	520.253959265615
651	651	344.880978494815	135.951265403021	651.000783376835	523.579281213238
652	652	345.962959156687	146.325102362944	678.427867158238	521.591910461427
653	653	343.136839983798	156.79645415744	692.488448586412	524.382739005015
654	654	343.811060821263	154.991715590008	669.846061660982	521.374798533813
655	655	342.946479306743	133.665196712751	670.665860241759	520.803958590413
656	656	342.719058460811	171.987543407782	655.070600075813	521.334088176305
657	657	342.585353229119	130.787104152823	670.859777045421	523.57058244239
658	658	339.187879521996	120.546749188721	651.514712839156	523.866709586543
659	659	338.551424229313	109.392988327669	679.759482090039	515.984572515121
660	660	345.059274111728	161.391250412187	672.937167301397	524.537601283056
661	661	343.76062716003	140.306630053754	654.202675418739	519.170597916037
662	662	340.390446199807	98.2821955709787	654.573090363934	522.887689536644
663	663	348.834209955865	120.161171483866	670.375950607448	522.556542538452
664	664	349.617855993679	124.200615930789	695.379383654532	524.389170493462
665	665	346.062230704244	120.457124106314	650.089905441229	525.313331638914
666	666	345.552526894161	123.120628596428	680.866748485247	522.220954665042
667	667	341.420465668842	151.319936421077	667.675777537375	521.10934144495
668	668	344.470052466508	118.823975811841	667.667614071312	527.417337071351
669	669	344.954784795306	127.525059749836	673.190019195692	523.698320927639
670	670	346.367910763233	136.583212995993	682.464237344306	514.684027678457
671	671	345.512949027788	162.700415919401	639.779178892562	520.859994505917
672	672	339.24530896663	155.879499245476	665.625424667431	523.308974864091
673	673	347.728090943266	133.36580135173	668.032168943279	522.797701177942
674	674	343.155836441445	113.18087598844	664.653678742388	522.987584485088
675	675	345.73786269838	122.490790350055	668.429392000583	523.790418546352
676	676	349.008129424043	147.730513039637	693.495977988691	524.121496743785
677	677	344.760581931221	110.11541025294	661.760847950391	520.567237579964
678	678	342.760888578987	140.281726586583	693.179426735381	526.338162549097
679	679	342.150075702598	131.090727677471	655.006634919429	520.276557026701
680	680	343.379805693507	125.066251611424	709.861483405235	523.975681850512
681	681	341.807969990076	137.878964565603	707.801607133866	525.119150654271
682	682	341.917558267973	129.249677933329	655.641104034236	524.533205840762
683	683	344.345460810178	145.964701987553	682.634245241265	523.264735397846
684	684	342.953644565201	133.617661987359	662.188829165881	530.50807768134
685	685	345.59675784051	134.459295773842	664.862746776623	524.514260801514
686	686	340.483926870647	125.287643214843	660.867151660435	518.07791375482
687	687	347.360595500265	149.180526331632	665.689290413182	519.245595904611
688	688	340.510388006773	133.780208767806	648.849232011784	523.031712410438
689	689	347.476248934323	124.145904440157	687.820254116465	518.439286824293
690	690	344.221289378609	125.575154860519	652.573215669008	520.967048038153
691	691	345.78431912204	123.580203185776	667.735915434757	529.355980711514
692	692	343.431156306904	125.929719619615	674.945785569507	524.051852233573
693	693	342.284863772957	114.618073028441	702.547786239024	524.21187314
694	694	340.687017128252	113.67037715794	630.814367405711	524.802192650365
695	695	349.285082628737	147.030430124545	689.04880866239	523.354500436904
696	696	339.618829059233	132.583349544921	699.045982511301	522.524066056
697	697	342.916680346589	137.115110690688	649.758234012303	522.157156270709
698	698	342.511515711178	123.680666458905	656.372766503358	518.003612117576
699	699	346.808789446675	113.745419477327	665.662314739817	529.8807540586
700	700	336.325156099631	153.442690048739	691.753090164965	527.146543784784
701	701	347.112275806606	156.656266383217	694.259910127397	524.765134933305
702	702	340.530848277655	146.000489268701	668.244326551316	522.944290983334
703	703	346.309159284641	149.147195652819	680.118143568332	525.439402240446
704	704	344.893845200543	139.82669438863	666.125732505684	526.007799538085
705	705	350.430964686774	131.95011550867	702.760410269021	523.384521214823
706	706	348.532799074815	130.991564463815	625.965202274825	523.99070842638
707	707	343.067524848004	127.73493550321	647.539319453284	522.442513669478
708	708	340.454420583999	181.971065421512	669.869319037836	519.136736934513
709	709	342.60844532829	125.605903882347	676.322353728524	526.186447324545
710	710	346.259964352011	131.407546814575	672.658135087369	522.945985100363
711	711	347.299046991133	140.567908939073	680.126347701583	523.917244513543
712	712	346.24638831084	175.124485037859	688.909432146871	517.93664840669
713	713	346.913277072792	118.517418885615	669.419709815661	520.947660401589
714	714	347.901278379287	147.02537674315	678.478477998987	515.030665595325
715	715	347.561507249437	132.619229738088	673.427220512076	525.981863114628
716	716	340.194235955209	159.349504319223	665.917054135623	520.72685903893
717	717	344.517637173826	138.081032849276	681.891430740028	522.998208004483
718	718	342.784418890044	116.801389932559	657.293623561971	523.722010813422
719	719	338.808408572681	120.089274283059	651.098712588308	525.086468180937
720	720	344.668756058402	147.240517668464	643.509875988891	524.749729694504
721	721	343.073743024045	126.611632281201	659.612257519041	522.828512326034
722	722	343.084367832722	121.528142998007	616.933245186363	522.80685154675
723	723	342.889467968383	124.142672390979	681.109899451908	523.786084344982
724	724	343.128893098811	123.371467748628	680.004666969865	523.337012353671
725	725	339.178639572472	125.841758192643	619.894296182129	522.587448559552
726	726	341.572842867203	167.020531127202	648.6279180327	518.51362033814
727	727	346.661911427364	127.902867918091	687.515625656367	523.256032991167
728	728	345.509638544813	142.530626171653	707.223210195879	527.00662624211
729	729	343.181904411237	117.942754142815	663.29543140733	523.632858796604
730	730	345.832396260658	132.538522822883	686.52479896945	520.212870572555
731	731	346.90385364947	136.152492090019	691.621735105014	523.947848051382
732	732	338.448946952329	164.397430221953	662.873105156662	522.919094260732
733	733	350.977539319427	133.885678265278	685.994226727468	530.130583892698
734	734	342.804007319376	123.668787762592	680.70521758164	521.129982741518
735	735	343.004364547623	144.840956725735	667.131683435608	521.638015207631
736	736	346.504374665667	131.575247504149	683.471539316235	527.445606331594
737	737	335.029291318444	131.514440316135	668.135714254599	524.49850960629
738	738	343.87778721569	145.790252961933	669.154713080454	518.902986094724
739	739	344.477306725477	124.739162105807	676.727237895731	523.061047653223
740	740	344.473539364451	140.919822081051	649.010383174694	525.492092089587
741	741	341.251804525058	143.362646441251	660.329274135605	529.090229385187
742	742	342.453698010394	132.50873981517	702.705049843385	521.472789596017
743	743	342.35163934638	130.598996196595	624.410194786916	521.617544419944
744	744	346.51232051623	123.096855146699	679.182336204731	520.317218495104
745	745	342.463999540928	124.133965774466	674.761496405295	526.037322162491
746	746	344.069720971331	122.493100980964	687.424923302967	525.783869392078
747	747	344.479919143881	118.950473008597	644.041231387353	530.579006894949
748	748	342.659325036749	171.992710426272	661.467701377402	523.347477893165
749	749	346.542863503253	128.829342710488	679.47476550031	524.824579346994
750	750	343.969001782606	105.951559939792	675.210654313391	526.675627208255
751	751	347.203683641818	103.094585193421	663.950539487667	523.889302318175
752	752	349.066987902617	132.675387646877	681.959971599605	525.622744875606
753	753	346.280622282574	103.054000425624	670.763629679578	522.002418102731
754	754	347.81008552803	139.268901931517	707.479237058432	521.357979959474
755	755	347.86977223486	103.706143233024	641.974251563934	528.099361994666
756	756	342.758954675622	109.256859581329	635.280653293367	525.137327546608
757	757	343.934428733121	142.705035612157	660.317929866052	520.282663497253
758	758	335.954001509783	129.449714621873	668.18305388657	522.056090443418
759	759	347.007235619024	116.279960104538	677.349969706189	519.330603704212
760	760	344.405558385281	133.345385329454	665.471759948457	523.027721094139
761	761	346.942760950484	106.223824116336	682.266762199696	524.460526749693
762	762	345.19475127714	138.44958818915	677.930007526451	518.797739966562
763	763	344.61475482075	154.108787923473	677.011083262438	521.525878457489
764	764	343.574050549274	152.350036361096	662.147017799237	518.496463757271
765	765	349.17977785964	107.088608673613	675.537805090097	524.056512326305
766	766	341.447489759445	138.163941663072	670.654876554649	525.002832334911
767	767	341.911264405059	156.668659730347	693.047318091053	525.51230283976
768	768	345.200802644762	93.9542559416847	664.886596037316	524.393017052478
769	769	344.041020643127	137.929737455173	679.397325236162	522.084399697115
770	770	343.035109912207	104.09695732383	670.242776499379	525.124343300318
771	771	343.803701946439	138.700336832585	659.09559208559	521.733010145656
772	772	343.432161277933	99.1350233399825	693.236733466643	526.480514434
773	773	348.053036803112	121.060638676709	612.365116881718	522.228214615196
774	774	344.27660087049	142.999095072926	698.317570254067	524.40275622187
775	775	344.201990226845	121.492571247835	670.998798879869	522.198951667596
776	776	337.797059268516	140.885538982626	679.51241025573	525.030895719526
777	777	338.687144328728	127.82830256303	661.621612432386	523.683367971815
778	778	347.162794590872	126.329911954448	649.935028572134	523.511832773307
779	779	345.607266148617	176.248455485472	684.035926548862	518.176317350974
780	780	343.475791635889	140.559375316815	693.234242249552	524.283792314861
781	781	343.361801078415	122.880457707868	656.093812094569	519.621379542978
782	782	342.209874447631	149.860411704198	644.48115655831	524.049561849361
783	783	343.011290439909	158.606562699759	673.898679598132	520.919965651351
784	784	340.889808025624	121.943231421636	666.836887149234	517.461402044485
785	785	343.902729604519	151.580481248047	651.446365734875	523.904002863857
786	786	342.488202698244	118.735913019372	681.333556713317	523.255896169019
787	787	343.396694469129	112.695495620959	645.753492520611	524.602248260941
788	788	344.677452004011	109.059254290567	658.477813574461	521.941462213249
789	789	348.0551935655	122.994091780252	651.930508878102	523.178173022213
790	790	344.137074684303	103.340287704022	665.685748815505	520.416104431609
791	791	343.216096716503	132.352261743556	687.717460199997	527.743579886247
792	792	341.505803462139	119.515248267521	667.764776780739	523.657497267074
793	793	350.65646729842	134.462409154351	679.869161601146	527.551517357161
794	794	345.068566343516	117.489881392506	674.61578033831	519.890140472838
795	795	338.394495723912	101.055097266829	687.696454213875	526.558516915358
796	796	348.433356486505	120.144523301821	646.87097084918	525.952009743547
797	797	342.916441797594	121.454780473735	678.536240831405	521.317497402577
798	798	345.396863758679	133.2039200493	675.826515069454	525.339851307284
799	799	350.346950035631	168.197317231044	662.607869500492	518.320944203506
800	800	340.917101026475	120.314727814603	685.586025409192	527.268777633948
801	801	342.792080360249	153.258040724947	682.084234339573	512.355472838723
802	802	346.237606464263	133.956728343453	674.477405194823	517.99354085918
803	803	341.605078781548	109.858595152523	692.239992763319	521.248448609153
804	804	342.66061372872	110.443202921619	649.373304876282	527.065571243315
805	805	340.000114714706	130.920983765402	662.178924059239	521.368559342633
806	806	344.703705024618	148.225634847952	652.915771216184	517.429910073542
807	807	345.333331311569	149.652519426454	701.828456342606	520.51152738103
808	808	344.340233769322	133.258424895372	697.232846068162	523.82669388838
809	809	349.990158310378	131.216041523432	670.50713167096	526.905591080931
810	810	347.230413002214	151.395881080982	664.305182450578	522.733056892088
811	811	344.093860593807	172.601057509329	667.753621241208	515.819690017839
812	812	345.556243098812	154.543702333747	655.011590519426	527.396063948852
813	813	341.375143201696	132.201649844307	677.171275868292	521.723043307168
814	814	341.949274708831	114.51948126518	643.26926149887	523.372040634665
815	815	343.174934574273	101.226422111452	681.670508730322	524.558712871266
816	816	346.403079800252	111.831592610015	657.921132151877	525.442736974842
817	817	341.617492454966	152.538070461584	641.043778255103	516.623769850071
818	818	340.528349055181	128.300891558232	673.01763017591	521.323087362446
819	819	344.07946667213	136.041884021775	674.360976400746	524.564563499836
820	820	344.917122073233	132.013025244675	642.878187969473	522.763628870856
821	821	340.431257546826	122.906509744221	656.33129829079	516.450182904027
822	822	343.501654754744	126.599697479707	648.035158373546	519.920175362419
823	823	348.42448834496	142.439724986747	644.91768886512	523.538148005269
824	824	344.001201905037	160.299409647131	692.517049648053	518.898971971398
825	825	346.465402830204	126.019528214835	683.842764453327	524.139151948742
826	826	343.510996394289	124.85689505572	670.897088889775	518.064499939898
827	827	342.496921145774	133.254052797596	638.841828661899	526.987722144546
828	828	340.559616068363	143.790475461013	666.108474842768	529.650077276249
829	829	343.52356332775	105.144657264983	643.56844499849	522.458195280625
830	830	346.411856738949	144.124293772077	686.705745150845	526.026798538972
831	831	339.002216428104	119.778723252936	676.346537203671	526.86190171584
832	832	344.251488140348	135.30776419064	665.011332544163	523.861001487982
833	833	335.931097573147	172.73368538846	646.685665935652	518.322300399632
834	834	341.223247530706	120.028080775701	683.401419627206	523.973021073801
835	835	341.706243599111	116.875877122466	683.199956725795	523.02225436042
836	836	342.465481968721	103.704745459035	645.792869410269	521.706902527566
837	837	341.555088353974	114.220025937955	688.302303615553	523.365499374949
838	838	340.121664302096	130.771809494642	653.34831486331	528.562206015447
839	839	345.885197668394	136.081105637313	687.419980027696	524.317940924837
840	840	346.17975875804	118.366840406684	671.690813593793	519.870878019936
841	841	344.201366518838	143.59780181342	651.032675934169	526.598112176628
842	842	345.961783628335	129.723516429978	680.832452692745	525.344152440543
843	843	340.929120926506	132.380382467699	664.42129078708	522.65664135557
844	844	343.285039894072	163.377657056501	677.380651564163	522.060753346541
845	845	344.863571742458	129.719285576659	688.350543751332	523.574883529517
846	846	345.40573985385	122.959504022118	693.327713812208	523.174510861508
847	847	347.558979921865	117.035420366825	662.527355675479	520.39009413089
848	848	346.445196154862	123.888741762994	642.659718072498	523.068049563683
849	849	346.88944940629	136.739795479739	658.373149972739	526.334302661354
850	850	341.231871362617	110.882297140979	668.699224261159	525.014469567179
851	851	339.525771799834	134.532047791709	671.13993603833	521.251652031195
852	852	349.968668068657	116.565658591674	645.732191119332	524.275480531021
853	853	343.331557173702	157.101533269686	691.202293264345	526.057125481115
854	854	345.398203412289	147.701009984679	695.46325471343	523.268859985303
855	855	351.441383867237	143.172359938793	674.781481416642	526.087628599163
856	856	343.344509893664	134.832481572124	658.400512131453	522.774892168527
857	857	345.330905341237	129.166105276392	657.758169868636	524.492883723733
858	858	345.373871978427	117.950683648753	656.457189350582	524.368197155514
859	859	346.179846500142	124.034695314459	668.79797116704	523.9842683715
860	860	345.558826456903	96.0345116513278	695.361825770185	525.080544870235
861	861	340.274666414422	118.952171655337	667.791048003339	520.434446343759
862	862	347.486068938318	144.26292462037	657.799013786958	521.636703755317
863	863	341.657861535038	141.94851013711	676.181951772899	521.577031492195
864	864	342.149383488592	159.810388053654	677.201924157749	521.293020188347
865	865	340.342265955572	113.256421841602	673.960610716779	521.86761777002
866	866	345.943311009066	142.654212559075	675.576309576966	522.774256755536
867	867	342.474206855502	123.168304678656	671.297688778184	525.304545226917
868	868	339.898043904715	126.043755522696	669.124175336515	525.523911877173
869	869	342.110348005987	139.24763610401	692.04007160964	520.96508729984
870	870	346.222984923616	127.244040894796	669.951949123331	520.036257857376
871	871	344.735671939458	135.705204296615	663.521749934125	526.186601104595
872	872	339.54477703015	131.553522355461	637.896319384431	524.983893666309
873	873	346.410874631943	141.715158178219	706.754724451427	519.757301290109
874	874	345.473885451982	134.255006580001	674.204966209249	519.382840211838
875	875	341.691435120224	137.966256970135	658.690102010577	522.275713485929
876	876	347.996891851515	131.440886179494	678.792142967119	524.543190844273
877	877	346.770126954114	136.895813152472	681.840164858861	524.35208786475
878	878	344.296536722552	136.883412002766	669.076704724748	528.67382141503
879	879	345.708939435171	150.931732504897	647.956698913986	521.444086883239
880	880	338.90893152724	112.995272298501	676.521801524053	524.691269849386
881	881	344.193100648914	133.184721222491	670.164631858085	526.482512569459
882	882	350.686438972261	154.654160463663	683.257964427181	522.981483187454
883	883	347.910031790668	135.402595402945	657.691914404799	519.612898237346
884	884	343.553387420527	112.904318608754	654.296140870642	521.296752984116
885	885	345.229196330932	94.2276756965849	643.48284236235	524.726575909003
886	886	341.834643469074	111.296832764158	693.79369841934	521.539698048077
887	887	344.62628018417	170.581097861742	669.752105800233	521.53871255151
888	888	342.413514847807	123.269405860395	656.332590944317	522.844518914095
889	889	345.522420444242	125.486581976811	663.166611834012	521.840435544038
890	890	347.538541268255	139.194320067354	686.017012181558	518.371077046172
891	891	345.062372981261	128.588927665004	676.05658576417	524.701019605957
892	892	342.379949331954	137.804777641524	647.410956890627	525.648467660911
893	893	340.758494503663	131.324940788653	685.709340340019	526.48899342685
894	894	341.690293929301	166.574668864468	675.011503868361	520.276531540699
895	895	344.688236668637	151.420911666076	673.835102814437	526.872300141437
896	896	341.506808103678	149.929617173315	684.719051625642	517.111280807849
897	897	347.145195550101	139.477368406468	657.397210426152	518.042817438854
898	898	344.845227843537	142.583304741226	634.776710553582	523.780052753777
899	899	345.745887078315	119.66261428136	624.891733939671	527.747243615868
900	900	343.696647196112	130.817464401221	677.817145748932	524.1894512555
901	901	347.865603339056	119.991240880678	668.207020656818	522.863651683
902	902	345.152605663651	125.099927294335	650.328180972323	517.816151072578
903	903	348.876251073408	152.380887738339	679.364725348872	528.371387985946
904	904	342.720457244715	136.783113275853	681.84429427627	521.170648356091
905	905	346.886709966402	128.095582022343	668.829720843465	526.84581746304
906	906	345.612140928869	136.372533872856	649.148968812799	522.087529010621
907	907	341.032404521388	109.715594713384	704.737884035658	520.029230988496
908	908	342.227087547133	110.484046026118	686.173948792155	521.037778399756
909	909	345.681843732588	143.175500545729	700.979096887989	525.880728992359
910	910	342.324133810307	144.637716732312	665.490906549398	523.282030926611
911	911	341.098113973949	138.627849708882	672.38210066474	526.602340024738
912	912	344.570193370939	136.347795857183	694.131709784966	524.111927096999
913	913	341.844828701711	149.374591449856	670.701759709671	520.922378374149
914	914	343.622376022661	127.749471110771	637.96598737257	523.931177574784
915	915	343.351510327974	138.543059938343	690.800491792957	523.289337130511
916	916	342.374381744272	138.73708268108	687.577415282267	518.89800143421
917	917	341.845061201136	124.045884565931	668.743082459885	524.194140633846
918	918	342.091233296163	108.553795175026	622.692052379122	521.389692936377
919	919	343.953418408607	138.674408863331	670.912601900347	523.358875079879
920	920	338.365854486606	128.970448085513	670.699548055548	525.356277424337
921	921	346.785842379118	132.096079743088	679.581402949681	525.016525016512
922	922	341.415805330573	131.147219934137	665.223969842806	522.371847521271
923	923	347.802630105245	155.713564686128	665.033435653037	527.784200115315
924	924	342.090332008483	103.948545788968	662.842137860083	522.571046970111
925	925	346.280073929046	159.987450096985	692.869829845027	526.155382205166
926	926	346.62001783589	125.082325106774	662.349523804372	518.27801648779
927	927	340.853230407344	115.183211230867	647.588399746771	521.097939802611
928	928	350.018868183054	122.561944807243	677.154234079079	521.337375243525
929	929	345.136475186623	105.479174791177	675.734017207125	522.557696641365
930	930	345.506375796432	110.613268083315	672.508985252168	527.125458377776
931	931	339.668975878489	132.936308537353	697.210050092449	522.778632922879
932	932	349.901995387621	128.365791872265	655.807591597577	521.849141631454
933	933	346.526963968153	112.355419629558	693.163881033201	527.016669916983
934	934	344.847092428656	114.89910554316	653.072309949819	522.211481678946
935	935	345.561391511508	154.213511675779	671.105650705456	522.147495401899
936	936	341.824521616022	127.236549890466	687.530154388505	523.105925455563
937	937	346.706749052406	124.699824573926	668.210900843482	529.577673757906
938	938	347.028228323864	138.676086596312	677.879120728365	525.841231057648
939	939	348.676061576883	124.07520403363	654.236415554794	525.287382382543
940	940	343.87689966435	123.573955779312	686.178841638536	524.365220145921
941	941	344.318047344525	148.277635949069	660.920006555961	522.167791631222
942	942	343.412427500264	153.5188262773	662.599447339182	522.744355710919
943	943	345.122973551302	111.233278533665	643.865040745894	520.367959521527
944	944	343.793679693075	131.166410962509	671.897263217414	521.352500960377
945	945	342.187919773433	143.130953943123	674.650827093948	523.979468606333
946	946	342.904760095742	143.686799430822	684.555456160985	519.744413626053
947	947	346.86728639175	95.3539863024274	679.982509758734	521.29660548712
948	948	344.167137184228	161.248239420918	662.531353990924	518.085416626022
949	949	344.29898507632	139.779424598698	672.737679282268	525.937292897691
950	950	346.596341212663	107.26383074214	655.182305251487	523.852689194395
951	951	338.497147324945	134.961539507139	669.388892831236	523.043162427089
952	952	340.693781678594	144.804372247885	710.405847747455	525.438376296278
953	953	341.872055108875	133.321918379687	671.328324774928	521.688085698055
954	954	342.8620324291	148.274170414579	655.791682068687	527.778414213862
955	955	343.089854194667	129.413511164014	654.49789242117	520.061725768814
956	956	344.632383580766	109.370368175291	687.616525123963	522.374568817461
957	957	342.718799633792	133.748460918329	687.90244590502	527.273226214124
958	958	340.766667412297	143.697461103001	672.094357762919	523.413761276953
959	959	346.271996557816	158.066477262434	681.380609874235	523.94661907481
960	960	344.154976118283	140.822996392144	683.618459303588	523.620419004454
961	961	348.908113214393	138.963184965087	655.399241855784	525.534487190405
962	962	345.400715552962	135.869171579101	704.249975238398	526.158409253484
963	963	346.397479772178	90.1669429046769	670.788892819778	531.334593592156
964	964	340.275620156319	139.425836321574	683.261184984109	520.613470771329
965	965	346.050242798578	119.576865986648	691.462907807194	526.254132004079
966	966	349.999678311305	105.656261007098	669.277343055682	522.909986197642
967	967	345.962836310675	150.988070311993	676.398996049767	521.747196035583
968	968	341.234412121076	138.312814583575	684.425262070479	523.593284502796
969	969	344.994473703299	139.865638212759	666.849523907596	520.658092052537
970	970	344.149015415778	140.367952076151	686.150951722135	521.689246331143
971	971	340.620245939301	124.694742277922	693.368052650722	529.507901691049
972	972	343.940357609012	138.165753232618	694.229398918886	524.326358958839
973	973	346.932017600332	127.332352358376	650.722406420317	520.504942551105
974	974	341.179686559064	129.705037315693	667.811636112976	518.509190956443
975	975	342.518743096845	139.220623313196	693.0480241542	522.942029526478
976	976	346.918530533228	95.9243430546389	658.313003531075	525.918005774468
977	977	341.291568328213	140.866562862606	688.466430026949	521.359771886614
978	978	341.945705423163	118.054170611895	647.269536598411	524.594715548013
979	979	346.601490467432	141.194661765848	671.79163628363	526.045309698703
980	980	336.766948042093	131.399993454029	699.072957748092	524.150399064778
981	981	348.812851109639	114.405990987685	664.940426319997	524.320961652327
982	982	343.967447565987	142.548998992864	668.599331761654	523.903997337475
983	983	340.724681832167	100.71434408529	673.700759139901	524.95752105075
984	984	351.605226862923	118.815955034941	667.54943497177	524.090254763425
985	985	343.655155123314	134.448717379211	650.102109473425	524.125369489517
986	986	347.152147714906	147.702852157294	673.962723210902	524.424610468564
987	987	341.023917188929	119.90843523399	658.551679737758	523.664010549069
988	988	341.627888307463	150.813896134675	683.270716491798	524.894540153847
989	989	348.063084346219	116.241748367927	672.989976616746	521.50174653156
990	990	344.377577208966	128.30163372385	656.970215703937	521.78959254795
991	991	343.311048302707	98.241024776947	668.282083865948	520.529034508219
992	992	337.963954524961	134.071436195183	645.879069304687	523.745864638742
993	993	346.548720674876	148.555682662779	669.353615762923	524.113121545438
994	994	344.866764663377	144.139331040308	680.698200757155	526.31884073397
995	995	342.236062027128	102.496149839832	684.223771873698	523.843393896537
996	996	346.134265227486	134.2019307463	655.717072807382	520.878859816628
997	997	347.516118268927	133.428355419455	679.878391422077	519.915900998044
998	998	346.726366768673	122.385914288461	685.473792554767	519.485119867407
999	999	342.654679425225	130.147367331352	695.046700747339	528.897794357439
1000	1000	348.780951485079	119.902208215952	688.068216960239	527.406441426743
1001	1001	346.580760039848	161.473595490896	660.307905802672	520.895019649155
1002	1002	347.303798564345	142.285823664246	643.395699228317	527.110548384897
1003	1003	344.943105103494	164.602865292749	686.460397194642	518.77645236223
1004	1004	341.733022404516	129.200785219242	670.72554342234	523.277818616727
1005	1005	339.553706394367	114.285435547043	691.028648883062	520.76942251742
1006	1006	341.163348441073	118.338580379762	684.507523757136	525.536153108545
1007	1007	337.407249749775	110.20044526115	654.945219090736	524.21627599066
1008	1008	340.484351460018	100.343273340619	652.531732581487	523.993950823765
1009	1009	347.670941812404	144.985071004365	668.877038328764	521.193829049
1010	1010	344.016676687012	117.686817419219	664.218023958765	518.920469499774
1011	1011	341.686183659497	138.617197060668	661.953160214318	523.854355035014
1012	1012	351.296657820354	126.108901193889	691.950280086488	523.172983015165
1013	1013	348.090481622252	127.407828016274	639.118487537813	519.678712894378
1014	1014	344.906345721296	132.709974102623	668.80855378226	524.328971289096
1015	1015	342.422304937491	125.701454197688	641.569086128605	519.064456998498
1016	1016	343.730165629964	133.717053737023	666.744662562143	518.950251886124
1017	1017	345.396605252908	117.724913937397	629.961425222952	528.935683905842
1018	1018	347.940842668058	180.50573763602	679.506218680401	523.544777504242
1019	1019	343.908783589869	141.072555082522	680.144602945214	522.871433697366
1020	1020	345.391440227936	127.761739804678	677.918552886675	525.912026125085
1021	1021	343.861728525892	149.596970301899	656.977008976931	520.481029128217
1022	1022	340.338517334988	107.515939538759	723.992157905619	524.023856251593
1023	1023	342.452916949052	153.52807259818	667.34447775962	527.747883139342
1024	1024	345.170482991223	120.193597840524	669.252833875013	525.995675660119
1025	1025	346.0935503896	157.217891100144	654.258094293231	524.082860843568
1026	1026	348.073485198906	128.674976825799	694.298194602096	521.996180909966
1027	1027	346.878703013572	133.967382505822	693.14313249187	521.677810586672
1028	1028	340.686009643256	118.241301769528	690.207540894798	521.123793437328
1029	1029	336.861767007834	128.330947294385	666.623996911971	523.470068057144
1030	1030	346.46715930198	135.025074185245	695.391537795689	527.521757043783
1031	1031	344.270662590385	154.430042905998	659.473248658988	521.989166006824
1032	1032	346.386045734455	130.930720922998	633.878992318263	521.506328953339
1033	1033	342.909724277389	155.702301115251	684.54520062795	524.559634695307
1034	1034	344.397931836849	122.592977696245	651.161451855108	517.398117061641
1035	1035	342.734495951446	135.835034689592	683.291681245108	524.117821239629
1036	1036	346.744005601792	159.365742774364	669.820409626449	522.527429216391
1037	1037	347.087054313389	129.642369209314	736.361918358104	522.586837471601
1038	1038	345.792185457259	117.623176520669	663.609534858171	526.303223761953
1039	1039	343.113088896688	132.565423957111	674.748213417385	528.084891467489
1040	1040	346.934906770122	125.075021731614	685.914013516072	527.587156132599
1041	1041	342.99345157781	120.107832660818	675.242329080298	519.25450686937
1042	1042	346.252499005668	134.50060439404	680.155328560946	523.674049310229
1043	1043	345.495003818502	140.6990988965	672.674712640512	521.754241822977
1044	1044	349.688912497243	140.971703768952	671.398486413173	521.18972566812
1045	1045	345.841737252116	139.376296189597	685.336128977849	522.143775098898
1046	1046	346.0156943321	137.780863891531	714.509268448661	520.748655570042
1047	1047	342.587337833191	119.464173979347	674.226072013076	519.672142767106
1048	1048	342.044166646541	131.192773511437	657.626133433221	523.092658309388
1049	1049	343.432644533401	127.461663919565	645.851681554912	523.351642662411
1050	1050	345.81757628955	113.553714231986	655.139969158118	523.190406946255
1051	1051	344.888841833899	155.14391590195	670.013006791692	523.639947765281
1052	1052	345.827399656342	109.356411972989	663.276649922529	519.32213312214
1053	1053	344.754552439263	123.322066544291	679.637574466944	525.563814410989
1054	1054	344.496633134829	127.249091950653	635.610662020641	522.212523359282
1055	1055	341.047795986928	145.267134287999	652.721619086085	517.918632088823
1056	1056	344.988571784029	118.830460361725	677.28018572619	522.040467482011
1057	1057	342.184551844146	135.915598377212	695.83982793253	525.21036493235
1058	1058	337.034722674106	112.661795316009	669.831134496035	525.39462982777
1059	1059	343.381724930928	136.562475302312	689.296103088648	524.475785833815
1060	1060	345.406908080691	152.866373588704	667.994939222419	527.344423291505
1061	1061	342.125651093866	145.251744233784	673.700617871535	524.894319787371
1062	1062	344.678067448762	113.694406691922	665.973457680099	525.604607324324
1063	1063	345.026502980547	131.096733254851	673.494414441387	522.267862432841
1064	1064	340.375999344232	93.3109702748794	674.552735585763	520.426704127706
1065	1065	343.283549680491	121.920057057649	673.12606384424	520.471940829311
1066	1066	349.824065411505	133.959511762329	658.048264884334	521.288160218987
1067	1067	339.09091119318	116.803596448556	661.60047836456	524.767184233473
1068	1068	345.922516154691	143.544624962912	702.088180568529	518.227383203156
1069	1069	346.429354784826	135.183476527563	647.920644787859	523.692036208139
1070	1070	349.158350304335	154.642314115504	664.226566317367	523.979293187318
1071	1071	344.486900510775	129.077639373924	646.532561471499	522.710962987559
1072	1072	347.754887815936	108.144281884026	647.692744003224	524.747643293434
1073	1073	344.41475069267	131.916837881992	702.07133051994	518.676810076358
1074	1074	347.87407887241	116.791884911515	680.673948310241	523.197443747009
1075	1075	345.641023694938	134.42171671595	686.884798960738	520.310978541594
1076	1076	343.168631974768	125.971911264418	668.247752893926	522.869515388302
1077	1077	343.425500171477	131.482568633184	682.989301696767	517.568750078288
1078	1078	341.560175006824	163.502832646165	634.547748497118	520.421875930442
1079	1079	338.792609508568	125.508811277518	663.971935083337	523.583352973189
1080	1080	345.519414892899	116.596501342728	685.187199125848	527.149374682541
1081	1081	338.334776850875	92.0283262326274	629.131810727773	522.405386296945
1082	1082	347.456340482782	119.735566019679	659.86883079329	525.038172729997
1083	1083	343.065622778639	124.625559557663	667.01644040823	523.279702097935
1084	1084	346.458954780142	134.903360792034	693.074113010882	520.753481714767
1085	1085	341.657884321873	138.554704394542	694.375145188768	522.105625519274
1086	1086	344.849671819629	133.483945893584	702.514308151678	521.595462134377
1087	1087	344.515101069385	168.944447147608	692.617963150753	522.029506031418
1088	1088	348.164215112106	120.260963949187	675.692896932991	523.377861673754
1089	1089	349.025473404255	134.671326557692	662.182477415569	524.202718859199
1090	1090	341.670570382041	132.469124339376	689.937276567953	522.708765441812
1091	1091	347.796040099375	124.748033864122	659.693918260231	523.809511477529
1092	1092	345.039089880821	156.915703774637	676.239413117581	522.758064599781
1093	1093	341.864315436034	129.211518539812	676.571087433999	523.548029051618
1094	1094	346.334754604945	116.633304861531	684.646467373311	527.300608662076
1095	1095	335.777797543257	142.94406011824	684.939831921225	522.566519581605
1096	1096	347.404579891858	125.545804050955	654.508040911002	525.842256298689
1097	1097	345.922957114381	159.495417029914	671.504484333939	521.873498892915
1098	1098	344.941506998568	145.292219748944	682.745610454305	522.07487508279
1099	1099	340.926096598426	137.281030051258	667.284607146853	525.567909857801
1100	1100	347.537323413319	95.1287633730264	671.32077898595	524.779583700179
1101	1101	341.318655799114	124.509781129014	704.232651083763	517.126580084389
1102	1102	347.26937980394	135.170601061654	693.518701316677	523.795731440718
1103	1103	339.727569418594	115.836711403039	677.880916780846	524.153297873134
1104	1104	342.963868113485	113.982818812458	680.987870457951	524.040513767785
1105	1105	348.054525959251	119.261861293796	672.962699416914	518.069457597035
1106	1106	344.377364999467	138.993353322113	655.634227293245	525.582927501924
1107	1107	349.505496782859	134.553616819353	689.873191336223	514.500652403646
1108	1108	343.472050625939	136.091298024961	673.057397352186	524.139595962001
1109	1109	343.588439501544	122.383503481927	700.094655363968	525.478569562672
1110	1110	346.454204952653	152.22710314182	690.856921191868	524.5324973462
1111	1111	341.412063007469	98.7307977482308	677.26609150554	519.493720984608
1112	1112	346.209546727165	125.437770925632	653.221761625698	521.228464680413
1113	1113	345.871973825449	143.431687836767	653.535401737897	526.219937382881
1114	1114	343.025539832229	144.240653913587	654.298741861101	523.739947661532
1115	1115	343.469278482282	147.469913667569	676.076127276451	519.653327688481
1116	1116	339.977706374377	157.200415106488	669.523047343355	520.009462498878
1117	1117	350.050242225113	122.390283180806	676.302828999227	522.281755646703
1118	1118	347.784658096228	128.703305633533	661.085764164339	521.593891979884
1119	1119	341.87968708753	138.524554351926	661.310194314512	523.479225233631
1120	1120	346.9427206041	144.884907099896	675.544920744385	519.094811033297
1121	1121	343.170944147433	114.939714019003	671.89551309119	516.382929834059
1122	1122	348.941604472572	111.161298838075	659.637404965698	516.261484475986
1123	1123	340.252639249887	146.904681587809	701.151293242094	521.901427593142
1124	1124	340.924188141515	164.121073542483	657.269119647541	521.285908030538
1125	1125	347.921600698891	161.843917623657	660.866454120761	521.819489681142
1126	1126	348.419772086344	136.142955335238	654.764067391026	527.774576750473
1127	1127	340.792961633551	117.247619328573	697.49692223585	526.592332691557
1128	1128	342.491175361941	123.45762626428	642.947627149707	524.379922413016
1129	1129	338.581868324661	135.37198599851	682.406241919857	522.874596662619
1130	1130	343.073968608778	129.668474248387	641.94319376576	517.959333624652
1131	1131	345.923261718093	120.688200771217	672.207680006802	523.698475470908
1132	1132	345.569533347305	134.706716973766	674.763361521137	523.896416137216
1133	1133	343.565889491188	128.916615274136	663.580742845622	521.127629900744
1134	1134	341.176656102221	147.779082500383	699.668695137937	522.332149177971
1135	1135	345.864806213412	116.706395930389	643.54866253929	530.076193860048
1136	1136	342.918797053536	141.731646002566	703.839827241717	520.408507960234
1137	1137	339.134839503099	131.22626270677	643.507323080447	524.752681922547
1138	1138	342.597428771326	150.56236321644	672.371543412861	524.501007860722
1139	1139	345.404696872765	122.648328075039	665.613269653914	519.915146530501
1140	1140	341.585861001201	125.284064260188	708.735629404608	523.799511548844
1141	1141	345.335861611159	120.246929872246	678.940267825439	521.178804883862
1142	1142	343.28540745222	127.458916471275	677.326815412067	525.053358987831
1143	1143	341.343234471703	144.930625834902	677.072052447365	527.00049434671
1144	1144	350.880860444615	132.023842354975	652.137664783082	523.115602041902
1145	1145	348.145303034299	114.456139159416	654.307769127523	527.665546728834
1146	1146	344.657168995454	112.725171705283	661.765683834216	521.741314163063
1147	1147	347.402641871209	135.115139251029	671.415227456175	519.175907000008
1148	1148	343.083977488	158.273245552221	677.252069438755	519.660356531184
1149	1149	349.49909233109	147.820553923634	674.894359739382	517.265791850426
1150	1150	339.719511618518	116.530542150977	682.578315569263	521.334850277009
1151	1151	341.887895067167	98.9679755693068	673.103915737655	518.508915886872
1152	1152	348.035514860404	146.279819189837	680.163055093417	524.736739160999
1153	1153	343.581037882438	158.524074107777	662.023852603676	521.598102873374
1154	1154	342.661498842894	131.376958660572	652.324082327787	527.1671022794
1155	1155	342.864928608663	155.127127212594	667.377145983427	529.094772999191
1156	1156	350.567792417736	105.570004166126	678.019020040442	523.894284309149
1157	1157	343.061093954996	128.733995704293	677.412272384087	521.89236032253
1158	1158	343.945742478029	131.001357164919	666.854464788713	518.18169140251
1159	1159	345.248075922173	112.86953884787	653.939277834678	520.534216298032
1160	1160	344.159638114215	131.066746999994	677.306254783155	525.633366472524
1161	1161	348.558716741111	139.305157999574	691.712833612258	521.8885121236
1162	1162	343.156524347808	116.374866579	689.538949844248	529.145916915096
1163	1163	341.729343762204	128.545588671954	641.543083544782	519.860467093995
1164	1164	343.775916584859	115.491874751114	660.706206157581	525.186544308398
1165	1165	343.150317947485	111.148983023214	656.038828542015	516.251088619974
1166	1166	347.379531048982	103.279666280933	703.101227978196	520.69853138527
1167	1167	345.667055491114	127.405093074854	626.398509192937	526.191598169974
1168	1168	347.436561731896	171.410759930507	683.601032517267	522.5511584282
1169	1169	345.23603932397	170.365972536681	664.572341095438	521.573070520291
1170	1170	346.306055625289	114.029220102006	653.374851296843	521.771456469961
1171	1171	340.709418302745	143.375791697782	678.847875492864	524.106976286524
1172	1172	348.587240369064	131.560394688614	675.178678716634	526.428366887982
1173	1173	347.31554996243	141.575076863738	659.443218849728	523.915599447454
1174	1174	346.460906786316	151.921642641648	677.585266916899	519.238290852107
1175	1175	345.321515886884	123.951124789769	678.687114954415	523.559505744175
1176	1176	342.888297181785	134.752847559075	696.853963575753	528.595536550937
1177	1177	343.070301488914	134.983300010506	664.488674117857	524.545052618089
1178	1178	341.662532492073	139.721953588737	665.340718052088	527.050336728389
1179	1179	342.080816164371	149.693089463189	665.335898677867	521.864432090942
1180	1180	340.587681165424	91.2959824007641	689.975218600016	525.502511038867
1181	1181	339.245000926482	152.614400087195	665.849013289833	521.263267785817
1182	1182	343.138141995092	129.909887269077	678.932210467781	523.108530969519
1183	1183	343.725323799173	153.698561979843	667.201413957127	522.057799401164
1184	1184	343.09799894107	144.056641684241	660.763654893879	526.172016818094
1185	1185	341.788358326572	121.461564603105	685.759559068305	520.097192190039
1186	1186	347.33605071442	151.117706050971	672.270028669303	522.056703402095
1187	1187	341.730154782868	135.074873139363	668.557379769025	522.905218731836
1188	1188	344.8056196978	125.19777644138	684.810389216671	519.70871099586
1189	1189	351.200309874916	118.536897787206	672.528953206264	519.642884964075
1190	1190	348.034393354793	136.540911767737	680.228674972022	522.350490279949
1191	1191	346.915596246929	129.748678498435	701.13601606844	522.722715978578
1192	1192	340.427990530409	144.978896943037	694.710832212123	523.239433891267
1193	1193	343.209706572038	124.554128672586	658.065856481096	524.789416198655
1194	1194	347.967704192913	104.426877207374	681.349458799044	531.608154066299
1195	1195	337.150165174726	125.373198818891	681.740540373063	524.771836121287
1196	1196	345.292014050071	120.535061554861	715.577516540259	526.277967517313
1197	1197	342.458116103064	158.612530878606	644.7662558874	522.825246768911
1198	1198	342.836700973148	116.554089530648	683.382530874015	519.454562871138
1199	1199	348.413115113529	91.0149876764688	658.237581668637	520.991135545132
1200	1200	346.698276756352	135.340363925533	676.083965871202	529.698816358579
1201	1201	345.816205881432	124.068626343458	685.688516809679	523.520743653905
1202	1202	341.002109405804	132.688725637396	688.665865939005	522.773040503501
1203	1203	347.094065996507	134.689535922725	670.69287795145	520.071354660058
1204	1204	345.262056806242	135.306251861392	645.802567093342	525.58130814117
1205	1205	346.019266497374	160.873362607595	663.122354691431	518.948918226887
1206	1206	338.285327097115	110.730682888407	661.306907483248	523.636747223197
1207	1207	348.292639871122	135.635764256501	646.133401070514	524.379157790214
1208	1208	344.799410240004	131.621459852152	645.016357027437	525.250950162739
1209	1209	341.01149988584	137.469061668396	664.715880383916	526.739005967825
1210	1210	343.971280446278	136.636197249999	643.859188532928	522.600375755108
1211	1211	346.009622530734	134.164014180773	666.104503313044	522.152883804085
1212	1212	347.48405280705	125.200764243698	651.603729948985	525.247005962851
1213	1213	348.870240387651	109.622593989132	666.630533485996	526.742998718797
1214	1214	339.709100825856	130.895334126972	711.159010426897	526.122194324371
1215	1215	344.654439930728	125.220350133072	654.640256122478	519.779919495885
1216	1216	345.505032635265	136.407167790359	652.875238165551	523.323479484576
1217	1217	344.213003591807	143.07492695105	671.891511945728	518.804909055126
1218	1218	340.367380810169	144.222730194358	663.491020239003	529.420074556334
1219	1219	341.939035905214	134.009550922885	692.999701763752	523.891981778243
1220	1220	349.292036109952	103.11002546356	668.124964456342	525.07492504836
1221	1221	343.136519344734	133.332412930224	660.665864669489	523.703771276824
1222	1222	346.774366168585	118.086974266731	668.496618502256	521.708625851513
1223	1223	345.213723907246	107.690115031185	665.4131980618	522.958420546329
1224	1224	348.829368679912	133.642760604497	716.102568021894	524.083223302337
1225	1225	343.323695329798	123.479685397045	644.055219326963	528.285771979413
1226	1226	344.845799935061	126.21911012171	647.932337716845	517.576574751051
1227	1227	343.83606915907	133.196957127558	664.23636482038	522.844833199696
1228	1228	344.764555692183	133.711047472773	676.893828283608	519.905636801515
1229	1229	344.639159564574	136.113024974036	677.864534325853	525.384247453409
1230	1230	345.831643036455	144.137477146751	644.889858333933	519.93534546606
1231	1231	342.102519805375	132.704704450337	664.736244229983	529.909444976236
1232	1232	347.546851498216	142.467164481807	675.616103514776	521.058847493323
1233	1233	340.750843808849	131.770755706316	667.753383044131	518.870595396148
1234	1234	339.113396451433	127.745375461353	684.727846622029	525.075097659902
1235	1235	342.391774423092	134.004841746981	671.499701018495	520.35082287204
1236	1236	339.885766091087	128.064326319879	645.328655095876	523.458859418323
1237	1237	349.993982328116	145.828084887343	673.020652714531	527.466668280353
1238	1238	344.433092286226	121.666771484256	657.134080759159	526.395881280523
1239	1239	346.013464039927	152.468523848218	675.651648667128	520.300856066245
1240	1240	340.949560255443	134.721384087734	666.191245715404	525.071777823004
1241	1241	346.654743555098	164.464835345773	690.66470854662	529.108087016014
1242	1242	345.469865764234	159.957925064052	664.442087369554	521.429590400402
1243	1243	344.078057402711	138.973209228783	671.723073045929	520.597044253282
1244	1244	341.306064354721	111.970492864786	660.08276108426	520.949901836372
1245	1245	339.445236677149	126.376136468957	667.49562354267	521.515330960359
1246	1246	346.373330433866	133.006499521116	662.360964952333	520.915771990133
1247	1247	341.663406333177	133.937669582881	690.576468230013	521.125189929833
1248	1248	342.259180902656	116.285440842352	666.223921427943	530.249892849634
1249	1249	344.867778491106	150.798198418832	657.222710179312	529.886669284886
1250	1250	343.070581638139	146.779531484037	664.014534191431	525.533612859067
1251	1251	346.36771331059	116.723527763818	693.419196196724	523.667592236238
1252	1252	338.490531551293	147.951367462644	664.72052302774	521.829092034025
1253	1253	339.588114644215	165.53059539762	656.826402766962	518.293016101394
1254	1254	344.202496110195	127.66946510208	671.063845065054	527.035171666709
1255	1255	348.511882088211	133.781245511407	693.969455003729	523.036368196058
1256	1256	342.678428633304	110.904391929537	650.072241573112	524.280769043453
1257	1257	347.769765181202	141.973936742502	684.599429692255	521.843432363917
1258	1258	341.197130388405	140.762325066687	675.110376495797	528.021988742725
1259	1259	341.409928997126	136.594713453089	674.692364766695	526.472806796345
1260	1260	343.785434840524	135.981615899147	664.802147113726	519.363900213259
1261	1261	340.313598495041	124.572823172175	659.616460836596	527.340272477063
1262	1262	341.189505268195	126.05291443555	667.252074383931	522.489696781836
1263	1263	341.793715167692	136.014627110795	677.103473809019	519.280178758009
1264	1264	341.182130300286	113.973913526875	676.879783057103	524.229851169976
1265	1265	345.394640086158	128.827523076866	696.720440206685	523.901551318019
1266	1266	341.723626360541	147.136682082993	678.337721451526	524.726497490483
1267	1267	341.688873593709	146.206098604977	698.610116252087	528.939084851663
1268	1268	348.404267407525	149.835255643181	670.055796283001	521.366831737333
1269	1269	346.368654415302	160.354034724317	665.61524860943	523.074542013448
1270	1270	343.527538043162	167.230460744317	653.141833238323	521.291552243086
1271	1271	342.624042621804	141.516498591777	653.893650965452	530.141019971247
1272	1272	343.868777037491	107.655595321047	656.824396731985	525.778801407136
1273	1273	348.086225513652	155.024236228892	651.021340135162	518.802849605107
1274	1274	345.395711732995	92.4632794147097	679.902951362128	522.462117581255
1275	1275	345.108616052489	141.132044649544	666.799959965399	521.519387920784
1276	1276	343.38948816795	142.227921434773	677.585062534573	519.893399117945
1277	1277	339.668177885322	154.733372399675	688.463753926532	527.118380647553
1278	1278	343.633684353484	131.943282889583	651.781319037908	523.053109072003
1279	1279	344.870853488958	129.05051331854	664.760304189073	524.256862959085
1280	1280	342.85745192631	137.981363581356	659.021182574075	528.143445292263
1281	1281	343.698355474503	130.568656038936	642.300872947169	522.041444437775
1282	1282	343.366885050891	139.846850344513	623.135077527421	524.044123532742
1283	1283	340.152702418	133.741643080948	691.889637414344	521.118383167535
1284	1284	347.439186917359	140.90085207436	669.413645984086	522.124158835633
1285	1285	343.821164473568	137.458166227842	674.842509523064	520.319744419206
1286	1286	340.706547465648	124.045932757306	663.485601966959	523.020999160864
1287	1287	344.92222275927	114.789703813986	696.097114157465	523.548712702703
1288	1288	339.487653431904	128.043509266751	666.159330308892	525.174443337283
1289	1289	346.607588845629	109.864609231428	670.042581555879	528.950371465183
1290	1290	346.292705267112	117.635500961393	694.38707256697	520.630000523264
1291	1291	342.757151635246	130.193464214642	665.122374669051	521.408360777815
1292	1292	343.83540583488	116.57599799036	693.599384765676	520.161585085481
1293	1293	346.601669302271	116.502709286942	691.719705528828	517.071151266064
1294	1294	347.547138215713	118.798276315636	654.903687185291	523.291801136663
1295	1295	343.218147880318	148.389499251452	677.220171364121	521.293261278579
1296	1296	343.715698329329	139.44795677864	676.764049198736	521.745594855777
1297	1297	347.918426026792	146.676299593212	648.310013532172	522.006631650121
1298	1298	342.094223981054	97.2940942171986	662.548513696837	521.769495052314
1299	1299	345.507421381217	127.170924791728	661.477335241028	525.580569717661
1300	1300	340.406342583374	126.906544253982	669.215153569112	526.816490778887
1301	1301	335.245385331942	133.334201131947	647.247733397666	522.002647681925
1302	1302	347.710379932424	131.542845005156	661.581274819434	522.316283388414
1303	1303	339.643438590638	119.93922245102	662.387658059183	526.853233006074
1304	1304	339.886011550004	106.132655170831	677.055620939788	520.265843982655
1305	1305	341.553619079129	149.295626986415	672.220601656624	521.793054924614
1306	1306	344.846914849842	114.067947336398	650.78061043689	524.856649253546
1307	1307	351.264960221671	134.210365011393	654.189737894691	519.865397336785
1308	1308	346.447301789687	174.224044079052	638.463691182053	524.521087351291
1309	1309	346.608716004277	109.886591457436	703.334429577723	523.074615493788
1310	1310	346.889791321425	111.766536182667	662.16052579882	521.536148333687
1311	1311	345.90024169542	132.968825502054	645.973733240629	521.575864102743
1312	1312	344.410514396706	108.224431955314	668.766512873554	525.20676874703
1313	1313	343.154079597138	107.245715593867	656.188054190403	527.001630608839
1314	1314	344.737474427863	116.954060088814	713.142482752919	523.077810501124
1315	1315	343.457460136121	130.33412938479	683.198725942271	522.115874624754
1316	1316	343.579508468451	125.193210620525	682.664242452551	524.465954422292
1317	1317	344.282264937204	120.924468542782	637.467742520279	520.871662324064
1318	1318	342.093692370985	127.742743104358	661.482171466526	524.342541243712
1319	1319	341.929222540649	120.135928015855	685.458495403773	522.029340136257
1320	1320	343.329742686826	108.221304639447	669.868598615705	517.36700992176
1321	1321	347.384070803899	152.022656577911	658.892077109757	517.747651472342
1322	1322	340.877056243175	131.538684173908	635.32109195587	522.84655127893
1323	1323	344.390460652863	143.087417973567	661.33853248202	523.792465706742
1324	1324	344.539555239094	140.492038673603	677.416648981919	522.547576755279
1325	1325	346.451681048339	150.655537158382	662.224336171382	522.419228858448
1326	1326	346.10146490843	128.712442953622	671.188267962817	524.922442182891
1327	1327	338.867459613672	101.798979206138	644.338518796671	524.989816442618
1328	1328	344.588840147975	123.585916541488	670.284514325357	526.639056995845
1329	1329	340.280166352956	140.77822711272	661.00198434135	527.251015976452
1330	1330	342.882044557547	137.856048018547	669.746544155402	523.866856309939
1331	1331	342.849936853686	137.079178132913	674.181372860559	520.605281011801
1332	1332	339.033258574014	149.581331465212	686.558714300453	524.674155914502
1333	1333	345.981646814991	149.103062779263	656.287158674914	515.256751776778
1334	1334	347.781591630708	114.79234335952	666.814826304874	526.484247660469
1335	1335	346.882298156823	115.994705101002	668.992189236911	520.714196903598
1336	1336	341.098979786149	137.58973324276	670.139686918918	519.483346964355
1337	1337	345.932714328753	135.109589719819	692.785202820456	520.989642216796
1338	1338	342.148651600607	133.312630572012	668.889115378209	520.512534600549
1339	1339	346.951362307666	118.785535341081	679.324730650416	524.197338297798
1340	1340	346.319818888567	124.843154575294	640.908133219006	520.78215591129
1341	1341	344.208565287461	160.033547343003	684.843225897823	524.543766822135
1342	1342	351.34777502871	141.311430035962	669.741889332746	524.941799655113
1343	1343	346.637421402632	125.305149451518	704.2364679702	526.659851031853
1344	1344	346.231310697753	137.107168932378	681.284234283289	526.341702876612
1345	1345	353.77746461889	127.252212399845	682.98943301081	522.425547832844
1346	1346	341.878950963247	149.789479809914	689.632245051587	522.983093410009
1347	1347	345.509221587735	103.384081960245	653.974819952462	518.797230002418
1348	1348	342.516107806584	104.200540564327	714.793755843264	516.559094078543
1349	1349	342.90546376204	130.353153851899	689.017862009895	520.835006638159
1350	1350	344.808310801013	137.844210584506	652.216673023216	525.992464072777
1351	1351	338.2842640339	138.635668372888	665.042066322365	524.123819358036
1352	1352	346.657015783284	118.869357099155	685.94684209998	520.777376972265
1353	1353	344.209380783904	129.161201701668	669.324197620642	525.819978779323
1354	1354	344.863800411309	106.834923299501	713.842865815395	525.01345164948
1355	1355	345.245415587599	145.331077314055	708.355372895823	516.974675900972
1356	1356	342.692780123481	113.777283531347	658.912083074954	520.171549968927
1357	1357	347.874579052684	139.826086520768	640.680888926603	525.456539271497
1358	1358	340.335860166901	138.837728246999	649.829783483199	517.324756600145
1359	1359	346.07691928098	148.317761283921	658.406499288346	523.372487870426
1360	1360	346.179335806689	130.264054111704	696.086694250609	517.541443372258
1361	1361	345.56181411721	98.4164832986771	657.198166601011	525.578790052393
1362	1362	346.19341803792	122.423984882999	662.74068053894	524.629066913644
1363	1363	344.364359346705	110.782260793618	671.756084750055	521.763429901793
1364	1364	338.330378862073	128.426093852849	654.906837010025	523.351303050692
1365	1365	343.325745325562	106.157860177289	680.71478096103	526.289469393763
1366	1366	346.153201841798	154.965121257658	684.019998224422	520.890910364889
1367	1367	338.814743580564	104.601299310805	650.566147673963	520.906649717357
1368	1368	343.371890365743	145.476996497546	691.232819475523	525.088155879888
1369	1369	346.256118977133	138.337907104198	690.011566925148	521.198633033715
1370	1370	341.998191515045	129.897074739643	655.321050478746	524.282653315021
1371	1371	341.266539403221	121.84291178167	668.33531148648	524.195012920083
1372	1372	341.3723842393	146.035565098265	664.611685922599	522.964443750143
1373	1373	345.699155837297	138.310227437726	674.53791625396	524.368793386198
1374	1374	346.66611092118	108.979151742309	653.662158417269	524.302994598262
1375	1375	350.579656681469	113.048078266643	675.187460857889	518.408398577713
1376	1376	341.126487482651	127.90482583678	677.850597165509	522.892531532041
1377	1377	344.750450093698	113.154572243718	665.715476002616	523.027268651276
1378	1378	343.062046296696	153.298415969801	670.787831993106	520.446627808105
1379	1379	341.577872001565	114.506271039532	669.042162426573	523.428787122392
1380	1380	344.205588386192	132.109220110382	686.176128511052	520.601900739195
1381	1381	342.408203598422	106.059554098724	667.415688968626	523.704229255505
1382	1382	344.335409865759	121.419833647009	693.128336530246	521.494697567745
1383	1383	344.577577777572	130.691410875128	666.552309292043	518.03894361055
1384	1384	344.089543994305	152.368071826102	653.747984733323	522.023146255952
1385	1385	343.512723079972	117.366761686711	649.936686976881	519.653666189767
1386	1386	342.991393779377	121.126236563944	646.365296494029	518.00240511822
1387	1387	342.62683901429	124.257599432792	668.391987070973	527.10530688334
1388	1388	347.65952869193	145.97542491385	679.029159861293	522.740048078452
1389	1389	349.662470255558	131.252699967025	682.028050578471	521.21865843759
1390	1390	342.90039102317	131.824113995119	701.351521944276	522.767364775799
1391	1391	346.262373838464	151.947526694057	662.026879873097	526.264294767663
1392	1392	344.51554461281	102.359873223967	667.560372158571	527.090891130648
1393	1393	347.707310929801	107.826057881491	686.814956449184	521.46600227968
1394	1394	347.714063547215	159.820582123148	656.336282677864	527.940975160914
1395	1395	349.583338978754	148.314769935149	677.134164036189	520.960311023909
1396	1396	344.169762774321	112.583311472136	661.737975288269	522.126352184844
1397	1397	342.734918688949	133.850684655678	676.483311186375	522.09929689673
1398	1398	343.486866873151	111.488780154894	638.07121331453	524.554014429506
1399	1399	345.554179901533	167.111063044446	663.454386916585	525.859106446541
1400	1400	346.715709432583	136.903423095806	659.36926067152	520.275811242724
1401	1401	347.011303531396	130.965643026285	663.872769100179	525.0177390098
1402	1402	341.823523828847	138.702933426562	662.43705861682	524.378011488552
1403	1403	349.761812168873	137.31019453109	670.080686759861	525.977810939818
1404	1404	340.473550274421	141.318703248936	706.423780909134	524.708544523228
1405	1405	340.308938550185	155.970191034053	669.330918177435	530.892302070177
1406	1406	345.079690642816	121.748994296313	667.150225884703	523.948562167315
1407	1407	342.39713676104	134.434413351044	657.901204071151	524.627964501179
1408	1408	345.756228743981	131.068315233485	684.568114638616	521.239011083776
1409	1409	341.451479710891	135.511862667968	670.548017524391	529.174440705515
1410	1410	347.767804791394	148.702426197216	633.024950796334	527.162637216226
1411	1411	345.589859345482	129.414786463008	695.052589630054	524.627202757089
1412	1412	342.414954500739	144.505020959805	702.664691159612	525.608190005997
1413	1413	347.781370050061	120.653598655717	677.559648356034	522.394200729253
1414	1414	348.834390256783	128.494380173587	686.444346539219	519.701508895113
1415	1415	341.327754404237	116.046574640443	692.852712152151	522.544490541429
1416	1416	344.533094749989	156.356942128676	694.38440360346	526.349690894131
1417	1417	344.999290480994	135.073570491004	630.22686157701	520.591753287877
1418	1418	343.13861815013	145.681344096342	673.103567909137	522.332219266535
1419	1419	349.187196726543	147.959390807855	700.151735145037	521.333593013861
1420	1420	347.211987254151	117.166277999137	695.678497888017	524.17965441132
1421	1421	347.814780398347	143.728304175751	685.159777416386	522.892818418777
1422	1422	344.859006122646	172.749006833902	663.313789064652	528.061315497383
1423	1423	346.141487688655	121.999769184133	654.427925552579	521.634735179904
1424	1424	341.006193566167	129.071834495671	680.563784199229	520.290773460941
1425	1425	345.293310483149	123.247275264206	646.073785455981	523.721929699064
1426	1426	347.585898658178	129.613469241287	629.627782387077	518.644620109163
1427	1427	343.704415842508	139.079075735463	660.712844958583	522.222381351562
1428	1428	346.687440678641	112.805549961194	693.488678196522	526.197186730084
1429	1429	346.79883550643	121.483020788623	701.08789425239	520.980889375357
1430	1430	346.916692677968	120.432077505446	671.12073166094	521.102457193399
1431	1431	344.271968926635	114.641780921517	670.76191305372	524.299104933797
1432	1432	342.16639490202	132.254099900369	688.950822856585	526.227764984558
1433	1433	343.812264692394	107.536439347028	668.771981144209	520.721188182116
1434	1434	345.903448495203	150.377076952913	673.71469878302	519.801996160701
1435	1435	342.715186011179	148.103157003275	687.21313751441	524.728625274632
1436	1436	342.120251328575	118.02518662176	667.347626222413	522.837934283692
1437	1437	348.739826215925	101.529587576753	709.811022057335	519.469366600977
1438	1438	343.05841273622	110.208023941663	675.67594395805	521.675853992145
1439	1439	338.816358897231	112.960024325782	668.291019164544	521.419290528228
1440	1440	344.003841715391	168.616698582058	659.486125792687	521.249327364225
1441	1441	343.781864724942	128.183462056511	673.031405550845	518.558882625573
1442	1442	341.827308770481	163.211388349504	678.804775213356	522.670091288409
1443	1443	340.316065881188	118.326743940341	686.880030173314	521.488020030829
1444	1444	344.204370179838	114.399906873897	664.723877121239	519.336726610293
1445	1445	343.874589454039	145.814286104372	664.374093973657	527.839806327335
1446	1446	346.7983488689	114.094252202038	679.063550674827	525.570347242417
1447	1447	346.622873686347	109.174968775756	683.685620116889	527.030756617638
1448	1448	340.775702169911	143.640183023671	669.171211605324	527.273338709258
1449	1449	343.073348185577	137.652133082515	672.199765222927	529.406299962114
1450	1450	344.886596380361	120.18102413925	679.206916765876	521.31880111404
1451	1451	346.084116378517	132.457725915524	685.918358833919	523.790913625954
1452	1452	341.703760330116	125.33678168164	678.434438741121	528.467288467774
1453	1453	346.187336013587	154.863446680377	660.922018857015	519.117608871707
1454	1454	341.692840192578	139.966753341742	661.911245779451	522.832592812439
1455	1455	346.237768130641	118.146444495906	652.612805964756	526.044362489422
1456	1456	339.023698095178	143.453698625378	666.675597073893	519.580735361304
1457	1457	341.784266094272	124.232186935233	675.60736023397	523.37337548708
1458	1458	338.510323718246	146.795250560826	693.776717394441	518.266072942131
1459	1459	346.164199478877	133.500570399411	686.168008794654	522.456534999772
1460	1460	345.654230169569	126.600177274318	694.599155950102	525.028025869298
1461	1461	341.028793528235	103.267353296479	653.778439322504	524.349130721212
1462	1462	345.596617158594	127.356116473442	682.356153309797	520.305919335375
1463	1463	345.120606425372	158.262424845716	652.851001418669	521.055277684225
1464	1464	340.326294158318	130.455440650804	677.321009357413	526.810316431289
1465	1465	344.734432040275	133.426219112561	689.395407278111	522.238678288179
1466	1466	349.701659220748	141.034958377445	683.812557265258	523.525471492801
1467	1467	346.741222036179	125.544457361616	681.85057592247	529.000669250396
1468	1468	345.647264662399	120.927352452706	725.12120525363	522.139022745703
1469	1469	344.719140414895	127.500670758694	694.013360959133	524.161619895533
1470	1470	343.410315831899	162.906877427552	647.68948220356	518.14912429156
1471	1471	346.293285011844	141.66647823889	649.401772072696	525.457482730191
1472	1472	344.24198102922	115.363646592162	647.830982182567	520.571182921685
1473	1473	344.186678514923	126.145096141167	666.57393457275	523.450703336228
1474	1474	345.602880452425	121.690770688785	685.71545651519	518.852613348621
1475	1475	340.844491210282	113.435284576936	666.573108216924	521.45072685586
1476	1476	341.772164103258	133.332747755615	712.901249142974	523.389528429578
1477	1477	340.794853014034	115.914779969279	700.694026002856	521.332649646796
1478	1478	349.387516438498	104.238483373533	683.20152822944	521.274832439903
1479	1479	340.744744545305	135.787901918989	688.908117084907	524.831681565045
1480	1480	339.36982804337	128.143349423093	672.460430460229	524.391662169017
1481	1481	339.907109340729	118.117931709369	661.766654687339	523.725771059084
1482	1482	346.599284722658	112.271693914558	659.984196022126	526.59203457149
1483	1483	348.559815099815	142.602141468725	682.498819405964	523.51905252048
1484	1484	341.232858291112	115.900336797666	680.638326251416	526.617843647603
1485	1485	350.822768937139	145.569410775722	652.813765515749	515.98634543743
1486	1486	345.064114215265	163.040787295209	678.633877479658	523.763479699276
1487	1487	343.269795555794	109.065042314765	643.909452349592	526.205497229086
1488	1488	347.123306351237	132.351852184548	692.396733422727	523.343244881155
1489	1489	342.228432040788	131.286776036238	689.750798943961	523.504458420949
1490	1490	340.61629222577	136.391611003316	681.953912846859	519.458036415745
1491	1491	341.585524056724	137.332365242462	678.570176697885	523.092969575912
1492	1492	349.207711777396	143.111770451649	699.723639526445	519.032825266975
1493	1493	343.26203146393	159.550398960658	679.542141085723	522.763837643945
1494	1494	342.343538172143	133.932374874798	662.354097485837	524.215524830403
1495	1495	342.899230569756	145.673386384374	696.35567967157	523.303621666114
1496	1496	340.681433682745	120.816099479927	680.665956725325	524.300536916608
1497	1497	339.189717128154	137.785544153185	694.145099823219	525.548140357642
1498	1498	339.296723449157	149.484218767567	664.668230198403	518.675339685005
1499	1499	346.223936317819	149.213456637368	684.14873590374	522.260632039721
1500	1500	351.360889842122	117.309678052864	702.598818531499	521.78529251552
1501	1501	345.1488524379	138.696044125236	660.12272477692	522.03448122514
1502	1502	347.168753753317	143.094094656028	650.838730918501	519.205936026512
1503	1503	341.017567536127	127.160505251749	678.867787103832	526.468667980545
1504	1504	341.881269651337	106.111012483862	676.556733777881	524.382277139898
1505	1505	343.72622345021	163.043722603463	689.925938023618	525.166632620549
1506	1506	344.461672818107	118.118329813406	639.790381677423	516.825587982645
1507	1507	339.551599277876	120.9599912434	673.34272375622	526.371240200753
1508	1508	344.03085722259	126.573748377385	693.553132286479	524.406724062441
1509	1509	344.097754788093	149.246447383629	674.032546770747	521.712902430264
1510	1510	344.903420032397	126.27129991441	678.031357208643	524.580433646173
1511	1511	341.038726841558	123.28753218696	675.668954760811	527.740428031894
1512	1512	338.565381688527	99.7643933299707	695.780232395947	528.218520754259
1513	1513	346.79564765001	140.217038585427	685.263868420249	527.10922561767
1514	1514	339.690660676884	136.775190330345	660.420051765594	523.483953956355
1515	1515	349.333676180865	138.368064932308	682.81399832699	527.942868705644
1516	1516	342.069126415962	139.408749379664	693.240077014125	519.995935038269
1517	1517	343.610123259693	131.240343455667	661.723315913179	523.356641926658
1518	1518	344.36086112505	111.856135364984	649.782288514387	525.738970256859
1519	1519	346.10945484085	137.335395693882	675.435608537082	519.366891417079
1520	1520	344.862806244298	93.8407342960266	699.198034898885	524.967121076806
1521	1521	340.577696053967	136.648370215912	641.778463647052	519.596534312951
1522	1522	343.300874134496	109.745135761027	660.532304754796	522.767218919759
1523	1523	338.995937290431	170.686180990142	676.244003940368	516.916369677259
1524	1524	344.231683492343	147.642758056282	665.002921910278	522.70722221727
1525	1525	343.926435152321	138.70864146878	710.842664549075	519.197072150857
1526	1526	340.526224129691	140.297467644848	645.215127950997	529.191888257904
1527	1527	344.389779306995	156.688001220512	659.06411000188	520.686126890981
1528	1528	344.704050956919	140.159784062778	674.586240287887	521.771216715666
1529	1529	349.307531674683	134.054993268713	664.655226323806	522.317685520623
1530	1530	340.85237654482	146.324559228116	657.819991792023	527.568598718853
1531	1531	341.709307259611	114.324411905679	674.815344810364	523.067587286805
1532	1532	343.735629489712	152.244776953395	680.097457165148	517.928409709713
1533	1533	343.210660542179	154.583993918017	678.338577307332	524.747021240028
1534	1534	343.179224211551	105.557114152066	662.431918239629	515.81154132738
1535	1535	341.365653642432	152.699748021932	665.035697494794	521.687157155783
1536	1536	341.819879290286	117.743815074921	661.075231385345	522.597073756769
1537	1537	344.224671662806	108.76503354055	689.878620524359	520.562984686469
1538	1538	341.317610058728	152.517870429853	629.065295493202	521.638255933168
1539	1539	344.335568657873	137.3965922968	691.303853946041	522.541761461767
1540	1540	343.422780493916	111.850028414749	646.695922623471	523.866047810285
1541	1541	347.483258451152	107.849857267121	663.502796978802	527.39381468317
1542	1542	345.805471104707	142.040260841976	660.013542583585	525.747581222873
1543	1543	350.428649140619	131.04250333807	672.492195754371	524.147807300178
1544	1544	347.707395533309	115.397496861992	671.979955018401	526.150490890079
1545	1545	343.526751502201	159.458642253026	659.713821477323	524.13430351227
1546	1546	342.204627940486	140.714754647295	668.864158647643	524.931182539749
1547	1547	344.433443118475	136.590736855629	688.710720125375	522.770470705059
1548	1548	344.921769864331	137.19651638823	676.504023176634	518.648634443063
1549	1549	346.468372944596	102.446941508354	665.236650177615	523.020990243434
1550	1550	340.237993509846	110.186890923418	660.083135674336	523.469073347166
1551	1551	340.71873648427	153.204578050608	654.601218189146	522.168800059747
1552	1552	349.784200726595	109.48283338174	689.26838994905	526.003601597766
1553	1553	344.984644544733	130.49435763157	646.240412906477	521.204561014411
1554	1554	340.198353501923	139.555846442795	646.133427308997	521.500838171773
1555	1555	346.482003035039	119.133190874001	676.908999197268	525.000163322054
1556	1556	340.972197773758	154.554284445638	660.973869575946	521.35884107183
1557	1557	342.696185840737	126.641863813632	684.397456574117	530.985295394367
1558	1558	344.117785624209	123.952665798019	670.221998372718	519.362447310999
1559	1559	342.322541011116	122.287957687798	680.022011794225	526.466292100093
1560	1560	347.377410023298	129.267226150468	695.137842897721	521.518356762878
1561	1561	339.980227842711	135.320147761909	683.740852800107	528.099553922118
1562	1562	343.765420492343	144.445163289657	719.585181668812	522.830160461815
1563	1563	347.74471595824	111.00829016757	642.628526205811	521.375149586052
1564	1564	341.897842967936	133.679613045304	648.842403182043	526.218080618795
1565	1565	343.338498853393	134.006129498749	667.300234287616	519.128599855323
1566	1566	340.546837418451	134.338995013941	673.060250157152	525.213552837167
1567	1567	347.933008088566	136.224823522235	660.031927778355	519.186602818171
1568	1568	345.169742163758	143.027449988059	632.019185211072	523.033755139887
1569	1569	339.999601652229	162.774863744684	667.117311342609	523.37508677372
1570	1570	347.453673485819	138.02635470413	641.75586565307	522.348420492424
1571	1571	341.404645152428	113.533475193185	689.465816984041	520.750954775807
1572	1572	345.864806386462	144.25161033679	665.96284546783	523.448768985285
1573	1573	345.028365676473	112.922965637601	684.453271342962	520.746562258372
1574	1574	342.657327853521	134.188340195861	652.459586139797	520.795742111881
1575	1575	341.773919035932	134.969831221431	688.378848103301	528.283957838786
1576	1576	341.215357048414	126.611256464394	669.856732229601	521.327134025345
1577	1577	348.191818833136	134.044366957527	690.228042382037	521.961237682294
1578	1578	338.53459174446	100.514520591059	697.155458032306	518.832363701889
1579	1579	350.205152920705	127.878947519864	661.167354642835	525.220993238503
1580	1580	344.450151988989	123.038718820284	697.940986460182	521.186217269086
1581	1581	344.637733329584	145.512597515305	668.42661972822	523.842826590185
1582	1582	340.987574699837	130.477983374854	667.993317419046	523.486344287256
1583	1583	342.842766251217	120.728898061385	659.87047040761	522.748324199633
1584	1584	346.894277621469	139.089418951832	687.153318746488	514.880968439276
1585	1585	339.592605460226	128.155435854006	680.916153120251	522.712389998913
1586	1586	345.268654061326	125.501130083019	682.725001869255	519.845682573205
1587	1587	340.682772520156	99.3251593430844	674.066042816325	521.612728010694
1588	1588	341.840862441393	107.701184324254	685.879375052468	521.041532092314
1589	1589	346.66502613609	114.995059403556	645.93187387683	519.153164819843
1590	1590	344.879116798894	136.003898738333	670.309315126895	525.8172666555
1591	1591	342.359334128351	149.3887807663	684.889827357313	525.562063136372
1592	1592	342.32439638367	117.656101917137	683.103322926181	517.865649665382
1593	1593	348.371919508974	122.033323568601	679.499954104781	526.225857887641
1594	1594	343.390860479677	143.47623735823	680.665313257565	521.920813078803
1595	1595	343.896784939878	138.948364589346	679.71036365067	520.542000196616
1596	1596	347.145783802485	129.873611872953	645.341523402722	521.659239008555
1597	1597	346.320191875496	128.351535571726	665.076856759703	522.256087044911
1598	1598	341.699538469057	119.90656000487	675.097310706493	531.673595993773
1599	1599	344.783049172462	127.393567851752	661.662622044648	521.36312444959
1600	1600	348.797690710357	138.753085014602	672.979318937283	521.451601292131
1601	1601	343.659385523457	146.955957538386	656.992921175553	523.180052355253
1602	1602	339.523399073468	116.259730949528	664.362121743781	522.975688762523
1603	1603	339.756309040892	150.210623641141	672.437794024118	520.15471261566
1604	1604	345.398990961394	101.015144113625	688.736805266315	524.08629978835
1605	1605	345.472412475972	102.941556138823	691.959027755006	521.515336542752
1606	1606	340.062818725566	98.2058418411391	659.269004349613	522.206824121215
1607	1607	346.367053883011	130.396868854468	644.735718409973	523.77997858642
1608	1608	342.349713657705	139.795029217237	670.995677213252	523.868279036385
1609	1609	347.051377048325	86.7330996234088	679.209314315269	521.921051037796
1610	1610	345.087565285655	147.68496242115	660.663886560253	524.762537682478
1611	1611	345.915653850665	99.0706742876109	684.812187964856	521.593928759563
1612	1612	343.805735985524	153.551446588055	659.255272171895	516.615641630009
1613	1613	344.945580385306	122.680113411985	664.374840853118	525.512720043277
1614	1614	345.080557284575	125.107549354852	684.724480955345	521.120843869478
1615	1615	347.020075982029	151.399480728897	655.651238931852	522.378572742437
1616	1616	338.459510035347	159.928257738834	667.754078219687	519.228932655595
1617	1617	342.349604764637	127.118315695114	677.342943091345	521.520015599837
1618	1618	345.993879774397	129.183350725573	630.50251378207	521.519747952607
1619	1619	341.725259820255	132.820926821107	655.013808809513	526.108195814288
1620	1620	345.906292095159	126.751639947874	673.872183951279	519.900193392175
1621	1621	349.153421061838	136.892120631905	664.122325668365	521.871354972786
1622	1622	345.243757811043	130.478708595487	679.308281645423	522.086872704727
1623	1623	340.77106264	114.36195335993	676.520819029955	525.435700692768
1624	1624	341.667118626639	132.925012606436	663.25405367423	521.729140154956
1625	1625	347.443836757087	121.376581060389	671.623872633196	523.120891134024
1626	1626	342.556316772484	133.752591483595	662.012290378156	522.427083881521
1627	1627	342.321182498176	128.358316057666	651.034051799767	518.504886212179
1628	1628	347.506363049044	143.900429558801	676.573470075541	522.633874156266
1629	1629	345.88713979646	134.406255504696	678.658822966743	523.099992275034
1630	1630	340.683438679112	125.739632552942	675.37885649029	513.697412592288
1631	1631	344.199647092488	108.587533999063	658.587159737506	519.279153958918
1632	1632	347.367037051638	124.580014025284	681.476142996963	523.2438862727
1633	1633	344.31060133114	117.144150298832	666.652959209846	524.222844420079
1634	1634	343.548381195814	119.534582773168	670.794041740847	523.380182125602
1635	1635	343.740602919588	127.929574414768	668.382103912223	524.430401967868
1636	1636	341.603888362881	140.075591743411	673.10972724358	521.423250973557
1637	1637	342.720234510922	107.543644597332	688.646534549527	522.989747801096
1638	1638	344.734577148628	96.9342158456912	680.363668100098	520.752233703846
1639	1639	347.220825271687	128.690835995161	655.242935119266	521.982869121393
1640	1640	346.076564363552	149.095217537063	691.177701918113	524.188610558277
1641	1641	351.213503025106	163.06504082452	672.249408540351	524.818879774222
1642	1642	341.621257121836	153.732465403183	670.445803533349	523.818590987193
1643	1643	341.669483083793	126.682463783718	694.786137629429	520.302284148873
1644	1644	345.463702168707	144.063942266471	655.521087704668	528.082462610286
1645	1645	344.933782298196	111.610212058402	649.997255619198	520.710796058793
1646	1646	345.334662323172	108.259052852632	667.652131177965	521.486885861851
1647	1647	341.4341191627	125.284477585479	686.292245221656	518.873412527667
1648	1648	345.025333518967	136.693619149445	676.625053463651	521.089179323439
1649	1649	344.431128458696	121.143222958097	670.447277454079	526.114439723465
1650	1650	347.614779297709	112.12395083841	694.535361803477	527.235022186107
1651	1651	341.521454558421	164.592234036299	670.176344036997	521.623503420753
1652	1652	341.303859487009	134.570382836839	688.993632150995	525.465317147642
1653	1653	338.659933297776	140.959436799693	689.614431864886	525.346357977369
1654	1654	343.740994410047	149.67572279132	677.998555317315	518.906672030272
1655	1655	341.818902771371	144.228994385062	687.868169693934	521.930202181316
1656	1656	342.497305561483	104.924326690774	699.110360038604	522.797447966717
1657	1657	342.216039534906	140.283001753606	656.448682495165	528.479147841939
1658	1658	344.904120626922	110.951206406598	663.507319015707	527.712930023695
1659	1659	338.372299134654	116.243922964658	682.433669168776	531.426737605423
1660	1660	346.91063621214	136.415981285153	661.9737122727	529.706115716611
1661	1661	339.822348739241	144.257699218652	655.910863313245	520.641664824965
1662	1662	342.531480376624	111.803161039077	677.195987307398	531.073088299715
1663	1663	343.708720620081	164.105612859336	675.099048692045	526.610927101039
1664	1664	340.121113275618	108.870530937951	661.043581410349	522.688882568022
1665	1665	340.336582443857	134.524568803886	648.697782308729	523.29066544936
1666	1666	343.903062189256	112.245970542212	684.175194253363	527.615698117025
1667	1667	340.720687765009	152.832201605129	656.675403512967	521.218139118401
1668	1668	347.439881581813	140.562075579753	703.420459706583	527.645318835017
1669	1669	344.621822777909	105.076570703758	702.607358930681	529.021254184137
1670	1670	341.824362072176	140.425289210179	660.837392315934	524.199563319375
1671	1671	339.955365469081	133.972186796222	665.737294960122	518.479291840663
1672	1672	341.702037085671	112.979752836356	666.578121407481	524.862466460404
1673	1673	342.051424465996	130.592087131431	657.06028911165	529.820035318193
1674	1674	346.830613436495	97.3264498390768	664.563497812929	522.011660475156
1675	1675	345.380883192513	102.168033921195	655.437954541325	526.639157741668
1676	1676	348.277898379529	130.986694443081	672.426176558302	517.989933264202
1677	1677	344.920191159009	109.418738043856	705.831537218843	522.709786063184
1678	1678	350.814869247484	165.331265986578	671.71941913896	521.242639905681
1679	1679	349.597772054024	147.412317716705	649.105364364548	517.64514308475
1680	1680	337.12983280477	110.253644752551	659.83575079235	524.761036005615
1681	1681	342.744370867795	142.172142674069	674.404915978101	525.867138578216
1682	1682	347.18323164835	153.646487345345	692.575079638834	519.891507855186
1683	1683	346.173877880997	161.241359554553	651.356142159856	528.705668947866
1684	1684	344.909741986375	114.787928478466	661.790686141996	525.706938111439
1685	1685	345.457234664879	133.644073365677	681.008498525181	523.365753182317
1686	1686	346.38072891187	118.948258728391	672.836287342632	522.37267015674
1687	1687	338.790186030122	135.839274917869	665.999870098848	527.848435968555
1688	1688	341.144613266124	139.822522722341	683.693900287627	522.04006158831
1689	1689	348.347030106568	109.800060589204	675.37116276428	521.850110313509
1690	1690	341.656081865954	119.419251840493	682.261152112345	520.450534650531
1691	1691	342.966483628753	117.851928796411	658.475211303962	524.23065894282
1692	1692	345.315370859145	118.111761461381	701.460612379257	520.730549938441
1693	1693	342.435882818037	151.625857260771	669.236284567297	522.810259202507
1694	1694	345.242318932085	120.764797682353	714.955046450097	523.132742441224
1695	1695	341.476831303901	142.586721040706	648.769059677905	519.586493470763
1696	1696	342.706697259173	142.610217812002	642.694775590635	528.975354282807
1697	1697	346.442682185367	127.860307849689	683.035779676166	526.254264534298
1698	1698	341.616178088347	122.573139104896	669.602660352218	523.400240141049
1699	1699	343.59740966055	130.163323405943	683.049703814833	521.418586513199
1700	1700	344.225653059685	174.410801366389	672.325079193105	527.339280521748
1701	1701	340.88506655038	126.991541640995	664.078708130219	518.151593345829
1702	1702	347.062296895912	132.924479020399	690.805031831331	527.073910773617
1703	1703	340.955302763114	104.2343704872	698.334368882208	524.337132160254
1704	1704	350.309823283695	111.68505960059	702.695788145335	521.411645580134
1705	1705	344.09718991786	137.275683563517	657.929333880131	522.328382190871
1706	1706	343.063719353245	106.234887196342	662.046232461572	527.486145649098
1707	1707	342.077203585614	107.096257469847	648.372372744946	525.822221308253
1708	1708	343.422908259426	146.211835910298	678.76461701571	518.103353537343
1709	1709	345.714270879392	134.614185764298	673.763882148604	517.116676961141
1710	1710	347.971649203143	124.776214477952	664.04825107656	525.468129557085
1711	1711	347.701866775783	100.251225270019	631.468921650595	516.885143003834
1712	1712	347.096889720918	144.548008408823	713.42611320272	520.112475953313
1713	1713	341.09545893265	121.160985793148	655.139420341001	523.165228026852
1714	1714	342.016298129993	146.09190546208	660.602422606322	523.67776774246
1715	1715	337.476330108376	119.409458520243	670.422075981955	517.676019804963
1716	1716	342.752722377696	111.536032981453	676.314439301992	520.687826296921
1717	1717	344.212891345016	139.703514049168	707.691719836177	523.748762613482
1718	1718	337.98864066286	100.190486935128	658.613227718256	524.507370797708
1719	1719	345.749451766803	132.866874102988	700.440189015959	521.387706814947
1720	1720	346.384639073343	118.814198572538	684.6105330608	523.432918636302
1721	1721	341.305737403972	137.973493562791	661.182091939456	525.628883448065
1722	1722	346.523008637767	106.312262174891	677.817063442265	526.474902711963
1723	1723	345.477509759706	122.404371921534	645.795905501839	527.974766428594
1724	1724	346.066687509006	145.515313690839	690.992321332019	525.387340799814
1725	1725	344.244928408048	100.864753032535	662.313235819797	523.506237818164
1726	1726	347.165748433948	119.072937788713	681.502807075641	526.018021799538
1727	1727	341.349892413663	153.793402037366	658.110742935822	522.327684853204
1728	1728	342.732658497754	126.572488547216	729.013605732962	524.712364205508
1729	1729	348.827807569219	118.24124093811	675.88955170288	523.857998368764
1730	1730	344.327628410464	139.130460684427	681.301083544158	519.835130682195
1731	1731	348.6481400642	136.374129837794	702.534154127069	524.685109996191
1732	1732	348.272571027222	126.593473309146	693.010841316343	516.246171924735
1733	1733	341.284484031154	128.789729148361	672.330499485267	520.510845463262
1734	1734	349.746488547122	141.332810362212	699.25559462622	522.677566354021
1735	1735	338.166723309717	117.08454010357	688.122966237381	520.277548444292
1736	1736	348.00470964282	134.749642594112	655.199690374388	521.249150287235
1737	1737	341.624220532125	165.937767746777	678.373196669218	524.216975731848
1738	1738	345.269403143337	137.88952721415	661.878588153679	519.342601160082
1739	1739	346.361977145521	136.669358901457	669.794794111285	521.298586706671
1740	1740	343.43205722049	139.839636824733	654.618795429584	523.311591356446
1741	1741	344.993004631542	130.105285910978	658.72040845198	522.303311666082
1742	1742	342.583206465049	133.625871946384	687.007434826358	526.504015084623
1743	1743	342.199196439922	76.8011790736422	676.632502655617	521.944040152849
1744	1744	343.982866930647	110.426621363854	655.9639218465	523.551874835483
1745	1745	347.996351559669	145.024908043059	671.19256331466	523.129947481653
1746	1746	343.508500586142	125.261891473806	671.565925138915	524.870822473598
1747	1747	342.522142451816	99.404377451289	703.213837608532	525.596001132836
1748	1748	345.174861946933	103.127443258905	666.562243216797	519.919376441884
1749	1749	342.694042908267	122.129362325358	695.283684095446	528.193725004032
1750	1750	337.892246312032	162.506848093093	677.318108785051	525.12754720407
1751	1751	345.221303176774	108.695629472022	691.166894553791	522.073840468598
1752	1752	345.990529553997	130.233136235815	678.731857230934	528.485039872707
1753	1753	348.12132930402	142.97309128765	649.316916734439	521.971098663866
1754	1754	346.425553811731	136.120828180721	685.576170032106	523.880001547904
1755	1755	343.554832543378	123.799060739763	672.897539723237	525.188290859901
1756	1756	344.67303556633	145.932459408906	687.632320229749	522.295794685344
1757	1757	344.161145833137	100.483776445942	671.410621640117	522.933665014502
1758	1758	339.301191421275	138.768424021457	677.032773534707	523.16131197065
1759	1759	344.505480389217	122.383956254966	687.001679072492	524.467745900668
1760	1760	344.290306569248	146.335553563748	675.305250475003	520.314731541351
1761	1761	342.270345719223	150.778063773043	639.925222384854	519.548043622426
1762	1762	342.064300967883	148.105265080815	655.40023485288	524.99511398487
1763	1763	340.065736869024	127.352081686214	664.300703788413	521.794190570103
1764	1764	346.488314157764	118.801131520255	682.922708042593	525.293472585718
1765	1765	349.568915836449	121.285418521728	683.804036085069	519.29145873251
1766	1766	342.234196313021	127.916569404438	665.429177345166	520.366662269943
1767	1767	341.020846909702	105.074268900386	655.57643658645	520.077234927476
1768	1768	346.640787954705	131.936607812056	671.598043837884	524.485674591903
1769	1769	342.036777188037	127.03231500011	667.485181212499	525.303081328296
1770	1770	341.182940318981	131.068383817693	643.732605134988	520.930078236554
1771	1771	342.590755179428	143.003766241894	706.648629317657	522.415013446838
1772	1772	341.865171352967	131.206978490959	647.190875452384	525.476654859442
1773	1773	345.781451681772	95.6321866719265	642.207490440096	526.15370845497
1774	1774	338.572112788435	145.516614306027	688.388050718172	523.151392059957
1775	1775	344.241788848787	127.093739323518	673.121868926478	519.294961802719
1776	1776	345.304694423471	116.944701002281	674.235621171446	520.885110565019
1777	1777	348.728478371321	128.18541781348	677.36569530269	520.872537201862
1778	1778	339.36756085491	131.028853239891	688.375384307759	517.032264555438
1779	1779	350.900491332835	118.705918861015	678.633493360907	522.104780706141
1780	1780	343.760666078609	144.293716964925	657.732635256415	519.4039049315
1781	1781	341.906586866976	105.523137501747	692.130507720859	514.71709427034
1782	1782	343.71365005135	131.121365584346	702.615230812246	523.346197600131
1783	1783	341.793077193359	112.411262329262	682.593726561408	522.307674992096
1784	1784	343.031554340383	156.72541638455	674.585710517905	518.267746230094
1785	1785	344.522747793259	144.854216098123	680.393145858117	527.880690672103
1786	1786	342.779802687989	118.902357574837	668.585083619357	525.424769148687
1787	1787	345.111369963914	124.404221148856	679.481553510209	520.375180245395
1788	1788	352.054948913664	134.065109071878	679.208573833489	525.647401969499
1789	1789	350.168483910623	134.055526129574	640.918210497562	525.793535206026
1790	1790	342.090677320222	118.380343510711	648.042494078077	527.827204369995
1791	1791	338.303488606794	131.82645513966	655.692061874066	521.976114548609
1792	1792	348.332003514622	142.499201014959	668.910250717967	523.980026330862
1793	1793	344.640134328233	101.479619225969	646.53425745353	520.147464424104
1794	1794	344.927216504549	133.368070124324	689.465155437951	520.43784855767
1795	1795	345.031477941689	131.984720450737	657.357038433672	523.766855714309
1796	1796	345.692901686655	139.488171369014	638.677839342282	521.636718803499
1797	1797	343.651424209943	118.375715005402	642.314142572188	521.992514650187
1798	1798	345.804253499515	145.096433650331	689.838499632896	522.748325213011
1799	1799	340.013242699608	112.53828246778	646.174905530343	526.25559354713
1800	1800	342.161945513382	129.395147482397	684.492925200419	523.356647421048
1801	1801	344.288071551207	141.628673675522	689.581660932054	520.923068322916
1802	1802	344.568733573741	148.646550275562	675.364901097714	520.710792365317
1803	1803	350.144930016941	130.303961966406	667.087417110361	520.227689285174
1804	1804	346.146370877375	124.071461355794	663.812050781967	527.566245341521
1805	1805	341.373198810522	141.197335568871	657.098980456088	521.630293963557
1806	1806	344.878420939685	155.129423948191	647.340138430469	522.543968388821
1807	1807	340.636302266608	143.361479755452	668.518484843012	522.619426315917
1808	1808	345.822561104791	155.475415827165	670.745574329264	519.899120929428
1809	1809	338.562854121913	127.947158086784	694.385881268159	516.966484278944
1810	1810	347.65962826519	152.660876898603	665.085265335109	522.228548578598
1811	1811	339.001002581516	113.099452773111	662.690058785269	514.09195832613
1812	1812	350.480116331216	115.233093011319	696.570144505619	522.52333867291
1813	1813	347.988204588828	135.365955869876	695.520464303715	520.81255567841
1814	1814	345.330646833727	123.686983156232	671.0148359074	520.390488802399
1815	1815	342.917542817513	130.567263199939	646.929641163572	521.163504648287
1816	1816	343.152992188029	114.957491288566	680.510339854074	524.75569549495
1817	1817	346.277034618356	140.688811545108	688.535177924989	519.451205214943
1818	1818	345.768060202069	130.850270073748	657.58550223743	521.876352537338
1819	1819	341.281415488276	130.024954596092	685.878259585732	519.873868647582
1820	1820	343.989928641563	140.657075456788	673.672424546515	525.181899442589
1821	1821	346.278098525313	170.0029475728	666.602228701285	526.014806401774
1822	1822	342.537688248321	109.116356248823	674.118364318446	521.418959988591
1823	1823	344.225491121007	140.681946117844	677.390460916867	521.038189883559
1824	1824	345.804519640636	135.28472568607	674.644569679051	524.846128453398
1825	1825	343.831210497542	158.104656921709	661.492663781281	523.411356187063
1826	1826	350.148645708635	134.338062078833	657.071965633806	523.228419211472
1827	1827	348.725558251752	144.568788742528	649.55773719693	521.257447085372
1828	1828	340.043538470225	117.851926354527	659.779566712404	526.066269277391
1829	1829	343.438800019738	123.443012507607	690.112890069424	518.324946464745
1830	1830	341.526045640471	163.703474571789	672.275703789707	518.043782040034
1831	1831	342.94199206877	129.568995286208	655.065545139697	522.180377511715
1832	1832	341.841589619579	120.910616498285	687.451195694319	525.607624093637
1833	1833	343.524539088454	158.984638097324	653.763027386375	525.173042387732
1834	1834	349.847554521321	134.301579607092	664.568855992679	523.158735038259
1835	1835	342.373888487584	122.940993419659	685.359749568511	523.072465713438
1836	1836	344.289777313264	118.34506857871	655.837988674982	519.780865108775
1837	1837	344.807885135349	118.757679283565	678.965835197862	523.987518825872
1838	1838	341.149105129819	126.362721711002	662.594830345977	521.338942093285
1839	1839	345.72648956316	139.864220906079	701.955894825558	525.132399359117
1840	1840	339.314370657316	143.21371337769	680.538350221591	523.511865823001
1841	1841	347.548010933634	167.631680310742	660.169319319717	527.459186921772
1842	1842	346.625369592054	139.072018420356	652.361567230342	521.06981744886
1843	1843	340.221371565748	138.009721561423	689.34790918941	517.778487562316
1844	1844	343.862745136855	149.20711312777	669.418103438175	519.648175241491
1845	1845	344.188681785639	139.366902740794	707.405875076952	523.671451843598
1846	1846	341.694018733459	133.6211229162	673.102912659681	521.280883018276
1847	1847	339.776517181138	133.857862962855	646.358774942222	522.024235395414
1848	1848	343.010731822452	122.573613936809	661.701355831659	523.868836986521
1849	1849	344.138895323534	112.249516018568	681.882565058979	528.475672834498
1850	1850	341.43142655454	114.671664428776	679.399144412265	519.004311563266
1851	1851	346.316520512024	122.959988645814	660.736938127751	522.314478857732
1852	1852	342.99320644458	142.265172641448	671.275091099033	522.410206807189
1853	1853	343.34663915987	135.469033665706	681.216323988579	523.196838324403
1854	1854	343.629610490046	134.854066715435	659.83752086557	520.061821754073
1855	1855	345.453145036708	125.206667847848	715.424544173451	521.833724909169
1856	1856	340.298387059162	142.012991772997	654.828134366151	522.441683301212
1857	1857	347.620595452907	137.000608472693	682.541779667417	515.514781880022
1858	1858	342.369678991424	132.288682886543	695.456306678544	521.246961426848
1859	1859	341.212626334564	179.394803397413	680.493959049892	521.783959618715
1860	1860	342.693129425035	144.308960088104	668.086851704646	517.315069952553
1861	1861	343.410919954688	140.195173016958	686.65152579488	516.521713428827
1862	1862	344.762108361971	123.559369196943	691.407534589081	515.386833883071
1863	1863	348.755268306549	150.843257977393	697.288225860856	525.347227660923
1864	1864	340.939043420696	133.435149824122	662.044424871461	523.663281621528
1865	1865	341.55067927879	140.871389650075	653.460945452677	525.835275008704
1866	1866	342.921154039159	127.292257994066	641.541305593579	526.697467251082
1867	1867	340.14061198075	125.366825640769	647.096837702277	524.950826189477
1868	1868	340.706905849034	138.885325117561	667.522917968918	519.594758672616
1869	1869	349.781572004546	142.007927850625	676.913424527751	518.829481238945
1870	1870	344.708406238223	152.531181928837	671.678455840938	518.722404652467
1871	1871	340.304653753343	124.593896655877	704.183731600167	522.039279005988
1872	1872	343.637757764821	133.773747434882	665.055977443276	522.411557821012
1873	1873	344.735251659953	116.591998185079	681.957714079361	524.341773899104
1874	1874	342.101616840714	129.314519693416	666.152292764686	519.18846914295
1875	1875	351.275383713547	143.661745894623	693.647242109069	521.464047202503
1876	1876	342.735526123676	145.319475764081	689.089916476343	515.352890583262
1877	1877	344.808603379001	124.794011615368	645.233897451625	528.556880632856
1878	1878	349.141297861003	103.31332400899	683.866304804716	520.406972943071
1879	1879	345.000257617605	124.17947532319	660.941076798834	517.390438909873
1880	1880	343.535299402315	138.636607404463	706.506793028627	519.263256129006
1881	1881	345.980791785193	124.819645853714	689.144994622084	522.822397526334
1882	1882	339.468347138302	129.401513092357	667.490652149943	525.949916642614
1883	1883	345.994934847463	136.418548517347	634.937016587788	520.283314987206
1884	1884	344.330874087084	167.716259389976	682.849397991646	522.501701561327
1885	1885	345.047902623814	118.527856313517	665.364274977151	522.838486363599
1886	1886	341.08666790647	153.100264842094	671.122287462204	527.553128454
1887	1887	343.556437271988	133.050534819526	670.793191300459	522.901391382918
1888	1888	345.712026145967	137.793676018149	664.391484166905	518.123970138991
1889	1889	345.081944645444	154.015071747326	694.731644991785	525.476248743259
1890	1890	345.64446462322	145.851499738743	684.806623528858	525.922512761451
1891	1891	341.490821442751	122.407484095314	673.346060174708	520.892409053438
1892	1892	345.848078117562	142.67338339045	663.62425305605	525.129411523765
1893	1893	344.99062624189	141.520648924103	677.40727725697	522.833494600537
1894	1894	348.169125330871	130.709342603889	715.29803327528	526.436751211314
1895	1895	345.818993675275	116.6456876634	631.996677055426	524.946223582884
1896	1896	342.277714130017	125.972005967257	692.779570004326	520.559847020713
1897	1897	339.90773310384	115.171442859563	688.031509517976	517.480926453367
1898	1898	342.674365563882	123.106809215307	680.72535846239	523.290663037508
1899	1899	341.896144559252	128.782721947428	665.15712078032	524.076643265395
1900	1900	345.0504322061	164.303021868239	690.214412664694	521.88716756824
1901	1901	342.192178045942	135.122404936375	680.518127198058	522.205946483449
1902	1902	345.973927717872	140.488162734744	677.152980841534	523.989034472696
1903	1903	348.02879700018	150.182693605678	683.42448848023	523.386190337528
1904	1904	351.35208195635	140.191679573999	651.997308679806	517.237362460522
1905	1905	343.77444465111	130.507296196877	682.712626547753	518.906099510644
1906	1906	345.826573994272	128.403541931076	696.12931873289	525.915487485607
1907	1907	345.142778154111	103.879757672584	667.472628422931	526.343966222569
1908	1908	342.649991144496	119.3852322469	683.135065543884	519.489409433265
1909	1909	343.550474674137	116.952213568536	687.212453186507	521.317183246913
1910	1910	341.083259690004	147.42590559056	678.153016260057	520.18500831208
1911	1911	345.146069437304	113.016050025319	640.771145779378	530.109766353
1912	1912	344.992314426831	114.740664271495	668.134512081562	520.652465802671
1913	1913	350.593256165784	126.769904065828	682.052635186247	523.885039323215
1914	1914	343.521154415799	143.81877258483	667.866933496298	521.515966493837
1915	1915	347.598307251131	115.541935659149	681.239091896092	520.470003791254
1916	1916	351.594201164784	119.531759395859	677.726442189185	519.737781461812
1917	1917	348.837447350426	130.588345864314	679.027874794752	519.556013396019
1918	1918	343.021690013109	146.81924303197	667.899623360844	523.092265194617
1919	1919	345.184051306166	130.872390010011	657.75133305147	521.488423116748
1920	1920	346.845349373378	129.163658475074	707.016516852134	527.75896843681
1921	1921	344.04486822599	141.633722998433	675.454523699117	527.75282814275
1922	1922	346.489107480543	127.641839965844	656.10351246701	525.711657386484
1923	1923	346.021603196877	124.66594874098	655.481779553157	515.941348216201
1924	1924	347.699058958054	151.604414890556	662.448859243544	527.685298477028
1925	1925	340.576876352026	129.249340981343	669.957532526411	520.424469127807
1926	1926	344.212076371815	129.216720101103	677.488512782797	523.73287428273
1927	1927	340.832763290631	122.105823279242	621.007943145742	523.747944527237
1928	1928	345.251186764199	160.435190506472	725.881824977203	522.489959819131
1929	1929	345.099408992812	118.729597516139	667.612885168562	520.294711811776
1930	1930	340.196555236982	143.450138967248	648.420135950167	525.835161330349
1931	1931	347.876699432915	129.798574412624	669.985399826578	520.24581926306
1932	1932	342.88812676803	113.881338975618	676.782371102172	520.469065587151
1933	1933	343.004769084824	126.179896190349	677.163765321673	519.050902361698
1934	1934	345.539229761062	138.001916251866	676.379494204134	517.031471934094
1935	1935	346.062348850127	141.768776624563	689.841103836997	518.292772933643
1936	1936	341.168329904508	133.517975410029	667.531628122329	526.556923877927
1937	1937	346.303410215147	135.783851452956	680.226182937628	525.106188690955
1938	1938	345.171520347608	141.06456027342	665.822770455959	525.358817121224
1939	1939	347.015729063435	127.121962355872	661.098117456735	523.057534981218
1940	1940	344.957523930762	116.577229315543	646.17283749414	521.504143486693
1941	1941	342.962920070006	136.983590269213	643.109305721966	525.201043777093
1942	1942	345.127285713501	121.000437843969	666.444736104022	527.587387255217
1943	1943	341.045559726624	158.851978296468	654.232713782275	524.223908764927
1944	1944	350.163529621357	149.501446369524	667.345905187796	523.543425245982
1945	1945	349.041132733325	120.256464441087	675.847358301059	517.074852328113
1946	1946	348.229905276335	149.125930310799	653.309870988271	526.801043313993
1947	1947	350.299650585588	127.356883114118	641.46569013163	514.616948669344
1948	1948	341.448327751979	140.210444084161	658.496428754229	524.410268175173
1949	1949	344.587214290042	143.65155192383	665.253280705715	523.734931666031
1950	1950	349.352798486174	141.282213921893	688.811106229337	523.002169893892
1951	1951	345.513663263112	137.447815063961	666.191233314463	520.659584159842
1952	1952	340.9606503394	120.417248695641	686.779799413837	524.367868058676
1953	1953	344.546638366165	143.276577940655	648.331318122693	520.468928785708
1954	1954	345.147857823638	114.918204962655	669.30675167823	518.986625336765
1955	1955	338.634177177335	144.233681994878	673.760444820171	526.881978495409
1956	1956	340.927684742477	152.941195321308	687.142607096044	529.42210202861
1957	1957	339.141552243413	109.345021656689	671.555965869151	523.849352170395
1958	1958	347.563894537218	126.479880563749	662.467651148916	523.93939586185
1959	1959	336.715672585686	144.913724253176	672.865903140017	531.137550850349
1960	1960	339.87407486821	140.98660145419	679.401774218913	524.811305910262
1961	1961	341.730783471231	128.230935126043	687.243010884505	524.768169309546
1962	1962	343.456432843986	121.489602243327	674.495719200797	523.865537467656
1963	1963	347.879496411773	161.031143510562	661.210987904624	518.883976675439
1964	1964	341.439055779642	106.969442332275	639.862953328998	525.907454280767
1965	1965	342.178104019241	133.231390618867	699.857250113181	525.5107048749
1966	1966	344.397318956892	120.202146786191	693.573385164442	525.388210641804
1967	1967	344.576166418839	162.059875024971	693.686126623685	522.38436417575
1968	1968	341.862690071431	98.4793500351086	679.889726353947	519.450293893773
1969	1969	343.953408321519	149.611342827968	663.618510336082	528.483935382957
1970	1970	343.770020951238	116.53578949231	651.361467669283	521.862542441531
1971	1971	340.887566163151	148.872067890441	707.507511045922	525.460144272286
1972	1972	342.945626046356	128.441612618916	652.214745580172	518.427945901475
1973	1973	343.592861071884	99.5322794263514	677.899636160232	523.30611021737
1974	1974	342.384549200818	94.2966655424105	621.862851618984	522.38289149305
1975	1975	342.740964839756	129.22541892424	665.953131780284	524.47104732395
1976	1976	342.992223225492	114.762359024314	685.699406029824	526.566821331415
1977	1977	343.420553598875	143.581349645959	658.032305177957	521.435411643461
1978	1978	346.850360018467	135.07743634854	662.587764836468	525.225915534812
1979	1979	340.840218601408	135.957372930638	686.624679136717	522.048523309818
1980	1980	342.56386587901	132.446108454284	687.280391582419	524.315617804764
1981	1981	353.99297085731	119.74252883236	689.605754395342	521.111564809939
1982	1982	343.182359581376	131.866948846719	649.612957678957	518.309488907464
1983	1983	348.084249951001	152.180356304555	698.165531957993	526.888391518688
1984	1984	343.9776409573	132.182537081687	667.420447389651	523.901151430431
1985	1985	348.072991072478	148.502419059637	678.312811658936	522.717428766154
1986	1986	341.299265244975	134.888191749611	675.272255692087	528.105075816372
1987	1987	344.040931135641	142.34029473962	664.787570902257	522.324726580439
1988	1988	348.214288487993	146.487425617869	683.098091132876	526.567646445299
1989	1989	341.141023687017	104.532964030136	670.70837922617	522.216065490794
1990	1990	343.250171444367	96.0364718115003	649.463780845048	528.988444816051
1991	1991	344.931495739492	143.445237858077	673.623699964653	525.602113598477
1992	1992	341.853552155328	131.232229756171	694.931808745941	527.626666498856
1993	1993	344.27528194482	136.161724146533	659.3569910455	525.514934320543
1994	1994	343.201267370659	145.175917633929	684.594072805421	520.691155544251
1995	1995	347.025675415851	100.170662527221	696.896518735308	521.380759794589
1996	1996	346.838978598819	149.01996100462	669.93376780746	523.334797887655
1997	1997	348.092908481004	142.336045098811	688.379771311495	525.111332818491
1998	1998	342.703052697386	105.548920487511	667.893434295459	521.766047458947
1999	1999	343.273411876103	130.075801672134	668.329661217872	532.144941144419
[truncated: 3,001 more rows]
