# Supplementary material for: Hypothetical Outcome Plots Outperform Error Bars and Violin Plots for Inferences about Reliability of Variable Ordering
Source: PLoS One. 2015 Nov 16;10(11):e0142444. doi: 10.1371/journal.pone.0142444 (PMC4646698; doi:10.1371/journal.pone.0142444)
Supplement: S4 File — All experiment interface and visualization stimuli code is available as a zipped file. (ZIP) [file pone.0142444.s004.zip › experiment_code/data/one/30.js]

var results = [[341.169991854217, 342.126622051707, 342.822779176107, 343.335547986852, 341.329176432242, 338.877756874795, 341.238902742991, 341.680343269858, 342.184070171393, 341.065315676429, 345.336166545707, 342.297970850203, 343.340385370982, 345.6084341356, 350.116124637162, 346.097736940161, 343.058116537059, 341.091495277223, 345.07730548041, 340.229417796411, 346.985874658322, 342.844189596598, 347.015479139736, 341.147515801968, 345.625433850995, 343.270290363848, 344.95312589513, 344.673515069392, 347.014690047365, 341.726917283844, 345.220140307696, 342.787488551506, 344.402229585269, 346.463385482467, 343.092780867022, 342.587777543057, 344.252893023802, 346.834771856403, 342.970946059291, 344.085578047091, 344.036063767039, 348.850421836569, 340.417538521208, 346.701780698886, 336.707462256568, 339.148235358781, 347.213675993401, 340.573269937768, 343.95527253922, 344.460229901767, 344.741520659315, 341.908513168318, 346.421769289595, 344.899245391815, 344.940882864853, 343.27677008149, 344.861615291407, 341.462941096462, 349.234065517589, 342.628438191905, 340.918205784782, 337.071239229108, 344.902727023791, 345.639198325285, 342.90379169145, 346.548946049108, 345.578387031019, 345.971534164712, 341.165005161804, 338.89735535595, 344.452330256755, 341.957822100198, 340.896301716276, 342.705607090303, 345.63160971267, 347.19386488116, 345.369589776309, 344.316372966866, 339.651340286232, 346.224508708861, 343.483585632992, 339.116971913979, 340.456841330533, 348.352842446958, 352.810173663462, 345.667624596795, 340.311230618762, 341.489554116973, 345.58161515753, 346.038852713859, 342.544144036771, 345.920058260923, 344.386674341443, 342.808753883764, 343.219733413294, 342.814880808264, 342.554689070555, 338.260223520903, 340.362384947674, 343.130519557621, 345.850671690663, 343.68592559498, 345.146677524904, 341.020692146098, 347.745589661138, 343.884236483296, 346.82629309609, 346.831103404438, 342.609680993276, 344.982711654293, 344.624493471478, 347.350620396935, 341.442663578239, 341.568821227579, 349.817566177885, 343.554214008881, 341.021314923461, 341.926724380825, 341.674435837085, 345.160306817699, 342.432822321971, 344.76590397844, 341.526345971094, 347.064872432265, 345.723107650912, 342.584539164294, 341.864028739848, 343.658885609413, 342.952418829339, 341.830902081264, 348.92541844173, 341.498426794794, 338.456515591503, 342.699043661533, 341.742461144008, 340.096812581296, 341.239133205471, 341.799791740188, 339.744414988564, 343.710771576114, 345.494000615767, 347.402866758063, 340.774838450838, 342.671529376026, 342.428195995881, 341.789215792596, 342.62111510006, 342.131016283702, 347.533118620902, 347.763754353266, 343.528531930924, 346.020400493296, 346.391233260982, 340.189738417394, 348.435077802763, 345.248197094535, 349.473941303558, 347.939354181029, 336.780517832001, 342.950109134203, 346.828555155578, 341.150476374765, 341.910742536378, 346.072986634357, 347.430290858981, 347.315411018303, 337.459596266385, 342.772061879143, 345.036555839665, 341.802278898755, 344.688955406941, 341.543763629142, 346.002121604615, 346.509693620088, 346.193780479405, 344.744585981292, 338.397533846722, 339.526211110468, 344.877668999016, 348.168857477065, 337.101083892993, 352.359715417469, 339.701395710187, 348.852789552301, 348.135445201798, 340.487525396982, 343.064468131679, 346.372908139586, 344.214573524517, 341.955587252198, 337.993818291582, 341.459580280629, 342.442975898445, 340.862759069244, 342.103081610152, 344.845390324336, 349.209093832451, 347.531358756379, 344.649533224073, 343.994417215196, 343.317240641368, 348.225488312283, 348.125921338861, 350.96503175631, 342.569691828203, 342.005353535828, 346.032183815147, 345.151610666517, 351.214605507154, 339.475150664374, 344.404528173728, 343.138888549714, 342.61340806349, 350.224121185219, 338.762662161833, 343.695417407822, 347.331156849079, 348.398141390435, 338.627780336434, 342.72419632625, 344.63009246048, 344.103804364248, 349.257792324342, 340.989992839279, 345.377798466745, 348.926222096615, 342.20515324182, 344.119395842498, 345.025226369258, 347.507391249732, 343.412113039423, 344.71096461278, 344.826063563554, 347.724782173447, 351.211782596792, 346.99244140758, 344.865387528939, 345.919085626213, 346.160025047789, 347.935600186689, 345.147896283116, 345.324950087267, 342.078577183549, 343.459165501382, 345.54609201721, 344.413629833996, 345.007077788864, 341.873884680491, 344.667832792131, 341.684073828375, 341.023990315058, 345.299992195061, 346.164122607785, 345.292873356971, 337.972044181376, 344.44646694688, 342.857577598259, 345.678945203826, 342.798021072546, 345.70628945983, 344.379677909856, 349.013481611376, 341.945466524608, 343.869793130098, 347.398954121494, 345.493621239276, 339.878853767039, 349.153296046679, 348.670916429471, 346.179633835515, 342.112087783837, 346.20544655856, 345.089524720674, 347.774283897309, 343.263481206582, 347.331148550553, 342.521206517064, 345.005150310072, 340.787888332433, 341.536873268067, 345.969680592713, 348.614945498138, 340.573348405486, 344.857256857578, 346.7641471862, 341.391719412524, 343.698353469362, 345.028750589147, 346.155466196408, 339.864695687169, 341.217148344926, 347.004663715744, 342.611495668483, 339.507808685179, 344.422928007168, 338.93541582338, 342.071997035368, 343.812091598555, 344.926516433459, 341.806383415544, 347.682355951109, 342.682570112368, 345.727963750723, 343.890268584736, 346.728965001869, 347.893289395733, 338.637292483916, 344.240156908223, 341.279495960923, 341.178786803351, 342.253905924511, 348.417076369649, 340.098246404617, 348.460636957986, 339.636374438499, 336.162432996286, 346.805533080228, 344.330235694312, 347.251499440494, 344.85978886895, 342.745750466494, 346.987728176012, 341.65179498916, 339.419238591702, 343.88830184349, 348.244042109701, 341.181994165096, 345.823613166044, 345.905294422732, 347.546127199063, 343.419434347472, 350.417746770623, 346.735833886366, 340.06432895493, 342.413149991345, 344.547558449273, 349.169486144407, 345.424377131506, 345.017161220302, 347.542498989842, 345.550247043724, 345.023318693702, 349.401387959424, 339.31929406707, 347.001242095192, 343.346150950844, 347.910315344494, 342.527201722933, 348.786035102704, 339.629509470871, 343.14246713612, 344.388647512898, 344.737458311547, 341.818309857683, 344.957924455895, 347.645049405961, 338.286720596893, 343.114090684253, 348.301968276215, 345.14206886192, 344.291089575263, 339.536448508656, 346.695211701148, 340.590229788981, 348.333320078333, 342.609775568381, 342.892123290009, 349.315020781442, 345.226193128337, 342.51244256921, 346.35084031122, 347.076701154488, 346.004647339798, 344.010299304657, 348.391422411644, 344.277545632541, 340.789826585452, 348.96142514783, 348.033205354918, 347.84926942401, 345.678719906031, 342.578974214494, 343.800430923593, 343.359464941753, 339.490300105509, 341.993435573921, 341.876384791765, 343.169457574343, 344.044783719849, 339.621692827215, 343.581460672599, 344.88874842224, 342.8700043654, 341.554535182986, 349.145141592278, 343.89704895023, 347.030876022147, 346.247013425523, 342.722628947245, 343.931070096927, 347.074596701488, 347.591273725125, 343.048520272412, 343.490963467417, 346.875799736206, 348.307838097413, 344.753796600123, 343.522367922246, 344.292695497768, 342.53793171881, 347.514150724517, 343.405210318056, 344.348448755123, 345.434276239643, 341.458916321014, 337.673944646273, 347.914365932446, 345.883597391208, 342.67769392303, 345.451308732803, 339.924860774846, 345.595654805723, 342.150132445768, 344.81248368719, 345.576431639549, 343.854497939484, 343.003068879207, 338.400161407566, 340.26970020524, 340.31918416359, 346.424539770495, 345.135306963652, 344.936875732657, 343.904882516018, 344.619735378469, 343.944815516619, 344.945051581434, 344.760858131297, 343.879715270983, 342.131056154823, 345.659167119291, 348.189831319926, 342.59730698197, 350.898219457738, 341.268514709841, 344.113262758397, 342.508027279961, 347.154478303408, 344.876913726039, 340.803224454501, 346.581058565946, 342.854699762676, 344.39934933257, 348.262991728692, 340.502790528041, 340.586191695718, 344.68421708543, 348.473850209245, 345.195852596504, 341.648017330069, 342.556051275529, 349.94760572883, 345.396469798727, 345.92954533899, 340.682232626731, 342.481232305672, 347.898965445012, 339.303792405478, 340.550051061017, 343.261362061308, 341.512280306584, 343.771820201423, 349.573966044085, 344.191004883204, 344.15013041012, 336.428992791701, 344.933854704349, 346.586592176027, 345.960829970887, 339.289829203723, 344.163991627007, 349.248392221064, 340.465685032953, 347.63107255305, 340.938773134575, 346.564998616096, 345.389167856344, 342.094146380243, 341.773985832172, 346.763252071322, 350.092963298631, 346.300554349799, 344.095156446782, 344.977436650264, 341.25331441505, 344.760410190912, 344.053443348021, 342.71927824452, 343.239482993103, 341.487004002377, 338.595081021713, 349.095361974658, 344.480412262592, 344.654590589227, 343.248237587176, 344.636840754054, 343.793161948342, 342.650485699706, 343.445505244641, 345.740761063782, 348.737864326812, 347.864589550556, 347.397604930281, 347.25659091195, 345.133544143562, 341.406938100619, 346.136637925114, 343.246545153825, 342.4953834209, 342.738702761104, 340.076454619351, 347.270327493138, 342.320750102698, 338.882960127951, 347.098155247966, 349.036839575459, 344.313891942081, 346.737408329911, 348.260370785231, 340.836550940982, 342.951860939256, 340.038028619039, 346.034624858389, 345.520884588804, 343.421688743199, 348.591545161121, 342.844946332305, 340.951284655107, 341.731725726942, 344.615402140497, 348.877621725653, 337.885811831311, 344.0368951817, 346.80882622729, 341.873463950988, 345.503955591667, 346.012834452816, 342.563539137387, 348.514409954529, 342.558293942281, 339.958101580838, 344.547485503675, 347.074291013575, 343.309758165802, 347.957634130073, 346.491144779709, 344.664099852498, 345.38027876893, 345.123959420002, 348.153025514537, 343.093218927042, 344.222911898451, 341.705138518392, 344.96711179081, 349.53990838369, 347.444421965875, 345.942302690279, 343.753130045966, 344.01604265314, 345.621150824582, 342.354998925707, 344.476320005238, 342.871222780667, 343.927261461937, 344.692950891882, 340.749233130975, 346.335638807713, 346.7623812946, 346.692338218359, 343.177372633996, 341.519417042524, 340.33753350147, 339.814245344446, 342.456342267886, 340.522988193223, 351.749806634461, 344.676911306495, 345.590422466868, 343.939996559586, 345.924452065905, 343.017103666249, 347.78423043804, 350.201053361723, 345.243655533335, 344.336821802759, 344.200007334619, 346.593761202008, 339.428560429724, 349.645616454685, 348.607494691109, 348.922485274363, 346.67882180762, 343.021721866586, 345.566717435706, 337.503455211121, 347.661776657821, 346.200305254871, 341.536782492629, 341.953336819635, 344.743584086144, 343.426406728283, 338.059366238493, 341.225231553857, 344.296699943274, 345.078281002442, 344.591845792691, 347.165881700201, 347.516002026815, 340.540954881103, 348.846179064438, 344.882364248783, 344.559972070671, 345.053722900465, 345.729600815121, 341.886728158811, 349.930246867796, 349.493276353165, 343.565742277497, 344.218348464226, 344.30658634125, 341.901301045513, 340.24535393496, 347.502707448527, 341.082532834986, 344.128346633259, 343.734016497856, 343.753086659711, 339.001404102796, 343.304699017684, 342.226690163881, 343.750332829783, 346.121676198184, 341.619465334345, 347.005614298196, 344.399142492205, 342.321357705128, 343.217814258453, 343.899947954656, 345.838054596291, 343.554552179595, 344.880978494815, 345.962959156687, 343.136839983798, 343.811060821263, 342.946479306743, 342.719058460811, 342.585353229119, 339.187879521996, 338.551424229313, 345.059274111728, 343.76062716003, 340.390446199807, 348.834209955865, 349.617855993679, 346.062230704244, 345.552526894161, 341.420465668842, 344.470052466508, 344.954784795306, 346.367910763233, 345.512949027788, 339.24530896663, 347.728090943266, 343.155836441445, 345.73786269838, 349.008129424043, 344.760581931221, 342.760888578987, 342.150075702598, 343.379805693507, 341.807969990076, 341.917558267973, 344.345460810178, 342.953644565201, 345.59675784051, 340.483926870647, 347.360595500265, 340.510388006773, 347.476248934323, 344.221289378609, 345.78431912204, 343.431156306904, 342.284863772957, 340.687017128252, 349.285082628737, 339.618829059233, 342.916680346589, 342.511515711178, 346.808789446675, 336.325156099631, 347.112275806606, 340.530848277655, 346.309159284641, 344.893845200543, 350.430964686774, 348.532799074815, 343.067524848004, 340.454420583999, 342.60844532829, 346.259964352011, 347.299046991133, 346.24638831084, 346.913277072792, 347.901278379287, 347.561507249437, 340.194235955209, 344.517637173826, 342.784418890044, 338.808408572681, 344.668756058402, 343.073743024045, 343.084367832722, 342.889467968383, 343.128893098811, 339.178639572472, 341.572842867203, 346.661911427364, 345.509638544813, 343.181904411237, 345.832396260658, 346.90385364947, 338.448946952329, 350.977539319427, 342.804007319376, 343.004364547623, 346.504374665667, 335.029291318444, 343.87778721569, 344.477306725477, 344.473539364451, 341.251804525058, 342.453698010394, 342.35163934638, 346.51232051623, 342.463999540928, 344.069720971331, 344.479919143881, 342.659325036749, 346.542863503253, 343.969001782606, 347.203683641818, 349.066987902617, 346.280622282574, 347.81008552803, 347.86977223486, 342.758954675622, 343.934428733121, 335.954001509783, 347.007235619024, 344.405558385281, 346.942760950484, 345.19475127714, 344.61475482075, 343.574050549274, 349.17977785964, 341.447489759445, 341.911264405059, 345.200802644762, 344.041020643127, 343.035109912207, 343.803701946439, 343.432161277933, 348.053036803112, 344.27660087049, 344.201990226845, 337.797059268516, 338.687144328728, 347.162794590872, 345.607266148617, 343.475791635889, 343.361801078415, 342.209874447631, 343.011290439909, 340.889808025624, 343.902729604519, 342.488202698244, 343.396694469129, 344.677452004011, 348.0551935655, 344.137074684303, 343.216096716503, 341.505803462139, 350.65646729842, 345.068566343516, 338.394495723912, 348.433356486505, 342.916441797594, 345.396863758679, 350.346950035631, 340.917101026475, 342.792080360249, 346.237606464263, 341.605078781548, 342.66061372872, 340.000114714706, 344.703705024618, 345.333331311569, 344.340233769322, 349.990158310378, 347.230413002214, 344.093860593807, 345.556243098812, 341.375143201696, 341.949274708831, 343.174934574273, 346.403079800252, 341.617492454966, 340.528349055181, 344.07946667213, 344.917122073233, 340.431257546826, 343.501654754744, 348.42448834496, 344.001201905037, 346.465402830204, 343.510996394289, 342.496921145774, 340.559616068363, 343.52356332775, 346.411856738949, 339.002216428104, 344.251488140348, 335.931097573147, 341.223247530706, 341.706243599111, 342.465481968721, 341.555088353974, 340.121664302096, 345.885197668394, 346.17975875804, 344.201366518838, 345.961783628335, 340.929120926506, 343.285039894072, 344.863571742458, 345.40573985385, 347.558979921865, 346.445196154862, 346.88944940629, 341.231871362617, 339.525771799834, 349.968668068657, 343.331557173702, 345.398203412289, 351.441383867237, 343.344509893664, 345.330905341237, 345.373871978427, 346.179846500142, 345.558826456903, 340.274666414422, 347.486068938318, 341.657861535038, 342.149383488592, 340.342265955572, 345.943311009066, 342.474206855502, 339.898043904715, 342.110348005987, 346.222984923616, 344.735671939458, 339.54477703015, 346.410874631943, 345.473885451982, 341.691435120224, 347.996891851515, 346.770126954114, 344.296536722552, 345.708939435171, 338.90893152724, 344.193100648914, 350.686438972261, 347.910031790668, 343.553387420527, 345.229196330932, 341.834643469074, 344.62628018417, 342.413514847807, 345.522420444242, 347.538541268255, 345.062372981261, 342.379949331954, 340.758494503663, 341.690293929301, 344.688236668637, 341.506808103678, 347.145195550101, 344.845227843537, 345.745887078315, 343.696647196112, 347.865603339056, 345.152605663651, 348.876251073408, 342.720457244715, 346.886709966402, 345.612140928869, 341.032404521388, 342.227087547133, 345.681843732588, 342.324133810307, 341.098113973949, 344.570193370939, 341.844828701711, 343.622376022661, 343.351510327974, 342.374381744272, 341.845061201136, 342.091233296163, 343.953418408607, 338.365854486606, 346.785842379118, 341.415805330573, 347.802630105245, 342.090332008483, 346.280073929046, 346.62001783589, 340.853230407344, 350.018868183054, 345.136475186623, 345.506375796432, 339.668975878489, 349.901995387621, 346.526963968153, 344.847092428656, 345.561391511508, 341.824521616022, 346.706749052406, 347.028228323864, 348.676061576883, 343.87689966435, 344.318047344525, 343.412427500264, 345.122973551302, 343.793679693075, 342.187919773433, 342.904760095742, 346.86728639175, 344.167137184228, 344.29898507632, 346.596341212663, 338.497147324945, 340.693781678594, 341.872055108875, 342.8620324291, 343.089854194667, 344.632383580766, 342.718799633792, 340.766667412297, 346.271996557816, 344.154976118283, 348.908113214393, 345.400715552962, 346.397479772178, 340.275620156319, 346.050242798578, 349.999678311305, 345.962836310675, 341.234412121076, 344.994473703299, 344.149015415778, 340.620245939301, 343.940357609012, 346.932017600332, 341.179686559064, 342.518743096845, 346.918530533228, 341.291568328213, 341.945705423163, 346.601490467432, 336.766948042093, 348.812851109639, 343.967447565987, 340.724681832167, 351.605226862923, 343.655155123314, 347.152147714906, 341.023917188929, 341.627888307463, 348.063084346219, 344.377577208966, 343.311048302707, 337.963954524961, 346.548720674876, 344.866764663377, 342.236062027128, 346.134265227486, 347.516118268927, 346.726366768673, 342.654679425225, 348.780951485079, 346.580760039848, 347.303798564345, 344.943105103494, 341.733022404516, 339.553706394367, 341.163348441073, 337.407249749775, 340.484351460018, 347.670941812404, 344.016676687012, 341.686183659497, 351.296657820354, 348.090481622252, 344.906345721296, 342.422304937491, 343.730165629964, 345.396605252908, 347.940842668058, 343.908783589869, 345.391440227936, 343.861728525892, 340.338517334988, 342.452916949052, 345.170482991223, 346.0935503896, 348.073485198906, 346.878703013572, 340.686009643256, 336.861767007834, 346.46715930198, 344.270662590385, 346.386045734455, 342.909724277389, 344.397931836849, 342.734495951446, 346.744005601792, 347.087054313389, 345.792185457259, 343.113088896688, 346.934906770122, 342.99345157781, 346.252499005668, 345.495003818502, 349.688912497243, 345.841737252116, 346.0156943321, 342.587337833191, 342.044166646541, 343.432644533401, 345.81757628955, 344.888841833899, 345.827399656342, 344.754552439263, 344.496633134829, 341.047795986928, 344.988571784029, 342.184551844146, 337.034722674106, 343.381724930928, 345.406908080691, 342.125651093866, 344.678067448762, 345.026502980547, 340.375999344232, 343.283549680491, 349.824065411505, 339.09091119318, 345.922516154691, 346.429354784826, 349.158350304335, 344.486900510775, 347.754887815936, 344.41475069267, 347.87407887241, 345.641023694938, 343.168631974768, 343.425500171477, 341.560175006824, 338.792609508568, 345.519414892899, 338.334776850875, 347.456340482782, 343.065622778639, 346.458954780142, 341.657884321873, 344.849671819629, 344.515101069385, 348.164215112106, 349.025473404255, 341.670570382041, 347.796040099375, 345.039089880821, 341.864315436034, 346.334754604945, 335.777797543257, 347.404579891858, 345.922957114381, 344.941506998568, 340.926096598426, 347.537323413319, 341.318655799114, 347.26937980394, 339.727569418594, 342.963868113485, 348.054525959251, 344.377364999467, 349.505496782859, 343.472050625939, 343.588439501544, 346.454204952653, 341.412063007469, 346.209546727165, 345.871973825449, 343.025539832229, 343.469278482282, 339.977706374377, 350.050242225113, 347.784658096228, 341.87968708753, 346.9427206041, 343.170944147433, 348.941604472572, 340.252639249887, 340.924188141515, 347.921600698891, 348.419772086344, 340.792961633551, 342.491175361941, 338.581868324661, 343.073968608778, 345.923261718093, 345.569533347305, 343.565889491188, 341.176656102221, 345.864806213412, 342.918797053536, 339.134839503099, 342.597428771326, 345.404696872765, 341.585861001201, 345.335861611159, 343.28540745222, 341.343234471703, 350.880860444615, 348.145303034299, 344.657168995454, 347.402641871209, 343.083977488, 349.49909233109, 339.719511618518, 341.887895067167, 348.035514860404, 343.581037882438, 342.661498842894, 342.864928608663, 350.567792417736, 343.061093954996, 343.945742478029, 345.248075922173, 344.159638114215, 348.558716741111, 343.156524347808, 341.729343762204, 343.775916584859, 343.150317947485, 347.379531048982, 345.667055491114, 347.436561731896, 345.23603932397, 346.306055625289, 340.709418302745, 348.587240369064, 347.31554996243, 346.460906786316, 345.321515886884, 342.888297181785, 343.070301488914, 341.662532492073, 342.080816164371, 340.587681165424, 339.245000926482, 343.138141995092, 343.725323799173, 343.09799894107, 341.788358326572, 347.33605071442, 341.730154782868, 344.8056196978, 351.200309874916, 348.034393354793, 346.915596246929, 340.427990530409, 343.209706572038, 347.967704192913, 337.150165174726, 345.292014050071, 342.458116103064, 342.836700973148, 348.413115113529, 346.698276756352, 345.816205881432, 341.002109405804, 347.094065996507, 345.262056806242, 346.019266497374, 338.285327097115, 348.292639871122, 344.799410240004, 341.01149988584, 343.971280446278, 346.009622530734, 347.48405280705, 348.870240387651, 339.709100825856, 344.654439930728, 345.505032635265, 344.213003591807, 340.367380810169, 341.939035905214, 349.292036109952, 343.136519344734, 346.774366168585, 345.213723907246, 348.829368679912, 343.323695329798, 344.845799935061, 343.83606915907, 344.764555692183, 344.639159564574, 345.831643036455, 342.102519805375, 347.546851498216, 340.750843808849, 339.113396451433, 342.391774423092, 339.885766091087, 349.993982328116, 344.433092286226, 346.013464039927, 340.949560255443, 346.654743555098, 345.469865764234, 344.078057402711, 341.306064354721, 339.445236677149, 346.373330433866, 341.663406333177, 342.259180902656, 344.867778491106, 343.070581638139, 346.36771331059, 338.490531551293, 339.588114644215, 344.202496110195, 348.511882088211, 342.678428633304, 347.769765181202, 341.197130388405, 341.409928997126, 343.785434840524, 340.313598495041, 341.189505268195, 341.793715167692, 341.182130300286, 345.394640086158, 341.723626360541, 341.688873593709, 348.404267407525, 346.368654415302, 343.527538043162, 342.624042621804, 343.868777037491, 348.086225513652, 345.395711732995, 345.108616052489, 343.38948816795, 339.668177885322, 343.633684353484, 344.870853488958, 342.85745192631, 343.698355474503, 343.366885050891, 340.152702418, 347.439186917359, 343.821164473568, 340.706547465648, 344.92222275927, 339.487653431904, 346.607588845629, 346.292705267112, 342.757151635246, 343.83540583488, 346.601669302271, 347.547138215713, 343.218147880318, 343.715698329329, 347.918426026792, 342.094223981054, 345.507421381217, 340.406342583374, 335.245385331942, 347.710379932424, 339.643438590638, 339.886011550004, 341.553619079129, 344.846914849842, 351.264960221671, 346.447301789687, 346.608716004277, 346.889791321425, 345.90024169542, 344.410514396706, 343.154079597138, 344.737474427863, 343.457460136121, 343.579508468451, 344.282264937204, 342.093692370985, 341.929222540649, 343.329742686826, 347.384070803899, 340.877056243175, 344.390460652863, 344.539555239094, 346.451681048339, 346.10146490843, 338.867459613672, 344.588840147975, 340.280166352956, 342.882044557547, 342.849936853686, 339.033258574014, 345.981646814991, 347.781591630708, 346.882298156823, 341.098979786149, 345.932714328753, 342.148651600607, 346.951362307666, 346.319818888567, 344.208565287461, 351.34777502871, 346.637421402632, 346.231310697753, 353.77746461889, 341.878950963247, 345.509221587735, 342.516107806584, 342.90546376204, 344.808310801013, 338.2842640339, 346.657015783284, 344.209380783904, 344.863800411309, 345.245415587599, 342.692780123481, 347.874579052684, 340.335860166901, 346.07691928098, 346.179335806689, 345.56181411721, 346.19341803792, 344.364359346705, 338.330378862073, 343.325745325562, 346.153201841798, 338.814743580564, 343.371890365743, 346.256118977133, 341.998191515045, 341.266539403221, 341.3723842393, 345.699155837297, 346.66611092118, 350.579656681469, 341.126487482651, 344.750450093698, 343.062046296696, 341.577872001565, 344.205588386192, 342.408203598422, 344.335409865759, 344.577577777572, 344.089543994305, 343.512723079972, 342.991393779377, 342.62683901429, 347.65952869193, 349.662470255558, 342.90039102317, 346.262373838464, 344.51554461281, 347.707310929801, 347.714063547215, 349.583338978754, 344.169762774321, 342.734918688949, 343.486866873151, 345.554179901533, 346.715709432583, 347.011303531396, 341.823523828847, 349.761812168873, 340.473550274421, 340.308938550185, 345.079690642816, 342.39713676104, 345.756228743981, 341.451479710891, 347.767804791394, 345.589859345482, 342.414954500739, 347.781370050061, 348.834390256783, 341.327754404237, 344.533094749989, 344.999290480994, 343.13861815013, 349.187196726543, 347.211987254151, 347.814780398347, 344.859006122646, 346.141487688655, 341.006193566167, 345.293310483149, 347.585898658178, 343.704415842508, 346.687440678641, 346.79883550643, 346.916692677968, 344.271968926635, 342.16639490202, 343.812264692394, 345.903448495203, 342.715186011179, 342.120251328575, 348.739826215925, 343.05841273622, 338.816358897231, 344.003841715391, 343.781864724942, 341.827308770481, 340.316065881188, 344.204370179838, 343.874589454039, 346.7983488689, 346.622873686347, 340.775702169911, 343.073348185577, 344.886596380361, 346.084116378517, 341.703760330116, 346.187336013587, 341.692840192578, 346.237768130641, 339.023698095178, 341.784266094272, 338.510323718246, 346.164199478877, 345.654230169569, 341.028793528235, 345.596617158594, 345.120606425372, 340.326294158318, 344.734432040275, 349.701659220748, 346.741222036179, 345.647264662399, 344.719140414895, 343.410315831899, 346.293285011844, 344.24198102922, 344.186678514923, 345.602880452425, 340.844491210282, 341.772164103258, 340.794853014034, 349.387516438498, 340.744744545305, 339.36982804337, 339.907109340729, 346.599284722658, 348.559815099815, 341.232858291112, 350.822768937139, 345.064114215265, 343.269795555794, 347.123306351237, 342.228432040788, 340.61629222577, 341.585524056724, 349.207711777396, 343.26203146393, 342.343538172143, 342.899230569756, 340.681433682745, 339.189717128154, 339.296723449157, 346.223936317819, 351.360889842122, 345.1488524379, 347.168753753317, 341.017567536127, 341.881269651337, 343.72622345021, 344.461672818107, 339.551599277876, 344.03085722259, 344.097754788093, 344.903420032397, 341.038726841558, 338.565381688527, 346.79564765001, 339.690660676884, 349.333676180865, 342.069126415962, 343.610123259693, 344.36086112505, 346.10945484085, 344.862806244298, 340.577696053967, 343.300874134496, 338.995937290431, 344.231683492343, 343.926435152321, 340.526224129691, 344.389779306995, 344.704050956919, 349.307531674683, 340.85237654482, 341.709307259611, 343.735629489712, 343.210660542179, 343.179224211551, 341.365653642432, 341.819879290286, 344.224671662806, 341.317610058728, 344.335568657873, 343.422780493916, 347.483258451152, 345.805471104707, 350.428649140619, 347.707395533309, 343.526751502201, 342.204627940486, 344.433443118475, 344.921769864331, 346.468372944596, 340.237993509846, 340.71873648427, 349.784200726595, 344.984644544733, 340.198353501923, 346.482003035039, 340.972197773758, 342.696185840737, 344.117785624209, 342.322541011116, 347.377410023298, 339.980227842711, 343.765420492343, 347.74471595824, 341.897842967936, 343.338498853393, 340.546837418451, 347.933008088566, 345.169742163758, 339.999601652229, 347.453673485819, 341.404645152428, 345.864806386462, 345.028365676473, 342.657327853521, 341.773919035932, 341.215357048414, 348.191818833136, 338.53459174446, 350.205152920705, 344.450151988989, 344.637733329584, 340.987574699837, 342.842766251217, 346.894277621469, 339.592605460226, 345.268654061326, 340.682772520156, 341.840862441393, 346.66502613609, 344.879116798894, 342.359334128351, 342.32439638367, 348.371919508974, 343.390860479677, 343.896784939878, 347.145783802485, 346.320191875496, 341.699538469057, 344.783049172462, 348.797690710357, 343.659385523457, 339.523399073468, 339.756309040892, 345.398990961394, 345.472412475972, 340.062818725566, 346.367053883011, 342.349713657705, 347.051377048325, 345.087565285655, 345.915653850665, 343.805735985524, 344.945580385306, 345.080557284575, 347.020075982029, 338.459510035347, 342.349604764637, 345.993879774397, 341.725259820255, 345.906292095159, 349.153421061838, 345.243757811043, 340.77106264, 341.667118626639, 347.443836757087, 342.556316772484, 342.321182498176, 347.506363049044, 345.88713979646, 340.683438679112, 344.199647092488, 347.367037051638, 344.31060133114, 343.548381195814, 343.740602919588, 341.603888362881, 342.720234510922, 344.734577148628, 347.220825271687, 346.076564363552, 351.213503025106, 341.621257121836, 341.669483083793, 345.463702168707, 344.933782298196, 345.334662323172, 341.4341191627, 345.025333518967, 344.431128458696, 347.614779297709, 341.521454558421, 341.303859487009, 338.659933297776, 343.740994410047, 341.818902771371, 342.497305561483, 342.216039534906, 344.904120626922, 338.372299134654, 346.91063621214, 339.822348739241, 342.531480376624, 343.708720620081, 340.121113275618, 340.336582443857, 343.903062189256, 340.720687765009, 347.439881581813, 344.621822777909, 341.824362072176, 339.955365469081, 341.702037085671, 342.051424465996, 346.830613436495, 345.380883192513, 348.277898379529, 344.920191159009, 350.814869247484, 349.597772054024, 337.12983280477, 342.744370867795, 347.18323164835, 346.173877880997, 344.909741986375, 345.457234664879, 346.38072891187, 338.790186030122, 341.144613266124, 348.347030106568, 341.656081865954, 342.966483628753, 345.315370859145, 342.435882818037, 345.242318932085, 341.476831303901, 342.706697259173, 346.442682185367, 341.616178088347, 343.59740966055, 344.225653059685, 340.88506655038, 347.062296895912, 340.955302763114, 350.309823283695, 344.09718991786, 343.063719353245, 342.077203585614, 343.422908259426, 345.714270879392, 347.971649203143, 347.701866775783, 347.096889720918, 341.09545893265, 342.016298129993, 337.476330108376, 342.752722377696, 344.212891345016, 337.98864066286, 345.749451766803, 346.384639073343, 341.305737403972, 346.523008637767, 345.477509759706, 346.066687509006, 344.244928408048, 347.165748433948, 341.349892413663, 342.732658497754, 348.827807569219, 344.327628410464, 348.6481400642, 348.272571027222, 341.284484031154, 349.746488547122, 338.166723309717, 348.00470964282, 341.624220532125, 345.269403143337, 346.361977145521, 343.43205722049, 344.993004631542, 342.583206465049, 342.199196439922, 343.982866930647, 347.996351559669, 343.508500586142, 342.522142451816, 345.174861946933, 342.694042908267, 337.892246312032, 345.221303176774, 345.990529553997, 348.12132930402, 346.425553811731, 343.554832543378, 344.67303556633, 344.161145833137, 339.301191421275, 344.505480389217, 344.290306569248, 342.270345719223, 342.064300967883, 340.065736869024, 346.488314157764, 349.568915836449, 342.234196313021, 341.020846909702, 346.640787954705, 342.036777188037, 341.182940318981, 342.590755179428, 341.865171352967, 345.781451681772, 338.572112788435, 344.241788848787, 345.304694423471, 348.728478371321, 339.36756085491, 350.900491332835, 343.760666078609, 341.906586866976, 343.71365005135, 341.793077193359, 343.031554340383, 344.522747793259, 342.779802687989, 345.111369963914, 352.054948913664, 350.168483910623, 342.090677320222, 338.303488606794, 348.332003514622, 344.640134328233, 344.927216504549, 345.031477941689, 345.692901686655, 343.651424209943, 345.804253499515, 340.013242699608, 342.161945513382, 344.288071551207, 344.568733573741, 350.144930016941, 346.146370877375, 341.373198810522, 344.878420939685, 340.636302266608, 345.822561104791, 338.562854121913, 347.65962826519, 339.001002581516, 350.480116331216, 347.988204588828, 345.330646833727, 342.917542817513, 343.152992188029, 346.277034618356, 345.768060202069, 341.281415488276, 343.989928641563, 346.278098525313, 342.537688248321, 344.225491121007, 345.804519640636, 343.831210497542, 350.148645708635, 348.725558251752, 340.043538470225, 343.438800019738, 341.526045640471, 342.94199206877, 341.841589619579, 343.524539088454, 349.847554521321, 342.373888487584, 344.289777313264, 344.807885135349, 341.149105129819, 345.72648956316, 339.314370657316, 347.548010933634, 346.625369592054, 340.221371565748, 343.862745136855, 344.188681785639, 341.694018733459, 339.776517181138, 343.010731822452, 344.138895323534, 341.43142655454, 346.316520512024, 342.99320644458, 343.34663915987, 343.629610490046, 345.453145036708, 340.298387059162, 347.620595452907, 342.369678991424, 341.212626334564, 342.693129425035, 343.410919954688, 344.762108361971, 348.755268306549, 340.939043420696, 341.55067927879, 342.921154039159, 340.14061198075, 340.706905849034, 349.781572004546, 344.708406238223, 340.304653753343, 343.637757764821, 344.735251659953, 342.101616840714, 351.275383713547, 342.735526123676, 344.808603379001, 349.141297861003, 345.000257617605, 343.535299402315, 345.980791785193, 339.468347138302, 345.994934847463, 344.330874087084, 345.047902623814, 341.08666790647, 343.556437271988, 345.712026145967, 345.081944645444, 345.64446462322, 341.490821442751, 345.848078117562, 344.99062624189, 348.169125330871, 345.818993675275, 342.277714130017, 339.90773310384, 342.674365563882, 341.896144559252, 345.0504322061, 342.192178045942, 345.973927717872, 348.02879700018, 351.35208195635, 343.77444465111, 345.826573994272, 345.142778154111, 342.649991144496, 343.550474674137, 341.083259690004, 345.146069437304, 344.992314426831, 350.593256165784, 343.521154415799, 347.598307251131, 351.594201164784, 348.837447350426, 343.021690013109, 345.184051306166, 346.845349373378, 344.04486822599, 346.489107480543, 346.021603196877, 347.699058958054, 340.576876352026, 344.212076371815, 340.832763290631, 345.251186764199, 345.099408992812, 340.196555236982, 347.876699432915, 342.88812676803, 343.004769084824, 345.539229761062, 346.062348850127, 341.168329904508, 346.303410215147, 345.171520347608, 347.015729063435, 344.957523930762, 342.962920070006, 345.127285713501, 341.045559726624, 350.163529621357, 349.041132733325, 348.229905276335, 350.299650585588, 341.448327751979, 344.587214290042, 349.352798486174, 345.513663263112, 340.9606503394, 344.546638366165, 345.147857823638, 338.634177177335, 340.927684742477, 339.141552243413, 347.563894537218, 336.715672585686, 339.87407486821, 341.730783471231, 343.456432843986, 347.879496411773, 341.439055779642, 342.178104019241, 344.397318956892, 344.576166418839, 341.862690071431, 343.953408321519, 343.770020951238, 340.887566163151, 342.945626046356, 343.592861071884, 342.384549200818, 342.740964839756, 342.992223225492, 343.420553598875, 346.850360018467, 340.840218601408, 342.56386587901, 353.99297085731, 343.182359581376, 348.084249951001, 343.9776409573, 348.072991072478, 341.299265244975, 344.040931135641, 348.214288487993, 341.141023687017, 343.250171444367, 344.931495739492, 341.853552155328, 344.27528194482, 343.201267370659, 347.025675415851, 346.838978598819, 348.092908481004, 342.703052697386, 343.273411876103, 348.435459741712, 343.576902171529, 347.565403822137, 341.903631977488, 344.345362773836, 343.813451631071, 345.04423136449, 343.495389802229, 351.513711850289, 342.625135326336, 339.673523871754, 340.090669525659, 345.415227543383, 340.313075717649, 341.964801672424, 342.233395791941, 345.939686845672, 346.334954277078, 343.494522153552, 346.107862066218, 340.054637078104, 342.966758463937, 342.967613627244, 350.673539417216, 348.290109884001, 342.515094941902, 340.160357975759, 349.693988349837, 345.056590878821, 344.282934466142, 345.82204783082, 346.492172147308, 337.998115764625, 338.155717756649, 344.167176933253, 341.33318465514, 345.88898149207, 340.257734094182, 348.254717652401, 344.215314054635, 346.144823314295, 340.880318731346, 341.467780958642, 346.132736256988, 343.13833109662, 345.39319715937, 343.528712236205, 346.338522016381, 342.274888723082, 340.432188419803, 350.397509024041, 349.19825890236, 346.844610892443, 337.901681068805, 342.334330804165, 344.03632875787, 342.242126748403, 347.574448595792, 344.543120547519, 344.527063448208, 345.172397133269, 341.345838526541, 341.597313101293, 344.752203171362, 340.923323162581, 346.242905504868, 334.212437535672, 342.267549067432, 343.420809398151, 345.381051084752, 347.60113681246, 342.837250530865, 345.507055892176, 345.26085876364, 343.944866069607, 343.946958587236, 340.870160908274, 337.280097246594, 343.770465996419, 348.915009912953, 345.003842330823, 339.437030435223, 346.975799842938, 347.912521164265, 342.813385184602, 341.984167100736, 347.426543311746, 340.137941115781, 338.35532810278, 347.140981089628, 340.283381220059, 343.655322694287, 347.285289009018, 353.19287981054, 344.141884290338, 342.30588519782, 340.663328841317, 348.748012176064, 341.394036516905, 341.169057001272, 344.027480734664, 344.543981386408, 344.660041647242, 346.415752751001, 345.72935275874, 344.932757811457, 342.701077862542, 346.065404114092, 344.535006365789, 345.680165668083, 343.876732208398, 342.722863637572, 342.273081391976, 345.605037013406, 343.482590495122, 343.174202254683, 340.358583511787, 343.362996810906, 338.344011426897, 344.206817012861, 341.138255872597, 351.358336807099, 342.870993491601, 341.883341400927, 345.245075814131, 343.291491473096, 342.763763171666, 342.195151532608, 338.509360769107, 342.767634913752, 346.339927199096, 345.769449917481, 346.309683403501, 348.760255713477, 340.291218266354, 347.271820250569, 349.436936230843, 340.789047328906, 346.188024436229, 342.811332368565, 343.725905645335, 343.787730214839, 346.583512252593, 340.06601713685, 349.205730054833, 342.26966733472, 340.761178500489, 347.222324321522, 343.60821779953, 341.163764873713, 352.424798998101, 346.075384033122, 339.357868535707, 340.137452228904, 343.260557385701, 342.641780259431, 345.673265214173, 344.306361088317, 344.879507840577, 341.109258498051, 340.496505595999, 341.361741413781, 341.42986720783, 343.427648358895, 346.203058422392, 348.367798373502, 345.678272128126, 345.392503919152, 346.086138837191, 341.740119264544, 346.042731194715, 343.018893983751, 343.556212616762, 346.132925759341, 344.747640368192, 351.483059173329, 346.5845696801, 340.784579276541, 343.855799193918, 348.509860148904, 339.604783549494, 345.282420578808, 346.08748303939, 341.078066583503, 345.007167999686, 341.838827761257, 346.485947245363, 346.862601406511, 345.986068346823, 342.859004901293, 343.657017471923, 340.788614802651, 346.049955389745, 344.544595579837, 344.525869353193, 343.410220004099, 344.363328367427, 341.818408828328, 342.270869095121, 346.05458649707, 347.78955341291, 336.011282020625, 343.535615880917, 343.628494726537, 347.825258433039, 346.42853519972, 347.295902039685, 342.751065418231, 342.622272239025, 344.040365667263, 344.674056005536, 343.600558910099, 336.91289137625, 345.504325255926, 340.393342921755, 338.384717150789, 344.390606727315, 343.558755455143, 347.005528565668, 349.075444209855, 345.362125251647, 343.791098023183, 345.254605462018, 336.611916810247, 345.644471468695, 344.184326797849, 344.37531342506, 339.699076962811, 343.983475091501, 348.997408434294, 342.204685910747, 343.779208125603, 351.403447128439, 347.683218721977, 341.915988926472, 345.092837420548, 343.038753261729, 342.356151235975, 349.544181773017, 344.626628081733, 340.249497412498, 349.07332219775, 339.598657353145, 344.822439726328, 346.971028736252, 342.379345187107, 342.952432115231, 348.288731781738, 348.489742325652, 342.236467212463, 345.25168813025, 338.036658944152, 342.303355855058, 341.906736192951, 350.565337314303, 345.590030795491, 342.288124823041, 347.275793767056, 350.741141436089, 341.152028625163, 340.303065183857, 340.389154997369, 345.32423237706, 343.514102732694, 343.305525408374, 339.319334399933, 342.357180001436, 341.797353377362, 339.704603099196, 346.914163579807, 341.302887579714, 340.958108545028, 340.977891278905, 335.516567290834, 340.190371020185, 343.353539424131, 344.862118322311, 340.669157785868, 347.821629521628, 340.092904641299, 347.511138514188, 344.606383235656, 344.024986261052, 342.482196368282, 346.805756534123, 347.400628664268, 346.659837942199, 344.663503561995, 343.761901312785, 342.806200251678, 350.627337881302, 343.48249746317, 340.708676136156, 341.438586988925, 345.960743011294, 343.478125079459, 351.586162585295, 342.800558061379, 342.254326030046, 346.490413022199, 342.875254623239, 343.575347074629, 345.476687326196, 347.941561473974, 338.801560547269, 340.838732662439, 345.337754458106, 344.748158807114, 344.24435176812, 343.99493844499, 345.066649172428, 337.502148196137, 344.422414423951, 342.425355159387, 342.731016618689, 341.705867378841, 343.774861977452, 342.446964149652, 347.522622553666, 341.58230402908, 343.035495329041, 343.617912482126, 344.442129284819, 352.634107100145, 342.237470977707, 342.249880418285, 342.736792445153, 350.104940707732, 344.278973410055, 341.875935288727, 346.603344758986, 344.332968392698, 341.941030182102, 345.003380130268, 344.982018777108, 340.930270677946, 338.696664483762, 336.731875578086, 343.848581741128, 343.24984112046, 353.551809819699, 343.144212929138, 347.636275679303, 338.706139965828, 345.004995820971, 343.021435450768, 345.03562628728, 338.807221739196, 346.497187506224, 344.551762487604, 348.895601442513, 340.661536896406, 339.354140916957, 341.28625146382, 351.301920252477, 347.799806940182, 348.519240781434, 347.939742755652, 344.024368022419, 345.158590851115, 343.825491499943, 341.978931041957, 343.815641361032, 345.123462731133, 340.364716611352, 343.053551387272, 347.810967763795, 341.418519152102, 344.885091594565, 343.371746622527, 340.679123511527, 340.344014696003, 342.119366929513, 341.387720037589, 346.512146890962, 345.859827841267, 341.573994130046, 346.516415585029, 347.513605061752, 347.323313661474, 343.164421877179, 342.849325658736, 339.874053139054, 342.517010378572, 345.5281666234, 348.317804763628, 343.971518082196, 341.786285697037, 342.703412355408, 341.643188625419, 341.667947889068, 346.469673323532, 349.839762444681, 342.45168021712, 339.726363456341, 340.124436734728, 348.395644407957, 344.521741519639, 340.082071700849, 345.424757047864, 345.332872104059, 344.867293086452, 345.354767910468, 347.333615194689, 348.40707446829, 343.097306054995, 344.082171767002, 342.288221410348, 349.224612053325, 346.687645617855, 341.165724849484, 344.124027082309, 340.098350043841, 347.318489501329, 347.080567858831, 342.310815407418, 341.011473286003, 344.67318716927, 340.403325631124, 344.503321472535, 337.54816588028, 344.276104490822, 346.249523974091, 345.064754905026, 341.878898180886, 339.829538871215, 346.553086998976, 343.880533711571, 334.822286817759, 340.459065680814, 343.631471092189, 345.685872632897, 345.466927636445, 342.959596832506, 341.277408240962, 340.942027222364, 344.477432681051, 341.812622479296, 342.143890726143, 344.855860784541, 344.102845017347, 344.616669106153, 344.804622284363, 341.966284373812, 345.939667211971, 346.492558033165, 344.162047587561, 345.364902750956, 342.847151770172, 343.92755891186, 342.691669390475, 342.364736642868, 343.364609659817, 341.523640620926, 343.863186556281, 340.585408596104, 345.145205858399, 343.904513990118, 339.370363275522, 342.376334727774, 341.617379194367, 343.858390479594, 342.877674443317, 343.145306627876, 347.695902696484, 349.51899757032, 341.934780609289, 343.558204511425, 342.73454344526, 344.59580879984, 338.184759783911, 340.878887982618, 342.226025633956, 346.243245223518, 343.412629195756, 338.634868942495, 343.972897520413, 349.034427887126, 350.24802237203, 344.017070106771, 339.936384156944, 346.994559955287, 345.854771964079, 341.389367596842, 336.803840841063, 342.903226666959, 346.973429633409, 344.947279960308, 339.548812310132, 342.96006642303, 345.260251643996, 345.409668332518, 348.812185947774, 342.962187870557, 345.2372613765, 341.938115799204, 348.825572798884, 344.211474186555, 340.562047229167, 348.02564421854, 345.510005582104, 345.669960081418, 342.925535468997, 342.84520691505, 345.591165311549, 339.855020139238, 349.547601986482, 350.042894997793, 341.229147589951, 344.59135790232, 345.853151484845, 345.891662813381, 345.738716206458, 348.197413880244, 346.834366282014, 342.248032147317, 344.293077935445, 343.573324646059, 342.634587537305, 344.850921437726, 343.405365302596, 339.565675680836, 343.766505844019, 344.322228933687, 352.227950646288, 337.407911218992, 347.952160691268, 346.356147189779, 339.750515926368, 347.153949919916, 342.0408643906, 343.604137701033, 346.620195727383, 343.42038875097, 347.036431788836, 340.980608658949, 343.383833307078, 339.031992031011, 340.976407741628, 353.31338611673, 339.368179640727, 344.122377405471, 345.541663296215, 341.667463605073, 339.735438724415, 346.011274922625, 349.409295638031, 344.792950938042, 347.367387503004, 342.266716404541, 346.962120577306, 343.950016149631, 336.849372140907, 341.347266048395, 342.930454964673, 342.140160083278, 342.447717796866, 346.948001349471, 347.476197588869, 344.220929289782, 341.919732041616, 344.726325068093, 346.810482257941, 343.664692752693, 343.916158175738, 338.360480244196, 340.023705559373, 345.486606146326, 345.327223092669, 347.76756699047, 344.448669793047, 344.996388474537, 343.105509379407, 347.517268042989, 343.273515363755, 345.187624336086, 341.632809918257, 343.522740448542, 341.065203875277, 345.21804451689, 346.992295034714, 345.556845344582, 344.815736933042, 344.88649144133, 346.220738433168, 345.16744136339, 339.885424803014, 343.286756523813, 342.676418565741, 337.103429646731, 347.335056747093, 345.379367857152, 337.228719049008, 343.531237139994, 342.250980729241, 342.670681178755, 346.151354148605, 344.231229854547, 344.446878137669, 341.277416369865, 345.742773379074, 340.91635302779, 346.837936075891, 344.146077851818, 348.636513434515, 349.957687658935, 343.73873288803, 340.411297748212, 346.552998707072, 343.697185326292, 342.453748740223, 345.015848686323, 346.763188084801, 346.749714691608, 346.663300299359, 343.80774220838, 342.385653990095, 346.676845224591, 348.873267868529, 347.685945799622, 348.32468256729, 344.970427923235, 345.517244048058, 347.075398209144, 351.411487385363, 341.005977287712, 341.240330206187, 344.376389175571, 341.578408823354, 346.624657694724, 345.023683101777, 344.970221637444, 344.921944875836, 344.118606917005, 348.902324514808, 345.039593459212, 344.97508384071, 345.608872809412, 345.137837988097, 342.105352612264, 343.302419049613, 347.630975781891, 344.212775332286, 343.677735148694, 336.108170443371, 343.230027282651, 348.685498511494, 339.077861562734, 348.480902858849, 341.131876274837, 346.551518938807, 345.534532559158, 343.900739422527, 343.712983196806, 345.979544077118, 344.591466558264, 343.290574992303, 343.923896907957, 342.711938554307, 345.480941848039, 342.990664999059, 348.88081733061, 346.271633480351, 348.527022693694, 343.358907104634, 349.044574187992, 342.064519030583, 345.250852001427, 344.412388466001, 345.638039928355, 340.399896511355, 340.37033070658, 345.5830199341, 339.542399791344, 348.834210615893, 342.009381925617, 345.772828914936, 344.002471181482, 345.534758367297, 345.129824600573, 346.305414841655, 338.222920429863, 341.504287831289, 343.308171456642, 346.452733747506, 351.78016540665, 340.045668614603, 341.240456439173, 342.137975931534, 343.487628347425, 344.196202645982, 338.393670708723, 345.805312796312, 343.734329983235, 349.510782145982, 342.801510789859, 344.386762316077, 337.878751155487, 344.563258239453, 345.954228333654, 343.340537266596, 341.820330070197, 349.340825748761, 349.330344629277, 344.823736458265, 344.241311936707, 341.26533366118, 347.719981278149, 342.992418861832, 343.750962916601, 343.866879629568, 341.569779612461, 342.364254388801, 344.062023674075, 343.222177307931, 340.42247005667, 344.562066081293, 341.297149713466, 342.37064780453, 337.881271052568, 341.927364153198, 346.331059993415, 348.980674272324, 341.440238491555, 348.207050292313, 340.441469666069, 344.201698798019, 344.831875013845, 350.20628712995, 343.472168664829, 341.245820448051, 346.101629575228, 346.95724448374, 344.373599897858, 342.722861847164, 346.102314976213, 342.319511973656, 337.680732664554, 341.876167347743, 343.173860041344, 341.500253115088, 345.808761258828, 340.63113205988, 339.723386517827, 340.159260166, 339.850770300472, 349.119014867428, 341.362772842159, 343.747225112439, 341.875822804656, 344.678846934617, 340.220299923602, 347.956405106264, 344.138728912516, 341.811590411346, 343.232116391392, 343.701162472286, 344.333515235016, 342.900921161488, 343.71468309602, 342.162470403858, 346.355869377711, 339.261508809655, 348.134528463642, 341.410893856885, 350.366476557019, 337.731243514403, 347.743834738551, 342.427322797368, 341.831419129478, 342.303823937241, 343.459599371237, 342.096039604382, 350.411183458028, 341.407178794769, 343.723576271953, 344.62663479009, 341.622829068899, 339.693797133427, 350.937351841348, 343.348835202202, 342.762902138744, 344.591255793877, 339.879340585792, 346.339608628464, 347.277303494594, 348.226361657596, 342.19480392355, 343.831238497723, 344.241092133409, 343.291570881933, 343.241400528292, 343.266491418524, 344.948129798823, 344.642031109844, 341.966309633098, 346.815951564652, 343.011264832611, 344.357116506124, 341.019590093589, 344.997716252138, 342.272454713939, 340.589174925511, 341.679272931367, 340.058005316068, 344.267558443486, 347.010273565973, 345.745887690061, 341.688337723713, 349.025976257901, 344.820063254893, 346.146012639336, 344.75695352151, 341.120601481919, 344.318369412129, 351.273211258336, 342.958592050323, 345.173066039634, 345.389821569424, 337.63060808306, 338.071098013376, 346.282082038205, 343.153230129943, 339.033546498375, 345.426614301116, 347.026106654543, 342.022188525721, 345.94860229041, 342.765965704322, 342.045139666337, 347.55975780106, 342.075731958807, 343.551652733372, 340.784607229128, 342.954306301835, 343.771820055021, 349.028747019059, 345.912144656235, 348.76877875294, 344.805537240896, 344.197486866166, 348.474475516321, 341.66564509099, 349.772507420528, 347.122331948983, 342.276082058823, 343.784427207316, 346.64584025813, 347.521946871511, 347.63730137835, 346.015536699271, 344.960013229575, 341.544376987138, 346.072880258755, 342.072549727724, 342.863820509893, 344.756700747491, 340.848855162485, 347.344565846941, 344.342467604072, 338.757883709191, 342.079584327852, 348.244798898745, 340.152537969826, 339.983423081784, 346.670093444579, 343.709638803107, 344.370069446676, 342.019497411682, 336.324811578589, 348.110196601981, 343.551538506905, 344.728064131289, 346.295888860046, 343.957634276002, 338.686837049487, 342.329823348175, 346.32516207885, 344.443025684954, 345.810446109009, 340.223121446283, 347.607874822865, 344.298726825433, 343.052264396141, 346.456815343029, 342.246760430148, 343.778769275036, 339.657219940688, 343.089824425527, 346.694924144699, 342.247959613024, 343.519184596272, 348.845222911341, 343.081015268339, 342.318132244588, 340.350568443672, 345.198789325736, 345.092809452357, 342.932282348534, 343.66815270076, 345.678797078621, 341.306351431118, 342.942314396847, 342.840171695949, 346.544933549975, 341.551365669789, 343.763560168046, 340.993861394163, 339.835932189262, 348.33008550488, 338.29362497029, 341.07570476715, 341.660156739805, 343.277948060241, 334.833069417746, 349.982837020245, 342.036505352054, 345.764380258262, 341.783490524641, 347.703372583151, 342.801997187655, 340.111476853584, 346.273032886537, 344.688367376305, 338.615613838178, 346.627392192079, 343.334864501893, 336.458319370791, 347.506232637108, 342.635331380212, 343.557632607325, 342.502601414012, 344.318145977424, 344.369215829419, 346.440786616922, 338.637976111554, 346.695091106434, 348.34443417765, 343.295214111108, 342.75613975422, 347.479316362971, 344.714886403743, 349.129438789612, 346.123570135366, 342.20163455555, 349.178239943343, 338.131681780929, 347.1890894388, 339.899907767811, 343.798307348159, 345.269300513159, 341.930375719864, 347.171517862164, 344.451366373828, 344.491404220246, 343.446267271148, 338.34478828194, 341.147734260863, 342.5421626739, 342.703427470033, 341.471514153225, 342.787806265231, 341.325259082404, 348.656444062509, 342.99016541602, 347.237778758686, 345.685466403998, 345.887372840037, 338.818908175806, 341.833684089754, 344.515499117253, 340.191598317535, 348.175985584962, 346.616483422098, 344.105249470424, 348.182514489208, 344.888809888003, 346.245773527996, 341.664358008037, 346.469260938326, 343.467391033114, 345.195586311484, 346.966612427977, 342.42078498754, 343.197777436475, 338.935117554158, 347.241050747491, 341.995345852537, 346.934461816775, 346.162256264921, 342.974872680908, 341.293544352473, 339.826558581504, 342.449458739148, 342.147688905805, 344.000221631211, 340.401204759491, 344.801476983369, 341.329396618178, 347.390492155933, 349.143374944692, 342.271106082674, 341.051109236472, 341.686020957407, 343.294176857039, 341.329378330463, 343.098292309259, 347.271470144583, 350.954366963448, 342.154415035467, 352.111433170911, 342.311986262608, 339.991008931177, 347.631274438324, 340.776164814115, 347.653197007125, 342.326151051124, 344.644557335155, 344.339825775364, 349.301089418746, 348.65421713948, 342.29410605857, 341.2299887839, 343.121802861873, 345.256858031244, 345.350646625871, 346.577458729697, 343.613555111765, 346.241211761175, 344.428757098062, 343.962543274748, 340.481079903483, 346.202698375477, 341.225809528795, 344.418436007404, 341.10595303769, 343.014985299318, 348.990688471399, 343.991510357364, 343.876212742757, 342.332839167937, 342.166559879705, 343.342015338911, 343.224251377464, 345.121673209855, 346.161789208383, 341.504244851614, 343.090163227914, 344.448221990311, 345.152625281702, 340.245415537994, 347.003897196867, 348.700428833879, 344.194762680479, 343.436355602663, 343.142479523895, 344.734590342662, 347.945856826539, 344.670589266894, 342.004740721911, 342.373107153708, 342.179616957216, 342.06329504099, 340.161200449615, 345.131599143258, 337.584990086142, 344.398140732589, 347.352934181521, 343.758831729435, 345.755028294523, 341.134621841677, 343.680850485473, 340.384548138158, 343.480427830387, 343.177931153914, 346.864365309282, 350.431303191171, 338.748152131863, 342.400014068862, 341.748232076475, 346.835310184609, 343.984588824877, 345.058277469558, 341.104313640592, 343.481837303227, 343.267033606852, 340.573011374281, 344.84099446358, 342.710828553334, 339.257292495968, 341.845506955717, 342.177865261676, 342.70715983288, 337.541124756201, 341.745508459287, 346.127708626234, 342.589901742266, 345.788730827253, 345.89553674238, 344.614766392326, 344.978081687001, 347.614228021773, 349.051520322085, 343.792538532072, 349.017303109386, 349.174383939916, 348.93810945227, 342.306216131817, 345.542904815706, 342.833788025869, 343.130233756285, 343.783932438897, 346.142231175805, 345.816303709217, 345.377962782849, 340.933844736296, 341.928504578417, 350.824335161907, 338.578639719441, 338.07811281465, 350.435873952084, 344.545127771079, 340.914812251634, 343.247338031286, 347.82465458979, 343.005767543307, 344.478892560298, 337.0910970738, 342.924902490598, 343.7153593888, 344.541857950906, 347.297879573445, 341.873670805759, 347.166363515518, 346.58853262501, 346.002229143043, 343.769542513616, 343.073069728826, 342.864194853558, 345.276673217141, 349.726317347354, 340.656573646591, 341.515305017286, 343.496231813189, 340.745265965658, 339.206231131323, 347.907323293091, 346.546649066566, 339.666056191216, 344.570144767235, 349.262434100892, 344.811048701856, 337.904580393545, 344.662479293011, 345.638442070434, 347.971823651012, 340.484080867033, 340.809795720473, 341.921896895351, 345.665533116427, 340.970447576783, 347.034428702144, 344.390741531585, 346.542910094799, 345.204289041219, 345.942569609115, 347.372882453531, 340.471148543963, 346.747455575673, 342.340140626541, 345.76285674964, 346.583978844971, 346.200903849797, 340.297069021687, 347.939621543672, 338.205764415453, 342.836517641921, 348.503699907871, 342.349243615946, 338.879990720233, 343.534205526829, 343.949743545508, 342.549407327543, 340.991976731651, 340.796456458267, 346.501123974916, 343.825980422818, 342.42871172726, 342.06668247578, 338.237561627675, 345.234939780984, 342.304190021773, 349.347352883218, 344.985673487077, 347.592014853532, 340.466718130574, 347.632633848104, 347.676380680405, 345.54979871623, 341.405021560663, 349.067037253312, 342.769853155878, 341.76571392289, 345.47643889329, 341.722565817207, 346.670593249764, 342.069210976307, 348.18385397397, 344.719418550597, 345.001196652032, 346.097817608075, 348.164639655194, 344.721943563276, 341.871434945759, 349.586331393115, 337.50846259401, 347.270212372165, 343.656633544491, 341.582049865044, 345.011730613439, 345.64331166335, 342.58542042566, 340.704803824153, 348.555471879008, 341.672592076262, 343.720307911118, 341.710749949744, 345.536245303848, 340.272602775783, 343.621922782304, 349.054341862011, 346.349043978431, 343.714780003011, 346.78992633825, 344.142645242031, 343.945528713939, 344.900457988535, 342.202394909538, 344.062928879927, 345.312274875778, 347.592450884689, 345.879110802551, 345.044601349593, 347.842399329074, 344.481915440963, 346.666897510935, 346.159167728335, 343.745274960646, 346.382670924576, 340.838785397286, 347.668872615696, 347.87428620838, 337.003558258859, 344.801009496016, 340.487219371417, 345.704672996995, 346.330877902777, 344.658785601278, 344.200892090436, 341.645044998581, 343.821704599198, 341.925667455673, 346.23216019779, 344.136117940474, 345.866897087658, 348.133555965466, 343.902979299904, 342.379034767888, 338.75548470272, 344.798071496389, 344.125839964456, 343.862503437125, 338.28951374713, 335.608361177911, 347.503375277948, 346.133362619322, 343.162109395669, 345.27918704476, 342.06649176443, 343.342695454434, 341.746492307861, 350.902348358122, 344.425536511426, 342.581844259072, 349.863482352702, 345.918391214757, 339.869948680831, 345.311675322705, 342.712025342695, 347.006739320871, 343.380102809142, 339.849020003231, 344.269995100449, 342.137853790636, 349.201623230766, 348.369639421085, 342.029253287259, 345.637277026776, 344.348670713775, 337.360200835936, 343.454674052608, 341.585625781886, 348.092134463481, 342.687413145766, 344.655537450691, 343.079542343681, 340.753979810253, 345.690843092871, 344.083792964531, 341.365853953402, 344.602540862622, 343.496961384282, 342.60644892859, 342.317315145576, 348.707963364572, 344.597900128557, 342.261176607043, 343.939323946365, 341.861807544416, 344.613511599105, 341.451397331174, 344.712672664466, 351.666939148879, 346.118979832049, 339.465818485494, 346.121211517654, 348.245029661526, 346.177688377382, 348.288893729198, 340.05259548352, 339.578767731811, 349.432036852735, 347.743879771656, 341.180178332596, 339.319357217848, 347.165023274366, 342.340956863952, 347.696601317358, 346.014739684638, 344.767641623863, 347.225046980054, 345.611165145261, 340.921841576766, 350.499953607711, 343.573948729996, 343.80059070375, 345.470836716895, 346.807381035739, 344.932814485989, 348.393524796419, 347.701255649526, 342.884033100704, 340.238772473013, 342.761956520936, 346.191861657518, 341.624036547119, 343.583344907808, 344.822896459692, 346.723341625756, 340.923220084778, 340.103245383192, 346.722216078925, 346.659557894205, 344.008256527404, 344.48844651204, 341.480889404995, 343.802868872922, 341.589241736307, 341.967134998468, 343.901528115827, 341.748869354638, 342.205985946955, 346.810077549517, 345.560347374983, 343.838279172203, 342.751333184081, 340.787534250144, 342.950378012024, 347.730037994158, 344.869204900143, 342.833697397258, 344.332005551631, 349.528524325343, 343.210565097231, 339.279934856036, 347.308700130303, 342.156468640466, 343.161065432846, 348.536199456989, 346.279205596859, 346.187815876406, 344.648455245327, 342.828304727074, 343.201627555234, 347.285511792756, 340.590451008205, 341.323789349588, 341.114046328844, 346.978684737975, 345.887791853762, 347.562882002675, 338.656835425313, 339.635217188445, 345.409015337389, 344.916408401937, 342.845463652495, 340.195782665212, 352.002209265273, 343.82764445399, 342.448578891488, 345.566641539006, 345.173795403892, 340.012906745475, 343.220221880309, 339.249913867651, 343.091123182413, 337.690298250606, 343.868487771232, 340.256014001408, 348.369033730171, 343.037746345232, 340.229798619109, 344.649717133353, 342.022849405492, 342.032376684731, 343.875292346572, 341.822254038229, 348.447048632211, 343.625975047084, 340.093587280922, 340.015486351844, 342.826124696797, 343.867485970131, 340.459176806103, 342.339025273121, 341.136892335954, 344.782250482161, 346.598228490165, 348.434222060254, 340.959640266456, 341.835635106622, 341.881537379961, 348.940908719227, 341.199622480616, 346.827308487428, 345.778662854079, 342.617308939895, 342.263856624847, 346.604253828985, 349.467589156654, 348.134472472131, 339.937388070515, 344.462357074342, 343.190628893001, 345.978692298639, 341.41639469899, 346.111300348537, 347.665797785306, 345.511949677972, 345.646005322833, 345.634187165822, 346.894273449687, 343.432976090304, 347.698937606201, 343.162115782089, 344.865073956515, 344.257246567525, 337.308333126014, 344.773309383995, 345.508816131005, 346.736534821613, 348.37365994862, 344.653489611445, 343.284843601216, 348.151003116178, 341.508302324202, 340.194322242743, 342.872271474994, 343.567128906346, 343.877419113578, 344.406103665658, 342.062128197879, 345.0539085068, 342.593710775693, 340.880202193442, 349.013519315488, 341.624947198038, 341.903032316385, 348.868835601563, 338.589731263519, 338.926493020127, 342.40550914685, 346.248084275364, 347.521170453041, 342.914449332341, 336.973937473269, 347.317283133421, 344.557557162714, 343.932312855528, 343.871172230352, 347.533034513303, 343.532500287511, 345.213875500847, 343.972187589794, 338.467187548833, 343.549000025577, 343.164055533883, 344.294724216636, 344.830888814956, 340.938797851398, 345.263209427578, 346.017380240286, 341.047386053266, 348.109047439433, 345.868458815347, 344.063094081564, 342.6032303854, 342.413415551436, 347.997291443245, 341.191963777237, 342.296670624479, 340.42385448981, 347.591709714884, 341.498339366461, 344.566259619934, 348.003703929965, 344.072115525679, 344.413638309221, 342.908163847566, 340.979238857435, 337.686115157178, 343.599155206198, 348.457519065572, 348.138129429281, 346.951426363953, 350.154478744813, 346.027775485926, 342.127087845932, 341.521978266644, 342.727470274644, 343.196351035204, 348.550798648338, 345.018590624741, 347.4689597263, 345.79967662526, 344.753590839701, 341.402951618256, 347.385307276642, 346.200466256948, 349.302969534175, 345.155642098106, 345.904849484121, 346.886150243838, 347.048255810805, 342.573420897512, 340.532814157418, 340.628116216687, 341.604665469985, 341.101353591837, 345.586039391136, 344.198322864977, 345.653707713037, 346.882696525342, 348.133331786127, 341.342621932829, 345.108356774825, 341.447002668205, 343.863683018532, 340.300403814089, 345.73085022496, 345.34466412603, 345.123843879389, 340.659473305357, 344.665326740732, 345.874432790095, 339.997324778398, 346.024500723604, 346.52142983207, 345.718770094856, 344.693827657252, 342.540958822873, 341.229321076404, 343.510238369834, 336.750289684071, 347.314569852129, 344.231528682454, 350.540589979606, 343.270812431732, 343.558919070544, 340.544784389686, 348.131122722039, 343.12974935419, 345.783548566154, 340.652153005371, 345.48954241198, 346.565645799086, 342.54491384281, 340.897828579317, 346.284794324459, 343.627428809157, 349.937526528347, 340.239534084566, 347.242038787256, 341.295554432455, 344.394640623443, 344.943046030928, 339.938163169018, 344.122298023447, 342.401666841488, 344.947837285431, 339.125716493887, 347.542316233178, 345.067677345382, 340.630577253191, 346.215471670588, 348.748148785943, 335.830492220235, 347.37589538168, 342.882835582821, 339.57320396859, 349.605491446034, 346.102367216033, 342.084239952879, 344.940323918275, 346.614679102906, 338.370591755209, 344.939705089257, 349.027695109975, 344.134306637672, 347.742030186141, 346.313787884037, 342.948350572028, 343.001688462877, 344.706395233661, 351.015274701042, 341.918260191525, 341.670526019322, 345.62916599139, 341.969682512081, 344.192105595309, 345.719248946131, 343.252990869375, 343.856924493652, 342.007784309971, 348.273856754779, 343.929007198591, 344.44038233224, 344.84356934629, 346.334453448362, 350.076087824375, 345.443210821735, 342.356134832057, 343.314836969623, 336.053516257795, 342.574620073038, 347.012508462534, 345.148228656333, 343.842081957781, 341.25477776805, 344.581402047344, 343.017166428877, 341.39769764558, 344.626793936921, 343.954925850723, 341.599395506717, 343.18000820945, 345.036154789125, 343.350219585816, 344.198659616655, 339.76616455945, 346.919513870214, 343.17701448203, 344.90546375481, 347.531716094198, 343.635232409557, 341.42672358197, 340.158717332183, 348.016360860551, 342.119074627117, 352.292087710674, 348.327205452801, 347.444589019718, 346.00365136364, 342.86953622755, 350.970957901801, 343.930430434895, 344.420014262541, 349.907727193194, 343.084344173055, 347.403600377152, 340.438666549749, 343.52425127003, 345.187659159561, 346.704952261627, 346.452599854412, 342.882030933755, 339.327926869657, 343.955508889271, 343.27714542075, 353.736870840442, 343.966908215488, 345.419890654159, 343.770414243976, 347.863611431546, 346.375919432293, 343.309567087909, 339.416157019558, 347.475635282908, 342.395194837303, 346.732378343006, 344.350761719671, 346.613381608849, 342.592472620381, 344.455543009705, 344.413039846519, 341.150946197641, 341.916210740407, 344.246686591356, 341.908395658795, 342.351600802602, 352.582842489083, 341.02564902226, 343.104731110643, 345.649891170072, 343.126487031476, 342.002377454141, 345.017690381183, 343.188715487591, 343.56004818064, 345.021688721724, 341.469813565086, 341.879338798579, 345.978930256638, 343.146607257215, 342.283080867993, 344.261716340541, 344.144781431862, 341.420233259089, 342.261007928033, 341.073999044869, 345.496189483793, 347.38690104552, 344.184728511224, 340.377232232178, 341.682614956812, 342.549479477855, 345.892286793043, 347.170810144761, 345.994182353069, 340.654615992716, 345.903825858233, 342.159339141878, 342.560736637803, 343.828610670296, 347.992676160173, 343.478810167383, 340.795260690855, 343.305822651399, 345.759260869876, 344.213351482577, 346.648309582558, 342.337155031981, 344.739297446924, 344.561724804562, 342.736793105153, 339.819583174146, 340.511262082865, 346.32677191186, 343.263008458586, 344.042359305608, 339.520514256279, 344.364840286958, 345.143273862225, 343.474950775968, 347.995134710291, 344.017593258491, 340.443742634098, 351.653332106459, 341.875211597701, 340.85026561574, 344.477527257429, 344.732458167016, 352.165383502113, 343.360711891294, 343.246000526476, 335.148933043943, 346.067734104344, 346.147248623642, 343.833782419101, 343.988417425192, 344.802083375323, 348.327500259988, 345.954489062994, 343.25806887921, 349.077954771934, 345.171473457298, 341.271559003523, 342.321010691892, 349.757572810468, 344.373255757396, 350.82968323119, 340.26623746506, 341.655067607523, 340.247329849896, 346.41075538252, 343.949733587389, 340.448385404884, 345.245550318457, 346.20964467361, 342.973164975932, 343.114078446244, 343.65336341308, 342.289126695432, 338.827075981455, 343.282348914809, 341.480348033319, 346.117999568575, 347.459942248681, 342.791108668595, 344.358751941182, 348.040810604442, 341.54192779605, 347.845049501449, 345.014353675319, 351.633024356699, 343.068162681002, 350.533953404885, 341.442738888579, 347.52765878393, 340.32887267751, 347.461680117777, 345.451861349601, 336.804088166536, 343.498382547114, 349.15091852516, 344.28353385064, 348.435433348139, 349.101501438705, 344.57244171079, 345.373220298367, 345.447822909282, 336.839107998896, 343.58799171563, 344.686275494788, 344.355025652838, 347.850709741994, 345.299899455453, 345.044928759393, 347.721258590074, 350.447228381138, 345.201321460695, 345.071417653667, 347.718885978952, 347.647474193852, 341.119398932814, 339.92040614864, 343.212536426787, 337.247662769354, 343.740207896636, 346.133807104328, 343.950063846945, 343.787517698135, 348.209658893031, 341.489849377045, 347.525908919161, 346.329506919302, 343.077619842558, 346.409540286231, 344.010509451305, 343.816737796458, 344.670560379527, 345.645399863413, 347.444316337039, 343.477335795981, 339.354115897577, 345.608188595588, 339.834544308891, 347.935766467966, 345.206015908058, 339.390969519806, 348.829722492765, 344.910616160401, 347.022657667771, 339.955203419444, 338.994936952698, 338.874655261407, 344.544552501443, 342.763243884303, 338.660187146399, 342.126079672586, 345.007049120465, 342.966889507877, 340.647325596994, 341.177318370895, 338.581712151929, 344.315027910969, 346.520140994631, 342.733744432297, 343.215689848157, 341.466706858071, 343.687188619021, 344.457098651066, 346.544247497014, 347.135451626094, 346.342424437226, 348.122110702223, 342.728019067892, 344.092862131626, 343.015258323643, 340.789098831012, 345.757126691787, 341.280180221211, 343.601604604285, 338.241935262001, 341.952846470097, 344.42620110969, 344.178683909057, 340.168477210285, 341.630681552481, 343.213477072418, 337.746399319792, 343.272974467862, 348.216124361538, 342.335057313888, 343.37899190535, 340.969886485846, 343.873853764699, 345.831935556435, 343.696899599141, 349.681382994244, 343.138386573004, 345.149571254943, 345.017257076273, 344.727730230297, 340.411226722914, 342.02274574626, 345.363848319192, 339.730174236807, 341.343917117024, 346.128001968554, 345.177822345206, 341.153547132701, 344.00302387521, 345.225736369475, 347.908650007136, 345.927615935989, 345.415037052441, 345.479735044733, 346.263651562621, 341.294126520006, 344.025055523815, 348.799597821033, 345.307737832102, 344.925643641529, 337.217646810659, 341.704845900414, 344.961236378632, 343.560425396669, 345.706506299354, 345.001595605431, 346.722114807407, 349.54305460271, 346.435312644634, 345.905035795575, 343.953458077724, 342.733956389755, 346.184029964378, 346.360352964901, 341.93517846417, 339.68429751491, 343.680510140373, 343.142775025182, 337.653328912607, 352.223787026141, 349.86813998161, 348.82266743811, 336.883640466371, 349.375153196219, 344.302888820959, 345.858433379444, 343.293645590717, 336.914336766747, 345.498425341262, 341.647088445155, 344.498196464897, 344.612044633282, 344.678602924152, 343.919016807957, 343.822773242719, 341.249007442629, 348.933463807829, 338.198109902299, 344.017424260946, 343.959702425646, 349.415554633564, 346.07145528404, 348.675453378778, 341.587765472265, 343.949038694714, 348.395801774526, 342.90712047696, 341.062297575122, 340.962218723322, 340.695868090559, 343.989833553168, 349.693471756691, 341.892620631669, 342.739759132776, 342.694444233099, 347.054976927311, 342.796798545777, 341.187369996592, 338.625371312231, 344.902031202391, 343.321618977257, 344.148285520625, 344.171749213141, 351.221602458461, 349.707721001913, 342.523064359092, 345.990975864371, 344.840439129244, 342.076054524128, 344.749968161392, 341.728708642302, 346.423273608373, 343.351477497711, 346.387246150335, 344.989495529454, 347.307606279988, 346.434533199944, 341.035120382334, 345.008846476075, 342.90765150423, 344.345992368581, 346.849486877365, 344.234143941654, 346.282003410392, 346.745573179429, 345.834125089252, 341.285025461251, 343.087492405314, 341.519455559246, 341.130550344617, 341.845381735203, 341.248769211382, 341.779147026265, 344.466422044708, 341.302630733136, 348.660870152618, 345.294955213649, 341.306845137847, 344.255604909003, 342.343934480772, 345.971686070198, 343.8222357414, 342.235502710788, 342.879982930423, 347.359939970857, 343.017008803654, 338.363845967045, 345.277081514571, 344.477265683277, 343.873403304521, 342.742551381037, 345.496752494202, 344.503178500778, 341.806833622421, 343.312153948051, 342.26640312074, 346.178676632951, 346.63524870275, 343.892935331088, 344.736889496094, 348.072888889139, 339.490878430218, 345.16153321477, 347.078991689357, 345.250217997435, 339.871240126326, 343.785616350831, 342.059114897545, 343.27245959246, 344.252868402495, 344.742628424359, 344.967057898055, 343.16793976624, 345.254314540744, 347.241179515555, 345.550772975014, 345.309827967683, 347.724961149128, 342.465629315767, 337.366348165109, 341.321835911645, 346.171982997709, 339.780658495433, 346.564963869069, 341.373267077469, 337.640855895689, 341.278879255309, 337.842692896419, 347.846115525246, 344.533832145735, 344.35767716717, 342.042657963348, 345.829482048949, 343.652322980395, 348.629465690235, 341.174295281512, 347.682159619594, 346.748303274329, 340.526090626611, 341.163648914348, 345.31847765533, 343.815341878595, 338.793198107803, 346.55755116799, 339.979767022916, 339.686134699471, 344.742563041832, 342.655465293765, 345.790323707007, 349.325609421032, 348.56096920985, 341.430894663979, 347.715659725929, 342.146830819409, 343.520474901253, 345.011218371669, 346.086020084902, 345.642837130982, 339.721991852008, 346.117297631589, 344.23469706579, 341.323390320701, 342.672377026901, 340.281275128615, 340.425884848431, 343.279900329703, 344.866205547815, 343.018894733284, 339.279055889889, 346.488615329292, 343.807091601522, 346.734354934471, 347.588273193463, 347.412705845213, 344.813819702496, 342.525569884901, 346.155385987289, 342.337138506737, 343.778321917276, 336.04856913641, 346.35922935999, 341.700124160011, 347.212348019332, 341.866505994966, 337.306363909188, 342.788207603046, 346.15355461372, 345.394454650669, 345.495816280824, 339.634988227221, 348.699903271714, 341.939440295629, 344.780905332587, 349.411963727486, 343.3696736419, 337.688203410487, 345.559415945251, 342.19061811533, 346.349448616166, 346.71485549611, 343.315374552964, 346.850176680152, 343.922048718109, 346.361391376694, 349.618790889772, 342.440157632388, 347.066060024455, 340.132104748697, 342.940930088482, 342.440224178106, 342.941224119039, 347.431764064616, 342.126950472175, 345.122262757225, 340.728455156978, 341.77739240425, 345.287824145099, 341.503231525853, 341.313202456613, 343.759290952799, 341.689624117313, 342.39075777073, 343.857193449861, 345.435122666249, 348.673745541352, 337.255445759853, 347.058105488213, 343.655406574969, 347.288962461807, 339.696893593296, 346.781496230356, 336.534693755309, 344.170360160587, 342.412765975611, 343.222886228935, 341.529588177312, 342.049582255816, 343.226441809045, 348.07112626098, 341.396717532713, 340.747232091387, 342.459370138995, 342.285478867131, 345.038789147921, 344.644074483439, 347.582399713785, 344.95422925878, 342.170720627703, 346.129264979497, 340.713449386786, 346.17483311882, 342.599228132051, 339.974693985269, 346.964657819837, 341.026081736527, 347.717381606271, 342.616157461212, 347.148775692716, 341.072010459346, 342.441798669401, 345.936402767802, 341.374335330798, 347.645296431857, 344.889783439281, 344.438601997628, 341.763611855925, 345.93782667871, 342.159090624708, 349.76223755639, 344.375088294005, 341.430962670933, 346.580630862347, 343.626489188162, 342.334360690102, 341.356360079328, 346.944093852205, 350.605377080543, 340.587541837728, 343.561192102894, 342.568364326712, 346.673404159556, 343.91303322395, 347.01721849799, 342.979553393515, 347.641107391189, 342.981664892406, 347.49830229427, 344.366788783869, 340.657676881665, 344.544057022785, 343.692957265638, 342.998400431633, 344.95890211945, 347.008015509653, 339.899268306111, 345.499559174245, 343.472001119844, 343.102087026952, 347.008978589763, 343.092080688674, 344.389947394631, 336.70029405144, 337.743636030264, 343.405034057512, 342.353864187847, 346.08654748588, 345.344445622876, 344.509018545913, 339.493405184913, 338.005608320904, 345.884832694876, 350.453035960392, 349.761239975389, 338.377196159343, 353.478868712428, 343.649599578636, 343.869593452502, 347.264895945453, 345.921987363981, 340.362679464019, 351.428919300918, 344.412841322128, 340.837391026072, 350.671814619212, 340.103707897062, 342.500296123584, 344.548622274907, 341.84712965643, 340.869178390281, 343.613400863545, 341.45331302228, 347.822365024012, 344.811961763996, 345.914792211862, 341.949360299208, 348.649879725392, 342.020247383042, 350.406757526687, 343.112463071076, 337.684653551787, 348.532920325439, 346.721861248241, 342.616830501944, 342.224382223579, 344.498151385232, 342.437009205947, 339.011335550933, 344.383126935675, 335.179821652969, 345.932623112721, 347.764625872484, 344.822032644412, 344.007949224517, 343.832130943979, 345.296334927873, 345.096203096441, 343.20532958774, 342.263482407211, 346.983222369823, 342.537072654624, 344.236894799232, 341.781203005011, 346.679373612528, 347.628937010278, 347.480914449738, 345.777114901045, 347.414519509381, 343.525126964655, 345.378391816813, 339.163452275626, 345.335787275974, 338.075361075779, 344.485679385233, 349.364316458852, 343.185664066276, 343.57672504349, 340.848804947524, 340.429915889997, 343.330564865567, 339.783122819659, 337.93066555616, 341.069106572594, 339.453116113558, 344.562539088397, 350.488393621499, 341.501250603529, 340.67897514074, 343.513505261216, 340.591957816418, 344.04876819634, 339.94561847767, 347.148767417863, 345.71873612124, 346.656136945209, 345.667187253518, 344.629664643202, 343.846569686683, 340.020504351443, 343.513927966763, 340.854633996697, 349.604307322578, 340.724135838424, 349.901922901624, 347.866509228816, 343.67063567644, 343.189101530397, 345.790622980742, 347.42688028681, 343.232240902983, 341.525260972538, 345.400850586093, 347.716170038797, 345.548469349565, 348.167776704856, 345.196006322568, 344.342054991861, 337.30685527406, 340.653632905849, 343.351304411676, 347.055475802396, 344.988385002482, 346.036419567262, 346.895489976145, 339.564527981482, 341.855286410687, 341.25262569579, 348.566509718909, 342.184485266669, 349.53341893427, 342.804747530624, 340.150717044274, 345.010403814854, 341.538259475063, 344.563814254995, 348.594561497276, 343.108683312753, 341.283164931789, 336.595108471304, 347.646204270835, 346.958279787024, 339.52475539376, 349.295199059473, 346.498733433768, 345.088399061209, 345.326955798627, 341.041687172931, 343.742556578387, 342.384809622963, 340.864439704792, 342.091485051877, 346.657811779, 340.002165606026, 349.603238739241, 346.449521957527, 343.810560060722, 344.919481123993, 344.75469651964, 342.056854958345, 344.470388034456, 344.879338452407, 343.199218239192, 344.130838108781, 347.126729542708, 345.060855401592, 347.872235139955, 344.49618795, 350.09622286436, 341.121900494598, 345.718949074643, 342.184487326617, 345.787345675502, 341.342263943348, 340.301011529208, 339.366114444916, 342.195930250278, 345.771331488586, 343.617529438542, 340.738096212104, 343.196139967934, 348.353684832498, 345.098356906661, 345.494732656816, 340.276656742276, 344.361693893594, 345.848495487562, 346.270102420507, 354.076902816192, 346.73338769663, 346.65530211777, 346.050897598416, 339.97487721676, 342.6036292698, 343.434847353012, 346.152437400709, 345.515354755654, 343.986350053451, 347.068301475381, 343.671930750422, 348.034308821307, 345.261706493768, 342.683414907318, 347.032173719418, 338.427764908352, 342.045090224779, 345.204259441355, 345.298076767239, 346.583687760969, 345.438657497186, 350.760731457817, 341.886634240403, 346.48624945219, 338.356921084484, 343.760952841086, 343.661683316275, 337.302030384535, 343.004666277698, 346.029818786913, 343.838668588249, 343.389645675022, 342.408386909324, 342.792047653388, 342.784765031385, 342.443261255804, 342.069778528935, 340.231400096786, 344.239151756597, 343.860990021151, 343.45019615782, 339.664897879567, 347.242898989245, 342.346385667716, 345.799669451712, 347.189193395666, 351.073586004819, 345.189860408368, 343.39237683751, 343.788036810892, 343.734729947504, 341.857763482414, 343.021243756759, 344.375291632093, 346.099772137899, 340.371291120515, 344.906033262149, 344.957342184842, 343.256138838791, 342.521166998294, 345.379477781682, 339.876912181052, 344.506298009604, 344.537517188459, 345.971895712764, 341.932894384799, 349.917904005133, 337.751784275424, 339.407171280702, 344.666388113407, 346.272428097364, 345.838188487946, 343.968978483395, 345.96689317586, 343.721343436776, 342.795177131616, 340.34637002698, 340.050689995441, 341.564847688479, 351.968942701364, 345.288964644001, 341.855887922899, 342.496279952494, 341.55838742439, 346.02610041072, 340.316121536225, 345.328208894765, 344.84314690151, 342.230784285051, 344.274763283738, 347.157068410565, 338.950688138617, 344.683828815213, 342.807503551689, 350.490780340179, 343.382360910273, 341.565473400915, 343.87150228265, 343.200057355222, 345.263485652566, 341.088247193419, 347.102503490737, 343.218862712959, 347.227598607737, 340.424756149902, 345.614668079089, 339.005616612314, 347.139544052291, 341.449842942633, 349.691413973928, 346.192376770027, 339.781843578513, 347.348024414529, 342.779713971667, 346.442990937723, 344.329616383837, 343.421523232461, 344.408921449537, 346.526993715684, 340.579637256067, 345.086402229406, 342.265684635833, 343.25729178909, 342.639689749153, 344.871000855304, 341.826039594329, 340.655301901177, 337.334295304634, 340.246872247066, 343.179321522706, 346.314705952722, 345.402471947521, 342.500432735021, 347.511946550477, 348.400195459331, 340.692513185398, 346.10384426629, 342.52728500714, 347.23455685948, 340.932584485643, 338.487895364319, 344.579312549385, 342.002005005857, 344.204164709139, 344.557522646817, 349.757077899821, 341.633428520171, 348.589226772444, 342.637596694818, 344.519720777606, 347.108579183185, 342.845708722223, 346.859314117268, 341.178964373145, 344.049559178132, 337.860227537019, 347.241475637785, 341.906679780633, 343.986162124169, 345.144119714881, 340.58164685084, 343.856425754574, 345.964914581366, 342.999767669185, 344.452661418808, 345.253097808562, 344.883641762179, 347.402137769531, 343.473494957139, 348.654085266992, 343.401431450498, 343.855213086492, 339.01654419211, 343.266586664876, 342.32412646493, 344.043841748705, 340.382335999166, 345.308298316719, 348.362219461836, 342.085011937091, 340.68447108178, 340.107154639751, 347.739738527786, 348.313676352842, 339.128658224233, 348.311889994282, 349.513752813713, 341.401826899049, 343.086407680275, 340.694447771135, 338.877872065369, 341.467407652584, 345.635928954324, 344.303091629791, 336.181690934091, 342.03253287014, 339.899398285879, 347.710274717605, 345.908022354157, 344.357272536549, 341.513902718143, 339.857285491211, 340.650915764945, 342.408549779332, 349.144415167818, 337.540278479589, 344.398202360382, 340.114623639823, 343.40370207617, 346.594533933668, 345.350314216689, 342.393477687399, 340.685076835561, 346.103069586762, 343.428244072402, 341.05912142519, 345.184945594746, 349.241174963103, 345.756398949098, 345.748800663399, 341.851142700271, 346.125693375785, 347.651728288719, 347.668391966404, 344.575643804985, 342.556303930267, 345.059623621621, 338.035529745382, 342.482528726382, 340.497183823464, 342.088630641134, 349.122094627131, 348.496316149554, 344.723998302342, 338.826780507124, 343.864309328745, 342.78293665551, 348.176813490634, 341.191811315515, 345.266025147155, 343.918907008843, 345.393864218259, 344.680080485443, 343.371239327971, 338.479364607741, 343.781448800923, 342.844335782479, 342.069407457508, 341.712991780999, 344.780484327617, 340.121199652529, 341.039256598393, 349.173960988236, 345.392687395019, 348.416637928006, 348.211975564568, 340.024069598175, 346.82274043302, 349.217060298682, 343.816646412602, 344.184882492837, 344.079918966635, 335.63186477841, 346.610135443866, 350.24703927025, 343.005585898997, 341.871307684238, 342.49727968562, 341.562955338004, 346.349614100565, 348.095909478415, 346.402759705414, 346.654451958664, 343.708011534989, 344.414095624859, 345.655098134786, 345.191710355894, 344.003983396462, 346.490140305846, 342.353468810029, 348.530984229049, 342.800992134641, 347.076596109651, 344.361307663877, 344.399052959369, 343.638342592291, 342.986939047715, 349.579224025566, 341.869610845543, 342.879198592331, 337.251752231326, 351.674257483085, 345.508984117492, 341.29991311313, 345.802595311954, 341.892933645709, 342.086262863692, 342.788899229378, 344.679488107578, 344.438366853934, 345.120448716626, 344.699288721475, 341.155815828823, 345.845430580857, 344.289041780162, 342.24398518976, 345.503459490792, 343.732347782836, 341.660882473126, 346.315917424673, 342.932981484828, 345.58269675724, 345.25310606014, 344.171215348064, 339.66141629657, 343.806604524372, 345.475993676887, 344.88090552867, 337.51790387702, 343.400409662161, 339.057848341685, 342.539566729266, 346.238123184299, 348.878632888767, 347.128698976773, 339.701113166409, 345.766366778257, 346.219282639153, 345.277052592807, 346.237977777188, 346.088940321389, 342.153277383113, 343.357475148626, 347.432056813328, 347.722243547676, 343.350381880372, 340.465043655732, 344.872024521858, 343.587888528087, 348.719957094358, 348.527778337778, 343.072334358271, 343.714355887785, 347.587877692406, 344.222615455047, 339.421412058595, 344.869606756564, 346.53061516462, 339.471783256289, 345.744965274586, 339.746909797184, 350.262962742778, 341.993708051188, 348.951225758145, 339.951284955949, 346.078374229194, 347.726836309171, 341.717715095862, 344.407179613157, 346.06465631842, 338.942174008711, 343.968237671659, 338.135237855597, 341.167020891231, 345.024319523337, 340.581468782513, 342.209721896622, 348.077317231275, 342.156620202399, 346.087129153035, 338.190692591588, 345.289202814209, 343.281022835076, 340.986985494166, 338.803368915953, 347.799276730252, 347.047052964925, 343.688878995726, 339.172631000281, 337.862159513157, 345.280116200886, 343.510194314367, 347.396179388421, 341.0914138596, 353.214775648213, 344.587565582189, 340.870628451871, 348.287008267274, 340.246633293012, 347.711193746283, 345.764568588648, 342.655769015105, 345.720598017259, 339.692286993911, 341.773559467938, 347.826223395456, 347.776009369649, 342.486500996344, 342.489176829072, 340.066798517128, 340.72176678391, 347.652355282867, 342.193924342045, 344.180012152037, 345.963117267891, 342.416204528196, 345.462095776036, 347.875659723972, 344.951699967042, 346.033863770072, 348.01085178609, 346.218514299344, 343.025472728854, 345.123314381312, 345.026758428969, 347.597004357253, 340.325863760265, 344.814345250867, 338.777962807672, 348.767035394835, 342.4409791094, 346.227800205858, 342.720802801209, 341.291772913385, 342.674519697947, 348.677572542347, 345.234033033938, 343.128983233976, 345.887462777547, 345.114712215135, 347.799314351763, 346.557442199142, 348.214888159964, 337.346785892968, 338.424907654766, 342.760416623934, 335.753393157773, 342.428636515074, 344.517741808998, 344.588896568522, 350.457568390172, 342.684112736606, 344.373104765321, 349.752295980651, 347.869628807457, 342.261459873542, 343.578388523991, 351.300460809388, 345.16802958189, 343.012921607005, 343.798048993755, 338.266256276222, 347.671011874221, 341.960066760675, 341.824728084196, 340.283808031494, 343.334550197077, 345.941845304151, 340.818703732861, 346.430847255771, 347.201983476716, 341.057718187419, 343.334589802614, 342.085424486213, 347.364175464309, 342.983542014258, 342.963930449361, 345.389938667937, 343.435127057593, 339.196203812847, 343.830952152585, 343.617975180537, 343.747278341996, 343.315875001014, 347.148967303682, 348.738528502598, 348.66810393068, 345.807178990218, 342.315611976405, 341.310040625722, 341.623997985209, 342.167842034525, 339.988150639697, 343.649103873565, 344.942140647542, 344.156684980062, 347.494477150079, 342.045556610776, 347.180991732624, 346.529208889991, 344.258551184375, 342.47298488208, 343.566092234494, 349.166094831042, 340.240490903953, 349.3349438053, 343.283834688616, 347.709692688149, 340.564792888723, 339.752329446544, 343.591194384643, 344.709693700989, 344.362411758521, 346.884584509225, 346.176850667302, 345.427146646553, 344.867013579949, 340.161729493419, 343.99926229321, 347.735858579252, 344.222319248169, 344.751891838162, 345.711997384589, 339.454668603439, 338.642466198148, 345.856344524629, 343.691915454596, 348.446870409225, 344.394567891083, 345.860129035452, 339.225951499712, 349.119243862895, 344.975531354672, 347.037959682736, 342.542796689368, 341.74764859669, 344.850266622123, 346.193607882304, 344.686466534111, 339.254082346415, 349.595027500564, 345.400047436429, 343.060788758732, 344.446627968119, 344.254730697022, 348.175469923473, 345.675066939067, 343.7858629099, 345.745268533876, 346.380917737817],[116.258745901211, 127.706918125108, 88.8252097238948, 138.510766802997, 114.847976274821, 137.000859424492, 113.001162164917, 132.181969058816, 150.405219131401, 164.24753740322, 122.884015824495, 122.740313321898, 148.12174013819, 125.708086164001, 135.477401069744, 170.618959978492, 154.239551101913, 144.031077087787, 140.141149448337, 124.387462266112, 114.163722603742, 132.655227573281, 111.19096967526, 111.552396011621, 161.566709397274, 118.940078429595, 127.591627230475, 134.407961530968, 135.146367177453, 127.788374550052, 116.950847128541, 127.457733357249, 97.0252652679139, 124.405941995707, 133.231623524628, 116.499392816103, 137.874425820908, 164.845973257077, 150.703348260519, 120.490409185843, 149.716195079827, 142.991805250394, 149.949158375916, 147.022961854726, 134.383408422862, 149.16023990606, 153.061299917165, 130.61359336141, 122.185154651231, 148.700357804588, 147.965515409384, 141.798094354179, 148.84165160504, 134.342428649626, 128.959599222198, 125.501229112995, 124.294824366841, 129.807120708137, 136.729313349935, 137.007341255553, 137.387949855853, 141.596567151416, 94.0091893645123, 134.642717953589, 101.472127350611, 118.609456767177, 128.029990108302, 140.505114077352, 123.264326217535, 161.5427272771, 149.474813332044, 136.692340850443, 153.866491673936, 156.36470968883, 134.167358748504, 144.294405750387, 135.65166200049, 147.902813661893, 116.123515801843, 99.5164080753878, 119.321200485574, 177.593609827238, 146.742946430319, 119.51841222858, 175.993095749166, 134.073655513931, 131.497921190919, 129.464573269093, 125.197267859356, 145.342190387582, 123.763504866384, 132.507326178327, 111.540423962553, 115.166413909046, 133.886298596892, 122.053786141602, 123.370034967442, 124.21153213709, 165.517297679682, 121.532882216541, 136.014597900198, 150.524309427029, 110.149490053271, 140.107964919843, 111.743335129493, 160.188037851638, 150.54560363469, 140.557945083191, 115.777802269696, 141.136800347747, 109.383083550106, 117.02852257552, 141.205958899091, 154.508122854972, 157.543354875978, 153.671683579271, 137.166364808674, 136.451487891902, 136.464032212536, 131.573972415206, 144.177636160244, 134.37511653449, 144.389141004371, 119.150111487681, 117.46992239874, 119.052249696381, 144.821972714045, 128.809187322583, 159.629869143097, 134.437878277948, 121.539568306019, 129.176030398767, 138.33234996397, 117.242118177189, 159.071471872992, 111.057874159034, 117.718794602472, 92.8930879862858, 124.494111163205, 126.657431421733, 126.569868810203, 145.014815994218, 125.805769018811, 124.331069594388, 144.974470936298, 175.831457137665, 114.483726451318, 123.275490112716, 127.544710839804, 112.918411727475, 122.174594228619, 131.77025581995, 130.090193010547, 113.751544696263, 122.548490090562, 106.334842340814, 136.294332362873, 129.639856935954, 94.4615289778164, 127.57830026775, 163.287726365431, 109.679447644317, 132.541893043572, 146.538139009528, 138.854873541434, 72.1962220861639, 149.931522337849, 132.4810569359, 139.098006509178, 111.718763571335, 152.403046017379, 96.7026974450035, 116.371243971405, 131.650932357539, 129.397992687859, 154.031436350048, 101.746681046814, 124.311258050122, 157.099874776184, 129.243431907533, 137.751219100905, 133.204427193348, 131.046988929545, 152.890747474172, 126.446286736981, 121.302216853775, 127.629741072066, 139.026334675904, 135.058417112286, 165.475494784778, 121.375601809625, 135.843121607783, 142.374987838787, 138.699336890126, 139.85799929048, 149.752257018429, 122.843782032211, 158.086673403269, 138.678785944989, 137.911762462683, 134.854207839438, 161.471485843396, 104.784108301835, 126.364103058946, 143.288882578834, 140.70998844674, 140.146127497902, 154.624142541546, 117.72822065896, 101.631436572498, 126.531658674702, 150.116171243392, 154.123158375551, 142.250032933399, 136.587005209357, 130.870470946866, 135.306711106246, 99.1182728498216, 131.074865160421, 121.564238746936, 144.896251593428, 123.222246611424, 150.313312117675, 119.791492529577, 160.207113241332, 121.947101877196, 135.785763567179, 113.278335556751, 145.876923648308, 123.86037398181, 136.607478737365, 104.25219339807, 120.024269890838, 152.627508483139, 106.944727950778, 144.377910634089, 121.491782604211, 145.144063520116, 160.877370485912, 123.426271937753, 150.560377832399, 137.582526085718, 140.137659165474, 138.334888911374, 163.415598621527, 123.058228746838, 144.192600837833, 137.189722456616, 140.464878979593, 138.331666392688, 134.79296180766, 115.102402749393, 122.528289148743, 112.903921949351, 148.653747044377, 116.571525179118, 130.796248519737, 115.31143532221, 110.600771576292, 130.063610678442, 134.769266770093, 159.544192711114, 172.779383284496, 106.546270608797, 133.751349555484, 168.397223135099, 125.792596413098, 126.754238807611, 132.554996235971, 127.249802227158, 125.266742408827, 148.796362248964, 133.655561255771, 163.981287245161, 138.565458336472, 108.385562053382, 96.5397742260422, 123.732905707559, 121.722662315921, 108.759611278216, 141.458295114058, 135.317935391827, 104.723343372295, 145.123318821639, 132.768585123368, 163.444395666193, 103.035701753991, 139.139969517467, 124.998463703624, 136.416036915808, 112.820344406045, 120.619839687274, 137.957761469124, 129.018833705053, 121.350515743849, 128.818571965341, 124.94910482523, 117.877180378522, 132.319423879799, 116.650850819847, 146.369683650237, 119.987083723222, 123.070683746806, 131.619994063595, 142.835554459437, 114.692205692276, 130.739191011039, 115.628660648419, 148.138406768082, 122.061109250802, 115.163462897213, 113.059349673338, 125.306516629535, 163.695240743199, 130.920034896582, 142.123090442702, 125.530408040901, 110.176727402911, 139.335812723758, 120.570579007548, 137.082516849578, 148.053937214388, 133.227914843313, 117.866874105405, 97.1142610138101, 143.820388605551, 137.577027586436, 118.810937461476, 131.026557991491, 133.192704725921, 155.122292549707, 129.716573131064, 135.967841646447, 136.615222019177, 113.606408120381, 131.336609635116, 147.607507258754, 129.56900563644, 125.622132500487, 108.983277762624, 135.900686348385, 106.15976602142, 102.382912465924, 135.923504699514, 118.855028994609, 134.71808349362, 133.855345357764, 121.474071372907, 133.956568783955, 136.433771767095, 146.799003546631, 129.430183806933, 157.241443488296, 143.282350603148, 146.168941201347, 148.385884981673, 149.471582181459, 153.222007031265, 101.503699210607, 125.390303189912, 122.476211714144, 124.441408455982, 117.610608392032, 113.36787644293, 143.83087128182, 136.42146483764, 136.383626921151, 137.040098684022, 114.3395505419, 122.474108965758, 159.988665097766, 109.208333427432, 150.318670471975, 124.752440222197, 141.950482315981, 138.931002406805, 149.18169386185, 106.096016011918, 162.385633700726, 109.376815135552, 110.675812865928, 129.088091066189, 96.9393306141432, 128.419856621978, 114.285700594552, 123.013846426896, 138.180296830322, 107.646595045342, 126.711538968921, 92.4858687761204, 111.503906120838, 108.266811617995, 140.138377951092, 126.880268280171, 154.384238466889, 149.748610934516, 117.015652068543, 127.424834391956, 151.479555515753, 145.118241647646, 146.216921196673, 133.141514748415, 141.632156543775, 118.746059948096, 139.23024767306, 124.47215790942, 118.89499063059, 151.020611099555, 157.521376772156, 152.706779514776, 150.389375124614, 132.932897630117, 126.721473955669, 152.575056553868, 149.082337109953, 151.232904757116, 154.570592271095, 129.397566659801, 91.5241656495933, 139.393779801905, 142.873183653197, 116.160220719044, 145.844802365787, 136.387568090634, 144.430145664033, 136.230229010779, 109.501172531559, 124.390689039418, 106.613930684155, 164.746153595697, 144.783127014604, 127.144060148664, 129.756755006785, 124.007920105277, 122.145341365219, 126.266833566808, 138.245732097465, 144.808442638568, 128.64175833556, 154.103451656239, 116.484949103161, 127.73563314307, 160.569528167113, 129.679673942308, 135.035071035737, 129.939124430536, 154.465082451594, 128.261819791655, 145.793692316865, 129.996281073336, 113.209176087494, 141.088280160623, 87.8157993207077, 137.182169335923, 125.799781477558, 110.688303031013, 131.501131610018, 133.428621333935, 147.29293824786, 115.809609603915, 153.601161133625, 135.901109420151, 109.3783849429, 126.703721368401, 131.34537419949, 129.869287282523, 124.033225199183, 149.902053663838, 138.992074535564, 134.823501907964, 133.072155994919, 111.421235932985, 132.091135304861, 131.50441009914, 141.785419676375, 113.255686223857, 141.435865959599, 136.668853133821, 138.843107990437, 117.63181520891, 150.271897180971, 107.249460701356, 117.711854779711, 143.289977112847, 128.43095920299, 98.7721820609489, 118.904893979001, 135.844395329055, 156.511117613724, 128.422344925578, 136.971031826478, 151.676848671662, 127.043837134359, 123.092853753198, 148.190820516922, 144.932480754512, 157.801595993806, 116.485817642738, 135.402818293948, 114.884005565078, 126.792916078536, 139.907647807412, 109.303613582193, 132.669273834508, 151.823909671942, 142.244110101914, 114.922518694096, 129.812841958881, 145.824987172169, 96.1742330957511, 158.94326737329, 142.959666682652, 147.398805403994, 121.592444324384, 96.4314550781494, 139.431057716473, 127.19780042628, 130.110377893684, 136.908717090234, 116.638708332585, 155.35203931228, 115.694443883766, 123.040797452997, 154.438157045727, 119.718928889353, 117.012879263449, 140.820144340901, 133.595435108647, 153.572264025416, 113.831204167717, 120.91525473676, 155.118570171073, 128.322191922047, 121.130849864311, 143.817698673564, 168.314833604579, 102.4848477177, 105.198108859617, 156.729972184374, 124.899643340598, 137.398339863368, 124.49033763778, 152.55086085644, 106.921276723988, 123.676286253726, 126.745822586032, 124.898938895987, 150.559250589032, 127.631201808533, 132.169262685234, 118.547337784119, 130.363741216469, 142.473317720602, 150.130447944881, 139.149922783502, 129.640406078659, 136.087227810811, 125.497834933781, 128.316740539503, 114.088751866099, 133.277846543806, 139.849435991351, 124.461582621751, 120.791481008826, 111.434049118463, 106.992157577169, 135.424180231361, 112.408173719383, 122.642252425175, 152.201814014257, 118.390487967667, 116.301367404527, 154.373025186271, 92.9165046227588, 162.517200450093, 116.038976923714, 132.954303185956, 167.301343848523, 105.215508455772, 126.902551384821, 90.0345948625691, 127.796352224253, 128.704186041642, 127.919961633426, 126.328304941718, 139.48477264849, 112.188091395269, 145.823866457969, 117.817452238657, 102.072116603621, 132.668278456577, 115.447665115066, 139.96040576106, 148.168256889078, 124.197405699197, 142.543486641345, 103.631261797196, 119.494139058414, 159.038178326677, 162.971010580077, 137.824970179363, 139.850955521085, 128.673113180593, 159.155090978727, 167.873018382041, 148.227854494995, 114.424271650392, 130.09039535192, 130.834604336099, 129.591545415342, 111.735764558139, 125.563941599411, 136.559723255127, 126.90456663938, 130.623902549442, 125.411784267995, 121.536284874849, 154.490713801856, 145.910148647719, 146.371785116821, 124.69134023529, 139.756927744933, 119.575435845504, 113.373580361373, 181.284282007965, 130.161887532672, 117.833666341444, 107.336954521808, 129.263069299492, 177.152199683097, 129.343983212209, 149.1565956241, 123.317329536335, 142.198761590368, 113.304068223921, 133.35162545903, 131.253635268785, 152.643928969054, 101.063129353417, 153.308793365925, 110.453998797618, 109.472005098583, 116.138693725335, 121.680625514395, 143.754475739337, 126.27039856154, 159.766225035692, 156.068281874725, 93.5887847408843, 146.049893930158, 135.951265403021, 146.325102362944, 156.79645415744, 154.991715590008, 133.665196712751, 171.987543407782, 130.787104152823, 120.546749188721, 109.392988327669, 161.391250412187, 140.306630053754, 98.2821955709787, 120.161171483866, 124.200615930789, 120.457124106314, 123.120628596428, 151.319936421077, 118.823975811841, 127.525059749836, 136.583212995993, 162.700415919401, 155.879499245476, 133.36580135173, 113.18087598844, 122.490790350055, 147.730513039637, 110.11541025294, 140.281726586583, 131.090727677471, 125.066251611424, 137.878964565603, 129.249677933329, 145.964701987553, 133.617661987359, 134.459295773842, 125.287643214843, 149.180526331632, 133.780208767806, 124.145904440157, 125.575154860519, 123.580203185776, 125.929719619615, 114.618073028441, 113.67037715794, 147.030430124545, 132.583349544921, 137.115110690688, 123.680666458905, 113.745419477327, 153.442690048739, 156.656266383217, 146.000489268701, 149.147195652819, 139.82669438863, 131.95011550867, 130.991564463815, 127.73493550321, 181.971065421512, 125.605903882347, 131.407546814575, 140.567908939073, 175.124485037859, 118.517418885615, 147.02537674315, 132.619229738088, 159.349504319223, 138.081032849276, 116.801389932559, 120.089274283059, 147.240517668464, 126.611632281201, 121.528142998007, 124.142672390979, 123.371467748628, 125.841758192643, 167.020531127202, 127.902867918091, 142.530626171653, 117.942754142815, 132.538522822883, 136.152492090019, 164.397430221953, 133.885678265278, 123.668787762592, 144.840956725735, 131.575247504149, 131.514440316135, 145.790252961933, 124.739162105807, 140.919822081051, 143.362646441251, 132.50873981517, 130.598996196595, 123.096855146699, 124.133965774466, 122.493100980964, 118.950473008597, 171.992710426272, 128.829342710488, 105.951559939792, 103.094585193421, 132.675387646877, 103.054000425624, 139.268901931517, 103.706143233024, 109.256859581329, 142.705035612157, 129.449714621873, 116.279960104538, 133.345385329454, 106.223824116336, 138.44958818915, 154.108787923473, 152.350036361096, 107.088608673613, 138.163941663072, 156.668659730347, 93.9542559416847, 137.929737455173, 104.09695732383, 138.700336832585, 99.1350233399825, 121.060638676709, 142.999095072926, 121.492571247835, 140.885538982626, 127.82830256303, 126.329911954448, 176.248455485472, 140.559375316815, 122.880457707868, 149.860411704198, 158.606562699759, 121.943231421636, 151.580481248047, 118.735913019372, 112.695495620959, 109.059254290567, 122.994091780252, 103.340287704022, 132.352261743556, 119.515248267521, 134.462409154351, 117.489881392506, 101.055097266829, 120.144523301821, 121.454780473735, 133.2039200493, 168.197317231044, 120.314727814603, 153.258040724947, 133.956728343453, 109.858595152523, 110.443202921619, 130.920983765402, 148.225634847952, 149.652519426454, 133.258424895372, 131.216041523432, 151.395881080982, 172.601057509329, 154.543702333747, 132.201649844307, 114.51948126518, 101.226422111452, 111.831592610015, 152.538070461584, 128.300891558232, 136.041884021775, 132.013025244675, 122.906509744221, 126.599697479707, 142.439724986747, 160.299409647131, 126.019528214835, 124.85689505572, 133.254052797596, 143.790475461013, 105.144657264983, 144.124293772077, 119.778723252936, 135.30776419064, 172.73368538846, 120.028080775701, 116.875877122466, 103.704745459035, 114.220025937955, 130.771809494642, 136.081105637313, 118.366840406684, 143.59780181342, 129.723516429978, 132.380382467699, 163.377657056501, 129.719285576659, 122.959504022118, 117.035420366825, 123.888741762994, 136.739795479739, 110.882297140979, 134.532047791709, 116.565658591674, 157.101533269686, 147.701009984679, 143.172359938793, 134.832481572124, 129.166105276392, 117.950683648753, 124.034695314459, 96.0345116513278, 118.952171655337, 144.26292462037, 141.94851013711, 159.810388053654, 113.256421841602, 142.654212559075, 123.168304678656, 126.043755522696, 139.24763610401, 127.244040894796, 135.705204296615, 131.553522355461, 141.715158178219, 134.255006580001, 137.966256970135, 131.440886179494, 136.895813152472, 136.883412002766, 150.931732504897, 112.995272298501, 133.184721222491, 154.654160463663, 135.402595402945, 112.904318608754, 94.2276756965849, 111.296832764158, 170.581097861742, 123.269405860395, 125.486581976811, 139.194320067354, 128.588927665004, 137.804777641524, 131.324940788653, 166.574668864468, 151.420911666076, 149.929617173315, 139.477368406468, 142.583304741226, 119.66261428136, 130.817464401221, 119.991240880678, 125.099927294335, 152.380887738339, 136.783113275853, 128.095582022343, 136.372533872856, 109.715594713384, 110.484046026118, 143.175500545729, 144.637716732312, 138.627849708882, 136.347795857183, 149.374591449856, 127.749471110771, 138.543059938343, 138.73708268108, 124.045884565931, 108.553795175026, 138.674408863331, 128.970448085513, 132.096079743088, 131.147219934137, 155.713564686128, 103.948545788968, 159.987450096985, 125.082325106774, 115.183211230867, 122.561944807243, 105.479174791177, 110.613268083315, 132.936308537353, 128.365791872265, 112.355419629558, 114.89910554316, 154.213511675779, 127.236549890466, 124.699824573926, 138.676086596312, 124.07520403363, 123.573955779312, 148.277635949069, 153.5188262773, 111.233278533665, 131.166410962509, 143.130953943123, 143.686799430822, 95.3539863024274, 161.248239420918, 139.779424598698, 107.26383074214, 134.961539507139, 144.804372247885, 133.321918379687, 148.274170414579, 129.413511164014, 109.370368175291, 133.748460918329, 143.697461103001, 158.066477262434, 140.822996392144, 138.963184965087, 135.869171579101, 90.1669429046769, 139.425836321574, 119.576865986648, 105.656261007098, 150.988070311993, 138.312814583575, 139.865638212759, 140.367952076151, 124.694742277922, 138.165753232618, 127.332352358376, 129.705037315693, 139.220623313196, 95.9243430546389, 140.866562862606, 118.054170611895, 141.194661765848, 131.399993454029, 114.405990987685, 142.548998992864, 100.71434408529, 118.815955034941, 134.448717379211, 147.702852157294, 119.90843523399, 150.813896134675, 116.241748367927, 128.30163372385, 98.241024776947, 134.071436195183, 148.555682662779, 144.139331040308, 102.496149839832, 134.2019307463, 133.428355419455, 122.385914288461, 130.147367331352, 119.902208215952, 161.473595490896, 142.285823664246, 164.602865292749, 129.200785219242, 114.285435547043, 118.338580379762, 110.20044526115, 100.343273340619, 144.985071004365, 117.686817419219, 138.617197060668, 126.108901193889, 127.407828016274, 132.709974102623, 125.701454197688, 133.717053737023, 117.724913937397, 180.50573763602, 141.072555082522, 127.761739804678, 149.596970301899, 107.515939538759, 153.52807259818, 120.193597840524, 157.217891100144, 128.674976825799, 133.967382505822, 118.241301769528, 128.330947294385, 135.025074185245, 154.430042905998, 130.930720922998, 155.702301115251, 122.592977696245, 135.835034689592, 159.365742774364, 129.642369209314, 117.623176520669, 132.565423957111, 125.075021731614, 120.107832660818, 134.50060439404, 140.6990988965, 140.971703768952, 139.376296189597, 137.780863891531, 119.464173979347, 131.192773511437, 127.461663919565, 113.553714231986, 155.14391590195, 109.356411972989, 123.322066544291, 127.249091950653, 145.267134287999, 118.830460361725, 135.915598377212, 112.661795316009, 136.562475302312, 152.866373588704, 145.251744233784, 113.694406691922, 131.096733254851, 93.3109702748794, 121.920057057649, 133.959511762329, 116.803596448556, 143.544624962912, 135.183476527563, 154.642314115504, 129.077639373924, 108.144281884026, 131.916837881992, 116.791884911515, 134.42171671595, 125.971911264418, 131.482568633184, 163.502832646165, 125.508811277518, 116.596501342728, 92.0283262326274, 119.735566019679, 124.625559557663, 134.903360792034, 138.554704394542, 133.483945893584, 168.944447147608, 120.260963949187, 134.671326557692, 132.469124339376, 124.748033864122, 156.915703774637, 129.211518539812, 116.633304861531, 142.94406011824, 125.545804050955, 159.495417029914, 145.292219748944, 137.281030051258, 95.1287633730264, 124.509781129014, 135.170601061654, 115.836711403039, 113.982818812458, 119.261861293796, 138.993353322113, 134.553616819353, 136.091298024961, 122.383503481927, 152.22710314182, 98.7307977482308, 125.437770925632, 143.431687836767, 144.240653913587, 147.469913667569, 157.200415106488, 122.390283180806, 128.703305633533, 138.524554351926, 144.884907099896, 114.939714019003, 111.161298838075, 146.904681587809, 164.121073542483, 161.843917623657, 136.142955335238, 117.247619328573, 123.45762626428, 135.37198599851, 129.668474248387, 120.688200771217, 134.706716973766, 128.916615274136, 147.779082500383, 116.706395930389, 141.731646002566, 131.22626270677, 150.56236321644, 122.648328075039, 125.284064260188, 120.246929872246, 127.458916471275, 144.930625834902, 132.023842354975, 114.456139159416, 112.725171705283, 135.115139251029, 158.273245552221, 147.820553923634, 116.530542150977, 98.9679755693068, 146.279819189837, 158.524074107777, 131.376958660572, 155.127127212594, 105.570004166126, 128.733995704293, 131.001357164919, 112.86953884787, 131.066746999994, 139.305157999574, 116.374866579, 128.545588671954, 115.491874751114, 111.148983023214, 103.279666280933, 127.405093074854, 171.410759930507, 170.365972536681, 114.029220102006, 143.375791697782, 131.560394688614, 141.575076863738, 151.921642641648, 123.951124789769, 134.752847559075, 134.983300010506, 139.721953588737, 149.693089463189, 91.2959824007641, 152.614400087195, 129.909887269077, 153.698561979843, 144.056641684241, 121.461564603105, 151.117706050971, 135.074873139363, 125.19777644138, 118.536897787206, 136.540911767737, 129.748678498435, 144.978896943037, 124.554128672586, 104.426877207374, 125.373198818891, 120.535061554861, 158.612530878606, 116.554089530648, 91.0149876764688, 135.340363925533, 124.068626343458, 132.688725637396, 134.689535922725, 135.306251861392, 160.873362607595, 110.730682888407, 135.635764256501, 131.621459852152, 137.469061668396, 136.636197249999, 134.164014180773, 125.200764243698, 109.622593989132, 130.895334126972, 125.220350133072, 136.407167790359, 143.07492695105, 144.222730194358, 134.009550922885, 103.11002546356, 133.332412930224, 118.086974266731, 107.690115031185, 133.642760604497, 123.479685397045, 126.21911012171, 133.196957127558, 133.711047472773, 136.113024974036, 144.137477146751, 132.704704450337, 142.467164481807, 131.770755706316, 127.745375461353, 134.004841746981, 128.064326319879, 145.828084887343, 121.666771484256, 152.468523848218, 134.721384087734, 164.464835345773, 159.957925064052, 138.973209228783, 111.970492864786, 126.376136468957, 133.006499521116, 133.937669582881, 116.285440842352, 150.798198418832, 146.779531484037, 116.723527763818, 147.951367462644, 165.53059539762, 127.66946510208, 133.781245511407, 110.904391929537, 141.973936742502, 140.762325066687, 136.594713453089, 135.981615899147, 124.572823172175, 126.05291443555, 136.014627110795, 113.973913526875, 128.827523076866, 147.136682082993, 146.206098604977, 149.835255643181, 160.354034724317, 167.230460744317, 141.516498591777, 107.655595321047, 155.024236228892, 92.4632794147097, 141.132044649544, 142.227921434773, 154.733372399675, 131.943282889583, 129.05051331854, 137.981363581356, 130.568656038936, 139.846850344513, 133.741643080948, 140.90085207436, 137.458166227842, 124.045932757306, 114.789703813986, 128.043509266751, 109.864609231428, 117.635500961393, 130.193464214642, 116.57599799036, 116.502709286942, 118.798276315636, 148.389499251452, 139.44795677864, 146.676299593212, 97.2940942171986, 127.170924791728, 126.906544253982, 133.334201131947, 131.542845005156, 119.93922245102, 106.132655170831, 149.295626986415, 114.067947336398, 134.210365011393, 174.224044079052, 109.886591457436, 111.766536182667, 132.968825502054, 108.224431955314, 107.245715593867, 116.954060088814, 130.33412938479, 125.193210620525, 120.924468542782, 127.742743104358, 120.135928015855, 108.221304639447, 152.022656577911, 131.538684173908, 143.087417973567, 140.492038673603, 150.655537158382, 128.712442953622, 101.798979206138, 123.585916541488, 140.77822711272, 137.856048018547, 137.079178132913, 149.581331465212, 149.103062779263, 114.79234335952, 115.994705101002, 137.58973324276, 135.109589719819, 133.312630572012, 118.785535341081, 124.843154575294, 160.033547343003, 141.311430035962, 125.305149451518, 137.107168932378, 127.252212399845, 149.789479809914, 103.384081960245, 104.200540564327, 130.353153851899, 137.844210584506, 138.635668372888, 118.869357099155, 129.161201701668, 106.834923299501, 145.331077314055, 113.777283531347, 139.826086520768, 138.837728246999, 148.317761283921, 130.264054111704, 98.4164832986771, 122.423984882999, 110.782260793618, 128.426093852849, 106.157860177289, 154.965121257658, 104.601299310805, 145.476996497546, 138.337907104198, 129.897074739643, 121.84291178167, 146.035565098265, 138.310227437726, 108.979151742309, 113.048078266643, 127.90482583678, 113.154572243718, 153.298415969801, 114.506271039532, 132.109220110382, 106.059554098724, 121.419833647009, 130.691410875128, 152.368071826102, 117.366761686711, 121.126236563944, 124.257599432792, 145.97542491385, 131.252699967025, 131.824113995119, 151.947526694057, 102.359873223967, 107.826057881491, 159.820582123148, 148.314769935149, 112.583311472136, 133.850684655678, 111.488780154894, 167.111063044446, 136.903423095806, 130.965643026285, 138.702933426562, 137.31019453109, 141.318703248936, 155.970191034053, 121.748994296313, 134.434413351044, 131.068315233485, 135.511862667968, 148.702426197216, 129.414786463008, 144.505020959805, 120.653598655717, 128.494380173587, 116.046574640443, 156.356942128676, 135.073570491004, 145.681344096342, 147.959390807855, 117.166277999137, 143.728304175751, 172.749006833902, 121.999769184133, 129.071834495671, 123.247275264206, 129.613469241287, 139.079075735463, 112.805549961194, 121.483020788623, 120.432077505446, 114.641780921517, 132.254099900369, 107.536439347028, 150.377076952913, 148.103157003275, 118.02518662176, 101.529587576753, 110.208023941663, 112.960024325782, 168.616698582058, 128.183462056511, 163.211388349504, 118.326743940341, 114.399906873897, 145.814286104372, 114.094252202038, 109.174968775756, 143.640183023671, 137.652133082515, 120.18102413925, 132.457725915524, 125.33678168164, 154.863446680377, 139.966753341742, 118.146444495906, 143.453698625378, 124.232186935233, 146.795250560826, 133.500570399411, 126.600177274318, 103.267353296479, 127.356116473442, 158.262424845716, 130.455440650804, 133.426219112561, 141.034958377445, 125.544457361616, 120.927352452706, 127.500670758694, 162.906877427552, 141.66647823889, 115.363646592162, 126.145096141167, 121.690770688785, 113.435284576936, 133.332747755615, 115.914779969279, 104.238483373533, 135.787901918989, 128.143349423093, 118.117931709369, 112.271693914558, 142.602141468725, 115.900336797666, 145.569410775722, 163.040787295209, 109.065042314765, 132.351852184548, 131.286776036238, 136.391611003316, 137.332365242462, 143.111770451649, 159.550398960658, 133.932374874798, 145.673386384374, 120.816099479927, 137.785544153185, 149.484218767567, 149.213456637368, 117.309678052864, 138.696044125236, 143.094094656028, 127.160505251749, 106.111012483862, 163.043722603463, 118.118329813406, 120.9599912434, 126.573748377385, 149.246447383629, 126.27129991441, 123.28753218696, 99.7643933299707, 140.217038585427, 136.775190330345, 138.368064932308, 139.408749379664, 131.240343455667, 111.856135364984, 137.335395693882, 93.8407342960266, 136.648370215912, 109.745135761027, 170.686180990142, 147.642758056282, 138.70864146878, 140.297467644848, 156.688001220512, 140.159784062778, 134.054993268713, 146.324559228116, 114.324411905679, 152.244776953395, 154.583993918017, 105.557114152066, 152.699748021932, 117.743815074921, 108.76503354055, 152.517870429853, 137.3965922968, 111.850028414749, 107.849857267121, 142.040260841976, 131.04250333807, 115.397496861992, 159.458642253026, 140.714754647295, 136.590736855629, 137.19651638823, 102.446941508354, 110.186890923418, 153.204578050608, 109.48283338174, 130.49435763157, 139.555846442795, 119.133190874001, 154.554284445638, 126.641863813632, 123.952665798019, 122.287957687798, 129.267226150468, 135.320147761909, 144.445163289657, 111.00829016757, 133.679613045304, 134.006129498749, 134.338995013941, 136.224823522235, 143.027449988059, 162.774863744684, 138.02635470413, 113.533475193185, 144.25161033679, 112.922965637601, 134.188340195861, 134.969831221431, 126.611256464394, 134.044366957527, 100.514520591059, 127.878947519864, 123.038718820284, 145.512597515305, 130.477983374854, 120.728898061385, 139.089418951832, 128.155435854006, 125.501130083019, 99.3251593430844, 107.701184324254, 114.995059403556, 136.003898738333, 149.3887807663, 117.656101917137, 122.033323568601, 143.47623735823, 138.948364589346, 129.873611872953, 128.351535571726, 119.90656000487, 127.393567851752, 138.753085014602, 146.955957538386, 116.259730949528, 150.210623641141, 101.015144113625, 102.941556138823, 98.2058418411391, 130.396868854468, 139.795029217237, 86.7330996234088, 147.68496242115, 99.0706742876109, 153.551446588055, 122.680113411985, 125.107549354852, 151.399480728897, 159.928257738834, 127.118315695114, 129.183350725573, 132.820926821107, 126.751639947874, 136.892120631905, 130.478708595487, 114.36195335993, 132.925012606436, 121.376581060389, 133.752591483595, 128.358316057666, 143.900429558801, 134.406255504696, 125.739632552942, 108.587533999063, 124.580014025284, 117.144150298832, 119.534582773168, 127.929574414768, 140.075591743411, 107.543644597332, 96.9342158456912, 128.690835995161, 149.095217537063, 163.06504082452, 153.732465403183, 126.682463783718, 144.063942266471, 111.610212058402, 108.259052852632, 125.284477585479, 136.693619149445, 121.143222958097, 112.12395083841, 164.592234036299, 134.570382836839, 140.959436799693, 149.67572279132, 144.228994385062, 104.924326690774, 140.283001753606, 110.951206406598, 116.243922964658, 136.415981285153, 144.257699218652, 111.803161039077, 164.105612859336, 108.870530937951, 134.524568803886, 112.245970542212, 152.832201605129, 140.562075579753, 105.076570703758, 140.425289210179, 133.972186796222, 112.979752836356, 130.592087131431, 97.3264498390768, 102.168033921195, 130.986694443081, 109.418738043856, 165.331265986578, 147.412317716705, 110.253644752551, 142.172142674069, 153.646487345345, 161.241359554553, 114.787928478466, 133.644073365677, 118.948258728391, 135.839274917869, 139.822522722341, 109.800060589204, 119.419251840493, 117.851928796411, 118.111761461381, 151.625857260771, 120.764797682353, 142.586721040706, 142.610217812002, 127.860307849689, 122.573139104896, 130.163323405943, 174.410801366389, 126.991541640995, 132.924479020399, 104.2343704872, 111.68505960059, 137.275683563517, 106.234887196342, 107.096257469847, 146.211835910298, 134.614185764298, 124.776214477952, 100.251225270019, 144.548008408823, 121.160985793148, 146.09190546208, 119.409458520243, 111.536032981453, 139.703514049168, 100.190486935128, 132.866874102988, 118.814198572538, 137.973493562791, 106.312262174891, 122.404371921534, 145.515313690839, 100.864753032535, 119.072937788713, 153.793402037366, 126.572488547216, 118.24124093811, 139.130460684427, 136.374129837794, 126.593473309146, 128.789729148361, 141.332810362212, 117.08454010357, 134.749642594112, 165.937767746777, 137.88952721415, 136.669358901457, 139.839636824733, 130.105285910978, 133.625871946384, 76.8011790736422, 110.426621363854, 145.024908043059, 125.261891473806, 99.404377451289, 103.127443258905, 122.129362325358, 162.506848093093, 108.695629472022, 130.233136235815, 142.97309128765, 136.120828180721, 123.799060739763, 145.932459408906, 100.483776445942, 138.768424021457, 122.383956254966, 146.335553563748, 150.778063773043, 148.105265080815, 127.352081686214, 118.801131520255, 121.285418521728, 127.916569404438, 105.074268900386, 131.936607812056, 127.03231500011, 131.068383817693, 143.003766241894, 131.206978490959, 95.6321866719265, 145.516614306027, 127.093739323518, 116.944701002281, 128.18541781348, 131.028853239891, 118.705918861015, 144.293716964925, 105.523137501747, 131.121365584346, 112.411262329262, 156.72541638455, 144.854216098123, 118.902357574837, 124.404221148856, 134.065109071878, 134.055526129574, 118.380343510711, 131.82645513966, 142.499201014959, 101.479619225969, 133.368070124324, 131.984720450737, 139.488171369014, 118.375715005402, 145.096433650331, 112.53828246778, 129.395147482397, 141.628673675522, 148.646550275562, 130.303961966406, 124.071461355794, 141.197335568871, 155.129423948191, 143.361479755452, 155.475415827165, 127.947158086784, 152.660876898603, 113.099452773111, 115.233093011319, 135.365955869876, 123.686983156232, 130.567263199939, 114.957491288566, 140.688811545108, 130.850270073748, 130.024954596092, 140.657075456788, 170.0029475728, 109.116356248823, 140.681946117844, 135.28472568607, 158.104656921709, 134.338062078833, 144.568788742528, 117.851926354527, 123.443012507607, 163.703474571789, 129.568995286208, 120.910616498285, 158.984638097324, 134.301579607092, 122.940993419659, 118.34506857871, 118.757679283565, 126.362721711002, 139.864220906079, 143.21371337769, 167.631680310742, 139.072018420356, 138.009721561423, 149.20711312777, 139.366902740794, 133.6211229162, 133.857862962855, 122.573613936809, 112.249516018568, 114.671664428776, 122.959988645814, 142.265172641448, 135.469033665706, 134.854066715435, 125.206667847848, 142.012991772997, 137.000608472693, 132.288682886543, 179.394803397413, 144.308960088104, 140.195173016958, 123.559369196943, 150.843257977393, 133.435149824122, 140.871389650075, 127.292257994066, 125.366825640769, 138.885325117561, 142.007927850625, 152.531181928837, 124.593896655877, 133.773747434882, 116.591998185079, 129.314519693416, 143.661745894623, 145.319475764081, 124.794011615368, 103.31332400899, 124.17947532319, 138.636607404463, 124.819645853714, 129.401513092357, 136.418548517347, 167.716259389976, 118.527856313517, 153.100264842094, 133.050534819526, 137.793676018149, 154.015071747326, 145.851499738743, 122.407484095314, 142.67338339045, 141.520648924103, 130.709342603889, 116.6456876634, 125.972005967257, 115.171442859563, 123.106809215307, 128.782721947428, 164.303021868239, 135.122404936375, 140.488162734744, 150.182693605678, 140.191679573999, 130.507296196877, 128.403541931076, 103.879757672584, 119.3852322469, 116.952213568536, 147.42590559056, 113.016050025319, 114.740664271495, 126.769904065828, 143.81877258483, 115.541935659149, 119.531759395859, 130.588345864314, 146.81924303197, 130.872390010011, 129.163658475074, 141.633722998433, 127.641839965844, 124.66594874098, 151.604414890556, 129.249340981343, 129.216720101103, 122.105823279242, 160.435190506472, 118.729597516139, 143.450138967248, 129.798574412624, 113.881338975618, 126.179896190349, 138.001916251866, 141.768776624563, 133.517975410029, 135.783851452956, 141.06456027342, 127.121962355872, 116.577229315543, 136.983590269213, 121.000437843969, 158.851978296468, 149.501446369524, 120.256464441087, 149.125930310799, 127.356883114118, 140.210444084161, 143.65155192383, 141.282213921893, 137.447815063961, 120.417248695641, 143.276577940655, 114.918204962655, 144.233681994878, 152.941195321308, 109.345021656689, 126.479880563749, 144.913724253176, 140.98660145419, 128.230935126043, 121.489602243327, 161.031143510562, 106.969442332275, 133.231390618867, 120.202146786191, 162.059875024971, 98.4793500351086, 149.611342827968, 116.53578949231, 148.872067890441, 128.441612618916, 99.5322794263514, 94.2966655424105, 129.22541892424, 114.762359024314, 143.581349645959, 135.07743634854, 135.957372930638, 132.446108454284, 119.74252883236, 131.866948846719, 152.180356304555, 132.182537081687, 148.502419059637, 134.888191749611, 142.34029473962, 146.487425617869, 104.532964030136, 96.0364718115003, 143.445237858077, 131.232229756171, 136.161724146533, 145.175917633929, 100.170662527221, 149.01996100462, 142.336045098811, 105.548920487511, 130.075801672134, 148.601603799844, 129.845297325997, 163.589306668939, 140.220861238041, 112.341896891719, 122.596647928325, 140.042060446376, 126.608031072356, 138.527459205879, 116.065382246649, 125.368473693997, 159.43238961816, 115.24882021202, 141.648936369542, 138.522686518865, 109.609213711761, 116.506917650096, 116.251520336374, 152.533612227666, 135.18852343062, 159.631794745951, 111.730168138423, 155.178307534619, 115.813140843083, 123.798913328873, 120.638217285791, 96.2134027291675, 113.203505581089, 177.401319783967, 152.837493553857, 157.71927474797, 134.062072101949, 159.648556657365, 128.955943601856, 135.694696462124, 169.059979134415, 117.95144845199, 142.376377159047, 99.0666160102982, 133.350064533669, 117.660117493839, 169.162525436245, 126.938821215696, 126.959208003044, 133.615687203262, 96.6877465846609, 116.670274281603, 118.525965185494, 109.756917378007, 137.184595262878, 116.640356387993, 136.647835679472, 108.006459751766, 135.979150863271, 121.394413595698, 133.99617827783, 123.299940960878, 145.008404537329, 141.455798465798, 131.933920684768, 142.958583518882, 124.819424624423, 151.557833371037, 110.288223258922, 123.615452673125, 128.156149678589, 150.61948669664, 125.188769133931, 97.298671371713, 142.82546701074, 130.24394501456, 141.244012235518, 170.147939920377, 123.992779219602, 127.015786131549, 119.112920643965, 148.08236727072, 143.153964333074, 142.020429237476, 125.415663582295, 146.414447596344, 101.062764281814, 163.926975129723, 153.695249476629, 110.462647682687, 102.491292568359, 101.698344531404, 136.051927040348, 145.409638376629, 136.179333115667, 113.165361801233, 144.966058987698, 126.23896363336, 112.165833856417, 133.020548325776, 110.927298272744, 114.033063732578, 126.599396538698, 151.691239693223, 126.531101440805, 113.717198421516, 151.186263595571, 147.118513028726, 119.494284406137, 155.904897347638, 144.689216013888, 133.293424066807, 147.762537158184, 123.518021301245, 129.578602377441, 127.728483531302, 77.5205281268661, 138.094591766294, 153.429846503459, 107.348583279491, 141.010187666263, 127.292715527498, 139.869081539025, 133.664109307123, 137.695103293091, 113.896599523931, 157.989591117483, 123.117193561045, 115.592888462683, 112.626109210233, 140.110867980588, 124.196551346165, 143.848677946955, 120.394101471765, 114.948705146104, 149.534076676584, 138.387770277606, 123.544537038267, 91.6130662239855, 122.577244107576, 125.547210779534, 106.356921587052, 137.955692999474, 133.757312245508, 146.952130071129, 128.933180193632, 152.680301099856, 122.941193980652, 145.553994614634, 141.336711685489, 113.564218147346, 156.838517886792, 141.932994556512, 123.010888852247, 114.875132155541, 145.4129802673, 130.003305935718, 153.846776845511, 135.36824092728, 150.539067390943, 128.914684535771, 132.983500532313, 134.489834317441, 109.359729114273, 129.381338914932, 147.624402976653, 148.410973103345, 145.299980652862, 131.01126857192, 106.73290122886, 129.822928113329, 178.200240558397, 140.753431869978, 136.368035247578, 109.019458862468, 152.96614723553, 156.501019919106, 134.378019099309, 121.972571797304, 173.770136994937, 147.921588665716, 135.039444294948, 157.82122992192, 140.484457152871, 142.236678046164, 103.153671865206, 141.202992829128, 145.208066305173, 122.437098987076, 146.817528796023, 127.367604159178, 138.906532451483, 133.232508481083, 128.478203480305, 150.977472294039, 132.080523978378, 139.479939597623, 133.756377882016, 114.992678779478, 150.693312102285, 123.142311735335, 123.979003453696, 132.765966567856, 124.474378473929, 136.79112625052, 107.626568101268, 162.942800442987, 143.270893270395, 114.293450347681, 138.165782758893, 141.479689408409, 132.957036865478, 105.902212599411, 108.757079463627, 127.676396905176, 119.44861455739, 118.201883535846, 150.996859219571, 136.328599662358, 126.619548025082, 143.358912772106, 100.660608084804, 161.521737177786, 124.810766728475, 98.18085710117, 129.132305984528, 128.260633775197, 121.854495879902, 113.39824872694, 156.734970353784, 173.284263735167, 143.453979734134, 131.780543626065, 129.629040727453, 97.5004178066474, 123.792065511648, 118.12899930195, 148.238327314568, 120.455177272802, 138.973451868975, 135.107810155723, 111.801656655661, 138.388516498289, 115.770424771458, 146.703138833472, 148.29329217752, 152.518988205505, 159.073371552108, 156.069503962594, 136.234231613815, 140.148303915724, 110.002949978981, 157.919991986097, 125.985633234992, 129.92317758749, 142.217524903769, 113.223327543808, 109.685185785522, 130.121926247518, 111.570027933852, 125.332334759608, 134.176990548499, 122.02755340379, 137.892924387942, 106.794685924508, 113.679258352374, 153.582768769468, 147.064702989351, 107.175194477801, 125.041495814153, 129.049911443172, 106.589489229298, 141.688006408558, 110.6674057477, 129.162258389723, 154.284714248642, 145.982421980977, 159.985050624466, 132.372089128017, 142.044509259096, 103.387312017688, 138.199734881866, 109.417257927857, 129.139538436457, 113.799135463423, 136.114813032212, 117.244987253376, 161.743418850921, 112.941606668749, 136.315033271772, 162.951528665567, 149.694025104893, 102.790161734048, 120.800019751376, 128.076756961346, 129.085699209181, 119.619312767645, 115.028558832541, 145.705632219001, 138.574469226799, 138.46775857959, 134.648475186164, 122.818871524448, 144.519998640542, 98.9742270594203, 163.029159846324, 131.835206299856, 89.4888349354668, 117.033753260855, 125.463303140209, 127.862476662533, 105.460974211834, 130.350894527375, 137.385948328447, 167.67989158763, 124.898477224439, 99.637890214192, 115.908965938621, 144.140178768096, 122.771687511071, 145.757873891507, 118.832223782176, 124.057396674682, 129.832890814633, 153.37135381974, 124.552400343172, 136.926869840638, 120.436593973303, 140.421906079522, 113.917671032687, 144.472104017065, 111.988560304493, 140.916343069881, 152.618708500761, 127.012945608795, 106.892511395314, 119.724074274634, 107.322872239175, 124.584424582746, 126.954021053139, 149.929201788001, 127.489772530441, 140.358646086473, 138.010385332316, 86.5721771501171, 150.02918903194, 157.317306216127, 114.790714008423, 125.111037719234, 110.553284062215, 152.933262534935, 159.660442928642, 133.231867129863, 106.926870337571, 131.82684496936, 124.685098988771, 101.635172457478, 144.907173345926, 123.146661551312, 160.023361705134, 126.807075455806, 134.186194079145, 145.971267542131, 126.288329534382, 151.671017329461, 139.013207920513, 150.074632179526, 134.910810659266, 148.790071406141, 138.767422927776, 114.391367298187, 128.057347154415, 102.35674864863, 137.364764127101, 134.621382991836, 139.952720365367, 114.83455088656, 121.083944126341, 141.31558055825, 98.3226456753276, 136.108630171754, 134.858053183296, 140.407390904131, 144.199709113092, 134.893183592546, 130.366724261484, 117.397173050728, 140.758387865636, 119.74139214087, 112.129842423051, 140.312567536812, 112.255068230895, 132.884490276889, 121.249752116577, 105.05623198661, 128.466246385414, 133.453367637485, 133.584938982021, 144.808361247632, 120.859772408261, 135.260568153507, 134.294908006718, 141.599559519752, 131.299455194646, 135.161594626077, 135.254070196019, 129.978118764506, 124.632248232414, 149.560428723026, 133.570759141109, 121.011299460592, 134.975470023024, 131.933692987159, 137.478415166891, 151.321242449053, 187.570520719214, 125.655770317367, 147.801827557108, 135.25035672753, 150.392749312978, 139.4326077856, 129.826779812017, 163.446100694452, 132.888448337893, 100.805205597015, 118.52894094986, 143.134807235421, 117.453967614711, 151.277210351959, 119.559540688082, 123.800671866594, 121.499262163136, 100.518685822932, 101.026977570133, 138.876972909934, 142.383119289811, 148.766645785818, 139.393793801633, 143.045869990825, 123.537898371169, 171.28429143573, 141.594120487989, 101.590155172665, 153.690894683877, 116.238353376822, 138.946971135435, 117.774094703037, 113.73022810956, 122.122893105926, 103.844834391376, 119.371292925622, 158.011925498817, 148.301221009443, 128.912331911566, 127.260402847618, 109.281683930927, 119.886830169724, 162.13473385814, 169.11538786583, 176.086121565075, 114.634897746935, 138.772440041625, 147.323421710683, 126.095016745709, 133.216092615378, 135.547046192205, 109.835915286303, 154.659456531704, 128.378426315406, 102.137807541703, 133.788781301897, 137.970994129912, 149.375213228561, 133.732423199757, 123.682925824768, 166.150280878293, 118.326023438837, 142.507331716624, 146.346420802406, 145.717876411041, 128.226709550454, 156.008654449151, 107.176976363636, 148.633885933544, 114.620718946158, 157.463629457985, 130.181858739894, 129.555165183989, 101.193017800791, 107.598134547234, 165.257295518529, 142.214662462201, 132.709328486152, 121.764964001948, 145.414619255677, 138.072488907834, 121.786856790092, 109.050100609271, 136.102741336601, 148.066983273351, 115.305469768304, 98.6362783552229, 152.546003154265, 154.855321006884, 96.5388236959455, 134.034442901525, 117.668496695799, 132.147844709379, 173.916284559543, 127.866099068681, 106.326077652324, 140.355607562755, 172.40911764178, 144.187505650818, 127.435818187284, 151.923198276903, 118.67007558009, 116.716467643547, 132.891316750937, 150.198914547922, 132.119788506588, 140.2949683582, 125.015214696903, 125.902290898378, 149.172798076722, 111.744280326021, 130.419255746694, 144.40246356349, 113.08007427033, 137.191046478265, 141.716876509379, 120.088721398818, 145.234751459316, 109.102930161589, 127.838587382592, 132.744001273411, 139.179991252807, 125.443842210716, 137.399165933735, 102.604555550456, 143.710372183714, 152.892352716475, 177.410734830535, 168.291182610951, 160.823527150246, 115.561359824461, 110.644315561758, 134.254852432441, 108.170556466724, 129.642166130351, 128.636355046345, 96.9196247530983, 128.998315818644, 147.35223286128, 122.248241527223, 137.760321975093, 154.558407800021, 131.434715594657, 166.274345938365, 150.289888425528, 116.025976499754, 115.442517015881, 154.103669401003, 102.695535786919, 147.347606853825, 132.850638416729, 148.160324512933, 146.690005757931, 149.427601881855, 124.396910704507, 113.376160117499, 105.93482226814, 132.78426411538, 133.847832287711, 142.951029661102, 113.253576781462, 117.975638609576, 119.531881185962, 116.556996136068, 166.295135495128, 124.524206161667, 132.284871762314, 133.704028789361, 150.018984680137, 123.037304621372, 130.963501524296, 131.034139295012, 167.664178498625, 125.373436237302, 119.665062320881, 129.441210844624, 136.595091973939, 100.245532978099, 146.185560287712, 123.535697919534, 167.496694432475, 121.34398420832, 126.644950680148, 133.584480711615, 118.578435477092, 133.311568227326, 164.991708824445, 150.0009444242, 127.252967238837, 157.891404903806, 125.074772260217, 153.762461618501, 146.624061961694, 139.560505631405, 161.778190038626, 138.392211129034, 125.012723597431, 110.654515110104, 138.024625936615, 153.784106046658, 144.301986972093, 151.965521672539, 110.202779830702, 145.122276002102, 131.014232693836, 122.995737942353, 128.000350866782, 128.527655338832, 153.16123956739, 120.783756590194, 127.960319446057, 124.756683889176, 129.100820017445, 135.350656775968, 156.921685892317, 150.214329355472, 138.739831380188, 134.587182688919, 143.538528234304, 112.37434554273, 118.755557423102, 136.371187790755, 134.619236731759, 142.25799578111, 105.788126758437, 132.004281104694, 127.315826889505, 116.528361332452, 129.33837124138, 98.7944213240945, 114.360270141938, 138.852014099752, 119.746274264008, 109.971274639234, 106.954657717581, 133.855920314736, 140.851554926663, 138.455785274358, 118.940352889448, 117.224701157032, 157.819293586287, 133.120000688837, 143.451151358012, 119.210571307017, 136.153825874322, 124.432961422651, 146.780479846157, 118.21014567255, 127.56675566793, 107.586818112001, 113.067330013497, 116.637232928926, 152.3659634148, 131.340104011521, 122.849057554448, 146.542085096627, 117.839510760217, 128.407516148117, 131.338401416609, 100.955922860382, 114.208653293347, 128.874099179466, 138.11618935124, 103.410329661768, 133.981970709563, 139.941791344814, 139.905372094466, 142.258306242858, 134.790480095912, 145.079900306872, 128.786397527633, 144.454123367406, 128.065104588712, 121.436971325145, 123.565509150251, 108.541200198941, 135.420443023754, 123.578751879834, 114.258632264605, 160.705088677247, 100.901392156955, 158.16409372516, 112.435561185819, 127.672157488543, 108.119633614711, 149.75400274031, 103.265150657703, 124.400215754446, 140.501944627972, 143.064420590997, 145.565389681025, 115.913144447255, 131.635879577346, 122.17883541, 138.896985627044, 126.199135643461, 145.954939231243, 116.315323464235, 149.017665979477, 127.041371672968, 147.049222196761, 159.059531784734, 153.108296908911, 130.244711745854, 150.743241990062, 133.538922135985, 136.017255761017, 146.982769386079, 114.395727250772, 141.948731793249, 139.031322919069, 151.03631055682, 113.166369811265, 136.476596829843, 136.360754718768, 134.679083148606, 144.308012365666, 140.687889606475, 129.952759127962, 121.137148814752, 120.800739485926, 115.643266568064, 120.425930266553, 153.692062001993, 120.684273555574, 131.880229450065, 110.590003599129, 149.377888621686, 106.073282806497, 137.053229903052, 99.0852820834703, 160.540634422671, 128.295735823764, 105.545055228208, 138.220972710471, 122.776956660448, 145.322470875852, 133.931317070918, 130.268996022764, 132.858901678325, 137.342886535529, 151.015903075584, 148.526302915502, 128.276414236248, 130.198307412255, 138.61691918025, 112.94411011413, 139.093304905546, 128.716115403827, 121.5923628629, 113.795478605202, 131.846781505796, 118.893428426201, 151.765360369746, 117.253478985482, 134.602145584881, 142.542853588856, 155.822115011358, 119.202436350491, 120.881845675915, 126.75671670234, 146.353181015185, 129.257085796441, 147.134509574461, 118.004261715584, 130.060568718808, 121.31413118706, 164.700878514601, 131.238313843714, 137.360859078592, 128.079669827465, 146.996865339994, 119.734394978305, 145.378837117542, 106.101232546167, 126.943578139431, 151.94005246635, 161.468769508692, 147.439737189883, 140.51605056471, 120.855869262991, 107.810547181711, 118.733841690746, 126.984622975168, 145.508986085632, 114.505399241238, 98.2676886245401, 112.498887278536, 150.098797963698, 123.506168632033, 137.161320123271, 153.547806646837, 135.304614663115, 111.718855792375, 148.430251623407, 137.403245604546, 105.251146593923, 150.369224011628, 155.38236364463, 144.006904871692, 108.338493866107, 156.889557819397, 161.445482383378, 129.441262340496, 140.19895805288, 108.725147095045, 127.862102562263, 136.572700238973, 127.553927059998, 164.210252285182, 138.957100019774, 122.63127392943, 120.87972584259, 102.10216606342, 107.917967378576, 127.924968714301, 113.797129379671, 123.543529059925, 134.355281597979, 135.797981532063, 126.011705905435, 144.252583145735, 118.871830100657, 90.3593803558546, 118.469084236735, 90.7065338028995, 139.737176952189, 138.988489223858, 133.038305432666, 128.281803495549, 125.360222102461, 114.884626834882, 147.931680295034, 104.463120493855, 125.58966736689, 149.230049215356, 118.824742228728, 126.059471600693, 132.114800060878, 126.876094582266, 140.317407519074, 141.924197768134, 141.277417137603, 136.557646912413, 134.345709435768, 122.698221499204, 120.901852635431, 144.80254344515, 115.407834585638, 119.241216593052, 139.331098952865, 142.339071805416, 98.4981094829689, 152.768673756964, 139.559426304717, 150.745385595879, 120.131534144441, 130.494850752044, 128.937068000992, 116.294916483495, 112.698953527148, 125.104064092331, 147.502719376008, 103.214855431979, 125.490955288278, 145.64242983057, 145.285985898212, 140.075631480377, 151.139250235326, 121.163213890926, 129.085304906327, 142.3111765062, 120.578807982739, 141.600290437375, 149.398400005807, 128.946463296761, 108.464545501634, 110.165891842989, 97.9690224768394, 152.550395959293, 125.215884422485, 144.256580352198, 135.667831917448, 89.1011204366042, 164.401972678199, 148.277031336935, 140.299875323977, 131.125270908098, 146.124274323508, 86.0247041070924, 118.979361177984, 158.310002190485, 126.46058310312, 142.579888443493, 149.840229856315, 103.236168270262, 145.751072596281, 140.399487542862, 108.142203202338, 130.805869178118, 128.334062636016, 137.248347572186, 116.443610289597, 132.04463726015, 149.188788393342, 134.684875777946, 168.638532586258, 137.988603094875, 160.611734754051, 113.776011219522, 146.513561280062, 126.921702305969, 116.619316814131, 130.790216395324, 172.046842980695, 118.39635243572, 122.265335699594, 102.871039801378, 131.186929438302, 126.209566016495, 146.035959215184, 107.291240216261, 126.661373907274, 131.904201961492, 129.142747614228, 121.862417935717, 129.450525816428, 133.515261585158, 134.135153490983, 122.020826607682, 127.435906080816, 107.191908695441, 125.260612510748, 130.116540387844, 152.700973136551, 149.448548796504, 152.56593732408, 140.909172463898, 133.552187186262, 136.783230234077, 122.400110326473, 125.812348414489, 148.347429289526, 144.252067078441, 127.013451141505, 141.165914376065, 138.177997543485, 154.263088629699, 131.530677612065, 136.130174169385, 143.251211525061, 161.42611619097, 138.466475277847, 124.972304188848, 135.791336281239, 122.026551560374, 104.251851443139, 158.589383734386, 148.103457795776, 122.321825492487, 119.551008051407, 135.761421748923, 151.989356905881, 172.811817607738, 143.924051876649, 140.530310109868, 141.4465533634, 154.759178412512, 142.829618087209, 172.245898151324, 113.520459661397, 143.877461661114, 131.756461964876, 133.815246044366, 128.189852295512, 128.486996528585, 136.596384374206, 158.013967673476, 158.16506615348, 130.237434185535, 137.884087172063, 119.422566859341, 146.703635147528, 120.104001913759, 136.418757611895, 129.753875434841, 126.417321271583, 160.055957784439, 170.825571382502, 142.684194894313, 118.794160358437, 145.605586703262, 138.580458799994, 137.123859038979, 129.996876726402, 87.0122968242094, 135.636790919113, 144.252141351634, 132.044315242047, 150.150019418316, 116.535461002582, 103.399155019172, 118.05350318552, 113.925593620954, 115.843606670036, 148.04540523576, 146.927849663711, 157.759740955151, 117.448794410195, 128.875010431244, 129.477503846683, 113.364074740381, 164.137092107243, 124.319221780575, 161.212760161446, 155.466032189481, 117.058915587054, 181.79313147931, 124.003812804052, 116.917663987031, 123.812193122322, 125.044360135534, 147.003095029935, 103.517618221518, 146.335417221091, 130.744318484338, 112.498423478368, 112.058196482541, 134.232892877068, 143.620178687715, 96.8962477736761, 118.725379293584, 132.979439892941, 140.489201558565, 162.99874808265, 137.431076585007, 129.065606607087, 121.247547399756, 158.282089828807, 159.986985223868, 143.796996349683, 95.8787417931688, 127.408904067871, 161.451634029707, 141.392946801817, 155.512753790428, 141.257094320373, 151.589474060543, 123.729795515183, 129.497498090027, 154.530092662701, 113.245816999647, 143.441350880859, 139.178977596589, 123.027712139378, 115.167958930588, 148.433009070181, 132.950210753294, 145.281459569076, 121.985491127759, 122.484655725774, 122.085605394891, 151.861213501981, 122.65483561528, 109.83053993748, 109.497104991406, 119.79707527937, 135.182439301929, 111.19440873954, 103.907084117957, 116.412679726916, 127.177408621738, 120.437366937996, 106.775575532607, 123.769974939801, 144.927156463604, 156.381400895394, 139.10496503349, 91.795608788186, 124.791757485063, 151.466778732501, 112.51781916752, 148.389812465405, 123.176702497191, 104.106085482772, 154.468650708383, 120.459839548725, 135.994956850771, 141.206508991053, 127.441917891509, 126.441043612555, 131.693382669121, 102.084761478227, 139.122771474311, 126.4943740335, 152.535749077612, 162.381469304666, 144.991167654739, 153.531077953808, 131.380973194324, 139.588998939304, 141.327946188656, 141.321097672144, 144.46594439553, 122.762045529127, 147.904906149973, 133.160047231202, 119.996959570947, 117.699823538646, 135.65542521129, 121.767193045676, 125.441459518075, 115.173949673321, 102.769911493679, 120.042803887617, 130.665629675133, 101.089767786358, 108.641357693693, 122.790833323588, 123.559868199176, 114.425115443548, 136.840748048072, 121.425143873126, 102.973856137229, 147.108738141749, 141.427864399478, 97.4085586617727, 137.062478687607, 125.210917495784, 101.93621156528, 147.966532220102, 111.719401022365, 125.260637210057, 110.460731350631, 124.389777352161, 138.202239474772, 142.21621547351, 136.487969414672, 123.370458629706, 114.035080995996, 122.379829613294, 140.365024724156, 135.827522414835, 159.933793131635, 152.925599134266, 148.159876440708, 127.812382310194, 142.463414663283, 105.661861142348, 110.311742825203, 111.081182472489, 149.609258489364, 130.931209591878, 137.354759141205, 148.571507225485, 135.808359107838, 109.445885426379, 122.969557130141, 106.357224497186, 143.114962658734, 109.432447269169, 157.586352077134, 102.404613125709, 147.197634306447, 105.687815347097, 165.931912233662, 132.616425004808, 143.214224471492, 120.827831151724, 164.040390178351, 135.661610666281, 135.96268645807, 154.757517999138, 116.715373020519, 147.864501716754, 93.6961250457139, 139.161591482533, 136.032601624315, 126.437139679015, 119.027377680545, 136.265852499017, 112.775838114368, 110.723440384752, 130.78416140581, 135.540744070576, 128.681666999887, 135.844346885904, 126.308378595173, 132.128731717275, 148.351392841269, 96.7697428053131, 107.622962316331, 109.528366904772, 145.652461373561, 144.419438357243, 139.067199455457, 88.0407820746304, 135.258433061099, 117.01556791716, 126.706681356723, 109.242717550189, 107.581811740891, 151.944564130655, 136.264769616796, 130.157939596558, 160.426531146791, 123.40562093517, 138.700044781884, 140.024353724492, 177.433510611796, 140.31742271506, 139.781193388473, 148.573967134469, 143.240253214284, 122.726257693399, 113.711110317961, 110.279152810293, 119.539554689384, 123.486786061321, 118.288880674815, 136.101844902869, 108.343210284414, 157.003700471478, 114.652427603637, 140.922866047757, 105.074207456544, 113.626658376309, 152.83872045954, 146.048029891687, 126.800086019158, 118.802120580725, 113.655175325752, 139.788688999629, 124.25184981169, 106.474567662171, 127.91438620467, 145.732022847814, 145.25908319247, 86.2356879204165, 155.87831037708, 130.532150968083, 139.062340114912, 145.351562338319, 141.177679921156, 104.016477084971, 142.520518883931, 117.430125297442, 154.878661043086, 100.631100630491, 125.350536918018, 139.193072861796, 138.40975980244, 156.736563006548, 92.7376971775207, 112.234255815939, 123.305877330461, 115.927227053541, 123.132396382896, 102.887865195394, 137.559763503379, 118.555058675127, 111.99764174675, 104.559503283227, 103.881633877332, 140.357263109593, 142.848284725305, 182.679523750341, 106.289000798977, 158.330671886362, 135.178795814984, 164.587348388126, 121.64021065154, 125.194054856572, 124.391232525294, 135.540950370396, 137.773701380648, 137.860859498104, 109.159258438204, 148.399709406894, 138.542667374966, 139.476458699511, 114.659867433564, 143.421194942808, 135.961281373972, 116.515010618529, 112.641319412479, 119.14407254868, 115.670964553276, 163.651630132665, 165.029878365052, 125.163908460685, 136.831296656386, 127.132133160038, 165.137296218335, 106.113496479523, 133.921774030257, 133.227243316581, 112.538147074538, 125.022389570087, 129.39923392703, 107.962034149404, 138.266257879416, 165.560004521631, 124.394730881838, 136.727322807532, 142.407233938682, 137.284593705995, 121.16624577334, 111.245738101162, 147.723421032432, 142.74380862593, 147.270205198336, 152.052515143216, 108.821179646257, 152.252101537203, 110.945796199603, 120.323694410547, 137.655536050229, 144.750174976503, 143.142541689212, 98.1128002732741, 146.546047947368, 144.178929742123, 146.439842361667, 125.390327221209, 124.86039283782, 139.462447312542, 124.447220411307, 124.728850245235, 117.894500450518, 133.79342968751, 126.170893990131, 131.017649583103, 147.99108013187, 121.659977803061, 152.70760301021, 133.200151392872, 116.877933312135, 151.220884416869, 120.6069383464, 150.611630981189, 84.2693351448087, 112.795726065742, 117.483784709028, 135.601255470886, 131.755351384602, 141.819409154954, 119.868923952758, 142.524387442743, 110.021188918416, 130.934490373519, 126.932085302265, 122.680030439015, 130.85402081343, 123.799007910474, 119.446276616636, 140.52361847697, 151.7140746369, 126.031524936491, 126.37696582684, 138.163267846374, 120.765199220502, 165.425036534011, 106.455390290275, 122.109391883463, 136.932249467936, 134.788250267341, 147.047166409598, 89.8193378437589, 133.4520804308, 129.624865967541, 136.288792376416, 106.418345762711, 139.374622113518, 113.354009232183, 111.285486917247, 113.60496626004, 136.888391997887, 133.122087009071, 127.794283504099, 135.121128161958, 127.555001715302, 159.454562069497, 125.687540446542, 135.127798201596, 138.419414584877, 154.393279294038, 152.184785688924, 133.965916970484, 142.413779575473, 156.951489961307, 115.037475543148, 112.427302378834, 113.608342885414, 142.325456474908, 97.3501045107649, 120.211721644638, 92.0997035456295, 118.5122443967, 159.211886239357, 132.569973569711, 137.512005870461, 121.487661289494, 125.871197352785, 147.022871389121, 171.375124035682, 168.369351985539, 132.266445779364, 139.693628891173, 141.433833961363, 100.04778329327, 124.717484964754, 152.121190631956, 119.06967967356, 139.079175072411, 133.957185965408, 104.434173365885, 143.650663723309, 123.58246770764, 156.03635145605, 120.690688102565, 143.440241753941, 119.565408059119, 130.668719568691, 88.4397674202961, 141.968741094457, 133.681385355458, 131.541209728509, 93.3633993794985, 104.22132020691, 107.62812531123, 138.821679410197, 94.8922963623966, 131.37853340722, 95.084284408513, 131.463693603775, 146.773251799731, 127.517809214612, 124.124246883524, 145.004557316512, 140.174933251953, 125.415154153877, 104.298735547719, 131.084819592646, 142.38319058877, 132.56301085133, 124.122944613427, 107.387761197417, 123.122447103293, 124.020037270673, 150.066085050163, 137.741329629788, 125.924218197518, 156.216597023187, 131.245747767469, 141.714258103789, 144.144126990127, 102.489895618355, 121.579603780837, 135.984140655342, 125.058464603659, 144.159005458528, 156.699290132148, 130.756599057033, 133.113633706408, 120.367020849224, 110.848959212259, 126.266824203711, 132.383195366948, 129.048299855688, 118.466543787032, 140.342565590443, 122.584256641214, 130.391071493699, 146.115377207605, 141.430603401427, 129.024733798267, 119.546138195677, 121.339217882323, 128.042743259511, 166.728657447746, 127.037369892783, 138.551118332315, 98.4172098396085, 124.725513474979, 135.26218195512, 144.491868585502, 123.498343869249, 123.223770893784, 120.188210637921, 105.260178460535, 137.231658954698, 141.902667268501, 158.882139837443, 139.549015274199, 128.228082071167, 145.398119218771, 124.541409001474, 132.093434316953, 162.159207438889, 137.93905990029, 130.766676505075, 137.159019008935, 132.141567461595, 116.739150775344, 123.302183242393, 131.668836831647, 135.489301665196, 128.77505465334, 116.590724177968, 140.346776664517, 120.629527553815, 128.142570732742, 126.372380945743, 132.041950883295, 132.442173067489, 129.19212825195, 121.614971825106, 137.719849619024, 142.761847350809, 134.036226639527, 121.986235593598, 129.301389368433, 108.135135402964, 124.274924638717, 136.521666784062, 127.366301425414, 148.749410435032, 134.042528497459, 121.717129719049, 125.273964652923, 135.787998032278, 149.632061884593, 114.055839619842, 118.353533915684, 116.20354304805, 158.679471635899, 112.126185553038, 95.7337462238179, 131.465052813785, 116.593421490235, 124.085352378308, 123.241457131021, 128.531198747113, 135.745964236057, 131.39822911291, 119.910986335255, 119.120022560785, 127.636583341898, 114.140532514613, 149.630606621399, 121.146517515424, 105.482997732849, 130.407522041127, 130.312004078069, 146.610421269191, 160.129441612487, 129.914104199058, 137.961627806576, 125.723709023042, 137.755052870949, 135.238733942064, 138.624189445132, 145.155564207448, 143.057596702216, 123.890411882581, 122.889798444306, 157.268268193488, 114.912352815922, 117.71273819792, 130.911736786258, 142.369805785232, 117.987908353072, 149.832619947617, 126.417674195535, 146.413539912011, 126.079900336995, 138.189847577578, 137.894704203255, 145.529357969506, 125.479210299312, 143.666783371348, 124.223424048447, 137.52317141163, 93.179268680318, 155.613336909406, 137.94400321128, 130.689348375455, 150.632356409936, 119.752775124153, 160.811841337649, 128.618634552648, 150.955937045248, 127.57642182665, 103.19173466783, 144.130126509539, 134.750166187464, 133.327690288239, 138.312332973186, 119.317314018042, 127.157967520757, 116.661047282274, 127.702942778114, 129.957886327044, 184.544825731715, 128.070325098998, 121.567656038278, 132.415328609796, 109.796371038899, 127.938190289832, 113.802606394199, 145.772508907274, 117.147416200893, 160.39869126164, 130.515828960656, 145.25515007099, 148.133446134578, 141.558123548851, 111.480002105567, 113.384320479308, 104.742254521283, 89.2612996215568, 92.9133651939987, 160.012151217293, 120.177687266023, 136.846747669168, 144.645131805559, 109.852286110679, 148.509027618833, 120.418602716166, 124.459750484392, 135.544524126763, 105.838871216907, 123.324473341207, 139.769362664569, 135.61724326829, 146.008641910811, 119.318671373861, 131.199031788648, 125.610768248025, 116.438564755321, 116.250299535403, 137.18803210771, 117.086104532792, 138.189795254376, 175.713910114195, 124.536320700964, 122.953897808836, 97.408872104614, 134.324440452432, 125.205959826305, 139.636304538376, 125.054022815468, 143.194354499772, 127.842969822475, 134.126541903291, 128.637996657675, 120.424496065639, 138.766025225301, 131.991159578604, 117.877892013829, 137.42983871023, 146.639360387917, 140.910558146315, 116.325570110622, 109.744694611615, 153.49192388126, 157.413016741995, 146.93575631236, 121.640430158037, 136.504211647305, 105.971910774837, 130.806956723514, 127.102164653445, 165.736942038123, 153.0140319508, 136.262677593974, 138.958912706081, 135.757544056251, 123.858673334841, 123.785116282684, 133.045876341479, 111.069004673806, 152.657922759514, 136.925745581493, 140.731353353202, 114.910737532949, 127.076231691622, 164.237726252809, 105.039271744619, 147.382149278049, 97.8811533201343, 122.429914964077, 135.316963141378, 127.679817710059, 134.180477624486, 130.312755964231, 134.370579820119, 112.511720136574, 118.91549668934, 101.723628196741, 118.184717799675, 118.728790114357, 123.47791185605, 147.029968464328, 107.951488984658, 135.818253258133, 112.917688910513, 159.33324062247, 110.281546135959, 140.425367148098, 119.127304612331, 142.491454378738, 112.870893285527, 138.136420644674, 125.367074409538, 116.071690299067, 140.18269251802, 128.252707628209, 144.009996492814, 145.396177941669, 112.06402481363, 132.322912642904, 130.205780768128, 144.92338382192, 128.349569989033, 123.315610392737, 131.060658745346, 142.249562727863, 127.29581753676, 124.367484291496, 111.290714519652, 124.562273686567, 138.168766944882, 117.246028229763, 134.958796829539, 113.70497632594, 120.532829051327, 136.364593032831, 164.538970213415, 106.753152894148, 114.701691192964, 118.307079900322, 132.406013000108, 150.484611988547, 127.336563360428, 132.541218540803, 111.023148077985, 134.800504227206, 141.431816289675, 160.983008231807, 114.480117768969, 143.557388727396, 131.624604367871, 157.739442098836, 149.043577986853, 90.9372101856093, 137.282255040279, 84.4899662130296, 142.148537974445, 180.090377160386, 137.058801503466, 153.400847143368, 136.21644322, 153.304652877499, 119.65880831502, 143.970390764998, 136.403686514673, 142.483877080461, 102.568001770238, 122.698800461037, 165.98177582723, 114.406070084555, 100.066771763999, 173.469176302688, 131.694744561267, 149.492889247116, 111.743494513263, 130.084795904922, 175.677357541444, 138.742932279668, 139.598160783778, 141.324168645733, 148.689406669041, 139.100899143799, 135.276629910696, 114.442240221115, 156.789551445477, 117.371473379764, 142.275666689043, 118.559935620329, 117.723322846506, 134.044714925156, 129.758315712531, 106.112626923455, 145.000716957583, 135.64741435929, 152.838663219892, 128.598675128716, 131.495489186844, 146.97494671929, 143.769225038866, 117.175907988183, 106.22804127108, 105.435241545933, 118.318778857616, 150.626093596693, 124.639911879745, 105.650054915051, 148.000955387996, 132.998636897921, 120.852628931175, 164.57854618322, 108.669655165689, 121.985684875592, 132.77373574682, 122.618363361093, 142.448118840659, 134.478111672507, 150.582851994103, 139.860348169239, 128.046534765508, 111.575498628243, 142.312777421629, 123.465516611427, 113.543513725799, 117.992950185561, 172.9760357738, 151.396791525512, 142.047592836476, 160.189041602943, 127.766341842623, 128.89072270468, 114.478179401607, 149.105528191928, 121.426628537731, 132.622509499599, 116.167775529638, 125.415930241359, 125.608562140791, 172.712689254144, 131.418500391056, 113.118636857319, 106.465007883665, 131.258817821365, 110.163548618332, 147.956142040314, 146.584143953277, 134.720355082719, 141.289019567386, 139.335317319999, 122.436487780452, 126.304280535433, 126.293729092873, 142.191506648849, 108.064745630616, 123.001168314708, 116.700336699857, 137.138242759341, 120.766414477908, 159.533423484165, 134.083148186725, 131.729942019563, 121.204557584506, 132.224396529941, 128.658116338483, 124.655498020799, 95.0321356952029, 168.849952507369, 152.968391117106, 131.971418437557, 118.238846351687, 137.890529556397, 130.606629735574, 121.304657016904, 164.993402813585, 117.024175664037, 129.820557440796, 145.909718322845, 147.409022682543, 164.774840304057, 145.335254171934, 103.109741265996, 151.527469007238, 127.937204449227, 118.266984502583, 172.256842812631, 126.965260843373, 133.094226228307, 145.82729385394, 112.238162555338, 154.679646968469, 117.310409571049, 108.571756124674, 132.799209813743, 144.732668774515, 118.347367593363, 143.019949353096, 137.538226397691, 120.49821107184, 152.755138952244, 158.010908066574, 151.400561715619, 123.930604228908, 166.476844026913, 144.388271348615, 140.37042440371, 167.652033372754, 146.041426588125, 135.006245296215, 109.081068029101, 113.980332389886, 100.671783462701, 111.218033784946, 129.546987443547, 108.001658177581, 126.676825775332, 135.403849730662, 139.728175325827, 146.813761270127, 104.139373538052, 155.12581467489, 129.635241895539, 131.300503545194, 145.822479779037, 128.763805892505, 153.32031455101, 118.891953643535, 121.352782200455, 141.655312424255, 125.387559422204, 122.037919027387, 134.399730727307, 154.52991059366, 146.312336140849, 99.7350153558667, 154.137497064513, 122.696910684262, 139.050313971343, 88.4977130437498, 108.605515725557, 120.972309411028, 128.37903541554, 135.688299936478, 81.4872408843943, 127.343647810266, 119.877030281627, 121.526300543481, 136.988004141263, 136.275391138369, 139.55134540643, 127.65791763592, 117.072573525187, 144.319620317591, 138.221548002168, 139.436773043587, 123.271277651548, 111.641787171767, 121.99872741748, 125.296617991104, 118.795478102047, 147.271047255252, 130.921932591807, 127.67070498444, 134.663896994854, 112.327831333317, 164.598655262706, 106.84380809654, 118.10343561092, 139.721378817451, 144.240668084061, 135.485689822764, 96.5414640679866, 125.285826434869, 115.292187526498, 150.46596545165, 138.050881386716, 135.994998391744, 119.986621095802, 87.651981132062, 99.5838538461092, 138.04938416686, 129.601410395968, 142.149509779944, 132.318486550541, 137.032758135176, 152.230198279205, 92.3451759663672, 135.29183888553, 129.858772929837, 150.811229694753, 111.078869350492, 155.994343710574, 115.538095776838, 145.576411271003, 148.635241673826, 121.624511796945, 130.447153770279, 148.421081231053, 99.8232679921111, 143.10982681009, 100.492755469169, 125.475098679495, 130.352523069265, 105.208170016432, 127.817696279631, 144.477151066241, 113.560626609053, 127.760093002212, 117.855418944741, 143.940449566479, 157.55875132268, 159.530558938069, 118.823357179252, 142.663927192027, 135.304065387088, 153.350611477789, 126.414242466543, 126.495398721651, 128.889761829419, 164.542613378865, 115.289044128373, 126.49341260916, 136.529835064076, 138.324697691281, 101.737800651631, 138.541110403464, 115.344159397463, 112.435211073873, 135.379020538819, 131.053697393702, 134.657100495435, 132.330061885565, 151.413233393603, 100.151824415595, 114.419917016366, 146.89952079072, 128.158221857978, 152.382862175297, 144.536338921364, 149.722812682767, 96.9925199276007, 143.406926617172, 147.566251065578, 149.256330181441, 121.558051384055, 128.986023531884, 139.957991337121, 137.90972644523, 132.741072080983, 97.4379299858104, 145.228894289801, 114.822160691052, 107.745409527425, 134.331609892785, 126.1148543479, 119.753515896538, 130.921251942647, 126.69417101189, 104.958777145077, 125.356634093042, 180.59868557492, 148.519996340886, 144.569520465651, 124.223540114675, 108.421095113433, 125.940370596835, 164.674875546303, 157.105920524817, 125.280326411215, 129.385893749427, 143.68131485591, 120.086729208729, 83.8581473768029, 117.504843240203, 122.55402006088, 120.121204242838, 119.342065254473, 145.414157590783, 122.424728969893, 100.447945113006, 103.736971127715, 134.982848767286, 85.8305250195963, 128.380151274617, 113.1281648983, 99.9134264909854, 124.712942358298, 133.994990448883, 86.4914328442146, 137.104016365974, 115.107334801307, 138.061094459056, 116.323072008184, 145.509917180438, 145.692174099228, 162.799412913014, 136.766555639837, 162.540264905759, 122.658246457161, 132.752646589923, 122.178550741846, 136.414894869947, 159.095843535656, 127.583685373905, 121.290397892156, 108.478747060882, 115.749141520737, 132.652913865083, 161.41331629591, 112.358319939689, 158.921818315673, 127.767712179074, 151.803424733529, 137.4374164711, 137.37058375033, 157.841950204897, 138.830035025749, 149.161795402367, 126.812489109378, 130.920332009902, 137.700753469389, 120.876170811155, 97.1700697128718, 158.946177293268, 125.614102519001, 124.634228656123, 125.833871283598, 126.586005832331, 172.84275910183, 119.573843685964, 132.595170811073, 123.406003945332, 120.8899331982, 139.393524647246, 130.464974104394, 165.733068065101, 121.452078553478, 124.432156650017, 135.893950498394, 157.015795242641, 132.98252449222, 133.393335563804, 126.503055839957, 95.1305713025512, 134.695897769, 137.084477483357, 160.46960280713, 149.613355036311, 155.939345897284, 136.166164815249, 92.8587924743881, 144.543368802302, 164.304080564096, 148.799939290369, 134.04621737233, 130.909390052988, 136.258736206997, 141.862601222141, 153.767100586065, 145.811703864345, 143.433951135944, 153.880949080638, 148.804024728052, 130.950398636587, 134.679170261398, 149.762591280801, 135.969080414508, 135.319642486982, 106.306469519347, 112.347653654201, 142.023017339822, 101.904869221473, 115.372583239478, 120.557589288527, 130.835494253607, 157.131571997807, 152.912911608188, 87.989339892991, 109.058026956137, 152.184458749989, 137.384175369445, 129.369585697805, 137.23680609443, 143.25643150316, 134.75051662205, 123.159104129267, 111.247648253457, 151.923685446046, 147.947805241063, 160.769441570611, 146.81641432725, 146.399025373102, 145.13050263616, 112.936078268436, 93.905843448682, 101.987118852634, 113.316483301306, 131.077335069189, 134.869231165435, 143.819592456873, 129.828271924718, 116.800039119878, 122.89733874054, 156.151500732684, 148.082171178954, 126.620119033101, 130.467228065873, 108.407339835441, 135.720683387893, 121.746364073785, 118.142816734829, 109.232589076398, 114.746847479429, 136.551216894618, 160.781016629726, 115.503366889824, 118.950038833651, 123.150517544428, 145.903867569885, 135.283817709921, 120.583627358849, 125.510002476889, 123.876922468007, 128.818993490022, 123.277320620799, 120.030784705695, 173.43868345552, 145.466892401216, 149.134620611445, 107.952196582324, 134.819043901621, 123.19977393406, 132.421054937234, 140.512302046508, 145.89676159197, 125.659759732418, 113.339299250548, 157.616769827553, 110.509635160956, 141.663174377195, 158.761383079915, 125.7057412302, 113.745137487722, 146.934007609961, 109.392098114216, 105.706090745916, 116.957375184377, 155.452290650194, 129.947087144018, 136.748836935467, 144.213169356819, 149.438181132669, 161.877937709796, 112.617979306485, 100.430706517043, 138.821875635208, 111.02679373183, 106.194993944184, 111.953787639284, 123.605269475055, 106.194416944566, 149.572092058161, 132.47840568411, 115.574797168382, 130.240615186582, 152.668001922186, 157.390432601164, 150.026464646363, 152.269438916958, 151.908696358117, 125.018342806681, 121.681442406005, 149.09231058168, 126.559352915977, 116.035206682386, 114.594410727699, 114.234048829056, 96.9162798419489, 124.39871533411, 140.214165725543, 172.616357853133, 119.287187712753, 101.470778253361, 141.340192361922, 108.566249467745, 120.239230797285, 118.286073490607, 135.730843409798, 134.48011562261, 130.491793361548, 110.036553061621, 125.547999955341, 113.653682852416, 130.815701156368, 122.43754518694, 120.489068772796, 140.723306523901, 142.70128029291, 161.792759827528, 118.104924507214, 133.709480574959, 110.963118690865, 101.645488985722, 134.422148488497, 128.794553242866, 129.759475027883, 120.738144637033, 118.670795480108, 136.8664838518, 165.789039394477, 115.602604861756, 122.307170839944, 138.969185251092, 159.261728077524, 137.309175367175, 130.204503435952, 127.084783403421, 130.834802648935, 130.364272539097, 124.78657336448, 110.978553475876, 147.002807377591, 155.877352722024, 94.6133964211604, 127.712311129312, 128.895767028084, 133.636115985938, 128.913381911607, 120.186268767844, 146.258497452153, 145.938500649365, 160.107129903782, 134.912776599965, 121.823165635961, 118.737960051944, 153.549548023711, 131.179744750001, 153.755025277034, 124.193668720315, 121.463454687174, 135.000923884015, 136.969043709517, 135.982978683291, 152.928467395406, 147.904190965114, 132.27466441082, 103.266821979022, 119.338486166362, 128.77806426484, 122.714000838674, 134.364756921161, 117.973274541461, 143.043425634418, 112.844945616407, 95.0021982092667, 126.596524454095, 125.116276597643, 120.052639196295, 114.191801850591, 149.689884286202, 113.685433166942, 112.620304965362, 133.885783847164, 110.30337268535, 103.395736281049, 138.517202568188, 125.080013399599, 144.639805184005, 152.151329092927, 168.183447281974, 113.9447135805, 137.311602869823, 126.87566658522, 116.280216301714, 133.076275298455, 108.616618552879, 137.763177980236, 140.408084615316, 113.034398294404, 133.218798903156, 117.241312339824, 140.981018642442, 107.982411263697, 94.0957756158131, 139.948104090875, 132.56969399609, 157.227726101698, 164.900311501733, 108.369253347425, 134.225548295425, 139.881298271227, 91.7597358051179, 115.190196413196, 141.509936999679, 152.378828057429, 124.905177176787, 134.579738875039, 131.812031018009, 121.773970045679, 127.52362943739, 133.034876432598, 132.995105150597, 134.780675183058, 147.93240273131, 135.388767952557, 143.647332028081, 100.665565397224, 117.055265346806, 137.173061668675, 124.229785157585, 140.802087975562, 107.349260278328, 114.459382576874, 151.10937193188, 140.386963630847, 135.71793403075, 144.012584246493, 147.795990635952, 119.42311058793, 137.17374151394, 152.362530611687, 117.316790149448, 144.844931577558, 132.068957849093, 150.107090514007, 139.902758089601, 127.281221072951, 142.104598486686, 98.5538727968362, 140.697181579869, 146.746218561031, 142.379160349769, 128.736381389513, 160.086722972268, 123.562740193007, 109.949067201142, 142.534059928561, 104.817479873974, 118.032447827725, 127.410627637941, 144.444852226573, 116.18041511885, 133.11251402594, 115.972510439768, 140.005857992576, 120.385501143619, 147.235080824499, 96.3563841583296, 137.522472423024, 126.813092771234, 159.156266369315, 138.390090518581, 110.830076537443, 113.244081327824, 135.250803741079, 143.409140558384, 164.912621774387, 128.261565056382, 156.003238654977, 123.43411771513, 134.060087428122, 121.149789278364, 131.67502040773, 143.210140229142, 102.12186290498, 144.611215662491, 140.587994025366, 140.339489908132, 133.170652112162, 109.741336217988, 159.96405590003, 108.957530994065, 145.04494080359, 127.421459377915, 133.721213178612, 119.906970302669, 122.796809800942, 113.816262560851, 144.953367946496, 125.017027040442, 136.629621098348, 114.693370823464, 148.61608829479, 141.614467151357, 122.497211048811, 97.202839603144, 136.41209305369, 122.32641559918, 111.057699004426, 117.899881572674, 135.359751691075, 151.906742049344, 135.747232545157, 152.55435452179, 133.158730433122, 135.382634820959, 107.347666856944, 151.017390520672, 123.201888812891, 118.737341722513, 108.905599426323, 146.297077264812, 122.15702557958, 128.584326078004, 134.231957369282, 143.233288779014, 130.293542372761, 99.5443346804841, 135.07784120623, 118.652097178719, 133.521852656564, 125.806288765356, 135.614191103627, 150.613691128174, 118.680357465962, 123.799980981328, 173.217626901765, 117.183131002359, 128.195311224753, 130.29771971712, 129.296113567342, 158.439450932622, 103.334217443134, 152.617064628891, 138.762518168422, 130.557602768292, 117.311398086391, 115.36452808305, 145.113491874071, 117.559646215652, 119.774052124739, 158.613801414716, 134.470552426713, 143.827145413492, 142.074086824907, 132.766686533079, 108.312503259564, 141.535057866123, 141.252936127423, 119.913985807888, 88.0186365162326, 152.93881931123, 133.35222875854, 139.686664416505, 137.713336749267, 136.244536038419, 122.044264946496, 135.170114745158, 138.500022683668, 137.195699231589, 131.770295111777, 107.115102365261, 123.203457107536, 130.898512945238, 127.565320496368, 141.394176286369, 136.56834416483, 153.882726808459, 122.079854009007, 139.041634831686, 159.246859587507, 122.389249609324, 130.491592972737, 125.152664824525, 134.903370212262, 144.321983050402, 124.602286325274, 126.283890222674, 112.533984729539, 173.373335606056, 117.87098708, 137.73301462644, 131.116916377713, 147.406832886077, 127.761811508245, 93.23392718215, 127.575146323988, 137.682386356964, 123.72252523936, 122.170885552596, 101.33213314377, 148.617347343426, 142.52951681269, 125.295346180807, 149.477646794578, 148.350490272842, 126.414242150394, 137.235476552791, 108.380054845861, 110.84764165343, 148.279706481279, 143.961403086998, 128.712417643212, 153.936707173289, 133.371255599144, 115.12161801612, 151.032255953315, 115.323447953029, 135.999345643415, 171.767582416919, 134.476310531785, 137.89789057944, 128.889382440778, 114.575076228883, 120.756359897436, 140.537758667633, 129.240220840989, 116.186226563636, 130.778785964339, 117.972191705783, 127.590054450381, 139.620922720613, 141.056970861797, 151.735702788937, 92.0800485744024, 193.072356718316, 110.126230617644, 137.901917952115, 124.761484741936, 139.034564590302, 136.468103014701, 110.608775148121, 135.615309645215, 121.646230106418, 122.912708344278, 122.471898165101, 117.220968969651, 134.751450804237, 123.346500380525, 139.322381596441, 112.73949819945, 124.999632458143, 137.173881942528, 112.537096569314, 97.0811372239683, 125.813141483374, 120.545738536916, 116.208719144378, 139.250334077701, 126.455946478955, 143.96441959092, 136.111292268813, 136.871737343381, 162.807321351314, 134.489352889019, 114.657120455898, 118.774066258092, 120.95784922505, 120.83653873456, 118.278701096459, 132.014732849275, 134.883810041725, 124.450088638579, 128.49812421294, 126.057207074027, 139.235874421012, 125.925680324881, 128.721193786095, 131.647728595165, 100.5098815431, 141.187640708821, 133.982525472238, 103.678105099493, 137.4519054778, 159.065111243839, 101.344818371664, 129.44592274462, 125.312757475429, 146.555346582604, 117.55353365269, 145.675128535999, 122.312406951495, 147.301966702419, 143.183532379816, 112.833929485867, 145.158417031287, 123.447005660637, 117.15782210214, 147.825071718003, 142.46147222158, 140.568490752665, 108.032628320379, 92.8226363226372, 164.216560774706, 129.763723365941, 135.68125101513, 88.8491365515079, 137.02154235746, 123.80163197293, 86.8286276589885, 152.24948139399, 152.419189875452, 134.789745858719, 116.534273253619, 142.402413376521, 120.895522533462, 138.287307425536, 106.458355080302, 141.678099607064, 131.798136116379, 103.199544494083, 131.676134854728, 106.343218975385, 164.815946134571, 166.307012059423, 126.992651868725, 139.758332413065, 105.469054330356, 130.645828864437, 130.637783001602, 128.347433682996, 148.516776053426, 140.796813871893, 115.458284130923, 156.257796555055, 124.069917557875, 155.539506589907, 133.61965274045, 113.622776492056, 153.230529465679, 135.656845241646, 136.829959389932, 131.805737342388, 137.043761551746, 122.589024240366, 123.828673121306, 132.666998406475, 121.179518024594, 169.890288900353, 114.096008220274, 116.860471233726, 131.726331617334, 145.678879745345, 121.60895425903, 133.19393847601, 152.792342360807, 128.927253526802, 162.652719157599, 132.760628537542, 137.919967599113, 133.391052023722, 121.312180160323, 118.201564616505, 141.377187405156, 120.088971036303, 110.394089086938, 121.834866550782, 145.807874165705, 140.903418298695, 116.800050488856, 120.107899229589, 129.716395522895, 113.98722628889, 97.4485506243958, 121.671514183078, 144.705930914697, 143.724648730861, 129.813409385044, 123.404457943669, 153.282848283004, 140.30521175999, 124.102184261123, 151.466473910849, 130.144883403584, 129.466950000257, 136.909042646161, 128.549265762985, 118.847214762366, 134.003833903151, 120.473312877453, 143.302049942992, 148.570303246809, 140.226203458877, 119.53939988883, 133.758459805368, 109.819316230933, 129.339750464615, 113.656944547062, 146.371837726212, 127.128505674521, 112.608993127713, 113.311786035624, 100.251134263946, 142.992525347176, 117.092360783367, 105.990475573225, 143.575209172332, 113.626116738675, 146.350108038232, 99.6419638100382, 128.609909566379, 132.099698016182, 121.855969965567, 146.409223415743, 138.106490275935, 160.818902350934, 163.08588966715, 123.965442888018, 102.289298598084, 119.243493361373, 144.396739732219, 118.928929616358, 126.690249291905, 125.565939500763, 126.185732779537, 122.241806864087, 123.896697728459, 138.335355972041, 115.275879063629, 149.231171421106, 127.679819397928, 127.143689074898, 125.469628967174, 123.207258451413, 153.359276003189, 140.06696435219, 99.1706419433092, 119.652360126328, 125.879633219026, 129.602749063903, 145.727160733963, 110.300493063258, 144.532248261642, 128.414627381435, 151.708169559631, 111.977632585241, 146.774864189425, 135.54946999192, 122.131805293125, 154.535284461442, 155.020126757316, 126.21334093308, 100.615132719895, 123.162061641816, 107.657810609284, 145.463637223302, 173.639438866762, 132.471475124803, 150.750883749443, 115.489307390685, 136.52992579467, 113.754275879091, 152.417338915131, 113.093267391386, 139.280264331842, 146.089128724938, 126.499658083242, 116.502987150611, 139.382245562676, 136.797727740547, 129.394954656255, 119.982039954751, 157.385924817132, 100.45113948082, 133.213164306756, 151.405537047734, 140.601551957641, 144.986682130035, 151.924420880825, 100.343352514972, 119.947760002407, 167.561143202342, 101.310097894824, 133.568929504266, 118.64087068494, 101.791003783921, 135.633865030595, 166.905465917375, 146.823303693596, 102.137146378317, 128.475599909272, 139.459395465991, 125.581273535246, 124.567196731892, 134.457983903424, 102.531606100682, 138.261011090702, 117.800416987441, 99.0780767820493, 152.889087706255, 107.460609547004, 119.401677574895, 131.755288864699, 90.5768804470885, 137.277442445831, 121.710782272157, 129.574985468354, 140.689292857655, 138.958666185714, 116.549163541423, 137.055486352999, 139.503522238373, 112.774497164465, 153.58249584035, 116.61948497791, 142.714802781324, 136.435529331745, 110.286738057696, 148.630557396839, 117.974511506449, 117.499899766248, 127.237899319588, 123.981324529869, 124.890851519821, 140.741964074939, 120.776157990694, 110.275704707278, 160.632061258196, 140.944270905286, 122.409660654745, 126.491473849016, 137.481535922788, 118.048872077475, 115.951785396981, 134.479475624297, 137.915432662922, 154.910411077981, 153.28462499015, 133.646701893903, 110.423820071498, 149.600329526493, 126.810365813309, 132.434410411588, 133.785662758586, 141.768161915118, 107.648225955574, 132.832425481285, 134.863746751292, 144.598919027408, 123.049625386479, 130.996836317076, 152.921176688326, 114.206980662578, 146.292851679389, 148.614787091725, 137.09454386573, 135.747649319441, 119.835964578819, 134.533752700992, 138.942539756086, 151.362813647515, 130.059109515469, 145.629936152944, 129.042915060794, 132.017752047226, 135.683427658906, 123.878335377887, 135.974978511736, 135.715945445174, 109.416421760574, 120.847889990026, 133.907664642139, 103.996944732369, 149.198218686768, 162.21307726755, 155.818953418076, 119.690914971662, 137.273184527218, 112.399640931557, 111.427615855263, 117.510371494175, 117.536793875188, 132.34905716084, 116.815327250844, 121.059445379667, 125.747635591948, 141.052125481069, 136.154555407983, 127.908323523834, 139.122161652441, 167.311315698028, 139.781276225306, 113.092680519401, 164.913360566142, 124.293237755198, 134.220332187176, 116.960657334524, 125.679644925722, 105.008467122535, 148.867744823665, 119.283725386082, 97.0867441752476, 138.796735526793, 128.853968754939, 134.254472794714, 149.788386769797, 134.494749109246, 127.948696998833, 151.164981562968, 114.049653252563],[675.484122090454, 695.679726732828, 668.225290971142, 667.431406558742, 693.420656058572, 659.539162580404, 644.400746733691, 674.826040991972, 657.992936692067, 675.443798081612, 656.486283116693, 676.695125617578, 671.553711997822, 717.275421898602, 695.949707451566, 658.750194062816, 661.592186645242, 683.96438779665, 672.279741204596, 653.957969591322, 711.295822794356, 656.953703499567, 653.369900735984, 648.998082337186, 689.61724460167, 657.705236452101, 664.473895261842, 677.442099708369, 649.910337273474, 682.582463178323, 669.65965794719, 665.93881941085, 675.506580648635, 666.286459908618, 622.01470812273, 646.117632870785, 648.843800957387, 668.256229563668, 654.187391474856, 646.590319242257, 678.882279944174, 669.773429821962, 680.650463046802, 678.522155081817, 675.464022510495, 679.524414466655, 689.698963594981, 705.726495710438, 648.705872167935, 659.243072461688, 643.889705707777, 663.578633695254, 674.040041796307, 694.955654435221, 668.766503680543, 666.99183138567, 665.664412121547, 663.575584931321, 644.655776247823, 673.793594936327, 673.500578407949, 704.366983842306, 645.797786903881, 677.667022703384, 647.07794676142, 666.651633353042, 655.246732066236, 660.986286997968, 679.522627044305, 652.098298972229, 691.236700931712, 676.328631305998, 693.902484595955, 695.209599434804, 695.672027233824, 650.033272611582, 668.726125597439, 675.728838156644, 680.724277448936, 632.129749990462, 680.998416929523, 680.330242870101, 656.355155008856, 658.104643631578, 665.703562088117, 658.289710343012, 708.938168743347, 673.219599963141, 654.375236148124, 697.777203128675, 686.766825465075, 693.05166934413, 670.169372215413, 681.383439140841, 694.142127076273, 642.764960738755, 680.109094786163, 685.458426637749, 695.430821355983, 684.685104378512, 629.577338879642, 669.309056493226, 657.510055441601, 657.751800898758, 649.803796124713, 700.559096007865, 665.92356844275, 678.525960769703, 657.137345512985, 664.349368120265, 674.394838492125, 650.63804448274, 635.061412697363, 656.356250121529, 676.719579650837, 660.885998942854, 669.346552138148, 669.735382391468, 671.519265810711, 679.15029524032, 670.512953416983, 666.408428881688, 662.506401449499, 650.432957348514, 659.600700860526, 669.372300581777, 684.187299152965, 664.193816416793, 688.501967753546, 681.910151343293, 687.387154385968, 664.022421048193, 645.243660369514, 679.867908468372, 680.079658712557, 654.909163598464, 642.304305913919, 675.913268336621, 665.962663535622, 664.751754456717, 647.461858778836, 633.93824143553, 700.183652874867, 678.09573628861, 675.039652335485, 641.795721682112, 682.382992706052, 680.789223775564, 672.439429632126, 659.768798630857, 655.208988317819, 660.115213773338, 685.994824946141, 665.748510573001, 679.586806737762, 660.286136080997, 687.569669371691, 636.692554775824, 687.45545181809, 647.889066326387, 689.159181756814, 706.086772651109, 675.034378478077, 679.059561352094, 684.912053249549, 700.713243550845, 656.872368040296, 649.902516381013, 694.170425221673, 691.696917285791, 697.420308595374, 665.841393329162, 671.010218622143, 695.388503733018, 648.311241983733, 685.134236356755, 662.01455668851, 684.092370540313, 653.774180164818, 646.11161990207, 646.210429218043, 668.448855524697, 674.082769360872, 644.37176811088, 672.70995763189, 666.48724079284, 663.500864842343, 667.303835073049, 631.195978955827, 687.106480819811, 665.15764075361, 677.570517062308, 671.241910033556, 708.466626261451, 678.984345045374, 677.380155456343, 646.460799687862, 697.305220863522, 694.819796855121, 663.665879513058, 652.226800864399, 686.427354297521, 652.317859302982, 682.819390655266, 656.941685184002, 692.114224183764, 675.960780308392, 682.345903192334, 662.003945693681, 669.742859255163, 656.545954804129, 700.75764226911, 661.830090039051, 683.5682000707, 651.387522734799, 693.193860042741, 647.207635526394, 672.164697354993, 693.371939412535, 705.537805259291, 688.9240893799, 673.346623208952, 670.599579491108, 671.628652766993, 668.527245211753, 680.688004040167, 701.755372558727, 657.599325240914, 653.085261815742, 684.462699607593, 675.79148187629, 681.603705649958, 649.744669347525, 674.231027465601, 658.653173352825, 668.111697326068, 654.638727706735, 667.291835747076, 661.521923673175, 656.87146458166, 679.786840484587, 693.650238802222, 672.286730546923, 691.410109226901, 638.842790821085, 642.626124832791, 698.674438673449, 661.991143906823, 639.13759702341, 662.547586254678, 635.707312720006, 663.887493467633, 655.592491062826, 676.375635814922, 653.773278792176, 683.319345734888, 676.607039603799, 676.877440577896, 666.894867190241, 666.929281981838, 683.485224366837, 672.900236047032, 654.634856861315, 684.945047489783, 697.673025521964, 659.922053526853, 629.094795001456, 695.010745082417, 676.709009427678, 671.976628123815, 679.219397865078, 667.117722300389, 708.973267100542, 671.048626627889, 672.091953681964, 691.934957947568, 657.4647510189, 688.360873094626, 669.29620151319, 635.772605782305, 655.958922020357, 688.426139541244, 652.528058622016, 656.264606406965, 686.970099127279, 655.645161847262, 673.387160274431, 691.970779645194, 666.864370783707, 683.091608891584, 623.972818529425, 649.552948355162, 679.76985373261, 679.030933947244, 658.414690020476, 658.573038992714, 659.585324919049, 680.439012326096, 650.982261774908, 659.289134808293, 644.538607529043, 638.768679550851, 667.150192883528, 686.680172538586, 664.583092746354, 645.813159136716, 688.908640351203, 702.627174891477, 676.126421560413, 684.63655351722, 664.485227779538, 685.206560448304, 650.884948960115, 689.947852835845, 693.479908683869, 651.685382506554, 695.375809293282, 662.384893178684, 680.279777455215, 682.735782910207, 668.383135897729, 637.080895801249, 689.329103582803, 676.826057106555, 662.856368511931, 662.543181309011, 674.586274294551, 671.57879366475, 688.714003491028, 687.800935129011, 669.34141157158, 658.489679102526, 678.608451959512, 642.994598308229, 672.773615309566, 657.228335383448, 691.628016661874, 666.842755430227, 684.558131954175, 675.650006970507, 669.243132812062, 675.236571388918, 702.77412751647, 673.659640018011, 667.988906661835, 661.600545127863, 696.475603705827, 680.181100665856, 677.15486975754, 648.563933241342, 687.865130601042, 646.507287035893, 682.216713312458, 689.8703022288, 664.094337079133, 684.537853752268, 691.172964527826, 658.831838331787, 671.077696381791, 680.028959259556, 659.583932392396, 665.428217007493, 695.582129894711, 675.32390761257, 683.980408376788, 680.686603323579, 672.947348093156, 671.366945253231, 623.461443169585, 664.360276002319, 666.095100159844, 662.223767799872, 691.934664918606, 656.78817116855, 666.340001026361, 649.99982037386, 685.059023951161, 694.041829825124, 662.988694554907, 660.671581928532, 656.045886523161, 661.92993616219, 681.670799106492, 681.081120491016, 646.910678665328, 694.250269064299, 673.461552393633, 625.005695224132, 685.767306535392, 686.107477324507, 660.967575726049, 663.867231036289, 657.475803225902, 675.723979559649, 658.165750937957, 669.950766251277, 663.243037200286, 648.699717146651, 652.73769840482, 668.38374133352, 697.659469959406, 669.924402273062, 668.955663425847, 691.347957451527, 668.465724874419, 683.318261913966, 665.374407680828, 686.404386955322, 669.173920392882, 659.586036955555, 682.402538684754, 691.81161469285, 707.516378744204, 689.064335527926, 666.121885085277, 665.283025225759, 664.544044545176, 645.282552712729, 664.419070425948, 676.482496458784, 675.395117127512, 669.01224333997, 641.77817518008, 676.511294601031, 654.934094887483, 673.794281600714, 657.384269085236, 699.111519422853, 659.995610217429, 675.221462295741, 673.132625084376, 674.57230875645, 686.982785996119, 694.981486084985, 674.894547944314, 687.619397062579, 646.984595259763, 650.668794619692, 670.482992210071, 655.053904075261, 678.756481291759, 640.208774410849, 684.347022427655, 675.597105821091, 676.758372503719, 684.703190535651, 685.662197876934, 680.157510450019, 667.273708002102, 665.23920644275, 682.824022417588, 655.505474566176, 684.576662007758, 694.117054868331, 664.830053360586, 669.459593937967, 688.891729777044, 676.648930524227, 672.553020036621, 661.395969634153, 677.045452313008, 671.280175319423, 647.835952919908, 636.246019842262, 693.563470266566, 695.662121504196, 646.04609745245, 686.984872659466, 679.061450195827, 650.812571181368, 671.232655850729, 663.297085419915, 665.890434671049, 674.476339887878, 699.561648960523, 670.382328112994, 690.650232136874, 675.848774397902, 662.809844752226, 669.301388864171, 664.107250607245, 671.417589051972, 664.826018095904, 661.922720375717, 664.312674673412, 672.448302704059, 675.476163397703, 644.953253878919, 680.634021395943, 690.941761360303, 667.272631788764, 673.360405583018, 675.401205264888, 685.231506652835, 680.292462352243, 653.065205146669, 633.537292965338, 705.957986326346, 691.199530787068, 644.306616792952, 654.764959149245, 678.193924292686, 694.44692105324, 679.451469997917, 692.886208208535, 681.577370433883, 700.390543208215, 663.547547959353, 661.838617099424, 653.296080368968, 670.003729483578, 671.750969507715, 683.915693866316, 649.782842363109, 652.908385575079, 653.033039613521, 637.461147048195, 665.873804852414, 686.835052756852, 675.517889685552, 666.415569958381, 699.208166404511, 634.299801954768, 664.737715209927, 669.194395870006, 663.363516844367, 702.121731467667, 656.015590643008, 652.327986979693, 695.501758196787, 666.159193536724, 652.751889808276, 661.21542425443, 638.199326113091, 650.847875674748, 676.168575604361, 668.182407765934, 664.169142467085, 657.848236503445, 666.37461540165, 690.902144946884, 668.477540561814, 662.271315195573, 668.952209638813, 656.214902980289, 658.428579706924, 674.756145104428, 666.410891714154, 677.820042433841, 691.23940967332, 674.325575021992, 669.915851303743, 664.535864489415, 654.764524153088, 677.581428014182, 665.435472385032, 638.776346725338, 686.206259414315, 689.400823390772, 647.365166717568, 678.885188482276, 668.478765436668, 687.650318626831, 660.079127469656, 662.222519532377, 683.767057071971, 665.765826149631, 721.694087262964, 667.954015864202, 638.511064947886, 689.835757423582, 702.792985417296, 668.298556132167, 681.092986516914, 685.397972265487, 649.017820471301, 668.776754002646, 641.666527030527, 645.371465814155, 675.30517125989, 668.302768873916, 689.762238903991, 688.011393712706, 673.205365699611, 666.799418598306, 690.158242574338, 667.142459351049, 677.393970349695, 679.708375238836, 670.76455219475, 654.996570264513, 674.299125845018, 649.394999469434, 658.72901456644, 675.030877327742, 681.57693343714, 658.961532633347, 662.19720580879, 653.441227889199, 687.28348157853, 654.988881465199, 676.938265880333, 683.434100293935, 644.72760082518, 670.585029285736, 651.387555684994, 678.295048108438, 684.47294612594, 674.030870308562, 665.693163340681, 668.560411281868, 673.729103856641, 671.563588303501, 658.776555695694, 698.12445300527, 658.312529301379, 682.0761168928, 678.847599342953, 708.017383768157, 650.17221947441, 682.255367784159, 669.088118287829, 692.220625790851, 698.340982002512, 679.490400207054, 655.979995706621, 694.46910033677, 690.332575444428, 687.888034575963, 675.518203126536, 680.476925711646, 667.309560017976, 679.296097816585, 671.016999766834, 684.594064854606, 665.633930233616, 688.241232756925, 661.394162840389, 661.648843606695, 692.160457831182, 670.304504423304, 684.096969024907, 642.578741243914, 670.628923835469, 639.058981438081, 685.48698214184, 692.482465565321, 675.594106148896, 661.001796225715, 673.943843908202, 651.000783376835, 678.427867158238, 692.488448586412, 669.846061660982, 670.665860241759, 655.070600075813, 670.859777045421, 651.514712839156, 679.759482090039, 672.937167301397, 654.202675418739, 654.573090363934, 670.375950607448, 695.379383654532, 650.089905441229, 680.866748485247, 667.675777537375, 667.667614071312, 673.190019195692, 682.464237344306, 639.779178892562, 665.625424667431, 668.032168943279, 664.653678742388, 668.429392000583, 693.495977988691, 661.760847950391, 693.179426735381, 655.006634919429, 709.861483405235, 707.801607133866, 655.641104034236, 682.634245241265, 662.188829165881, 664.862746776623, 660.867151660435, 665.689290413182, 648.849232011784, 687.820254116465, 652.573215669008, 667.735915434757, 674.945785569507, 702.547786239024, 630.814367405711, 689.04880866239, 699.045982511301, 649.758234012303, 656.372766503358, 665.662314739817, 691.753090164965, 694.259910127397, 668.244326551316, 680.118143568332, 666.125732505684, 702.760410269021, 625.965202274825, 647.539319453284, 669.869319037836, 676.322353728524, 672.658135087369, 680.126347701583, 688.909432146871, 669.419709815661, 678.478477998987, 673.427220512076, 665.917054135623, 681.891430740028, 657.293623561971, 651.098712588308, 643.509875988891, 659.612257519041, 616.933245186363, 681.109899451908, 680.004666969865, 619.894296182129, 648.6279180327, 687.515625656367, 707.223210195879, 663.29543140733, 686.52479896945, 691.621735105014, 662.873105156662, 685.994226727468, 680.70521758164, 667.131683435608, 683.471539316235, 668.135714254599, 669.154713080454, 676.727237895731, 649.010383174694, 660.329274135605, 702.705049843385, 624.410194786916, 679.182336204731, 674.761496405295, 687.424923302967, 644.041231387353, 661.467701377402, 679.47476550031, 675.210654313391, 663.950539487667, 681.959971599605, 670.763629679578, 707.479237058432, 641.974251563934, 635.280653293367, 660.317929866052, 668.18305388657, 677.349969706189, 665.471759948457, 682.266762199696, 677.930007526451, 677.011083262438, 662.147017799237, 675.537805090097, 670.654876554649, 693.047318091053, 664.886596037316, 679.397325236162, 670.242776499379, 659.09559208559, 693.236733466643, 612.365116881718, 698.317570254067, 670.998798879869, 679.51241025573, 661.621612432386, 649.935028572134, 684.035926548862, 693.234242249552, 656.093812094569, 644.48115655831, 673.898679598132, 666.836887149234, 651.446365734875, 681.333556713317, 645.753492520611, 658.477813574461, 651.930508878102, 665.685748815505, 687.717460199997, 667.764776780739, 679.869161601146, 674.61578033831, 687.696454213875, 646.87097084918, 678.536240831405, 675.826515069454, 662.607869500492, 685.586025409192, 682.084234339573, 674.477405194823, 692.239992763319, 649.373304876282, 662.178924059239, 652.915771216184, 701.828456342606, 697.232846068162, 670.50713167096, 664.305182450578, 667.753621241208, 655.011590519426, 677.171275868292, 643.26926149887, 681.670508730322, 657.921132151877, 641.043778255103, 673.01763017591, 674.360976400746, 642.878187969473, 656.33129829079, 648.035158373546, 644.91768886512, 692.517049648053, 683.842764453327, 670.897088889775, 638.841828661899, 666.108474842768, 643.56844499849, 686.705745150845, 676.346537203671, 665.011332544163, 646.685665935652, 683.401419627206, 683.199956725795, 645.792869410269, 688.302303615553, 653.34831486331, 687.419980027696, 671.690813593793, 651.032675934169, 680.832452692745, 664.42129078708, 677.380651564163, 688.350543751332, 693.327713812208, 662.527355675479, 642.659718072498, 658.373149972739, 668.699224261159, 671.13993603833, 645.732191119332, 691.202293264345, 695.46325471343, 674.781481416642, 658.400512131453, 657.758169868636, 656.457189350582, 668.79797116704, 695.361825770185, 667.791048003339, 657.799013786958, 676.181951772899, 677.201924157749, 673.960610716779, 675.576309576966, 671.297688778184, 669.124175336515, 692.04007160964, 669.951949123331, 663.521749934125, 637.896319384431, 706.754724451427, 674.204966209249, 658.690102010577, 678.792142967119, 681.840164858861, 669.076704724748, 647.956698913986, 676.521801524053, 670.164631858085, 683.257964427181, 657.691914404799, 654.296140870642, 643.48284236235, 693.79369841934, 669.752105800233, 656.332590944317, 663.166611834012, 686.017012181558, 676.05658576417, 647.410956890627, 685.709340340019, 675.011503868361, 673.835102814437, 684.719051625642, 657.397210426152, 634.776710553582, 624.891733939671, 677.817145748932, 668.207020656818, 650.328180972323, 679.364725348872, 681.84429427627, 668.829720843465, 649.148968812799, 704.737884035658, 686.173948792155, 700.979096887989, 665.490906549398, 672.38210066474, 694.131709784966, 670.701759709671, 637.96598737257, 690.800491792957, 687.577415282267, 668.743082459885, 622.692052379122, 670.912601900347, 670.699548055548, 679.581402949681, 665.223969842806, 665.033435653037, 662.842137860083, 692.869829845027, 662.349523804372, 647.588399746771, 677.154234079079, 675.734017207125, 672.508985252168, 697.210050092449, 655.807591597577, 693.163881033201, 653.072309949819, 671.105650705456, 687.530154388505, 668.210900843482, 677.879120728365, 654.236415554794, 686.178841638536, 660.920006555961, 662.599447339182, 643.865040745894, 671.897263217414, 674.650827093948, 684.555456160985, 679.982509758734, 662.531353990924, 672.737679282268, 655.182305251487, 669.388892831236, 710.405847747455, 671.328324774928, 655.791682068687, 654.49789242117, 687.616525123963, 687.90244590502, 672.094357762919, 681.380609874235, 683.618459303588, 655.399241855784, 704.249975238398, 670.788892819778, 683.261184984109, 691.462907807194, 669.277343055682, 676.398996049767, 684.425262070479, 666.849523907596, 686.150951722135, 693.368052650722, 694.229398918886, 650.722406420317, 667.811636112976, 693.0480241542, 658.313003531075, 688.466430026949, 647.269536598411, 671.79163628363, 699.072957748092, 664.940426319997, 668.599331761654, 673.700759139901, 667.54943497177, 650.102109473425, 673.962723210902, 658.551679737758, 683.270716491798, 672.989976616746, 656.970215703937, 668.282083865948, 645.879069304687, 669.353615762923, 680.698200757155, 684.223771873698, 655.717072807382, 679.878391422077, 685.473792554767, 695.046700747339, 688.068216960239, 660.307905802672, 643.395699228317, 686.460397194642, 670.72554342234, 691.028648883062, 684.507523757136, 654.945219090736, 652.531732581487, 668.877038328764, 664.218023958765, 661.953160214318, 691.950280086488, 639.118487537813, 668.80855378226, 641.569086128605, 666.744662562143, 629.961425222952, 679.506218680401, 680.144602945214, 677.918552886675, 656.977008976931, 723.992157905619, 667.34447775962, 669.252833875013, 654.258094293231, 694.298194602096, 693.14313249187, 690.207540894798, 666.623996911971, 695.391537795689, 659.473248658988, 633.878992318263, 684.54520062795, 651.161451855108, 683.291681245108, 669.820409626449, 736.361918358104, 663.609534858171, 674.748213417385, 685.914013516072, 675.242329080298, 680.155328560946, 672.674712640512, 671.398486413173, 685.336128977849, 714.509268448661, 674.226072013076, 657.626133433221, 645.851681554912, 655.139969158118, 670.013006791692, 663.276649922529, 679.637574466944, 635.610662020641, 652.721619086085, 677.28018572619, 695.83982793253, 669.831134496035, 689.296103088648, 667.994939222419, 673.700617871535, 665.973457680099, 673.494414441387, 674.552735585763, 673.12606384424, 658.048264884334, 661.60047836456, 702.088180568529, 647.920644787859, 664.226566317367, 646.532561471499, 647.692744003224, 702.07133051994, 680.673948310241, 686.884798960738, 668.247752893926, 682.989301696767, 634.547748497118, 663.971935083337, 685.187199125848, 629.131810727773, 659.86883079329, 667.01644040823, 693.074113010882, 694.375145188768, 702.514308151678, 692.617963150753, 675.692896932991, 662.182477415569, 689.937276567953, 659.693918260231, 676.239413117581, 676.571087433999, 684.646467373311, 684.939831921225, 654.508040911002, 671.504484333939, 682.745610454305, 667.284607146853, 671.32077898595, 704.232651083763, 693.518701316677, 677.880916780846, 680.987870457951, 672.962699416914, 655.634227293245, 689.873191336223, 673.057397352186, 700.094655363968, 690.856921191868, 677.26609150554, 653.221761625698, 653.535401737897, 654.298741861101, 676.076127276451, 669.523047343355, 676.302828999227, 661.085764164339, 661.310194314512, 675.544920744385, 671.89551309119, 659.637404965698, 701.151293242094, 657.269119647541, 660.866454120761, 654.764067391026, 697.49692223585, 642.947627149707, 682.406241919857, 641.94319376576, 672.207680006802, 674.763361521137, 663.580742845622, 699.668695137937, 643.54866253929, 703.839827241717, 643.507323080447, 672.371543412861, 665.613269653914, 708.735629404608, 678.940267825439, 677.326815412067, 677.072052447365, 652.137664783082, 654.307769127523, 661.765683834216, 671.415227456175, 677.252069438755, 674.894359739382, 682.578315569263, 673.103915737655, 680.163055093417, 662.023852603676, 652.324082327787, 667.377145983427, 678.019020040442, 677.412272384087, 666.854464788713, 653.939277834678, 677.306254783155, 691.712833612258, 689.538949844248, 641.543083544782, 660.706206157581, 656.038828542015, 703.101227978196, 626.398509192937, 683.601032517267, 664.572341095438, 653.374851296843, 678.847875492864, 675.178678716634, 659.443218849728, 677.585266916899, 678.687114954415, 696.853963575753, 664.488674117857, 665.340718052088, 665.335898677867, 689.975218600016, 665.849013289833, 678.932210467781, 667.201413957127, 660.763654893879, 685.759559068305, 672.270028669303, 668.557379769025, 684.810389216671, 672.528953206264, 680.228674972022, 701.13601606844, 694.710832212123, 658.065856481096, 681.349458799044, 681.740540373063, 715.577516540259, 644.7662558874, 683.382530874015, 658.237581668637, 676.083965871202, 685.688516809679, 688.665865939005, 670.69287795145, 645.802567093342, 663.122354691431, 661.306907483248, 646.133401070514, 645.016357027437, 664.715880383916, 643.859188532928, 666.104503313044, 651.603729948985, 666.630533485996, 711.159010426897, 654.640256122478, 652.875238165551, 671.891511945728, 663.491020239003, 692.999701763752, 668.124964456342, 660.665864669489, 668.496618502256, 665.4131980618, 716.102568021894, 644.055219326963, 647.932337716845, 664.23636482038, 676.893828283608, 677.864534325853, 644.889858333933, 664.736244229983, 675.616103514776, 667.753383044131, 684.727846622029, 671.499701018495, 645.328655095876, 673.020652714531, 657.134080759159, 675.651648667128, 666.191245715404, 690.66470854662, 664.442087369554, 671.723073045929, 660.08276108426, 667.49562354267, 662.360964952333, 690.576468230013, 666.223921427943, 657.222710179312, 664.014534191431, 693.419196196724, 664.72052302774, 656.826402766962, 671.063845065054, 693.969455003729, 650.072241573112, 684.599429692255, 675.110376495797, 674.692364766695, 664.802147113726, 659.616460836596, 667.252074383931, 677.103473809019, 676.879783057103, 696.720440206685, 678.337721451526, 698.610116252087, 670.055796283001, 665.61524860943, 653.141833238323, 653.893650965452, 656.824396731985, 651.021340135162, 679.902951362128, 666.799959965399, 677.585062534573, 688.463753926532, 651.781319037908, 664.760304189073, 659.021182574075, 642.300872947169, 623.135077527421, 691.889637414344, 669.413645984086, 674.842509523064, 663.485601966959, 696.097114157465, 666.159330308892, 670.042581555879, 694.38707256697, 665.122374669051, 693.599384765676, 691.719705528828, 654.903687185291, 677.220171364121, 676.764049198736, 648.310013532172, 662.548513696837, 661.477335241028, 669.215153569112, 647.247733397666, 661.581274819434, 662.387658059183, 677.055620939788, 672.220601656624, 650.78061043689, 654.189737894691, 638.463691182053, 703.334429577723, 662.16052579882, 645.973733240629, 668.766512873554, 656.188054190403, 713.142482752919, 683.198725942271, 682.664242452551, 637.467742520279, 661.482171466526, 685.458495403773, 669.868598615705, 658.892077109757, 635.32109195587, 661.33853248202, 677.416648981919, 662.224336171382, 671.188267962817, 644.338518796671, 670.284514325357, 661.00198434135, 669.746544155402, 674.181372860559, 686.558714300453, 656.287158674914, 666.814826304874, 668.992189236911, 670.139686918918, 692.785202820456, 668.889115378209, 679.324730650416, 640.908133219006, 684.843225897823, 669.741889332746, 704.2364679702, 681.284234283289, 682.98943301081, 689.632245051587, 653.974819952462, 714.793755843264, 689.017862009895, 652.216673023216, 665.042066322365, 685.94684209998, 669.324197620642, 713.842865815395, 708.355372895823, 658.912083074954, 640.680888926603, 649.829783483199, 658.406499288346, 696.086694250609, 657.198166601011, 662.74068053894, 671.756084750055, 654.906837010025, 680.71478096103, 684.019998224422, 650.566147673963, 691.232819475523, 690.011566925148, 655.321050478746, 668.33531148648, 664.611685922599, 674.53791625396, 653.662158417269, 675.187460857889, 677.850597165509, 665.715476002616, 670.787831993106, 669.042162426573, 686.176128511052, 667.415688968626, 693.128336530246, 666.552309292043, 653.747984733323, 649.936686976881, 646.365296494029, 668.391987070973, 679.029159861293, 682.028050578471, 701.351521944276, 662.026879873097, 667.560372158571, 686.814956449184, 656.336282677864, 677.134164036189, 661.737975288269, 676.483311186375, 638.07121331453, 663.454386916585, 659.36926067152, 663.872769100179, 662.43705861682, 670.080686759861, 706.423780909134, 669.330918177435, 667.150225884703, 657.901204071151, 684.568114638616, 670.548017524391, 633.024950796334, 695.052589630054, 702.664691159612, 677.559648356034, 686.444346539219, 692.852712152151, 694.38440360346, 630.22686157701, 673.103567909137, 700.151735145037, 695.678497888017, 685.159777416386, 663.313789064652, 654.427925552579, 680.563784199229, 646.073785455981, 629.627782387077, 660.712844958583, 693.488678196522, 701.08789425239, 671.12073166094, 670.76191305372, 688.950822856585, 668.771981144209, 673.71469878302, 687.21313751441, 667.347626222413, 709.811022057335, 675.67594395805, 668.291019164544, 659.486125792687, 673.031405550845, 678.804775213356, 686.880030173314, 664.723877121239, 664.374093973657, 679.063550674827, 683.685620116889, 669.171211605324, 672.199765222927, 679.206916765876, 685.918358833919, 678.434438741121, 660.922018857015, 661.911245779451, 652.612805964756, 666.675597073893, 675.60736023397, 693.776717394441, 686.168008794654, 694.599155950102, 653.778439322504, 682.356153309797, 652.851001418669, 677.321009357413, 689.395407278111, 683.812557265258, 681.85057592247, 725.12120525363, 694.013360959133, 647.68948220356, 649.401772072696, 647.830982182567, 666.57393457275, 685.71545651519, 666.573108216924, 712.901249142974, 700.694026002856, 683.20152822944, 688.908117084907, 672.460430460229, 661.766654687339, 659.984196022126, 682.498819405964, 680.638326251416, 652.813765515749, 678.633877479658, 643.909452349592, 692.396733422727, 689.750798943961, 681.953912846859, 678.570176697885, 699.723639526445, 679.542141085723, 662.354097485837, 696.35567967157, 680.665956725325, 694.145099823219, 664.668230198403, 684.14873590374, 702.598818531499, 660.12272477692, 650.838730918501, 678.867787103832, 676.556733777881, 689.925938023618, 639.790381677423, 673.34272375622, 693.553132286479, 674.032546770747, 678.031357208643, 675.668954760811, 695.780232395947, 685.263868420249, 660.420051765594, 682.81399832699, 693.240077014125, 661.723315913179, 649.782288514387, 675.435608537082, 699.198034898885, 641.778463647052, 660.532304754796, 676.244003940368, 665.002921910278, 710.842664549075, 645.215127950997, 659.06411000188, 674.586240287887, 664.655226323806, 657.819991792023, 674.815344810364, 680.097457165148, 678.338577307332, 662.431918239629, 665.035697494794, 661.075231385345, 689.878620524359, 629.065295493202, 691.303853946041, 646.695922623471, 663.502796978802, 660.013542583585, 672.492195754371, 671.979955018401, 659.713821477323, 668.864158647643, 688.710720125375, 676.504023176634, 665.236650177615, 660.083135674336, 654.601218189146, 689.26838994905, 646.240412906477, 646.133427308997, 676.908999197268, 660.973869575946, 684.397456574117, 670.221998372718, 680.022011794225, 695.137842897721, 683.740852800107, 719.585181668812, 642.628526205811, 648.842403182043, 667.300234287616, 673.060250157152, 660.031927778355, 632.019185211072, 667.117311342609, 641.75586565307, 689.465816984041, 665.96284546783, 684.453271342962, 652.459586139797, 688.378848103301, 669.856732229601, 690.228042382037, 697.155458032306, 661.167354642835, 697.940986460182, 668.42661972822, 667.993317419046, 659.87047040761, 687.153318746488, 680.916153120251, 682.725001869255, 674.066042816325, 685.879375052468, 645.93187387683, 670.309315126895, 684.889827357313, 683.103322926181, 679.499954104781, 680.665313257565, 679.71036365067, 645.341523402722, 665.076856759703, 675.097310706493, 661.662622044648, 672.979318937283, 656.992921175553, 664.362121743781, 672.437794024118, 688.736805266315, 691.959027755006, 659.269004349613, 644.735718409973, 670.995677213252, 679.209314315269, 660.663886560253, 684.812187964856, 659.255272171895, 664.374840853118, 684.724480955345, 655.651238931852, 667.754078219687, 677.342943091345, 630.50251378207, 655.013808809513, 673.872183951279, 664.122325668365, 679.308281645423, 676.520819029955, 663.25405367423, 671.623872633196, 662.012290378156, 651.034051799767, 676.573470075541, 678.658822966743, 675.37885649029, 658.587159737506, 681.476142996963, 666.652959209846, 670.794041740847, 668.382103912223, 673.10972724358, 688.646534549527, 680.363668100098, 655.242935119266, 691.177701918113, 672.249408540351, 670.445803533349, 694.786137629429, 655.521087704668, 649.997255619198, 667.652131177965, 686.292245221656, 676.625053463651, 670.447277454079, 694.535361803477, 670.176344036997, 688.993632150995, 689.614431864886, 677.998555317315, 687.868169693934, 699.110360038604, 656.448682495165, 663.507319015707, 682.433669168776, 661.9737122727, 655.910863313245, 677.195987307398, 675.099048692045, 661.043581410349, 648.697782308729, 684.175194253363, 656.675403512967, 703.420459706583, 702.607358930681, 660.837392315934, 665.737294960122, 666.578121407481, 657.06028911165, 664.563497812929, 655.437954541325, 672.426176558302, 705.831537218843, 671.71941913896, 649.105364364548, 659.83575079235, 674.404915978101, 692.575079638834, 651.356142159856, 661.790686141996, 681.008498525181, 672.836287342632, 665.999870098848, 683.693900287627, 675.37116276428, 682.261152112345, 658.475211303962, 701.460612379257, 669.236284567297, 714.955046450097, 648.769059677905, 642.694775590635, 683.035779676166, 669.602660352218, 683.049703814833, 672.325079193105, 664.078708130219, 690.805031831331, 698.334368882208, 702.695788145335, 657.929333880131, 662.046232461572, 648.372372744946, 678.76461701571, 673.763882148604, 664.04825107656, 631.468921650595, 713.42611320272, 655.139420341001, 660.602422606322, 670.422075981955, 676.314439301992, 707.691719836177, 658.613227718256, 700.440189015959, 684.6105330608, 661.182091939456, 677.817063442265, 645.795905501839, 690.992321332019, 662.313235819797, 681.502807075641, 658.110742935822, 729.013605732962, 675.88955170288, 681.301083544158, 702.534154127069, 693.010841316343, 672.330499485267, 699.25559462622, 688.122966237381, 655.199690374388, 678.373196669218, 661.878588153679, 669.794794111285, 654.618795429584, 658.72040845198, 687.007434826358, 676.632502655617, 655.9639218465, 671.19256331466, 671.565925138915, 703.213837608532, 666.562243216797, 695.283684095446, 677.318108785051, 691.166894553791, 678.731857230934, 649.316916734439, 685.576170032106, 672.897539723237, 687.632320229749, 671.410621640117, 677.032773534707, 687.001679072492, 675.305250475003, 639.925222384854, 655.40023485288, 664.300703788413, 682.922708042593, 683.804036085069, 665.429177345166, 655.57643658645, 671.598043837884, 667.485181212499, 643.732605134988, 706.648629317657, 647.190875452384, 642.207490440096, 688.388050718172, 673.121868926478, 674.235621171446, 677.36569530269, 688.375384307759, 678.633493360907, 657.732635256415, 692.130507720859, 702.615230812246, 682.593726561408, 674.585710517905, 680.393145858117, 668.585083619357, 679.481553510209, 679.208573833489, 640.918210497562, 648.042494078077, 655.692061874066, 668.910250717967, 646.53425745353, 689.465155437951, 657.357038433672, 638.677839342282, 642.314142572188, 689.838499632896, 646.174905530343, 684.492925200419, 689.581660932054, 675.364901097714, 667.087417110361, 663.812050781967, 657.098980456088, 647.340138430469, 668.518484843012, 670.745574329264, 694.385881268159, 665.085265335109, 662.690058785269, 696.570144505619, 695.520464303715, 671.0148359074, 646.929641163572, 680.510339854074, 688.535177924989, 657.58550223743, 685.878259585732, 673.672424546515, 666.602228701285, 674.118364318446, 677.390460916867, 674.644569679051, 661.492663781281, 657.071965633806, 649.55773719693, 659.779566712404, 690.112890069424, 672.275703789707, 655.065545139697, 687.451195694319, 653.763027386375, 664.568855992679, 685.359749568511, 655.837988674982, 678.965835197862, 662.594830345977, 701.955894825558, 680.538350221591, 660.169319319717, 652.361567230342, 689.34790918941, 669.418103438175, 707.405875076952, 673.102912659681, 646.358774942222, 661.701355831659, 681.882565058979, 679.399144412265, 660.736938127751, 671.275091099033, 681.216323988579, 659.83752086557, 715.424544173451, 654.828134366151, 682.541779667417, 695.456306678544, 680.493959049892, 668.086851704646, 686.65152579488, 691.407534589081, 697.288225860856, 662.044424871461, 653.460945452677, 641.541305593579, 647.096837702277, 667.522917968918, 676.913424527751, 671.678455840938, 704.183731600167, 665.055977443276, 681.957714079361, 666.152292764686, 693.647242109069, 689.089916476343, 645.233897451625, 683.866304804716, 660.941076798834, 706.506793028627, 689.144994622084, 667.490652149943, 634.937016587788, 682.849397991646, 665.364274977151, 671.122287462204, 670.793191300459, 664.391484166905, 694.731644991785, 684.806623528858, 673.346060174708, 663.62425305605, 677.40727725697, 715.29803327528, 631.996677055426, 692.779570004326, 688.031509517976, 680.72535846239, 665.15712078032, 690.214412664694, 680.518127198058, 677.152980841534, 683.42448848023, 651.997308679806, 682.712626547753, 696.12931873289, 667.472628422931, 683.135065543884, 687.212453186507, 678.153016260057, 640.771145779378, 668.134512081562, 682.052635186247, 667.866933496298, 681.239091896092, 677.726442189185, 679.027874794752, 667.899623360844, 657.75133305147, 707.016516852134, 675.454523699117, 656.10351246701, 655.481779553157, 662.448859243544, 669.957532526411, 677.488512782797, 621.007943145742, 725.881824977203, 667.612885168562, 648.420135950167, 669.985399826578, 676.782371102172, 677.163765321673, 676.379494204134, 689.841103836997, 667.531628122329, 680.226182937628, 665.822770455959, 661.098117456735, 646.17283749414, 643.109305721966, 666.444736104022, 654.232713782275, 667.345905187796, 675.847358301059, 653.309870988271, 641.46569013163, 658.496428754229, 665.253280705715, 688.811106229337, 666.191233314463, 686.779799413837, 648.331318122693, 669.30675167823, 673.760444820171, 687.142607096044, 671.555965869151, 662.467651148916, 672.865903140017, 679.401774218913, 687.243010884505, 674.495719200797, 661.210987904624, 639.862953328998, 699.857250113181, 693.573385164442, 693.686126623685, 679.889726353947, 663.618510336082, 651.361467669283, 707.507511045922, 652.214745580172, 677.899636160232, 621.862851618984, 665.953131780284, 685.699406029824, 658.032305177957, 662.587764836468, 686.624679136717, 687.280391582419, 689.605754395342, 649.612957678957, 698.165531957993, 667.420447389651, 678.312811658936, 675.272255692087, 664.787570902257, 683.098091132876, 670.70837922617, 649.463780845048, 673.623699964653, 694.931808745941, 659.3569910455, 684.594072805421, 696.896518735308, 669.93376780746, 688.379771311495, 667.893434295459, 668.329661217872, 658.615133775128, 658.875113748647, 665.054879544336, 650.617625589652, 692.636288465593, 680.482815894199, 657.486758361101, 681.98740219054, 670.840091572075, 661.830077865144, 675.47877507733, 666.368653764405, 679.626660635772, 671.378367966497, 685.237664498637, 680.619639377247, 664.51779959022, 684.818222563601, 676.523109606655, 644.184970323616, 691.76083274945, 678.297013509988, 661.311153028124, 656.57780323167, 657.025953339295, 671.847463601893, 682.788936974835, 673.710860321834, 685.986336590543, 699.166666838054, 665.4138875282, 647.57586453976, 668.895178470095, 650.348651417682, 679.92375349133, 648.593353373849, 665.123716111658, 675.70297875077, 660.861097793566, 670.46473903679, 696.372356482166, 676.244966179012, 658.884632917305, 690.347927374155, 662.016771112909, 637.170852041354, 672.577802759089, 702.090292003364, 689.219474190891, 686.832292801691, 672.083681060018, 680.399769883761, 682.074807180773, 686.435500871875, 648.229830950053, 686.259236073867, 675.801582121731, 686.14004803508, 708.824105039174, 674.440156167915, 684.660561173323, 646.811347197326, 671.251683041986, 646.315141022277, 687.369388836646, 665.354202503062, 654.892752222026, 676.505330123275, 644.432434408085, 706.95491382216, 659.057289064294, 645.452880291006, 697.33039529744, 694.59971291242, 667.721085469229, 686.887711771169, 673.790122874028, 672.696326715759, 674.352221521664, 672.62475062824, 651.343899037849, 656.901069409497, 663.343310565764, 681.681586620424, 666.62559579643, 662.568091275832, 651.814212918795, 651.081899369314, 694.697157814848, 674.096329214013, 681.250348880016, 667.113760660393, 658.715925865411, 692.352429486459, 694.180098790677, 676.158021734956, 681.098225502247, 715.289213654581, 695.493212175464, 667.059666623091, 688.996122293201, 645.486266939293, 668.112641635893, 651.004726519215, 694.630852664237, 638.651864168315, 674.285708546291, 656.133599444741, 657.992442549231, 666.07139165978, 687.892012163243, 668.278548857944, 644.628220551335, 658.513469750789, 693.000404794065, 678.952622084311, 640.400943387561, 694.811879733006, 684.685453607323, 689.374842601466, 703.92474530908, 677.756868311999, 684.596131676331, 677.134798793531, 671.53047751084, 651.744035893414, 659.243130954401, 646.635869812115, 679.707971008126, 678.796796299391, 687.704650739041, 671.620581657298, 650.296132261859, 686.230730202336, 652.672310792816, 647.028274854082, 660.207259888875, 647.366813984309, 686.964772339293, 683.667547324182, 676.596884804768, 676.667028943019, 664.458734083419, 694.284516993481, 673.695832919232, 670.975903992557, 679.663690802414, 701.126575495009, 712.01329289717, 673.779665967809, 684.51592602196, 694.574806659163, 671.202470034803, 675.262034164575, 685.979575417078, 727.096705082741, 670.875653948103, 682.435494090694, 690.764281632158, 673.275416073172, 645.719761848323, 664.585716349357, 658.09862095212, 678.960158056694, 673.420594921468, 677.289859108303, 679.992211904032, 668.532941869589, 674.971051310035, 664.477273325411, 674.522891816451, 694.4810424089, 687.207337880392, 655.346362550763, 654.857764267173, 661.512864543001, 654.33191985279, 647.46528958576, 665.730355835523, 666.996798512631, 649.888245602169, 652.688836841048, 691.817365098208, 668.244607164896, 667.454361597005, 667.377028894658, 658.191483268127, 665.406314874806, 684.115465265352, 693.924236105348, 686.505447539445, 691.967329862521, 682.627497863068, 672.428150605873, 659.180371231271, 669.632316595448, 689.200773789822, 668.832074327951, 676.102501079514, 653.843745071827, 634.181147988904, 696.63630932113, 649.011215006145, 672.831461592043, 671.38474626453, 670.777871149908, 679.015837813359, 668.516877029901, 696.899803766122, 666.2913847862, 684.50722452926, 696.88067869524, 669.947318672621, 670.014294732701, 686.116535666003, 649.474247780119, 668.160725292115, 659.056788692895, 660.358654362606, 648.498698174905, 653.325653626258, 677.175323724173, 666.266413429091, 669.765652591082, 694.118571312338, 637.424276093884, 659.342888964218, 644.451633095447, 676.254801516442, 675.029329793174, 682.56787002115, 628.676204103218, 670.144201972123, 700.540920204443, 662.169506602469, 680.212709566724, 700.805959933047, 641.015122326281, 638.945271526788, 633.674667764337, 670.883959187575, 657.513443283338, 683.663594426493, 687.988855969125, 664.713087711099, 650.841294060482, 662.521731077483, 684.484373995703, 649.875044660147, 685.416290432723, 639.663268105597, 684.565853459792, 685.780621746497, 672.026740314028, 686.055018688999, 653.044297043919, 657.606442415342, 672.863138197622, 668.510008715774, 658.127259835396, 679.427345141317, 648.688503041216, 694.997233159927, 678.970843262634, 655.357127793564, 679.312620681516, 658.2170553816, 661.271021556832, 707.977832966989, 657.100756982315, 656.984244615001, 645.266428680237, 674.689839524404, 657.383169146518, 646.36021894076, 678.115136608636, 663.19226840113, 666.905660803171, 677.588301837498, 677.624602108748, 681.870392637343, 676.485402022676, 673.563587320896, 685.987682844576, 695.35307756415, 659.678295091156, 695.384075864933, 655.071954195307, 655.846098523848, 662.744681352237, 676.545849797469, 674.946841597459, 686.901738225582, 676.538959290608, 681.904402097283, 712.803582235719, 651.598228606535, 652.293453073818, 649.344908744667, 658.38583644357, 658.044915202719, 683.412735968629, 683.712669147009, 688.511049847629, 661.483567320715, 648.822233231835, 677.191318182096, 683.255816053507, 665.800059284193, 665.613765141135, 660.874370144682, 687.029627901987, 661.490047553138, 663.177416281117, 654.646140065371, 679.434666412786, 651.856029274798, 700.105630662153, 651.60375599356, 675.936252675601, 671.885223248647, 667.101605402289, 671.923909374055, 677.441147173329, 653.157988945946, 686.688490308749, 673.236888511783, 693.786583283675, 708.649244096379, 665.788836043213, 677.225582478394, 666.532715077655, 690.289515033077, 691.771947351165, 684.939906832366, 671.977846097287, 648.283882592941, 685.694100720374, 679.984027838289, 679.057709029454, 696.433492628008, 680.733201666172, 676.094292049012, 676.128931981845, 679.182940456571, 663.215983967739, 674.413409943192, 688.710225147153, 669.373732017513, 683.939865372708, 673.743875049855, 686.374516132748, 658.217632310581, 668.904116103246, 681.242540524974, 693.978945269045, 661.204831088376, 661.519749810187, 673.728809346307, 679.246893834353, 657.939968099034, 668.105645888762, 675.137794713494, 687.897939685469, 689.830449846933, 663.06051459427, 680.772873143305, 682.660983010238, 666.122330526851, 654.754052405978, 648.420909856344, 648.448516147188, 677.724104702858, 674.920655213764, 674.644523457094, 669.312853740715, 644.582934384754, 708.564992247665, 691.577576934386, 690.413687826773, 659.64642048211, 678.141471065663, 668.414492634656, 677.402334299809, 642.77829370953, 651.677492600323, 659.6704906304, 685.178663062634, 696.01295833198, 656.41087098851, 679.532326172868, 664.298532363988, 669.258380810199, 682.904149965902, 661.733345927416, 677.948241060284, 665.131573281818, 673.684667627419, 668.914489369056, 671.701390172637, 659.310057029736, 678.684462629855, 687.954841599672, 671.354369932706, 670.40323916438, 682.36064049612, 682.787161629355, 634.862182325765, 704.075246065831, 686.51450145799, 681.201840064707, 679.736591725571, 671.5229702852, 670.879987989987, 680.055139840256, 634.031874782179, 672.52232595521, 672.323045772777, 628.430112492592, 652.876328010429, 652.869469308034, 664.593885591139, 694.208044321564, 647.448543155416, 645.835513596472, 684.58176410838, 637.681270367872, 686.241366166761, 653.795286494317, 657.066477373655, 681.918006797689, 658.071200612051, 669.112634822441, 685.702680729012, 637.968540311306, 671.066564429433, 687.410156668327, 678.024318632519, 671.084175765904, 678.08277325011, 664.35519230368, 646.369182541229, 679.133904565177, 677.767083613261, 681.45789569953, 677.980897180521, 667.269359171289, 681.764263608542, 654.695751864939, 680.397159504499, 663.893639721346, 685.803306331023, 678.137360076555, 651.607069812295, 674.836742015561, 665.040590533779, 654.959783735084, 661.850539460274, 690.953177728225, 665.340551654957, 693.469838916219, 660.132170139914, 677.355157256787, 648.421597260693, 661.328113351448, 684.794371075385, 677.318204685976, 676.5633993515, 659.535954617081, 687.992154489403, 669.50546823344, 688.63221159477, 654.702964217294, 653.468711449074, 668.341450359764, 678.786545326231, 683.72419174486, 682.615100320858, 647.948794643022, 674.391010733743, 670.965651812511, 665.105469231453, 656.646747891406, 675.530429460913, 670.005537156323, 681.211181780076, 655.049008721553, 690.057303322047, 663.852235000092, 698.14919884799, 659.616774754943, 694.21494831503, 658.416222346291, 685.938335563083, 669.28260279162, 655.032414315747, 665.717754186799, 680.066229987781, 649.710333898373, 657.519893844526, 645.999411742193, 695.245443169153, 658.797304374319, 660.177951958964, 649.227761467331, 658.667361766291, 678.303178178985, 691.190800592859, 646.440892230636, 676.516948440684, 670.642878371937, 684.53238130747, 665.908745118347, 669.793951843468, 675.598235452705, 652.095426218929, 682.320114332728, 661.700489074594, 690.36834159772, 678.621141508866, 698.922205652293, 667.432019254625, 649.537399288513, 683.998219335512, 649.353860144597, 696.606505196135, 668.948800454732, 681.160250507973, 687.230096700332, 682.245630481594, 679.171720968871, 668.106062222717, 706.795455866038, 682.12712167539, 686.171441641361, 658.426655274808, 674.06220584625, 655.848216027178, 681.430557339218, 670.223738527094, 666.486801211653, 677.618723307082, 671.39393063356, 683.830991120772, 635.808903650921, 668.866867392278, 653.308277182977, 684.524634998287, 674.871218392622, 667.158252241546, 677.129323655297, 662.128754743644, 699.690826325372, 667.221692898965, 694.108903994561, 628.912361768038, 685.793392128667, 664.362148558926, 663.447780141958, 650.994085711914, 652.011798422763, 685.861173483712, 670.192560230615, 687.110884386776, 715.466970857559, 637.012077949299, 709.053644978261, 663.271435682477, 671.11091161878, 670.675962882009, 643.472523466483, 707.582822037449, 675.721264979887, 674.743013916067, 696.242394835442, 664.986146489289, 675.979073212074, 653.711772314211, 668.9243052131, 659.766617154168, 712.603560232422, 657.622707616943, 661.24118365849, 676.96603821301, 640.866439361109, 692.529523107868, 655.381850467203, 672.890527608409, 646.451093096078, 666.934328613477, 656.659115108288, 676.321521706677, 706.94642433053, 651.458017295786, 688.721934642301, 698.892507392214, 689.625057575129, 670.826493018169, 680.243480014739, 665.194523355978, 691.463676329948, 693.424272691871, 643.27358587647, 651.147976784598, 705.869924723557, 654.818069612711, 687.02145976546, 654.794307951224, 676.410183647157, 671.725898817322, 660.461636020517, 633.152912047432, 648.409559163849, 657.264104957911, 665.384906699124, 688.267540054814, 647.055753043836, 674.88722726938, 664.632612804839, 679.991253943606, 657.522052466395, 657.599744242004, 667.663003753976, 657.410715270408, 689.820243625224, 694.756234984653, 661.076641069271, 677.122444218363, 683.592264019343, 680.256591757067, 655.076137582858, 654.144532917344, 689.307409447083, 647.086054191581, 669.313010221186, 668.237239493713, 660.190183884891, 701.357723363176, 670.404085044268, 673.614911057466, 660.86966915452, 685.229735383464, 654.799142602626, 672.995533393802, 661.439434149525, 661.621555095244, 681.265943897639, 690.688966411616, 691.710141360793, 679.721106534928, 679.011194614247, 674.476419247012, 671.511195003078, 670.45568231432, 647.355684159825, 665.369710716388, 682.022910396477, 653.48600186145, 687.973435733281, 683.023889114187, 674.269759705323, 653.241906943408, 697.526669440428, 654.244413971175, 685.106881174546, 682.820206622271, 692.705840742969, 638.866789877642, 671.360959358794, 672.052773821265, 695.798370021634, 676.366450583427, 663.249656744635, 640.204183675203, 661.991450828933, 682.273771834273, 678.451816686922, 670.660052242715, 682.448782039245, 654.571974811898, 662.019090364239, 670.069687696106, 666.453220793795, 660.72014076869, 696.643137410593, 675.767647028111, 684.452726824428, 666.246588972289, 643.675003679145, 677.147340657691, 689.400515318266, 668.867809939982, 686.929142107892, 674.725967493924, 678.043644378379, 679.166627908108, 649.464735350285, 641.526023385412, 654.927424653765, 690.300697902057, 662.243434724608, 685.615627313842, 671.988633966834, 705.357998822145, 667.685284964936, 668.735571061192, 702.246354693717, 624.594733952244, 679.043570120167, 660.577288067105, 649.637415534958, 682.903126682412, 622.884549186809, 659.019337734317, 685.240232644461, 663.333527944109, 698.827303391173, 689.395417751246, 656.914854788686, 691.442926283051, 666.907631996123, 643.773743536014, 642.661928608865, 689.077974317899, 676.741087408879, 676.891069929403, 686.361193750515, 670.904033807421, 666.642977578372, 683.157182385429, 696.134011702705, 682.412897209589, 678.524971872927, 679.265615404901, 703.812638890152, 692.804627973213, 669.292175299168, 670.827950299874, 657.975666145263, 666.344690755744, 670.840277120809, 656.294510868045, 693.434801592774, 678.573127140704, 653.882018684881, 663.029897951262, 669.649313819196, 685.259822414769, 678.333451337966, 657.329844963209, 667.848735125372, 656.975554518816, 665.34969595938, 660.360002132138, 667.734560618531, 684.823926513416, 664.476793662758, 663.982717982794, 706.789727708893, 676.671255843487, 649.863551333708, 668.858018496558, 671.9798454656, 669.854785400475, 678.782403548462, 666.556668156873, 660.132263174616, 670.891344131073, 678.580091965612, 663.036298965313, 635.653178557531, 699.106296664427, 680.353002024814, 652.816797160452, 669.189628092047, 663.893225005672, 700.507953936546, 663.908870355625, 649.45054206099, 709.516225556551, 690.58092498721, 675.242571629798, 697.636016503917, 659.316878082979, 671.168726303447, 684.281875149796, 669.074387912147, 655.014279338879, 662.381173113154, 694.726857854751, 638.709367069989, 643.695585693334, 673.017241637093, 670.093767054378, 714.234523816037, 657.452758679908, 653.799564323995, 675.362925511692, 661.916995215282, 686.598294879574, 655.924680939693, 656.461303060276, 654.15394755531, 669.124298655171, 671.886384799012, 674.050980813145, 670.127678248178, 676.428715602679, 691.792894747507, 684.224300074112, 674.425673951782, 673.02671830173, 651.241046667968, 664.813079166708, 682.794059408979, 666.79397152683, 656.320345568788, 648.055899080427, 707.020317933022, 691.091502927687, 672.853904703125, 634.905982617457, 692.102464407603, 647.909051395099, 697.843470548507, 680.099572737256, 670.075651354405, 660.518857217532, 678.540434957665, 660.847542825238, 679.543556782966, 697.261898416707, 673.354931694947, 644.816486831623, 672.691987193573, 648.216105623245, 644.006421660946, 692.501721130734, 708.674592484052, 666.971470713964, 709.564580238942, 685.07424529716, 669.108758095729, 685.766210086073, 690.091858098344, 689.558725108372, 660.675120292687, 650.117843782263, 678.43791291515, 697.743997586352, 667.115424709551, 672.536444674403, 671.998634686202, 668.906570588701, 668.600521116845, 656.544266128109, 662.253376092719, 656.099977446465, 668.667314728356, 682.270778890495, 649.318071209231, 685.521880745638, 684.596875500559, 690.778949562649, 659.672328724551, 667.500050302353, 657.096779374121, 663.554148623841, 661.074976302291, 637.433847508105, 653.178052860555, 657.913405436878, 660.409516881222, 687.584101262914, 686.2591309743, 681.160572161652, 699.395310984759, 657.595230659821, 709.088699910501, 686.031015392207, 663.730348330311, 682.454618387572, 680.167144392209, 667.198486657879, 689.959921487669, 703.38004296639, 648.221366385077, 669.550522707822, 656.462375796314, 696.83041693218, 667.763279049413, 647.976741300487, 681.204861819799, 677.074404115209, 680.082199833473, 670.472415817104, 667.001702164307, 667.818111384516, 674.087851454327, 652.284033137149, 677.128384257871, 642.057596773679, 663.422022105707, 678.390856937594, 637.053372941928, 675.858347796523, 692.816402622129, 664.561118256633, 668.294828717656, 680.213678553241, 653.671181190636, 679.601191069747, 646.628068269153, 678.940087153231, 712.279297054924, 690.090401787625, 669.648341128754, 650.053345522079, 662.926325382825, 685.632837081502, 643.971871784896, 669.134625756751, 660.929571585709, 648.596945255382, 674.657975126633, 657.829168929915, 673.234193089321, 669.860718163512, 691.157684927023, 663.550306054092, 678.013647412795, 676.98976223982, 656.558659360383, 683.369264835261, 650.765680576273, 664.588388488628, 646.82395386127, 659.148824599731, 680.999858643506, 683.320659165495, 675.235780700412, 685.057444023478, 656.08940589939, 657.354100496583, 668.149778351076, 647.606225072319, 704.653502222082, 666.159332525437, 647.951256243793, 693.392574522082, 688.178730822573, 676.190442575288, 662.852045884491, 699.360747502259, 671.065747405654, 654.843599688954, 671.034430636969, 670.76823016516, 656.86431196776, 698.439791555227, 659.12807704105, 653.351048535365, 668.942764822589, 671.909906289815, 671.446550917139, 693.061499518209, 694.345222866275, 685.305792623831, 674.028219758136, 678.84718052617, 650.119402132494, 686.01486557291, 667.210031881831, 679.280980777898, 668.227048939054, 642.625692060271, 643.692413089423, 678.742720059467, 679.749805300227, 660.284072444546, 684.665956751165, 658.748012888412, 673.534987042364, 690.30886431734, 662.513549536518, 664.609967509019, 643.645969230566, 646.041211357674, 711.601963938003, 653.663279499792, 680.151889122169, 700.068791058588, 670.518156015346, 682.944221763616, 661.508155724023, 676.455249584833, 654.42872505112, 669.439393628977, 679.062311476595, 663.528759415696, 675.788028945945, 677.979208021157, 651.458796235019, 687.888222671683, 661.498430895244, 669.341401196846, 649.371476843947, 683.484626815543, 701.008746595674, 679.194228867321, 652.229460325371, 660.082303460823, 679.678432215539, 662.389649958794, 679.82666139249, 679.604255571942, 658.93630561869, 688.267036982458, 653.092294260994, 659.962242458983, 690.625362663726, 648.115403282465, 686.228277410917, 670.156677224335, 667.177497430106, 679.884939684527, 656.217198105809, 658.544072299054, 673.258950119731, 673.14857210525, 698.40324554075, 688.047163053524, 679.067030352544, 694.968414731841, 678.773157023836, 654.236274256665, 660.182604462587, 646.789174731222, 678.709658838856, 651.321786039357, 708.832621701237, 677.306506506138, 663.956544186339, 683.507354568094, 665.554465379407, 665.947561091642, 676.035105249923, 647.728395721305, 650.323123414534, 662.509594346914, 706.72639215455, 666.874611850705, 684.904125978383, 689.65696040646, 671.560031780568, 670.56865213653, 664.087313769113, 685.901895138581, 656.179679033146, 669.947769247808, 658.153807870794, 675.72660773586, 629.779785127872, 683.079947822007, 666.011201772445, 660.744886169009, 682.944850298781, 677.823066417625, 634.03044092228, 695.076674932946, 699.335707019603, 642.564390696892, 653.722735278799, 653.086828587372, 693.284316997498, 646.441452784939, 688.37197318011, 680.454011204671, 665.138559337623, 656.619065604797, 682.221100060125, 675.212321382099, 646.4475966134, 690.982930515976, 681.170189086572, 654.856538942106, 673.058888313516, 726.713632774806, 661.96983023795, 674.098279569058, 696.129006417947, 659.825311247174, 671.978947512787, 661.30772057404, 660.653290923281, 665.936623362387, 653.449856779721, 665.227587640162, 658.733074556259, 671.071261670345, 702.537801061691, 652.4036803031, 653.931415525091, 679.070631357827, 675.50888938826, 680.949307433005, 676.462941122393, 712.685157417039, 694.982353783684, 629.585714343885, 670.46599128697, 641.021623858419, 673.493186146647, 665.777845946072, 644.837515703258, 677.976330194528, 650.830405037508, 669.401130181662, 685.602181730622, 667.183004086255, 684.430348190148, 680.867582818073, 700.081109643786, 672.300348894041, 676.836374370607, 661.000386356368, 656.286886926608, 663.587342945539, 698.246610013044, 664.449028909894, 667.800510018428, 659.278809422585, 671.385886835309, 664.51190045343, 676.787212199069, 698.919024520704, 670.82020238069, 653.142717591061, 689.033108794974, 651.119968141937, 688.606424333295, 712.567940036542, 703.954631619907, 675.066669241887, 703.982318785056, 691.56757745532, 669.988503180794, 677.018165527363, 674.613556003073, 685.293341962877, 646.974520222957, 662.960493693763, 663.575398125415, 675.852753940302, 685.084975445813, 656.238897479646, 663.518391186081, 668.964761815685, 666.022720434333, 674.876431269655, 687.303361756729, 674.797929205659, 678.620810172733, 668.272107564286, 665.00950880857, 703.515185392799, 673.653892474085, 700.482846388432, 693.51519093356, 662.425349377174, 669.644316727876, 683.226073087422, 680.593129078551, 693.497927446208, 662.731309466087, 674.190128304615, 647.499629171266, 686.771408793652, 692.774560750822, 681.005186227795, 676.963493212651, 644.251354658119, 681.877187488264, 681.755482129062, 690.871676597036, 665.802476293648, 652.060298651423, 673.835764886926, 685.787420156276, 664.770982931373, 679.608349674767, 687.842206284595, 674.403571297274, 663.922482443155, 660.380104256017, 633.612538437062, 662.068703473718, 645.037648854475, 685.256410790532, 679.522967955765, 664.125618153732, 665.801391676351, 661.010209576151, 679.556998346528, 683.383078607693, 669.299918207022, 706.587890154456, 695.410687946064, 676.354416852267, 679.477461191805, 678.324883984385, 662.488376216266, 681.166659628692, 669.740005201534, 677.249663027077, 650.824314094907, 661.458728870501, 626.45809596459, 660.64045184128, 674.489938892283, 679.141202089099, 668.272055285482, 677.705652805252, 656.359124893644, 686.415275673634, 656.414648785599, 661.68031813639, 664.849299198999, 649.255844463899, 673.460573505273, 682.865704430852, 638.028572579702, 669.693137069471, 652.84737890835, 674.050601576908, 663.392914114751, 628.995443649558, 698.299073746075, 699.548401980861, 661.413392024456, 697.478700711004, 660.092715005456, 664.307460960745, 653.679184433162, 667.817125654404, 701.009810272412, 686.677215965716, 692.681919799451, 684.700963716183, 679.099943409481, 663.752196998838, 659.967021783742, 681.156831924162, 669.673321930062, 662.252376649274, 662.782630454574, 675.546120983659, 652.581501267493, 657.534074150574, 660.505226709858, 705.433077640409, 676.612708983953, 690.455674495834, 656.443721284609, 668.06392369589, 645.606816420399, 648.543323354888, 684.605819901895, 672.255965540942, 679.4563452554, 664.684642545782, 651.806821387594, 686.951275351009, 665.030858733932, 680.023449273797, 651.815992345196, 688.549172643098, 673.934210833317, 676.224798206239, 658.540416717597, 663.395856430262, 676.625813965139, 631.47308628427, 629.781580552814, 682.595685000112, 663.943934479906, 680.925185837401, 653.320175435229, 677.967560256041, 659.498463620899, 673.488901266535, 680.554415218674, 679.675554690427, 691.254368233442, 657.440761253586, 697.346875678689, 628.472332689668, 649.758500383716, 678.102559258225, 651.717364485817, 694.726849077265, 690.782852755895, 672.669062450951, 675.101611121962, 681.476916332291, 654.948638336799, 666.255933678354, 677.974429542828, 655.539407789967, 638.563498130263, 671.097337391251, 667.265786020634, 670.88766492676, 655.015647970118, 662.454331614478, 661.572864586645, 650.4096923553, 669.83587719473, 687.014499401521, 652.653120682261, 669.939377843232, 663.717630350512, 653.768281969384, 660.516408680205, 686.883508189198, 681.490026673978, 643.990397480353, 678.527178564338, 668.505147024149, 667.282834335088, 652.992170291978, 668.522528855404, 676.217015867018, 651.923353693042, 690.86380226865, 665.569137915433, 657.85926469446, 665.473150111802, 668.608992417371, 685.051993839725, 660.134121617492, 682.625518950071, 623.566504235811, 682.158063448254, 674.856100550058, 671.77802752118, 674.946791283196, 668.307151635917, 671.209428714502, 685.844425818194, 688.079041987741, 673.58270894162, 672.92922471396, 657.582038113013, 652.871195260786, 671.464975114734, 675.611600054027, 684.692285195172, 701.777415965265, 678.801831504216, 679.187174978533, 665.056363138939, 656.105161032135, 672.026806764442, 654.925000569365, 663.891396247292, 721.36636690797, 703.697691477244, 673.151163753655, 689.446512194481, 647.432678022171, 677.312517600347, 661.050659868054, 646.522363672488, 698.321734844369, 675.771509380015, 658.150576168411, 660.115656977788, 701.748215118524, 686.096019502058, 668.181334997336, 724.258486803791, 703.916025976048, 690.045395369062, 718.956767567103, 698.020862325091, 690.80419667575, 670.492910818083, 663.62242108271, 692.493547828421, 672.752701459273, 658.764994406904, 658.399789309883, 678.957828423328, 663.241311688067, 671.276146821486, 663.596822727073, 699.18289448182, 662.969648279748, 671.273657929177, 698.515100231986, 669.961156117728, 699.643669931968, 659.6216157903, 669.941416402398, 644.394050675699, 675.344637968627, 687.014931847316, 679.898459562158, 651.292273989113, 688.123211472279, 675.118573179209, 668.84238752503, 682.998392158057, 663.620518119674, 676.245613647862, 670.684152784329, 668.400189782512, 653.267154006968, 647.260182688802, 650.194871193411, 669.90975705531, 666.012169780334, 652.197856051055, 691.695714392437, 666.559669847719, 681.173812087147, 671.06307160345, 686.232285625714, 668.568905640832, 680.069486727988, 663.340262888072, 661.492666191663, 642.65327414753, 687.505556730844, 646.929466605343, 657.370142112441, 659.718043216694, 670.796669191367, 681.01139570764, 698.142960935225, 678.899741493672, 678.832990136099, 662.879417011961, 668.11880709141, 655.97527487389, 651.443808023608, 668.432703564358, 673.19139866325, 687.35653784721, 671.929886064715, 695.415204200312, 674.681529759063, 663.140472613727, 668.820106883505, 677.80090354782, 669.094555802915, 652.727797656361, 666.969022777641, 648.888235073674, 644.882567016006, 660.906289989317, 675.124334844351, 682.016213228382, 671.497097077198, 654.724136297513, 687.614342115885, 675.893025983179, 642.542033334695, 681.714604885682, 678.791846747092, 673.68412058855, 687.207647175641, 686.012920061799, 688.448944558401, 657.579207186962, 658.684374234906, 668.023256577487, 667.684408327798, 635.089754098795, 638.799846904546, 687.76954190457, 676.901507765486, 677.423372381257, 663.767339493162, 701.124946634568, 644.905423638347, 671.464887282728, 677.620985434279, 644.027005668418, 678.441924164707, 672.967592260228, 643.689684746728, 675.140229646492, 673.407198096181, 668.096527078257, 710.648569516275, 678.117255027151, 658.168918430925, 654.122052735102, 704.969845747034, 649.443146913679, 691.223866387696, 696.461615979272, 661.571566808896, 665.04024451573, 688.431481334729, 674.282565044086, 681.721881909673, 649.274878856854, 656.895611712097, 664.686986003639, 677.551647843503, 683.131787159164, 667.093704403333, 695.023680631228, 692.197115653754, 655.740853796732, 649.132244287655, 681.128705349974, 709.226198843805, 688.761708186407, 661.440517866035, 681.128661765974, 661.344058545184, 667.956853430832, 699.445185312669, 675.872891928557, 673.632705415544, 668.124021995009, 674.106618906163, 660.640304452592, 667.799006678742, 675.482071037854, 666.594249156411, 660.902314415399, 677.831190858307, 672.49376243001, 635.854138244135, 654.785398396489, 658.3459513737, 681.491839906622, 666.033193575052, 683.464392546457, 687.693108751223, 676.91258356933, 653.397035001917, 656.792812820608, 669.696191613475, 677.924467072838, 652.936356848631, 665.652122364454, 694.706671918075, 684.937917252704, 674.061517283786, 656.984092862862, 642.289424181299, 644.248740521124, 654.680504988106, 679.924760044251, 685.311955141953, 682.479695226473, 657.105639229841, 661.342680755491, 673.230944778122, 697.021756815858, 692.389152335682, 645.253258542613, 694.33527630982, 640.60336925636, 675.826331878773, 686.339041141363, 662.090035214689, 675.687053376466, 655.986453147588, 686.840144092018, 696.533684981569, 675.649829435848, 646.571207387601, 661.128664644708, 688.003352667346, 706.344751431773, 671.831414032174, 660.678842095089, 679.099961712459, 699.187352611615, 678.606981232593, 682.306144417618, 706.001411259709, 659.18500185085, 675.226954690133, 669.294570502935, 697.477053799344, 654.068894516579, 710.006414155904, 684.933735854523, 670.288161423511, 665.541318170206, 689.743202186171, 686.637396374815, 675.493751313035, 654.449327461358, 650.771830715969, 679.351900746012, 662.537335053852, 659.959201848528, 698.459467266064, 676.231490519339, 679.378769095629, 667.814241673144, 647.459619944937, 652.527807943346, 653.617144395988, 668.822466148526, 711.684901632182, 669.918429252345, 682.868010836306, 651.940387378528, 678.205500115941, 687.682630698821, 673.889819729148, 644.885190199626, 678.935435901388, 697.410274697066, 675.483036681041, 679.744030229834, 655.618252729142, 654.027120717686, 679.006204402231, 657.727324997174, 653.546480934451, 659.80287074362, 678.072702673839, 684.685702996989, 666.236147428798, 683.144848523956, 668.266485311274, 672.694697713978, 681.398756416402, 667.589638254028, 681.00344556173, 691.549307045196, 697.686636650277, 684.129508901992, 674.296555401993, 656.831963798322, 651.068266957784, 650.905555241478, 683.407907156123, 666.026106476085, 686.241546628998, 647.899285987919, 656.763585477972, 666.457971115653, 647.210864211105, 682.525102335994, 682.484198295317, 658.053760425777, 691.103827489413, 685.017986229073, 691.201752594683, 692.223884957156, 684.752185905149, 693.935984278885, 686.8431772126, 671.94028696771, 665.112257058282, 651.243475208071, 638.393300251816, 688.723582937326, 684.517166802677, 703.635652521996, 648.336428343259, 681.704598935264, 670.248084868832, 668.686706037136, 668.82463404861, 667.149172396355, 657.452325062919, 687.274986386041, 672.592393598142, 665.896017122906, 667.769105504025, 696.443519248548, 675.74366748961, 675.519001215492, 678.451157050821, 683.346299894276, 664.665556616335, 649.757036937617, 649.493853164578, 660.721734586317, 655.697027242911, 663.897754712881, 670.292148460092, 701.121071125982, 659.915016401663, 685.062020255191, 710.129574418164, 651.983569429048, 674.787553624358, 665.730112111363, 683.783436119581, 659.043517113247, 682.589102365714, 670.881100731265, 663.78270743089, 644.020962747533, 690.87735690884, 699.572796635626, 675.171465679801, 675.885411075306, 634.511099441057, 645.10414594795, 634.778068792479, 631.27264849302, 674.752914387871, 689.1429169032, 659.671095838497, 689.036879599098, 643.97839624311, 648.600202859412, 664.85490871726, 677.528852912836, 645.867179093141, 676.585805579146, 666.593027533329, 645.400129990788, 694.451552259472, 666.98408731515, 694.079771737328, 642.524254947496, 671.292876114588, 691.492769000812, 654.443439363742, 636.880776128141, 707.307850312822, 674.443228772321, 676.643490614895, 678.55396549109, 671.893843221233, 695.821455442616, 683.473489374713, 667.794247635425, 662.257148349741, 651.979887127573, 647.880981549843, 655.658759704263, 666.133655621058, 670.38623949783, 677.584154578188, 674.292407360402, 659.887458590985, 639.439737234664, 686.669823986779, 651.646963637455, 660.662215737505, 675.254143295978, 653.853019220509, 681.613439317958, 646.986621209169, 663.174024453486, 661.237450323967, 685.157816294271, 731.513658894649, 665.709272302371, 673.118457944587, 709.191583948774, 667.437548408176, 679.743854881124, 684.108595726938, 635.517995213965, 678.021395262078, 654.992899167554, 703.562945208748, 701.330828180492, 670.193961359531, 682.65731578375, 675.298950047349, 664.41347543476, 668.426680244883, 683.837963742979, 673.343895921991, 699.825202889815, 652.786749928516, 691.037356785981, 683.934483351546, 695.535994181011, 669.36049209092, 697.287789331383, 650.599119080174, 653.828328997645, 691.472952441697, 681.424000329762, 672.523946901607, 663.573013479072, 685.152845843026, 681.003525496028, 663.175552652594, 681.117054531656, 674.553665759859, 688.353012844628, 692.881198129215, 692.862917758924, 671.436104259283, 698.52324926657, 664.376876614211, 645.905949490878, 673.430663361421, 662.17529700125, 671.878025357378, 652.18399710911, 671.361756253946, 668.132147046645, 662.446767180888, 707.438046162157, 665.036025209963, 646.547607241398, 684.108890451567, 647.280823399442, 682.446753945452, 684.199385457077, 690.488524803982, 649.224314034955, 652.387197025698, 715.999835463087, 668.769097703712, 671.407534324392, 685.863284829142, 661.14845047453, 680.58879758069, 647.402449542784, 694.858229463046, 688.102719206539, 687.865151533809, 705.675193099835, 690.831031367887, 664.557064550315, 668.814213312808, 646.277278614003, 639.698951365438, 652.573251738806, 678.147672911715, 675.221486436294, 673.94625175162, 661.935488046544, 673.886855888199, 657.288985705005, 662.832887905897, 656.050197089525, 651.941718739775, 673.04702785259, 693.365592323232, 662.222299013541, 654.953158276804, 641.335648121525, 691.34577183624, 703.577917041882, 664.332044328749, 657.391308567306, 681.859401470049, 667.673953728151, 685.038581731505, 679.206702507932, 662.575130807984, 651.592283818259, 673.158617615146, 687.515611484782, 655.002723948635, 666.821080957847, 679.807804085976, 668.444238070275, 652.021862277506, 703.403209275991, 678.29619489522, 647.004296021414, 666.146485907242, 664.353991869957, 645.426231835619, 641.844318653002, 675.693210104712, 648.330659936321, 663.928852402659, 696.713288973279, 658.763634839242, 675.885882398144, 682.036615586275, 679.129405806476, 683.402176062866, 682.144835766196, 675.372036447573, 692.113722981441, 663.311722197425, 661.729198966898, 690.328597605188, 662.248539703132, 661.574506991983, 685.659620545743, 670.471599675504, 667.599935089985, 644.973302985366, 667.035313768363, 642.171951115253, 647.171119378205, 702.214807196768, 663.759656567045, 678.614346303758, 683.934280372438, 668.959682593781, 671.083544770723, 646.117963752259, 694.665984273966, 718.777176495573, 661.800225918321, 665.004885084375, 685.351364972394, 645.736472207085, 657.795547308887, 666.393695256128, 660.131348286484, 652.917190411806, 676.311578650279, 653.395947771791, 670.822666798892, 667.757447391212, 643.653022361598, 685.044946727924, 674.302923318557, 672.921971824861, 639.339073431244, 680.378680762108, 700.910783347602, 684.391323690575, 655.990774289018, 698.926641222228, 676.981059575273, 687.431461256909, 693.670343079556, 685.846044802122, 670.52956258776, 640.898604461878, 661.789807732465, 655.268770612172, 652.998971271055, 635.212754135753, 679.66054950207, 659.061399298742, 680.954089415173, 674.717514371853, 732.734460361846, 676.314915616415, 698.311359359772, 689.379370701523, 688.047613057764, 655.101048953736, 677.663244848916, 653.727265065323, 656.722744882611, 676.632019776466, 694.43298109137, 666.88361196841, 659.808152266253, 679.942411638602, 710.5007647171, 650.407642532798, 684.636502271023, 673.055023073627, 680.388701159869, 682.350044391963, 646.142256238171, 676.992766865019, 703.575383524678, 653.512737494969, 641.694213670214, 673.765147034803, 647.685636723817, 689.552797936332, 646.477270403332, 690.631396461878, 669.538472606405, 665.901995259618, 647.060413265764, 670.477686373213, 689.103394135841, 695.797303667859, 691.338761347007, 670.599771032071, 695.007126190938, 686.180289880142, 633.679325913577, 662.905826699061, 668.647923194785, 651.373169058209, 682.527433918116, 653.2768673195, 652.724248326283, 664.939220270042, 625.769478405599, 665.207857973725, 660.199323451866, 655.291496013849, 660.704102881923, 668.446207750608, 671.906192673113, 672.516425403315, 645.993382229787, 681.943297972353, 631.578903040515, 635.907007007632, 684.648993372968, 687.145352231164, 684.936237420036, 689.569864870524, 692.419544106067, 687.22537440165, 648.203055813424, 665.502823440222, 673.26565648513, 648.299772495424, 673.432526699705, 655.963617383944, 670.292627185231, 679.280347644754, 678.561480073291, 642.168843582858, 663.354141409987, 684.747526334704, 647.858709802911, 697.814882521225, 644.991404961, 676.946536389033, 664.770161533747, 684.836932847351, 678.747663993876, 672.688432782249, 665.73202388951, 677.587366231089, 688.615666099674, 669.092359707893, 669.22009958827, 647.523144125591, 641.894279166304, 694.510430170724, 655.837781835001, 651.521076594607, 652.156204856005, 656.604060007596, 696.146926470666, 682.852085640132, 674.917850874169, 663.231301966609, 685.394514359939, 682.83926906256, 693.351790027234, 667.846648959382, 668.436920103092, 658.542403482262, 685.569509767476, 675.630493617845, 665.015877485715, 676.786560351026, 658.725017110688, 670.091352976014, 675.319784561134, 656.242602087618, 663.990688363984, 701.137588032692, 695.925795183385, 675.411773145406, 688.111334683905, 656.98461576795, 695.410031104409, 674.484087725107, 701.231159822276, 641.784004205215, 640.112202526466, 683.187726031852, 682.222630411725, 675.98530408034, 695.185349547119, 644.334682846225, 710.341880266983, 657.596774965942, 659.343923731603, 678.197868673315, 693.428008433247, 724.271491415496, 668.609139569504, 661.090136684661, 666.071533306293, 674.620219153588, 675.687495053602, 676.322377685213, 657.598117474061, 659.054325901077, 692.127804666246, 693.211514417895, 649.755038138883, 707.349094679318, 694.429745579611, 688.274417005348, 658.877724091789, 689.217878340322, 635.760002988701, 670.477513885915, 660.615413076567, 685.544856496884, 685.503622639975, 686.284312474395, 647.341638792819, 697.292737157196, 702.355825216117, 664.803624898047, 636.12644676827, 658.32804027046, 671.728909938864, 645.675025403761, 643.063657850333, 665.649071990012, 679.028735890786, 663.378881647471, 686.05321128872, 672.782422099771, 663.069401985071, 679.523988995871, 647.111179891313, 676.50220055732, 686.144589725102, 688.057038886215, 673.695861528831, 695.337374563461, 669.919439664122, 664.26149353545, 695.508119955969, 654.397823876001, 685.103532161923, 676.419292707606, 649.401150753646, 666.830492727955, 662.096217740332, 657.864593168619, 657.438845174239, 691.115972035854, 664.507067519575, 673.130268912216, 679.254745448518, 712.119094822068, 663.319580145323, 658.301584249192, 678.565867286431, 675.660825118984, 665.408337232882, 659.363947738916, 700.514494226928, 664.191898534524, 660.193069399676, 704.760782598391, 660.236487153817, 640.485266015973, 656.920675688527, 678.775708845608, 651.4245823754, 672.545160556548, 663.244850664322, 717.064322321917, 681.479274952331, 699.803214669993, 686.79698777091, 678.942358699784, 680.038472063923, 688.408056162661, 654.908198417671, 660.257981144041, 686.08549331183, 667.175615620564, 693.074536229184, 664.090423491316, 674.303888393364, 667.290860923559, 685.313959133801, 679.023518262361, 666.128437130315, 656.525518360904, 672.228919973221, 663.221526760916, 646.247735259293, 650.627506610771, 652.369099725644, 670.842742369172, 676.756842031188, 654.603052037474, 656.240373750708, 696.472676311318, 668.083758594584, 651.688147270985, 661.875092779215, 660.802806973349, 650.792782626008, 651.380132442173, 689.672029727076, 683.037974255891, 674.267129284372, 685.143985860309, 676.075248727957, 683.664956039832, 664.025497375529, 678.817994260929, 629.795742763345, 676.438047255206, 676.30317863051, 667.39984678182, 644.339412166835, 651.930700611092, 676.293480531676, 646.292857482556, 678.175919117126, 660.949013661874, 690.620262323639, 697.602781424249, 647.33766950327, 666.64770572036, 695.256012569259, 652.114020610389, 673.279141308487, 684.704732363689, 718.998408819292, 664.868449858884, 677.498878714884, 701.689634872936, 664.398619611026, 675.264919301603, 688.233232557859, 680.538532420888, 654.6941459329, 687.711135960405, 653.310669189575, 696.055069238471, 669.124878706585, 684.785904929245, 659.978949704831, 627.221941879388, 659.32477517105, 675.658145601895, 656.333133019786, 678.386672406033, 640.797627443399, 678.388144078796, 679.153060765483, 667.315388561101, 678.307845103228, 677.46783503685, 689.761638698147, 642.349173259508, 684.704662236279, 678.050921931532, 638.554863633874, 671.542010945374, 657.576517902516, 658.442357047733, 662.146865531565, 668.883647855406, 665.457685424434, 672.321626038635, 652.447611320213, 687.031099121764, 679.345460827221, 676.784935172383, 676.380159070531, 659.950562457413, 669.886880369394, 636.820227644328, 661.322123540874, 654.338994387271, 652.145799749703, 663.725843132839, 685.9369095365, 635.378477765521, 669.282157424403, 673.017654086925, 675.452981103517, 682.58892502005, 648.026285065598, 675.138594246651, 666.077216369567, 654.730438301933, 674.189527961612, 680.165954987705, 728.950910757007, 672.74328502706, 695.359848553534, 658.511903669821, 647.370314163286, 646.510642413051, 680.276750307999, 659.823426418882, 685.020496384787, 660.06460203203, 704.041104565767, 655.228765185814, 660.736186998597, 662.912116580267, 665.80936175786, 670.440747879627, 678.268260294097, 694.061802537376, 660.105010805762, 656.929366464351, 667.077877685319, 669.988267350116, 686.727730690588, 673.165165509652, 664.508906123296, 671.108905066538, 671.141501922535, 675.729848553104, 669.58378407682, 670.103841781782, 642.002751442718, 692.277149584544, 660.813707392114, 651.773236266382, 651.779999169587, 695.040478493266, 656.270115764719, 696.811256109189, 668.001186126991, 652.814849329066, 675.028700498053, 652.841236461592, 632.865932890604, 686.719955903886, 676.009322891811, 670.285267152426, 673.227999327397, 668.666337070494, 667.952874889708, 645.149603362532, 654.097691503549, 648.458282231428, 698.440881700181, 662.352973489966, 658.109806727256, 681.366045743036, 659.419485613507, 680.639600005113, 680.787360031769, 674.037883741468, 673.371520284574, 646.722850052463, 676.395302179665, 678.329836405836, 714.764850881093, 665.032276897282, 669.862691116851, 655.299420822012, 687.175020166178, 672.553517094014, 676.819147040528, 644.546643033727, 698.876830337303, 703.786576074092, 660.583148669351, 677.415111628495, 674.589038969139, 665.409342723188, 683.170438361872, 703.015104817521, 670.505061019667, 685.99318120857, 680.64979802528, 648.327293434269, 681.000851916258, 650.251172548599, 677.32156431766, 674.506225892893, 675.1573731578, 713.98885585964, 679.089085550909, 651.079723472709, 665.571443210053, 709.436969284325, 674.719314346321, 663.162149264191, 697.862788268607, 662.829618068747, 680.029599323993, 663.210141818677, 651.402983429975, 676.778187264265, 669.935908738304, 668.712050789252, 643.116541532542, 663.061406826734, 676.831452201511, 671.332787538077, 661.377439892236, 665.125010449264, 693.780488960788, 672.567464752761, 677.026683591514, 691.958105339451, 673.208860455913, 673.123948781315, 674.385589582442, 658.734586144583, 675.577520618316, 673.299445188414, 666.137148896487, 694.92663471333, 669.552854148902, 673.121831030645, 686.912855201272, 679.953755325692, 688.803436056097, 654.343591809208, 653.890212493801, 691.28484226839, 649.151702645089, 664.798646794049, 687.961831671728, 682.993583171355, 657.689205537087, 672.400514777686, 693.604440410233, 673.437514045317, 667.340267907277, 645.190931195682, 661.783894237332, 686.096909340709, 641.30861508327, 683.067584296291, 684.342872390054, 686.439413136473, 712.765625677418, 658.243410563431, 674.898078268905, 677.943570946969, 663.031939063, 659.462648189662, 699.657075950382, 702.037853359037, 669.471613752052, 673.050581922141, 703.842587672219, 694.286533138794, 698.357738050113, 666.450813136588, 686.789017823143, 670.990102153555, 647.000866596865, 674.318159905971, 700.604001826542, 688.818658907934, 654.871804858306, 675.747487319333, 665.659511304336, 678.968038694387, 644.516569172406, 712.147099728122, 666.623795454086, 686.611864755221, 669.270258891934, 690.422799755326, 680.795323962245, 679.903187036849, 663.148479813672, 670.186408080153, 698.463234563171, 652.809219470253, 656.179606701371, 686.641861135603, 634.897136302689, 685.987766172707, 647.370095669826, 688.011070431287, 681.464784660348, 687.276849382889, 660.200558884079, 682.965714704666, 671.864369477027, 682.807099145328, 673.05772252317, 676.420748140729, 706.423960563033, 669.672359399294, 703.890676320147, 674.145424783747, 658.868702592917, 672.519281696805, 685.120640893465, 675.251231817094, 654.84784799018, 704.50338488143, 645.797297784682, 677.595003985569, 683.413523358911, 653.653251505351, 680.059807298867, 707.485328943977, 672.626556646421, 667.416832947416, 685.992812758293, 668.432001146511, 668.870150620038, 687.88428119429, 680.633884584103, 670.932317008903, 667.227701130985, 666.740957666712, 672.815476295423, 656.658397927784, 682.722577614979, 658.68125676047, 673.071347905482, 684.618866088421, 652.838203160658, 656.598101089903, 664.081832802086, 648.970888013611, 673.342544442815, 688.864405396203, 638.078953948775, 692.662246852872, 663.604809959735, 687.846065511438, 661.207546299691, 681.350895185683, 682.917278842005, 662.318059275267, 683.593881204968, 675.279473569831, 676.219262788295, 664.455307059295, 684.085034819717, 664.114373414716, 702.079235196754, 657.36092412591, 681.493432214854, 666.897393184402, 681.588172420156, 670.731717528295, 690.260801713341, 668.63564361901, 656.771031150551, 672.713577857165, 653.1515285147, 701.145835662545, 670.623914114792, 667.654499363081, 700.044629131389, 685.324460677899, 647.985765771225, 671.63655098445, 695.664524635269, 669.198323898118, 682.648100156538, 656.923039551961, 671.287632041552, 678.815267667864, 674.590295502909, 656.084187656931, 659.023138436566, 687.888002506274, 656.254541309664, 659.589458726156, 684.013990775641, 648.22476173846, 704.438430739938, 658.823796208742, 687.285068257318, 672.896341032175, 652.44075050119, 671.691732378121, 677.13066770041, 689.959602094511, 679.314639987362, 636.205608808911, 654.971337262844, 677.768208726676, 648.394401949785, 671.810743687873, 648.848782627277, 699.050062473626, 665.199868219435, 682.226912430962, 694.918541144964, 686.06992883603, 676.855758127154, 687.451429753138, 675.697688453217, 684.385005882249, 651.948460358609, 654.423848386264, 704.738202614253, 679.024584546677, 662.78855534495, 670.405472952557, 701.182416617292, 679.994125420242, 676.137376116746, 662.664496492381, 650.881882669503, 678.374917585551, 692.811462297492, 653.289286933994, 669.954633251677, 678.497616142775, 643.770673929135, 663.815150217674, 667.790211044149, 694.710485891655, 677.813244143701, 682.446282586633, 677.038120301758, 692.193708569978, 708.118039323289, 706.64869687966, 632.142984011493, 652.650220409626, 663.338324395709, 648.447980875201, 650.987314775152, 688.794492821585, 679.917278282746, 660.925817651997, 697.19038228387, 646.849594661694, 682.66949627786, 656.409643968736, 679.611064181724, 651.883067496237, 640.467187944803, 649.02704505609, 668.498809957562, 688.263777944045, 681.10660446294, 663.265548052381, 688.277911958771, 655.201307621691, 697.413305162006, 665.722107463635, 683.16974394647, 680.53718741863, 694.17126943503, 697.388640204518, 681.775868948788, 665.876950124749, 673.853650062268, 682.357831609487, 677.446868124115, 709.893138755433, 691.141969232102, 667.07476070783, 685.097972858933, 676.714763996178, 668.994716676412, 678.652869679516, 670.403363353713, 672.853402169448, 657.427726833279, 665.02388127155, 657.426453291107, 644.285317403804, 677.746216334789, 672.018907814546, 689.918477818193, 686.264136953506, 636.874169642002, 663.058459509189, 675.469370408902, 694.901089478777, 644.066519969066, 656.254307413327, 671.80980755604, 696.352835171756, 659.045054866937, 706.333963101872, 684.39861433984, 668.653146079723, 668.213810447665, 680.914399270798, 675.447945613349, 696.991162608897, 680.406055476724, 673.350071021507, 663.379396795443, 668.255536343166, 664.887331940103, 698.91916155942, 676.206367580518, 654.765722930754, 688.629665660837, 702.870575851198, 665.838389795647, 684.425580131866, 677.647052182884, 673.987554124968, 658.008879182698, 658.658547803269, 675.131867655698, 677.441242603639, 702.050940291517, 665.024981377234, 660.619204591883, 669.630094651268, 674.192697811986, 679.786905031669, 683.252592585959, 673.724576083019, 677.835130761989, 663.4769004751, 649.680418756563, 732.95867064911, 694.279647061743, 675.213691759808, 672.724703259326, 673.522759499263, 668.169772408938, 700.132310599934, 659.169262018415, 662.527124784598, 661.503913620685, 625.750745638077, 690.243275149209, 657.358885849412, 699.518383018936, 675.293116726598, 669.996401307515, 700.598477020853, 660.832073708708, 661.024152871794, 646.073659617558, 691.198967464689, 681.543970622523, 701.58762355439, 688.628709479501, 687.461963008152, 662.149410835433, 654.409855909338, 666.667060707039, 688.766995871673, 650.726024513528, 698.233264129021, 678.169033175749, 648.609067923816, 689.559462570292, 680.868372708924, 681.113001251509, 682.081604756045, 673.213277024965, 657.695542282235, 675.864203849329, 663.378534835379, 669.731733336037, 661.178444243992, 658.382745438326, 672.188618733558, 689.689145909045, 700.751225130241, 684.19539317186, 656.374814258704, 687.172203179124, 685.413078319956, 657.016511494938, 698.651855267462, 667.981622772627, 661.122512805579, 668.082200028735, 660.76787897753, 638.805071965604, 640.389048885879, 679.478177026193, 666.73693970671, 655.508340103575, 686.488196329334, 664.518932108842, 682.937176301847, 674.98549124699, 693.644268267271, 675.195576483679, 665.424443169565, 674.310884693377, 685.453675947928, 666.460177942977, 703.587218121671, 648.718243971802, 689.702463773706, 678.938125446227, 656.176370363394, 677.757243027829, 691.507529974327, 678.071889290877, 648.072822643184, 713.5358950273, 665.626060819458, 640.074248125363, 682.270462305273, 674.509998544606, 658.620112097689, 676.298445328066, 690.878460272687, 695.758350214797, 697.468172224585, 661.021868837899, 675.07187939443, 684.16235444493, 661.845748191444, 665.476104296831, 656.092487894155, 687.950691633574, 681.509794132097, 684.398175115327, 668.160501910442, 673.064087089223, 689.104078258066, 651.776126243656, 658.566915733276, 661.895504255446, 687.392854937162, 673.168039626786, 673.029880463396, 677.520127076781, 649.2715507894, 691.836509984437, 675.519643035805, 664.283136630585, 681.0962089436, 673.540980563134, 657.059449851172, 690.150501939528, 667.039987123017, 687.472706763332, 676.119299567654, 652.154478631005, 686.544515288055, 688.73663520947, 693.338406354946, 690.587274962648, 663.960002791943, 662.773883830119, 657.598338133193, 678.36395243475, 680.671614273366, 686.37741199719, 669.74746553481, 667.692645176929, 689.129030791358, 677.987925797406, 658.857129406022, 664.99052878457, 671.204471477267, 693.616693450411, 615.561159624998, 667.738397583197, 680.533173542447, 681.161251069444, 697.452984963895, 661.120645454462, 648.353691041492, 650.9409847515, 666.902097570015, 682.741508562172, 669.028143132918, 685.449546512196, 679.131301057816, 690.087209706258, 667.747413459187, 660.79047686664, 654.518608630954, 655.768917642853, 660.681436751292, 695.270752943424, 651.621786649639, 665.47996407429, 643.388410942512, 698.437894545543, 699.155436083661, 680.558467624166, 656.001141006019, 680.452350413163, 665.303384481185, 655.814642603562, 647.009669335189, 653.804909415799, 684.183040133245, 676.163982390539, 683.844176697192, 666.020937045025, 685.337118742321, 658.435382871114, 638.021569952168, 692.400600999971, 660.799328432688, 649.878751436564, 672.789795680171, 641.703697091487, 654.877192170485, 670.999987663487, 691.646842306461, 675.649312992079, 666.083720253223, 680.015796150576, 680.357052814167, 659.578302292651, 679.787929036572, 701.562002424057, 680.097631059865, 660.507408668338, 665.063086096963, 666.047685467375, 714.462413942593, 644.912039628743, 663.039512385857, 682.890488612275, 664.884407911139, 660.385654262708, 667.693554585509, 664.196853570866, 643.413002439118, 693.133651384542, 675.586457593124, 652.220029541985, 651.636720902506, 655.616315019639, 678.70490399789, 673.258837003802, 674.679273650731, 673.77729640319, 661.505440090941, 675.378302381589, 681.570506638052, 674.487700769178, 676.23421224595, 699.15548538858, 632.94229029581, 669.205427228797, 665.371151658061, 662.560663912614, 653.478252237035, 690.964363351072, 674.824647495039, 671.6783494602, 672.178654834482, 676.440375666488, 691.920935996119, 667.282008398457, 676.563105605532, 667.54415958793, 647.017438985786, 675.359850092941, 669.621576258581, 669.200977725937, 659.583245240413, 668.89865216993, 683.876441768119, 674.639013997452, 674.720294837526, 668.577083106338, 656.940147812407, 682.195529888957, 692.608092958785, 656.095693495276, 682.266970388245, 651.692380235143, 640.409135201784, 684.447286950504, 641.304828323911, 659.800320878353, 650.525315604951, 699.075439169334, 678.509880599681, 659.058794316053, 651.319093386054, 687.090480886589, 663.092698042718, 703.858714565818, 647.059432424521, 639.109719210369, 693.98012574288, 693.695058109132, 629.192474166226, 704.42408910883, 687.444731045785, 661.294683361496, 674.272270441393, 680.235693378004, 682.402404130886, 646.072526358745, 663.401099347474, 666.21906796118, 701.435695239838, 677.731362558026, 633.954283984185, 664.078438661828, 670.791048060017, 664.576949859935, 655.66503114495, 691.252262576772, 662.724090251813, 662.989658066618, 688.287678188231],[519.97621990126, 527.544873657222, 520.669111099315, 525.258599882218, 523.702077056645, 526.576674213905, 523.207192776352, 523.661213573809, 518.343710735832, 526.355812336679, 523.452349695354, 520.408631932359, 524.899240986437, 524.69702381502, 521.671584575823, 522.885648896661, 525.399829336743, 521.111073923414, 519.826547565338, 521.419311915141, 516.720961340502, 523.230428651293, 519.641203577663, 526.032298770995, 519.160255905323, 521.731951568373, 526.424105222589, 518.059718968069, 523.980442127114, 522.642578184612, 525.569866296017, 525.248519908275, 525.492657046803, 521.989666106246, 520.818607952865, 523.067950029486, 519.680419969622, 528.936852673565, 525.10080321419, 523.544339689561, 523.141294315323, 520.776604073253, 522.943922245477, 522.512778637315, 523.877172731872, 522.086362830921, 527.818442754762, 525.034801560094, 521.826398935573, 520.328511988459, 521.658780858469, 529.318716815292, 524.964049345146, 525.256058521777, 525.903042741832, 521.477718155105, 527.271944847659, 526.983249371688, 525.266843449368, 522.903072193857, 521.210808683447, 521.917412464342, 522.098022938929, 520.31546915217, 525.33933397783, 523.998651790107, 524.928970318478, 521.192743835974, 524.03047900315, 519.361097937356, 527.950538779619, 519.24452239308, 529.288455001253, 519.710437618438, 520.653930805738, 520.780501579436, 527.668808177572, 523.216455362075, 522.786125318344, 523.744748275226, 517.013901439172, 523.584313066158, 526.081493406439, 518.153112236632, 522.399982784847, 519.150074505023, 524.559333192191, 521.194507927499, 521.329212514489, 522.937599605388, 519.520612422791, 529.755717333412, 523.749464789217, 524.69811772971, 524.1163597112, 517.941768991157, 517.134118912409, 526.634555585154, 526.339801511055, 519.285774796059, 521.708249720335, 522.085412335121, 525.250227244195, 520.552378962884, 528.219559219505, 521.47714156262, 517.619262737298, 521.127732065105, 522.00639726262, 524.544655501101, 527.690993577284, 521.737070663888, 522.98814502379, 527.615069694286, 520.775676632029, 522.301894370189, 523.084485646787, 528.478950598182, 522.842238066013, 519.58958925563, 522.862978518343, 519.921215759862, 523.804688814129, 520.01637570098, 520.422381131541, 519.766878844311, 526.506579159704, 521.288159946399, 522.923219786391, 524.47055336916, 522.780343882865, 524.782320667858, 524.653568460672, 528.636082339613, 521.993508862776, 515.170803570359, 520.301339536485, 521.510561364331, 517.511960611802, 522.767422972716, 519.265834536963, 520.424234601914, 520.733412497798, 523.039719496571, 524.251742283294, 525.060641540863, 518.709855443661, 526.261908919097, 516.835049028796, 518.43402997212, 519.681189352042, 523.675213168557, 527.508499823241, 518.418819439613, 522.080943129051, 519.229749088791, 526.865086376309, 528.932626304837, 526.496542393192, 524.992629565243, 526.908441251618, 518.92075823704, 522.580251622307, 522.683826076747, 520.854821331863, 522.528392618309, 521.063634098981, 521.943443258454, 524.652829655068, 522.502014102828, 515.182394365223, 520.285848178272, 517.446096877038, 531.069873258546, 525.019004700075, 524.410328720692, 517.769060810409, 520.378057915228, 526.494526296659, 521.50586512037, 517.952292869021, 526.62503832838, 520.663488710662, 520.103798893317, 526.734797371083, 520.387304931449, 526.462507431282, 519.460158090989, 526.20883531497, 523.971209245637, 523.268619323513, 517.134819707063, 527.078998718157, 520.785232971136, 523.115160392332, 519.509654139855, 522.501654911246, 525.438124492673, 525.879117774648, 522.626530969936, 523.781204146639, 525.061187180381, 525.963596428421, 522.733070902182, 520.717601605237, 522.702820585724, 519.024381439863, 529.703357448843, 521.422986252982, 521.107663145844, 525.122181736371, 520.556009613387, 521.480949398568, 518.883185747618, 521.409927781409, 525.136613202856, 523.315818695522, 524.448062844168, 523.828754433403, 520.61198617666, 512.835944960502, 519.70284215297, 525.983910831597, 527.357009415906, 523.06376710841, 524.880998138628, 526.071470887392, 522.434133868347, 523.38529953956, 525.427207852577, 522.447279577093, 521.500714048732, 521.044124393467, 519.712091122712, 523.117539071789, 523.030721880049, 525.700089684438, 527.623895383582, 519.818924266594, 524.144516790765, 517.828186464236, 517.456737603886, 522.475039158227, 525.450629259215, 524.181133508706, 527.166831291269, 523.180345837616, 527.480919733434, 521.012862218048, 524.413493056485, 529.49826955029, 520.766540653981, 521.719516735283, 520.04912954003, 522.015780584701, 521.878138828377, 526.248931528206, 524.000805064659, 522.21083144878, 523.485632465375, 518.566108301777, 524.980608951918, 524.887672956268, 521.534068130579, 521.914226175856, 520.498622468856, 526.559932360265, 519.150411082679, 524.120556939978, 526.218160287763, 523.823256572927, 521.481022673626, 519.649581701503, 520.551261459048, 521.370068128383, 524.875193939844, 524.684472607398, 523.08135944522, 522.913121525074, 520.034905996823, 525.639306488312, 523.741273302161, 525.433495630352, 523.590614557074, 524.497644377303, 522.341930374213, 522.952253383656, 521.883560447056, 520.770526504493, 521.148981871123, 518.204230700235, 524.063602088774, 525.074130783738, 520.434886680742, 522.978265372577, 520.569499962794, 523.062037291478, 522.869743051917, 525.620191916613, 520.019167271449, 522.764090402424, 521.326848878523, 519.593777049981, 523.274581253702, 525.438050934048, 528.42717535562, 521.886374220359, 523.371561324838, 517.155901499187, 519.359650536161, 523.781576476539, 520.938013970763, 526.903986276246, 524.908433294995, 525.599312077444, 522.909919439026, 524.299734400375, 523.445320681514, 518.351244315613, 524.031259180476, 523.152136612658, 515.275095475063, 519.072078088928, 523.34827145264, 527.934187826724, 513.964723306339, 524.655094886145, 520.019938908215, 520.632960365786, 526.906382489908, 518.542399741724, 522.185977481585, 525.961231690418, 520.270655638747, 526.865032703225, 518.381028911841, 521.826884404859, 525.537757606794, 523.635731655072, 526.440062012503, 519.311940822069, 524.639542018865, 517.762859960728, 526.482751634491, 522.26874828, 520.062652017766, 526.165893250009, 523.240621276099, 520.39308565544, 521.353273169796, 525.794298335855, 523.541856325744, 518.188828370206, 523.339807716102, 520.128483815337, 518.929710831718, 526.075398557635, 517.867222485057, 524.681194371597, 519.223760118362, 522.221354867343, 517.482023893559, 525.64502199092, 519.804107671145, 526.318280888785, 524.125586231619, 528.395356866688, 523.597619419763, 525.151385481087, 525.765717679709, 521.555396497844, 520.206847074403, 529.105343523801, 522.216644716116, 516.293641152258, 518.140419199252, 521.313850596002, 520.273339700213, 522.344605862139, 521.168082142813, 524.261610716241, 526.411448538952, 524.875991337156, 521.877873029098, 524.584479234411, 519.536046448826, 518.271051525083, 522.874203918475, 518.514645684754, 520.875165898651, 522.66946449437, 520.472398557087, 521.652762349899, 517.534811682261, 522.988867827202, 520.584776730636, 523.611803683608, 527.231679997376, 523.352570186179, 524.270465424583, 516.771067532582, 521.336096920801, 515.508528971048, 523.024363536376, 523.900110908894, 521.616209026063, 526.235847749865, 519.708324503238, 528.131092476856, 525.094391173511, 520.888017359287, 523.696676928567, 523.133630196452, 526.788482519822, 523.951606215055, 522.434582098819, 525.45070243087, 520.95063045606, 521.131795666601, 517.268920762649, 523.281559377146, 525.767039887431, 522.236156101146, 523.598398476244, 524.701057258125, 530.406065626284, 521.327430500859, 523.397821004858, 522.511944460706, 522.681661178748, 522.200125617483, 527.410235515652, 523.784281499478, 522.461318841148, 520.893704449954, 522.652670366275, 521.760777852372, 526.336213791655, 527.167600586346, 520.16573095373, 519.690325810974, 512.829990958546, 521.051115001426, 526.416457129814, 520.910204722307, 530.027795342035, 522.179056300969, 523.4473673396, 523.172361034061, 522.106990922124, 525.310911247561, 522.547492783788, 526.32045482541, 528.908920807571, 518.561936981809, 526.19794330478, 521.917051029784, 519.303951237647, 524.25317050667, 522.96339318068, 525.670420882457, 521.157735343492, 523.579028315889, 522.876636165022, 522.404773194337, 524.260215142506, 523.453469973147, 524.759187949315, 523.036688636069, 521.995019985123, 523.946570020285, 522.054118589964, 526.412588825452, 527.723788864209, 520.643554624406, 524.072767117421, 523.381324251421, 519.962191184358, 525.651570203309, 524.259149492014, 518.147469318465, 526.979639808968, 520.193944712411, 530.628363436011, 523.52565458233, 527.686808067367, 520.541739877361, 524.651200455724, 520.412063515013, 519.812903836621, 519.86991371018, 520.416785314126, 520.744058901197, 525.189721518478, 514.657105434243, 522.516005340145, 521.89440457847, 521.9108735549, 525.109348874445, 518.947354763229, 520.793512143518, 522.629348905086, 525.821454818371, 524.007585252937, 515.554887972863, 527.918185881715, 521.423713898005, 526.510155759244, 523.045556592155, 523.433801230702, 523.643238906229, 520.911016959858, 518.325719229081, 525.045943068051, 524.092434764563, 525.167503438123, 521.038001905917, 526.605246172077, 523.790933295901, 518.690357374611, 523.959987603646, 521.302644088029, 518.107830773924, 523.747969604664, 517.058395594821, 524.175571882906, 520.777389218795, 521.059650669279, 521.983780678723, 517.700258916937, 517.505374044848, 522.585406820473, 524.240932131135, 520.456303168059, 525.568752463782, 521.095320105058, 519.609911092339, 521.211682987358, 522.408892745322, 527.061541822099, 520.75887972677, 525.713016485437, 526.816991607626, 522.26933157439, 521.474824652335, 522.725739192047, 528.354915635632, 522.935757216555, 526.132927439291, 524.193074904225, 516.508396419309, 521.031262962279, 521.17152780038, 525.177032050511, 527.487437029429, 525.359699378785, 521.312845021533, 520.757864537016, 523.06495845394, 524.211565553508, 518.743315973182, 525.22143666902, 518.469640629289, 521.781821804383, 520.679072850646, 518.316599765127, 518.220729617742, 525.417261677283, 523.558537215266, 522.229812775094, 521.347363045739, 519.990276820693, 521.000525815007, 519.77090667159, 524.940631893424, 521.404671934407, 516.705914066197, 524.82151114447, 521.177623518037, 518.525119570041, 528.105736307255, 520.024641424294, 521.974603958213, 520.175721194896, 522.528607133177, 525.152333441168, 523.772859263537, 531.610363061222, 523.530555728913, 519.957577748589, 518.733119600624, 527.359129827174, 527.527565740537, 524.004496327326, 522.440484093226, 525.314525814142, 521.664062502765, 522.744873565156, 526.79070056043, 519.901270187024, 529.327144333264, 526.532738909745, 527.576835770977, 517.751315351274, 521.289566065035, 522.834065617231, 522.855407192695, 527.295154546517, 519.986152792053, 522.231215680229, 526.850898135071, 522.137500796062, 527.203656536763, 522.308271595107, 519.953956619595, 519.565886705206, 519.80242433051, 525.479741035415, 523.669866573506, 523.859519717446, 520.184215979974, 529.337906280547, 525.925166709033, 522.803229255595, 520.640700080484, 522.107622653598, 517.425321204678, 517.805335178481, 521.087821903906, 520.967443448738, 519.967186116198, 520.844155641437, 523.311414067849, 522.626342133025, 526.909624549516, 522.666809133109, 518.961630445978, 520.346447361096, 524.087566703146, 524.030961783173, 522.706782792992, 525.225834498606, 524.793187960813, 526.454682120554, 520.884970379623, 518.093386061531, 518.933779599447, 522.875101800506, 520.087479846484, 520.253959265615, 523.579281213238, 521.591910461427, 524.382739005015, 521.374798533813, 520.803958590413, 521.334088176305, 523.57058244239, 523.866709586543, 515.984572515121, 524.537601283056, 519.170597916037, 522.887689536644, 522.556542538452, 524.389170493462, 525.313331638914, 522.220954665042, 521.10934144495, 527.417337071351, 523.698320927639, 514.684027678457, 520.859994505917, 523.308974864091, 522.797701177942, 522.987584485088, 523.790418546352, 524.121496743785, 520.567237579964, 526.338162549097, 520.276557026701, 523.975681850512, 525.119150654271, 524.533205840762, 523.264735397846, 530.50807768134, 524.514260801514, 518.07791375482, 519.245595904611, 523.031712410438, 518.439286824293, 520.967048038153, 529.355980711514, 524.051852233573, 524.21187314, 524.802192650365, 523.354500436904, 522.524066056, 522.157156270709, 518.003612117576, 529.8807540586, 527.146543784784, 524.765134933305, 522.944290983334, 525.439402240446, 526.007799538085, 523.384521214823, 523.99070842638, 522.442513669478, 519.136736934513, 526.186447324545, 522.945985100363, 523.917244513543, 517.93664840669, 520.947660401589, 515.030665595325, 525.981863114628, 520.72685903893, 522.998208004483, 523.722010813422, 525.086468180937, 524.749729694504, 522.828512326034, 522.80685154675, 523.786084344982, 523.337012353671, 522.587448559552, 518.51362033814, 523.256032991167, 527.00662624211, 523.632858796604, 520.212870572555, 523.947848051382, 522.919094260732, 530.130583892698, 521.129982741518, 521.638015207631, 527.445606331594, 524.49850960629, 518.902986094724, 523.061047653223, 525.492092089587, 529.090229385187, 521.472789596017, 521.617544419944, 520.317218495104, 526.037322162491, 525.783869392078, 530.579006894949, 523.347477893165, 524.824579346994, 526.675627208255, 523.889302318175, 525.622744875606, 522.002418102731, 521.357979959474, 528.099361994666, 525.137327546608, 520.282663497253, 522.056090443418, 519.330603704212, 523.027721094139, 524.460526749693, 518.797739966562, 521.525878457489, 518.496463757271, 524.056512326305, 525.002832334911, 525.51230283976, 524.393017052478, 522.084399697115, 525.124343300318, 521.733010145656, 526.480514434, 522.228214615196, 524.40275622187, 522.198951667596, 525.030895719526, 523.683367971815, 523.511832773307, 518.176317350974, 524.283792314861, 519.621379542978, 524.049561849361, 520.919965651351, 517.461402044485, 523.904002863857, 523.255896169019, 524.602248260941, 521.941462213249, 523.178173022213, 520.416104431609, 527.743579886247, 523.657497267074, 527.551517357161, 519.890140472838, 526.558516915358, 525.952009743547, 521.317497402577, 525.339851307284, 518.320944203506, 527.268777633948, 512.355472838723, 517.99354085918, 521.248448609153, 527.065571243315, 521.368559342633, 517.429910073542, 520.51152738103, 523.82669388838, 526.905591080931, 522.733056892088, 515.819690017839, 527.396063948852, 521.723043307168, 523.372040634665, 524.558712871266, 525.442736974842, 516.623769850071, 521.323087362446, 524.564563499836, 522.763628870856, 516.450182904027, 519.920175362419, 523.538148005269, 518.898971971398, 524.139151948742, 518.064499939898, 526.987722144546, 529.650077276249, 522.458195280625, 526.026798538972, 526.86190171584, 523.861001487982, 518.322300399632, 523.973021073801, 523.02225436042, 521.706902527566, 523.365499374949, 528.562206015447, 524.317940924837, 519.870878019936, 526.598112176628, 525.344152440543, 522.65664135557, 522.060753346541, 523.574883529517, 523.174510861508, 520.39009413089, 523.068049563683, 526.334302661354, 525.014469567179, 521.251652031195, 524.275480531021, 526.057125481115, 523.268859985303, 526.087628599163, 522.774892168527, 524.492883723733, 524.368197155514, 523.9842683715, 525.080544870235, 520.434446343759, 521.636703755317, 521.577031492195, 521.293020188347, 521.86761777002, 522.774256755536, 525.304545226917, 525.523911877173, 520.96508729984, 520.036257857376, 526.186601104595, 524.983893666309, 519.757301290109, 519.382840211838, 522.275713485929, 524.543190844273, 524.35208786475, 528.67382141503, 521.444086883239, 524.691269849386, 526.482512569459, 522.981483187454, 519.612898237346, 521.296752984116, 524.726575909003, 521.539698048077, 521.53871255151, 522.844518914095, 521.840435544038, 518.371077046172, 524.701019605957, 525.648467660911, 526.48899342685, 520.276531540699, 526.872300141437, 517.111280807849, 518.042817438854, 523.780052753777, 527.747243615868, 524.1894512555, 522.863651683, 517.816151072578, 528.371387985946, 521.170648356091, 526.84581746304, 522.087529010621, 520.029230988496, 521.037778399756, 525.880728992359, 523.282030926611, 526.602340024738, 524.111927096999, 520.922378374149, 523.931177574784, 523.289337130511, 518.89800143421, 524.194140633846, 521.389692936377, 523.358875079879, 525.356277424337, 525.016525016512, 522.371847521271, 527.784200115315, 522.571046970111, 526.155382205166, 518.27801648779, 521.097939802611, 521.337375243525, 522.557696641365, 527.125458377776, 522.778632922879, 521.849141631454, 527.016669916983, 522.211481678946, 522.147495401899, 523.105925455563, 529.577673757906, 525.841231057648, 525.287382382543, 524.365220145921, 522.167791631222, 522.744355710919, 520.367959521527, 521.352500960377, 523.979468606333, 519.744413626053, 521.29660548712, 518.085416626022, 525.937292897691, 523.852689194395, 523.043162427089, 525.438376296278, 521.688085698055, 527.778414213862, 520.061725768814, 522.374568817461, 527.273226214124, 523.413761276953, 523.94661907481, 523.620419004454, 525.534487190405, 526.158409253484, 531.334593592156, 520.613470771329, 526.254132004079, 522.909986197642, 521.747196035583, 523.593284502796, 520.658092052537, 521.689246331143, 529.507901691049, 524.326358958839, 520.504942551105, 518.509190956443, 522.942029526478, 525.918005774468, 521.359771886614, 524.594715548013, 526.045309698703, 524.150399064778, 524.320961652327, 523.903997337475, 524.95752105075, 524.090254763425, 524.125369489517, 524.424610468564, 523.664010549069, 524.894540153847, 521.50174653156, 521.78959254795, 520.529034508219, 523.745864638742, 524.113121545438, 526.31884073397, 523.843393896537, 520.878859816628, 519.915900998044, 519.485119867407, 528.897794357439, 527.406441426743, 520.895019649155, 527.110548384897, 518.77645236223, 523.277818616727, 520.76942251742, 525.536153108545, 524.21627599066, 523.993950823765, 521.193829049, 518.920469499774, 523.854355035014, 523.172983015165, 519.678712894378, 524.328971289096, 519.064456998498, 518.950251886124, 528.935683905842, 523.544777504242, 522.871433697366, 525.912026125085, 520.481029128217, 524.023856251593, 527.747883139342, 525.995675660119, 524.082860843568, 521.996180909966, 521.677810586672, 521.123793437328, 523.470068057144, 527.521757043783, 521.989166006824, 521.506328953339, 524.559634695307, 517.398117061641, 524.117821239629, 522.527429216391, 522.586837471601, 526.303223761953, 528.084891467489, 527.587156132599, 519.25450686937, 523.674049310229, 521.754241822977, 521.18972566812, 522.143775098898, 520.748655570042, 519.672142767106, 523.092658309388, 523.351642662411, 523.190406946255, 523.639947765281, 519.32213312214, 525.563814410989, 522.212523359282, 517.918632088823, 522.040467482011, 525.21036493235, 525.39462982777, 524.475785833815, 527.344423291505, 524.894319787371, 525.604607324324, 522.267862432841, 520.426704127706, 520.471940829311, 521.288160218987, 524.767184233473, 518.227383203156, 523.692036208139, 523.979293187318, 522.710962987559, 524.747643293434, 518.676810076358, 523.197443747009, 520.310978541594, 522.869515388302, 517.568750078288, 520.421875930442, 523.583352973189, 527.149374682541, 522.405386296945, 525.038172729997, 523.279702097935, 520.753481714767, 522.105625519274, 521.595462134377, 522.029506031418, 523.377861673754, 524.202718859199, 522.708765441812, 523.809511477529, 522.758064599781, 523.548029051618, 527.300608662076, 522.566519581605, 525.842256298689, 521.873498892915, 522.07487508279, 525.567909857801, 524.779583700179, 517.126580084389, 523.795731440718, 524.153297873134, 524.040513767785, 518.069457597035, 525.582927501924, 514.500652403646, 524.139595962001, 525.478569562672, 524.5324973462, 519.493720984608, 521.228464680413, 526.219937382881, 523.739947661532, 519.653327688481, 520.009462498878, 522.281755646703, 521.593891979884, 523.479225233631, 519.094811033297, 516.382929834059, 516.261484475986, 521.901427593142, 521.285908030538, 521.819489681142, 527.774576750473, 526.592332691557, 524.379922413016, 522.874596662619, 517.959333624652, 523.698475470908, 523.896416137216, 521.127629900744, 522.332149177971, 530.076193860048, 520.408507960234, 524.752681922547, 524.501007860722, 519.915146530501, 523.799511548844, 521.178804883862, 525.053358987831, 527.00049434671, 523.115602041902, 527.665546728834, 521.741314163063, 519.175907000008, 519.660356531184, 517.265791850426, 521.334850277009, 518.508915886872, 524.736739160999, 521.598102873374, 527.1671022794, 529.094772999191, 523.894284309149, 521.89236032253, 518.18169140251, 520.534216298032, 525.633366472524, 521.8885121236, 529.145916915096, 519.860467093995, 525.186544308398, 516.251088619974, 520.69853138527, 526.191598169974, 522.5511584282, 521.573070520291, 521.771456469961, 524.106976286524, 526.428366887982, 523.915599447454, 519.238290852107, 523.559505744175, 528.595536550937, 524.545052618089, 527.050336728389, 521.864432090942, 525.502511038867, 521.263267785817, 523.108530969519, 522.057799401164, 526.172016818094, 520.097192190039, 522.056703402095, 522.905218731836, 519.70871099586, 519.642884964075, 522.350490279949, 522.722715978578, 523.239433891267, 524.789416198655, 531.608154066299, 524.771836121287, 526.277967517313, 522.825246768911, 519.454562871138, 520.991135545132, 529.698816358579, 523.520743653905, 522.773040503501, 520.071354660058, 525.58130814117, 518.948918226887, 523.636747223197, 524.379157790214, 525.250950162739, 526.739005967825, 522.600375755108, 522.152883804085, 525.247005962851, 526.742998718797, 526.122194324371, 519.779919495885, 523.323479484576, 518.804909055126, 529.420074556334, 523.891981778243, 525.07492504836, 523.703771276824, 521.708625851513, 522.958420546329, 524.083223302337, 528.285771979413, 517.576574751051, 522.844833199696, 519.905636801515, 525.384247453409, 519.93534546606, 529.909444976236, 521.058847493323, 518.870595396148, 525.075097659902, 520.35082287204, 523.458859418323, 527.466668280353, 526.395881280523, 520.300856066245, 525.071777823004, 529.108087016014, 521.429590400402, 520.597044253282, 520.949901836372, 521.515330960359, 520.915771990133, 521.125189929833, 530.249892849634, 529.886669284886, 525.533612859067, 523.667592236238, 521.829092034025, 518.293016101394, 527.035171666709, 523.036368196058, 524.280769043453, 521.843432363917, 528.021988742725, 526.472806796345, 519.363900213259, 527.340272477063, 522.489696781836, 519.280178758009, 524.229851169976, 523.901551318019, 524.726497490483, 528.939084851663, 521.366831737333, 523.074542013448, 521.291552243086, 530.141019971247, 525.778801407136, 518.802849605107, 522.462117581255, 521.519387920784, 519.893399117945, 527.118380647553, 523.053109072003, 524.256862959085, 528.143445292263, 522.041444437775, 524.044123532742, 521.118383167535, 522.124158835633, 520.319744419206, 523.020999160864, 523.548712702703, 525.174443337283, 528.950371465183, 520.630000523264, 521.408360777815, 520.161585085481, 517.071151266064, 523.291801136663, 521.293261278579, 521.745594855777, 522.006631650121, 521.769495052314, 525.580569717661, 526.816490778887, 522.002647681925, 522.316283388414, 526.853233006074, 520.265843982655, 521.793054924614, 524.856649253546, 519.865397336785, 524.521087351291, 523.074615493788, 521.536148333687, 521.575864102743, 525.20676874703, 527.001630608839, 523.077810501124, 522.115874624754, 524.465954422292, 520.871662324064, 524.342541243712, 522.029340136257, 517.36700992176, 517.747651472342, 522.84655127893, 523.792465706742, 522.547576755279, 522.419228858448, 524.922442182891, 524.989816442618, 526.639056995845, 527.251015976452, 523.866856309939, 520.605281011801, 524.674155914502, 515.256751776778, 526.484247660469, 520.714196903598, 519.483346964355, 520.989642216796, 520.512534600549, 524.197338297798, 520.78215591129, 524.543766822135, 524.941799655113, 526.659851031853, 526.341702876612, 522.425547832844, 522.983093410009, 518.797230002418, 516.559094078543, 520.835006638159, 525.992464072777, 524.123819358036, 520.777376972265, 525.819978779323, 525.01345164948, 516.974675900972, 520.171549968927, 525.456539271497, 517.324756600145, 523.372487870426, 517.541443372258, 525.578790052393, 524.629066913644, 521.763429901793, 523.351303050692, 526.289469393763, 520.890910364889, 520.906649717357, 525.088155879888, 521.198633033715, 524.282653315021, 524.195012920083, 522.964443750143, 524.368793386198, 524.302994598262, 518.408398577713, 522.892531532041, 523.027268651276, 520.446627808105, 523.428787122392, 520.601900739195, 523.704229255505, 521.494697567745, 518.03894361055, 522.023146255952, 519.653666189767, 518.00240511822, 527.10530688334, 522.740048078452, 521.21865843759, 522.767364775799, 526.264294767663, 527.090891130648, 521.46600227968, 527.940975160914, 520.960311023909, 522.126352184844, 522.09929689673, 524.554014429506, 525.859106446541, 520.275811242724, 525.0177390098, 524.378011488552, 525.977810939818, 524.708544523228, 530.892302070177, 523.948562167315, 524.627964501179, 521.239011083776, 529.174440705515, 527.162637216226, 524.627202757089, 525.608190005997, 522.394200729253, 519.701508895113, 522.544490541429, 526.349690894131, 520.591753287877, 522.332219266535, 521.333593013861, 524.17965441132, 522.892818418777, 528.061315497383, 521.634735179904, 520.290773460941, 523.721929699064, 518.644620109163, 522.222381351562, 526.197186730084, 520.980889375357, 521.102457193399, 524.299104933797, 526.227764984558, 520.721188182116, 519.801996160701, 524.728625274632, 522.837934283692, 519.469366600977, 521.675853992145, 521.419290528228, 521.249327364225, 518.558882625573, 522.670091288409, 521.488020030829, 519.336726610293, 527.839806327335, 525.570347242417, 527.030756617638, 527.273338709258, 529.406299962114, 521.31880111404, 523.790913625954, 528.467288467774, 519.117608871707, 522.832592812439, 526.044362489422, 519.580735361304, 523.37337548708, 518.266072942131, 522.456534999772, 525.028025869298, 524.349130721212, 520.305919335375, 521.055277684225, 526.810316431289, 522.238678288179, 523.525471492801, 529.000669250396, 522.139022745703, 524.161619895533, 518.14912429156, 525.457482730191, 520.571182921685, 523.450703336228, 518.852613348621, 521.45072685586, 523.389528429578, 521.332649646796, 521.274832439903, 524.831681565045, 524.391662169017, 523.725771059084, 526.59203457149, 523.51905252048, 526.617843647603, 515.98634543743, 523.763479699276, 526.205497229086, 523.343244881155, 523.504458420949, 519.458036415745, 523.092969575912, 519.032825266975, 522.763837643945, 524.215524830403, 523.303621666114, 524.300536916608, 525.548140357642, 518.675339685005, 522.260632039721, 521.78529251552, 522.03448122514, 519.205936026512, 526.468667980545, 524.382277139898, 525.166632620549, 516.825587982645, 526.371240200753, 524.406724062441, 521.712902430264, 524.580433646173, 527.740428031894, 528.218520754259, 527.10922561767, 523.483953956355, 527.942868705644, 519.995935038269, 523.356641926658, 525.738970256859, 519.366891417079, 524.967121076806, 519.596534312951, 522.767218919759, 516.916369677259, 522.70722221727, 519.197072150857, 529.191888257904, 520.686126890981, 521.771216715666, 522.317685520623, 527.568598718853, 523.067587286805, 517.928409709713, 524.747021240028, 515.81154132738, 521.687157155783, 522.597073756769, 520.562984686469, 521.638255933168, 522.541761461767, 523.866047810285, 527.39381468317, 525.747581222873, 524.147807300178, 526.150490890079, 524.13430351227, 524.931182539749, 522.770470705059, 518.648634443063, 523.020990243434, 523.469073347166, 522.168800059747, 526.003601597766, 521.204561014411, 521.500838171773, 525.000163322054, 521.35884107183, 530.985295394367, 519.362447310999, 526.466292100093, 521.518356762878, 528.099553922118, 522.830160461815, 521.375149586052, 526.218080618795, 519.128599855323, 525.213552837167, 519.186602818171, 523.033755139887, 523.37508677372, 522.348420492424, 520.750954775807, 523.448768985285, 520.746562258372, 520.795742111881, 528.283957838786, 521.327134025345, 521.961237682294, 518.832363701889, 525.220993238503, 521.186217269086, 523.842826590185, 523.486344287256, 522.748324199633, 514.880968439276, 522.712389998913, 519.845682573205, 521.612728010694, 521.041532092314, 519.153164819843, 525.8172666555, 525.562063136372, 517.865649665382, 526.225857887641, 521.920813078803, 520.542000196616, 521.659239008555, 522.256087044911, 531.673595993773, 521.36312444959, 521.451601292131, 523.180052355253, 522.975688762523, 520.15471261566, 524.08629978835, 521.515336542752, 522.206824121215, 523.77997858642, 523.868279036385, 521.921051037796, 524.762537682478, 521.593928759563, 516.615641630009, 525.512720043277, 521.120843869478, 522.378572742437, 519.228932655595, 521.520015599837, 521.519747952607, 526.108195814288, 519.900193392175, 521.871354972786, 522.086872704727, 525.435700692768, 521.729140154956, 523.120891134024, 522.427083881521, 518.504886212179, 522.633874156266, 523.099992275034, 513.697412592288, 519.279153958918, 523.2438862727, 524.222844420079, 523.380182125602, 524.430401967868, 521.423250973557, 522.989747801096, 520.752233703846, 521.982869121393, 524.188610558277, 524.818879774222, 523.818590987193, 520.302284148873, 528.082462610286, 520.710796058793, 521.486885861851, 518.873412527667, 521.089179323439, 526.114439723465, 527.235022186107, 521.623503420753, 525.465317147642, 525.346357977369, 518.906672030272, 521.930202181316, 522.797447966717, 528.479147841939, 527.712930023695, 531.426737605423, 529.706115716611, 520.641664824965, 531.073088299715, 526.610927101039, 522.688882568022, 523.29066544936, 527.615698117025, 521.218139118401, 527.645318835017, 529.021254184137, 524.199563319375, 518.479291840663, 524.862466460404, 529.820035318193, 522.011660475156, 526.639157741668, 517.989933264202, 522.709786063184, 521.242639905681, 517.64514308475, 524.761036005615, 525.867138578216, 519.891507855186, 528.705668947866, 525.706938111439, 523.365753182317, 522.37267015674, 527.848435968555, 522.04006158831, 521.850110313509, 520.450534650531, 524.23065894282, 520.730549938441, 522.810259202507, 523.132742441224, 519.586493470763, 528.975354282807, 526.254264534298, 523.400240141049, 521.418586513199, 527.339280521748, 518.151593345829, 527.073910773617, 524.337132160254, 521.411645580134, 522.328382190871, 527.486145649098, 525.822221308253, 518.103353537343, 517.116676961141, 525.468129557085, 516.885143003834, 520.112475953313, 523.165228026852, 523.67776774246, 517.676019804963, 520.687826296921, 523.748762613482, 524.507370797708, 521.387706814947, 523.432918636302, 525.628883448065, 526.474902711963, 527.974766428594, 525.387340799814, 523.506237818164, 526.018021799538, 522.327684853204, 524.712364205508, 523.857998368764, 519.835130682195, 524.685109996191, 516.246171924735, 520.510845463262, 522.677566354021, 520.277548444292, 521.249150287235, 524.216975731848, 519.342601160082, 521.298586706671, 523.311591356446, 522.303311666082, 526.504015084623, 521.944040152849, 523.551874835483, 523.129947481653, 524.870822473598, 525.596001132836, 519.919376441884, 528.193725004032, 525.12754720407, 522.073840468598, 528.485039872707, 521.971098663866, 523.880001547904, 525.188290859901, 522.295794685344, 522.933665014502, 523.16131197065, 524.467745900668, 520.314731541351, 519.548043622426, 524.99511398487, 521.794190570103, 525.293472585718, 519.29145873251, 520.366662269943, 520.077234927476, 524.485674591903, 525.303081328296, 520.930078236554, 522.415013446838, 525.476654859442, 526.15370845497, 523.151392059957, 519.294961802719, 520.885110565019, 520.872537201862, 517.032264555438, 522.104780706141, 519.4039049315, 514.71709427034, 523.346197600131, 522.307674992096, 518.267746230094, 527.880690672103, 525.424769148687, 520.375180245395, 525.647401969499, 525.793535206026, 527.827204369995, 521.976114548609, 523.980026330862, 520.147464424104, 520.43784855767, 523.766855714309, 521.636718803499, 521.992514650187, 522.748325213011, 526.25559354713, 523.356647421048, 520.923068322916, 520.710792365317, 520.227689285174, 527.566245341521, 521.630293963557, 522.543968388821, 522.619426315917, 519.899120929428, 516.966484278944, 522.228548578598, 514.09195832613, 522.52333867291, 520.81255567841, 520.390488802399, 521.163504648287, 524.75569549495, 519.451205214943, 521.876352537338, 519.873868647582, 525.181899442589, 526.014806401774, 521.418959988591, 521.038189883559, 524.846128453398, 523.411356187063, 523.228419211472, 521.257447085372, 526.066269277391, 518.324946464745, 518.043782040034, 522.180377511715, 525.607624093637, 525.173042387732, 523.158735038259, 523.072465713438, 519.780865108775, 523.987518825872, 521.338942093285, 525.132399359117, 523.511865823001, 527.459186921772, 521.06981744886, 517.778487562316, 519.648175241491, 523.671451843598, 521.280883018276, 522.024235395414, 523.868836986521, 528.475672834498, 519.004311563266, 522.314478857732, 522.410206807189, 523.196838324403, 520.061821754073, 521.833724909169, 522.441683301212, 515.514781880022, 521.246961426848, 521.783959618715, 517.315069952553, 516.521713428827, 515.386833883071, 525.347227660923, 523.663281621528, 525.835275008704, 526.697467251082, 524.950826189477, 519.594758672616, 518.829481238945, 518.722404652467, 522.039279005988, 522.411557821012, 524.341773899104, 519.18846914295, 521.464047202503, 515.352890583262, 528.556880632856, 520.406972943071, 517.390438909873, 519.263256129006, 522.822397526334, 525.949916642614, 520.283314987206, 522.501701561327, 522.838486363599, 527.553128454, 522.901391382918, 518.123970138991, 525.476248743259, 525.922512761451, 520.892409053438, 525.129411523765, 522.833494600537, 526.436751211314, 524.946223582884, 520.559847020713, 517.480926453367, 523.290663037508, 524.076643265395, 521.88716756824, 522.205946483449, 523.989034472696, 523.386190337528, 517.237362460522, 518.906099510644, 525.915487485607, 526.343966222569, 519.489409433265, 521.317183246913, 520.18500831208, 530.109766353, 520.652465802671, 523.885039323215, 521.515966493837, 520.470003791254, 519.737781461812, 519.556013396019, 523.092265194617, 521.488423116748, 527.75896843681, 527.75282814275, 525.711657386484, 515.941348216201, 527.685298477028, 520.424469127807, 523.73287428273, 523.747944527237, 522.489959819131, 520.294711811776, 525.835161330349, 520.24581926306, 520.469065587151, 519.050902361698, 517.031471934094, 518.292772933643, 526.556923877927, 525.106188690955, 525.358817121224, 523.057534981218, 521.504143486693, 525.201043777093, 527.587387255217, 524.223908764927, 523.543425245982, 517.074852328113, 526.801043313993, 514.616948669344, 524.410268175173, 523.734931666031, 523.002169893892, 520.659584159842, 524.367868058676, 520.468928785708, 518.986625336765, 526.881978495409, 529.42210202861, 523.849352170395, 523.93939586185, 531.137550850349, 524.811305910262, 524.768169309546, 523.865537467656, 518.883976675439, 525.907454280767, 525.5107048749, 525.388210641804, 522.38436417575, 519.450293893773, 528.483935382957, 521.862542441531, 525.460144272286, 518.427945901475, 523.30611021737, 522.38289149305, 524.47104732395, 526.566821331415, 521.435411643461, 525.225915534812, 522.048523309818, 524.315617804764, 521.111564809939, 518.309488907464, 526.888391518688, 523.901151430431, 522.717428766154, 528.105075816372, 522.324726580439, 526.567646445299, 522.216065490794, 528.988444816051, 525.602113598477, 527.626666498856, 525.514934320543, 520.691155544251, 521.380759794589, 523.334797887655, 525.111332818491, 521.766047458947, 532.144941144419, 529.181351730833, 527.696722722303, 521.209020815804, 522.81085243181, 520.164379230322, 522.120646942694, 522.203897318893, 520.871185104941, 523.077303517474, 524.34837834581, 525.638080592854, 528.138576995054, 527.071395416424, 521.85984003479, 523.362222905569, 524.704296167227, 524.748166698162, 526.517764724199, 522.290393808334, 524.169113062651, 521.68308700716, 522.475899459202, 518.857325700629, 525.216160425477, 523.357554060365, 526.15342190263, 524.238805127032, 525.181201955643, 521.858745778921, 528.506812497925, 525.714232979798, 526.577607324659, 526.836461842066, 523.538624387752, 521.365493383639, 523.243754396314, 521.715937952783, 526.671813115831, 522.730105219365, 517.329928678519, 527.604359072788, 520.387703622219, 522.32497738771, 520.753084577321, 525.10581290456, 517.754656250742, 522.645458281619, 528.458241543626, 523.183642894958, 520.294111411525, 519.711313514082, 528.170600866619, 526.070435836596, 524.814373394364, 519.826625744949, 519.378773404042, 521.511917421117, 525.283787779779, 526.097765125265, 525.871764703389, 524.711138217784, 523.656518664152, 526.521889909501, 527.604032513026, 526.171416616478, 530.325064019424, 522.332097066635, 526.776076858734, 520.443551001205, 521.313247241895, 513.908539589038, 524.735806055449, 521.387076581937, 521.872759191077, 524.33421401679, 520.816830858436, 526.249479974757, 526.300438632052, 525.474391231068, 523.532792559643, 521.23562030299, 517.821308640867, 521.59708509137, 524.563796273419, 526.590193791718, 521.589598466634, 520.507433642222, 521.736518538335, 526.637756945903, 526.834846213418, 527.632427594548, 524.075315227208, 523.793058919651, 525.936581336388, 528.794190763167, 520.11389943625, 522.263738521072, 526.215877176828, 523.558004642022, 521.091055503099, 523.20366504573, 516.34131414926, 530.623060537987, 521.845809170182, 522.581519465756, 522.639583344707, 519.733892172287, 520.193327207225, 522.999892526477, 519.159358442387, 524.959285231668, 521.119265165119, 526.446115733151, 519.578572268665, 524.431021504505, 521.381354303, 517.013044296423, 522.050482934442, 520.315845251798, 523.599486642832, 525.777901895645, 524.547107789543, 524.163144054999, 523.44688769298, 527.502495208282, 519.165895127975, 529.102476715749, 522.693123909927, 521.807791925046, 522.037996918145, 525.779414192558, 522.970950689762, 527.120515201095, 521.539057821148, 521.349691105446, 524.218740924632, 525.073812906183, 521.346564291342, 525.843984976561, 522.33150200013, 524.614548554409, 521.652567008297, 527.48075814383, 522.419063034871, 521.068878826316, 520.110101887618, 523.072637029833, 520.377201736092, 523.31583042925, 517.110746307393, 517.479419846704, 525.30825528542, 525.193164343277, 519.751380494561, 525.444095249495, 522.848990399518, 521.276106635471, 521.338356618262, 526.194733726003, 522.624363412525, 525.130523313293, 518.962683713058, 524.325794117624, 520.103525666277, 523.764544400725, 520.174072202023, 516.304592491832, 524.877345715376, 521.054992274694, 519.962387988582, 525.525612433493, 527.553842614841, 524.903232750953, 524.165989766442, 525.04920870896, 526.889503765013, 521.143497049411, 524.658590611866, 528.763099035807, 525.792417270183, 521.789244145449, 519.061035964372, 523.329606775853, 522.149024604241, 520.270449063981, 525.200809666243, 520.578033086619, 520.185581367472, 520.527140088861, 523.035730989864, 521.381632646079, 520.624320194658, 517.141950033555, 523.211870742984, 521.084161938196, 526.990780847884, 521.898050737823, 525.126189210773, 524.813747224159, 518.214469703359, 518.037642509888, 522.801665311771, 519.416461725476, 518.944499060374, 523.185575273484, 525.106213714785, 523.776942100691, 521.178219948758, 526.378796519321, 525.607806358824, 524.196133093655, 522.414553718751, 521.473410452975, 523.996001284497, 531.422551535102, 525.864206459569, 523.403077019853, 523.213546570027, 524.350949355312, 522.404421619444, 518.922509046129, 522.889604547423, 521.092247771697, 522.197530827486, 526.758404262264, 520.962898206206, 525.591782258379, 525.472667174032, 512.731392642415, 523.968642102597, 523.794849527235, 521.334396473142, 519.063659126647, 525.848183010117, 523.208291911558, 520.60740680033, 521.833642790513, 517.729482726438, 524.27081556754, 520.257624733335, 523.923691763603, 524.414244821134, 524.269714159403, 524.597482890534, 525.388190952207, 520.712569712403, 523.109321728969, 521.075519861625, 525.634281612431, 523.669808990439, 517.031179370944, 519.819766413265, 519.834501436065, 522.367512046346, 519.272987921116, 519.077583540146, 524.855627069707, 527.18908429948, 521.868689021291, 523.388869930794, 522.815325997689, 520.201966294126, 524.941677309828, 524.325782373065, 527.312193489664, 524.083724742302, 523.691529724097, 521.378659282063, 522.410480198134, 524.576754553509, 517.62440857014, 521.422843944632, 522.696752830587, 519.67727089605, 523.326442927622, 519.949505485504, 523.045385711553, 520.055534254962, 520.722506357103, 526.791199607966, 523.120500331155, 523.497613713052, 525.111554549318, 518.897488844946, 524.989044767163, 520.48109018132, 527.136587918445, 524.985221368145, 521.246479052607, 521.973103123324, 520.844048427178, 527.453989279329, 521.35223598051, 524.582740018498, 526.188086344797, 521.103821262173, 524.523457282453, 523.896146557612, 519.809398693026, 526.625946192256, 523.651490386566, 525.800632744351, 515.447860557614, 523.556176392458, 521.756251544803, 519.739935013673, 522.575687360374, 523.538066546638, 524.654881882345, 518.791798366898, 521.226756995419, 526.948830131054, 518.963912717915, 524.14117741571, 517.567802018761, 521.739853802899, 520.658337248558, 522.376123898252, 521.254584464836, 519.992554274747, 519.428845772514, 529.199530676952, 527.457250826246, 525.86223845989, 525.360353071125, 523.880551882522, 526.725381019351, 523.951449325093, 521.76916360506, 523.131029379162, 517.926787495836, 520.477629798603, 523.07866761142, 526.355660390491, 523.45653431058, 521.809779493227, 518.485778446191, 522.56685380281, 523.430594704056, 518.696218825612, 518.527943916111, 534.050033871238, 519.670136845871, 516.725346980127, 518.938346435286, 517.749727180125, 523.013914152018, 528.55445750154, 526.197726432078, 518.073435980833, 522.684234928103, 521.292597655757, 519.065374925551, 524.678643739597, 523.167006329221, 525.964342249943, 524.195818129633, 526.267801185983, 525.326033307613, 523.933190453039, 524.435163297549, 526.010717671894, 522.986934071527, 526.31260665834, 522.090766379592, 523.121369139841, 524.799848863445, 519.982153880001, 524.423466009683, 524.850332887881, 526.501932428512, 520.585167270506, 520.467040491051, 525.026472162865, 522.611854368152, 524.755332588526, 521.166077620238, 527.356596223996, 529.002176302437, 521.034992584565, 521.742277291032, 520.905181088228, 522.242359205368, 520.365997849368, 521.613349664382, 525.332672369263, 525.810416794602, 523.541477494962, 523.197512732483, 526.767662040309, 523.217191824424, 524.800688754213, 526.721787630324, 519.707521565272, 518.971217835715, 521.559524641525, 518.998795505604, 522.240292828771, 520.176101022576, 523.605672631158, 522.335767741298, 520.759427324557, 516.050667378192, 520.931072677162, 523.443953815886, 525.924400558513, 522.194712524844, 529.821656950243, 521.14739913255, 524.560001625121, 527.467436108515, 518.960068640621, 520.828215217255, 525.241371489122, 525.009423298137, 522.103391190227, 522.658050592005, 523.428434371544, 522.660853334075, 526.192432822523, 523.743567650408, 520.08164923089, 521.079895481481, 527.270126260807, 522.904852914036, 521.100677528249, 523.93536269226, 514.792826351732, 518.430979265494, 524.235646159495, 524.981820342852, 519.040122059907, 520.773845845911, 525.30633576127, 530.08594862689, 519.799043187584, 523.093017096061, 524.020565601921, 520.413981994306, 519.327934884347, 521.465697193446, 523.255765821241, 520.108501692282, 527.533113744943, 523.675207986068, 521.023247884117, 526.886246785898, 518.661285017821, 525.738874039711, 517.625633374242, 526.50941620242, 522.741164760228, 521.146359623032, 524.839838605864, 525.1376714998, 523.124758080862, 523.936109445619, 522.747715169896, 522.049140946822, 521.411643664007, 524.376440511332, 520.856423052543, 523.307866694887, 527.502352381244, 520.295234497888, 527.699136953841, 522.91201378736, 521.399948041811, 521.366035843413, 527.835349931555, 523.161933704662, 522.031134307144, 525.326263002198, 520.809335023384, 517.826304753029, 523.811432777686, 524.60715721423, 526.601004734756, 523.216929505859, 523.269500349222, 519.829613422004, 525.975403318976, 524.854037552796, 525.06149375633, 525.014847735118, 520.440390034544, 524.289502910916, 524.175999407527, 524.043532537975, 525.133095814682, 525.3366574141, 523.219197354965, 520.683028372485, 527.499578317545, 525.119275874496, 526.838325824556, 522.492410013322, 522.768202689593, 525.386031404578, 526.377366258773, 526.578737892708, 520.97403392246, 526.14857659618, 523.167032265828, 525.659321316945, 522.961516356632, 523.600651709519, 522.786088978999, 521.856197053022, 517.92351638361, 523.527808113922, 524.744103282377, 529.808485956836, 521.904989210353, 524.30438009, 523.085190974425, 522.16910028865, 518.422620855702, 527.873264432099, 525.991259066732, 521.280395172544, 525.299313304418, 522.300420913829, 517.533576269284, 514.615044259182, 519.257587221424, 522.978054858155, 518.153269099916, 517.829656914307, 518.207257677696, 521.070191735532, 524.127495878788, 523.616604079435, 522.087562939124, 521.3436943992, 526.172619592869, 531.51977584812, 524.629520545773, 519.295391321555, 522.043855277861, 520.788764525423, 517.674879202643, 521.809878151092, 519.325690324786, 519.942229220271, 521.730639371935, 521.027852628573, 525.229867587017, 520.704890660438, 522.050491627547, 521.497136068607, 525.847375362603, 521.933631305551, 524.103886190108, 524.629705882403, 516.881102339945, 524.818233292227, 520.476143432477, 524.019565363384, 516.971284749787, 525.172776547943, 525.633162253117, 518.998248163598, 526.773580174201, 522.087743542742, 517.536528839783, 530.283412112513, 519.520147260228, 520.795574700548, 520.654080586838, 521.348114046607, 523.342047980572, 524.865316567045, 526.274267697744, 523.856352187598, 521.983341357529, 525.059554527898, 527.373705521263, 525.249939007418, 523.34814619924, 519.77551541494, 520.383716613726, 525.80996854799, 524.800126645687, 523.103807859816, 526.592603817098, 524.535472884315, 521.980013847394, 525.391568364842, 520.067583787139, 523.088543878836, 522.577389884927, 521.332237456997, 521.784277692905, 519.903264153097, 524.698501923205, 518.623529426053, 520.686794947524, 524.819573840881, 522.233828797874, 521.40029484468, 527.467665211361, 522.823240787607, 521.279253051401, 524.417445981832, 524.694061781658, 523.512915851953, 524.854559682338, 523.233637165884, 525.243119812977, 521.088349023326, 526.476962071646, 519.831836510889, 519.546650721763, 520.30670647899, 524.488087710658, 521.289847550504, 521.724795057558, 522.245246489909, 518.359187626659, 522.586409477174, 517.648442474285, 520.958326835682, 523.983225841378, 523.14305887505, 524.953783192763, 522.310044000924, 524.493786885055, 526.16454481277, 527.286095528834, 520.703142086697, 520.25694671774, 521.169530968194, 524.46196662455, 520.545009152842, 528.256778030747, 526.496625121921, 515.57337705097, 524.747679839145, 525.301512729001, 528.116805407668, 526.468994884321, 523.726943256609, 527.713105386577, 519.73107137104, 524.430344168479, 523.467804202695, 527.245832202689, 522.572882727981, 524.03791619196, 519.896723704832, 523.164095005197, 521.213809519885, 526.152680292012, 523.853485875061, 524.885117387991, 525.349415432786, 521.759153818274, 523.644967864947, 526.500786653952, 525.592578167422, 521.601240052523, 521.917427035049, 518.775166673167, 524.533600461583, 519.440173939636, 526.515926522538, 528.644889260181, 519.361795654735, 525.228115035009, 525.084877921554, 522.32940432437, 522.371899941012, 515.430112172746, 521.228212912607, 522.332631680894, 522.096402862507, 519.905849990793, 522.261803522812, 522.207801431898, 526.170674912628, 523.752996712802, 519.529604198784, 520.486171098374, 525.463253844999, 523.496502489942, 521.235736708824, 523.772268421972, 516.462512951875, 522.37954464076, 522.529166388853, 524.042511785665, 527.938652653535, 524.485619381364, 523.698352521703, 520.744757040109, 524.501253937613, 522.842703603051, 520.663385270939, 515.631177774085, 522.637962787404, 523.340523849796, 527.759044674852, 523.849689332737, 519.139960988095, 521.997542260769, 529.343315990508, 520.602745637118, 524.20847110963, 519.073782942085, 516.619450286194, 518.126647029762, 518.700826024237, 521.244670791594, 527.878728662678, 528.334854714595, 520.330831838972, 520.694494530427, 522.354958154875, 521.999869073392, 522.142738406066, 516.023271752157, 526.422046197208, 522.360706927015, 519.99429823848, 516.381589988425, 522.700436798029, 519.121673243259, 517.906720490263, 526.251599825017, 523.186003104943, 523.369727535847, 519.467622533988, 531.465212185145, 522.626305307372, 520.983113595312, 522.446846548983, 523.013760853652, 521.131620431671, 523.579110478286, 526.01848301007, 518.626262501346, 519.743735196093, 520.443631385912, 520.183308610474, 522.530638740786, 525.512901727859, 524.682805232461, 517.532727407781, 525.38684533546, 523.733675365743, 521.473599461735, 519.693495508805, 516.189041929949, 521.74034083444, 517.537296824161, 527.193398322555, 526.470996885576, 524.452947093531, 521.799053185592, 522.965140991736, 527.015109411055, 521.328688250699, 525.332241808623, 518.25334619076, 525.074875830726, 522.964793021116, 521.797948494058, 519.811951223698, 524.76403914191, 520.528513857007, 523.455450634952, 519.385219678321, 524.674271742675, 526.142629355186, 521.87927886353, 528.15632982051, 521.120494175939, 525.230163426371, 518.636385510831, 522.257415304859, 523.288036082961, 522.215216957869, 524.418704902221, 521.09027476637, 519.295331572299, 527.806863957602, 528.428582238626, 522.801654921284, 520.235393205263, 525.947559912946, 522.826245030549, 523.169738972203, 525.681945950332, 523.604914399807, 521.974349700909, 525.797372262164, 523.520543239473, 518.691684134065, 523.443767169589, 522.976781512804, 527.914812550594, 521.40986299156, 523.990216615678, 529.828132168828, 527.882677936418, 519.685802948953, 518.703648777456, 523.001369748976, 517.600885066757, 520.792333903602, 529.19100530499, 523.176648387804, 520.799301986281, 520.93797277057, 523.409844381808, 525.570304424196, 523.381409064231, 521.049131238034, 522.99013806234, 519.764239144966, 518.887359730471, 522.273874516891, 526.210334195569, 519.564247997114, 518.605970411344, 523.421181186968, 517.768381777418, 523.457868458665, 519.502441595809, 518.949507982162, 528.680990873456, 520.156463665268, 529.331173266253, 522.765066914121, 522.203881193302, 522.889878134222, 527.930600713795, 525.561134854299, 523.556307334226, 524.601597996412, 521.059105969708, 529.261133369562, 521.178043316617, 523.878264960339, 522.989182625222, 533.121256967586, 518.333315021351, 524.867567692237, 528.283022922548, 524.399443001815, 516.637446957789, 526.734203547897, 524.740589099877, 517.386268297324, 523.27459259475, 520.700827336732, 525.900099027003, 525.146675515115, 520.013500673717, 521.907355819333, 522.132153460894, 526.409203292327, 528.734008794192, 523.297428142295, 522.629426056504, 516.858585757075, 525.45599886521, 521.411315291851, 517.864797476959, 521.223777881985, 523.548063048021, 519.667143972699, 524.562941503014, 526.415095899185, 526.417832948531, 516.706482073913, 525.334216561826, 518.764517161897, 521.596393569768, 517.944698961159, 523.802590688123, 524.87246278555, 525.377722699317, 524.640918095589, 526.966967820022, 525.137212713789, 523.916525648231, 518.649212883798, 526.918596150914, 524.275617698976, 523.054477372891, 525.655243997515, 519.532915098497, 523.033794623697, 525.709687510238, 523.057430978845, 525.226554824372, 523.523889261181, 521.293976975997, 523.165473503212, 519.487565917543, 518.853643587021, 525.224860334234, 524.634074566055, 526.340491105231, 525.721037210177, 522.090696091572, 521.467546734047, 525.767028294478, 524.479290685175, 525.261618428192, 520.396397339728, 524.661248490376, 525.547927492595, 518.447522684142, 520.881806924607, 524.116998226842, 526.737128994523, 528.553830238621, 524.039955076744, 524.367960854324, 527.577260014993, 524.148109763847, 523.233810323518, 526.168756497426, 521.2796130637, 521.272452445201, 523.564425067518, 524.488784934459, 523.933819105457, 527.634238639364, 521.390246389647, 523.536594552467, 523.261472158749, 517.973694489062, 521.543733814429, 520.709264904007, 525.008183601852, 521.870195352572, 520.555263323206, 521.05800291034, 520.437597479166, 518.029928347457, 525.079038774067, 523.334866314214, 524.100099977741, 524.923445008516, 517.992824121628, 525.82186992735, 518.784526673038, 521.194292025187, 522.543099212158, 524.909915567793, 519.931842249626, 520.643083972791, 529.312089709654, 524.528671543171, 520.024744657241, 519.991582031272, 524.347108920348, 519.904340135921, 523.213726977553, 521.967620595368, 527.232938719907, 521.99883982883, 528.10181111655, 517.260152764379, 529.650157643409, 524.160392337396, 521.313532398018, 522.557491887506, 526.301662440219, 518.323929084062, 518.255695410519, 523.936792054416, 525.316920422529, 516.725092697272, 523.005217034377, 527.903308467093, 524.450937390075, 522.028861506601, 524.731330114819, 526.037515086718, 523.280498106462, 518.631605706561, 518.926800263123, 522.96425635358, 519.915447642605, 524.734377738181, 527.037424610798, 526.753103401965, 526.741474684959, 523.437937739893, 522.540160633041, 528.061911065323, 520.043757334396, 519.715498775532, 525.691964277647, 523.87708361742, 522.132052826224, 517.744076163413, 526.191695569253, 521.750395709311, 525.403594494595, 527.162204739327, 524.066860756827, 527.216170771582, 524.852241360569, 516.333299585793, 525.538868357328, 525.492338229865, 513.761250234775, 521.064045546676, 524.367484500774, 518.084745291738, 527.859659279606, 521.448502186124, 523.378822700775, 523.452971958946, 519.079980902146, 525.231490196121, 526.005196802473, 524.970186346229, 525.708441570213, 521.825451039236, 525.718718520389, 521.673174885711, 521.265108505522, 519.414899266738, 524.349501334144, 523.5028032498, 520.349915330291, 526.178589279079, 518.711509468761, 523.41804615153, 521.481945322913, 521.535900053871, 520.882576221673, 519.185428179942, 522.608741385649, 521.777125561776, 521.885955129364, 518.879721381893, 522.956899385192, 526.117210901225, 517.923544123609, 522.936712143321, 523.978526005042, 521.357137621364, 521.211257073453, 522.852608790848, 525.704649451991, 519.722660055307, 523.094963119604, 525.606780179125, 520.66233028054, 522.300540068583, 522.129299051772, 520.230685435507, 521.283699461974, 520.28753484482, 519.753069602035, 526.009061890523, 525.361722247292, 523.84815149894, 528.109438184768, 521.85605279225, 524.72636644816, 524.313362110093, 524.493752406625, 526.257451586351, 525.613902670546, 525.92290116701, 518.964189188842, 525.169520187757, 526.730506176625, 524.277766598934, 518.378883397806, 526.320903356098, 523.642066607982, 520.762140652217, 523.592501566827, 518.468103573601, 523.760875462076, 524.72514115004, 527.040258012293, 526.111222141503, 525.47351853659, 519.703396127162, 521.45669112569, 521.304785163092, 525.514726552492, 525.411660395674, 516.196167423695, 522.098367103288, 523.27833072979, 520.153522976108, 525.241214090279, 525.864993909041, 525.961582374004, 510.489152521108, 522.760127353328, 523.878104694063, 527.916283442631, 519.085281626034, 520.67970681974, 526.928003082002, 528.848324087094, 520.302785397471, 521.991603910947, 525.673900308727, 525.939039498538, 524.349980786673, 518.749678525313, 520.510067220625, 527.438162209824, 524.295092428115, 519.028978341061, 526.183519941545, 519.403698893239, 526.855299022256, 523.438975892711, 519.896274460134, 525.195487901098, 523.818356647511, 523.754568641132, 522.829884759919, 523.737704201093, 520.721946695137, 519.541693775705, 516.416362943405, 525.231196225382, 525.682729159168, 520.930533565711, 523.294030319171, 523.133388762242, 521.044349452095, 525.622681410549, 523.018678794893, 522.758676978863, 522.364322908796, 522.481767556052, 520.071422631826, 523.619151935698, 518.641254180657, 526.980059221087, 523.906236413488, 525.809455316782, 521.771403133593, 522.310553547263, 523.010805079344, 520.481319304009, 522.523757666405, 521.153399509183, 524.82510455896, 520.963612250221, 516.537851568753, 525.000927381573, 525.902103847286, 519.515510903607, 519.21533449939, 522.28969025652, 518.70464308968, 530.287635664152, 520.718621000783, 523.822266142791, 520.779116559459, 521.813639370775, 521.763302360628, 523.697041553515, 525.520448552845, 526.519499299688, 522.369803799781, 522.989619405222, 520.644127463823, 522.9804502623, 519.386716559579, 523.367324407042, 522.979431243737, 525.175835553634, 523.752430474013, 524.306424578819, 520.225103025317, 522.435976145374, 521.982599589225, 520.659090368729, 515.915117152969, 519.277042788019, 525.04902143391, 514.049302104086, 521.221247798917, 524.22580112821, 525.969180031926, 522.282123070723, 523.142579534852, 523.715060515725, 524.124770050601, 522.379610785717, 521.798193706457, 522.847037424951, 523.81650731871, 521.939492224987, 520.825365677667, 524.134402482049, 524.784000999098, 523.017010262448, 523.135432517291, 521.415898702278, 523.75208257064, 526.551363890556, 522.208471973641, 523.070805370726, 526.044875318499, 522.61761565226, 520.248734453916, 529.00869596635, 517.970349892757, 518.404974300459, 524.607467889565, 526.417197779335, 522.150570123198, 522.218596653997, 526.744087207064, 526.235788219701, 523.367049143421, 520.966592297491, 518.590446080765, 523.990159545014, 522.043900176691, 526.457845159309, 520.914951438459, 524.789050802142, 520.027557200087, 523.570293060313, 529.217971698212, 524.227732555611, 519.145465260773, 522.797866285642, 521.135118758594, 520.699245666868, 524.778484395607, 522.711131024834, 520.44863024635, 520.070899895425, 528.277773741122, 527.207958995026, 517.531064330924, 527.101276443599, 522.153476747648, 523.828757846415, 517.987194133101, 524.461797449458, 520.803935341969, 526.374640710187, 529.181988584353, 523.582489150388, 522.017373047398, 520.623988147982, 519.772824879475, 522.709566766488, 522.683902083895, 522.961351280305, 521.663475274881, 523.812282189093, 524.78041030671, 521.999944460254, 524.873768553122, 517.906554731375, 518.148887613519, 528.258593054748, 523.831798361888, 524.660452785064, 524.996610568762, 525.886818588559, 522.790676045689, 524.483221120152, 521.394892098639, 522.927308153228, 520.846167197536, 523.121407701081, 518.454653736643, 521.711778832663, 520.338287261488, 526.933014413773, 523.419953797262, 524.194019837103, 523.250082212811, 522.485968777848, 524.750303522314, 524.046004442644, 523.533144814034, 531.40855959422, 521.347947390154, 517.541241083684, 520.235268647298, 528.18869568039, 520.443724945789, 522.490922075123, 524.229644852852, 525.885119362526, 523.296707130323, 525.158133110994, 521.844412071643, 520.346586110806, 524.304596780747, 518.284323008362, 523.90995659821, 522.841597001751, 520.811327928372, 522.347041928369, 518.500319654569, 522.033529498184, 521.964391190749, 524.031449499805, 520.518045965108, 521.801490872319, 526.523518933952, 518.804491119757, 523.886411189457, 524.538061585145, 523.925041676267, 526.278289569634, 522.376592296578, 521.790573742203, 520.676171028974, 520.107323092672, 522.557603669584, 527.087874431314, 519.681328966171, 522.638344512978, 523.161086293475, 524.622408346381, 519.391295819376, 522.45294485129, 522.086900543965, 519.817011281973, 529.843565069879, 525.248904507884, 520.372420513911, 523.600974966687, 519.39743054057, 518.423531819742, 521.102638164193, 522.901334216572, 523.499493873103, 527.999897474559, 525.156037581845, 525.707869355404, 522.892216408074, 518.18342092461, 522.818118624543, 522.652612559364, 521.809183040866, 521.804270025352, 523.165587429539, 524.547519853916, 519.501663975366, 527.370294765201, 525.06141932848, 515.224590585509, 515.107125176774, 527.022702339361, 521.291198295026, 523.141911687594, 527.315798000981, 515.010528547127, 520.808285227033, 519.277066732444, 519.431695775876, 524.979350792807, 521.592756970466, 531.514321193664, 526.860758684875, 520.939627530675, 519.363923208395, 526.105356323384, 524.416498864315, 525.635199710051, 522.584812773527, 523.046848101964, 520.625772568748, 522.791465009758, 523.122305862241, 529.274675898545, 523.702935291131, 518.909266956584, 520.132109229253, 521.609836104227, 526.63890256016, 519.508287744673, 523.534258484749, 522.986326371809, 522.965254333498, 522.416475230465, 520.670730974463, 524.748062471434, 525.194747760518, 522.415831725002, 519.32763656738, 526.242836106691, 522.62009218539, 519.861537023691, 521.724876100188, 517.31343601649, 523.848781717414, 526.897254971726, 528.3262276202, 523.033570413479, 517.006667082041, 526.574410399265, 519.960788875087, 518.009234262408, 525.863242850268, 523.536632966106, 520.336114201786, 523.450690599785, 522.32352193687, 520.061044567054, 522.489057459149, 521.217911943002, 523.913438437445, 527.400878543069, 526.216077110292, 523.126985567314, 522.241307183402, 519.324485124394, 521.363987247113, 523.236086081946, 522.737086392061, 525.044047327297, 522.416354873714, 524.104810408388, 523.133369797799, 525.929290421536, 524.630607992322, 525.586559428219, 526.251421756297, 525.148973249738, 524.913552044229, 522.769616696454, 528.090832615947, 521.805996104088, 522.518351548284, 524.129278184252, 526.912041217025, 522.705307783457, 520.734503724583, 520.893825196299, 527.325906647081, 522.070651901597, 519.198759014991, 524.623361860213, 529.613679028209, 519.51316077082, 520.181431930207, 520.695990969814, 527.538429547226, 523.309758456792, 520.334961276528, 521.58754528189, 529.701045162912, 527.005224151136, 523.733859584208, 528.341371546977, 519.23292125581, 523.460488688408, 523.503418188649, 526.575980489448, 522.089037387128, 523.597710353606, 525.502474496356, 525.01829560279, 521.993524714365, 522.99582858778, 522.309875784772, 524.333201672328, 524.943656457546, 522.773304351737, 527.185781082635, 522.816755059511, 526.529559878694, 521.389074882326, 526.805815649506, 521.292729143959, 519.95772242265, 525.123653390375, 519.675349848418, 519.477585371754, 523.273515793828, 519.995748351052, 518.560561278181, 521.238094566978, 529.787092906073, 523.154559671357, 520.156554832031, 519.865958297597, 520.208804110932, 520.63595488636, 523.093085348546, 524.207685240652, 520.85447442536, 517.934162214999, 525.912672235562, 527.219122559081, 526.622103878294, 520.025806130982, 519.016023095763, 519.259398802321, 526.050578889779, 522.611469091219, 522.249888741442, 521.683702241156, 522.024241910666, 523.608577952827, 525.212716175454, 528.607116271554, 522.494496869483, 523.491096538367, 527.743137969896, 521.596106391539, 522.630568226412, 524.662885205308, 524.305932229174, 520.443968290646, 520.588787319723, 518.410492725479, 530.223045913667, 516.758602633161, 522.331505576859, 521.736646455145, 523.192593072616, 527.708290626731, 526.874525647511, 520.873987628666, 525.963291993322, 523.421554282076, 523.10070038779, 522.146759637414, 523.524897190677, 518.838330874665, 524.659434002143, 524.503779404836, 526.919456472321, 528.869801656978, 527.013908463059, 524.185134187668, 523.950944855828, 531.812038449872, 524.164218128759, 520.465972904126, 523.581537441936, 520.09903841251, 521.3741679011, 518.096465416343, 526.083595114452, 517.467274148641, 518.418329566657, 517.056300021727, 519.851543986377, 524.413773104824, 524.658606258633, 523.916600789433, 525.532767185121, 524.196462099962, 522.262727989921, 522.094878627349, 523.857026575478, 523.844942776758, 524.206852426484, 521.592997904734, 516.144391267738, 526.796502495848, 523.667145298835, 520.053117272042, 522.051705491865, 522.1424991928, 529.429237159008, 518.50221467714, 526.740236798249, 522.604089900564, 523.91787046256, 523.130681953925, 524.103070479311, 526.538505333648, 523.025059293801, 515.896788119731, 525.900491176257, 524.244250965313, 521.666914092034, 525.685735623511, 522.732038028514, 527.079359142174, 524.594349314615, 521.91400471394, 526.577262550685, 523.903981981318, 520.177165909271, 523.21689751216, 521.771968059959, 521.029064808014, 520.51156658259, 522.112413559576, 528.127724273442, 521.292900870883, 527.39351145085, 523.851346593877, 523.785049299589, 519.660321177179, 526.884877847606, 522.484173422279, 527.283819644721, 521.992610253983, 526.876759331461, 525.012428792972, 517.953007461745, 518.788863712639, 523.588481209652, 522.775195209761, 518.730637405334, 516.179885129599, 526.618851960226, 524.531694828976, 524.314262445238, 522.532438946316, 521.260216448932, 524.883638758548, 522.644795770718, 524.890410903424, 519.627061888065, 523.088886154421, 522.854330348193, 520.301835446343, 523.044870901851, 527.988223727727, 524.476096749322, 530.876521355374, 521.749690916599, 527.425926612265, 522.436103436886, 521.652389398652, 521.060797300643, 519.144723217816, 517.060404917377, 527.194800968416, 523.54965531168, 527.139559187249, 526.507291884259, 521.082977545854, 523.530221309652, 519.698977173655, 531.27986880831, 524.93422349056, 522.189205218535, 522.152148368835, 527.134038605965, 524.694299107109, 519.633812553431, 520.548560447306, 519.954541750757, 522.602584861798, 518.888197772797, 524.945350645359, 522.084420908248, 521.771098878605, 523.66156200129, 524.210256599387, 528.3392342131, 527.231750321747, 522.715882957812, 526.210194032844, 520.625615299567, 520.336562230356, 526.678463761593, 523.75745686821, 523.735093296296, 516.756073384273, 527.865695998731, 519.395312406348, 525.879016475802, 521.983868659189, 521.420136900507, 524.856873123695, 521.401019082495, 523.075854002454, 524.077129911505, 528.727749716868, 520.957820071268, 518.401809301713, 524.141698712261, 520.393127160276, 520.579512502872, 520.368248166795, 524.527349755721, 521.18415985999, 521.612849710418, 523.572007047145, 519.38829807172, 526.063064737806, 526.953846241791, 517.029869104146, 519.640467354413, 523.407973264793, 524.603255342202, 522.777437852565, 528.946127791686, 525.781388574725, 521.236409675578, 520.631143416086, 526.059021307499, 525.477954046717, 527.057701357554, 523.270595104896, 524.668952901376, 527.687713634065, 524.319872023505, 515.522082291585, 525.645693418434, 520.903140324044, 524.833099141588, 525.566143479952, 524.329628996541, 520.749717045685, 520.92889845155, 522.41157604792, 518.407444184841, 526.042125375121, 525.506747575852, 521.847677741522, 520.881385885781, 519.157702922862, 523.087100863829, 523.530523596027, 525.125153187571, 523.582060637669, 522.441465371641, 524.691371730124, 521.895027573901, 521.081830980246, 525.155192716244, 520.454712315108, 519.83115020124, 518.759835555521, 524.761853305383, 519.38944700923, 517.565957778848, 520.973808089292, 522.403220954579, 521.776149943515, 523.409869156913, 531.693369758413, 521.484579041633, 521.559746620526, 522.396643530441, 525.246628105733, 525.811898323835, 525.742771636119, 525.954064156589, 524.366880663643, 519.745655618938, 517.662942226026, 525.645471338977, 520.765080956257, 524.076756160817, 522.032770810261, 521.220657122256, 520.027145002245, 523.866388165529, 519.824444462515, 526.908957108263, 522.256000134348, 522.781047414984, 524.495423389436, 524.788218680035, 523.203052340383, 520.390075838775, 522.798177753332, 520.402728308795, 519.450967767653, 526.573022681996, 524.908681764839, 519.19190658219, 526.517520883593, 523.196209748693, 520.079806285679, 526.561224807466, 523.016202410244, 525.707480670025, 522.056104042033, 525.488966528191, 533.245975497413, 526.615209153834, 527.300261134063, 518.232330376145, 522.021509756083, 520.410492465856, 517.63629567013, 517.513815759058, 522.761371679745, 525.05960367336, 522.830593661022, 525.155094091422, 522.031372593443, 524.292134328898, 524.220405892079, 521.108101527525, 518.713740350635, 531.306389872457, 521.324701727809, 526.264570956705, 520.916968121889, 522.897114184349, 526.800390735655, 526.961292648226, 521.899817551311, 521.91467378856, 521.780961406148, 522.451583864591, 529.184979191342, 522.698907395341, 522.529818441801, 521.384115433669, 522.197735253729, 520.318020838189, 522.87603593471, 524.16456548578, 522.902865030738, 521.674962582235, 525.065397083385, 521.510652514557, 524.976952512092, 523.476347408412, 515.535462653828, 528.742833583722, 521.969081615025, 520.386370236065, 523.485229072606, 523.062695063664, 521.158866103461, 520.553469566233, 523.325782163446, 523.943967625531, 518.78553181305, 523.971522114628, 524.197429097284, 523.914816406683, 525.379576061691, 524.902557057846, 526.376038226037, 525.999838776478, 519.539135543737, 520.422915928244, 526.561694061429, 523.805232555163, 519.327976179253, 528.131804132367, 520.318412775887, 521.588373981986, 518.825900523646, 523.99654935731, 520.661185168375, 527.43292107378, 528.761964932962, 521.189190393547, 525.3072193427, 520.263495494808, 518.788230922824, 520.112263032919, 520.533826242204, 525.776131374075, 517.963361660288, 525.485221820822, 524.175351862766, 519.398188854422, 520.448487941911, 532.950573072505, 529.529951987728, 521.51877553747, 520.637937448542, 522.123265149633, 524.212070770503, 524.544984664322, 523.719650357658, 520.300376855164, 518.849589811302, 525.982095397155, 519.626114606952, 520.881321456747, 521.140165012667, 526.683816821652, 523.735387692346, 521.633018340774, 518.175163571878, 524.00145630275, 526.014630651088, 523.299335142347, 525.454992428931, 522.837186537799, 526.497246520751, 524.804859113149, 523.507858067542, 522.183942161521, 524.600302865668, 526.38434305205, 520.465515412013, 523.361749784415, 518.222972795962, 523.255973993838, 519.940890320986, 524.081127751637, 523.23681932864, 522.232623864534, 522.650275776682, 516.296449092121, 525.428266959357, 523.276843642385, 523.176084496493, 520.937775641025, 526.165910303087, 519.68473118576, 521.109586345887, 522.935587175639, 525.832474027198, 525.386342782748, 524.080038792982, 520.553301597367, 520.866658640589, 523.104399007502, 523.086724338292, 516.399360339171, 527.882316730099, 523.778709230747, 523.971400554043, 526.523750372933, 523.826617149876, 521.47408516756, 521.872011701775, 519.980264712721, 520.751763518243, 522.995294391342, 522.33076778984, 522.599984752628, 522.802788525189, 520.299381189665, 527.254826507476, 526.163831095433, 529.64027127647, 523.51913078778, 527.895751683504, 522.790321007814, 523.321483377758, 527.265495284196, 523.246119462695, 520.167994600217, 521.329555257112, 521.514030055915, 526.977952921928, 523.159219524382, 520.852940974535, 524.318702673563, 525.085360346549, 525.442608383549, 524.315708273557, 518.676093680108, 523.115368836435, 526.448591117822, 526.599473990852, 520.08358966913, 522.507540616273, 523.313826016424, 517.043194112015, 520.538727276218, 524.587221544816, 522.871679333232, 525.646963978816, 523.441983428757, 521.522549544942, 526.793056286012, 526.014797207822, 524.782684635394, 518.223224925449, 523.220420622427, 520.816126888392, 522.222259935231, 524.51718437966, 523.442301964308, 525.020865576732, 526.444370842852, 522.202032580485, 520.7748926208, 518.135901933222, 522.093963526838, 523.725793101235, 519.407251820091, 519.96642041562, 526.077433579235, 517.620516318582, 523.706644519849, 516.454606638502, 520.319810683276, 526.535572034589, 527.43707645166, 522.69926230404, 525.692029926979, 520.714536173436, 528.39547184524, 523.489988179472, 525.582764829517, 524.252501744417, 517.656959224909, 525.939035404127, 526.782789076646, 524.831333134744, 524.245678300005, 524.820320660618, 531.95093104236, 521.049510704394, 522.962413919952, 523.796065047168, 519.700157581176, 521.693111296399, 520.335856451966, 522.217793147942, 519.497827689998, 524.265769072891, 526.232859685369, 521.994008992505, 524.863038795018, 525.489342553186, 512.630364471718, 525.611598995779, 516.832305774443, 526.010670801268, 516.657251597134, 522.194519222151, 519.516006382089, 522.610953007609, 523.54180427662, 524.287234447617, 518.022275343126, 519.611549332379, 521.30202854692, 519.63699188464, 523.007043981581, 518.980857861258, 521.178877889491, 525.39760336328, 518.397571050457, 523.323383679555, 517.600078843519, 524.102844009993, 523.05824232133, 526.925770722685, 522.911196601319, 518.124545918747, 522.575362904956, 526.162434669209, 525.68558242211, 520.47571038277, 524.640255241658, 521.209181601702, 525.98367771252, 518.484971832176, 529.615359506172, 521.492766871201, 522.448329148667, 522.141387455374, 517.063135535971, 521.075137988283, 522.651304866105, 518.341229824276, 521.364294452503, 519.06012879112, 523.278424581208, 522.581911058334, 529.280574388579, 519.765193352693, 524.046496327039, 525.429001668046, 524.565059025176, 524.455812597319, 525.692722647883, 519.605829214595, 526.424284985907, 526.744715605421, 520.913379927243, 525.494469375798, 521.404242312154, 518.173321871596, 522.591919808765, 519.338003149594, 519.414313486596, 529.371672638998, 520.255807428558, 519.022443559597, 519.663249436345, 523.365670942744, 521.291713165767, 518.744217319152, 524.38844746041, 527.233265540441, 522.086640012305, 527.21998913778, 526.17661148559, 516.87613770195, 524.423682059103, 517.242337061135, 524.251104208462, 522.758465438579, 523.807821305175, 522.505384612543, 517.132122272079, 524.934991230596, 526.695713609844, 522.858769374144, 523.901727159248, 523.997261677216, 520.313360045845, 519.395779432025, 522.411826063461, 518.791063243387, 522.443274654268, 521.817290834492, 523.661593008861, 524.755440077444, 525.009018083016, 522.249780053764, 520.226118558115, 529.85950744257, 524.476739556359, 523.793668719466, 524.808216756015, 522.983062741297, 519.31152622272, 520.98530050187, 527.280588419748, 527.040985256505, 522.722578808597, 522.629789593188, 519.795088246507, 523.531286249424, 520.185824417836, 521.486370513328, 520.775021126456, 526.617606462593, 521.263903423228, 520.806892863928, 522.462616855069, 526.060512476695, 520.675925259801, 527.133067098342, 520.732177275161, 522.094683344657, 524.21198896695, 522.076273672542, 521.033453138392, 517.719033225773, 526.794821960116, 523.347797952882, 524.342996420091, 518.787917216627, 521.657313838137, 529.100439335813, 526.605307248295, 524.447044689946, 522.171934876185, 518.568526911406, 515.441334334175, 521.84621597747, 522.084416944416, 521.423117438224, 521.001143441705, 526.414443583884, 524.411109467877, 523.544966461726, 524.432378914531, 523.61432266268, 525.771203392038, 520.05704310178, 522.35452814965, 516.982559000139, 525.766973926791, 520.956398045402, 523.37220135392, 525.294342088923, 518.806546248499, 522.8186335036, 519.653106275876, 515.624048974496, 520.186602152326, 524.254183395482, 519.490208208796, 519.226844733826, 524.317893439512, 525.663511380886, 525.175472650287, 525.054326781331, 523.384026049869, 522.068529724487, 521.969100908194, 521.373807677089, 526.07606618477, 514.23965223196, 521.707069674901, 528.216628472075, 524.388340298888, 523.912758592324, 519.538220318152, 520.967381302322, 518.941820806848, 521.539883683183, 527.150058604057, 524.603244655532, 521.838539963287, 518.593545540024, 521.905020079191, 520.982494905271, 522.17815880331, 527.002775175221, 521.56858005763, 520.229291512817, 525.790361298962, 522.82587791346, 524.583700924908, 521.508741322853, 522.735381372688, 531.269224884281, 522.308700457497, 522.73727110578, 519.826283236723, 520.542360613817, 520.480637445221, 517.301785115407, 524.534002187233, 522.52831735174, 523.973614858405, 520.807666199811, 519.730076959981, 521.60267705453, 524.308609785453, 521.576850896418, 522.745358574306, 525.191505965828, 526.478114431896, 522.772317032671, 523.411707506412, 523.102979768039, 523.546107471154, 524.93138303509, 523.684488506774, 521.944060983548, 520.025825127077, 526.278181975527, 521.842443175582, 526.38803475955, 519.746410711644, 515.130576625337, 522.538020836977, 522.445588157171, 525.876548671937, 523.889430266166, 525.027079065361, 516.125954212991, 524.699401059675, 522.582941333669, 524.545086890771, 517.611889806931, 520.938887344268, 529.907665195399, 526.18632767287, 530.37943666113, 523.936724433331, 524.892640106663, 520.217822685742, 524.417808524143, 523.953481638325, 518.992550386428, 525.631931555475, 523.900858099407, 524.664665985292, 523.094873243542, 520.654548719342, 521.032557871329, 528.667964247569, 526.788438698348, 526.121225588405, 527.633985302465, 524.551814701103, 520.805470831792, 520.459284295837, 527.811963391158, 522.355345231833, 525.682889977786, 519.557031692116, 520.795898339083, 531.073630754255, 524.920183356009, 522.283061704757, 518.232309867379, 520.400135103551, 523.669917786156, 519.388671784425, 520.04087777428, 522.390567891259, 523.062914828895, 522.184516310961, 524.684691096468, 516.376096668322, 519.599433079021, 525.206186995164, 522.548083928182, 526.641173701476, 523.207068435788, 524.694060113798, 522.807717289871, 521.759044287556, 525.681184096198, 522.951741043832, 529.940183969581, 519.663465283363, 522.313077716359, 529.493596328773, 527.294427053583, 529.368555041465, 526.841181203407, 523.277548236906, 522.366864010214, 525.591818456414, 523.354811361364, 520.990630328513, 522.401922670587, 521.276602736759, 520.083829166045, 525.594454776395, 524.827844636307, 522.008590836955, 521.914921215059, 522.234294934945, 529.209262641934, 524.354312398741, 523.557327938441, 519.357162695729, 519.555844648508, 523.306788216485, 522.81838906764, 524.744923196868, 527.881230926935, 522.494722107029, 526.80091313711, 521.792167531507, 519.250534942709, 523.035251546541, 519.257796563498, 525.998134003809, 516.248738745449, 520.941168384622, 524.603441462546, 518.656616952259, 515.291565592915, 525.209442820107, 526.113569612069, 520.295773148324, 521.953748279063, 520.213520415915, 520.95275521589, 521.533904927967, 526.743389925861, 522.604516510297, 525.899973825822, 518.928718241411, 522.808080047929, 524.787134413121, 519.996839642062, 523.361398425219, 523.970544428972, 523.938594458102, 523.106791872069, 527.260156317674, 523.364677469486, 522.023659310572, 521.10653416913, 521.32488425588, 525.427118643703, 524.178445611253, 523.725972704377, 519.803627202433, 523.849941400809, 521.46288810298, 526.878076913228, 522.189716258585, 524.159951947785, 522.29482728225, 528.537901081207, 522.555105881103, 524.879805642247, 523.804580803792, 523.567578008371, 518.528088507463, 524.005355141513, 523.563930453501, 523.567058056414, 526.200512781793, 522.054414821245, 523.369067450833, 522.546441101082, 524.012063851006, 519.689026279765, 522.039286462925, 520.090253473605, 524.278159455854, 524.807938911021, 521.36883054025, 520.782202809936, 525.245087164035, 524.447897090559, 522.402390587265, 526.906077908354, 520.863362785567, 527.671790198297, 526.106936082439, 521.181496427401, 524.97451088608, 521.149524832396, 520.752256997519, 523.654218702622, 521.919113928115, 523.572064230166, 523.594941852089, 520.002643230174, 518.972948641957, 523.113360073145, 522.601067835798, 521.336171216405, 520.837193159811, 524.266346191378, 524.27326614452, 524.696323155531, 526.774235098258, 528.387088848319, 525.371662799372, 524.592128527053, 522.139757701624, 518.207863552516, 526.374914696743, 522.11547878819, 522.905333205605, 525.875012581539, 524.950082133387, 521.648454768226, 520.860647020195, 523.345124456391, 522.896966570412, 523.812121710705, 520.581832338824, 522.07711785271, 522.058048381642, 522.461100241557, 526.118004073414, 526.778827166046, 524.06392821398, 521.674629499758, 527.678004211758, 521.308251377087, 522.720104339652, 520.749290467051, 523.240400454185, 523.047751734529, 522.751872605551, 520.88965882255, 521.097320383616, 519.9595909168, 524.996283247607, 523.75277309332, 525.203288006324, 526.121514481223, 527.392875728321, 528.051186212394, 520.737128997037, 524.630452177127, 522.050526427799, 520.429620067853, 520.450244294846, 525.212030822513, 525.255687060857, 523.689633807505, 525.33509176247, 514.626711221261, 514.159337071609, 522.998796919676, 525.146107634151, 525.19166846632, 520.925013722274, 522.233681229094, 524.29561997623, 522.015762708372, 525.63788021907, 528.694488993523, 518.991898921169, 518.285266769653, 523.61006824128, 522.070353234811, 518.414457575461, 525.643613985988, 527.355523415522, 520.614608634861, 519.230464161296, 523.769826318728, 518.33848613148, 524.914677569839, 526.550076378579, 520.479973263797, 520.717925233756, 522.025993720809, 524.174359057655, 519.472855007352, 518.931177164365, 518.435239739064, 525.19643115699, 522.038747072784, 523.171917105451, 518.575724367082, 520.665668902064, 518.544380051565, 520.846229598144, 524.899948579872, 518.50843363485, 524.927327878345, 526.002421157709, 523.540859600192, 519.628488382145, 522.905070389736, 523.16451318405, 524.559327401449, 523.549573442708, 520.549857621179, 523.621135147513, 522.704760967557, 529.480788304774, 520.324155876002, 521.309374503776, 525.042608880019, 522.974122792351, 524.974612969376, 520.516870585048, 522.345136101173, 521.991918470464, 519.097581813932, 523.243463060347, 517.460894787682, 525.78951591498, 523.676562281184, 523.639101367557, 516.955660335181, 522.06214412934, 523.704019688127, 521.189669709146, 522.491099433153, 523.024416128544, 519.650608942403, 525.889186604682, 520.341985994893, 525.244282546348, 522.371481176136, 522.709042544534, 523.565426103984, 517.750334631931, 524.312052409463, 520.34447380993, 522.283456239853, 524.966730050191, 523.937846854671, 526.734581180972, 528.101499930442, 520.907262752888, 526.577136895319, 523.335524694454, 525.310732549574, 521.226729337359, 523.457839191901, 524.057360784504, 524.040564275682, 521.674850708534, 522.474288503488, 522.697456147289, 516.354811909507, 525.517753028775, 521.304073020864, 520.334413601587, 520.251193955983, 527.454118395548, 526.591221281218, 525.920229990849, 524.262131674008, 520.897751905667, 525.089448983383, 522.003371775828, 522.724897256496, 524.285712354879, 521.061894962676, 523.638350951378, 524.042791839091, 524.2355537602, 522.492073480752, 517.714005380088, 518.738966375329, 523.441895311435, 524.47706653812, 516.359042060454, 522.312779300305, 526.01347898792, 525.926570309516, 523.50373318879, 523.173768714461, 521.553594175794, 524.360675658459, 524.229147470663, 524.275650652066, 518.964809292668, 520.38778357578, 518.197639227601, 523.426614658418, 522.174187117517, 525.41031310361, 523.771254977736, 523.762291171435, 520.128896928463, 520.917774632821, 521.135950796102, 526.000270547798, 518.889439704081, 528.943437005746, 528.320269086688, 520.033602097663, 523.707947096068, 518.264575951756, 522.830551585801, 520.808743938268, 520.704002127899, 522.590442101982, 521.158797124162, 518.941659210341, 519.619405905479, 524.007105021421, 521.690898654916, 526.029408117676, 520.430055283683, 519.983708446326, 524.336931587093, 515.64656514558, 523.382479527727, 528.337454479521, 525.816885213268, 517.829199588024, 525.299161605637, 523.358750892358, 520.39237473164, 518.82496639956, 529.89298049116, 517.644752338507, 521.8746164509, 526.593782546793, 521.643289558902, 516.695468675353, 528.157422927222, 522.549174167007, 520.852651648617, 522.177296783542, 522.508754135702, 521.417587519251, 520.933589286247, 523.654538586561, 524.339423938554, 521.468105144329, 527.575610284629, 519.965813888032, 524.310680463792, 524.379058484677, 527.299787998254, 522.705095757517, 518.373346768525, 519.104407773853, 525.769197386053, 525.786139548815, 524.368012769047, 525.879611796158, 514.114555245199, 525.232898903929, 523.551872955871, 520.407657241546, 525.410362418064, 524.705235114275, 529.567614473118, 530.062431425011, 526.829093685713, 531.29142158419, 524.114191340294, 521.948531991158, 527.379807082297, 526.497711913508, 518.565778805146, 521.119910072955, 527.342520232417, 519.161902740794, 518.29394898401, 522.756581006689, 523.765595276516, 519.744575523503, 517.831088119674, 522.944786579936, 522.633067840666, 525.131982488823, 517.28639021574, 517.86131930795, 521.559084288152, 527.666424700878, 524.93438078243, 524.608494282637, 526.558826235191, 529.077426535121, 525.11626360435, 526.806623943798, 520.034790865904, 523.902057122329, 527.51112529365, 528.224677310369, 516.247652691001, 522.312968399382, 524.044073118298, 517.684918691852, 523.293066151191, 525.010554907646, 526.089216008226, 525.994937865138, 519.229643123682, 522.20104721931, 524.5251255268, 526.524340619205, 518.638508523128, 519.940879994536, 522.052123962315, 520.124228100418, 518.439544137847, 520.888192653276, 524.468013794586, 521.860064961154, 526.238511753495, 520.150176775667, 519.120953280268, 523.430763306059, 527.05127861391, 520.064991691447, 519.411891277497, 521.815205714882, 521.617593926145, 524.709942859533, 519.361904228567, 521.39382915928, 521.165704944978, 520.500543958427, 523.923024852127, 525.212756329605, 527.762307865684, 526.54117741157, 523.665847500976, 527.347757766815, 522.157541568679, 528.264855349792, 525.715508732137, 524.631226082714, 524.761419693201, 518.780836384411, 522.413743209609, 526.580846281047, 525.339738538077, 522.592932394836, 526.096110053253, 526.209598915124, 521.654410563283, 527.359729545735, 523.42016283302, 522.17573325617, 525.691843369522, 525.921785225506, 526.559808786834, 520.523507818796, 524.508804644275, 522.158481117664, 519.892404222442, 522.329761154969, 529.624165706357, 520.424314116707, 517.907017766875, 521.297060553579, 518.732852496766, 515.821853266262, 519.704963384592, 519.685607629961, 526.490628581865, 523.516832969153, 527.138536097606, 521.598534968351, 520.448375588432, 520.415044623131, 518.826195658234, 521.994293648197, 524.435514371801, 522.68430450808, 517.740096643924, 521.723795674939, 520.931627504377, 525.820163186666, 518.727192782564, 530.80907863101, 522.510211047956, 519.413778905515, 520.42256335204, 523.115520267763, 524.058553124547, 520.994187508982, 518.921007440518, 524.799226755527, 524.009086561891, 518.83107629896, 517.120208762166, 524.83671474245, 520.979202012701, 521.900637141301, 520.827352106317, 520.867382180718, 527.296536058758, 522.673259593999, 523.99820450175, 517.331756015452, 520.408504022494, 525.748930503641, 524.931645955761, 523.425629024377, 523.673238785406, 519.199278844322, 528.208667150562, 525.746562933047, 526.914239172002, 522.757778327906, 525.536942673363, 522.120907581919, 520.25244596497, 518.087664088023, 519.986123242563, 520.565145772247, 526.102208371993, 523.310437845663, 525.137344273627, 526.299910103008, 518.929610651411, 521.430293249244, 522.09970590782, 519.709852841551, 526.053963167127, 519.232567717532, 522.967870615939, 520.547258406618, 525.950550607065, 524.288713682593, 525.726768597416, 521.421547482998, 524.13528082396, 527.723367535756, 521.448200769876, 524.877611750435, 526.379236280553, 522.373808074708, 524.617387741772, 527.123170322742, 522.211333706426, 525.823524718252, 523.635101086757, 525.929096599682, 519.428658421574, 519.275623702627, 525.993732437142, 526.101833505561, 520.238745887612, 525.374948748954, 523.042931975784, 521.074417108418, 522.597958398603, 529.804727630885, 522.870723354734, 526.303216729761, 523.951617430682, 524.987707899903, 521.055565113665, 523.292423573907, 522.977277154359, 523.580568125702, 525.231723511827, 528.798657526407, 521.644919235466, 524.256304575631, 521.760208540404, 517.829022480631, 522.724606135634, 524.896928997382, 519.677166963124, 516.030055559335, 518.136423219403, 521.951445021178, 522.009876475657, 520.146519797911, 527.264196984124, 522.02009010552, 525.004652282933, 519.110677934622, 523.974606668711, 521.196757303098, 528.790208664518, 519.121737524874, 527.249142508955, 524.817306998657, 523.398737434371, 526.445524529452, 522.178301909821, 521.242093444096, 521.029687290298, 521.129150690688, 521.177290047025, 527.77767331498, 526.991898799992, 522.722538230967, 522.664379013972, 524.753351294177, 526.629600539806, 522.729802165254, 521.486549968117, 520.538086162826, 523.337218878171, 525.9974768589, 527.660009701698, 521.274854746304, 520.338597842609, 523.507864577341, 522.159205901922, 524.9526821037, 523.900633966503, 523.988346624205, 520.590606299566, 522.33623537455, 520.700263422841, 527.135457158254, 527.619051363971, 523.28318589855, 526.236536821482, 520.67032251732, 514.324471268937, 523.837291821923, 521.625076696396, 521.283825919544, 516.871164421632, 525.623445359524, 526.614753527541, 523.582899771326, 532.219897166832, 521.371193206016, 524.065610370424, 524.302276674875, 522.649663519867, 526.133433728019, 519.760248897225, 523.987137081576, 522.527423968625, 517.840219590577, 526.589424714794, 523.992240085818, 523.666284906607, 523.817439602284, 519.676148703926, 524.265014810748, 524.729751637372, 519.889803830789, 523.61206242451, 530.055020573802, 519.597124398595, 528.715417434513, 525.081233985117, 523.135970860668, 522.416146394546, 521.16384679371, 517.899437464542, 521.779505307322, 521.039269532262, 521.054913215978, 521.888485547422, 521.196346344062, 526.77249372892, 526.047969935306, 521.333124132172, 516.906383704276, 524.134220725621, 522.857358997426, 518.330731783295, 529.210262560947]];
