# Supplementary material for: Hypothetical Outcome Plots Outperform Error Bars and Violin Plots for Inferences about Reliability of Variable Ordering
Source: PLoS One. 2015 Nov 16;10(11):e0142444. doi: 10.1371/journal.pone.0142444 (PMC4646698; doi:10.1371/journal.pone.0142444)
Supplement: S4 File — All experiment interface and visualization stimuli code is available as a zipped file. (ZIP) [file pone.0142444.s004.zip › experiment_code/data/one/31.csv]

	sample_num	task1	task2	task3	task4
1	1	345.053589192095	128.991834206563	689.20284638996	523.242570228878
2	2	343.691879691177	164.479945356219	647.285724285243	523.543691135444
3	3	339.812301578443	121.492882863489	655.635620189918	522.584726404439
4	4	342.259228285076	181.025575175247	660.024575415051	523.572794306208
5	5	350.431302365474	140.274381232376	678.068479992564	521.383565898887
6	6	341.182290974351	132.206306856884	680.308549558094	524.929768460583
7	7	341.004125575886	139.666089135951	691.475161337921	518.671697231672
8	8	345.989861865872	134.821002845946	666.045359522461	523.769431999668
9	9	341.342661302183	145.707475136874	708.352586541113	523.417757194408
10	10	341.764071502597	109.607255555843	674.516906026048	522.297475072377
11	11	343.732146781137	136.708643054902	668.209897670987	525.128278050553
12	12	344.515033204435	165.201183091434	681.7204718045	521.238142084312
13	13	344.589418043017	119.511210751314	676.410953574542	521.098871235427
14	14	343.170680257421	168.020956114203	665.633115226403	522.886175682985
15	15	338.64467407721	143.324427665004	689.738736610396	522.152234332931
16	16	336.538984656595	119.871334764635	666.953323676506	519.801729022785
17	17	344.967911683093	124.321250524618	683.006385181104	523.579897721606
18	18	344.819730664427	126.164784117798	666.955584189808	519.623032226812
19	19	348.985285640212	149.572727079687	697.344662590758	524.776304442301
20	20	341.078272549401	132.778558017554	666.027847076652	522.84770287021
21	21	342.759561109092	122.897521590482	683.804606498684	528.892060460891
22	22	341.381499476226	152.502029702431	650.977646045136	525.257108954223
23	23	344.785198198662	123.887915692111	686.537707555372	525.180416414829
24	24	340.043428594521	146.245036660651	646.50326824744	526.342898037355
25	25	340.989337173848	122.656798312956	685.115932111279	523.313887227565
26	26	345.141473399297	146.527887257834	670.225379210506	518.525754138098
27	27	345.225360472361	129.49728977935	658.810121110921	525.603079411138
28	28	341.618240798085	149.415581985072	681.018666777963	523.868704379091
29	29	339.545032363435	146.818284400651	670.7614249922	523.15420057028
30	30	341.319753898385	167.119934052844	683.094083666949	521.675564405876
31	31	343.611457256456	113.884788474608	663.892093601241	529.305546034753
32	32	344.720352007316	117.241343743941	659.886725516898	521.215436597537
33	33	347.752085909389	129.704919081344	718.482231352432	525.56848776807
34	34	340.65131091705	116.582281712093	670.162150911679	520.900565906379
35	35	344.756467557655	133.743214512127	675.38193192242	524.355463243879
36	36	348.188388212378	121.772462103598	698.109528054602	523.25803426998
37	37	347.648671833112	155.235034522319	685.887315187108	525.579004509514
38	38	345.207022423908	111.108835923975	655.757252801212	521.314450008109
39	39	345.283149302788	150.551628667076	656.360911176971	522.946008310834
40	40	341.891442585623	129.497665828936	648.928876582346	523.505611058296
41	41	344.203071474591	135.357483848472	691.3208325981	524.451788885335
42	42	345.848148947452	164.448969924934	694.12523078835	523.992384146902
43	43	339.460446473094	147.702664449322	671.953255334615	527.455598621602
44	44	345.897729425285	129.87442681098	678.286794949424	521.295824483953
45	45	339.765795244333	117.295292661507	683.669306207361	526.266989043406
46	46	348.065598265614	136.148880519148	688.166354878619	519.904358342144
47	47	343.455308382951	138.604465215695	687.724469312207	528.964469056499
48	48	342.553900527075	109.75005637368	700.051948230571	518.127207823171
49	49	339.684706526735	152.208197816821	680.600694247233	524.329557722522
50	50	341.215756404598	144.723819864939	670.025997669017	522.169241680677
51	51	339.046390198727	130.853647864915	651.827012085958	523.491187263215
52	52	346.809860548631	120.594340018405	691.538245507914	524.773541775184
53	53	346.997737387847	134.244220291253	663.074751737232	519.181595937366
54	54	341.147141119497	115.837673434994	689.616223854097	525.645366759966
55	55	347.553322431733	164.001018385778	691.293812353694	523.382102388115
56	56	342.815188656241	101.396704167759	685.158631276079	523.163946332956
57	57	342.976057858995	137.636917008166	701.060909596099	526.177410650127
58	58	339.57324632954	115.094644103257	679.504785740815	524.21148277851
59	59	345.53264421257	138.102379161097	640.976763366818	532.182366780867
60	60	341.957417328859	110.76897668145	669.606833992912	520.576800284852
61	61	351.536991190985	124.739358109109	663.120124233145	523.340267678103
62	62	346.836878884821	140.422754759678	667.082429422933	519.900978247576
63	63	348.801688682664	109.779091545505	652.732278811402	520.58853758636
64	64	344.622092488289	133.823486076353	667.345348059469	527.3928164383
65	65	342.125577716128	115.109730888322	691.570704961162	527.841867062577
66	66	340.076474956017	125.777299682419	682.391199196085	520.247692860573
67	67	351.263074825931	118.432007870203	674.0405282195	519.974304019572
68	68	346.294122631714	99.8560653281309	635.234110175223	521.969661822332
69	69	348.097253605443	123.068672661094	684.279896131548	522.230701995975
70	70	345.359852988772	101.592349963085	680.182684008372	524.153471545962
71	71	343.427472326982	109.803167533977	679.092333521575	523.370836958183
72	72	347.510919007505	121.685271295416	667.295636401715	520.652277036771
73	73	345.357924985297	155.207930809051	679.990557214418	524.607018115158
74	74	346.186258796718	105.085852755883	677.291335858075	518.74673097651
75	75	340.33288467871	125.670859414859	683.068631049151	523.308682303679
76	76	336.933849634089	130.914706419604	651.022585194432	522.792094796822
77	77	348.627352197609	150.847231450935	673.569419675588	524.389172060926
78	78	345.454015088504	132.190790500062	676.394487601702	528.875596170555
79	79	344.976159486236	126.43960815065	654.525176221874	519.67952511917
80	80	344.307944451121	123.561442722232	681.069656950621	528.135453843531
81	81	346.716820619103	117.316180577598	650.137322504527	525.915381252797
82	82	344.383674594565	96.923174619133	686.260628785445	521.188493449734
83	83	345.584254865857	112.526637180757	683.706477049681	524.885987374772
84	84	343.120039051109	145.473942255405	664.767002309156	524.435568718484
85	85	343.715604273537	138.083070019855	665.645911617105	519.915038089006
86	86	342.515601610935	129.018650620962	660.953176505937	519.774581327151
87	87	343.86656899142	121.389035335752	668.400581624389	521.115931319231
88	88	346.421955049375	136.252878185666	657.040221585102	518.336349114117
89	89	347.57134946445	144.342995725229	675.047590809801	520.502444635602
90	90	343.388168035465	111.284637228472	672.873431343684	523.387397057847
91	91	339.504757293396	131.432188159452	678.210748829153	524.906950099832
92	92	340.487193680647	121.446850274527	670.511713177055	528.416836277961
93	93	346.137661136965	138.793425074336	695.353499548877	524.793991707275
94	94	337.935349199884	174.843153702319	681.591343035589	519.425182847015
95	95	345.806676074795	144.463757004451	683.281740549133	517.065789741844
96	96	345.780618139082	127.288057015982	661.227379662389	524.86291935482
97	97	346.386985634025	154.257040840026	666.336933130314	526.781552133844
98	98	347.478563434533	135.092886831367	688.123664832563	522.086723545966
99	99	341.257249121747	127.4421238945	640.472947032164	524.702260427486
100	100	342.126683572624	150.313389234572	658.054285796772	524.834267514821
101	101	341.906998697449	158.491634326384	714.132396426968	518.301092481947
102	102	340.474084275301	99.8654363913911	667.104438807049	526.711304689078
103	103	347.148987179348	155.555217287842	675.668690340045	525.747860347927
104	104	347.61358206294	113.727544279499	682.901597996094	519.108821233487
105	105	343.434512109895	154.904289134378	669.662342338924	523.658626956421
106	106	344.538985900898	138.390485011125	659.209326044013	523.871344289486
107	107	343.313982832143	130.248846806736	688.187112707195	520.379502135745
108	108	347.380803376051	170.488738997325	669.359025937501	519.9042271363
109	109	344.69483498344	128.266947698535	686.690944800937	522.226272201536
110	110	350.405450245599	122.137030437555	665.836972819826	524.914638022577
111	111	343.74529086216	119.31619555715	674.758532754731	522.247324652009
112	112	344.884037949573	160.108225577146	664.540660115624	525.649386694109
113	113	347.100182144659	96.9537203015143	672.37819891697	524.452899848218
114	114	345.897608446766	149.129845327211	678.243416083853	521.331334970806
115	115	348.23591050484	154.882374862713	648.225294664821	522.581326457101
116	116	348.967568973144	127.762809431099	687.156992779451	515.861837020041
117	117	343.309128552314	136.195362062441	694.179603671776	519.938571009769
118	118	344.427168407296	128.914092780255	672.121646956591	523.025779812192
119	119	345.817384734183	124.724742973749	670.832175212441	523.882945788856
120	120	343.076536889404	125.811694640404	695.10646107396	522.244001622498
121	121	339.056524815031	140.385355725961	655.595405192471	525.134299147746
122	122	345.151243375948	102.222433371972	697.280172200289	519.444338937924
123	123	344.325954783356	135.99439012478	683.196926858384	522.990300673333
124	124	341.403590162957	100.009076625637	643.49048808961	522.507214149898
125	125	345.511312975238	113.648134923932	659.236537445108	520.457940865205
126	126	340.74158848548	124.513017504139	680.869959203816	524.415541460314
127	127	343.36125851457	100.094884055373	678.96398987738	519.028284057615
128	128	345.985734843007	146.209451957435	666.66762873238	518.862319083259
129	129	344.226143599998	122.314032744562	673.151533646019	519.559462100791
130	130	345.656594908344	111.879536471282	664.358675394388	521.005342848709
131	131	343.555211696048	140.414332403534	650.374841226152	521.329450708788
132	132	340.145512935884	157.113016710956	698.79786150069	523.847159027518
133	133	344.550199767329	116.050076939455	680.70881095965	520.731886724945
134	134	345.101691433549	115.036263273121	686.889732809808	524.434055231962
135	135	340.744209668528	88.2469782649086	677.460278302685	523.776765821833
136	136	346.26113557961	152.584429852703	673.154111908724	521.719182140973
137	137	343.371035432846	168.075213723917	687.441795510834	521.38627434438
138	138	350.340898951685	95.382929786454	652.531026923249	518.24558396107
139	139	349.350400756275	112.312833772607	678.566525517672	521.818214851987
140	140	344.8194266425	148.822094841605	669.9816506362	527.427740586546
141	141	344.742395826791	110.307742777658	671.380212090182	520.539069336746
142	142	346.153290553374	99.2517194272677	668.96457139634	520.437048148269
143	143	342.867750050371	121.487804556815	674.851774607976	521.933141904909
144	144	349.522347388327	131.693661825051	675.343197881512	522.623601960446
145	145	344.376263702687	128.633254882362	666.034876003973	522.958392748327
146	146	347.045418400431	137.753706789389	659.292014701704	520.340652082751
147	147	343.048363972378	129.141736512715	689.101909864174	520.057853463832
148	148	342.120964309702	99.8503169701014	665.594100392012	520.307173155941
149	149	339.531956729597	108.890826701553	662.577218918489	517.374807045611
150	150	343.816523830869	137.749744012267	665.258428173544	525.528113805864
151	151	341.869631550521	139.881175625575	709.898389711698	523.673399078785
152	152	345.625947060215	141.819399123237	672.625647766931	523.926068035275
153	153	342.174985074972	150.658832462716	694.631293051721	525.296913471524
154	154	337.482900067712	124.911788085881	658.137428906141	524.566680104375
155	155	345.424710235948	142.99235111916	669.768837760402	521.585544324568
156	156	346.350256700193	146.451411046812	619.984364220932	521.803373692325
157	157	349.010619963214	109.206590464135	671.580500288094	522.929269257688
158	158	340.929501386104	126.01527666346	719.632834280774	525.911225360717
159	159	347.045971351514	112.416576998407	681.986911146568	524.434434072619
160	160	339.785708120997	108.019365807547	702.050204289835	520.467783325648
161	161	339.570175474296	128.610841367734	673.106647023311	525.695118658949
162	162	342.726604180604	142.274136723574	684.854969893546	522.824108397167
163	163	346.279930625524	132.977256057489	645.699105209844	520.460050023744
164	164	345.963517324023	131.584192740677	663.944418870049	521.29013223907
165	165	341.579433343715	131.192961762372	697.101712758777	521.967870123657
166	166	338.49397558619	139.029210297781	660.219527396479	525.599291318629
167	167	340.416170491158	127.62401403642	681.87565896611	523.001643491444
168	168	346.598285298554	116.431714782796	647.171248390555	521.900535143388
169	169	343.030749657384	140.793382605369	678.58762812729	523.770361480717
170	170	342.653302565555	81.9391768633685	656.014137636928	521.633345352405
171	171	342.770570679849	110.588919384863	710.867682029463	524.317801458801
172	172	343.11044508798	139.670670919769	672.704152379061	523.460970290356
173	173	341.773204113851	149.151908510452	680.12852294323	521.429376468544
174	174	344.129452328272	163.948847974097	673.346959757467	523.037125037
175	175	341.601713371332	142.955409029618	683.898475942564	525.182636204263
176	176	348.98330645486	124.887257734786	653.830148048391	525.806287097928
177	177	346.533441581499	130.619624356292	661.081128655793	521.521341765521
178	178	343.309923400185	111.233914398355	655.2382027059	524.647865640781
179	179	347.75598064672	128.543167260106	668.416942881166	521.609137144054
180	180	343.817736816251	126.35182492979	683.188518266577	523.34154025491
181	181	347.198398055891	132.031371206952	686.490388691051	528.00565032407
182	182	342.449488415479	124.357504652204	662.817355876903	525.397543429832
183	183	341.481715292628	132.611774195667	671.308691615696	519.399395726491
184	184	344.920830164556	126.899277623763	686.575804931434	516.343843239621
185	185	338.063096817105	148.531931678918	666.24848227837	523.643305474504
186	186	344.830796643278	173.97150430894	655.672055719728	523.0494982039
187	187	343.832521965945	147.647751186476	652.892370937823	524.071155133752
188	188	343.955557810606	153.976506929855	678.089266175603	523.944870055583
189	189	344.448089469032	132.407213657324	654.987189326509	519.284726478843
190	190	342.70767230428	161.030259765817	661.07037032902	520.507867317184
191	191	342.492535127648	148.435162550678	690.021899105888	521.980753592678
192	192	343.566639307421	126.184200986259	662.725247092326	523.735251776071
193	193	343.796851769645	125.643961008203	677.290261609342	525.812416523563
194	194	342.694256484813	141.037221869388	665.622059969816	522.744898196126
195	195	344.149875699682	130.475412297738	652.879819051155	523.369594443256
196	196	342.691908319932	133.156688040175	709.772825251985	524.983849050359
197	197	348.639683829556	143.924428215152	670.541960631093	520.855695284758
198	198	343.806318134661	116.606820300458	663.577848459863	519.851504907995
199	199	349.557144623184	111.019022548317	666.576567110573	527.156921272776
200	200	341.95509542705	140.874499695898	654.940684017983	526.357223998277
201	201	344.613917015396	158.241888146046	681.527904627007	525.381227780874
202	202	346.467553367388	127.769347659624	665.676051647772	516.194325720789
203	203	345.368985880401	134.575849894953	652.449500311652	522.377339596199
204	204	343.636854307032	151.517790083517	618.633110030222	520.163421246766
205	205	343.31646842263	123.199202799274	677.045804696645	523.418403535815
206	206	344.262971957709	149.570892771236	691.134219965038	524.327599892429
207	207	343.647759382376	141.196307020366	652.407079225745	519.95371614173
208	208	345.142858127386	138.470498174369	692.502244421977	517.137900901767
209	209	341.97055878774	139.276501202501	670.89990000401	526.374485828478
210	210	349.792129653628	138.847054509417	667.425163147449	524.798380400062
211	211	341.562587572972	109.652786193237	702.559248343565	523.111976404774
212	212	342.006672918086	107.868698785463	656.783301252781	523.868150083551
213	213	346.346605302745	155.79357532009	652.245997058354	521.388087085044
214	214	339.341556053962	155.807709796282	668.191370391343	521.6350988295
215	215	342.28332318333	90.7337155478559	672.324613230711	524.607808497643
216	216	343.389705332731	142.582590959547	668.095079880172	521.837300401799
217	217	346.190008015778	123.878445405941	641.251158258014	521.684846176293
218	218	342.098218261782	152.912374461565	657.725203841011	520.562815086528
219	219	345.085208056919	148.778683958461	673.786980091708	517.913652730978
220	220	344.727423408932	131.776375324384	667.696073250828	517.421600815071
221	221	348.768580435715	130.443552017888	639.679385804747	522.163396062862
222	222	342.854135790288	110.859595264756	678.59628671064	521.64020216693
223	223	342.505900427967	121.662517739809	660.874892680351	522.917977959425
224	224	347.553149683527	125.11554334072	669.089616425733	525.298439594867
225	225	345.567483291905	153.529879517898	658.579720675077	529.788893508568
226	226	346.152661792579	117.536760623685	666.1388443144	526.616756252011
227	227	344.677709877385	125.124837718014	715.619028414683	519.610959782614
228	228	347.724634949445	125.905703028228	655.941462284024	526.649396483753
229	229	340.56867102615	119.420875941111	690.481442561771	525.424491256854
230	230	344.394714542508	137.267799691529	675.198406455513	525.066819953494
231	231	342.814593459262	109.964919124479	696.736731140922	521.351142426575
232	232	342.647333258509	147.511613016048	660.035184988105	523.420722786238
233	233	348.687585585143	130.760188709477	687.736740421272	527.539048779258
234	234	343.89611998981	140.399805017314	697.365266235985	523.453365166492
235	235	343.464218650456	117.175632578529	676.249864662811	521.899833465322
236	236	342.204836695378	141.249167071428	684.791221382977	524.407675291313
237	237	347.338082828353	127.216037879965	678.424128292641	525.49904854078
238	238	340.185583120145	117.829506637472	634.442981372319	517.721775449417
239	239	348.419817119206	125.644154029907	679.370134185847	523.074575587697
240	240	338.673969830462	132.561739131833	692.467927359208	518.718204118247
241	241	344.935295877427	143.498825552076	669.789777335251	527.294592343332
242	242	340.719051022935	147.402487608724	670.318265743592	520.449603226971
243	243	335.643751537637	161.155595377661	679.265898028155	524.692775942137
244	244	345.556828335526	142.333368492081	648.860690238768	527.236184590365
245	245	341.08129165486	123.463129475131	683.986176255691	526.526481014562
246	246	343.479301074054	107.629144686444	687.941236178689	521.341427488515
247	247	344.240043680593	149.707978818559	655.50695117211	525.327785321561
248	248	341.87845570438	136.085090488053	684.342834163607	526.508955208214
249	249	345.199301632056	155.205387156009	685.369310086131	518.916889555972
250	250	344.128227896032	122.926478240504	686.387735439925	519.784107144592
251	251	339.841437570563	146.071733711874	701.996864908683	524.757972743112
252	252	348.117852028218	159.718507377943	671.456341405942	524.285508740886
253	253	345.180795567145	115.840153753916	658.178328858524	523.346604088275
254	254	345.283226983403	126.732170270895	707.209716559804	525.134217538389
255	255	343.609574605981	138.76261850995	675.592717896959	521.449781884237
256	256	344.615819812807	123.607983198539	654.868145833635	524.026260577175
257	257	343.4380459813	131.493871014725	641.79294919351	523.844662630587
258	258	340.602177353611	112.670580972859	675.199072555001	524.531357693125
259	259	343.355026850134	123.47435405433	657.023838596698	522.831383360556
260	260	345.770950863685	103.636916216989	671.182543509513	527.506779772374
261	261	343.194432560754	139.444640662567	700.775055914199	520.31379021598
262	262	342.058910136052	131.744846920775	656.708779117954	523.157262821081
263	263	344.523898597838	146.095148032032	643.518178765205	517.260513451956
264	264	341.766900080421	143.509628428501	684.838849456305	526.308439356263
265	265	344.748316325728	130.432629098169	692.938419735179	522.848571168129
266	266	342.217544808192	120.069972217819	664.706980192807	521.449319324035
267	267	344.218605695169	107.268724519469	690.691363688565	527.309064497447
268	268	344.631709192283	136.753334127761	653.743408440482	525.803948799531
269	269	343.548418404748	137.32225372641	674.356517377005	520.867626085738
270	270	342.117171416975	151.215704154772	674.892215807695	521.87607392363
271	271	343.667908129942	150.15238493693	680.113148700288	521.324538625727
272	272	341.967951176345	170.336680160427	659.012654088879	521.392850211645
273	273	344.685990609906	125.926675728343	648.218609455395	529.464516008963
274	274	339.391587131689	150.494733660853	676.864769906745	523.416415321825
275	275	342.776921093719	140.669858262051	696.899543793675	519.70050565651
276	276	341.963461808981	136.578179403247	678.021530857721	528.002485074093
277	277	342.401959825772	160.836000042601	659.518986878207	523.530319218618
278	278	343.555893805269	95.5429918736948	666.075005296155	522.196301876234
279	279	342.944567073297	120.35542994986	674.705319509344	521.393028523848
280	280	342.580580767332	145.910741909517	687.984581374051	523.29578367931
281	281	344.129639205971	100.748372345424	680.138550447219	522.187324264529
282	282	346.734576153967	158.361186341503	644.383620073526	520.58428518827
283	283	344.639630877686	137.106204727508	681.140358884117	519.122612555755
284	284	340.24741664777	153.964929201285	682.255902434448	521.538116304529
285	285	341.26993369394	158.775230124255	702.161753605377	522.088947248333
286	286	347.217938118995	105.667179911403	696.983929597738	524.265453021129
287	287	338.839357822338	143.642757567844	678.177031426301	521.71856728736
288	288	346.186274816859	149.245241115698	651.489807121755	513.921823350667
289	289	342.526312794383	160.757473487065	675.534138344909	524.770167365013
290	290	346.617959742021	132.296758410938	642.305448481758	524.937342472044
291	291	341.679904434327	143.626098816975	670.786824507983	524.185922770241
292	292	347.540845507294	95.4197136016215	659.597298107239	519.054514082942
293	293	343.536146868766	112.254545531171	638.456135192949	527.145367466073
294	294	345.250441509416	120.761995446567	682.668242207357	521.839894840706
295	295	346.820426536614	128.823528069161	704.823052831424	522.656477339128
296	296	340.779132783364	126.331877718136	668.503277219155	527.09249290856
297	297	348.691931624536	139.571864768555	671.629483759212	521.443960302985
298	298	337.126311343957	137.168255182273	676.014870765535	523.320002075284
299	299	340.015148315557	133.929853421098	650.792622010915	523.946156305766
300	300	345.268447230508	130.805602432448	684.70262877521	523.764651680504
301	301	346.042024194912	122.603318926087	694.178810885826	521.730313390225
302	302	343.584432486992	128.705819589249	665.665070570238	524.410284134373
303	303	346.75489480119	129.884851372392	643.1362537137	521.001967686429
304	304	344.540072301439	124.32336901345	715.940897549585	522.791909529025
305	305	342.273038292319	116.874029666916	653.017165642717	523.284917959826
306	306	348.457538320694	138.743565319422	675.478812828657	521.687860731326
307	307	344.41106836249	144.46832438027	685.120381803153	520.247155749978
308	308	345.546701673149	135.624157214819	681.063446016857	523.08996098552
309	309	343.705764459012	130.862079028078	688.264398939539	523.997204704884
310	310	344.645257808345	140.182902699112	684.984230024084	524.806944041942
311	311	341.708472051578	111.813857189423	614.530165086736	524.912729475417
312	312	344.808177942065	131.237675619314	698.617787993595	521.679220514752
313	313	348.423400247724	123.194032020632	666.110819744986	521.784527217688
314	314	339.832888178306	120.30881890252	640.51043631311	523.823581242879
315	315	344.987937846155	122.636428971455	671.832310692661	525.83449290945
316	316	340.966213741583	123.962507003493	668.485377228012	523.432276635569
317	317	341.871075530027	115.995412721455	659.362373706612	525.624119536963
318	318	339.813647194534	112.604276953367	654.457376120348	524.9116904999
319	319	344.616220988196	128.9899127578	657.097500554131	522.896653731702
320	320	345.45046195364	130.681015441166	663.699418943751	520.247532727342
321	321	341.575152953217	125.316199045441	685.723608697436	520.889603026925
322	322	342.988764273569	125.286681442347	712.782834324755	526.420740010709
323	323	349.016730117138	123.691570451058	682.922233685929	521.717477115842
324	324	342.663335761035	138.252394299178	673.387583362489	519.672744738025
325	325	347.695300722976	124.913170481006	677.300607850328	523.231290268135
326	326	345.826193434311	102.314343248825	672.852076464076	522.504983272167
327	327	344.101079471409	94.3024223832639	684.248479142827	523.167765337715
328	328	339.65197075058	141.215003398461	664.740256352395	518.305955453822
329	329	342.793443353485	127.015611052007	674.452137321832	523.235478904867
330	330	341.291643163101	135.413046155834	712.342119819782	521.981765005803
331	331	347.302085874382	107.401811827489	661.791977859963	524.797950610034
332	332	345.462318253091	134.621738835	650.205554614227	519.301653972649
333	333	342.751185690132	112.65062021417	680.251272154489	520.129877961407
334	334	347.870281078742	154.123399527515	676.52685206364	525.343385596161
335	335	348.497214756169	123.468655754897	657.888458612222	517.57619492545
336	336	340.912450953901	146.777066710923	662.039460439624	522.5326803053
337	337	346.847158902335	130.131689022975	663.51166432792	528.786110499423
338	338	341.463281530345	160.229628879527	647.784393832842	521.17982687363
339	339	343.392423852761	100.322353762216	666.597533253076	518.538692139689
340	340	351.438539540743	146.216956145492	680.449771201367	522.705120604059
341	341	342.460847614841	145.765896285332	664.179275387848	517.082686913264
342	342	346.035206760245	132.922743750855	681.87651819886	522.629400885793
343	343	345.222504516103	136.28958295733	655.181830682867	524.601043782535
344	344	348.394841854127	135.659754263843	670.372977519795	529.15042736991
345	345	337.882273109908	118.021176886052	667.416382325825	518.833539343659
346	346	346.637834680489	104.163269875785	655.97095627991	521.723135180096
347	347	349.447684799489	132.427240893583	666.842407231451	526.191746794204
348	348	344.550912198205	120.507471773884	680.234957997512	525.075930710603
349	349	341.797760199507	126.042370104548	660.585663058413	522.88953335101
350	350	347.042575775356	107.238216385327	653.021769991377	521.96814803654
351	351	341.646649910941	132.188348529427	639.40321794882	526.393958486861
352	352	342.679038921352	162.89985764653	685.59235618822	518.271323334671
353	353	336.57085511633	169.206491303655	703.836107396817	527.105624922493
354	354	342.252063057418	130.417470719387	645.968033899621	525.363496901335
355	355	340.383963197196	129.154483725345	644.570994990155	518.713803457139
356	356	343.30825342689	116.230382524911	652.849801176078	522.948361051403
357	357	342.917032470822	119.091895591444	668.168599666079	520.633262823422
358	358	349.77050214765	145.786683442709	696.856802683498	524.873263246393
359	359	341.563827749882	146.998426172526	679.546000520663	527.562445393537
360	360	344.562325250736	129.779846041083	650.514583125488	527.319149879006
361	361	345.454898037146	162.089085268916	638.865061236099	520.139408665267
362	362	345.689586904813	113.153908252463	656.438095206355	521.748894097167
363	363	344.653972619036	145.162879568814	647.813374016238	521.180336947271
364	364	342.453105712271	119.72583646951	709.693839971785	529.372129038295
365	365	343.831836033471	137.993452159729	691.837637540709	520.357733896222
366	366	349.394329876803	129.354015013126	678.152338656663	523.987858715382
367	367	342.581711429034	126.485897686515	668.608584434481	518.295262932038
368	368	349.538919805399	137.24220584067	664.030613707381	519.868951332447
369	369	341.393073340148	119.490357381859	695.452695725211	522.906331967294
370	370	343.7671152569	127.97337172315	676.348742315533	518.877954393663
371	371	348.982097731087	161.990748803096	660.138653389249	522.723988746196
372	372	343.485289190786	151.046312924683	691.160889375918	522.676898367061
373	373	341.073922962321	166.438385144787	709.590973851571	526.496700754828
374	374	340.621070311198	131.08403064303	641.893236637457	521.834863222339
375	375	338.912823947614	111.698449309628	667.781600398355	517.633874046109
376	376	346.106994187541	155.04329828467	669.788454582301	523.375669223953
377	377	351.741171282438	123.100480352682	666.584459364316	521.942845513884
378	378	342.327638868414	117.226168514869	666.720652505838	522.881709721894
379	379	341.018002337975	128.075827900353	692.830051743481	524.515678695314
380	380	343.320382594388	116.005993428759	680.169520593077	525.365868073894
381	381	341.623076183171	122.729668703146	664.77176752658	524.555429958573
382	382	344.591657612547	138.25647420484	671.575155768693	517.779073363888
383	383	346.570623622871	140.910173115607	664.017776541703	525.870026053635
384	384	351.607822002599	103.733716038273	682.688379160089	523.007941913461
385	385	347.031004211706	132.243617168034	664.295059036493	524.095527489539
386	386	343.21803573849	117.268472018259	688.377444103119	528.1065137231
387	387	341.772047632361	100.196071518717	672.263528315081	523.310045741066
388	388	344.635519311814	115.694484464928	634.949185179091	524.269774294804
389	389	339.454197342769	151.650677338825	686.789441456961	522.425522912075
390	390	348.992033656048	127.071371715601	675.685241090113	524.086555808655
391	391	350.35890873226	128.725424441185	647.589472957941	523.705564436745
392	392	342.596417347419	154.782169096218	654.522799904429	518.510367804164
393	393	343.081626441777	181.568306035075	676.09950291296	523.293889724037
394	394	347.248612274614	117.107327358062	677.608000030234	524.002508944885
395	395	343.344313735349	147.6812039879	662.62850487579	521.10797347548
396	396	347.787033921601	138.258911014229	683.685066454542	520.208443408578
397	397	344.105261163438	123.137175080701	657.837500266724	525.121732229657
398	398	341.424693346308	113.08452154278	658.708253810503	527.447484708056
399	399	348.901981316694	106.23065402514	674.810278643334	519.978460534731
400	400	346.094309126031	140.806115872256	661.86501952269	522.935836460896
401	401	345.983528433514	96.418168415413	668.645413264599	527.233972583922
402	402	346.223541322018	116.045430456566	658.24114063711	524.977054268152
403	403	342.110185162075	153.279710636084	680.342489741544	525.931105966198
404	404	345.481482172686	145.367455874459	678.580115767292	521.884076183784
405	405	342.210805976144	184.70899462572	653.087169161619	514.849076182971
406	406	343.550116755788	163.98879118216	667.633648683187	519.155848852774
407	407	341.925133025326	148.322430354552	633.802654686856	520.622787861157
408	408	342.204687551128	133.293482010061	664.835345697188	521.375834909836
409	409	344.123218764536	148.635671196351	684.25729181383	522.262820332724
410	410	344.162225379222	128.893862195111	661.808600015634	523.677660292284
411	411	343.112372226523	121.966261616428	668.037967204099	522.980832889649
412	412	339.285270515834	137.772671224828	662.485405015955	526.614497094796
413	413	341.45722343109	138.006696605537	658.841519121947	524.968298906604
414	414	344.244141957311	122.735956577389	676.953616720358	524.492036963207
415	415	344.995264809565	132.87506228679	663.886313979291	519.931615190806
416	416	342.785443489218	140.508257453964	661.568824429509	524.587409991957
417	417	341.08563236172	154.878636688649	651.912286632009	519.88600246536
418	418	342.685995481277	132.023633841048	681.918223385749	520.412400453058
419	419	347.301794876567	161.00467440145	675.533929680837	519.324799382585
420	420	343.894855087088	122.191833975481	682.960155022667	522.958471905695
421	421	346.016973458085	156.246807425736	664.468240696424	522.383442449441
422	422	343.947406809098	142.404670540036	654.164518229508	521.46359893831
423	423	344.799967107809	112.823832378179	663.477905457843	523.459700520873
424	424	345.79556837708	95.0213309667388	668.657243889515	526.976569041793
425	425	346.444404982628	144.479519576803	660.67681804266	528.529150579657
426	426	341.814589520673	158.311014904591	659.360644346154	519.763201420426
427	427	345.291823448016	123.620894572039	681.017461485399	523.963740507251
428	428	348.895148026058	141.107729346301	708.652164337746	523.953789407075
429	429	345.104189583577	144.448082168645	664.756105294336	523.309680581543
430	430	336.51984367851	119.749092505347	655.821963618132	522.56771367602
431	431	343.114138628721	129.860873038917	656.686084517016	523.158584730807
432	432	347.060211787208	153.26814783961	661.201155110258	520.032851975291
433	433	342.045902681461	119.407285063963	697.042953703578	519.671408917983
434	434	344.233239595051	130.526173146363	671.167770544652	523.472778987453
435	435	345.266471098476	114.465689616907	683.677370119936	523.179411916271
436	436	343.128011168829	141.36978548545	653.690838765114	521.237312942034
437	437	344.998466725603	120.017434467511	661.300611255113	519.769657986507
438	438	340.127980187397	148.394712429648	655.166714714313	520.911015086647
439	439	346.645737865632	144.707373902037	668.273298714963	522.206019772747
440	440	342.339009308971	125.101523433203	660.695118122525	523.678681384853
441	441	346.555379660871	143.563648760705	701.275995001193	517.380056241577
442	442	345.105451646781	170.66077559022	685.620503869626	523.400091997611
443	443	340.747556585185	103.6977476877	686.433061009261	526.595737779363
444	444	346.096450929537	160.617050939429	672.123574764487	524.56452538139
445	445	342.165764585724	152.411358200079	697.072026871513	521.573403815782
446	446	348.153785694319	128.735477267203	665.114896738744	521.95012054621
447	447	343.889127278946	105.595850035538	674.371299384427	524.358521963616
448	448	345.855048264761	138.573076351316	665.565433733496	524.664502291671
449	449	343.078162871539	125.990512213395	674.791287537575	518.930956650063
450	450	342.49956520127	126.453103452704	682.005704449845	520.098793475871
451	451	337.567538338523	144.990485919237	687.205251137751	530.285555430018
452	452	341.218980765882	135.867178657133	684.123172335457	526.021750891044
453	453	345.749507249542	123.439381978202	643.559959391225	520.854300936082
454	454	344.014340406015	146.657000243027	672.941387422914	524.227247077401
455	455	339.81574361727	114.346793781564	638.681679298283	521.736598138209
456	456	340.768616881602	101.271001453942	659.432911246822	527.666486456194
457	457	344.627020721073	150.403110529283	673.573000132814	525.132756181146
458	458	345.167594473725	131.865145588624	674.905566131068	519.921447563897
459	459	342.271400585868	130.557782262424	677.256717512674	524.65307317779
460	460	341.45698818623	98.6218369485056	696.183162399978	524.091181502678
461	461	343.566157038353	113.558711907551	685.202355131129	518.380175135195
462	462	346.259249224862	134.250745905514	659.830395348486	522.934112318009
463	463	343.067010592066	176.002153586822	681.93225639379	521.297793337873
464	464	346.512768637681	115.283044520477	664.617801525511	526.881314467655
465	465	342.377283539467	143.370116141225	686.730563373007	517.151110120266
466	466	343.125200373919	133.668600243477	688.680673522274	521.644794845191
467	467	347.327123583353	148.014806102361	651.306653130091	523.986307310222
468	468	340.639290621383	148.836045351138	677.819584766321	524.272116060316
469	469	343.461343134766	121.617871228425	670.160618934167	529.26715092695
470	470	339.915605356496	96.916325668956	678.376040911085	523.989100766786
471	471	344.286700586358	128.902220918634	688.971171830349	520.184784917613
472	472	344.839729845584	139.387115632798	698.691086767883	521.48568237716
473	473	339.828475586422	155.128397286298	658.370739684148	524.141361093525
474	474	347.202368152895	143.757986337852	689.744116622082	521.442333888935
475	475	340.820718824402	138.878431859533	671.824801619265	522.51468225139
476	476	341.515506433009	138.15482148217	663.810718129418	518.899610385007
477	477	336.101020573915	118.466041983144	668.009498847504	523.530477576013
478	478	344.154304350949	121.664283428543	675.378979377972	523.197367780107
479	479	351.230098955566	122.215007461332	669.321349787143	523.725132961102
480	480	344.655475956412	143.015360267915	675.636468244503	523.142455878474
481	481	338.735513719639	129.277105413011	674.772902701177	519.553549682475
482	482	339.099599923735	126.289189394708	683.158517162271	516.984365469717
483	483	342.70113093612	133.188813949432	663.82363945107	521.00211327338
484	484	340.601552420762	139.650935157159	657.724265809374	521.195963277135
485	485	341.816788374514	128.569562154823	700.883529884768	525.066492528677
486	486	347.057935775704	90.3985215795226	690.057728726601	519.675273790469
487	487	346.869593199003	117.31589317316	674.959542553033	523.244326099105
488	488	346.158204351072	129.567508799118	649.210110003457	522.328705795452
489	489	346.920765758769	129.324825949834	658.01602799416	527.387899390239
490	490	343.712181801764	107.724695484834	665.544219423306	520.912383100069
491	491	341.492337330746	131.777834784259	657.159663143698	520.906927123962
492	492	349.168262922094	141.717365536365	691.704993968374	529.702612304821
493	493	340.550219038122	143.002161911976	685.72408375151	515.738602321516
494	494	341.788200135218	132.809804725867	675.831200169061	525.955223889293
495	495	350.153547639799	109.602020546717	690.712050631319	523.468612060636
496	496	342.248817171732	120.615581080322	676.526251707328	524.129993940839
497	497	347.944062066057	124.673538319483	681.621115222064	524.851929943666
498	498	349.130501474072	110.986491121719	665.200999089315	524.926453998749
499	499	343.150809458054	142.585157868734	681.679683721459	517.762720112441
500	500	344.56262114542	152.5450146176	660.703476174295	525.389654766806
501	501	347.777150975068	118.673267766008	682.128536301841	521.188517818205
502	502	345.549573871591	148.309242683085	664.623402439099	526.368922350772
503	503	347.267036728956	134.389809014776	658.368691821257	524.222164880053
504	504	348.317880359478	145.30207169806	674.74085937535	520.543898528769
505	505	346.870697146963	141.935261295009	668.476671626842	520.690623887841
506	506	349.167043036277	181.446021719216	669.616568447046	524.420236479488
507	507	343.602981426411	153.872880031544	702.037436010812	524.120982950031
508	508	341.045208772996	149.45838482105	683.785103536707	525.270149224021
509	509	352.989471290577	152.625324478497	662.815787695866	527.561168065364
510	510	346.361671491678	116.084406212697	664.937817059257	524.973815658258
511	511	341.296653453859	117.439271619448	648.037526734709	524.899114368236
512	512	347.958736504548	120.994795595547	652.369129555287	523.395149887617
513	513	344.600744422253	120.646107414246	704.293174424257	522.654435491748
514	514	343.406646443305	148.380055149796	702.744473992121	521.430558362719
515	515	339.189743892576	107.14762924185	670.506287790661	526.114431611514
516	516	340.999091574911	155.424656061286	654.014251630666	518.246200737373
517	517	346.251511837178	135.258596952287	645.873034828484	524.047785119691
518	518	344.828249277046	141.200346632328	677.875619971995	525.302772743562
519	519	344.127203439501	127.876520621987	666.899563348285	529.355291125263
520	520	342.887815213348	114.06454690588	651.413784101035	522.225236017165
521	521	346.540874694147	142.090326175655	660.938256983827	523.677151122198
522	522	344.948509132777	133.640265815821	687.513556645414	519.115419925596
523	523	341.291023854883	144.007990966329	654.408432685331	525.961145292779
524	524	343.675110989751	122.268069652986	710.915997329632	521.723015893465
525	525	345.947683513618	135.280499885379	661.004936680944	522.050554083318
526	526	351.921024118057	113.990432973349	658.066074830923	518.824339436117
527	527	338.418048257336	163.889923794222	671.004915229655	519.569893125025
528	528	340.039063478666	156.332100746943	666.830107442239	521.93035293057
529	529	344.689362492679	153.919555150794	671.322646582516	517.457072435776
530	530	347.955330159504	125.652811160469	669.39633263142	522.394186575289
531	531	340.810401082714	155.064861468102	690.579717134801	520.39895452551
532	532	342.309777323324	122.211200976121	683.018149112584	523.877524922973
533	533	344.458714985497	127.96720994636	648.439733169912	522.78108107319
534	534	347.712814274836	113.608460006054	674.931507606041	522.78954570884
535	535	343.855990004818	143.82478358696	657.95025705393	518.338872610712
536	536	345.195811180082	131.825179809905	675.858379545842	522.947910922724
537	537	342.942007115526	129.602800220243	652.461801261072	524.132229909271
538	538	349.066753472745	134.236568253541	672.274221885127	524.265252520281
539	539	344.800108309706	140.218647877573	663.587309647185	518.604669360014
540	540	345.652977793121	114.570519453162	667.965910372436	518.335130056447
541	541	342.184322251423	137.795058329969	668.452890194035	527.430241820726
542	542	348.793311625904	121.228023958588	675.13373235545	521.748285829664
543	543	343.662642902138	137.507973161539	667.364571949964	520.418892864133
544	544	345.660994652101	117.378144642355	679.770583397163	521.950952888508
545	545	346.110920815808	122.78527784647	706.652227135708	525.001520161562
546	546	346.462067283584	166.239906141136	678.993284173989	526.513243916039
547	547	347.656429384616	119.42337968718	673.176727815884	518.097496321371
548	548	341.568055837	125.963970478381	667.570058333084	520.566549467511
549	549	340.799150567702	125.248003403971	662.930807772604	521.774625537481
550	550	344.124150204265	115.440622890881	644.818652403221	525.025968497439
551	551	343.399829693379	131.440994493582	676.620595936351	524.581985987108
552	552	346.982293520955	137.273141750005	677.158253064973	524.960635611112
553	553	346.261220008921	127.964121983589	641.001738460127	518.97174473934
554	554	345.16327137744	160.445334906945	649.650740316766	521.826424637045
555	555	341.550884535539	124.039837204194	683.289920881083	521.407670911703
556	556	342.896650109255	136.113597812889	686.894804663512	520.709791703581
557	557	347.748488005209	160.939527015296	678.616178210376	521.019651864131
558	558	338.715104813135	126.432085902494	671.019180875492	526.474573301328
559	559	340.778062008496	132.71725341549	676.719114954744	524.965518818403
560	560	346.619372936132	128.914380426594	662.825828199796	522.214826770654
561	561	342.919176563616	100.282427210915	701.896862827057	521.991067525989
562	562	340.134014848243	145.441391047462	673.650461447688	524.664086174534
563	563	339.162286211255	118.171747850925	691.720192376371	525.150560927618
564	564	345.607493863419	146.992081767773	667.095107750364	519.739171288171
565	565	340.944302155501	158.891375602538	650.156220522226	519.494206743498
566	566	343.205857886803	138.802226663919	677.94874501342	522.687754732837
567	567	336.49763456166	130.440833332477	640.636423880023	525.195460898328
568	568	342.731823427714	116.509096224581	702.855054038406	522.654115423408
569	569	343.444633660506	104.191190058923	679.099311552702	523.385498295511
570	570	339.68145485536	102.014888255697	676.95905755542	517.705478625238
571	571	345.502526666342	134.351052343137	708.453658076827	525.034534265243
572	572	338.902363913444	126.629098015263	697.025691187395	529.096237291465
573	573	345.057272129663	133.916885957912	646.497391321808	523.919624007393
574	574	346.759479816163	139.457445644218	670.434353575783	518.15226389484
575	575	343.100315276416	159.499420465956	670.078057610686	519.311975703278
576	576	347.55806316375	164.882546633912	666.71622749712	523.51714815597
577	577	338.834563040361	141.680913406443	652.166960204082	523.105413628556
578	578	342.372541560206	128.404534542411	643.942682262731	518.934325164602
579	579	342.955878302627	167.001278820077	671.17212740802	523.358341997175
580	580	342.061209221756	134.340734418685	666.400549652607	525.001035780961
581	581	344.508693414314	138.999813588968	667.842243761157	526.919692440409
582	582	341.594912205084	110.085121223865	687.764084267193	523.610359254207
583	583	339.704228007891	158.14448109535	660.505625873415	528.651255665078
584	584	341.221126622564	160.382249605264	674.528986810236	522.335490685646
585	585	342.523100793674	123.480868755818	690.973903766266	522.864869994181
586	586	343.767302907064	112.958635380551	687.386628949892	526.072397863033
587	587	345.818062122542	108.437767791714	685.952188860991	529.808470691471
588	588	345.358380611799	159.587768452482	671.453391640994	523.403443029817
589	589	346.156886694265	107.628116536888	683.970466442527	522.907767277125
590	590	346.414106207562	151.893228670415	682.036123099302	522.373858020063
591	591	341.655713983933	131.551303296224	668.53750144458	519.638227163127
592	592	344.506770740681	149.881265647198	657.205264914352	522.762202521582
593	593	340.4230578755	131.099710942857	707.173414862554	524.4619970796
594	594	346.796659363117	115.718315058236	673.585658101448	521.867391865334
595	595	343.346884366773	139.539312960372	654.363897774658	525.364761522172
596	596	343.285213846541	102.439614842406	631.826279607947	522.646799129285
597	597	341.266849999777	111.895991354123	690.721689480923	521.240222052186
598	598	335.633851830841	147.849249822181	678.975706606536	521.667815044269
599	599	342.191788771976	161.560727912414	642.211062307229	524.800304547922
600	600	347.747682877657	136.703843056715	675.091385623855	520.262102241663
601	601	345.250737610965	170.602909517036	656.957757564319	519.093302739281
602	602	341.073297442086	137.658389245774	670.522540324864	524.307234908518
603	603	341.00428856795	128.782090141986	680.878823807988	524.288753024549
604	604	342.186768219365	158.583972396662	645.369523464053	521.733827952596
605	605	341.88145012424	127.843373935471	684.290449952774	521.214009221865
606	606	339.348391618221	119.751894298398	736.734107437125	522.864072607133
607	607	343.188170772743	95.3314864313967	666.94249405568	523.73512659383
608	608	341.439085743918	130.274121963637	673.110775140086	523.488264534971
609	609	349.328778876204	134.118983101781	644.924332213041	525.499030314622
610	610	338.341125455852	128.793648661156	662.777119683576	519.057360183933
611	611	340.709234467298	138.315394868181	633.833932080839	523.531917838986
612	612	340.786841437765	138.763386958455	666.696312466172	523.415545282986
613	613	345.877434519487	135.780513279736	662.380642416663	525.096099657832
614	614	338.376387411485	137.599896472329	654.30152548844	522.39146262708
615	615	345.360244623912	109.043368734134	677.666404596573	523.912160936966
616	616	345.558660443157	128.102128622521	700.916819604009	526.82604242474
617	617	340.838664480451	106.417392575744	678.202723229025	524.538677211202
618	618	342.715902513415	143.715255159497	666.63205812681	521.1215402925
619	619	346.033044844892	123.712826631164	695.389624013576	527.117270572387
620	620	341.22123036013	132.918084126442	677.650972222891	518.435208982632
621	621	342.906017909715	119.681931784916	693.251537518713	523.320728412167
622	622	348.550354628445	119.122116648002	685.215237080565	526.947650127122
623	623	340.659974641635	151.019735136176	689.871060058568	520.878091648843
624	624	344.462820862754	146.10691894522	662.429169305072	518.910852247989
625	625	348.000667859758	131.525650937109	680.012862326239	529.470016964139
626	626	345.68989168683	129.636116655367	676.787686158917	523.082033651692
627	627	345.487812687836	127.445319829166	671.398999833151	529.424550772218
628	628	335.366174164096	132.531420112527	678.835479489984	522.073978849694
629	629	341.770948661085	163.864564120662	670.491940346123	523.197183122898
630	630	345.091384509132	103.269224830676	698.516969615466	517.230117523764
631	631	345.322631922325	138.429067558789	648.652413861184	521.946352563952
632	632	342.999055375554	92.1919426062973	680.394942660957	522.200019468279
633	633	351.464431477806	125.167550253697	683.35144557215	519.796906256575
634	634	348.21648706452	132.255613083911	658.315229775486	518.23580886509
635	635	342.986610953506	127.673106433147	637.333399099648	521.699708767837
636	636	340.108955302048	121.54344577348	647.717941832203	524.917129719553
637	637	347.099992963289	125.191400982507	651.901493386225	522.826585597571
638	638	348.465983256035	114.219276659651	664.034047267407	522.301199348093
639	639	348.531633520266	142.27211521953	663.433625573568	523.929011814188
640	640	338.80229231759	121.286259634855	664.413980018273	521.907264200834
641	641	342.95119648211	119.084824815546	657.817433795478	522.563698507372
642	642	344.40237961494	137.993318623134	683.163747950573	522.453181939471
643	643	344.848773366519	138.014981809747	683.522915000302	516.504429193117
644	644	341.522625797579	146.962926246265	682.068156120933	521.96282970766
645	645	347.52222551146	135.318709664886	692.026619252121	521.663536145133
646	646	347.901427621674	141.418777244773	667.032501569086	523.297015269481
647	647	342.043116898551	129.503096112448	672.59576402988	517.398383315432
648	648	345.025547269236	115.014212400827	694.987845813808	522.821084165871
649	649	344.788182643094	147.506434746501	698.544507068193	519.829712005307
650	650	340.563163090089	143.355013853474	678.045338359008	518.698943505613
651	651	347.060017667313	116.893877042099	663.841547780101	526.488045292928
652	652	344.355209161676	123.962457000181	669.400403740628	523.602746631382
653	653	342.375494856853	168.828048693441	675.545511104201	522.205766401354
654	654	347.304121341647	114.283196233966	676.230263706427	519.035708323821
655	655	343.245988630909	109.381810807658	682.563544058671	519.797912834682
656	656	343.030181619078	130.278286905696	701.073590730688	523.527072101382
657	657	347.771655681939	133.841164062813	681.222941357397	523.722845369607
658	658	343.217014756573	133.663233610612	676.734688273297	520.52179593722
659	659	343.261880352712	108.111685701782	682.256019180923	525.872531608272
660	660	342.955956924622	109.028170725479	666.464741128233	521.290035265886
661	661	346.556126832701	121.305623611596	645.693436188011	524.846218034242
662	662	341.328867176291	132.687954154881	683.241514255243	520.168946454032
663	663	344.274155959325	127.218808173378	678.682143575747	524.576578224414
664	664	342.139235387486	131.262282347001	657.393336911005	523.220388938071
665	665	342.651872356343	148.762771664259	695.279660552229	515.221012978443
666	666	342.097462476252	140.911685780181	617.489923073465	530.400890939836
667	667	340.03503318345	156.653413933484	638.89073687643	525.152096250154
668	668	344.523876199476	115.964958397249	679.619892234651	522.153509190408
669	669	347.571303212738	138.354708003207	660.130172515261	523.692366864862
670	670	346.290106414797	145.151075436442	679.124325254867	526.515974510526
671	671	342.719401482631	130.813651253771	652.531817097021	522.070775349055
672	672	341.512358777154	170.208767261758	651.779308843564	522.347319778568
673	673	341.670703680142	133.671065841513	686.734356090502	524.612324583916
674	674	342.719124706853	143.170136454931	648.899890003088	517.097960287562
675	675	343.507665266312	137.513027215483	686.822186525854	525.366403995711
676	676	344.91512820722	134.32736777982	671.045613311893	520.990650429835
677	677	344.209067218759	116.284439209062	657.447611077451	517.396065786319
678	678	343.792615838079	147.610460035088	659.567577596522	521.798548466339
679	679	343.66080304543	134.229864953106	704.153389209938	523.576200667532
680	680	345.77161269294	105.761468893354	649.585299537423	524.089322834407
681	681	340.764750282012	128.575393515779	713.921036504065	518.826425322674
682	682	344.197972374416	128.707706120065	699.678499002535	524.305284746528
683	683	343.576251750943	146.421034720749	673.544736610557	526.213146617738
684	684	345.484147487916	146.705065118145	666.329882794871	524.444561227061
685	685	341.698707694527	117.118278973582	667.302090913071	522.476955708796
686	686	339.558288277936	136.365287377615	670.016965499711	522.772617954801
687	687	340.473880103012	127.792757181662	654.491302074598	526.643207140208
688	688	348.174428739373	116.369742090789	665.810681527492	521.44328025838
689	689	344.685140182041	132.855948722309	666.765161104218	520.13475420684
690	690	343.92621357105	125.542337287488	672.668627393366	523.690180286756
691	691	345.599783429047	115.347323660365	700.264706855308	520.324536417402
692	692	345.286966754002	127.657356299967	672.298362288025	514.274136866992
693	693	336.794168851523	150.218640306598	644.674796743235	527.074497926832
694	694	346.140785700941	120.070850080376	656.553094051751	522.511046577875
695	695	348.65546273534	143.049718049432	662.794402477062	519.251210662973
696	696	339.08316288261	153.665756241891	695.317168636175	523.794293803099
697	697	345.429435528035	143.292603083852	684.959752627021	524.210779297239
698	698	347.780996408692	128.160629365307	685.404780167935	522.784257352438
699	699	348.59874023143	148.740163800323	686.992238538418	525.459417146856
700	700	345.520123234527	145.405902859554	684.258209809586	518.809666945652
701	701	340.902493351936	155.436080844825	663.44030121739	520.881215481934
702	702	344.830498605896	129.85985696167	673.778523119135	521.890935017671
703	703	346.341783579406	126.000725368199	701.832794732785	516.356035048944
704	704	349.463718824165	139.361559801012	692.477690557241	525.920123540086
705	705	347.034482118796	147.399570809664	668.749702324756	518.585739287368
706	706	340.810729978787	124.547804877997	674.979738075237	524.852299025828
707	707	347.472474279509	128.387546285244	679.514746334686	520.123272470777
708	708	349.449570091894	107.803881274057	696.763711364906	527.145035855165
709	709	340.571189890087	154.343649530891	658.809711242188	519.785842407176
710	710	343.458065378949	136.190107607132	699.022935009662	524.938613935812
711	711	345.086000277279	126.970586815623	679.353525612373	522.443347076993
712	712	343.605166705425	151.085746759265	653.556269750213	521.510368903215
713	713	343.484182811588	111.027115757493	647.693838245248	522.618306517403
714	714	345.39886344088	152.404055089742	686.316819021924	527.024379542047
715	715	343.059302358895	150.269658268527	673.878379070362	522.021341066454
716	716	345.03308322727	142.838327820893	670.976698794655	520.654073446718
717	717	343.783450216262	142.875879297191	645.823830497979	519.868214273844
718	718	346.899644991386	103.776313700214	659.483142785451	520.558543765159
719	719	343.058985492768	108.748200697977	658.452630683193	522.517897861312
720	720	343.614368896162	142.422220904342	683.640775964058	517.313517263098
721	721	342.815730898928	136.911393910924	673.589541124137	521.251402454933
722	722	339.048828046423	122.2379399287	677.243254449766	527.373866465108
723	723	343.06655723913	112.002607061824	673.968056214766	521.779279668313
724	724	345.363535030056	130.024375923785	669.275770991753	527.315910827685
725	725	341.598406280537	157.957307396172	661.043715711336	525.014289076736
726	726	346.498346268933	117.843264017418	664.464789956148	521.84817050466
727	727	346.565338899569	121.794259192698	695.916894594259	521.007607877472
728	728	344.304851544771	113.784808563197	670.743638231886	522.943712598538
729	729	343.101600455114	129.69896427806	644.409355458539	519.383257760175
730	730	343.80489626298	95.784721148627	668.209619117986	523.054316205065
731	731	347.874798491616	128.459138873841	672.801817969116	525.480490946024
732	732	338.691491670806	164.618340863177	701.950981248673	524.346197714769
733	733	347.005657281596	127.897057214003	682.552676507058	528.383362302122
734	734	344.59357891785	142.789063374951	699.273802591443	523.994540780358
735	735	340.797477447119	153.477241763754	679.675139076723	523.357747375456
736	736	343.794613923695	137.208381236561	672.661707746831	526.124857079939
737	737	346.70449443276	131.649743739565	679.250103207493	527.836503290991
738	738	344.944147945807	127.142189190067	676.930072653687	517.90025233088
739	739	347.515059843656	129.504107907542	673.185682968656	519.350836708051
740	740	342.419538127608	163.282375709346	680.231235258219	525.105096259801
741	741	350.390018321365	147.097015339828	672.60153246474	528.146715691091
742	742	343.830219845993	119.137833721218	643.515436957771	523.03849112784
743	743	341.506366062885	118.823575793625	671.834611113043	523.108477621395
744	744	348.794200196105	107.481789227964	664.112304593436	525.636109600479
745	745	338.279076023952	118.033900606159	669.110213003595	526.161783755952
746	746	339.910659165181	114.269732067081	661.928123537649	525.806728967448
747	747	340.045520243904	152.649809274137	669.364537312112	525.114431634335
748	748	340.649597838764	113.986960910846	671.832073507325	523.585562922384
749	749	344.045680269505	167.221409050848	651.992642904098	517.541830989957
750	750	341.48852573742	123.325140590107	651.472448143859	520.448839324607
751	751	340.1228060529	143.417256188476	661.46786260575	523.336972769244
752	752	344.909799570949	119.345904042633	652.424963580003	525.927979734251
753	753	340.433096896947	149.485889794917	674.497901648348	523.658229177705
754	754	344.768271846128	102.186646260178	675.6812107812	525.020485327199
755	755	348.07860606769	124.086955070897	655.554258465671	526.06466319381
756	756	337.252529417589	108.555638330888	679.446369606452	523.037144585011
757	757	347.011877938803	125.861241930813	650.258857840068	524.743972272919
758	758	343.870017887194	140.620321223973	670.657157852267	522.804879661401
759	759	343.710977950965	118.028142607011	653.654155733379	523.03729645996
760	760	345.831792515655	171.208097093294	676.792988868158	521.249499489633
761	761	341.483728269554	136.785180223467	686.212315170633	522.766683478697
762	762	343.557524299875	142.095592743214	648.383576081166	516.889289571392
763	763	342.83559659756	125.395946130146	653.84350475982	523.087620126462
764	764	349.779500025988	114.382975100278	670.15581214581	520.822093409191
765	765	340.963267496288	134.469725609748	667.853359671328	531.183631990228
766	766	347.693753092464	144.451750311933	679.353552736795	523.819895778041
767	767	340.266659508594	91.1125661549297	669.309726780722	526.042294423372
768	768	345.814960948106	121.822375980659	679.085975740005	523.424735004319
769	769	349.551383262474	142.802847691274	679.077241017957	517.149989389725
770	770	343.178117789772	148.712769160372	655.086768294512	524.636000513049
771	771	342.730846201873	130.077619451902	680.876894069255	526.637703441136
772	772	341.827830685573	110.779503323388	687.505081823041	525.592405874136
773	773	344.290375416028	137.334289606673	668.137600169025	516.863934910931
774	774	345.317735765612	136.183613672529	663.908148987928	526.250017576595
775	775	339.370257808044	113.219914123228	644.241932965993	523.33731334304
776	776	344.376513838133	112.719324276181	698.557097437482	524.876471624553
777	777	341.374642075169	118.871243847719	688.896038645242	523.816851667819
778	778	344.938261123986	150.654055974147	674.721775101963	520.870206353851
779	779	346.580078934785	126.552230448166	647.188398415072	521.160566587481
780	780	346.850329881314	115.449550316766	683.590391755083	523.622512577595
781	781	339.783343551414	130.082694509191	684.923385380471	521.388669170158
782	782	338.355322773486	120.658396181558	695.528517029753	514.308407012812
783	783	344.205148355336	155.242004905924	675.496862386539	523.335895210592
784	784	349.568230607067	133.251206751478	687.072142513045	527.005461525162
785	785	341.6974769314	166.128796760983	660.190226879844	525.313111135174
786	786	343.938232605247	124.792155258692	695.437721391649	520.337153190163
787	787	346.16606237875	162.438226153048	684.92307656451	514.288793287387
788	788	343.611597518269	132.165450467503	664.125413601677	520.148906475716
789	789	343.798254511121	140.519356594433	679.655738821432	530.348474875846
790	790	342.42653817158	157.727919803746	671.490069564091	525.71156357823
791	791	340.880762798377	154.054980379583	671.681150579113	524.523979772978
792	792	343.749369234865	123.847809826383	676.342851248998	524.76960589765
793	793	346.53155232361	97.2927310419311	682.270088015979	523.14814734197
794	794	341.921477890934	161.756230487645	677.592210414744	520.181112999084
795	795	343.305491827091	112.681772624544	699.420371816889	527.932287628502
796	796	343.545189908505	114.273470018345	671.278160237458	526.764276507924
797	797	343.464927663586	118.479880080222	655.667781554924	524.578075644623
798	798	339.941828815809	155.087110675159	648.22247718904	519.635293589615
799	799	341.289206612168	131.709310097133	679.135095590869	522.190440790191
800	800	343.721378629371	137.75012440325	665.067768738124	522.004891791519
801	801	347.660231618462	127.284591801762	684.677883579809	523.01741745942
802	802	351.17412822279	136.914438773443	674.309425348133	521.789179103519
803	803	345.699382842516	127.759876340617	696.887418014463	520.734173738441
804	804	344.511885406958	148.178333748595	649.117714447966	524.159186744932
805	805	349.34651018562	116.220293268515	674.69089461321	521.21309926449
806	806	343.267083095854	150.50681556382	683.924933595397	525.554691484734
807	807	343.942231688073	124.45173153584	708.802852395651	523.05872448418
808	808	347.418544319631	138.694297300723	688.908173185963	523.177046009451
809	809	343.794677530431	124.461779236372	691.379317413143	524.041586263416
810	810	351.467774506316	143.600025528201	649.997003656266	525.182186934029
811	811	340.784355951088	168.531560903333	683.597708574176	520.907904416381
812	812	350.336132609825	146.45983624825	694.121612204438	527.316666429569
813	813	343.880762823813	122.125283871556	647.763692409201	516.640764558343
814	814	346.868705063754	156.945934528307	662.143737887357	516.498591509185
815	815	343.996914437738	91.9097594193907	669.113794551273	518.718223469505
816	816	342.117982759447	120.141297724835	666.36158826392	526.243641580286
817	817	343.140385462956	124.985798150547	705.905073854376	527.709437076657
818	818	350.640564179221	151.328257561986	678.939294701815	520.842570207771
819	819	344.928133279207	140.933564287266	652.639840441831	522.260975360032
820	820	347.589825408568	148.389751477431	655.043582053719	523.310513201002
821	821	345.348663350612	171.73157197074	657.90631572956	523.102620888791
822	822	345.763571451126	104.462592935503	697.772079630232	521.669520770776
823	823	341.06241776966	110.816971577839	710.797772172971	524.66881575882
824	824	344.912496840223	108.4411266682	647.420374629585	523.464755764272
825	825	343.841109889969	136.301387127144	659.27552528659	524.05687768432
826	826	346.554053109149	122.683802595529	674.152183482524	525.039170454073
827	827	343.846256902657	138.256597537474	690.709723864735	523.682881301226
828	828	342.041916315191	130.930789697938	683.949392483166	524.047237064878
829	829	344.190034891917	116.381717749683	667.799835367074	524.81014525174
830	830	339.701650983757	114.996651307848	650.485071768013	524.480023050766
831	831	348.418501458589	160.583517775064	655.264406476492	520.709434691596
832	832	345.107587954923	127.045301865391	665.684361953894	524.768707133831
833	833	338.088784692148	114.558995172114	655.383114648555	518.488788396043
834	834	344.158739779481	141.746351633042	676.510803184649	522.468557659081
835	835	339.849943873008	105.938421925074	681.300493794916	523.363850529412
836	836	339.492561694073	153.614692440079	698.710205237801	528.591007002177
837	837	348.877998551004	114.447013941965	674.736757866942	523.425376714218
838	838	343.666117291181	125.844173462282	654.91814671992	524.524512325569
839	839	340.398859897281	146.17578016176	643.605985315606	518.479950453547
840	840	345.419959802965	142.274663990164	643.771205874638	522.542901506243
841	841	345.660183124733	114.219899541918	685.336673641318	517.940315243227
842	842	342.705222417836	145.071466309133	659.677353647032	523.905359197815
843	843	339.845988569113	137.590802622709	656.14933534983	521.217268884506
844	844	346.716344620153	122.447542181314	681.183871768769	522.275390033264
845	845	342.648458234795	114.41058537639	656.048049486122	524.548935987321
846	846	340.748156466252	123.188730129987	685.458535255887	519.832216813573
847	847	343.509503293954	110.339731429955	653.169310189814	521.745433118735
848	848	340.14150545322	102.893527703565	660.072820441057	524.484946033843
849	849	344.126553022033	112.656358743061	662.1352525215	521.759349850995
850	850	340.810113828223	114.294747576781	675.087147315546	519.484529693684
851	851	345.087251261001	122.303804849788	656.086596765956	526.604523581534
852	852	337.357024478565	141.493257184732	662.480142202148	526.020846881224
853	853	344.249173621989	121.241174794468	641.132592327563	526.071637566073
854	854	342.203238590995	114.486530019624	679.744526272399	522.332602118599
855	855	345.246428782232	115.08517479547	681.360237232018	522.361296232617
856	856	341.957859248487	154.446338225204	668.359200678761	521.733640414754
857	857	344.02220503055	143.353637111062	656.70503756451	524.302939640914
858	858	346.805365795839	116.680216823919	644.35687113222	523.437549872103
859	859	336.97417117444	130.226622486095	709.853341847422	524.739947797778
860	860	344.136661236925	114.561139866348	673.922258471824	523.489002004601
861	861	342.276512324616	126.528707330377	638.16597767508	519.914921494706
862	862	347.076338363084	145.613767305512	673.402365077558	523.643321445134
863	863	344.699975698776	103.851165276593	689.338187784752	522.966602056829
864	864	348.696538240968	95.8512111974457	689.345503105392	526.718713343334
865	865	346.295834503321	121.865179262202	687.947178520389	522.702927606507
866	866	343.467527000277	143.749595604692	653.282140388839	523.786628107944
867	867	347.946164988935	123.759579626372	647.809355791296	521.231042290686
868	868	343.856162209555	112.940447189305	664.222832291923	521.287670124557
869	869	342.950631878453	136.730746444078	658.676711457823	522.463649509259
870	870	344.664507386467	117.725442700605	708.86166352291	521.836000635442
871	871	346.067021487899	106.063420744048	663.389135133142	522.254804771445
872	872	339.829399910714	124.488145914957	631.717243491752	523.796439825149
873	873	341.649438342461	132.14238541609	691.831942531173	523.351239501078
874	874	346.727008343743	164.575091208107	651.425141346384	526.93538789155
875	875	339.335077609528	155.555931959833	681.069790713854	521.729752881989
876	876	341.494052620263	106.599019238661	662.565697433553	527.29841592868
877	877	346.472890758628	120.349367992604	672.374646606015	524.788060410991
878	878	342.467663104819	123.517018508095	695.487201116547	529.745930658177
879	879	344.467399322008	141.455863732047	662.511602705584	519.509164803983
880	880	342.824466457604	119.072014431514	713.812922233049	524.427830897067
881	881	343.952790056028	153.747602863189	657.252713127802	527.086737592849
882	882	340.890002747242	130.671476915297	679.597625199097	529.270809988908
883	883	341.231620777017	106.467276930761	661.291739868242	519.46099961876
884	884	349.741052338584	112.125063144226	677.118641755623	521.388270557085
885	885	345.881724106343	135.766309967277	684.659518536435	530.88455536515
886	886	351.266831619348	113.27021210641	666.224699592877	522.288473382214
887	887	343.570556029128	113.518954197074	672.690870323992	521.40885343706
888	888	347.601488681361	141.215666334141	653.370920572146	520.257741172651
889	889	339.523138291918	131.696429446067	665.922691362289	525.92203340459
890	890	345.203970342733	150.140481337503	658.269748706394	526.125036985194
891	891	350.977532320341	115.254696470661	659.437631938854	520.730846602564
892	892	347.756786620196	129.435765635581	683.850368833694	521.047220340568
893	893	346.230182560954	120.124959761165	657.045270225712	525.486374205121
894	894	346.094385992981	117.20529246964	688.297284823308	516.432202569031
895	895	343.266111195783	134.335803901648	670.526347341454	520.927954991523
896	896	339.143439976326	100.284291228232	652.532188627388	516.957435228998
897	897	346.285754123384	149.403772629002	663.50061705676	520.11199202997
898	898	345.765148782188	134.14563295632	664.448392042458	522.860066809343
899	899	346.214078300349	137.928505517118	669.596921857679	522.055498783747
900	900	344.294824152929	128.97133329966	665.84232896412	519.351827467986
901	901	346.604051464954	139.614407095786	678.874135967596	523.481927043075
902	902	347.415618900354	151.623545339107	664.624701298627	524.453970362725
903	903	338.720701712772	122.109539937958	663.781080790155	526.569574839367
904	904	341.31700429477	95.3332381994546	699.729593332657	524.42140435955
905	905	343.175128396251	130.034692324005	679.288339304673	523.501767189225
906	906	341.518804577488	120.220236797934	678.173921047895	521.886173127112
907	907	347.802009419586	134.402926580266	642.597620430361	523.062764741721
908	908	345.419452604889	131.984821275831	677.840918756855	525.743207354612
909	909	341.261846704696	112.577879854635	671.565360540523	526.952896988582
910	910	342.581499715179	113.146739272501	675.611482962285	520.864780636535
911	911	343.962013069052	139.605136003018	712.14046156726	524.800932566085
912	912	342.163360701239	121.356393903674	664.829814936369	524.104808601919
913	913	348.289678992453	107.74505923558	651.756037556521	520.942591871663
914	914	343.619764590189	126.41713344831	675.903454490753	524.48689888144
915	915	339.263341221736	127.545315327941	697.772196737292	524.067554819357
916	916	340.86649269415	81.1003753369432	664.531086511071	521.275795405301
917	917	347.176147143688	126.099924930715	668.590256122923	520.145880111117
918	918	342.374404903374	110.577480303972	679.416863663587	522.770726707819
919	919	342.972348339842	118.835828613347	685.316765723234	523.839189169203
920	920	345.13192374853	119.916463757568	667.536215574399	521.362954841951
921	921	341.729186322854	152.137919241023	662.865868356948	518.853741241939
922	922	345.29735105138	88.2375657042168	688.713116703805	527.141197521808
923	923	344.095219659596	112.579022595084	673.678093744864	521.948974913081
924	924	343.766549764034	140.195928268365	673.327566229576	519.984627881316
925	925	343.417191743308	119.649042339664	696.276223695035	525.702030024588
926	926	346.387624895703	118.601013126162	681.104974603206	527.665071379765
927	927	346.997359929562	102.819136299536	667.73388535074	520.675707399968
928	928	341.494914195989	165.250824716892	670.026832654647	525.194414602782
929	929	348.27099677844	117.820713630168	666.152879047259	523.367700240915
930	930	341.336686408586	108.359304209005	672.430844294727	521.885820228962
931	931	343.355186533449	131.75585037529	683.13132314208	523.182982203855
932	932	342.092734572643	123.10664386028	706.401648406945	523.771023687685
933	933	342.121658901421	130.496551153804	654.416775079178	518.12895280486
934	934	341.605710185289	118.7509586564	676.714566534947	529.86624396103
935	935	339.10175234586	113.192119691881	682.69057354346	519.796712783717
936	936	340.863747090465	180.547260531398	711.144347251783	525.730594494549
937	937	341.412869614438	133.643703028345	708.525485134417	523.609191905392
938	938	346.860875368091	143.442432119989	709.543787540294	523.53440719548
939	939	341.545603718559	147.087087756589	667.803614612156	523.031272955153
940	940	347.332120355537	137.155529461639	664.589424813974	519.872181710756
941	941	336.455010581968	122.261209476351	642.64989228792	527.925543086721
942	942	341.52894995339	111.94018353283	676.132893853201	523.048408917106
943	943	348.088231131422	127.68030315668	669.756295269205	520.282983037798
944	944	347.89753319244	118.693682877748	665.337389322084	516.501450260629
945	945	342.412384343486	149.242353847529	655.223318738141	521.244217088408
946	946	342.851790870523	135.427764594861	645.192521612955	526.286014954348
947	947	344.067826617946	100.543276146621	681.712040912632	526.354532273643
948	948	345.352328629866	115.258378432897	667.441446340361	523.111216397165
949	949	344.344135516603	136.386055852204	673.058058890258	522.670890959232
950	950	341.469630293121	119.376082875761	679.637870850234	521.918876496516
951	951	346.554097513214	134.012387295742	673.257882707721	522.477098003381
952	952	342.521879087122	144.311980510363	674.94365645327	520.823742372657
953	953	342.361507765293	150.8583917768	689.814645708667	524.691228273694
954	954	344.18296710176	131.164364177018	673.318260251675	524.213781875981
955	955	343.513962514847	125.34366514235	665.740410964043	522.688471193919
956	956	344.780425295407	136.404467719128	694.310950785111	520.792628400492
957	957	340.657985338577	131.991522051946	651.668657974142	523.41027736248
958	958	345.644302990384	139.997704491604	694.844998556037	520.170456112676
959	959	344.119553593877	98.6498014164041	654.311532898936	527.684172072616
960	960	346.042454622781	120.848216890666	686.964869467469	528.36423001782
961	961	352.253374651771	112.188937942846	683.55867820894	527.948232264783
962	962	344.782259986792	128.526364330822	647.828579536377	526.955823445679
963	963	343.885115284012	148.852333063032	705.635188637762	527.68987934287
964	964	347.832330489326	144.010965144844	661.903341767354	518.520441691666
965	965	343.233375900263	146.134022442274	661.577480392613	524.349499173713
966	966	349.470952836786	117.663941024468	680.829606375715	524.829001705927
967	967	343.753589067118	143.38825729474	701.244980323295	527.755196091625
968	968	339.188058096864	146.317460728912	698.381874986704	522.09376643864
969	969	349.957257296802	128.356442967251	646.016448871855	523.565458919438
970	970	342.646328986735	104.678295203437	683.013996143111	525.044314479281
971	971	344.487421083538	143.777436712275	684.479138483469	515.343948020227
972	972	344.78568607271	142.200956447018	672.586270050313	526.06527590283
973	973	343.307841396601	127.814115454242	663.980631225098	528.031060084609
974	974	347.608593565219	134.147721829548	675.237768470196	519.264226914112
975	975	337.962522034118	107.929068033493	666.850739349279	521.127809845018
976	976	341.344521039613	147.773196164781	687.890758212888	522.364893515525
977	977	347.502772238875	150.048768798352	660.076701428722	525.176737443835
978	978	345.027547986356	109.075091652126	692.148324456525	525.84872498259
979	979	342.697851022753	161.026687959868	675.280253482476	523.369453511296
980	980	344.952541405752	131.028981359323	705.976166283278	522.206582183506
981	981	342.956362425511	158.593875069445	644.771626881525	522.807446190446
982	982	346.476619545658	175.817037350259	675.083220207767	527.090771028823
983	983	343.485284679478	141.64592613383	661.992418740072	520.898959299744
984	984	346.992256275372	123.987259518906	684.61642283025	521.643538586332
985	985	341.574580635182	122.789140023495	647.398199887684	522.267340831664
986	986	340.633025924671	124.129969114845	669.770009872781	524.416292061579
987	987	343.939956624118	82.2311949432208	661.595303574747	526.419399945657
988	988	343.996713268401	130.699952791953	695.759934095444	525.939391483188
989	989	348.764691524366	145.514665891529	669.944858694042	524.530539018268
990	990	348.809248727135	147.497466984893	689.285355658453	523.654141750125
991	991	341.342141988908	129.005341220439	657.369137186481	521.364544590648
992	992	342.915231051752	126.003706896016	680.67398702264	521.930099975291
993	993	348.160870819739	117.887843914918	677.101827020968	522.788730773278
994	994	345.423937564142	145.364135872218	682.440861150972	517.290987311482
995	995	340.831443545646	134.169851710624	682.340104037531	527.958375747246
996	996	345.430783891558	110.117332016518	643.432257210291	519.870035208014
997	997	348.483203732636	117.10428491226	687.803566721318	524.894833974245
998	998	348.46131518552	135.148433032587	674.380900032801	525.203297790141
999	999	342.609968096281	111.47965911995	664.048028571928	530.502872086882
1000	1000	342.712677897405	150.595360175094	675.003823517642	523.948302223933
1001	1001	344.467324609687	119.44319539102	679.249121017534	522.0971485817
1002	1002	349.194112249995	113.381914093938	675.175456728222	523.405717204673
1003	1003	344.198699083115	104.431764108924	670.542759622386	525.367548379523
1004	1004	344.637796702452	142.79369035224	682.237959938079	521.263224097058
1005	1005	342.252875282512	94.9791023084366	654.078090227393	528.478699258263
1006	1006	347.012001926888	132.13008236178	684.14569002091	522.051631856905
1007	1007	350.304275760343	113.201212677228	700.361563807773	525.419235964305
1008	1008	343.507403949798	133.040496519316	657.687391031657	527.162408906245
1009	1009	339.861422988441	139.969070727589	659.296672227025	526.681940677925
1010	1010	338.312851234961	157.766534923295	663.625688959348	521.011155029851
1011	1011	342.555935009662	132.443928179787	683.04796896812	519.912156789416
1012	1012	343.458759534477	119.048785093007	677.31895554607	524.108110747236
1013	1013	341.806276868634	131.396699222339	630.540226095086	528.212143346773
1014	1014	342.012873762803	114.744350133583	658.273192750303	525.214566775825
1015	1015	343.237964288658	116.7417799964	684.730692553548	526.757775630191
1016	1016	339.181074145223	124.540435217092	681.35939955752	522.690508442779
1017	1017	345.942862584606	111.24592915546	655.794318814973	518.674135193035
1018	1018	347.693440750969	120.314254547196	702.775037289199	526.941629522584
1019	1019	340.316459421537	135.683713855938	669.680593616476	521.411986361911
1020	1020	339.920279935715	163.963986946221	666.746549634838	522.706482786785
1021	1021	344.886262914342	126.607426318379	666.182211420323	521.13032229222
1022	1022	340.753110635495	131.635575928073	643.537629362087	524.319661405407
1023	1023	345.920919669816	131.572579161772	666.10770828121	523.50871975173
1024	1024	347.101457410929	140.988392249383	687.756853014086	525.853401287647
1025	1025	344.118774414731	158.733197391082	645.348289524443	521.098709170061
1026	1026	339.939501896704	109.478769605165	666.208603836465	522.414858283208
1027	1027	344.127834872458	155.327704803764	678.020371140815	528.046450239212
1028	1028	345.585352696047	121.815533207258	654.713135779027	523.291092115446
1029	1029	344.624888561685	109.486110436109	688.883537988533	522.398801276704
1030	1030	343.238567390275	108.595804891715	658.403239147652	524.07945326613
1031	1031	345.264006151847	119.864019477601	653.47974953138	518.481184837902
1032	1032	338.445459884173	167.67497639691	659.253986080185	517.995210135768
1033	1033	342.206811794111	142.036262504049	664.187707446277	529.190664252338
1034	1034	343.746998433888	129.807022629585	672.35042169814	523.988680294329
1035	1035	345.587194124556	136.030130491899	653.904731174077	523.953083498145
1036	1036	342.374177735604	142.919511850724	642.910360211458	518.116964400666
1037	1037	345.395327683505	139.139430123802	640.355030876244	522.672822072191
1038	1038	344.249426380523	151.070199962159	683.710143766982	524.27844230971
1039	1039	342.430305759633	104.54136566419	668.516163983977	527.541970045873
1040	1040	341.168200966205	119.904126601916	651.503238048472	523.881435901592
1041	1041	339.842858201976	123.053010581936	688.172207654262	529.069785912731
1042	1042	341.120599963604	133.076104785532	684.629305468729	527.425877222358
1043	1043	343.256957123338	126.723839811173	633.87818247983	521.38850392738
1044	1044	342.115245499471	145.369010524306	688.397207726603	521.004115274549
1045	1045	344.561861271485	129.272675270966	669.479703087191	524.979682451856
1046	1046	345.274673455394	131.971600821434	665.303159502671	523.17846701174
1047	1047	343.911314410362	102.18869126947	663.832466201527	528.033752263279
1048	1048	342.0475685882	119.812372883722	643.940433752455	519.095993006111
1049	1049	345.640464244301	122.256795400546	663.841250124927	523.335876630877
1050	1050	342.629877060587	125.870944758897	662.868734638652	524.360575975804
1051	1051	341.290134279251	139.023224714326	677.707309427899	526.611604151694
1052	1052	345.650527055026	127.048448397697	668.417760972042	522.39890254485
1053	1053	341.340999321114	128.168529093068	647.037393441807	519.944516850653
1054	1054	346.061342637144	141.181282851817	648.467831500903	522.852291452644
1055	1055	342.390304181746	140.369983691583	661.381955867472	524.853884627867
1056	1056	349.77392403324	136.271462505026	644.889580674806	524.230789011862
1057	1057	344.651002697733	136.522460401693	666.037461770906	520.550895947782
1058	1058	347.246093147967	125.30299421254	667.200987549539	524.479057311558
1059	1059	347.731432643447	138.591789785614	673.192937010318	519.484607151228
1060	1060	343.118418851731	180.629832998038	685.866526258853	519.446143296822
1061	1061	340.976136087294	122.553086435674	639.866909860501	518.269522159642
1062	1062	345.434969110597	155.705823840698	683.323918435031	519.333918398797
1063	1063	341.727529636704	124.091584742405	654.80793558573	516.038704194199
1064	1064	339.714007816983	132.652220530309	663.888335388594	519.534742332665
1065	1065	341.411283540364	126.17295679487	650.768362166672	522.376143634703
1066	1066	342.909721569747	117.691568374541	662.474038097464	518.107495476221
1067	1067	342.398405220458	114.717195490675	643.541000379916	525.893946452702
1068	1068	344.587564358167	154.112602730786	701.828695460575	519.715814835028
1069	1069	340.623460882211	134.799015513456	673.028475182952	525.578221773377
1070	1070	344.283642415436	154.464550992446	627.604781673359	526.212136164445
1071	1071	342.034118782076	144.406379494919	660.730442897741	521.890955234691
1072	1072	342.167052443657	130.55497509403	652.956582446926	522.147676458156
1073	1073	339.324544906991	131.749134167943	651.171422966287	519.458839553074
1074	1074	341.790389669905	138.815249325627	672.654651518582	522.978276075964
1075	1075	344.97308994355	126.566408433411	652.623328544492	519.36130302693
1076	1076	345.295156608358	120.614906171696	674.718615020122	521.686388192861
1077	1077	345.743456639869	131.919594621185	662.162473171534	521.879070355508
1078	1078	340.342811940444	131.076020209156	680.214473237595	524.012149884972
1079	1079	346.199949376707	162.156061596809	673.804072720689	523.397474782367
1080	1080	346.594905433867	121.137340014496	670.204553874178	520.53469364608
1081	1081	347.514637733595	151.55742837625	673.069555335109	520.300905408613
1082	1082	344.525849658055	124.236617159264	636.031987880143	519.348457069075
1083	1083	342.159649071747	143.445168569849	678.730386886959	524.357494789479
1084	1084	340.643710158652	139.970747534997	670.0999266624	519.102157975925
1085	1085	346.962805400257	123.433605498202	678.577723502157	523.731288639652
1086	1086	345.47114606647	113.55062314335	660.536953883347	519.545989106155
1087	1087	343.059773500354	111.328977270629	641.670025706553	527.180881921459
1088	1088	345.822195288568	153.040124365025	664.179534607818	519.138650887119
1089	1089	341.898456096491	132.149677718563	638.72328417911	518.805057446889
1090	1090	348.002108020652	118.323544356931	641.641718984384	520.953739798027
1091	1091	339.72813061889	132.332240812862	666.553038245438	524.049551081574
1092	1092	344.31009080003	148.281607436232	648.504817689844	521.048198718853
1093	1093	340.172091657248	128.975655174145	672.260822902739	521.485256568294
1094	1094	344.224313592148	142.648021684554	666.490740611603	523.652334713101
1095	1095	344.430497594251	113.14353101451	703.900796059155	526.813718977275
1096	1096	341.606529611239	162.315169342703	688.599275042237	523.716628183025
1097	1097	342.676173127496	127.4745309764	671.050311388915	521.608013603604
1098	1098	341.610096562641	148.295011021843	663.241194171614	526.624652974122
1099	1099	343.420814940847	137.051557329352	658.872097833448	519.610133915874
1100	1100	338.988141358781	127.235042638483	706.026810745863	517.630989832736
1101	1101	343.978996259431	159.948250681608	683.915252685023	519.016057992288
1102	1102	348.414862610244	136.483755756599	689.702614756285	523.286276004703
1103	1103	343.160920888579	145.669302841216	711.903297535057	520.890110895175
1104	1104	339.773713803109	118.506990921264	648.517913733705	522.879802738683
1105	1105	339.407789627986	109.641288233748	664.570740993743	525.165962291638
1106	1106	342.339988104673	151.775292824974	678.285687256458	522.13500823108
1107	1107	349.703401173738	124.295776508308	659.875334948612	522.87706601404
1108	1108	343.482123937209	117.44695518289	668.662967642591	522.350866358073
1109	1109	341.503761544309	127.905627381442	661.604258283163	520.413907104515
1110	1110	343.785867100237	139.934682166679	686.313491511204	528.174242813339
1111	1111	343.22593578178	122.034473722105	653.787496577515	523.033162299641
1112	1112	342.871813397781	120.692773793878	671.331713308339	524.354367115078
1113	1113	344.048638856478	88.3513526288098	663.571112776721	522.984631813394
1114	1114	347.665790335241	132.916558257158	663.507421176574	524.757637792947
1115	1115	342.652728792743	105.111958435594	685.481793542655	523.877447955439
1116	1116	341.732591577743	145.025335101514	667.380337015634	522.637405633754
1117	1117	344.098675667391	134.569698767552	683.046311555078	521.169493212149
1118	1118	335.919458107973	107.305519370207	708.555538311673	520.273017524411
1119	1119	343.969985565657	126.614372020667	696.347395176536	523.884479298022
1120	1120	342.640560965843	164.098576917152	702.201176248887	523.817708373535
1121	1121	345.581252953727	127.201092814029	661.190714356598	519.725509923024
1122	1122	347.663209800765	141.407659884809	667.037962466509	521.560239998888
1123	1123	350.916443938192	154.380605433291	662.51385450933	517.714305962396
1124	1124	349.500761190819	119.323573817868	662.989532016858	520.016771095184
1125	1125	341.059833114841	127.83600541855	668.014340552447	519.243388874196
1126	1126	340.801192817548	112.978670197762	665.62747677687	520.925362377184
1127	1127	344.725883966104	143.633570645672	699.73218644366	520.986850849999
1128	1128	343.716738183016	146.783275069887	691.08963526405	524.212752177825
1129	1129	342.358448604734	111.78017953154	693.220823208355	520.947542066386
1130	1130	349.493578544063	130.433905460127	657.498086137408	521.998272819808
1131	1131	344.111940206935	133.304588744634	667.807305040593	524.595889658159
1132	1132	346.166731939832	115.671231815632	682.329814309441	522.046392752876
1133	1133	339.341337814515	102.332185748533	695.809336601781	524.280969545571
1134	1134	344.065576847198	132.716292072272	656.06542044481	524.732561049199
1135	1135	345.341060035642	160.783959689276	674.164492870225	520.412479534496
1136	1136	345.481519008088	130.913493118129	648.410111266347	523.297689536732
1137	1137	346.348102671602	104.540350568142	660.414419370107	519.765097444915
1138	1138	342.445591154018	132.816567729896	657.477828942014	526.442050774568
1139	1139	346.936700042108	134.330421263572	637.894623003734	520.081580474685
1140	1140	343.291727793195	127.555854044643	673.544402935545	522.462294108541
1141	1141	345.392530748644	141.854873303508	686.563490603697	527.378691580267
1142	1142	342.776582862998	133.846590201267	693.423348295506	523.161727603249
1143	1143	345.593124238448	155.649577994414	680.205871687352	522.647764481217
1144	1144	344.266110614	149.428649294064	688.04869221403	527.816604543361
1145	1145	342.825872371224	152.155922384783	679.554724960935	525.819636749909
1146	1146	337.190108899861	107.790197071267	678.282842205546	518.767898699261
1147	1147	346.874304662118	166.1248228093	681.603860830247	520.16199310198
1148	1148	338.836349213834	128.064254309878	684.072867873668	526.568631679468
1149	1149	342.743519751361	138.364374399183	664.166185532808	521.519213365088
1150	1150	348.524371468137	126.836305885001	674.962950748548	522.813447954275
1151	1151	345.623993965898	134.30082741123	667.196716607668	520.730937953767
1152	1152	342.917384291296	141.252861244967	653.879494047986	518.957898915856
1153	1153	340.919437049726	129.22598289602	654.998677250834	519.072441499397
1154	1154	344.113959931785	108.372276537855	668.477333967901	524.274046823883
1155	1155	343.233509272738	110.455450939163	686.572008970222	526.592608480894
1156	1156	339.751492138846	130.258012953608	676.903873890817	522.05033859301
1157	1157	346.607693866234	133.34599851709	671.627546653405	523.630121221838
1158	1158	337.79942380724	120.943851441216	674.478276869983	523.511319433485
1159	1159	345.297413101593	126.074039451758	658.003339005179	521.471451002887
1160	1160	341.673014596913	138.348361452394	663.577350762523	524.982891413851
1161	1161	344.290805385376	132.746726591889	689.833931532267	521.194506018552
1162	1162	345.346330440042	141.031247964114	687.038961308483	524.419674270414
1163	1163	339.422491089132	133.462786598663	672.088893548168	524.118137282734
1164	1164	347.213275815124	137.979448472175	648.924464452717	521.369532604853
1165	1165	342.70514493692	124.274571304994	674.491945874854	518.171622208688
1166	1166	339.198398910287	119.18511108979	704.980897334358	527.969623914091
1167	1167	340.033053041174	124.012441810216	676.115565158526	523.960216616987
1168	1168	343.385523319954	97.969165147123	694.595575737707	520.737552577908
1169	1169	339.008645832839	145.896415459614	639.164011101951	525.359528970891
1170	1170	341.354408284525	140.070480677704	676.546456717558	523.585435381739
1171	1171	342.405340380802	130.929545918402	647.370240452966	522.402649810895
1172	1172	347.505328072101	87.6444096754216	660.709066053588	526.728821451517
1173	1173	340.13086693826	148.648077225179	683.604817338145	527.536317092417
1174	1174	349.589213308267	128.581625074019	674.944672945814	522.61138910723
1175	1175	348.227023986786	122.12771468128	688.028140106103	523.507480174894
1176	1176	342.856301574617	138.052432796018	664.570477932317	522.974762634485
1177	1177	342.75461135511	139.73054263675	690.903471033095	522.270715917552
1178	1178	348.324852031084	146.189357081809	664.705855633417	524.373352341019
1179	1179	346.614675102404	153.713655239737	663.419781431339	530.616318242822
1180	1180	345.950494037956	144.917326245849	700.614304881324	519.028469382669
1181	1181	342.142869140331	109.259196042644	663.441388821449	526.84275807892
1182	1182	336.532548290858	111.33188618366	687.40771892128	522.938863321932
1183	1183	338.482318931428	117.262622074033	666.004296536972	515.921399396343
1184	1184	341.58356277478	160.719627267958	673.830191979281	515.989578404264
1185	1185	343.892337335587	131.447083196085	683.685447731673	521.208356179834
1186	1186	347.647368119817	129.535832351461	651.58771434789	530.028807038459
1187	1187	346.555135887363	167.415275817027	649.445426788998	525.068942249823
1188	1188	347.889605768825	131.500616130195	676.026085497625	524.000622389924
1189	1189	337.670402912808	155.028493892631	655.49906603052	524.136400081035
1190	1190	344.979929000735	149.348352158607	674.080038798809	520.304101812119
1191	1191	344.208026884311	97.04151261696	677.188323439411	524.699655321031
1192	1192	345.426621189104	133.303980539656	688.298873380652	524.015820074018
1193	1193	343.110215265171	113.204575282333	694.893396097007	521.747247204866
1194	1194	342.528415940044	135.507907383478	666.422045134501	526.802979915478
1195	1195	347.998476794269	134.841105992998	680.609332713952	524.890630892492
1196	1196	349.143807730402	145.108442074991	641.195893034399	512.512968990028
1197	1197	341.204122849072	115.655824655946	657.373906366136	520.0925174953
1198	1198	341.880549394661	133.82435125515	673.854944422669	521.68744355885
1199	1199	342.564935697401	101.925885555633	701.343472910159	528.25257347757
1200	1200	343.36066971926	124.526847001089	685.991590760416	522.496775205219
1201	1201	343.508334088729	109.002745910763	660.684390560501	517.162815462813
1202	1202	339.115522348952	164.574255281812	644.813031784292	521.479406543313
1203	1203	340.711024748977	121.436518012567	682.928784425055	529.242645001414
1204	1204	343.980252228043	129.929579564759	670.395087389919	523.038113205108
1205	1205	346.371478907294	138.263990320292	700.939929361347	525.112068840002
1206	1206	342.238145989609	134.31624283011	711.237130052487	528.320405005339
1207	1207	342.498630356148	110.837794852671	661.870729120892	523.440105320028
1208	1208	342.314664589467	131.476776563109	673.411892868925	519.273969534185
1209	1209	344.491151284924	122.069006937848	671.6232409216	521.707549166949
1210	1210	345.945872552612	113.830827781137	672.923593997945	520.483079404357
1211	1211	343.38973458241	151.862942208723	666.454219389927	522.872191604427
1212	1212	346.163890716082	124.600014719594	694.742500063606	526.145285495787
1213	1213	345.733118848502	120.637469797084	663.759700426889	522.596769915458
1214	1214	348.625251810969	123.074978619372	665.215417301269	524.519808569456
1215	1215	352.751874567683	153.163508282125	678.319244840451	529.880379499604
1216	1216	347.096273724192	121.775009652272	661.066049354441	531.030210163139
1217	1217	346.479533129494	124.621470407987	655.756436503181	521.732158388744
1218	1218	345.648724384322	133.03251934111	686.558276589822	518.940055201257
1219	1219	338.462525294499	124.97904877882	704.867480512983	522.450127830803
1220	1220	339.859713092024	136.726039150906	689.2341088519	527.30379744862
1221	1221	346.032884215113	143.996891377993	685.770768851562	523.099331450957
1222	1222	343.253832930142	111.552405850854	702.784126107512	520.660385975777
1223	1223	345.187426182542	130.483239920785	682.775268997127	523.936446640457
1224	1224	341.051418335737	98.9828756993343	680.230870128198	519.891673476483
1225	1225	346.545244198353	118.896363052979	675.27629249754	520.847455021156
1226	1226	336.779846339136	146.772969286112	662.205391196412	522.8266505177
1227	1227	343.280801400783	119.190932503653	639.425788561579	524.514125409662
1228	1228	345.923784910448	130.509374939995	644.349483968358	522.906324488426
1229	1229	342.817251531417	156.669540562974	680.389522251351	522.504654557661
1230	1230	345.157606109508	142.069768172716	687.351027467481	522.229533011809
1231	1231	339.289433288537	115.262400401677	673.151629985744	519.799405457572
1232	1232	342.520255139037	116.576454089434	669.637728415588	523.321452179675
1233	1233	350.456122175212	120.176171650407	659.771352942369	529.301171832924
1234	1234	340.398236302772	126.485152477631	660.284607935573	520.825532217728
1235	1235	345.119958377241	119.009254057138	663.916762972596	523.477172879884
1236	1236	340.681259785906	136.435182186	655.69720685664	526.91934699927
1237	1237	346.127933522714	136.019978737931	666.761673902484	522.455663300111
1238	1238	346.787205684179	109.093945675714	649.761068185177	522.382699271143
1239	1239	349.172619230771	130.77487510092	698.473960859781	524.082610030582
1240	1240	342.260895742347	140.260891178702	677.851540114344	523.820648566511
1241	1241	341.931750270577	128.15819325696	647.941063896749	527.214298819141
1242	1242	347.002949336795	131.108798318042	662.669956279762	526.502019067956
1243	1243	346.158844398591	132.604357698634	692.029008698772	526.572994504386
1244	1244	349.115190895684	111.008971691276	631.129109275455	521.873339346257
1245	1245	342.856775264417	134.406100627939	652.357070192879	517.011492656921
1246	1246	344.699824826701	147.207811426486	698.775078138926	522.379501648347
1247	1247	346.366724843145	132.42293108498	637.600146432395	523.596624921506
1248	1248	344.205702145723	171.978980353231	682.000592107136	526.160469083844
1249	1249	341.642695922778	131.423095530197	656.798182426912	525.692099140921
1250	1250	343.043562979968	131.195394837431	684.711183990189	529.606879677263
1251	1251	346.923265087924	127.221135252812	653.988979630915	527.658939110304
1252	1252	346.861406733935	111.970171814705	699.106844745877	527.839883318438
1253	1253	349.705236663493	113.179781958374	712.500410685108	524.904368185089
1254	1254	345.456682897685	149.033960099952	690.351564815148	529.572470092255
1255	1255	347.555781055613	122.25078383979	676.863207554574	518.7291032167
1256	1256	347.054340408033	129.106497894991	676.523711296825	522.415632426711
1257	1257	344.828018658723	139.988924357383	694.741564697975	525.34647025224
1258	1258	345.31106719999	149.792894019101	690.817496591217	524.261763953462
1259	1259	346.227312866867	112.744140193395	628.52474148898	522.835179163197
1260	1260	347.238325324872	128.743961665011	687.904187472773	525.256146099572
1261	1261	344.527396099632	177.237261498079	679.429256913846	521.987161645849
1262	1262	339.95795156576	141.809880532363	661.792730547664	520.908447579424
1263	1263	341.622293472347	85.8470083409901	666.524957442456	524.047854940157
1264	1264	339.940417790526	155.93445696523	682.383893958847	523.61592409962
1265	1265	345.993757095389	129.91521350284	695.080287480923	525.771090320493
1266	1266	343.967760047725	154.200907988349	638.414205245825	525.093958353351
1267	1267	349.374489696562	139.886381165292	667.543918779244	520.790523073228
1268	1268	348.396541527538	111.218288240792	665.345678616047	524.148083329279
1269	1269	345.916611092483	140.400511842978	652.177773300612	516.106678990861
1270	1270	346.657129552405	108.102950668338	663.417135812657	523.996813082237
1271	1271	342.241445649034	89.6693602864075	669.533590752951	521.152097095033
1272	1272	349.733704978758	138.69516669798	665.259244132631	521.620761816264
1273	1273	351.029883715365	124.477209137849	692.823753292626	523.716599978689
1274	1274	346.315991981073	113.515420746395	683.025934740919	522.018462869772
1275	1275	347.823361663031	93.8605309467131	695.740368137393	525.021554308349
1276	1276	346.028690013863	130.842162915074	695.045893994136	523.136111473018
1277	1277	343.250704548665	114.317047556039	659.54878735391	520.222529875139
1278	1278	344.988040713506	130.282251746981	661.203519597359	526.568711759767
1279	1279	345.339619834073	163.720536168285	670.377423251537	517.629558156958
1280	1280	344.795051627427	108.620348907172	643.088842683851	524.316841690517
1281	1281	343.050720066067	143.031588674875	679.353306662988	520.120322134916
1282	1282	349.525301611345	140.205126377983	628.444665622071	519.682082442629
1283	1283	346.566908648599	136.833389129908	673.142640020832	528.837967167453
1284	1284	342.602517428916	148.179112395649	664.684887374538	526.672829112827
1285	1285	346.517124902105	145.544806595704	639.543409990999	524.252236770438
1286	1286	342.498569771395	119.615541263159	660.939864449231	521.650170456194
1287	1287	342.082532185222	103.096739054954	664.300219917481	521.922475436924
1288	1288	341.341086411116	153.92957565985	680.582196783701	523.645445937669
1289	1289	342.982128277498	153.441130144276	659.754909673205	520.833873304108
1290	1290	350.949049059867	149.637954428813	648.312117188521	519.043409845263
1291	1291	341.096256946855	151.135391108443	675.213216214413	525.325319330258
1292	1292	338.352947608134	160.615947266516	678.453530578565	521.798776746141
1293	1293	344.039901499676	158.691744953098	669.390374367073	525.527154634984
1294	1294	342.259752559028	125.313734896994	688.728508142813	525.375777881614
1295	1295	340.516669699395	109.097950253099	681.688285965365	524.137746236093
1296	1296	345.254160717226	135.849408419131	674.66665948533	524.825560782655
1297	1297	348.660476370162	160.083943223139	667.481118728369	524.559872817357
1298	1298	344.01264356825	127.851729896111	667.959003482382	522.918326065863
1299	1299	347.224993134485	144.966142976282	694.74504463102	526.354086656631
1300	1300	344.768275272809	129.590462104601	664.473798676926	522.098481816611
1301	1301	343.023147709181	145.676911544258	664.146164616948	522.390121527089
1302	1302	341.264255765722	138.514082027767	630.426635377226	525.424690493582
1303	1303	342.911274438903	118.923523775701	693.547600896964	525.116092040686
1304	1304	342.189230531047	128.469140279621	681.53825154865	524.226277945957
1305	1305	340.753348948514	147.340948853453	680.394462171841	523.878705467359
1306	1306	345.626345913165	126.14541889539	685.385293403849	524.175955502453
1307	1307	343.924506900805	125.074119115815	653.927396963908	526.131269116368
1308	1308	338.330878402197	107.635285264775	689.523730095646	528.663474585965
1309	1309	345.922804099514	160.468054557343	657.006562925237	522.185045355487
1310	1310	342.810988513392	118.481776225693	678.981854668701	521.019992828234
1311	1311	346.409249281647	155.661266090189	682.178871432561	523.123644032865
1312	1312	345.548761623311	145.800294757978	652.054638947085	524.34664609107
1313	1313	345.714606565777	117.391275708853	668.452380285997	522.771136239631
1314	1314	336.418082638186	121.39067962295	673.909542638869	524.032661599758
1315	1315	344.355166013007	126.522583028984	685.917830183841	527.72776844627
1316	1316	338.254084585442	127.197407453189	663.731477877412	520.293256461926
1317	1317	340.932896527214	138.98166925617	692.000561194399	521.1323799012
1318	1318	346.845210090889	132.009758250245	660.908582083329	524.084892704466
1319	1319	347.612520992296	120.817455869946	687.626646631645	524.743032821601
1320	1320	344.175500808028	123.697393850843	678.229366675856	530.308803744015
1321	1321	347.666124850549	100.737077965475	676.955940085094	521.48075350881
1322	1322	342.169250909841	152.946408526458	689.732588946078	520.304119967778
1323	1323	345.09576577516	125.386098913725	673.34448577129	523.758648886452
1324	1324	344.19242240387	140.745870585119	657.581133622857	522.223696812612
1325	1325	338.493758160606	139.447656486629	688.973369029444	523.346383058914
1326	1326	348.207829050596	154.418197422316	678.721273945571	524.288208724509
1327	1327	340.26068804777	121.937227072635	676.026573825673	519.190621154767
1328	1328	343.157415645308	164.741905199453	655.221195024803	521.57780637964
1329	1329	350.697240970462	104.289727688531	665.343254865481	529.767032931132
1330	1330	344.3649429089	123.939896996279	680.654174230381	523.648488773007
1331	1331	341.9659912866	124.647330003468	654.500702788715	524.023189836384
1332	1332	348.606166492622	146.795471193393	669.494222499547	520.006711089233
1333	1333	345.091969385289	149.877529007765	688.445707792984	519.322307390883
1334	1334	343.34412378711	148.455938351744	666.554361062481	519.943341471718
1335	1335	339.444156483437	116.35874342691	655.586896142156	521.385705571422
1336	1336	343.25054937125	96.8504871734749	662.812830027029	522.267271109147
1337	1337	341.582935396751	140.346854268646	690.944093691502	527.328450732845
1338	1338	347.399663142172	121.749898212785	641.06154479695	527.263257189899
1339	1339	343.2901947163	153.746234436774	696.773585676531	518.946875177956
1340	1340	342.594228706142	116.418805134319	693.191662618235	524.615192034474
1341	1341	345.127137269851	120.619360235782	678.457548907134	522.188709205638
1342	1342	342.634765457178	100.987981376526	650.042851321912	521.048442008576
1343	1343	344.454351096028	133.983759400547	705.083214782202	524.371599731212
1344	1344	342.554045568605	144.133990154425	687.521373348339	522.261925315227
1345	1345	341.89240823486	123.577716408222	685.707151498086	524.050071086906
1346	1346	348.257959907489	140.553648996918	667.297702612972	523.941981007877
1347	1347	343.568009737276	127.89547125944	664.074440517522	530.192895054822
1348	1348	336.448492087559	143.911200557734	669.346855978986	520.752236412396
1349	1349	341.305857514087	131.616237589268	702.415962751384	523.730367452142
1350	1350	344.906879615816	113.021872616655	685.047483544236	521.57675891464
1351	1351	342.825608980219	150.71058904337	641.823192647843	523.499911762145
1352	1352	342.022235626128	165.617724999096	631.904244772975	525.404359820425
1353	1353	339.262270261754	120.229894934743	632.856510750343	522.698928310804
1354	1354	342.284883053649	124.58732181967	675.939808638088	524.806591423805
1355	1355	344.350865398637	131.411874321071	644.447560545613	515.742193219502
1356	1356	340.215352035872	138.989161608507	683.256919087467	526.148931302349
1357	1357	341.153475068551	136.036340498123	646.866399145583	527.943201457733
1358	1358	346.446857638091	101.618602426341	666.164213081967	522.14388992818
1359	1359	337.964208009027	129.975655001474	679.237946254529	526.719016144322
1360	1360	347.686745594241	129.173638909575	656.546582110333	521.476441081128
1361	1361	342.084472026716	120.618445822569	691.222292525595	525.053613954128
1362	1362	347.412606826208	111.915425597808	662.924808739005	521.577139477854
1363	1363	344.424704880153	121.054130280387	656.527181728019	523.562846830382
1364	1364	344.61329803604	148.350926234875	646.867908208599	524.192195709743
1365	1365	348.625352260116	122.664734723547	665.851601103766	524.202884455065
1366	1366	346.94137207858	111.335762351073	672.607235250984	525.806493936235
1367	1367	343.756403433188	99.8981927327413	697.235454440203	527.7230525637
1368	1368	345.978503933392	118.922861923076	669.550181601424	514.225022367734
1369	1369	344.537122940236	155.627907041296	708.797500123171	526.078656256993
1370	1370	342.266461332226	140.58286480444	691.871722624703	521.420881208665
1371	1371	347.802744864331	128.717386225324	682.462158859824	525.511522834951
1372	1372	344.970652796866	127.154346381372	679.435606923421	520.519047681463
1373	1373	343.485368545874	125.716297687783	663.666079039093	526.595597889201
1374	1374	342.496784171679	166.310671568654	693.833647872516	526.247365409502
1375	1375	345.083308820593	120.271097700052	618.265767182778	518.380754492093
1376	1376	342.648389857941	95.1075185389767	667.308036187301	525.194193313867
1377	1377	346.998061595243	136.402717523912	672.704126348022	519.940492074412
1378	1378	343.321481485281	120.88176530836	676.682636615035	513.916621809944
1379	1379	342.837411235607	128.313435576312	680.34525759525	519.532517383361
1380	1380	343.143933755379	172.848517653612	691.272762850496	524.383286135252
1381	1381	347.784999841697	153.280404573995	664.613459345559	527.708314218
1382	1382	342.845835836658	100.426241208765	679.14977845079	521.580469714188
1383	1383	348.432830884153	113.956322082347	681.593258802344	521.865398400533
1384	1384	346.877041395014	110.252582553679	678.930177232999	522.801603080811
1385	1385	346.113104787663	120.729747249738	666.314680423095	522.946362757921
1386	1386	341.630878521086	117.619895323512	667.941103500141	519.603901836755
1387	1387	345.460258608428	151.137444582689	681.408830676991	525.585194262219
1388	1388	338.240403546269	165.359988686064	673.119660985309	520.789324693341
1389	1389	341.396721586714	114.799505955217	656.490600232946	523.88169195809
1390	1390	348.448427974857	152.929410842829	688.811249059372	528.764245958052
1391	1391	342.269114199455	115.042102485811	650.639313069703	519.571224126897
1392	1392	341.691848668991	114.5154068675	671.865163266883	521.094186957529
1393	1393	347.489915548349	122.565204199917	668.662441488685	525.726615995307
1394	1394	342.286139240797	122.007332079463	661.576182335046	526.28872073812
1395	1395	342.741194448259	165.867618704572	680.314105876164	523.889768734006
1396	1396	349.072448608699	146.106456564071	659.480187446918	524.726571322509
1397	1397	345.899145442834	158.027985806572	690.915679797823	520.586428745759
1398	1398	341.246684175126	128.631802640339	690.025209896439	527.556034880117
1399	1399	340.745290842412	165.163004917323	667.087427328939	525.46505084527
1400	1400	340.653255399808	111.832494138129	671.770535649848	519.143367874905
1401	1401	341.589428164433	135.038719852478	670.16187645307	522.375886886735
1402	1402	348.084407068132	147.569896168216	661.375061789058	530.430276475246
1403	1403	341.325985962321	128.877025343772	662.773075437	524.879742860457
1404	1404	344.901278228072	105.212129507548	661.114824443882	524.753694371116
1405	1405	346.083258651455	123.18009567472	669.622220122256	524.887745202639
1406	1406	340.731304054862	141.516087800461	696.419325546004	521.769417983444
1407	1407	343.490850887895	144.60105214417	636.052380606188	519.752010588209
1408	1408	351.185400579991	141.697293295712	672.730180462769	520.993450859977
1409	1409	340.574430735579	139.633735487365	712.774685577212	515.250513622306
1410	1410	344.286844251943	136.378987156389	627.713309224088	522.238895939287
1411	1411	343.750435893325	127.736339249985	689.579215118247	524.172920291072
1412	1412	346.782069298634	148.095550433258	670.942778910191	523.972467517637
1413	1413	337.772897497708	129.852742923207	688.298549483036	522.49615621152
1414	1414	338.510788247072	139.574022074394	684.639233066397	517.689789412687
1415	1415	346.1736644053	144.124372263808	708.888407372364	521.820434907204
1416	1416	340.046075143931	111.852336938883	666.25624006993	527.48219369849
1417	1417	340.402970515368	173.066390981609	664.471448059565	525.323800919881
1418	1418	343.490459971021	134.612989827734	676.033790220505	520.48741388648
1419	1419	349.004806239764	159.692194260723	671.861326598791	520.715851098294
1420	1420	343.319448208293	131.577595869102	673.759421769069	523.490014678988
1421	1421	338.467747846428	148.197214089702	676.131367959614	524.526727853771
1422	1422	344.158571064356	136.646012299521	670.893857130328	524.173810091447
1423	1423	346.622099084707	103.422618296037	652.319022039721	525.221985325991
1424	1424	343.873031547623	133.199737519188	665.107784572097	523.940806013858
1425	1425	340.087581393706	139.267269074144	716.253152980408	519.718470987965
1426	1426	345.461932511014	156.596232803519	673.125025209582	523.373052873508
1427	1427	340.07233210522	138.686767404102	668.669832534528	524.400492656268
1428	1428	345.114182111998	131.737909291925	629.525987011482	524.009764609693
1429	1429	343.850599378247	142.66285801499	702.309534340095	521.30863687333
1430	1430	342.717107840882	149.462178496176	635.664204437129	524.143610444134
1431	1431	341.356938027705	126.103282939804	673.966593752304	525.464894999647
1432	1432	347.302819078505	128.336008161883	653.081465749532	528.404894629135
1433	1433	345.498733909888	151.386962719638	681.147006654952	525.705656721044
1434	1434	344.715394325393	155.43024846948	680.056869515368	525.141818101261
1435	1435	341.029378768638	130.739716451622	673.905643481699	522.218121831368
1436	1436	344.757068926211	138.190682656092	690.463880205472	520.060884862543
1437	1437	346.753020830557	110.775353955579	673.664204027077	523.640357934312
1438	1438	343.453883231407	102.443623294773	668.690777662963	523.055056736707
1439	1439	350.133965741032	148.586158600213	656.598002333029	523.006735402945
1440	1440	341.695574097246	138.907981250482	638.811636308288	520.46717810779
1441	1441	344.111511610602	150.632300228412	664.041953406171	524.500693358498
1442	1442	337.564170260337	167.706474497189	660.003249041112	523.075857881877
1443	1443	346.592274010773	133.90203810095	669.127428179424	517.5409953668
1444	1444	341.359440101341	133.846256844626	674.39376097936	521.01563006957
1445	1445	345.915753503587	149.291442135173	677.115566269923	522.295267572944
1446	1446	343.714038101583	115.541249606813	685.354071898943	527.322207818532
1447	1447	343.530077949932	117.379007801596	668.47536469029	524.128274890987
1448	1448	344.473980594546	143.141792323676	672.459061470384	527.697384895063
1449	1449	345.117829961503	119.577742837756	673.41393558842	521.955158889916
1450	1450	350.625653022555	139.159780666212	690.438046607414	522.591972184691
1451	1451	347.476463022478	115.588347052251	678.880738438794	522.457496063134
1452	1452	344.475217229498	131.762345122414	706.262787883579	520.377217255233
1453	1453	345.845333326396	117.68790854681	675.769420207228	526.514202383919
1454	1454	340.853249230772	127.565598695022	702.690215636075	520.095083914274
1455	1455	347.511603925558	113.81267495567	648.210658247462	522.064188973314
1456	1456	343.956150581904	138.368852897695	679.553341312068	524.367461664299
1457	1457	342.098257863407	131.781359060583	658.019607474021	519.218144098917
1458	1458	344.398220926055	129.054683663355	692.455224350389	523.941246595605
1459	1459	343.003622491758	119.618196153097	677.18780585537	525.795622594301
1460	1460	341.476961849833	139.140134408904	689.212337707002	524.418465678201
1461	1461	340.981898691029	135.202933214464	639.043656082279	522.502777206012
1462	1462	349.219246305082	128.220435909629	662.118252894444	524.546401342668
1463	1463	343.985885838257	110.468435218505	665.318578331672	519.428310726036
1464	1464	343.18203878021	147.389805459457	660.876115617774	520.367425013614
1465	1465	344.306130351267	118.117220626949	699.602253006045	518.046438727734
1466	1466	347.129020434224	98.1197820874951	645.549370709915	523.989018073773
1467	1467	343.257904665013	129.442828055766	661.710560665694	523.981422482825
1468	1468	342.897148438749	132.044598274024	670.255208804561	521.812184215659
1469	1469	348.807034652921	143.40952362346	678.164694564866	525.067932849263
1470	1470	350.186277481475	133.696539328595	691.38878666442	526.299313133561
1471	1471	349.193691843683	117.563539466104	634.998461316981	518.987252441161
1472	1472	343.708062020716	134.825368035361	689.371618709408	524.745392499529
1473	1473	342.140288539304	159.220604195159	692.511217544801	523.761502578608
1474	1474	340.403285246948	136.581947462613	675.791069696115	522.638351118267
1475	1475	342.357507446921	133.940273033291	675.453258996983	525.506902805533
1476	1476	347.63638464409	129.190420098707	681.855945603967	526.848727984256
1477	1477	339.655930994032	101.371909143	683.486925568493	523.739365914633
1478	1478	347.129884649287	143.414758948205	665.88774272224	521.697371957323
1479	1479	346.022136637405	156.055832760277	677.995188598942	526.751643993945
1480	1480	339.376536843119	142.115004801196	704.907774476645	520.05585568471
1481	1481	341.35725033563	138.472409092923	656.052036951456	526.988819222692
1482	1482	348.843963854838	154.273646606082	683.318055956775	525.634539282315
1483	1483	344.70150929516	148.181454892728	681.579189883073	526.622005761585
1484	1484	343.187666080809	117.700551267301	693.188700127319	526.646240484272
1485	1485	344.865327952923	115.351645807887	649.896254995215	523.078746912265
1486	1486	342.266492401906	120.746616788327	643.199009239722	523.106800155496
1487	1487	342.99105027672	116.163100431634	688.603616003006	521.783647777917
1488	1488	339.202006535748	126.472328604895	677.099296533813	526.480085124624
1489	1489	342.345665753254	125.422863742117	676.311868663239	523.978954086297
1490	1490	343.256515178288	99.1355043553092	682.144601269661	522.985900116285
1491	1491	348.080994991331	121.265909677131	646.596760568492	524.177975727705
1492	1492	347.173083565948	156.768006815515	680.91127354412	519.04020062884
1493	1493	347.500927262629	143.38693610472	685.240800935324	518.59109270752
1494	1494	345.62729012109	140.224195318073	636.064349990186	529.402150473098
1495	1495	344.473184699556	152.020525500749	689.312788407876	519.105139200577
1496	1496	345.064246618192	128.830091728061	683.598737924521	525.024014056805
1497	1497	344.265583047862	141.423066648232	673.654665580946	526.597552245997
1498	1498	342.855578667983	100.451054903857	665.920841817339	519.036586362076
1499	1499	344.669464218737	141.634103751826	683.033918775716	521.935904032548
1500	1500	344.41764641916	116.345148695928	672.25903500087	525.733418676483
1501	1501	341.344706634207	164.159761835793	661.046858297376	525.562491870971
1502	1502	342.652250441527	120.340778503155	647.924580646641	523.110742718163
1503	1503	341.781808494093	163.236040507979	656.771363517143	527.797269123442
1504	1504	343.485039639837	119.776350335849	694.452975214242	522.688218726234
1505	1505	342.54428628463	160.25117013223	682.006800518799	522.839592518213
1506	1506	347.599459028856	119.407281847206	669.214254053543	519.320155643329
1507	1507	344.831210849804	81.5338239096563	671.17564258023	517.767834401524
1508	1508	341.80179284283	153.741004974308	694.451952164927	527.933096802151
1509	1509	340.717524704148	152.64178271011	666.10969924181	519.247567294751
1510	1510	344.7605876576	149.456244329511	667.407419396872	524.300057997355
1511	1511	341.976441201824	123.673498051184	685.100908235266	524.350231714652
1512	1512	342.273515509961	130.50954227772	662.359988596921	517.962531902085
1513	1513	341.955588879805	146.848999231905	681.188799306505	525.128270450954
1514	1514	345.332325302244	103.07791153008	678.867022739314	522.24625266761
1515	1515	343.323636719522	135.327147934369	625.683151556815	519.467909231121
1516	1516	344.145638547677	136.643738320019	706.275521041438	522.087727848614
1517	1517	342.416590117423	117.732843755924	670.890677065766	518.725415260349
1518	1518	341.151707586249	136.81511089049	656.718742660427	522.352800288263
1519	1519	350.063703577572	120.903799119796	646.076773087159	524.331441350213
1520	1520	342.350696256447	127.026048990175	664.486539851608	523.279827998138
1521	1521	342.643266586972	130.206217989244	671.472796679858	521.382083415692
1522	1522	344.852301468243	107.136850107307	666.427941874715	524.596095073853
1523	1523	338.511839763462	142.243765748985	656.345647617669	517.963834418627
1524	1524	342.606122888681	121.271367204024	657.222656746711	521.75861124628
1525	1525	344.25332286827	123.545597541555	664.835577929035	521.328881721717
1526	1526	348.52969874884	135.091404696286	659.131574861515	525.460423324454
1527	1527	345.40626220368	126.043044605584	691.687695480941	520.381224045791
1528	1528	346.125796187272	121.263529791799	645.544536591371	523.688300465653
1529	1529	345.700378749338	113.524279431373	654.161246510256	524.516483203152
1530	1530	343.345563894731	169.503728166726	652.524874657034	523.391216630512
1531	1531	342.971693599104	97.7898368525136	702.329386040532	519.429263602795
1532	1532	340.005465509589	124.166532961879	700.754223544678	521.123943324991
1533	1533	345.245567628103	124.963282748521	670.15257497494	519.16625983705
1534	1534	342.032764361605	98.2989339708111	668.408135587425	527.013203181111
1535	1535	342.996493806013	113.917592860308	692.077924910779	521.043466813271
1536	1536	347.932771026483	147.927145614077	676.233436284475	520.881194583278
1537	1537	345.057476972491	126.939587410645	644.787692101435	520.08693623328
1538	1538	345.232767543877	104.511918375506	684.271506981999	522.747746871783
1539	1539	350.641570024239	105.952850298618	658.166967041739	524.950070558375
1540	1540	340.73861878363	145.473853118227	668.383140302765	520.317318950711
1541	1541	339.606697707958	140.04641524894	683.242558783989	523.502187658563
1542	1542	346.510577937581	148.420664787658	660.67802087462	525.841341375797
1543	1543	347.871851319127	123.203598424553	671.678354458173	528.927501713802
1544	1544	342.197614127085	164.220867392019	662.740908750557	521.820431014385
1545	1545	342.145693997095	113.229927282495	691.300321975511	521.379874980185
1546	1546	345.008361665106	144.920317015165	681.483537053059	522.111591267006
1547	1547	345.766568579915	117.877241422185	667.32047156102	526.596940891974
1548	1548	343.369346151338	133.29451095057	672.762311395894	517.578869025756
1549	1549	342.467310299874	135.069029109326	665.589247250985	521.021744307759
1550	1550	343.802301430371	101.481404017624	692.593015321634	519.646873989379
1551	1551	344.804257608163	120.932775039524	649.153915796564	521.970452707909
1552	1552	350.641444529704	157.59430032932	706.241944568479	520.604405659136
1553	1553	342.312481418379	149.011944004039	659.120678085042	527.147586135897
1554	1554	345.01318398963	130.114904314112	687.371375912594	522.821280943757
1555	1555	346.642190835521	130.761380070708	678.060508923927	524.83067408021
1556	1556	350.175938382145	128.059387239662	662.947390335645	522.025945931897
1557	1557	349.476475273521	96.0510683699054	688.14836449113	524.102631201662
1558	1558	342.964694202711	136.179261479239	659.354528522185	517.254230950569
1559	1559	347.402323263796	157.355360915948	670.798496393556	520.866689655885
1560	1560	343.546802382695	126.868646462064	681.004637175392	524.805797393214
1561	1561	342.554851404588	133.074547507485	671.190618576563	524.847530513735
1562	1562	344.855575234407	157.096669266896	656.604278488444	520.685246283526
1563	1563	345.557306411657	138.630181965156	661.928559076589	528.039555837835
1564	1564	342.792273454039	148.751602504493	663.95630898601	524.963598941491
1565	1565	345.956695946602	126.153717405979	675.238183138244	522.485553834033
1566	1566	345.129379036361	146.2226923727	664.735605847807	521.474507295464
1567	1567	343.852468713396	134.264404905001	668.704776834714	526.809355269246
1568	1568	341.981032828116	159.19326402544	682.029997238258	522.668739962387
1569	1569	345.934193966997	110.532535210065	671.840254340134	523.541394138052
1570	1570	346.063341763118	94.0836382944252	660.674748554593	523.345417137906
1571	1571	345.868244451221	114.054147475399	668.656008784233	524.255006979354
1572	1572	346.802104817265	144.072477965801	666.85489849456	520.922344488292
1573	1573	341.309499955683	121.156047600521	648.189741929059	522.908852386789
1574	1574	340.396607476857	132.663037798654	676.177661485987	525.77965329876
1575	1575	350.488656396375	79.7028933731086	701.515628382558	523.00185799706
1576	1576	345.711299360016	125.202599484921	660.41462428061	522.756293520483
1577	1577	344.042893492434	110.93995570624	659.845588973587	529.301633133627
1578	1578	345.392161335984	154.146208611412	679.654384889047	523.893234874933
1579	1579	342.473069304756	150.126440689977	687.618455799975	524.063043834502
1580	1580	346.445037154263	113.517105474348	668.593084289846	519.031498069678
1581	1581	343.904101278231	143.695183942954	629.358619376852	519.663847353414
1582	1582	347.246508930239	133.324202023372	659.414371025768	523.805349577804
1583	1583	344.94126730023	139.559589281746	672.982117531546	519.171437867434
1584	1584	344.013055873655	150.39565321637	678.672685510564	524.239761898296
1585	1585	343.506895764595	116.958336514995	687.427632996236	528.094143145609
1586	1586	342.818795068497	157.248024983032	681.448607542967	513.347560128269
1587	1587	338.999483488811	165.667031778865	686.966313423676	523.281112485744
1588	1588	344.315966599422	125.658610194435	670.784016699118	518.749480388775
1589	1589	346.54015241943	136.509490435445	648.099980171278	521.181469422234
1590	1590	346.285096679659	141.778449971982	688.605356789371	520.358630117001
1591	1591	339.366887808014	142.081576444993	696.086676644664	528.425006291253
1592	1592	339.78779641104	136.265839259498	683.66287452105	520.309564508983
1593	1593	349.220928466689	150.627363835339	641.665433103464	523.399602545273
1594	1594	344.989278344714	130.979171809426	688.219988207505	521.257183783822
1595	1595	342.061166008895	145.718075011756	654.606535228104	523.745921357309
1596	1596	347.05762851189	133.949974521435	651.656491973506	515.92307145991
1597	1597	345.604241962321	133.607908290473	658.744224019982	519.511213927727
1598	1598	342.009640419257	152.390807306262	659.14529128047	527.22858373255
1599	1599	343.30332710933	143.049924392538	677.568793811004	525.053801428789
1600	1600	346.432073127906	124.762887031276	663.823556611239	527.233684405312
1601	1601	344.441978365592	159.833802478755	652.594295320128	522.856860101806
1602	1602	341.19411746728	144.308878330168	690.671218639297	520.606954441027
1603	1603	344.461333787083	114.846001032293	641.762095260091	524.595681192503
1604	1604	348.757347250771	127.429618726183	664.009644173053	521.401223624675
1605	1605	343.830243693629	125.272461258166	660.178120995649	528.626371633377
1606	1606	342.224806733358	142.89865993368	665.409410976664	520.240896824192
1607	1607	338.686157642941	114.572280458631	651.693440068988	521.448508978766
1608	1608	347.509836347874	115.914436638199	657.96569553666	523.743830245797
1609	1609	341.320525157061	170.325533770576	714.94186453536	521.484079622858
1610	1610	344.004168472748	154.323127131503	688.320087709742	524.902119939789
1611	1611	346.243370705649	124.373246257756	635.865749201949	525.582910342547
1612	1612	341.963373536637	125.236719042824	686.716626896119	525.870217383172
1613	1613	344.272682573325	117.369396084875	690.206983287984	521.993935872373
1614	1614	336.724006874221	151.122316646698	650.9244152801	521.291387801299
1615	1615	336.157663683504	132.102866181995	664.75659727213	521.42216006774
1616	1616	343.056386067411	123.661687519588	639.570313331246	522.013786799481
1617	1617	340.589468194048	122.716930001269	668.813794676442	522.75591988162
1618	1618	345.219808353138	143.998714815112	680.888748494907	522.697014352007
1619	1619	341.891690361274	135.752052509193	634.095713057442	522.328134055485
1620	1620	342.344904937906	116.494272808215	684.572791220556	524.43152702799
1621	1621	344.626904234538	146.886996391842	697.5122724408	522.44414082013
1622	1622	340.799841516564	112.100546662906	607.045661849549	522.59018746171
1623	1623	345.755332181479	145.233442738624	678.66489879945	518.19951859461
1624	1624	342.15012949116	133.028320771202	682.223890085919	524.582230108009
1625	1625	345.822875116614	121.42029163771	674.710420856811	521.178867567492
1626	1626	344.405958842465	139.0555640045	654.361412879909	521.241751541335
1627	1627	343.879145944778	139.245830376407	660.223635459373	521.464117248858
1628	1628	346.446250550105	122.10276803624	703.098642839655	522.954201694942
1629	1629	343.473226227845	141.209261478952	662.455839146226	525.282122832642
1630	1630	347.200954776842	163.703686315076	671.228121701688	524.189639183768
1631	1631	343.634140833694	132.533513052402	677.427022046569	525.326815584652
1632	1632	340.520896516122	119.608714068185	667.727704225818	524.55919751253
1633	1633	346.011619213295	117.341456416357	662.530752943856	523.352665188912
1634	1634	341.811494322443	111.006619538517	674.258371083921	522.343087247699
1635	1635	346.447451989357	127.983108003116	702.917629618794	524.724461369416
1636	1636	338.165898705517	127.692507376325	673.949361813163	524.731743602852
1637	1637	341.036665412017	140.246395080946	682.197813938281	520.057003112161
1638	1638	343.488322062713	127.362847471003	659.999481629584	518.670906017533
1639	1639	340.956300288983	148.486351229612	667.697299077889	525.019229345902
1640	1640	346.917712292795	131.634098043957	698.121772376187	517.688450739462
1641	1641	345.722382542658	135.885640973335	667.821233116746	525.410914649915
1642	1642	342.628957486884	159.932978767593	659.486140750996	529.942085601329
1643	1643	337.826090236236	153.243196228743	708.343039811122	521.810480620098
1644	1644	348.501263027795	173.255345418724	692.29542333576	523.699405766247
1645	1645	343.62774784658	144.676855259656	702.042294904216	523.721513482706
1646	1646	341.893894306109	128.253495744607	664.879622736374	517.27477525836
1647	1647	341.588119816349	120.110330973032	658.369301791039	521.752623833871
1648	1648	346.935685811865	152.078029690556	673.657693763862	519.025308190246
1649	1649	347.167135332751	109.574217139863	666.557834681767	524.948233301195
1650	1650	343.676254683101	126.861436071565	674.004921098996	526.824788629646
1651	1651	337.8150216705	176.317606095712	675.524714425359	524.789918928899
1652	1652	340.682688510208	132.039278537996	680.960080244219	528.175718119107
1653	1653	347.67023897898	96.6414217594844	665.262732072118	525.89877888383
1654	1654	342.251452061425	113.838198565143	667.118971061083	523.046579859944
1655	1655	345.750969785225	139.05549164011	671.309327941087	523.876486371097
1656	1656	342.008146768696	127.913490168761	672.40854854267	522.65624559787
1657	1657	339.914584603818	129.800652557127	691.572170766615	517.200956317838
1658	1658	345.848308640667	145.245756285637	655.634551667466	521.109711048233
1659	1659	343.844179194723	145.795015690683	697.811437477115	525.097560111119
1660	1660	342.428991453403	117.683033937323	696.43301829338	520.529087394461
1661	1661	340.989578419249	122.346959103808	663.874807533973	520.506428533527
1662	1662	346.023519388525	120.250560240481	658.66970427821	521.002894104587
1663	1663	338.712013598177	160.487812067127	663.794345398223	526.710729452711
1664	1664	341.031738143792	132.106992026161	656.660105623704	522.105371427637
1665	1665	344.174300114831	150.094129373016	674.928814642414	523.466714368279
1666	1666	346.047379132115	121.458840511972	647.135426332712	522.088701549297
1667	1667	342.172842842227	86.5770727389149	678.64430159212	520.14047937294
1668	1668	344.066942324212	112.195532687102	686.900509372384	523.989769599864
1669	1669	340.627991302976	143.63170590059	684.456906971077	526.22824535874
1670	1670	344.434786127417	127.169293702236	657.714872065478	524.054578907985
1671	1671	342.485573956178	129.315125014067	644.530705273725	517.281414348847
1672	1672	345.242266256276	136.51880632894	684.604027001906	527.407153203273
1673	1673	338.673825723191	98.5377153263427	700.225385582099	520.575169739148
1674	1674	342.583959386584	134.833600595696	687.231499425632	518.76237082689
1675	1675	343.496638306722	141.232321086819	708.274049786246	519.800178586254
1676	1676	342.871522473748	107.850905017128	646.472751046659	522.209683477256
1677	1677	343.649809920489	124.708928478741	674.426094032407	523.830450564622
1678	1678	345.458186790371	116.917714318358	681.192761819714	520.772788720672
1679	1679	342.650062236199	139.463085220202	636.870376452083	521.678936117272
1680	1680	344.11070338538	146.010269468575	711.409171340321	519.284372612277
1681	1681	340.060983933311	128.891067923906	665.819914787557	523.006720699498
1682	1682	346.646772590785	134.538615495508	667.638821378301	518.984128440965
1683	1683	345.117471379882	140.141032346552	661.498287475704	530.539018791425
1684	1684	338.82718380902	137.115479635012	642.897882416462	522.675989355575
1685	1685	343.714439101668	143.237086169504	642.593628142243	527.697279066331
1686	1686	345.205487725514	118.59840436528	686.89961200875	516.723218611469
1687	1687	338.719428983691	127.002368851642	662.287295822944	521.459161919091
1688	1688	342.904773477514	129.186159226747	669.505015684194	519.957999111029
1689	1689	341.09441363223	128.324998070743	686.209008724764	521.847718109089
1690	1690	346.937096022222	123.866210706003	656.158711083482	519.772133233686
1691	1691	347.685889596153	128.936098658618	662.004167519322	527.129628477585
1692	1692	347.684736524648	133.234495967491	683.462654579804	524.146762930767
1693	1693	345.67795073705	133.134084536733	673.368760217621	522.672391705785
1694	1694	339.68399781969	142.017210953227	688.106159362731	521.32083975258
1695	1695	348.093272035121	120.847368992412	666.571108479337	522.894050985821
1696	1696	347.89767882152	118.508532195303	662.571349548507	524.111541211663
1697	1697	342.821705405068	107.854838652632	653.616245611724	525.408229750098
1698	1698	345.797183694991	144.004459379776	692.030621182823	522.929976064019
1699	1699	342.617046321557	130.374517765984	701.874164771283	530.11534971292
1700	1700	343.193293873885	147.477229958862	665.881306908643	520.604498089799
1701	1701	344.354880111203	110.830839478855	670.048955156878	524.945344287685
1702	1702	341.343736120158	137.479616897802	713.259767161574	528.23620419503
1703	1703	342.428936820031	125.30938762446	657.41904939906	516.157442776009
1704	1704	342.916787720114	162.577030230256	700.982220492212	528.760119064486
1705	1705	343.594717446022	144.103926696265	674.067521740228	517.464613195074
1706	1706	342.344323979093	74.9437121335332	671.027385822803	517.708024816115
1707	1707	343.610462162753	141.635757916737	691.133259119385	519.576886850971
1708	1708	345.355109365842	108.360650528437	679.23469497989	526.258833996787
1709	1709	344.574569795479	149.622206283825	683.958327026233	521.715283567661
1710	1710	344.612808744345	118.906085847521	644.442752567964	526.883768779331
1711	1711	342.920830145216	139.825313079849	661.181056869433	525.846427869339
1712	1712	344.178176138342	97.1061182969454	668.138889777763	521.259765036687
1713	1713	348.314745287908	149.799335002341	701.00385560353	517.558916081537
1714	1714	344.838453765652	81.5256651535263	684.846262499227	518.902909840711
1715	1715	345.454823457688	113.040475775167	665.575534509737	526.165895840632
1716	1716	342.3071826825	133.878494360528	657.582628175301	522.960037149181
1717	1717	346.47236519253	162.78266034002	679.735780889146	523.754318353113
1718	1718	342.375897391967	111.48047338446	704.688989386474	523.225294674727
1719	1719	337.376278569728	118.784797263506	675.758172700742	525.650552660343
1720	1720	343.272357988668	163.530398378164	666.287221096394	521.640358837104
1721	1721	347.049255192978	102.499099425847	671.32582284152	521.259945307094
1722	1722	345.807483578361	152.549118948623	665.116645277098	520.584177848532
1723	1723	345.565777584575	108.157382068186	683.396553465984	524.281138174916
1724	1724	342.305555255149	109.161175777612	662.599079671894	527.150721271753
1725	1725	350.108180927156	117.122241653794	669.811200266465	523.691965270946
1726	1726	349.710598677148	132.407903720247	669.579486880328	523.027073313297
1727	1727	342.54941262723	125.811542825533	665.353719705389	524.251806416334
1728	1728	343.493179625503	173.677644895195	705.523734886073	523.771468691683
1729	1729	348.411579563569	146.540078957119	666.547744296385	524.138448169099
1730	1730	347.009657707202	126.848919508557	671.765238471495	520.689072564199
1731	1731	346.940808296108	113.582297238776	701.434009347028	521.510652130878
1732	1732	342.976327338796	154.168827208016	675.043530692192	520.587750959917
1733	1733	342.846499257972	109.29662640567	661.913701959485	518.655649521842
1734	1734	341.990272165806	108.237807407104	664.802790338934	524.816974361071
1735	1735	343.588365589738	125.913836570093	651.712970501576	523.907556545589
1736	1736	345.277811622467	112.317999516022	665.525856054346	519.08910966442
1737	1737	347.24836946095	129.042668250498	700.48485166495	522.233381858944
1738	1738	341.585777866103	108.865224303782	675.379692957658	521.965663856885
1739	1739	345.67485093571	107.32308046439	674.763867716794	531.088378681045
1740	1740	345.2281736897	145.313084328623	685.805029468366	520.255295565474
1741	1741	347.288811672837	123.137379912075	643.675429525002	522.149716826977
1742	1742	338.545223849925	182.150094986604	678.903633047082	524.053297648492
1743	1743	344.945555558426	148.121626451302	658.099626818729	520.87363198169
1744	1744	341.988342898585	128.046799992915	680.949791229577	525.680485538223
1745	1745	343.180416961519	157.045762354093	646.291099992348	521.442625400235
1746	1746	347.138187300082	129.976613490528	641.0000340839	518.991328535304
1747	1747	341.7779271837	131.18655659495	691.56782901608	525.490087048451
1748	1748	339.425823760201	106.651278064882	657.34500954657	525.024561142405
1749	1749	343.940646142029	162.920684001645	667.717318806725	522.806111135385
1750	1750	340.323232378217	119.255259662321	658.858207876526	524.2084158202
1751	1751	344.565157463971	98.8493670440865	653.784498218519	521.51335509898
1752	1752	346.387468870065	139.836483821369	679.561032856301	521.282859554788
1753	1753	349.525054400147	106.48940017166	662.379752001917	524.436527606629
1754	1754	340.173777898578	118.540431493325	708.62209651688	514.948259675951
1755	1755	343.050563059733	135.869094937971	652.325035246984	521.840585916994
1756	1756	344.440619747952	162.869616469433	670.820859166381	526.883271933944
1757	1757	345.258977120394	150.306016532956	642.658168734844	518.606411973357
1758	1758	345.935057085232	132.599268980023	676.817801306311	526.671605876033
1759	1759	343.586550332622	139.098149222094	662.58287832851	521.157147746527
1760	1760	342.216104444522	120.459358491001	639.954820541188	518.457172025757
1761	1761	351.637490235167	129.53428307737	651.419258855844	523.748691640792
1762	1762	346.786089592894	146.367465852834	676.443436861436	528.187206246801
1763	1763	339.399999802694	157.150644141851	683.694447012549	524.514756689992
1764	1764	344.814797961072	121.269343028632	657.278994023171	523.521319325538
1765	1765	340.979451102802	135.250155199497	668.715767555132	523.360587713483
1766	1766	344.852926379207	123.677078470904	628.130561893981	525.758245190162
1767	1767	341.702220043806	115.097312624604	688.517696120941	529.492295116664
1768	1768	346.350779522468	141.952244734887	660.56672889535	525.653622233024
1769	1769	340.993547443882	127.014703369458	662.77931558839	521.206245353923
1770	1770	345.709114374497	139.798500070566	685.370579527473	522.834720823624
1771	1771	348.404467587196	137.014139200424	682.468182470213	524.174392153725
1772	1772	341.33679736373	136.084783012835	682.591090521833	524.340375567714
1773	1773	343.790254471849	126.416153127022	668.409442416448	518.298344556727
1774	1774	348.317649500149	136.384632535054	684.985187274023	527.191314965824
1775	1775	347.570071317646	127.932454519787	668.585379131181	517.324847444075
1776	1776	341.087861665461	155.65078837788	706.061575750327	522.100791658101
1777	1777	344.316944218561	116.546480226283	678.394884411619	520.575148779113
1778	1778	341.437602026569	125.847297285691	677.705523987556	516.996025389617
1779	1779	346.689106375325	114.752205122119	694.501869940468	520.895902904137
1780	1780	348.239083338546	134.891024077283	669.7121856865	523.868877726471
1781	1781	343.376717518671	125.344019089983	658.993652592421	522.88678758116
1782	1782	346.484366954514	128.799700656904	662.556625139712	524.978199610423
1783	1783	342.920984710295	128.648311760948	667.458353607402	528.475173668826
1784	1784	348.171130538554	141.228122553543	687.990270230485	519.427097711545
1785	1785	342.852786987822	156.657817703381	666.380950266799	521.745505962411
1786	1786	341.091696121751	127.514176134284	681.879208161216	525.338060356853
1787	1787	345.789711100775	146.767951448473	670.610743841896	517.877332159193
1788	1788	344.640281038736	157.603224345252	662.943844186592	524.852703308606
1789	1789	342.559461383082	118.219865738168	678.055332483733	522.744927200711
1790	1790	345.08675146216	120.860280573707	665.30685923084	524.748531471141
1791	1791	340.510802337134	155.286493475189	664.168915480858	520.833194273855
1792	1792	341.518181949191	125.067509554744	680.350977002161	522.703701426777
1793	1793	345.315448551751	169.203948705382	685.562253003525	526.232525025995
1794	1794	342.641868221913	124.510371534791	679.102332198436	521.713657595911
1795	1795	351.612863893672	120.438847214249	653.713371625638	529.788023527077
1796	1796	345.507263413499	136.438045502711	670.036388702676	523.557977276606
1797	1797	348.755335898438	151.184240087565	698.651824882807	523.742245743975
1798	1798	341.971934750936	140.965164823775	683.110753456571	528.242698678105
1799	1799	346.212006890896	144.205748145075	688.534254194001	523.349208460222
1800	1800	343.389457728433	120.439697672825	687.457967058171	525.038256726828
1801	1801	346.20880787877	124.379767257378	658.758135961247	523.22781936162
1802	1802	343.755416902592	121.514768426653	676.840231318305	519.308049957747
1803	1803	347.219025057555	172.032964533648	690.34993429297	521.400068388833
1804	1804	348.339422928528	133.894169347206	658.303211856259	525.893057223908
1805	1805	344.73006841038	119.482432277831	684.218607257797	521.051982125961
1806	1806	343.927450455052	151.437317735531	680.120629051358	524.481358611731
1807	1807	340.588307986947	119.68313389389	680.897507826059	518.581390423785
1808	1808	341.711169608306	118.450712491892	655.293011408114	520.026306631176
1809	1809	340.346926792243	136.080045027925	643.107918607946	518.486082271473
1810	1810	344.108747097811	125.715856736723	683.844246544376	521.055283889162
1811	1811	343.71698173171	138.916251040677	660.301720880865	527.452816388291
1812	1812	344.058152307619	128.352279852515	676.814150127628	524.821916036334
1813	1813	340.392755020387	124.982887465232	656.802319708669	520.645013160788
1814	1814	346.123166629942	128.088313279801	641.98726894119	522.754377350823
1815	1815	346.400841319671	119.598284037931	664.67156615358	524.839630092191
1816	1816	342.723094815697	111.588457356984	689.765459217534	520.426082975328
1817	1817	337.809558014329	115.040007563798	673.210994196681	525.700034071588
1818	1818	344.484686781802	121.74501971282	682.122408701421	524.199539521674
1819	1819	341.864830299448	93.4635968223032	658.183744078884	519.071228358198
1820	1820	345.393781373968	133.518407113667	677.087532417821	520.918369828242
1821	1821	344.721658733827	112.879207096835	688.779758725744	521.772905756238
1822	1822	345.110495526718	144.158422431564	680.787775860316	519.796118435751
1823	1823	342.908884774346	126.526142648086	684.919898337427	525.154601426841
1824	1824	346.77827027861	115.606702449507	684.365640156289	524.330739131715
1825	1825	338.194621513166	163.242811196428	660.358181411065	527.516219835298
1826	1826	344.061917691794	116.679263871041	646.004700644253	521.847880831321
1827	1827	339.182516324716	154.601535432099	640.771109121355	522.242058782739
1828	1828	347.364122487129	125.425804410391	685.337663514061	523.613250435271
1829	1829	346.703722021706	125.024775813992	685.555508099781	520.444901549765
1830	1830	349.866372151274	101.253875264752	667.44730377716	527.559527559281
1831	1831	342.806380133734	129.459714310963	663.583181895653	525.587232872081
1832	1832	345.476582572219	135.241265689533	672.982069424491	522.750712757644
1833	1833	348.813755504833	126.206626563543	709.346648025625	525.07066201624
1834	1834	343.688314573475	94.7128669124747	653.357164854833	528.544218332426
1835	1835	340.934336558452	138.17307574323	662.440264640353	524.748474389511
1836	1836	347.110576026974	127.557983058043	690.246616880244	528.089741916843
1837	1837	342.59077823866	153.891180683063	674.986781223818	522.823418245618
1838	1838	345.909117193441	112.436138746506	654.004104779254	522.516611944681
1839	1839	343.189626415047	170.524575309626	700.538394175494	521.142443328276
1840	1840	346.629332197157	131.53447812092	651.697584999388	522.88398441988
1841	1841	341.52506200182	143.832544547678	650.284241826387	528.374372026297
1842	1842	345.748443330608	137.808053918182	649.37038202653	523.040398165876
1843	1843	342.611933434487	140.309462297196	708.238777107984	524.890767272019
1844	1844	343.83840154832	124.808385530605	668.475574176133	523.453949589806
1845	1845	343.782008132628	118.893682464746	673.193278467081	522.015567503854
1846	1846	340.036712624024	121.969405384649	674.691826228281	521.789914478557
1847	1847	341.215058845714	127.976908856406	673.823313110703	523.534142854618
1848	1848	347.218716587567	126.757822222108	660.783335317547	525.589552062663
1849	1849	343.757193783518	109.556645790873	677.102491704131	528.758165093241
1850	1850	345.981390293555	138.159423582751	692.604718459069	522.52942292733
1851	1851	339.722792461887	120.542992674749	660.036194925076	524.971889618435
1852	1852	344.60797400509	137.604974512183	693.009716102029	527.542682467597
1853	1853	344.311722970606	145.52041683626	663.751287337161	523.30947455627
1854	1854	344.887248912641	111.882583868381	686.717593186716	520.101001047636
1855	1855	342.320644215716	102.474745777496	658.367215969248	523.921004615881
1856	1856	346.654272258464	108.686146991055	707.953940080639	520.073259050795
1857	1857	343.393808106026	140.93560592544	682.833361372257	525.032906447327
1858	1858	345.908232169355	120.044546130841	675.057885091764	522.289732887693
1859	1859	344.476258255151	148.796358364751	675.081764411906	524.393695147794
1860	1860	340.225318289211	127.634047357717	657.953558151414	519.711666661169
1861	1861	346.689401230407	156.064214309272	661.375947030902	523.4513460519
1862	1862	343.532795863473	117.794730089269	692.070504222987	525.33059495715
1863	1863	344.225288205529	129.34228029967	667.043555169361	520.417617712071
1864	1864	346.321783113521	130.217837297295	662.400678224944	530.72536638268
1865	1865	343.104654291738	101.305249131959	662.246469877283	524.023139332813
1866	1866	338.767671950363	112.849864680086	665.416485873157	523.999192914356
1867	1867	342.168556049474	121.973525745714	673.358114909404	525.97379585662
1868	1868	346.264058412994	107.735551539066	678.305111805648	525.152664304302
1869	1869	340.748993672789	129.788398174871	635.311510109952	531.463588571801
1870	1870	347.901462714854	133.112185360804	688.078998173051	521.89341188
1871	1871	345.446684849634	107.494184080469	648.932845466966	517.790601894016
1872	1872	345.42371854893	109.544543125755	638.803212615844	525.537177465509
1873	1873	343.22310833118	149.9467631001	629.885853083469	520.901765240226
1874	1874	338.688059250045	137.892006089633	697.161515699568	522.991392521167
1875	1875	339.461295739871	134.254870433435	676.622536112457	514.943598236798
1876	1876	344.013370219105	138.645628568213	684.796500339486	523.076692238928
1877	1877	344.860580711703	128.649655415924	633.068621071976	522.977115931233
1878	1878	344.40320132818	161.726459461047	646.593045794002	517.611989111599
1879	1879	346.159295265262	122.189696724329	665.228706227418	530.211433405209
1880	1880	342.73254470071	133.446101968026	683.023578677468	523.671295352694
1881	1881	339.530315031793	130.403792306839	670.797637966945	520.811197083848
1882	1882	344.869265239922	103.685928070611	687.619636097831	523.968916942372
1883	1883	345.625405518646	132.617573594912	666.525944144217	524.659412482481
1884	1884	344.307458613494	110.395880313946	659.63304443185	521.323187195867
1885	1885	347.130940249102	119.675747544157	681.781839069215	520.874470172479
1886	1886	349.594873905619	114.537439671839	674.040245271188	526.761873319072
1887	1887	341.655972612794	107.366290334965	661.045503547269	523.361526386039
1888	1888	347.177895233095	139.686859100289	699.220719696618	524.133799462343
1889	1889	345.586138503902	125.85221597266	642.981317779911	525.461233865271
1890	1890	342.92407543763	115.778735994026	693.631002070302	520.345922240725
1891	1891	344.48017076099	118.07570924357	649.731756088471	520.575507480984
1892	1892	346.192079554369	131.37847831511	644.676045623041	521.171121019987
1893	1893	340.964211648532	134.307068049884	673.933883375092	526.472735500799
1894	1894	343.674592077607	120.051363706488	683.2073165047	525.008570481607
1895	1895	346.032587945173	115.331867463924	683.702174943374	523.634703878237
1896	1896	345.368739098897	141.124432688292	676.122453856566	522.033267466056
1897	1897	347.24924084591	122.975413555335	710.88810904841	522.711160255708
1898	1898	345.774893848811	142.810119938359	664.492639621979	520.996940151122
1899	1899	338.87933572059	143.299664018748	670.048567118947	523.330769378238
1900	1900	346.687881806819	139.476078984256	682.182976206913	519.922267506783
1901	1901	348.380392129314	134.784924568326	692.427700192481	523.928044422493
1902	1902	346.245421227648	147.451177768129	672.458543842789	524.855130942832
1903	1903	339.357117045084	170.278196079966	675.164556206383	528.748869677997
1904	1904	338.672542223635	132.039114873271	697.679941528934	527.373581637306
1905	1905	345.614590283728	139.1555947163	655.233245903579	519.327611777245
1906	1906	341.024008650307	118.643255967499	690.826322632318	524.135954840156
1907	1907	346.357601569729	120.025984231238	648.766379265045	527.632687968483
1908	1908	345.927398016864	143.561319187535	664.79037312725	522.437012419146
1909	1909	344.473918110276	114.280335920538	636.339426705983	523.207509701417
1910	1910	338.468456625413	162.002906967506	672.349775239595	519.926922760577
1911	1911	343.361619889737	116.568438636321	685.673845085042	525.303737344974
1912	1912	340.781412194157	121.726969585397	668.041470811664	523.881727741838
1913	1913	343.988625885216	143.81282403067	652.172944362532	522.7745020649
1914	1914	341.101381845047	140.105914687756	631.951167046718	523.55623997816
1915	1915	343.7996951711	136.013875341013	690.576739950912	523.213324037793
1916	1916	342.858767591768	109.037063312358	682.971279771501	522.392199971964
1917	1917	340.837655896374	132.178438607548	672.093594454299	525.799318506072
1918	1918	344.010129102875	115.125901645242	680.366999369604	520.489841526445
1919	1919	344.219074148587	133.817173818009	682.032601341283	524.104075159582
1920	1920	343.912205217621	120.615659916567	691.401270855171	523.751535214246
1921	1921	344.159834415665	94.942339032876	659.360742060385	524.000285367233
1922	1922	344.152559537623	158.816378713686	690.312434048802	521.858552192353
1923	1923	341.886744969286	137.159903284303	645.791818230136	523.077470102992
1924	1924	341.021193280448	129.03344985125	678.902036601424	522.223277585801
1925	1925	342.760148112754	133.27497202121	645.182423463737	523.347975246312
1926	1926	344.873666974537	143.64139001564	670.882836517739	525.194251557201
1927	1927	344.193695604793	152.654765184216	668.724799331408	522.63687261421
1928	1928	346.858550247674	129.879103831263	670.73752644529	528.716706514695
1929	1929	341.135865942462	149.856176949023	647.362795909534	520.822293174288
1930	1930	334.567766056205	109.31120243346	657.392162825405	522.385664396008
1931	1931	341.898608611249	110.596581146766	677.893513105994	519.090762464574
1932	1932	346.15061122333	134.977805930129	682.660139031811	522.98307951735
1933	1933	346.368848196866	148.903387506514	674.476172683046	523.011333160204
1934	1934	334.403592518349	130.360050641901	685.967102151491	518.327567385422
1935	1935	346.114980812087	137.309803950913	693.26142292821	526.12546759685
1936	1936	345.042255934502	117.057796701551	663.042572296078	517.217435418607
1937	1937	339.050709157486	131.290760518095	665.431549080326	524.733301808935
1938	1938	341.927346254827	118.317833900351	658.175850489587	524.873871473097
1939	1939	345.27821933436	135.876030620629	669.082535621796	521.294375464743
1940	1940	345.046335156114	147.410644833522	674.250736725676	526.252858095837
1941	1941	340.319449758695	111.044376174685	662.485471046116	527.246090529331
1942	1942	343.475769627113	139.631296049002	642.812835935372	526.87557084344
1943	1943	347.074190750879	123.816296745095	637.802432543457	517.710947609126
1944	1944	343.194723169807	126.587657545939	686.809724267349	517.480948710248
1945	1945	343.63746160194	121.374185158683	645.314455514996	522.424905115368
1946	1946	345.132722080641	105.91395784924	671.915117147888	523.995430775391
1947	1947	338.720146604417	113.182466775455	667.960306005023	522.77738992468
1948	1948	340.025759972519	95.5437367212496	663.498701664465	526.454179044565
1949	1949	343.273345594932	135.899774800183	675.179367036812	527.93070636602
1950	1950	343.267612590509	103.913332289302	660.786137470831	524.762298470026
1951	1951	342.643375419584	133.389209844758	675.057491989267	521.832174355996
1952	1952	342.961267558521	140.939314884815	659.402407881639	514.64824530705
1953	1953	344.771144055027	127.879052714907	665.130684380348	519.406519765323
1954	1954	347.716908748027	139.20846304004	683.993687466508	524.93581720664
1955	1955	346.518617045077	132.708961670071	668.172201974573	523.906993103056
1956	1956	344.271495444138	108.134878798855	693.430750508841	526.686455239702
1957	1957	349.736395792114	100.100669868041	655.331980547864	523.097697073682
1958	1958	349.758215358791	175.973273402251	681.576901578209	519.867842843902
1959	1959	343.305140139578	141.60841825909	642.793638102537	521.939736607284
1960	1960	345.208855264477	134.447747045046	682.667934858228	518.947404473214
1961	1961	344.283699657665	136.161233597881	659.074598597878	522.654898550732
1962	1962	344.182494633811	147.217841825206	637.919739276537	522.46538914841
1963	1963	337.470165557342	109.081274371077	658.582464283304	529.590582018977
1964	1964	346.17090114504	121.391612469029	682.718747913077	520.027336526965
1965	1965	342.880013985233	118.816999711602	684.134097316216	523.374523240218
1966	1966	342.106468273639	151.842875787968	693.173916481224	524.843878573439
1967	1967	344.197596498104	112.798676781268	686.781861795395	523.432288189365
1968	1968	345.666035838386	107.679590123083	691.547410801226	519.83093662299
1969	1969	350.267619597008	139.74421637374	698.024747788311	526.296181184372
1970	1970	341.344275064836	114.165449996822	658.663816289536	520.663323239864
1971	1971	345.392488362347	153.18346578299	631.492272910083	522.503388923865
1972	1972	343.494176235225	119.115640619465	680.380104403522	522.257267348454
1973	1973	340.256170175359	144.522046964387	674.684726448394	523.171083948281
1974	1974	343.587771384025	102.408148377754	675.376501290068	526.517238882833
1975	1975	340.416791230814	133.525434322799	675.533763840865	522.134262318134
1976	1976	340.130180514005	123.015592178764	664.049428039454	524.309073118754
1977	1977	342.844015350508	133.194072319389	674.90243392947	521.660721880651
1978	1978	342.670151973577	123.84761604729	662.740695964311	522.668413521088
1979	1979	341.635940564147	108.443277670031	661.603640710328	519.355976023659
1980	1980	341.693570209828	125.703466248278	688.246444202605	520.199845436825
1981	1981	345.244246135246	121.878101120084	675.41431241447	522.860727299359
1982	1982	346.880395478551	119.843433752481	678.237566103447	525.346229869556
1983	1983	342.053359889554	128.946050698916	673.129580865133	521.582527017596
1984	1984	349.936067085894	135.865705588189	663.96029225885	521.210692155366
1985	1985	347.048186685856	122.206221047663	673.140110065892	526.390376873399
1986	1986	344.051194297087	117.912762915137	664.49096481103	522.028997519707
1987	1987	343.980342201218	145.079605145856	627.822360975802	525.355198689462
1988	1988	340.924817292611	113.647864940199	684.306548069514	529.769022619863
1989	1989	344.802165513852	160.476231889913	700.070988320606	526.721398780139
1990	1990	344.672835037836	152.011662228531	665.317491096914	519.197616820822
1991	1991	344.44832698874	128.745571881565	661.437325541613	527.059474057527
1992	1992	346.8530029379	166.376742879942	659.3769999524	519.915057623784
1993	1993	340.792129499074	120.52021133786	659.310014791737	523.076339667518
1994	1994	344.900957666958	124.611331200916	682.31323908247	525.418787225938
1995	1995	345.096804350968	126.928303149409	664.812962641786	521.02051082489
1996	1996	341.148753553722	130.494041750567	670.724415472307	523.520101343337
1997	1997	344.052752234012	128.918036407928	681.65518915475	523.435713401361
1998	1998	343.488314477516	131.647972796321	684.466896002164	525.450529016025
1999	1999	338.101618615597	151.263306473318	670.262658105508	521.911894104596
[truncated: 3,001 more rows]
