# Supplementary material for: Hypothetical Outcome Plots Outperform Error Bars and Violin Plots for Inferences about Reliability of Variable Ordering
Source: PLoS One. 2015 Nov 16;10(11):e0142444. doi: 10.1371/journal.pone.0142444 (PMC4646698; doi:10.1371/journal.pone.0142444)
Supplement: S4 File — All experiment interface and visualization stimuli code is available as a zipped file. (ZIP) [file pone.0142444.s004.zip › experiment_code/data/one/31.js]

var results = [[345.053589192095, 343.691879691177, 339.812301578443, 342.259228285076, 350.431302365474, 341.182290974351, 341.004125575886, 345.989861865872, 341.342661302183, 341.764071502597, 343.732146781137, 344.515033204435, 344.589418043017, 343.170680257421, 338.64467407721, 336.538984656595, 344.967911683093, 344.819730664427, 348.985285640212, 341.078272549401, 342.759561109092, 341.381499476226, 344.785198198662, 340.043428594521, 340.989337173848, 345.141473399297, 345.225360472361, 341.618240798085, 339.545032363435, 341.319753898385, 343.611457256456, 344.720352007316, 347.752085909389, 340.65131091705, 344.756467557655, 348.188388212378, 347.648671833112, 345.207022423908, 345.283149302788, 341.891442585623, 344.203071474591, 345.848148947452, 339.460446473094, 345.897729425285, 339.765795244333, 348.065598265614, 343.455308382951, 342.553900527075, 339.684706526735, 341.215756404598, 339.046390198727, 346.809860548631, 346.997737387847, 341.147141119497, 347.553322431733, 342.815188656241, 342.976057858995, 339.57324632954, 345.53264421257, 341.957417328859, 351.536991190985, 346.836878884821, 348.801688682664, 344.622092488289, 342.125577716128, 340.076474956017, 351.263074825931, 346.294122631714, 348.097253605443, 345.359852988772, 343.427472326982, 347.510919007505, 345.357924985297, 346.186258796718, 340.33288467871, 336.933849634089, 348.627352197609, 345.454015088504, 344.976159486236, 344.307944451121, 346.716820619103, 344.383674594565, 345.584254865857, 343.120039051109, 343.715604273537, 342.515601610935, 343.86656899142, 346.421955049375, 347.57134946445, 343.388168035465, 339.504757293396, 340.487193680647, 346.137661136965, 337.935349199884, 345.806676074795, 345.780618139082, 346.386985634025, 347.478563434533, 341.257249121747, 342.126683572624, 341.906998697449, 340.474084275301, 347.148987179348, 347.61358206294, 343.434512109895, 344.538985900898, 343.313982832143, 347.380803376051, 344.69483498344, 350.405450245599, 343.74529086216, 344.884037949573, 347.100182144659, 345.897608446766, 348.23591050484, 348.967568973144, 343.309128552314, 344.427168407296, 345.817384734183, 343.076536889404, 339.056524815031, 345.151243375948, 344.325954783356, 341.403590162957, 345.511312975238, 340.74158848548, 343.36125851457, 345.985734843007, 344.226143599998, 345.656594908344, 343.555211696048, 340.145512935884, 344.550199767329, 345.101691433549, 340.744209668528, 346.26113557961, 343.371035432846, 350.340898951685, 349.350400756275, 344.8194266425, 344.742395826791, 346.153290553374, 342.867750050371, 349.522347388327, 344.376263702687, 347.045418400431, 343.048363972378, 342.120964309702, 339.531956729597, 343.816523830869, 341.869631550521, 345.625947060215, 342.174985074972, 337.482900067712, 345.424710235948, 346.350256700193, 349.010619963214, 340.929501386104, 347.045971351514, 339.785708120997, 339.570175474296, 342.726604180604, 346.279930625524, 345.963517324023, 341.579433343715, 338.49397558619, 340.416170491158, 346.598285298554, 343.030749657384, 342.653302565555, 342.770570679849, 343.11044508798, 341.773204113851, 344.129452328272, 341.601713371332, 348.98330645486, 346.533441581499, 343.309923400185, 347.75598064672, 343.817736816251, 347.198398055891, 342.449488415479, 341.481715292628, 344.920830164556, 338.063096817105, 344.830796643278, 343.832521965945, 343.955557810606, 344.448089469032, 342.70767230428, 342.492535127648, 343.566639307421, 343.796851769645, 342.694256484813, 344.149875699682, 342.691908319932, 348.639683829556, 343.806318134661, 349.557144623184, 341.95509542705, 344.613917015396, 346.467553367388, 345.368985880401, 343.636854307032, 343.31646842263, 344.262971957709, 343.647759382376, 345.142858127386, 341.97055878774, 349.792129653628, 341.562587572972, 342.006672918086, 346.346605302745, 339.341556053962, 342.28332318333, 343.389705332731, 346.190008015778, 342.098218261782, 345.085208056919, 344.727423408932, 348.768580435715, 342.854135790288, 342.505900427967, 347.553149683527, 345.567483291905, 346.152661792579, 344.677709877385, 347.724634949445, 340.56867102615, 344.394714542508, 342.814593459262, 342.647333258509, 348.687585585143, 343.89611998981, 343.464218650456, 342.204836695378, 347.338082828353, 340.185583120145, 348.419817119206, 338.673969830462, 344.935295877427, 340.719051022935, 335.643751537637, 345.556828335526, 341.08129165486, 343.479301074054, 344.240043680593, 341.87845570438, 345.199301632056, 344.128227896032, 339.841437570563, 348.117852028218, 345.180795567145, 345.283226983403, 343.609574605981, 344.615819812807, 343.4380459813, 340.602177353611, 343.355026850134, 345.770950863685, 343.194432560754, 342.058910136052, 344.523898597838, 341.766900080421, 344.748316325728, 342.217544808192, 344.218605695169, 344.631709192283, 343.548418404748, 342.117171416975, 343.667908129942, 341.967951176345, 344.685990609906, 339.391587131689, 342.776921093719, 341.963461808981, 342.401959825772, 343.555893805269, 342.944567073297, 342.580580767332, 344.129639205971, 346.734576153967, 344.639630877686, 340.24741664777, 341.26993369394, 347.217938118995, 338.839357822338, 346.186274816859, 342.526312794383, 346.617959742021, 341.679904434327, 347.540845507294, 343.536146868766, 345.250441509416, 346.820426536614, 340.779132783364, 348.691931624536, 337.126311343957, 340.015148315557, 345.268447230508, 346.042024194912, 343.584432486992, 346.75489480119, 344.540072301439, 342.273038292319, 348.457538320694, 344.41106836249, 345.546701673149, 343.705764459012, 344.645257808345, 341.708472051578, 344.808177942065, 348.423400247724, 339.832888178306, 344.987937846155, 340.966213741583, 341.871075530027, 339.813647194534, 344.616220988196, 345.45046195364, 341.575152953217, 342.988764273569, 349.016730117138, 342.663335761035, 347.695300722976, 345.826193434311, 344.101079471409, 339.65197075058, 342.793443353485, 341.291643163101, 347.302085874382, 345.462318253091, 342.751185690132, 347.870281078742, 348.497214756169, 340.912450953901, 346.847158902335, 341.463281530345, 343.392423852761, 351.438539540743, 342.460847614841, 346.035206760245, 345.222504516103, 348.394841854127, 337.882273109908, 346.637834680489, 349.447684799489, 344.550912198205, 341.797760199507, 347.042575775356, 341.646649910941, 342.679038921352, 336.57085511633, 342.252063057418, 340.383963197196, 343.30825342689, 342.917032470822, 349.77050214765, 341.563827749882, 344.562325250736, 345.454898037146, 345.689586904813, 344.653972619036, 342.453105712271, 343.831836033471, 349.394329876803, 342.581711429034, 349.538919805399, 341.393073340148, 343.7671152569, 348.982097731087, 343.485289190786, 341.073922962321, 340.621070311198, 338.912823947614, 346.106994187541, 351.741171282438, 342.327638868414, 341.018002337975, 343.320382594388, 341.623076183171, 344.591657612547, 346.570623622871, 351.607822002599, 347.031004211706, 343.21803573849, 341.772047632361, 344.635519311814, 339.454197342769, 348.992033656048, 350.35890873226, 342.596417347419, 343.081626441777, 347.248612274614, 343.344313735349, 347.787033921601, 344.105261163438, 341.424693346308, 348.901981316694, 346.094309126031, 345.983528433514, 346.223541322018, 342.110185162075, 345.481482172686, 342.210805976144, 343.550116755788, 341.925133025326, 342.204687551128, 344.123218764536, 344.162225379222, 343.112372226523, 339.285270515834, 341.45722343109, 344.244141957311, 344.995264809565, 342.785443489218, 341.08563236172, 342.685995481277, 347.301794876567, 343.894855087088, 346.016973458085, 343.947406809098, 344.799967107809, 345.79556837708, 346.444404982628, 341.814589520673, 345.291823448016, 348.895148026058, 345.104189583577, 336.51984367851, 343.114138628721, 347.060211787208, 342.045902681461, 344.233239595051, 345.266471098476, 343.128011168829, 344.998466725603, 340.127980187397, 346.645737865632, 342.339009308971, 346.555379660871, 345.105451646781, 340.747556585185, 346.096450929537, 342.165764585724, 348.153785694319, 343.889127278946, 345.855048264761, 343.078162871539, 342.49956520127, 337.567538338523, 341.218980765882, 345.749507249542, 344.014340406015, 339.81574361727, 340.768616881602, 344.627020721073, 345.167594473725, 342.271400585868, 341.45698818623, 343.566157038353, 346.259249224862, 343.067010592066, 346.512768637681, 342.377283539467, 343.125200373919, 347.327123583353, 340.639290621383, 343.461343134766, 339.915605356496, 344.286700586358, 344.839729845584, 339.828475586422, 347.202368152895, 340.820718824402, 341.515506433009, 336.101020573915, 344.154304350949, 351.230098955566, 344.655475956412, 338.735513719639, 339.099599923735, 342.70113093612, 340.601552420762, 341.816788374514, 347.057935775704, 346.869593199003, 346.158204351072, 346.920765758769, 343.712181801764, 341.492337330746, 349.168262922094, 340.550219038122, 341.788200135218, 350.153547639799, 342.248817171732, 347.944062066057, 349.130501474072, 343.150809458054, 344.56262114542, 347.777150975068, 345.549573871591, 347.267036728956, 348.317880359478, 346.870697146963, 349.167043036277, 343.602981426411, 341.045208772996, 352.989471290577, 346.361671491678, 341.296653453859, 347.958736504548, 344.600744422253, 343.406646443305, 339.189743892576, 340.999091574911, 346.251511837178, 344.828249277046, 344.127203439501, 342.887815213348, 346.540874694147, 344.948509132777, 341.291023854883, 343.675110989751, 345.947683513618, 351.921024118057, 338.418048257336, 340.039063478666, 344.689362492679, 347.955330159504, 340.810401082714, 342.309777323324, 344.458714985497, 347.712814274836, 343.855990004818, 345.195811180082, 342.942007115526, 349.066753472745, 344.800108309706, 345.652977793121, 342.184322251423, 348.793311625904, 343.662642902138, 345.660994652101, 346.110920815808, 346.462067283584, 347.656429384616, 341.568055837, 340.799150567702, 344.124150204265, 343.399829693379, 346.982293520955, 346.261220008921, 345.16327137744, 341.550884535539, 342.896650109255, 347.748488005209, 338.715104813135, 340.778062008496, 346.619372936132, 342.919176563616, 340.134014848243, 339.162286211255, 345.607493863419, 340.944302155501, 343.205857886803, 336.49763456166, 342.731823427714, 343.444633660506, 339.68145485536, 345.502526666342, 338.902363913444, 345.057272129663, 346.759479816163, 343.100315276416, 347.55806316375, 338.834563040361, 342.372541560206, 342.955878302627, 342.061209221756, 344.508693414314, 341.594912205084, 339.704228007891, 341.221126622564, 342.523100793674, 343.767302907064, 345.818062122542, 345.358380611799, 346.156886694265, 346.414106207562, 341.655713983933, 344.506770740681, 340.4230578755, 346.796659363117, 343.346884366773, 343.285213846541, 341.266849999777, 335.633851830841, 342.191788771976, 347.747682877657, 345.250737610965, 341.073297442086, 341.00428856795, 342.186768219365, 341.88145012424, 339.348391618221, 343.188170772743, 341.439085743918, 349.328778876204, 338.341125455852, 340.709234467298, 340.786841437765, 345.877434519487, 338.376387411485, 345.360244623912, 345.558660443157, 340.838664480451, 342.715902513415, 346.033044844892, 341.22123036013, 342.906017909715, 348.550354628445, 340.659974641635, 344.462820862754, 348.000667859758, 345.68989168683, 345.487812687836, 335.366174164096, 341.770948661085, 345.091384509132, 345.322631922325, 342.999055375554, 351.464431477806, 348.21648706452, 342.986610953506, 340.108955302048, 347.099992963289, 348.465983256035, 348.531633520266, 338.80229231759, 342.95119648211, 344.40237961494, 344.848773366519, 341.522625797579, 347.52222551146, 347.901427621674, 342.043116898551, 345.025547269236, 344.788182643094, 340.563163090089, 347.060017667313, 344.355209161676, 342.375494856853, 347.304121341647, 343.245988630909, 343.030181619078, 347.771655681939, 343.217014756573, 343.261880352712, 342.955956924622, 346.556126832701, 341.328867176291, 344.274155959325, 342.139235387486, 342.651872356343, 342.097462476252, 340.03503318345, 344.523876199476, 347.571303212738, 346.290106414797, 342.719401482631, 341.512358777154, 341.670703680142, 342.719124706853, 343.507665266312, 344.91512820722, 344.209067218759, 343.792615838079, 343.66080304543, 345.77161269294, 340.764750282012, 344.197972374416, 343.576251750943, 345.484147487916, 341.698707694527, 339.558288277936, 340.473880103012, 348.174428739373, 344.685140182041, 343.92621357105, 345.599783429047, 345.286966754002, 336.794168851523, 346.140785700941, 348.65546273534, 339.08316288261, 345.429435528035, 347.780996408692, 348.59874023143, 345.520123234527, 340.902493351936, 344.830498605896, 346.341783579406, 349.463718824165, 347.034482118796, 340.810729978787, 347.472474279509, 349.449570091894, 340.571189890087, 343.458065378949, 345.086000277279, 343.605166705425, 343.484182811588, 345.39886344088, 343.059302358895, 345.03308322727, 343.783450216262, 346.899644991386, 343.058985492768, 343.614368896162, 342.815730898928, 339.048828046423, 343.06655723913, 345.363535030056, 341.598406280537, 346.498346268933, 346.565338899569, 344.304851544771, 343.101600455114, 343.80489626298, 347.874798491616, 338.691491670806, 347.005657281596, 344.59357891785, 340.797477447119, 343.794613923695, 346.70449443276, 344.944147945807, 347.515059843656, 342.419538127608, 350.390018321365, 343.830219845993, 341.506366062885, 348.794200196105, 338.279076023952, 339.910659165181, 340.045520243904, 340.649597838764, 344.045680269505, 341.48852573742, 340.1228060529, 344.909799570949, 340.433096896947, 344.768271846128, 348.07860606769, 337.252529417589, 347.011877938803, 343.870017887194, 343.710977950965, 345.831792515655, 341.483728269554, 343.557524299875, 342.83559659756, 349.779500025988, 340.963267496288, 347.693753092464, 340.266659508594, 345.814960948106, 349.551383262474, 343.178117789772, 342.730846201873, 341.827830685573, 344.290375416028, 345.317735765612, 339.370257808044, 344.376513838133, 341.374642075169, 344.938261123986, 346.580078934785, 346.850329881314, 339.783343551414, 338.355322773486, 344.205148355336, 349.568230607067, 341.6974769314, 343.938232605247, 346.16606237875, 343.611597518269, 343.798254511121, 342.42653817158, 340.880762798377, 343.749369234865, 346.53155232361, 341.921477890934, 343.305491827091, 343.545189908505, 343.464927663586, 339.941828815809, 341.289206612168, 343.721378629371, 347.660231618462, 351.17412822279, 345.699382842516, 344.511885406958, 349.34651018562, 343.267083095854, 343.942231688073, 347.418544319631, 343.794677530431, 351.467774506316, 340.784355951088, 350.336132609825, 343.880762823813, 346.868705063754, 343.996914437738, 342.117982759447, 343.140385462956, 350.640564179221, 344.928133279207, 347.589825408568, 345.348663350612, 345.763571451126, 341.06241776966, 344.912496840223, 343.841109889969, 346.554053109149, 343.846256902657, 342.041916315191, 344.190034891917, 339.701650983757, 348.418501458589, 345.107587954923, 338.088784692148, 344.158739779481, 339.849943873008, 339.492561694073, 348.877998551004, 343.666117291181, 340.398859897281, 345.419959802965, 345.660183124733, 342.705222417836, 339.845988569113, 346.716344620153, 342.648458234795, 340.748156466252, 343.509503293954, 340.14150545322, 344.126553022033, 340.810113828223, 345.087251261001, 337.357024478565, 344.249173621989, 342.203238590995, 345.246428782232, 341.957859248487, 344.02220503055, 346.805365795839, 336.97417117444, 344.136661236925, 342.276512324616, 347.076338363084, 344.699975698776, 348.696538240968, 346.295834503321, 343.467527000277, 347.946164988935, 343.856162209555, 342.950631878453, 344.664507386467, 346.067021487899, 339.829399910714, 341.649438342461, 346.727008343743, 339.335077609528, 341.494052620263, 346.472890758628, 342.467663104819, 344.467399322008, 342.824466457604, 343.952790056028, 340.890002747242, 341.231620777017, 349.741052338584, 345.881724106343, 351.266831619348, 343.570556029128, 347.601488681361, 339.523138291918, 345.203970342733, 350.977532320341, 347.756786620196, 346.230182560954, 346.094385992981, 343.266111195783, 339.143439976326, 346.285754123384, 345.765148782188, 346.214078300349, 344.294824152929, 346.604051464954, 347.415618900354, 338.720701712772, 341.31700429477, 343.175128396251, 341.518804577488, 347.802009419586, 345.419452604889, 341.261846704696, 342.581499715179, 343.962013069052, 342.163360701239, 348.289678992453, 343.619764590189, 339.263341221736, 340.86649269415, 347.176147143688, 342.374404903374, 342.972348339842, 345.13192374853, 341.729186322854, 345.29735105138, 344.095219659596, 343.766549764034, 343.417191743308, 346.387624895703, 346.997359929562, 341.494914195989, 348.27099677844, 341.336686408586, 343.355186533449, 342.092734572643, 342.121658901421, 341.605710185289, 339.10175234586, 340.863747090465, 341.412869614438, 346.860875368091, 341.545603718559, 347.332120355537, 336.455010581968, 341.52894995339, 348.088231131422, 347.89753319244, 342.412384343486, 342.851790870523, 344.067826617946, 345.352328629866, 344.344135516603, 341.469630293121, 346.554097513214, 342.521879087122, 342.361507765293, 344.18296710176, 343.513962514847, 344.780425295407, 340.657985338577, 345.644302990384, 344.119553593877, 346.042454622781, 352.253374651771, 344.782259986792, 343.885115284012, 347.832330489326, 343.233375900263, 349.470952836786, 343.753589067118, 339.188058096864, 349.957257296802, 342.646328986735, 344.487421083538, 344.78568607271, 343.307841396601, 347.608593565219, 337.962522034118, 341.344521039613, 347.502772238875, 345.027547986356, 342.697851022753, 344.952541405752, 342.956362425511, 346.476619545658, 343.485284679478, 346.992256275372, 341.574580635182, 340.633025924671, 343.939956624118, 343.996713268401, 348.764691524366, 348.809248727135, 341.342141988908, 342.915231051752, 348.160870819739, 345.423937564142, 340.831443545646, 345.430783891558, 348.483203732636, 348.46131518552, 342.609968096281, 342.712677897405, 344.467324609687, 349.194112249995, 344.198699083115, 344.637796702452, 342.252875282512, 347.012001926888, 350.304275760343, 343.507403949798, 339.861422988441, 338.312851234961, 342.555935009662, 343.458759534477, 341.806276868634, 342.012873762803, 343.237964288658, 339.181074145223, 345.942862584606, 347.693440750969, 340.316459421537, 339.920279935715, 344.886262914342, 340.753110635495, 345.920919669816, 347.101457410929, 344.118774414731, 339.939501896704, 344.127834872458, 345.585352696047, 344.624888561685, 343.238567390275, 345.264006151847, 338.445459884173, 342.206811794111, 343.746998433888, 345.587194124556, 342.374177735604, 345.395327683505, 344.249426380523, 342.430305759633, 341.168200966205, 339.842858201976, 341.120599963604, 343.256957123338, 342.115245499471, 344.561861271485, 345.274673455394, 343.911314410362, 342.0475685882, 345.640464244301, 342.629877060587, 341.290134279251, 345.650527055026, 341.340999321114, 346.061342637144, 342.390304181746, 349.77392403324, 344.651002697733, 347.246093147967, 347.731432643447, 343.118418851731, 340.976136087294, 345.434969110597, 341.727529636704, 339.714007816983, 341.411283540364, 342.909721569747, 342.398405220458, 344.587564358167, 340.623460882211, 344.283642415436, 342.034118782076, 342.167052443657, 339.324544906991, 341.790389669905, 344.97308994355, 345.295156608358, 345.743456639869, 340.342811940444, 346.199949376707, 346.594905433867, 347.514637733595, 344.525849658055, 342.159649071747, 340.643710158652, 346.962805400257, 345.47114606647, 343.059773500354, 345.822195288568, 341.898456096491, 348.002108020652, 339.72813061889, 344.31009080003, 340.172091657248, 344.224313592148, 344.430497594251, 341.606529611239, 342.676173127496, 341.610096562641, 343.420814940847, 338.988141358781, 343.978996259431, 348.414862610244, 343.160920888579, 339.773713803109, 339.407789627986, 342.339988104673, 349.703401173738, 343.482123937209, 341.503761544309, 343.785867100237, 343.22593578178, 342.871813397781, 344.048638856478, 347.665790335241, 342.652728792743, 341.732591577743, 344.098675667391, 335.919458107973, 343.969985565657, 342.640560965843, 345.581252953727, 347.663209800765, 350.916443938192, 349.500761190819, 341.059833114841, 340.801192817548, 344.725883966104, 343.716738183016, 342.358448604734, 349.493578544063, 344.111940206935, 346.166731939832, 339.341337814515, 344.065576847198, 345.341060035642, 345.481519008088, 346.348102671602, 342.445591154018, 346.936700042108, 343.291727793195, 345.392530748644, 342.776582862998, 345.593124238448, 344.266110614, 342.825872371224, 337.190108899861, 346.874304662118, 338.836349213834, 342.743519751361, 348.524371468137, 345.623993965898, 342.917384291296, 340.919437049726, 344.113959931785, 343.233509272738, 339.751492138846, 346.607693866234, 337.79942380724, 345.297413101593, 341.673014596913, 344.290805385376, 345.346330440042, 339.422491089132, 347.213275815124, 342.70514493692, 339.198398910287, 340.033053041174, 343.385523319954, 339.008645832839, 341.354408284525, 342.405340380802, 347.505328072101, 340.13086693826, 349.589213308267, 348.227023986786, 342.856301574617, 342.75461135511, 348.324852031084, 346.614675102404, 345.950494037956, 342.142869140331, 336.532548290858, 338.482318931428, 341.58356277478, 343.892337335587, 347.647368119817, 346.555135887363, 347.889605768825, 337.670402912808, 344.979929000735, 344.208026884311, 345.426621189104, 343.110215265171, 342.528415940044, 347.998476794269, 349.143807730402, 341.204122849072, 341.880549394661, 342.564935697401, 343.36066971926, 343.508334088729, 339.115522348952, 340.711024748977, 343.980252228043, 346.371478907294, 342.238145989609, 342.498630356148, 342.314664589467, 344.491151284924, 345.945872552612, 343.38973458241, 346.163890716082, 345.733118848502, 348.625251810969, 352.751874567683, 347.096273724192, 346.479533129494, 345.648724384322, 338.462525294499, 339.859713092024, 346.032884215113, 343.253832930142, 345.187426182542, 341.051418335737, 346.545244198353, 336.779846339136, 343.280801400783, 345.923784910448, 342.817251531417, 345.157606109508, 339.289433288537, 342.520255139037, 350.456122175212, 340.398236302772, 345.119958377241, 340.681259785906, 346.127933522714, 346.787205684179, 349.172619230771, 342.260895742347, 341.931750270577, 347.002949336795, 346.158844398591, 349.115190895684, 342.856775264417, 344.699824826701, 346.366724843145, 344.205702145723, 341.642695922778, 343.043562979968, 346.923265087924, 346.861406733935, 349.705236663493, 345.456682897685, 347.555781055613, 347.054340408033, 344.828018658723, 345.31106719999, 346.227312866867, 347.238325324872, 344.527396099632, 339.95795156576, 341.622293472347, 339.940417790526, 345.993757095389, 343.967760047725, 349.374489696562, 348.396541527538, 345.916611092483, 346.657129552405, 342.241445649034, 349.733704978758, 351.029883715365, 346.315991981073, 347.823361663031, 346.028690013863, 343.250704548665, 344.988040713506, 345.339619834073, 344.795051627427, 343.050720066067, 349.525301611345, 346.566908648599, 342.602517428916, 346.517124902105, 342.498569771395, 342.082532185222, 341.341086411116, 342.982128277498, 350.949049059867, 341.096256946855, 338.352947608134, 344.039901499676, 342.259752559028, 340.516669699395, 345.254160717226, 348.660476370162, 344.01264356825, 347.224993134485, 344.768275272809, 343.023147709181, 341.264255765722, 342.911274438903, 342.189230531047, 340.753348948514, 345.626345913165, 343.924506900805, 338.330878402197, 345.922804099514, 342.810988513392, 346.409249281647, 345.548761623311, 345.714606565777, 336.418082638186, 344.355166013007, 338.254084585442, 340.932896527214, 346.845210090889, 347.612520992296, 344.175500808028, 347.666124850549, 342.169250909841, 345.09576577516, 344.19242240387, 338.493758160606, 348.207829050596, 340.26068804777, 343.157415645308, 350.697240970462, 344.3649429089, 341.9659912866, 348.606166492622, 345.091969385289, 343.34412378711, 339.444156483437, 343.25054937125, 341.582935396751, 347.399663142172, 343.2901947163, 342.594228706142, 345.127137269851, 342.634765457178, 344.454351096028, 342.554045568605, 341.89240823486, 348.257959907489, 343.568009737276, 336.448492087559, 341.305857514087, 344.906879615816, 342.825608980219, 342.022235626128, 339.262270261754, 342.284883053649, 344.350865398637, 340.215352035872, 341.153475068551, 346.446857638091, 337.964208009027, 347.686745594241, 342.084472026716, 347.412606826208, 344.424704880153, 344.61329803604, 348.625352260116, 346.94137207858, 343.756403433188, 345.978503933392, 344.537122940236, 342.266461332226, 347.802744864331, 344.970652796866, 343.485368545874, 342.496784171679, 345.083308820593, 342.648389857941, 346.998061595243, 343.321481485281, 342.837411235607, 343.143933755379, 347.784999841697, 342.845835836658, 348.432830884153, 346.877041395014, 346.113104787663, 341.630878521086, 345.460258608428, 338.240403546269, 341.396721586714, 348.448427974857, 342.269114199455, 341.691848668991, 347.489915548349, 342.286139240797, 342.741194448259, 349.072448608699, 345.899145442834, 341.246684175126, 340.745290842412, 340.653255399808, 341.589428164433, 348.084407068132, 341.325985962321, 344.901278228072, 346.083258651455, 340.731304054862, 343.490850887895, 351.185400579991, 340.574430735579, 344.286844251943, 343.750435893325, 346.782069298634, 337.772897497708, 338.510788247072, 346.1736644053, 340.046075143931, 340.402970515368, 343.490459971021, 349.004806239764, 343.319448208293, 338.467747846428, 344.158571064356, 346.622099084707, 343.873031547623, 340.087581393706, 345.461932511014, 340.07233210522, 345.114182111998, 343.850599378247, 342.717107840882, 341.356938027705, 347.302819078505, 345.498733909888, 344.715394325393, 341.029378768638, 344.757068926211, 346.753020830557, 343.453883231407, 350.133965741032, 341.695574097246, 344.111511610602, 337.564170260337, 346.592274010773, 341.359440101341, 345.915753503587, 343.714038101583, 343.530077949932, 344.473980594546, 345.117829961503, 350.625653022555, 347.476463022478, 344.475217229498, 345.845333326396, 340.853249230772, 347.511603925558, 343.956150581904, 342.098257863407, 344.398220926055, 343.003622491758, 341.476961849833, 340.981898691029, 349.219246305082, 343.985885838257, 343.18203878021, 344.306130351267, 347.129020434224, 343.257904665013, 342.897148438749, 348.807034652921, 350.186277481475, 349.193691843683, 343.708062020716, 342.140288539304, 340.403285246948, 342.357507446921, 347.63638464409, 339.655930994032, 347.129884649287, 346.022136637405, 339.376536843119, 341.35725033563, 348.843963854838, 344.70150929516, 343.187666080809, 344.865327952923, 342.266492401906, 342.99105027672, 339.202006535748, 342.345665753254, 343.256515178288, 348.080994991331, 347.173083565948, 347.500927262629, 345.62729012109, 344.473184699556, 345.064246618192, 344.265583047862, 342.855578667983, 344.669464218737, 344.41764641916, 341.344706634207, 342.652250441527, 341.781808494093, 343.485039639837, 342.54428628463, 347.599459028856, 344.831210849804, 341.80179284283, 340.717524704148, 344.7605876576, 341.976441201824, 342.273515509961, 341.955588879805, 345.332325302244, 343.323636719522, 344.145638547677, 342.416590117423, 341.151707586249, 350.063703577572, 342.350696256447, 342.643266586972, 344.852301468243, 338.511839763462, 342.606122888681, 344.25332286827, 348.52969874884, 345.40626220368, 346.125796187272, 345.700378749338, 343.345563894731, 342.971693599104, 340.005465509589, 345.245567628103, 342.032764361605, 342.996493806013, 347.932771026483, 345.057476972491, 345.232767543877, 350.641570024239, 340.73861878363, 339.606697707958, 346.510577937581, 347.871851319127, 342.197614127085, 342.145693997095, 345.008361665106, 345.766568579915, 343.369346151338, 342.467310299874, 343.802301430371, 344.804257608163, 350.641444529704, 342.312481418379, 345.01318398963, 346.642190835521, 350.175938382145, 349.476475273521, 342.964694202711, 347.402323263796, 343.546802382695, 342.554851404588, 344.855575234407, 345.557306411657, 342.792273454039, 345.956695946602, 345.129379036361, 343.852468713396, 341.981032828116, 345.934193966997, 346.063341763118, 345.868244451221, 346.802104817265, 341.309499955683, 340.396607476857, 350.488656396375, 345.711299360016, 344.042893492434, 345.392161335984, 342.473069304756, 346.445037154263, 343.904101278231, 347.246508930239, 344.94126730023, 344.013055873655, 343.506895764595, 342.818795068497, 338.999483488811, 344.315966599422, 346.54015241943, 346.285096679659, 339.366887808014, 339.78779641104, 349.220928466689, 344.989278344714, 342.061166008895, 347.05762851189, 345.604241962321, 342.009640419257, 343.30332710933, 346.432073127906, 344.441978365592, 341.19411746728, 344.461333787083, 348.757347250771, 343.830243693629, 342.224806733358, 338.686157642941, 347.509836347874, 341.320525157061, 344.004168472748, 346.243370705649, 341.963373536637, 344.272682573325, 336.724006874221, 336.157663683504, 343.056386067411, 340.589468194048, 345.219808353138, 341.891690361274, 342.344904937906, 344.626904234538, 340.799841516564, 345.755332181479, 342.15012949116, 345.822875116614, 344.405958842465, 343.879145944778, 346.446250550105, 343.473226227845, 347.200954776842, 343.634140833694, 340.520896516122, 346.011619213295, 341.811494322443, 346.447451989357, 338.165898705517, 341.036665412017, 343.488322062713, 340.956300288983, 346.917712292795, 345.722382542658, 342.628957486884, 337.826090236236, 348.501263027795, 343.62774784658, 341.893894306109, 341.588119816349, 346.935685811865, 347.167135332751, 343.676254683101, 337.8150216705, 340.682688510208, 347.67023897898, 342.251452061425, 345.750969785225, 342.008146768696, 339.914584603818, 345.848308640667, 343.844179194723, 342.428991453403, 340.989578419249, 346.023519388525, 338.712013598177, 341.031738143792, 344.174300114831, 346.047379132115, 342.172842842227, 344.066942324212, 340.627991302976, 344.434786127417, 342.485573956178, 345.242266256276, 338.673825723191, 342.583959386584, 343.496638306722, 342.871522473748, 343.649809920489, 345.458186790371, 342.650062236199, 344.11070338538, 340.060983933311, 346.646772590785, 345.117471379882, 338.82718380902, 343.714439101668, 345.205487725514, 338.719428983691, 342.904773477514, 341.09441363223, 346.937096022222, 347.685889596153, 347.684736524648, 345.67795073705, 339.68399781969, 348.093272035121, 347.89767882152, 342.821705405068, 345.797183694991, 342.617046321557, 343.193293873885, 344.354880111203, 341.343736120158, 342.428936820031, 342.916787720114, 343.594717446022, 342.344323979093, 343.610462162753, 345.355109365842, 344.574569795479, 344.612808744345, 342.920830145216, 344.178176138342, 348.314745287908, 344.838453765652, 345.454823457688, 342.3071826825, 346.47236519253, 342.375897391967, 337.376278569728, 343.272357988668, 347.049255192978, 345.807483578361, 345.565777584575, 342.305555255149, 350.108180927156, 349.710598677148, 342.54941262723, 343.493179625503, 348.411579563569, 347.009657707202, 346.940808296108, 342.976327338796, 342.846499257972, 341.990272165806, 343.588365589738, 345.277811622467, 347.24836946095, 341.585777866103, 345.67485093571, 345.2281736897, 347.288811672837, 338.545223849925, 344.945555558426, 341.988342898585, 343.180416961519, 347.138187300082, 341.7779271837, 339.425823760201, 343.940646142029, 340.323232378217, 344.565157463971, 346.387468870065, 349.525054400147, 340.173777898578, 343.050563059733, 344.440619747952, 345.258977120394, 345.935057085232, 343.586550332622, 342.216104444522, 351.637490235167, 346.786089592894, 339.399999802694, 344.814797961072, 340.979451102802, 344.852926379207, 341.702220043806, 346.350779522468, 340.993547443882, 345.709114374497, 348.404467587196, 341.33679736373, 343.790254471849, 348.317649500149, 347.570071317646, 341.087861665461, 344.316944218561, 341.437602026569, 346.689106375325, 348.239083338546, 343.376717518671, 346.484366954514, 342.920984710295, 348.171130538554, 342.852786987822, 341.091696121751, 345.789711100775, 344.640281038736, 342.559461383082, 345.08675146216, 340.510802337134, 341.518181949191, 345.315448551751, 342.641868221913, 351.612863893672, 345.507263413499, 348.755335898438, 341.971934750936, 346.212006890896, 343.389457728433, 346.20880787877, 343.755416902592, 347.219025057555, 348.339422928528, 344.73006841038, 343.927450455052, 340.588307986947, 341.711169608306, 340.346926792243, 344.108747097811, 343.71698173171, 344.058152307619, 340.392755020387, 346.123166629942, 346.400841319671, 342.723094815697, 337.809558014329, 344.484686781802, 341.864830299448, 345.393781373968, 344.721658733827, 345.110495526718, 342.908884774346, 346.77827027861, 338.194621513166, 344.061917691794, 339.182516324716, 347.364122487129, 346.703722021706, 349.866372151274, 342.806380133734, 345.476582572219, 348.813755504833, 343.688314573475, 340.934336558452, 347.110576026974, 342.59077823866, 345.909117193441, 343.189626415047, 346.629332197157, 341.52506200182, 345.748443330608, 342.611933434487, 343.83840154832, 343.782008132628, 340.036712624024, 341.215058845714, 347.218716587567, 343.757193783518, 345.981390293555, 339.722792461887, 344.60797400509, 344.311722970606, 344.887248912641, 342.320644215716, 346.654272258464, 343.393808106026, 345.908232169355, 344.476258255151, 340.225318289211, 346.689401230407, 343.532795863473, 344.225288205529, 346.321783113521, 343.104654291738, 338.767671950363, 342.168556049474, 346.264058412994, 340.748993672789, 347.901462714854, 345.446684849634, 345.42371854893, 343.22310833118, 338.688059250045, 339.461295739871, 344.013370219105, 344.860580711703, 344.40320132818, 346.159295265262, 342.73254470071, 339.530315031793, 344.869265239922, 345.625405518646, 344.307458613494, 347.130940249102, 349.594873905619, 341.655972612794, 347.177895233095, 345.586138503902, 342.92407543763, 344.48017076099, 346.192079554369, 340.964211648532, 343.674592077607, 346.032587945173, 345.368739098897, 347.24924084591, 345.774893848811, 338.87933572059, 346.687881806819, 348.380392129314, 346.245421227648, 339.357117045084, 338.672542223635, 345.614590283728, 341.024008650307, 346.357601569729, 345.927398016864, 344.473918110276, 338.468456625413, 343.361619889737, 340.781412194157, 343.988625885216, 341.101381845047, 343.7996951711, 342.858767591768, 340.837655896374, 344.010129102875, 344.219074148587, 343.912205217621, 344.159834415665, 344.152559537623, 341.886744969286, 341.021193280448, 342.760148112754, 344.873666974537, 344.193695604793, 346.858550247674, 341.135865942462, 334.567766056205, 341.898608611249, 346.15061122333, 346.368848196866, 334.403592518349, 346.114980812087, 345.042255934502, 339.050709157486, 341.927346254827, 345.27821933436, 345.046335156114, 340.319449758695, 343.475769627113, 347.074190750879, 343.194723169807, 343.63746160194, 345.132722080641, 338.720146604417, 340.025759972519, 343.273345594932, 343.267612590509, 342.643375419584, 342.961267558521, 344.771144055027, 347.716908748027, 346.518617045077, 344.271495444138, 349.736395792114, 349.758215358791, 343.305140139578, 345.208855264477, 344.283699657665, 344.182494633811, 337.470165557342, 346.17090114504, 342.880013985233, 342.106468273639, 344.197596498104, 345.666035838386, 350.267619597008, 341.344275064836, 345.392488362347, 343.494176235225, 340.256170175359, 343.587771384025, 340.416791230814, 340.130180514005, 342.844015350508, 342.670151973577, 341.635940564147, 341.693570209828, 345.244246135246, 346.880395478551, 342.053359889554, 349.936067085894, 347.048186685856, 344.051194297087, 343.980342201218, 340.924817292611, 344.802165513852, 344.672835037836, 344.44832698874, 346.8530029379, 340.792129499074, 344.900957666958, 345.096804350968, 341.148753553722, 344.052752234012, 343.488314477516, 338.101618615597, 343.437903961386, 341.39965787942, 336.776864101099, 344.317601415997, 344.540648358474, 340.742968978628, 344.332822681034, 349.290910902564, 346.128728918228, 344.362519385067, 346.192770071915, 346.490676366081, 344.210514360803, 342.15911108366, 341.928826963213, 344.223026783097, 346.060331341821, 341.922322400503, 345.75336658704, 345.9166634813, 344.948035699651, 341.691817299225, 348.411022398264, 344.503063359392, 342.134364653216, 342.512173001744, 345.190733909817, 344.492114860075, 342.98551202356, 342.759474538919, 342.161071687284, 342.06944939001, 343.353905642796, 342.74886083271, 347.526469292663, 345.701106082646, 340.769622045007, 342.755965582653, 343.819374219971, 346.451752226301, 345.022143442312, 347.602221016201, 343.489327034152, 343.462289358408, 341.018333224186, 345.95897060021, 340.874156451361, 347.863352928715, 342.457673222216, 343.801365551719, 341.323325604587, 339.925154074719, 343.082185767499, 343.735105676602, 342.263646240818, 344.352306503551, 348.805366982124, 345.914423318349, 339.494772900081, 340.577422292063, 343.132150143377, 344.223024198195, 337.498778148687, 345.673359981361, 349.196715248581, 345.642927036155, 349.652516353957, 342.617215181608, 339.037546182343, 347.150040007293, 345.434758525344, 342.506161327969, 344.331443835948, 342.065508370258, 342.302857747769, 344.514373421727, 347.870591083631, 343.089678258996, 346.013376643973, 346.297142761438, 346.164019910593, 346.420258377466, 346.152455943636, 342.441976128719, 344.633093007744, 348.392658458269, 344.039650998989, 340.220785913457, 341.146444297498, 341.352098211875, 340.961144107637, 342.283441792287, 345.789395279241, 344.641638480039, 347.796222413857, 344.96107882921, 343.954196964021, 346.973631462836, 348.868221425793, 342.606895080295, 341.721762599749, 346.192139195398, 345.024114872624, 347.859367007928, 348.738607992662, 342.804004220907, 344.012576248667, 342.835559440895, 351.691478663381, 343.089660361391, 342.943930928092, 340.742661814522, 341.911685901552, 346.470153856785, 340.784894301683, 339.790523239013, 337.79260215432, 341.77235638964, 346.079469631415, 343.255671704909, 337.993397477007, 344.915342882523, 343.72993594719, 339.388269598189, 344.321870778506, 344.854227008223, 343.041782876382, 345.030750154195, 349.746732751935, 347.107817142568, 342.946968137446, 345.016467051964, 345.110256551033, 347.319173104621, 340.996974122526, 345.50434085359, 344.479681412537, 344.332918567435, 338.038335793014, 343.298847376258, 351.06148213201, 345.181290215596, 345.195332614418, 344.924454536178, 347.431505579752, 341.998685711239, 343.720176941262, 345.578370694442, 342.692169532245, 344.648694998043, 340.175784782806, 347.111526646695, 344.044632210939, 336.500529342051, 344.742693455594, 339.445237781926, 343.424203585236, 340.805966370492, 343.062951608725, 341.318106336834, 336.810605310708, 338.536637446525, 344.125109953709, 342.404922494159, 352.939959482243, 347.069846483633, 346.924937053235, 345.077367860859, 339.610834830617, 346.999132817386, 341.186373476347, 347.181171543842, 343.20845280922, 343.715286063544, 338.880619320735, 347.351610753097, 346.301701609428, 343.751519177274, 349.610892899505, 343.803244604871, 342.553707186689, 344.128883748715, 344.402083470871, 341.573792069092, 343.50940637258, 343.362674499889, 344.640526017014, 346.637331916886, 348.135185382455, 344.213260348323, 348.234263589478, 349.668234536429, 346.27435489906, 346.083312721538, 341.156875798399, 346.333101516259, 344.755586735444, 346.623294399122, 339.217739864263, 347.409764930101, 340.257281103383, 345.830544154124, 342.701134874044, 343.551799841749, 340.405246357023, 343.385936779045, 346.164332541643, 340.071961854974, 342.20687754864, 350.586285075067, 343.094050426055, 346.081579061704, 343.943564507749, 340.341566622416, 346.429819726758, 347.990075076994, 342.477371253182, 339.788967026632, 345.061026414413, 343.498056953716, 342.406734036799, 345.464498026873, 337.496869113222, 344.613271746482, 340.355748520645, 338.713818677303, 339.038507851107, 345.064180937732, 347.825156782637, 348.820665289589, 339.441457749646, 340.428083308425, 339.936158639663, 341.589551810206, 346.55798043466, 346.842960512986, 343.52229542504, 343.536110455183, 344.470708418823, 343.438965783431, 344.239010041072, 345.519705092604, 344.86222088546, 344.439496317721, 345.032371306322, 340.358920253048, 343.01490538987, 343.519567406793, 338.491126170361, 342.501419691156, 341.879891051226, 345.705348194886, 342.849211555141, 340.494696535234, 348.18893054854, 347.584213737055, 342.305489437934, 347.365234917869, 343.011751594493, 341.917197151556, 347.56129566208, 343.80918321653, 345.66896261762, 344.540775591926, 344.651872646972, 345.180028867656, 340.064822768146, 335.833143446542, 345.886116570171, 344.910725890902, 345.687697143936, 344.403391223482, 342.023882799321, 342.556183037557, 340.873553027017, 347.246155440043, 342.492288745338, 342.238798938075, 345.784390441772, 340.265980045748, 345.106859393798, 350.206151339504, 341.599152200334, 338.67499460068, 341.777926402784, 342.515099795553, 345.995025382941, 346.996336080669, 334.080216700313, 342.011611560886, 345.125339499372, 344.141524222428, 338.055891863898, 346.872673394364, 345.661927507052, 345.297628879791, 343.806939697528, 347.809293129423, 344.828001348824, 347.208484907655, 348.869360813641, 341.796873216, 339.515554007938, 345.78845262031, 343.994068231779, 347.332483109067, 342.996935380887, 347.691127453261, 344.37512352006, 341.673570986996, 337.88636680155, 344.462974198919, 348.481887974038, 347.648515879879, 341.903094035016, 340.165340171433, 342.853047441323, 344.79663848306, 342.472463249185, 344.90199461584, 345.220928326564, 342.075116526507, 342.584087836608, 342.514941197423, 346.967780183687, 343.494181625797, 350.081484596565, 346.036483643716, 344.855686705809, 344.481771480132, 339.959029464616, 346.053858185805, 348.199258055562, 341.660882793983, 343.263575677785, 343.556926717395, 346.449080963225, 347.390057115036, 343.842938020002, 345.738228530398, 342.215174536119, 345.649307307623, 347.132711519319, 344.312969493582, 347.753977410778, 343.498310164037, 342.655250994366, 349.398206509486, 341.035721076008, 340.23041487941, 342.179158307978, 344.172822055172, 337.22755967296, 340.58230559471, 345.614502813472, 347.074242891604, 341.962074028441, 344.554822010591, 338.400146198992, 341.970544846068, 349.065421072012, 337.904530224458, 345.394223920395, 346.97934376311, 343.906315250013, 342.571066577257, 342.786655706486, 342.175907950091, 341.487818110773, 350.57074379539, 347.038353848888, 342.088926354678, 346.730149520372, 347.901675251424, 343.050309205164, 347.508111810449, 341.09247565611, 349.214071413143, 345.868086116919, 350.381654813055, 347.730277278836, 343.888638010926, 348.414578697027, 346.421236551175, 341.436853980618, 347.368004388161, 344.77327417006, 342.378937275803, 347.120527962084, 348.47358900148, 345.93533844047, 342.319253505267, 343.933423731665, 342.82370511942, 345.795490555588, 345.841654057196, 345.61004485374, 350.973297260217, 341.840621685348, 345.513417686689, 343.941413374682, 349.729943900787, 340.979369811711, 346.872930706016, 347.353462754479, 340.420376610762, 347.792513995963, 345.253367512173, 344.996080659058, 343.263306104248, 342.730225245973, 343.251963443901, 346.34366410107, 344.623735151075, 344.520331657826, 338.770386974158, 342.536574998403, 338.665685217441, 346.466162460818, 349.47381606839, 343.781497705719, 347.00350657477, 343.614228728521, 344.602342104341, 344.033120459405, 344.261617814877, 341.212428759209, 344.449516745059, 346.984864795118, 343.946053107185, 341.177685932327, 340.647305684002, 340.246859676856, 336.140212199805, 345.401228357042, 345.342082644102, 345.607814578473, 344.963186642221, 346.215031383727, 342.870778261676, 343.5603249663, 342.126286932459, 343.725609596557, 344.198598874355, 343.362587710231, 342.81016348753, 345.064765530391, 342.141483217677, 343.632254900384, 338.513280946836, 346.45654725744, 343.508932044956, 345.726171259159, 342.439162762694, 346.283124793533, 348.076438255302, 343.31549866691, 344.166733056183, 342.013687323866, 342.810432439462, 343.365148620453, 342.736485887702, 339.37631200154, 345.782747580931, 341.136767594493, 343.150852458227, 340.380293648077, 338.351453207033, 341.135672623748, 342.785997859449, 344.957290929585, 342.569811951824, 342.087696733685, 350.449064555074, 347.668806744406, 340.452297860577, 343.715994051246, 348.236712131252, 343.556179084101, 340.516584913089, 343.16865693703, 345.318280425788, 340.322600419715, 345.596992785847, 347.238411284751, 343.481377225094, 346.488142996152, 339.479933592682, 344.202136779847, 347.278378251705, 345.779975240346, 339.921010080755, 344.076208746258, 347.598439302543, 350.208455475845, 343.375188489825, 343.539441616063, 343.270497310768, 343.263054916348, 346.615909178803, 349.155954019767, 344.828383433461, 341.424353026125, 341.306691772098, 343.458652807295, 343.094820208884, 340.12265710693, 344.273695876958, 341.389067396714, 345.070005607393, 347.009617504214, 344.749314381347, 342.129320541142, 343.529434074194, 343.273766088708, 340.093086105723, 342.153819892713, 341.10262568374, 344.923008910234, 338.780751904163, 342.825210625329, 344.38446819404, 338.565919484483, 345.612610128593, 341.946749023114, 340.728727164058, 341.434086223267, 339.54667709256, 344.416364713633, 341.775825555057, 343.822272748137, 344.36068122699, 347.453862916669, 345.864063609261, 340.209080226424, 342.048983747291, 347.500231013348, 344.562852546485, 340.811566370749, 337.269099606858, 344.664453976936, 346.747145381388, 344.58574616996, 337.682620052311, 342.574339100972, 345.970070889899, 345.505216840527, 343.301445382244, 346.201780025159, 345.699180280682, 341.618927131521, 341.750006897134, 343.514103105446, 338.993362011335, 342.926544440624, 341.505017091072, 341.903893959013, 342.444832882664, 347.589069745486, 343.620662780812, 348.229010015662, 347.094563606071, 348.84867208085, 344.073039634144, 346.2697278672, 344.268328633497, 346.105076672401, 342.218487826024, 344.539157946401, 344.967013436068, 348.91140187153, 340.236152528388, 345.237642892231, 345.125457572429, 348.602104935717, 345.656866009578, 338.758987056018, 341.642247362996, 341.747910102408, 350.622307359256, 342.575844084258, 341.686761757271, 343.09044144956, 342.711509035431, 342.189354320462, 340.040693098471, 344.820373771658, 345.191009459293, 345.542098375195, 348.1092349087, 343.849743280434, 351.309881543617, 344.508568777434, 342.152694730099, 342.290535883064, 343.235033613735, 344.827860443724, 348.541491175985, 343.880261919765, 349.925953589706, 346.336563464758, 346.529034306251, 349.490185365946, 338.116663062325, 344.337334641811, 343.47050637679, 344.759301533341, 337.486555824367, 343.377657775509, 348.633355821964, 346.1902689496, 342.676337084119, 342.464440760051, 345.874814929095, 347.156604877024, 342.851229284314, 340.375201111188, 344.199731741102, 348.765269120818, 345.46309387969, 341.854587817457, 350.616762834504, 341.713948288666, 342.506356849434, 346.310788215123, 344.762806399798, 345.576552992168, 343.037882185891, 344.722949090454, 348.356100686747, 342.013994783057, 346.083090595231, 344.649962375571, 348.45863690364, 349.045047622283, 343.914940444942, 343.591887602979, 340.417969972193, 346.543220283223, 341.981699590296, 340.921088883604, 343.645078167508, 342.462471958724, 343.521194168531, 340.854033582964, 344.202510014929, 351.093032006011, 344.928722228531, 338.032413646546, 346.083556504454, 344.04262544035, 342.812958375142, 338.700299286935, 345.709762146057, 340.340536474388, 339.748599719695, 343.560912490698, 343.187629344878, 340.314042121853, 340.432959776338, 346.099659875348, 344.279148945711, 340.236954403117, 347.693043134505, 346.295165331097, 343.565840244306, 341.553607384449, 346.778870917059, 347.891234557801, 344.273660176915, 342.529763130698, 346.585997612562, 342.403052441294, 338.975717519986, 343.348044257204, 349.724918349877, 342.23270874422, 347.265931723414, 343.548133711261, 347.430014713482, 346.596009221174, 345.295401110374, 346.385575634182, 345.325213776947, 337.513986207275, 349.381873249853, 344.256585540651, 344.337808214507, 342.207174595617, 348.280302765402, 343.394290041602, 349.867115396258, 342.494062058324, 342.082861138928, 340.701521597327, 342.730787916538, 345.621831429418, 342.652766399078, 347.849408735979, 342.518279271908, 339.047894852181, 345.430714322703, 343.103132717181, 340.874438491525, 343.514297236828, 344.036007005779, 343.443096371009, 346.386806289445, 344.638871031205, 343.529297018029, 338.671651748279, 343.238736465801, 339.070914536921, 342.689221081994, 343.171001957667, 348.978083470607, 341.58658364156, 345.965759543126, 340.744837387535, 345.475548948152, 339.699724907009, 342.146549327464, 346.497248392232, 338.686552625068, 345.648604705749, 342.569726709211, 344.829715421788, 341.042567675774, 337.613892575309, 345.586067001996, 341.67791034149, 349.729933688199, 347.717546268071, 346.290558906671, 340.077536863592, 343.917344288609, 342.184485308801, 342.576779391846, 345.597105457431, 343.097280226146, 347.550975936078, 343.362328746487, 344.775815635938, 337.936398613196, 348.307633963601, 345.000055955336, 343.955696247235, 345.625417391548, 344.860906616452, 344.128965975996, 341.298230628231, 341.079914090851, 345.730460237322, 344.597627782369, 345.721846382713, 343.053558268534, 350.132627106717, 341.818451020666, 346.77040418149, 341.176568611307, 347.997978025348, 339.279780469221, 341.265775243745, 346.500941610705, 342.703635129654, 345.374889204994, 343.478141939061, 343.840368893122, 341.167184350927, 342.519250213162, 344.556005017022, 340.470343372321, 344.123295683784, 342.425073438504, 343.913252420361, 343.620179999499, 344.551746425095, 347.83362963637, 339.341278826531, 339.995630443609, 343.376889283007, 349.890464057841, 346.254335953402, 348.263937575791, 346.060928438725, 345.623726881034, 341.691917286465, 335.702417835185, 345.095319475834, 342.542392825191, 344.782857540744, 341.963319513884, 339.730001145776, 345.149033262424, 339.07529641799, 348.799480312451, 345.623271890261, 344.209374644161, 346.161358613402, 339.58412201695, 342.302090847092, 340.976492419576, 347.150097863181, 338.762407498892, 343.695654732342, 347.827086848721, 342.154462116425, 343.942463268767, 342.988454024165, 343.847918347206, 344.553574970892, 347.169874480316, 345.228846813706, 344.624160873488, 341.572973016313, 344.122213656662, 339.265686500607, 344.176467510895, 342.04659751627, 344.231059308565, 342.401055263131, 337.806849662711, 343.074410352199, 347.2691093239, 347.402987418132, 346.234929797646, 344.906106750465, 345.408960228152, 341.753270642599, 350.319084527072, 343.743951178666, 346.900250282176, 346.95737534218, 343.226151141919, 345.025348077548, 344.036551036566, 343.568018602624, 343.885706205417, 341.326701847099, 342.794439265106, 349.278812737703, 339.082443282223, 340.765857739072, 340.673640063971, 346.152240864872, 348.281181242344, 342.991560725761, 340.445651713037, 350.058331155173, 343.403213316808, 342.556343241801, 343.180454594194, 344.121075003329, 346.363498753934, 344.24310618628, 345.539552151155, 342.20454101371, 343.213776329355, 348.399359079625, 343.464448930604, 345.840926942314, 343.012038924289, 345.924630225336, 346.64847662685, 349.534453315894, 343.628970377255, 345.814330089114, 343.025180261276, 343.76448425052, 346.071536075772, 339.394806338661, 343.62633793303, 344.281375399124, 338.987567812543, 342.504642160185, 347.663955621013, 343.158042117593, 340.669639431983, 348.268418164309, 344.37944313263, 339.825256522928, 341.099219419138, 348.197336366639, 346.778714242656, 346.981187732361, 349.191468050614, 340.365928834048, 348.781444626594, 342.00300977984, 344.866758017358, 344.433684158431, 346.106409635465, 339.506292897798, 341.02386742647, 349.400692200004, 343.503139339482, 348.372011577053, 346.819957306963, 341.535302459984, 346.057870754119, 349.79624602988, 345.777656402618, 342.472778308945, 344.222441704541, 342.977046408248, 347.972656980634, 340.803406054805, 344.519469547135, 345.866636183863, 346.811913100173, 345.470731945988, 341.489980736832, 345.144062600514, 342.993792710458, 342.721966102297, 345.342646616283, 339.873549864894, 344.858387351823, 344.32248968951, 336.057944177014, 338.131195144596, 342.534030370932, 345.449539299578, 345.039671346617, 344.761737769148, 344.860630585693, 340.130364641914, 345.656503313719, 346.27841044893, 338.022510703043, 349.291462481347, 350.024107915146, 344.026201959502, 342.378994936268, 341.495157647743, 346.994966190241, 342.075334527327, 343.372083613823, 344.867521101571, 343.914595039634, 347.379614830915, 344.169452766879, 346.670857801424, 342.943218976505, 342.174430684797, 348.349113446509, 343.16090546376, 343.068316565064, 344.314968111221, 347.724217316187, 343.30817398575, 344.479487589613, 343.23060840766, 341.18896267985, 342.066192736909, 339.41734715533, 347.623173829803, 340.748778102503, 343.81429672797, 346.416105788218, 347.32541194266, 347.536897341367, 343.547365064296, 339.356526391308, 342.8142617349, 349.686366263136, 340.535421363121, 342.216056778866, 344.44288802499, 346.061112643659, 339.465177271711, 344.479939448182, 339.675829350955, 344.470864792445, 342.713033598397, 349.100787115597, 346.032645826028, 342.133608150353, 340.752200981336, 344.204074230451, 342.744737937673, 345.655954159623, 344.116118356731, 343.348611838237, 350.230132541312, 351.100342771368, 345.44869647588, 340.687148598038, 350.256909595841, 345.744870862724, 346.947033783154, 339.645699168331, 347.295495090988, 340.762618457633, 344.374452873167, 348.45817846958, 345.239809864587, 340.873095087075, 344.233225397038, 340.519200833143, 343.935073092216, 343.064913018762, 347.968254907641, 338.836353270218, 343.474096628904, 343.539506297452, 340.593613321816, 341.744911206278, 341.908203300801, 345.216557547137, 343.465003747894, 342.759142934739, 346.271069723644, 343.929787282692, 341.09209550643, 342.851129551422, 351.927809035818, 344.723918505501, 343.374229317377, 348.650533214487, 343.542832168196, 338.89571271458, 339.837195519542, 342.169345538227, 345.545672423168, 345.227622381564, 340.235535627519, 345.977866844619, 345.162262240521, 343.347987657415, 338.756920777488, 348.72132095874, 344.34373917866, 345.445666960707, 346.039139563857, 344.281684323425, 341.220468300742, 342.963189715325, 346.529250990014, 339.806711012286, 341.368821060492, 346.432141617747, 349.812555683438, 342.038021221609, 340.761039106749, 343.330012054182, 345.650544663622, 335.011882361717, 343.633933418782, 345.967104738053, 341.742835855506, 345.382041159223, 347.986282805877, 343.797624032423, 339.581380683005, 345.970863791573, 342.887787874632, 339.428774051625, 341.49793506755, 343.106063126426, 345.337766163472, 337.703778595198, 340.295385247294, 346.332506049829, 340.547691627707, 341.045073870488, 344.339826512822, 347.862247928791, 339.601677167648, 346.948137839311, 344.512655542887, 342.887767474732, 339.902170376392, 344.615964624674, 344.09448439785, 346.166548188978, 342.945976957976, 340.935101905166, 345.61774735529, 343.129236772469, 339.892123584916, 343.428984984071, 345.769153560458, 345.754482629175, 346.13607815535, 342.667796059263, 349.560205315111, 342.732224705111, 345.071943727456, 343.635047941078, 347.756896153527, 343.861069090343, 340.898579115949, 344.837867915032, 342.221300166678, 342.472406205608, 345.965441363676, 345.029238965221, 343.071584069948, 345.85729544067, 339.835986525059, 342.871636051114, 338.977939272865, 345.464803293037, 338.9174509189, 344.255142193653, 344.592746637582, 346.053904853282, 346.340959118946, 343.990153646292, 344.344840134358, 342.671758121094, 341.122102579569, 344.103672644046, 337.818049346346, 348.525073582956, 344.796560326213, 341.702497996501, 343.508431541726, 338.381066161312, 340.944045380226, 344.157387138839, 343.612698731103, 344.547994540895, 336.632828720336, 347.085741820426, 341.085721376672, 349.168772987854, 347.006721010159, 343.823731514336, 340.151016468705, 345.052523577157, 344.023673507005, 340.264327796742, 342.944524429059, 341.876212411721, 343.307390399043, 339.076663701164, 341.658265178734, 336.633728746359, 344.3125214338, 340.814706357665, 345.16081673075, 345.895715184455, 345.96350213253, 339.321640221315, 344.212758163073, 336.69873676814, 347.08769258913, 339.107738409829, 343.768479005981, 336.345805799273, 341.494073414822, 343.086041090076, 338.793238128415, 343.80376096068, 337.443027577386, 339.884517918207, 344.850182308853, 345.394056788769, 348.350801625106, 347.507073266908, 348.765170949927, 350.470947976262, 346.336584120369, 346.624706083263, 345.882618612693, 343.991424777444, 338.496374099556, 345.613927444523, 341.863582726908, 342.909743705983, 343.444852668889, 347.201993135916, 344.163868003831, 349.42042703519, 341.606630498445, 346.636985404421, 343.234904349728, 345.305835051058, 343.139560596432, 343.591598694862, 340.19778190422, 344.860838144667, 344.670748771223, 342.287209627154, 341.785669872424, 346.745361615368, 346.544430310979, 350.41297585101, 342.270188550407, 344.043216122979, 343.057767029647, 339.941396689939, 345.375330298466, 345.648685274095, 340.521286815138, 347.853686003263, 344.827178179273, 347.178146860205, 343.612027469684, 337.938299456695, 340.278733392806, 346.776676139843, 341.812073409446, 346.626426660305, 342.221791602729, 344.420498260643, 342.625669819869, 344.358419966441, 346.018903577218, 344.067928857732, 347.882905085568, 353.508216305639, 343.347795287584, 343.02208678569, 342.446023535642, 339.333324048724, 347.851205905317, 344.226441184195, 345.308924525824, 339.519673652086, 342.194458643273, 341.739819003031, 343.580340082762, 340.817196494959, 347.977961076782, 347.983130879196, 344.212497227833, 343.62962794721, 343.71920110995, 339.705658465234, 346.219173587261, 337.941618420454, 344.002612085837, 345.130804719887, 344.602630723552, 349.678724299077, 347.74875434431, 345.644822480731, 341.758566508371, 343.709504544175, 344.639555780672, 347.633026716204, 341.024528086759, 343.783568695874, 347.042323367243, 341.623494340529, 343.845218780035, 343.687104705205, 348.381433194222, 345.546425848432, 341.035759487966, 345.40318378188, 349.366137052059, 344.529762772452, 347.593970682581, 342.523389694294, 349.136110649793, 344.24202531863, 344.278000601938, 340.661966482977, 343.153546873514, 340.15752884308, 340.011946560126, 344.680958033181, 342.975633272947, 351.156253401534, 337.893258383477, 341.495371017233, 340.846975025923, 343.410682483011, 341.311860157606, 347.189405204627, 345.772700482568, 343.272148781548, 343.548507348547, 343.980785514609, 345.435338345156, 341.945886872022, 342.307255103933, 344.610419426779, 346.92280045543, 343.076210071672, 346.687242353962, 342.716444839713, 348.724747217395, 342.686490696381, 342.645412268259, 347.523736443398, 346.604978047542, 341.374050755134, 342.260779080583, 346.71475103215, 341.914622217834, 344.110909014132, 337.696430454088, 341.494501612194, 347.492190973148, 341.776244376077, 344.490152922689, 345.972541663943, 347.61062087206, 343.501894515283, 344.550105588222, 342.836143753335, 344.735115953895, 344.386057865661, 344.407528584691, 344.720022813889, 345.542004096336, 337.423603838704, 346.611540751775, 344.820460169055, 349.642188118201, 347.054829048387, 343.791015708327, 342.288882930475, 347.783618063197, 345.997761090067, 341.594029446476, 350.408131704693, 343.22729884197, 337.534220155271, 342.71333610794, 340.844629200966, 340.923456108046, 348.208472343057, 342.199064991103, 344.707858372288, 346.47931414582, 348.159012450463, 347.538750017205, 343.870549756522, 344.286818212619, 340.404656536252, 346.25036118344, 341.759275622743, 349.124466559837, 340.432737828294, 345.535601610896, 344.358021816554, 341.034117937176, 342.68033304762, 344.711957169157, 346.277253340927, 339.785606814139, 340.654145846445, 351.436184421205, 342.226448056012, 341.77499422474, 345.810736231461, 345.321480287664, 347.171266494411, 344.237034020486, 343.304498349894, 341.697007282581, 345.111288239547, 343.385674380843, 343.079038227635, 342.540334951526, 343.493620480622, 347.862312340197, 342.58484514219, 344.434106269642, 343.2281546795, 341.73433960593, 339.579398968751, 342.95273472663, 340.098071956291, 348.447657927582, 347.753839868726, 341.387897754001, 343.302815194041, 346.603840040831, 345.609367698467, 346.4311355703, 343.744126162241, 337.463417562733, 345.451588023713, 344.444095475735, 341.28863617369, 350.963651883519, 345.501168306759, 347.298145962865, 341.488289948439, 347.634653799234, 346.642134435489, 339.751033769909, 346.302108888218, 346.55708718772, 342.127697014749, 348.034969921033, 341.128793005643, 339.358780947552, 339.899189249413, 347.359016926129, 347.117006425149, 336.994313477721, 343.247608830311, 343.270738426774, 346.704675202809, 345.684156350944, 344.170923767362, 344.4736639539, 349.56602301297, 342.94806275491, 342.548425107191, 348.81226003087, 340.366282718257, 348.510759379063, 347.98479740886, 339.675996799311, 349.099163561596, 343.181967469353, 345.590666879659, 347.884749473391, 344.911939484278, 341.688367387366, 339.550352401139, 339.810603376009, 345.123969434189, 343.532748245523, 343.245132803783, 345.006101083077, 343.018073506192, 340.857945882912, 339.559264693131, 345.360738958427, 343.445207949209, 341.60150100992, 344.585365033076, 344.161208792674, 342.357774294071, 347.189335781564, 346.504238498741, 340.724661068598, 342.15349480177, 344.53314804376, 343.952538338746, 341.875748233497, 344.565989068149, 345.111619877373, 341.883051475478, 348.79168037636, 346.836366774259, 343.78707431597, 345.825038866837, 342.716068641258, 348.171070190597, 348.739877100617, 347.782735263059, 342.028098806043, 338.275189597943, 343.242737487771, 341.523765778576, 341.625645062171, 346.160502693137, 339.830453647099, 340.355321954587, 343.869030960564, 345.516355723313, 344.127748090976, 340.523142333399, 339.577807578419, 340.848844629024, 350.906726793426, 341.094057057728, 354.399003855379, 341.927673328138, 341.53355675824, 338.930756628717, 347.051454113356, 350.044193776733, 339.05343658473, 339.875226934672, 343.292843426796, 345.165574410176, 346.97505162503, 340.756900768435, 346.119409808601, 346.899722844375, 345.999054402378, 343.354383628526, 340.213930991463, 344.14677017706, 346.228750652286, 347.664698865525, 340.412282386019, 342.610832581059, 347.37012059416, 341.403063231331, 347.626377817855, 345.951156719564, 346.152985587702, 343.600466243267, 343.331823544737, 342.399639180658, 349.348983228961, 343.30579935941, 337.46166580869, 346.378553456124, 344.42155726551, 346.115264281138, 343.319152839746, 345.000188843993, 342.771408209034, 339.01824466921, 349.347079918275, 344.510858167965, 343.365326914012, 346.044945369092, 349.677311530339, 346.106970839525, 349.399706333824, 346.541295861683, 346.308127226937, 342.908342995419, 346.003528380198, 341.562414404391, 343.685578427739, 341.460919071297, 346.80229157527, 344.090958216498, 343.559766765484, 344.475186938612, 347.614452200429, 347.252641765055, 338.025876894388, 347.046078556323, 340.392074351372, 344.655814285028, 342.773922678101, 342.300580109861, 339.50962600795, 347.95027341987, 346.19570797082, 346.377712953822, 350.544410938022, 342.064669040692, 340.615666805926, 339.940648578692, 345.536645332155, 343.402508805901, 344.627129401864, 342.077437935183, 341.961142455195, 345.178239754912, 340.635039488383, 343.3345239865, 346.428218568088, 338.920993780895, 340.249085724359, 342.581370852667, 345.925605788574, 348.606873755582, 344.67886561764, 339.961322166141, 344.475256578632, 344.471828727797, 346.312832278801, 346.407003079888, 344.610868690579, 343.253721186184, 339.988369202953, 342.534218541438, 342.166120700004, 343.010483608068, 342.2109367691, 343.345120405354, 342.773658582503, 338.668836389032, 338.421965040434, 342.410396727339, 338.465296083051, 345.217552520832, 340.97490246948, 350.711703685648, 346.232829719097, 342.882230990834, 341.05137110658, 339.459047197537, 343.698225250272, 335.83056615032, 341.576741991727, 345.624176496575, 341.852761398693, 348.435628366092, 341.769714273191, 341.695073176704, 341.961031650152, 343.829659366531, 347.305566132073, 345.456827709095, 340.961513846547, 346.781277779782, 343.594536510235, 341.295798084938, 342.412652540911, 347.271103212682, 343.577500297301, 344.210424706028, 343.332768711346, 343.912003523359, 342.191117284704, 342.275417360501, 337.583996978586, 347.180589792706, 341.997851749037, 338.284354016724, 338.155320007746, 339.774189956203, 345.21138018575, 342.748682511305, 346.577115114639, 343.164668061263, 344.25930600275, 345.090103580705, 340.589223501575, 336.193738075885, 344.346055858529, 345.635218360008, 341.959904828499, 343.712181342796, 345.602146169549, 342.794820732212, 346.399052979416, 344.446754018058, 345.278466192709, 342.591355508124, 352.06049973955, 345.267671649997, 339.177824675306, 344.7325637252, 346.742738147855, 345.178584428602, 341.967004950429, 342.33561175512, 342.451464085206, 348.934488682061, 337.234722643608, 348.211073246214, 340.83313798547, 343.064628775263, 348.726963477347, 346.557848515525, 345.273662331353, 341.624951826469, 342.989972313158, 341.426180379084, 341.288949974597, 344.513898744413, 346.706073444233, 347.971050973673, 343.983088866504, 345.296461714536, 342.728647695976, 345.601641532795, 343.533370248829, 339.560080452193, 344.339819120689, 349.544662513582, 346.049121065379, 340.960417065382, 346.460429940202, 336.094404891198, 341.521774135508, 345.09672403427, 349.312644274519, 341.987005853808, 344.04586671996, 338.203639963381, 344.818326230419, 345.439884918702, 340.504547225242, 343.811799559486, 337.777545518936, 343.783067524823, 345.949449544753, 340.947275362901, 344.186412880614, 343.531883233956, 350.45814878281, 341.530658416391, 341.844402096796, 336.861827560772, 339.789495126748, 338.054485444028, 345.158060775303, 348.05461487902, 346.760910468308, 340.329092156239, 338.749643160572, 343.431867723133, 344.603556891886, 342.744810274769, 349.162063179518, 346.027073140483, 342.452426096743, 342.69855544086, 346.573526891227, 346.00161126077, 349.315288076441, 343.193487094787, 344.268217277651, 340.299161499083, 342.195315743096, 347.143672157758, 344.257042260622, 340.956394847548, 343.403903181329, 344.420651072969, 343.580825868576, 345.623777689759, 349.933300595514, 344.389550842122, 346.20970155483, 342.143866570242, 345.133784635086, 345.913238001889, 343.236442195082, 342.906183145325, 344.140923493132, 347.060441150057, 351.524632090456, 346.671693822279, 341.808302276163, 344.656559978914, 347.568137860896, 339.30087275541, 339.832404473478, 340.390952622872, 348.255681737923, 346.279130613046, 340.287890147317, 345.543143896372, 345.957990782385, 342.268258468966, 339.536504505783, 347.300269097319, 348.241618157885, 342.803150907101, 343.695317320687, 345.41074133646, 343.492351015715, 342.057789651399, 348.022135174673, 339.833453568505, 340.447444612337, 341.072847204969, 344.70498733354, 349.297026003263, 347.755708393349, 344.088611304138, 346.085484214029, 347.328696575978, 342.848035774808, 341.394608938342, 338.080457376715, 343.223884938388, 341.147041344843, 339.941479551706, 343.653341775997, 345.106482328045, 343.001920487672, 341.966380670066, 346.215053101201, 348.149992161871, 345.844924904395, 343.040881540388, 347.24155191406, 344.830522614817, 345.310333245327, 347.508131367968, 339.784261204634, 343.115655775763, 343.314459809439, 342.953073716996, 344.383758488186, 338.757242455095, 344.084026413432, 344.048451675159, 341.964527712703, 337.732631078294, 343.08712956826, 345.065202030035, 341.084175971194, 338.933661441888, 333.403251467743, 344.958127771976, 342.414907989109, 347.932768770185, 342.401776501076, 344.550456781482, 344.236533033469, 338.346021899247, 336.516064191388, 342.175245054077, 343.259553556193, 343.9435907549, 345.488601659854, 335.97200490408, 342.33207755307, 345.950922179628, 340.170691719621, 340.213611610516, 342.456186216488, 339.119720042469, 347.888528709138, 340.840773238754, 349.371716234726, 341.565645434614, 342.247333673557, 343.888537051038, 339.17480870161, 344.33788678821, 342.394241495479, 345.951364463067, 348.148045340964, 343.305713730668, 337.953306891536, 342.257937301493, 340.931254547455, 344.038177829839, 343.496240833524, 341.934866514269, 345.265273440206, 340.90579389517, 346.685340936366, 341.27753440786, 344.937545275569, 344.986575595571, 338.92151039558, 341.370001111998, 338.556809769564, 343.86615830278, 342.660599066501, 344.067303775009, 344.325585900889, 348.534578182364, 341.32441549278, 345.660858496029, 344.158404634495, 342.577527076705, 347.635675044452, 340.381530920684, 339.639297020345, 343.255032612066, 351.132065409962, 343.392821626354, 337.791704151826, 344.980782653369, 345.224720448339, 345.162417328159, 345.48531616055, 344.540604638248, 345.730111819726, 341.326204737896, 341.801834549106, 347.290590825978, 343.753175443704, 337.655005874218, 346.150830766983, 338.948328383769, 345.292683552711, 343.853430510995, 342.835595603906, 341.612830274286, 345.106753103859, 344.466954890566, 341.974210564822, 343.742107216888, 336.520106472848, 342.712367356656, 345.811125909125, 341.24953641811, 345.982777429791, 348.392352468839, 348.999544981564, 338.609736756152, 342.919381676415, 345.233341760223, 345.676695387523, 347.808297865332, 344.884561492289, 342.119795487993, 345.460301900629, 338.030023616392, 343.780199760831, 343.256594693895, 342.68812729195, 344.224472116875, 339.719646288738, 343.591253270096, 340.158343893935, 347.862325799379, 347.006530654006, 343.545440967919, 342.804368779548, 342.706884803868, 346.415692146798, 344.339569713033, 341.230649948027, 343.850633826888, 345.576258558785, 342.996496188204, 338.911592891556, 349.281676991746, 341.310366455509, 338.419663284468, 346.817526825114, 339.737710285019, 337.871648700679, 335.923867720417, 340.401558884883, 347.028117999277, 337.886378867657, 346.726090958983, 340.457430800507, 339.878183953569, 340.696553607631, 344.899500640308, 338.065078135022, 342.405244049377, 344.451994393848, 348.983807467248, 350.237402384384, 346.936268282417, 342.780663066051, 342.765144222505, 341.048799266467, 345.788686056976, 345.801076882147, 343.404839018758, 342.177387561477, 340.42283949236, 346.186863298399, 346.586906322561, 341.610010526427, 338.294904490534, 341.731565769312, 350.811131566004, 344.860287400175, 345.081524926879, 341.854060396392, 342.095339517133, 342.453462567174, 348.052372903737, 353.019908949738, 339.973665055945, 340.083835630979, 351.610892771647, 341.869616395547, 346.086532732286, 347.574566885468, 341.110145396767, 342.399142147452, 340.856194600414, 346.930852882004, 347.966725421264, 338.072953052782, 347.196798699538, 337.346525511014, 346.467366861672, 350.296017171934, 344.303259347483, 345.26415314714, 341.457868424033, 345.848309929665, 345.953177333089, 342.872609192574, 342.840471454392, 345.307285610673, 342.805885260976, 343.796696850088, 342.092069389691, 346.040976117646, 343.195241019521, 344.50640820945, 337.678168612906, 342.115302828437, 342.731815376022, 344.396225386082, 345.464672444398, 346.999139075601, 343.600259753922, 342.007288438417, 343.15295861705, 347.362965899506, 349.339067223915, 343.304723380802, 340.666775632379, 338.618119836234, 347.007123215281, 343.818359746803, 349.134498657563, 344.622109527292, 348.308431482792, 340.324467664658, 344.022048696533, 346.679049428971, 338.652344935869, 342.326622754223, 344.027160251159, 345.666770321251, 342.058768085588, 342.965228936018, 340.209540077622, 346.44546468804, 345.84090690362, 347.924556847671, 344.174404911307, 340.511809339891, 346.513315425746, 343.139830937507, 349.409453547219, 343.543277950693, 341.976780870953, 345.933534381295, 345.959425805929, 345.873808293733, 345.5686491024, 341.838897452689, 345.837947980411, 342.099493344973, 342.002937836531, 342.457782058725, 345.842075921533, 340.94590919788, 340.398011500627, 347.461975390097, 344.720230112549, 343.830864279272, 347.699588430231, 342.197205384054, 347.669263365079, 346.822039112517, 340.011994434857, 344.110140245819, 340.880014648953, 350.645577706157, 342.251401336376, 347.451892810438, 337.006063075136, 344.479947468033, 345.136355206558, 346.304437942833, 336.958005562239, 339.70442767624, 341.693021094591, 343.358763844598, 342.154304800695, 341.331006698656, 347.776171017549, 340.967062290995, 340.474504193508, 347.379733539727, 342.315114964584, 340.537280547714, 344.807856025169, 342.751333760175, 339.955048085188, 340.619050357223, 344.532576057576, 349.029866449062, 340.300606592659, 340.338307161496, 344.606298646322, 345.253611221963, 340.700432272426, 333.513032964635, 345.761845172435, 344.325887386835, 346.718002766563, 342.088829859187, 340.582027744117, 343.516091678091, 345.701139432639, 344.44291457518, 343.521318606645, 340.542210715772, 342.1951711226, 343.004236454851, 344.257648510556, 341.549009691792, 344.554338590546, 344.648691965246, 345.919203582237, 345.422548953252, 347.490488877746, 345.42326123277, 344.935690845158, 343.043998405053, 344.425187530257, 344.151704519091, 340.042763719286, 340.318671479436, 340.727242609241, 345.190248682417, 341.499444413286, 344.786427496463, 341.688937028614, 342.998923757242, 342.692669862663, 344.963419552162, 346.157961930153, 343.155592700442, 343.743281357328, 342.047066812225, 343.993841903655, 347.322862394011, 346.253442968465, 346.514599394147, 339.113117398332, 344.722699018315, 341.518887668298, 343.554950201692, 342.079113272838, 341.61023525733, 340.597948500008, 345.203754578706, 344.701265045597, 345.519350280819, 345.524542158992, 343.682396591332, 341.966840484157, 342.194628624221, 343.574412894686, 346.642889072427, 344.876021184017, 341.311449965168, 348.996321338751, 342.238415283631, 341.859473707743, 345.956290284433, 341.45092689885, 348.336508565343, 347.87537678191, 340.476259996314, 339.711097313436, 344.494920609408, 343.398298995618, 346.314572185394, 345.120242250913, 348.626435117084, 347.536673529942, 346.264754398639, 344.314023132303, 347.444689990966, 348.412431067739, 346.37100959815, 340.66116657115, 340.650112291958, 343.913684599829, 344.587688405276, 345.680797369792, 344.52237596193, 345.905754313298, 342.066087004266, 340.648621559615, 345.876484613174, 340.939588109518, 343.317009634141, 347.525172514072, 341.412903878619, 342.03352719128, 343.49782572591, 339.774315023005, 343.375955957763, 342.819708855209, 341.370424093373, 334.496437679548, 338.96131970586, 342.300552619244, 349.203768875351, 340.856418545348, 346.000908117979, 338.192707415551, 347.505157046257, 340.784279996116, 344.432815556973, 343.02647625524, 342.38412227118, 345.093241668253, 340.320049059426, 350.25683474044, 341.576598096842, 337.939062745536, 342.233788460608, 348.407232062537, 345.574663428788, 343.619386945925, 343.121147621745, 343.311156612518, 340.533898208334, 338.770701172079, 345.398841103294, 345.299770172329, 347.906999914243, 343.505467777988, 342.726544460276, 344.797506978151, 340.475769161629, 337.268754107532, 345.35100213941, 345.606877704081, 349.423156835004, 346.247924807782, 346.590465065469, 342.594314678507, 349.296462658097, 342.175182606627, 346.845731314678, 344.441559195667, 341.240884637832, 349.264153570506, 342.391930996348, 339.669281316651, 340.033785122767, 343.831510309325, 344.731003101301, 346.325971619296, 343.989744601858, 343.139152050171, 343.928385780099, 342.156716858713, 343.409035746006, 345.491786552331, 340.223006438013, 342.529312396358, 343.483324678826, 347.348034693822, 349.375297108865, 346.679865113705, 342.581698669274, 345.780768625841, 349.961851985953, 345.357446179071, 341.258478883609, 344.180443395056, 337.6921585504, 347.533439039137, 341.603461151123, 346.315799188966, 342.052602644089, 347.305015173199, 344.615115430689, 346.341583090753, 342.952090372073, 344.502836976303, 344.312147710904, 342.366594937482, 346.561410451794, 347.094810798905, 337.242976116463, 341.151641347354, 348.721902556361, 346.62616707341, 339.96719027075, 345.256499084929, 345.399467581647, 345.391206100124, 342.736136566232, 344.662535524224, 342.182021314746, 341.642174335266, 347.552746857976, 340.115776511206, 346.642657737658, 346.849613076974, 343.950146538227, 342.596212809529, 341.553710119787, 343.778208165208, 343.884467361171, 343.050977230683, 348.234998031331, 340.962113964462, 342.222755896152, 344.016041792449, 345.868063991297, 344.576402412528, 337.342496346803, 340.846958074216, 342.996846985608, 341.902379768491, 344.701063752808, 344.402282980215, 344.050026461214, 340.406992889792, 345.710931094884, 342.56568313415, 345.480197303111, 342.483275180455, 343.216534928956, 346.91059669336, 348.261288266484, 345.730043664309, 342.475619786986, 345.847042098124, 346.903450853305, 346.713039674065, 344.613994541258, 343.632710473177, 345.014440120539, 346.483779426146, 345.133027001264, 342.570909796363, 344.852815289357, 345.649074225739, 342.897771674759, 347.860793601145, 340.457216014962, 343.848497534595, 341.316869781123, 344.6458936323, 346.361673139546, 345.467034952187, 347.047689907507, 341.640366774389, 344.750752406445, 345.597811833042, 347.974939186388, 343.234078945827, 341.47300754755, 343.481723908021, 352.994604378018, 346.583811870167, 342.894499158915, 342.067486006391, 349.101035676167, 348.634449910382, 346.964989841009, 340.874683767306, 343.961697975904, 341.865354354331, 345.448356142254, 346.355509676137, 338.558805524551, 341.864527884594, 346.36789730002, 343.188283232211, 340.771089000783, 349.259676591122, 350.910234390388, 346.055684995009, 345.344948448936, 347.512395832579, 343.919032966076, 337.785929298607, 349.605143887496, 341.806285055874, 347.575643030648, 340.615662962052, 338.748158293683, 346.416837922981, 345.066997373097, 343.436015165108, 342.567153694207, 341.47525980788, 343.999574109782, 344.723484430236, 345.598917385777, 339.894605689452, 343.092367885784, 346.541089372459, 343.234185991486, 341.280815416222, 342.913005390325, 342.388138916417, 343.419893813921, 342.882578859833, 346.696733605088, 346.192499262023, 346.840524159297, 345.614169546416, 346.623844728651, 339.589299733883, 345.860193399564, 339.719279218599, 341.472452204108, 345.75733924074, 341.977208194385, 341.028185351523, 343.203318647484, 343.577151987495, 342.012597137283, 346.29474571043, 335.463044937667, 346.309610363641, 347.247367914488, 344.110409536966, 345.583558807329, 344.351976046237, 344.582521396244, 344.445600502737, 343.956845957624, 346.533345527016, 347.178325917646, 341.782150737589, 347.160676001824, 350.206116082968, 343.975069118768, 346.786457683377, 342.961145418276, 345.471653064312, 342.905713592975, 346.735148599973, 345.01442217369, 341.107472916419, 345.730006293579, 344.570969024626, 343.97000054469, 340.505251838911, 344.406317531566, 347.629345304725, 340.90915611154, 341.132639081024, 341.318594841888, 342.355361729719, 345.126410624991, 345.54915758591, 342.28717925747, 343.153973729521, 344.918253400337, 343.260635313123, 344.127796353091, 342.364924567586, 345.120385147747, 342.046664611372, 349.239443679588, 346.786727002545, 345.460852685038, 341.327636718823, 341.950672654683, 341.371954313576, 344.555743504945, 338.855969614819, 339.098833982738, 347.319455481829, 343.76982252798, 346.852831821426, 345.046402208612, 346.555080959472, 344.092906764216, 348.940580377411, 347.279775159856, 339.195016402514, 344.212435435724, 342.925964641143, 345.503984012932, 346.293156537769, 345.517666511898, 345.738427642013, 344.634508679307, 349.566064948001, 342.814729265004, 347.07123036222, 346.905180250278, 341.601319855666, 342.550523462362, 341.43829791153, 349.26505575312, 348.712618223581, 345.828673978912, 340.318616361116, 345.6267275118, 345.969101269438, 341.550825213263, 341.50645493042, 345.082804178828, 346.4905693306, 345.125815181793, 342.423392254354, 345.484803539284, 344.222256909359, 340.624951338146, 348.347661608803, 344.638887220758, 343.493626149106, 344.048745510557, 344.152271921236, 339.306243645263, 343.290671952783, 347.419021486549, 345.92677987725, 345.655248672507, 344.186057136705, 343.723013284769, 346.89680795086, 342.852587665617, 342.855194087473, 341.800166186266, 341.705854202811, 343.618133567671, 343.431123382158, 344.574991826192, 339.710599278882, 340.720000821783, 342.11819241149, 345.910309696935, 342.756695448104, 344.032032917696, 344.702327166226, 343.606384921215, 346.953161064767, 340.680499868425, 345.487491750736, 349.200822585939, 347.839973422805, 349.97959571142, 344.590637894604, 346.296076458133, 346.946615420439, 346.493103159656, 342.882208768467, 345.474569196827, 342.192521570484, 341.336319256718, 338.123220393445, 345.760959857348, 340.39290013675, 339.274171762064, 349.377426740756, 344.873739796761, 342.934761491502, 338.634453041633, 347.517852184338, 340.742498578208, 341.68882024621, 344.469939898744, 342.285911427064, 340.866608033232, 345.241227493388, 350.521392042724, 344.526181559191, 340.902542618789, 345.258984404623, 340.821597469911, 346.682807970208, 341.371190515878, 344.120383285419, 344.945505320127, 344.160515921252, 341.520612350312, 340.268461639886, 345.888407764429, 342.319690019494, 342.094225943062, 343.56287127219, 348.865550228765, 342.373530140388, 343.543709852565, 345.245751086128, 345.747792554398, 345.915615143778, 347.978653413083, 341.894896388722, 344.075531551477, 341.123810050073, 342.035084065883, 344.8257388039, 346.456263790726, 345.790662002041, 339.296247480967, 343.150804374239, 345.949305856532, 346.361448906004, 340.608914127767, 344.075821319288, 345.989370160593, 345.081575115706, 342.034288575838, 344.698497289565, 347.57077927767, 341.589176203866, 347.666831399738, 345.095087455055, 345.687740565833, 344.263955901501, 344.16084790448, 345.566974156949, 345.712555964701, 341.363327829119, 346.681652824367, 343.862758959158, 347.589535971221, 340.706561397452, 341.131097327145, 344.897774576036, 343.465224022, 349.239402646621, 339.040899426547, 340.365890457124, 345.07226228919, 343.808929430369, 341.080402078571, 351.431318892106, 344.180262033327, 344.067490787467, 345.909620925813, 343.429750934016, 344.800806338345, 339.935280834836, 346.665333494809, 338.352306271751, 342.708152609211, 341.259219669683, 347.951456453481, 344.0123484682, 338.209337292783, 345.385938559086, 340.398662590678, 345.29741959251, 345.960538411466, 341.769888543409, 343.520100764053, 348.575271633872, 349.698354442577, 340.236701637596, 342.29332905199, 341.615410496029, 349.78727423665, 344.922455068819, 338.211013955239, 343.40836890431, 344.916533564501, 343.541487797899, 339.614204543627, 348.420453115124, 343.563434757067, 349.952837906744, 339.891300860868, 343.689169142574, 340.872662052225, 345.089276063815, 341.404491115852, 341.701264390405, 342.742024708747, 345.150611895058, 340.980099742887, 343.72450818047, 346.234639525847, 341.086658451774, 346.231899652751, 343.580690031188, 352.007847177526, 347.45539631316, 342.053431370038, 337.748051407708, 341.083581794922, 343.799951276124, 342.404128507229, 343.562812666601, 346.257814133148, 344.971238786808, 343.120092275542, 346.348145122186, 343.248290220121, 345.704672156202, 342.095516501673, 345.76946729161, 344.910392646406, 339.532249913763, 343.368396242219, 347.559395869203, 347.483723729974, 345.275903885119, 342.607068575675, 345.168847625531, 344.268515180118, 340.460584588113, 345.920218090655, 336.284497181427, 342.804607318333, 339.043104330664, 346.551229156075, 342.768820148074, 343.611637146471, 344.591811713946, 343.15088569665, 343.869469002804, 341.408555527371, 347.39592955519, 340.612459652219, 348.622939230677, 352.654709631223, 344.313183872577, 340.118825706211, 339.442156873445, 342.805963025564, 342.799164272809, 351.836462682268, 350.742666918018, 348.778465185036, 337.849372805667, 350.048433995502, 346.153435448448, 344.335836485502, 342.718860970806, 343.897521304676, 345.092906759039, 342.477413595938, 348.560335760607, 348.297366940052, 341.681553924521, 347.547572510056, 344.906938116293, 342.521209786299, 347.204644611884, 348.732249710806, 341.305443928838, 346.925062475817, 341.582437350747, 345.599552133465, 346.640560264476, 342.416969277786, 347.230865553531, 342.664889283078, 344.188277434495, 339.141652312769, 343.741012112089, 337.794420901043, 342.858432670369, 342.522298096512, 348.455915978919, 346.700084527652, 346.26536127268, 342.00406320471, 345.415405681372, 339.711200051625, 341.028887281741, 340.35106180367, 349.300645818266, 344.734129225878, 341.727740815502, 340.440518639644, 343.343343712549, 338.909140127292, 340.738772806126, 345.954380746943, 343.732668147875, 344.389802498008, 347.419942865906, 342.062041118971, 339.869583130499, 347.806590050902, 345.195883222519, 342.71521198441, 346.977927436195, 343.99268049998, 341.514138272938, 344.495989067021, 341.298442132557, 340.726025029352, 343.641092408805, 341.190590890105, 347.420340977464, 345.474933242421, 342.691173565723, 345.202356519697, 343.374162897471, 346.278102901787, 340.903136536948, 345.117580728937, 340.847183290406, 342.965352363751, 342.728713141204, 343.035269345074, 343.530269782873, 340.590752115484, 345.720345303186, 344.439973855608, 343.853222576871, 347.715760977582, 339.073083261603, 345.91874710447, 344.72416304733, 342.671957790053, 340.789922011909, 345.162587860096, 341.649555315874, 341.679194313937, 345.131331211614, 340.622457407956, 341.530251464846, 347.566158992558, 343.129574069597, 335.82814435711, 344.972418710201, 344.604637624696, 342.168497562311, 348.400566294574, 344.343547218592, 338.929674424799, 342.728579550344, 342.982091029922, 347.647209859099, 345.469248695594, 339.426881344721, 344.913824550844, 344.681362970998, 344.972074877057, 346.103337540962, 343.230289620108, 344.872193267746, 344.242990677336, 348.298090737361, 345.410371452591, 343.070620469968, 343.08128375608, 346.399853138081, 339.554168045578, 345.479630658064, 344.360372397343, 344.61884262408, 345.920738368506, 341.671966388019, 345.124657084493, 346.874122433884, 342.747023529098, 345.634336055425, 343.52479691974, 341.236292095914, 344.829462084649, 346.088802195405, 349.707666370257, 346.279414641611, 342.858046977613, 349.942078840239, 348.785822217857, 343.791610419143, 340.503461928869, 345.031411295325, 342.368124767551, 338.033992146069, 347.620186136586, 343.92856996118, 347.638723753014, 340.168107124804, 349.708847716081, 342.485459709941, 346.490903655547, 340.920833841409, 343.343184089893, 347.599118994715, 342.745152464092, 342.832823388825, 342.664313702782, 339.262257422133, 343.126769793262, 345.763640484794, 336.363277415497, 344.542658540887, 345.55311092775, 342.315377459303, 347.587806267952, 344.376686361868, 340.443222033678, 342.507111169189, 345.035873868849, 340.046971717616, 342.091565643824, 341.592692558957, 346.767500679203, 343.361499669191, 337.599121410811, 342.19879785147, 338.563083701032, 344.351178315536, 343.410168052243, 348.743028908384, 347.747035735489, 343.861571065291, 348.720388748513, 340.397233707379, 347.708456683885, 341.340066521616, 353.416700790988, 344.393117796497, 343.20667663063, 346.889348716966, 337.299436001862, 343.973159231504, 344.772846825969, 347.236030157108, 346.169114842273, 343.008708248447, 345.046538965731, 343.183714625966, 348.736223776308, 344.687911051797, 345.99734470816, 347.076283713204, 344.046415379777, 341.928290106363, 346.123739640638, 349.375192199761, 343.283175229518, 343.027353241992, 342.093425328222, 343.684275824603, 344.296104087025, 344.843548997267, 343.013620678409, 349.072226604569, 341.793253910706, 343.539004824987, 339.14127601766, 341.625667443627, 344.96628237898, 343.907615895259, 343.650058425733, 342.975662062795, 342.249356853583, 343.869882397496, 337.492529477574, 343.411885507154, 347.353768817455, 335.871292866627, 343.017729835056, 344.026582059104, 340.886523547606, 343.967760998663, 342.222836394141, 347.055855935758, 343.667892637587, 339.570420894422, 349.358544347564, 349.55371035698, 346.969088433899, 344.852413171011, 348.900424161877, 344.081381581869, 348.078326473443, 346.344057120798, 346.059737652329, 344.260324354552, 344.821198852452, 349.439955983304, 341.480948944945, 344.549146023938, 348.41800129323, 349.749267343807, 343.165631602782, 342.65537663006, 341.019165608984, 342.962675285515, 345.394969801489, 346.551809800276, 344.046422932615, 344.865087694776, 345.099691407519, 342.568809968671, 345.434683388979, 345.03609490671, 344.343122607861, 348.63723040729, 345.834121512067, 339.209657356985, 341.989537246984, 343.566337192153, 347.666005836173, 342.306519378414, 344.638488171222, 347.534531625126, 348.345277057975, 345.047905238797, 338.725342450821, 339.432662515632, 352.172031730041, 347.669726694522, 343.241407583451, 339.780300897026, 345.970350198305, 344.991124881041, 340.610163702915, 341.402043086503, 342.305660918706, 347.155806990357, 343.488462102431, 344.414386920508, 344.27580980201, 349.321539254263, 344.308969144496, 347.228181615007, 345.422595225234, 340.12278436379, 339.385386520469, 352.640915639288, 344.591248452544, 342.511706131909, 343.045426270897, 340.976537133845, 343.686845648914, 345.128117410809, 340.664151605585, 344.7231466891, 336.101709774914, 346.614912156629, 347.125098497647],[128.991834206563, 164.479945356219, 121.492882863489, 181.025575175247, 140.274381232376, 132.206306856884, 139.666089135951, 134.821002845946, 145.707475136874, 109.607255555843, 136.708643054902, 165.201183091434, 119.511210751314, 168.020956114203, 143.324427665004, 119.871334764635, 124.321250524618, 126.164784117798, 149.572727079687, 132.778558017554, 122.897521590482, 152.502029702431, 123.887915692111, 146.245036660651, 122.656798312956, 146.527887257834, 129.49728977935, 149.415581985072, 146.818284400651, 167.119934052844, 113.884788474608, 117.241343743941, 129.704919081344, 116.582281712093, 133.743214512127, 121.772462103598, 155.235034522319, 111.108835923975, 150.551628667076, 129.497665828936, 135.357483848472, 164.448969924934, 147.702664449322, 129.87442681098, 117.295292661507, 136.148880519148, 138.604465215695, 109.75005637368, 152.208197816821, 144.723819864939, 130.853647864915, 120.594340018405, 134.244220291253, 115.837673434994, 164.001018385778, 101.396704167759, 137.636917008166, 115.094644103257, 138.102379161097, 110.76897668145, 124.739358109109, 140.422754759678, 109.779091545505, 133.823486076353, 115.109730888322, 125.777299682419, 118.432007870203, 99.8560653281309, 123.068672661094, 101.592349963085, 109.803167533977, 121.685271295416, 155.207930809051, 105.085852755883, 125.670859414859, 130.914706419604, 150.847231450935, 132.190790500062, 126.43960815065, 123.561442722232, 117.316180577598, 96.923174619133, 112.526637180757, 145.473942255405, 138.083070019855, 129.018650620962, 121.389035335752, 136.252878185666, 144.342995725229, 111.284637228472, 131.432188159452, 121.446850274527, 138.793425074336, 174.843153702319, 144.463757004451, 127.288057015982, 154.257040840026, 135.092886831367, 127.4421238945, 150.313389234572, 158.491634326384, 99.8654363913911, 155.555217287842, 113.727544279499, 154.904289134378, 138.390485011125, 130.248846806736, 170.488738997325, 128.266947698535, 122.137030437555, 119.31619555715, 160.108225577146, 96.9537203015143, 149.129845327211, 154.882374862713, 127.762809431099, 136.195362062441, 128.914092780255, 124.724742973749, 125.811694640404, 140.385355725961, 102.222433371972, 135.99439012478, 100.009076625637, 113.648134923932, 124.513017504139, 100.094884055373, 146.209451957435, 122.314032744562, 111.879536471282, 140.414332403534, 157.113016710956, 116.050076939455, 115.036263273121, 88.2469782649086, 152.584429852703, 168.075213723917, 95.382929786454, 112.312833772607, 148.822094841605, 110.307742777658, 99.2517194272677, 121.487804556815, 131.693661825051, 128.633254882362, 137.753706789389, 129.141736512715, 99.8503169701014, 108.890826701553, 137.749744012267, 139.881175625575, 141.819399123237, 150.658832462716, 124.911788085881, 142.99235111916, 146.451411046812, 109.206590464135, 126.01527666346, 112.416576998407, 108.019365807547, 128.610841367734, 142.274136723574, 132.977256057489, 131.584192740677, 131.192961762372, 139.029210297781, 127.62401403642, 116.431714782796, 140.793382605369, 81.9391768633685, 110.588919384863, 139.670670919769, 149.151908510452, 163.948847974097, 142.955409029618, 124.887257734786, 130.619624356292, 111.233914398355, 128.543167260106, 126.35182492979, 132.031371206952, 124.357504652204, 132.611774195667, 126.899277623763, 148.531931678918, 173.97150430894, 147.647751186476, 153.976506929855, 132.407213657324, 161.030259765817, 148.435162550678, 126.184200986259, 125.643961008203, 141.037221869388, 130.475412297738, 133.156688040175, 143.924428215152, 116.606820300458, 111.019022548317, 140.874499695898, 158.241888146046, 127.769347659624, 134.575849894953, 151.517790083517, 123.199202799274, 149.570892771236, 141.196307020366, 138.470498174369, 139.276501202501, 138.847054509417, 109.652786193237, 107.868698785463, 155.79357532009, 155.807709796282, 90.7337155478559, 142.582590959547, 123.878445405941, 152.912374461565, 148.778683958461, 131.776375324384, 130.443552017888, 110.859595264756, 121.662517739809, 125.11554334072, 153.529879517898, 117.536760623685, 125.124837718014, 125.905703028228, 119.420875941111, 137.267799691529, 109.964919124479, 147.511613016048, 130.760188709477, 140.399805017314, 117.175632578529, 141.249167071428, 127.216037879965, 117.829506637472, 125.644154029907, 132.561739131833, 143.498825552076, 147.402487608724, 161.155595377661, 142.333368492081, 123.463129475131, 107.629144686444, 149.707978818559, 136.085090488053, 155.205387156009, 122.926478240504, 146.071733711874, 159.718507377943, 115.840153753916, 126.732170270895, 138.76261850995, 123.607983198539, 131.493871014725, 112.670580972859, 123.47435405433, 103.636916216989, 139.444640662567, 131.744846920775, 146.095148032032, 143.509628428501, 130.432629098169, 120.069972217819, 107.268724519469, 136.753334127761, 137.32225372641, 151.215704154772, 150.15238493693, 170.336680160427, 125.926675728343, 150.494733660853, 140.669858262051, 136.578179403247, 160.836000042601, 95.5429918736948, 120.35542994986, 145.910741909517, 100.748372345424, 158.361186341503, 137.106204727508, 153.964929201285, 158.775230124255, 105.667179911403, 143.642757567844, 149.245241115698, 160.757473487065, 132.296758410938, 143.626098816975, 95.4197136016215, 112.254545531171, 120.761995446567, 128.823528069161, 126.331877718136, 139.571864768555, 137.168255182273, 133.929853421098, 130.805602432448, 122.603318926087, 128.705819589249, 129.884851372392, 124.32336901345, 116.874029666916, 138.743565319422, 144.46832438027, 135.624157214819, 130.862079028078, 140.182902699112, 111.813857189423, 131.237675619314, 123.194032020632, 120.30881890252, 122.636428971455, 123.962507003493, 115.995412721455, 112.604276953367, 128.9899127578, 130.681015441166, 125.316199045441, 125.286681442347, 123.691570451058, 138.252394299178, 124.913170481006, 102.314343248825, 94.3024223832639, 141.215003398461, 127.015611052007, 135.413046155834, 107.401811827489, 134.621738835, 112.65062021417, 154.123399527515, 123.468655754897, 146.777066710923, 130.131689022975, 160.229628879527, 100.322353762216, 146.216956145492, 145.765896285332, 132.922743750855, 136.28958295733, 135.659754263843, 118.021176886052, 104.163269875785, 132.427240893583, 120.507471773884, 126.042370104548, 107.238216385327, 132.188348529427, 162.89985764653, 169.206491303655, 130.417470719387, 129.154483725345, 116.230382524911, 119.091895591444, 145.786683442709, 146.998426172526, 129.779846041083, 162.089085268916, 113.153908252463, 145.162879568814, 119.72583646951, 137.993452159729, 129.354015013126, 126.485897686515, 137.24220584067, 119.490357381859, 127.97337172315, 161.990748803096, 151.046312924683, 166.438385144787, 131.08403064303, 111.698449309628, 155.04329828467, 123.100480352682, 117.226168514869, 128.075827900353, 116.005993428759, 122.729668703146, 138.25647420484, 140.910173115607, 103.733716038273, 132.243617168034, 117.268472018259, 100.196071518717, 115.694484464928, 151.650677338825, 127.071371715601, 128.725424441185, 154.782169096218, 181.568306035075, 117.107327358062, 147.6812039879, 138.258911014229, 123.137175080701, 113.08452154278, 106.23065402514, 140.806115872256, 96.418168415413, 116.045430456566, 153.279710636084, 145.367455874459, 184.70899462572, 163.98879118216, 148.322430354552, 133.293482010061, 148.635671196351, 128.893862195111, 121.966261616428, 137.772671224828, 138.006696605537, 122.735956577389, 132.87506228679, 140.508257453964, 154.878636688649, 132.023633841048, 161.00467440145, 122.191833975481, 156.246807425736, 142.404670540036, 112.823832378179, 95.0213309667388, 144.479519576803, 158.311014904591, 123.620894572039, 141.107729346301, 144.448082168645, 119.749092505347, 129.860873038917, 153.26814783961, 119.407285063963, 130.526173146363, 114.465689616907, 141.36978548545, 120.017434467511, 148.394712429648, 144.707373902037, 125.101523433203, 143.563648760705, 170.66077559022, 103.6977476877, 160.617050939429, 152.411358200079, 128.735477267203, 105.595850035538, 138.573076351316, 125.990512213395, 126.453103452704, 144.990485919237, 135.867178657133, 123.439381978202, 146.657000243027, 114.346793781564, 101.271001453942, 150.403110529283, 131.865145588624, 130.557782262424, 98.6218369485056, 113.558711907551, 134.250745905514, 176.002153586822, 115.283044520477, 143.370116141225, 133.668600243477, 148.014806102361, 148.836045351138, 121.617871228425, 96.916325668956, 128.902220918634, 139.387115632798, 155.128397286298, 143.757986337852, 138.878431859533, 138.15482148217, 118.466041983144, 121.664283428543, 122.215007461332, 143.015360267915, 129.277105413011, 126.289189394708, 133.188813949432, 139.650935157159, 128.569562154823, 90.3985215795226, 117.31589317316, 129.567508799118, 129.324825949834, 107.724695484834, 131.777834784259, 141.717365536365, 143.002161911976, 132.809804725867, 109.602020546717, 120.615581080322, 124.673538319483, 110.986491121719, 142.585157868734, 152.5450146176, 118.673267766008, 148.309242683085, 134.389809014776, 145.30207169806, 141.935261295009, 181.446021719216, 153.872880031544, 149.45838482105, 152.625324478497, 116.084406212697, 117.439271619448, 120.994795595547, 120.646107414246, 148.380055149796, 107.14762924185, 155.424656061286, 135.258596952287, 141.200346632328, 127.876520621987, 114.06454690588, 142.090326175655, 133.640265815821, 144.007990966329, 122.268069652986, 135.280499885379, 113.990432973349, 163.889923794222, 156.332100746943, 153.919555150794, 125.652811160469, 155.064861468102, 122.211200976121, 127.96720994636, 113.608460006054, 143.82478358696, 131.825179809905, 129.602800220243, 134.236568253541, 140.218647877573, 114.570519453162, 137.795058329969, 121.228023958588, 137.507973161539, 117.378144642355, 122.78527784647, 166.239906141136, 119.42337968718, 125.963970478381, 125.248003403971, 115.440622890881, 131.440994493582, 137.273141750005, 127.964121983589, 160.445334906945, 124.039837204194, 136.113597812889, 160.939527015296, 126.432085902494, 132.71725341549, 128.914380426594, 100.282427210915, 145.441391047462, 118.171747850925, 146.992081767773, 158.891375602538, 138.802226663919, 130.440833332477, 116.509096224581, 104.191190058923, 102.014888255697, 134.351052343137, 126.629098015263, 133.916885957912, 139.457445644218, 159.499420465956, 164.882546633912, 141.680913406443, 128.404534542411, 167.001278820077, 134.340734418685, 138.999813588968, 110.085121223865, 158.14448109535, 160.382249605264, 123.480868755818, 112.958635380551, 108.437767791714, 159.587768452482, 107.628116536888, 151.893228670415, 131.551303296224, 149.881265647198, 131.099710942857, 115.718315058236, 139.539312960372, 102.439614842406, 111.895991354123, 147.849249822181, 161.560727912414, 136.703843056715, 170.602909517036, 137.658389245774, 128.782090141986, 158.583972396662, 127.843373935471, 119.751894298398, 95.3314864313967, 130.274121963637, 134.118983101781, 128.793648661156, 138.315394868181, 138.763386958455, 135.780513279736, 137.599896472329, 109.043368734134, 128.102128622521, 106.417392575744, 143.715255159497, 123.712826631164, 132.918084126442, 119.681931784916, 119.122116648002, 151.019735136176, 146.10691894522, 131.525650937109, 129.636116655367, 127.445319829166, 132.531420112527, 163.864564120662, 103.269224830676, 138.429067558789, 92.1919426062973, 125.167550253697, 132.255613083911, 127.673106433147, 121.54344577348, 125.191400982507, 114.219276659651, 142.27211521953, 121.286259634855, 119.084824815546, 137.993318623134, 138.014981809747, 146.962926246265, 135.318709664886, 141.418777244773, 129.503096112448, 115.014212400827, 147.506434746501, 143.355013853474, 116.893877042099, 123.962457000181, 168.828048693441, 114.283196233966, 109.381810807658, 130.278286905696, 133.841164062813, 133.663233610612, 108.111685701782, 109.028170725479, 121.305623611596, 132.687954154881, 127.218808173378, 131.262282347001, 148.762771664259, 140.911685780181, 156.653413933484, 115.964958397249, 138.354708003207, 145.151075436442, 130.813651253771, 170.208767261758, 133.671065841513, 143.170136454931, 137.513027215483, 134.32736777982, 116.284439209062, 147.610460035088, 134.229864953106, 105.761468893354, 128.575393515779, 128.707706120065, 146.421034720749, 146.705065118145, 117.118278973582, 136.365287377615, 127.792757181662, 116.369742090789, 132.855948722309, 125.542337287488, 115.347323660365, 127.657356299967, 150.218640306598, 120.070850080376, 143.049718049432, 153.665756241891, 143.292603083852, 128.160629365307, 148.740163800323, 145.405902859554, 155.436080844825, 129.85985696167, 126.000725368199, 139.361559801012, 147.399570809664, 124.547804877997, 128.387546285244, 107.803881274057, 154.343649530891, 136.190107607132, 126.970586815623, 151.085746759265, 111.027115757493, 152.404055089742, 150.269658268527, 142.838327820893, 142.875879297191, 103.776313700214, 108.748200697977, 142.422220904342, 136.911393910924, 122.2379399287, 112.002607061824, 130.024375923785, 157.957307396172, 117.843264017418, 121.794259192698, 113.784808563197, 129.69896427806, 95.784721148627, 128.459138873841, 164.618340863177, 127.897057214003, 142.789063374951, 153.477241763754, 137.208381236561, 131.649743739565, 127.142189190067, 129.504107907542, 163.282375709346, 147.097015339828, 119.137833721218, 118.823575793625, 107.481789227964, 118.033900606159, 114.269732067081, 152.649809274137, 113.986960910846, 167.221409050848, 123.325140590107, 143.417256188476, 119.345904042633, 149.485889794917, 102.186646260178, 124.086955070897, 108.555638330888, 125.861241930813, 140.620321223973, 118.028142607011, 171.208097093294, 136.785180223467, 142.095592743214, 125.395946130146, 114.382975100278, 134.469725609748, 144.451750311933, 91.1125661549297, 121.822375980659, 142.802847691274, 148.712769160372, 130.077619451902, 110.779503323388, 137.334289606673, 136.183613672529, 113.219914123228, 112.719324276181, 118.871243847719, 150.654055974147, 126.552230448166, 115.449550316766, 130.082694509191, 120.658396181558, 155.242004905924, 133.251206751478, 166.128796760983, 124.792155258692, 162.438226153048, 132.165450467503, 140.519356594433, 157.727919803746, 154.054980379583, 123.847809826383, 97.2927310419311, 161.756230487645, 112.681772624544, 114.273470018345, 118.479880080222, 155.087110675159, 131.709310097133, 137.75012440325, 127.284591801762, 136.914438773443, 127.759876340617, 148.178333748595, 116.220293268515, 150.50681556382, 124.45173153584, 138.694297300723, 124.461779236372, 143.600025528201, 168.531560903333, 146.45983624825, 122.125283871556, 156.945934528307, 91.9097594193907, 120.141297724835, 124.985798150547, 151.328257561986, 140.933564287266, 148.389751477431, 171.73157197074, 104.462592935503, 110.816971577839, 108.4411266682, 136.301387127144, 122.683802595529, 138.256597537474, 130.930789697938, 116.381717749683, 114.996651307848, 160.583517775064, 127.045301865391, 114.558995172114, 141.746351633042, 105.938421925074, 153.614692440079, 114.447013941965, 125.844173462282, 146.17578016176, 142.274663990164, 114.219899541918, 145.071466309133, 137.590802622709, 122.447542181314, 114.41058537639, 123.188730129987, 110.339731429955, 102.893527703565, 112.656358743061, 114.294747576781, 122.303804849788, 141.493257184732, 121.241174794468, 114.486530019624, 115.08517479547, 154.446338225204, 143.353637111062, 116.680216823919, 130.226622486095, 114.561139866348, 126.528707330377, 145.613767305512, 103.851165276593, 95.8512111974457, 121.865179262202, 143.749595604692, 123.759579626372, 112.940447189305, 136.730746444078, 117.725442700605, 106.063420744048, 124.488145914957, 132.14238541609, 164.575091208107, 155.555931959833, 106.599019238661, 120.349367992604, 123.517018508095, 141.455863732047, 119.072014431514, 153.747602863189, 130.671476915297, 106.467276930761, 112.125063144226, 135.766309967277, 113.27021210641, 113.518954197074, 141.215666334141, 131.696429446067, 150.140481337503, 115.254696470661, 129.435765635581, 120.124959761165, 117.20529246964, 134.335803901648, 100.284291228232, 149.403772629002, 134.14563295632, 137.928505517118, 128.97133329966, 139.614407095786, 151.623545339107, 122.109539937958, 95.3332381994546, 130.034692324005, 120.220236797934, 134.402926580266, 131.984821275831, 112.577879854635, 113.146739272501, 139.605136003018, 121.356393903674, 107.74505923558, 126.41713344831, 127.545315327941, 81.1003753369432, 126.099924930715, 110.577480303972, 118.835828613347, 119.916463757568, 152.137919241023, 88.2375657042168, 112.579022595084, 140.195928268365, 119.649042339664, 118.601013126162, 102.819136299536, 165.250824716892, 117.820713630168, 108.359304209005, 131.75585037529, 123.10664386028, 130.496551153804, 118.7509586564, 113.192119691881, 180.547260531398, 133.643703028345, 143.442432119989, 147.087087756589, 137.155529461639, 122.261209476351, 111.94018353283, 127.68030315668, 118.693682877748, 149.242353847529, 135.427764594861, 100.543276146621, 115.258378432897, 136.386055852204, 119.376082875761, 134.012387295742, 144.311980510363, 150.8583917768, 131.164364177018, 125.34366514235, 136.404467719128, 131.991522051946, 139.997704491604, 98.6498014164041, 120.848216890666, 112.188937942846, 128.526364330822, 148.852333063032, 144.010965144844, 146.134022442274, 117.663941024468, 143.38825729474, 146.317460728912, 128.356442967251, 104.678295203437, 143.777436712275, 142.200956447018, 127.814115454242, 134.147721829548, 107.929068033493, 147.773196164781, 150.048768798352, 109.075091652126, 161.026687959868, 131.028981359323, 158.593875069445, 175.817037350259, 141.64592613383, 123.987259518906, 122.789140023495, 124.129969114845, 82.2311949432208, 130.699952791953, 145.514665891529, 147.497466984893, 129.005341220439, 126.003706896016, 117.887843914918, 145.364135872218, 134.169851710624, 110.117332016518, 117.10428491226, 135.148433032587, 111.47965911995, 150.595360175094, 119.44319539102, 113.381914093938, 104.431764108924, 142.79369035224, 94.9791023084366, 132.13008236178, 113.201212677228, 133.040496519316, 139.969070727589, 157.766534923295, 132.443928179787, 119.048785093007, 131.396699222339, 114.744350133583, 116.7417799964, 124.540435217092, 111.24592915546, 120.314254547196, 135.683713855938, 163.963986946221, 126.607426318379, 131.635575928073, 131.572579161772, 140.988392249383, 158.733197391082, 109.478769605165, 155.327704803764, 121.815533207258, 109.486110436109, 108.595804891715, 119.864019477601, 167.67497639691, 142.036262504049, 129.807022629585, 136.030130491899, 142.919511850724, 139.139430123802, 151.070199962159, 104.54136566419, 119.904126601916, 123.053010581936, 133.076104785532, 126.723839811173, 145.369010524306, 129.272675270966, 131.971600821434, 102.18869126947, 119.812372883722, 122.256795400546, 125.870944758897, 139.023224714326, 127.048448397697, 128.168529093068, 141.181282851817, 140.369983691583, 136.271462505026, 136.522460401693, 125.30299421254, 138.591789785614, 180.629832998038, 122.553086435674, 155.705823840698, 124.091584742405, 132.652220530309, 126.17295679487, 117.691568374541, 114.717195490675, 154.112602730786, 134.799015513456, 154.464550992446, 144.406379494919, 130.55497509403, 131.749134167943, 138.815249325627, 126.566408433411, 120.614906171696, 131.919594621185, 131.076020209156, 162.156061596809, 121.137340014496, 151.55742837625, 124.236617159264, 143.445168569849, 139.970747534997, 123.433605498202, 113.55062314335, 111.328977270629, 153.040124365025, 132.149677718563, 118.323544356931, 132.332240812862, 148.281607436232, 128.975655174145, 142.648021684554, 113.14353101451, 162.315169342703, 127.4745309764, 148.295011021843, 137.051557329352, 127.235042638483, 159.948250681608, 136.483755756599, 145.669302841216, 118.506990921264, 109.641288233748, 151.775292824974, 124.295776508308, 117.44695518289, 127.905627381442, 139.934682166679, 122.034473722105, 120.692773793878, 88.3513526288098, 132.916558257158, 105.111958435594, 145.025335101514, 134.569698767552, 107.305519370207, 126.614372020667, 164.098576917152, 127.201092814029, 141.407659884809, 154.380605433291, 119.323573817868, 127.83600541855, 112.978670197762, 143.633570645672, 146.783275069887, 111.78017953154, 130.433905460127, 133.304588744634, 115.671231815632, 102.332185748533, 132.716292072272, 160.783959689276, 130.913493118129, 104.540350568142, 132.816567729896, 134.330421263572, 127.555854044643, 141.854873303508, 133.846590201267, 155.649577994414, 149.428649294064, 152.155922384783, 107.790197071267, 166.1248228093, 128.064254309878, 138.364374399183, 126.836305885001, 134.30082741123, 141.252861244967, 129.22598289602, 108.372276537855, 110.455450939163, 130.258012953608, 133.34599851709, 120.943851441216, 126.074039451758, 138.348361452394, 132.746726591889, 141.031247964114, 133.462786598663, 137.979448472175, 124.274571304994, 119.18511108979, 124.012441810216, 97.969165147123, 145.896415459614, 140.070480677704, 130.929545918402, 87.6444096754216, 148.648077225179, 128.581625074019, 122.12771468128, 138.052432796018, 139.73054263675, 146.189357081809, 153.713655239737, 144.917326245849, 109.259196042644, 111.33188618366, 117.262622074033, 160.719627267958, 131.447083196085, 129.535832351461, 167.415275817027, 131.500616130195, 155.028493892631, 149.348352158607, 97.04151261696, 133.303980539656, 113.204575282333, 135.507907383478, 134.841105992998, 145.108442074991, 115.655824655946, 133.82435125515, 101.925885555633, 124.526847001089, 109.002745910763, 164.574255281812, 121.436518012567, 129.929579564759, 138.263990320292, 134.31624283011, 110.837794852671, 131.476776563109, 122.069006937848, 113.830827781137, 151.862942208723, 124.600014719594, 120.637469797084, 123.074978619372, 153.163508282125, 121.775009652272, 124.621470407987, 133.03251934111, 124.97904877882, 136.726039150906, 143.996891377993, 111.552405850854, 130.483239920785, 98.9828756993343, 118.896363052979, 146.772969286112, 119.190932503653, 130.509374939995, 156.669540562974, 142.069768172716, 115.262400401677, 116.576454089434, 120.176171650407, 126.485152477631, 119.009254057138, 136.435182186, 136.019978737931, 109.093945675714, 130.77487510092, 140.260891178702, 128.15819325696, 131.108798318042, 132.604357698634, 111.008971691276, 134.406100627939, 147.207811426486, 132.42293108498, 171.978980353231, 131.423095530197, 131.195394837431, 127.221135252812, 111.970171814705, 113.179781958374, 149.033960099952, 122.25078383979, 129.106497894991, 139.988924357383, 149.792894019101, 112.744140193395, 128.743961665011, 177.237261498079, 141.809880532363, 85.8470083409901, 155.93445696523, 129.91521350284, 154.200907988349, 139.886381165292, 111.218288240792, 140.400511842978, 108.102950668338, 89.6693602864075, 138.69516669798, 124.477209137849, 113.515420746395, 93.8605309467131, 130.842162915074, 114.317047556039, 130.282251746981, 163.720536168285, 108.620348907172, 143.031588674875, 140.205126377983, 136.833389129908, 148.179112395649, 145.544806595704, 119.615541263159, 103.096739054954, 153.92957565985, 153.441130144276, 149.637954428813, 151.135391108443, 160.615947266516, 158.691744953098, 125.313734896994, 109.097950253099, 135.849408419131, 160.083943223139, 127.851729896111, 144.966142976282, 129.590462104601, 145.676911544258, 138.514082027767, 118.923523775701, 128.469140279621, 147.340948853453, 126.14541889539, 125.074119115815, 107.635285264775, 160.468054557343, 118.481776225693, 155.661266090189, 145.800294757978, 117.391275708853, 121.39067962295, 126.522583028984, 127.197407453189, 138.98166925617, 132.009758250245, 120.817455869946, 123.697393850843, 100.737077965475, 152.946408526458, 125.386098913725, 140.745870585119, 139.447656486629, 154.418197422316, 121.937227072635, 164.741905199453, 104.289727688531, 123.939896996279, 124.647330003468, 146.795471193393, 149.877529007765, 148.455938351744, 116.35874342691, 96.8504871734749, 140.346854268646, 121.749898212785, 153.746234436774, 116.418805134319, 120.619360235782, 100.987981376526, 133.983759400547, 144.133990154425, 123.577716408222, 140.553648996918, 127.89547125944, 143.911200557734, 131.616237589268, 113.021872616655, 150.71058904337, 165.617724999096, 120.229894934743, 124.58732181967, 131.411874321071, 138.989161608507, 136.036340498123, 101.618602426341, 129.975655001474, 129.173638909575, 120.618445822569, 111.915425597808, 121.054130280387, 148.350926234875, 122.664734723547, 111.335762351073, 99.8981927327413, 118.922861923076, 155.627907041296, 140.58286480444, 128.717386225324, 127.154346381372, 125.716297687783, 166.310671568654, 120.271097700052, 95.1075185389767, 136.402717523912, 120.88176530836, 128.313435576312, 172.848517653612, 153.280404573995, 100.426241208765, 113.956322082347, 110.252582553679, 120.729747249738, 117.619895323512, 151.137444582689, 165.359988686064, 114.799505955217, 152.929410842829, 115.042102485811, 114.5154068675, 122.565204199917, 122.007332079463, 165.867618704572, 146.106456564071, 158.027985806572, 128.631802640339, 165.163004917323, 111.832494138129, 135.038719852478, 147.569896168216, 128.877025343772, 105.212129507548, 123.18009567472, 141.516087800461, 144.60105214417, 141.697293295712, 139.633735487365, 136.378987156389, 127.736339249985, 148.095550433258, 129.852742923207, 139.574022074394, 144.124372263808, 111.852336938883, 173.066390981609, 134.612989827734, 159.692194260723, 131.577595869102, 148.197214089702, 136.646012299521, 103.422618296037, 133.199737519188, 139.267269074144, 156.596232803519, 138.686767404102, 131.737909291925, 142.66285801499, 149.462178496176, 126.103282939804, 128.336008161883, 151.386962719638, 155.43024846948, 130.739716451622, 138.190682656092, 110.775353955579, 102.443623294773, 148.586158600213, 138.907981250482, 150.632300228412, 167.706474497189, 133.90203810095, 133.846256844626, 149.291442135173, 115.541249606813, 117.379007801596, 143.141792323676, 119.577742837756, 139.159780666212, 115.588347052251, 131.762345122414, 117.68790854681, 127.565598695022, 113.81267495567, 138.368852897695, 131.781359060583, 129.054683663355, 119.618196153097, 139.140134408904, 135.202933214464, 128.220435909629, 110.468435218505, 147.389805459457, 118.117220626949, 98.1197820874951, 129.442828055766, 132.044598274024, 143.40952362346, 133.696539328595, 117.563539466104, 134.825368035361, 159.220604195159, 136.581947462613, 133.940273033291, 129.190420098707, 101.371909143, 143.414758948205, 156.055832760277, 142.115004801196, 138.472409092923, 154.273646606082, 148.181454892728, 117.700551267301, 115.351645807887, 120.746616788327, 116.163100431634, 126.472328604895, 125.422863742117, 99.1355043553092, 121.265909677131, 156.768006815515, 143.38693610472, 140.224195318073, 152.020525500749, 128.830091728061, 141.423066648232, 100.451054903857, 141.634103751826, 116.345148695928, 164.159761835793, 120.340778503155, 163.236040507979, 119.776350335849, 160.25117013223, 119.407281847206, 81.5338239096563, 153.741004974308, 152.64178271011, 149.456244329511, 123.673498051184, 130.50954227772, 146.848999231905, 103.07791153008, 135.327147934369, 136.643738320019, 117.732843755924, 136.81511089049, 120.903799119796, 127.026048990175, 130.206217989244, 107.136850107307, 142.243765748985, 121.271367204024, 123.545597541555, 135.091404696286, 126.043044605584, 121.263529791799, 113.524279431373, 169.503728166726, 97.7898368525136, 124.166532961879, 124.963282748521, 98.2989339708111, 113.917592860308, 147.927145614077, 126.939587410645, 104.511918375506, 105.952850298618, 145.473853118227, 140.04641524894, 148.420664787658, 123.203598424553, 164.220867392019, 113.229927282495, 144.920317015165, 117.877241422185, 133.29451095057, 135.069029109326, 101.481404017624, 120.932775039524, 157.59430032932, 149.011944004039, 130.114904314112, 130.761380070708, 128.059387239662, 96.0510683699054, 136.179261479239, 157.355360915948, 126.868646462064, 133.074547507485, 157.096669266896, 138.630181965156, 148.751602504493, 126.153717405979, 146.2226923727, 134.264404905001, 159.19326402544, 110.532535210065, 94.0836382944252, 114.054147475399, 144.072477965801, 121.156047600521, 132.663037798654, 79.7028933731086, 125.202599484921, 110.93995570624, 154.146208611412, 150.126440689977, 113.517105474348, 143.695183942954, 133.324202023372, 139.559589281746, 150.39565321637, 116.958336514995, 157.248024983032, 165.667031778865, 125.658610194435, 136.509490435445, 141.778449971982, 142.081576444993, 136.265839259498, 150.627363835339, 130.979171809426, 145.718075011756, 133.949974521435, 133.607908290473, 152.390807306262, 143.049924392538, 124.762887031276, 159.833802478755, 144.308878330168, 114.846001032293, 127.429618726183, 125.272461258166, 142.89865993368, 114.572280458631, 115.914436638199, 170.325533770576, 154.323127131503, 124.373246257756, 125.236719042824, 117.369396084875, 151.122316646698, 132.102866181995, 123.661687519588, 122.716930001269, 143.998714815112, 135.752052509193, 116.494272808215, 146.886996391842, 112.100546662906, 145.233442738624, 133.028320771202, 121.42029163771, 139.0555640045, 139.245830376407, 122.10276803624, 141.209261478952, 163.703686315076, 132.533513052402, 119.608714068185, 117.341456416357, 111.006619538517, 127.983108003116, 127.692507376325, 140.246395080946, 127.362847471003, 148.486351229612, 131.634098043957, 135.885640973335, 159.932978767593, 153.243196228743, 173.255345418724, 144.676855259656, 128.253495744607, 120.110330973032, 152.078029690556, 109.574217139863, 126.861436071565, 176.317606095712, 132.039278537996, 96.6414217594844, 113.838198565143, 139.05549164011, 127.913490168761, 129.800652557127, 145.245756285637, 145.795015690683, 117.683033937323, 122.346959103808, 120.250560240481, 160.487812067127, 132.106992026161, 150.094129373016, 121.458840511972, 86.5770727389149, 112.195532687102, 143.63170590059, 127.169293702236, 129.315125014067, 136.51880632894, 98.5377153263427, 134.833600595696, 141.232321086819, 107.850905017128, 124.708928478741, 116.917714318358, 139.463085220202, 146.010269468575, 128.891067923906, 134.538615495508, 140.141032346552, 137.115479635012, 143.237086169504, 118.59840436528, 127.002368851642, 129.186159226747, 128.324998070743, 123.866210706003, 128.936098658618, 133.234495967491, 133.134084536733, 142.017210953227, 120.847368992412, 118.508532195303, 107.854838652632, 144.004459379776, 130.374517765984, 147.477229958862, 110.830839478855, 137.479616897802, 125.30938762446, 162.577030230256, 144.103926696265, 74.9437121335332, 141.635757916737, 108.360650528437, 149.622206283825, 118.906085847521, 139.825313079849, 97.1061182969454, 149.799335002341, 81.5256651535263, 113.040475775167, 133.878494360528, 162.78266034002, 111.48047338446, 118.784797263506, 163.530398378164, 102.499099425847, 152.549118948623, 108.157382068186, 109.161175777612, 117.122241653794, 132.407903720247, 125.811542825533, 173.677644895195, 146.540078957119, 126.848919508557, 113.582297238776, 154.168827208016, 109.29662640567, 108.237807407104, 125.913836570093, 112.317999516022, 129.042668250498, 108.865224303782, 107.32308046439, 145.313084328623, 123.137379912075, 182.150094986604, 148.121626451302, 128.046799992915, 157.045762354093, 129.976613490528, 131.18655659495, 106.651278064882, 162.920684001645, 119.255259662321, 98.8493670440865, 139.836483821369, 106.48940017166, 118.540431493325, 135.869094937971, 162.869616469433, 150.306016532956, 132.599268980023, 139.098149222094, 120.459358491001, 129.53428307737, 146.367465852834, 157.150644141851, 121.269343028632, 135.250155199497, 123.677078470904, 115.097312624604, 141.952244734887, 127.014703369458, 139.798500070566, 137.014139200424, 136.084783012835, 126.416153127022, 136.384632535054, 127.932454519787, 155.65078837788, 116.546480226283, 125.847297285691, 114.752205122119, 134.891024077283, 125.344019089983, 128.799700656904, 128.648311760948, 141.228122553543, 156.657817703381, 127.514176134284, 146.767951448473, 157.603224345252, 118.219865738168, 120.860280573707, 155.286493475189, 125.067509554744, 169.203948705382, 124.510371534791, 120.438847214249, 136.438045502711, 151.184240087565, 140.965164823775, 144.205748145075, 120.439697672825, 124.379767257378, 121.514768426653, 172.032964533648, 133.894169347206, 119.482432277831, 151.437317735531, 119.68313389389, 118.450712491892, 136.080045027925, 125.715856736723, 138.916251040677, 128.352279852515, 124.982887465232, 128.088313279801, 119.598284037931, 111.588457356984, 115.040007563798, 121.74501971282, 93.4635968223032, 133.518407113667, 112.879207096835, 144.158422431564, 126.526142648086, 115.606702449507, 163.242811196428, 116.679263871041, 154.601535432099, 125.425804410391, 125.024775813992, 101.253875264752, 129.459714310963, 135.241265689533, 126.206626563543, 94.7128669124747, 138.17307574323, 127.557983058043, 153.891180683063, 112.436138746506, 170.524575309626, 131.53447812092, 143.832544547678, 137.808053918182, 140.309462297196, 124.808385530605, 118.893682464746, 121.969405384649, 127.976908856406, 126.757822222108, 109.556645790873, 138.159423582751, 120.542992674749, 137.604974512183, 145.52041683626, 111.882583868381, 102.474745777496, 108.686146991055, 140.93560592544, 120.044546130841, 148.796358364751, 127.634047357717, 156.064214309272, 117.794730089269, 129.34228029967, 130.217837297295, 101.305249131959, 112.849864680086, 121.973525745714, 107.735551539066, 129.788398174871, 133.112185360804, 107.494184080469, 109.544543125755, 149.9467631001, 137.892006089633, 134.254870433435, 138.645628568213, 128.649655415924, 161.726459461047, 122.189696724329, 133.446101968026, 130.403792306839, 103.685928070611, 132.617573594912, 110.395880313946, 119.675747544157, 114.537439671839, 107.366290334965, 139.686859100289, 125.85221597266, 115.778735994026, 118.07570924357, 131.37847831511, 134.307068049884, 120.051363706488, 115.331867463924, 141.124432688292, 122.975413555335, 142.810119938359, 143.299664018748, 139.476078984256, 134.784924568326, 147.451177768129, 170.278196079966, 132.039114873271, 139.1555947163, 118.643255967499, 120.025984231238, 143.561319187535, 114.280335920538, 162.002906967506, 116.568438636321, 121.726969585397, 143.81282403067, 140.105914687756, 136.013875341013, 109.037063312358, 132.178438607548, 115.125901645242, 133.817173818009, 120.615659916567, 94.942339032876, 158.816378713686, 137.159903284303, 129.03344985125, 133.27497202121, 143.64139001564, 152.654765184216, 129.879103831263, 149.856176949023, 109.31120243346, 110.596581146766, 134.977805930129, 148.903387506514, 130.360050641901, 137.309803950913, 117.057796701551, 131.290760518095, 118.317833900351, 135.876030620629, 147.410644833522, 111.044376174685, 139.631296049002, 123.816296745095, 126.587657545939, 121.374185158683, 105.91395784924, 113.182466775455, 95.5437367212496, 135.899774800183, 103.913332289302, 133.389209844758, 140.939314884815, 127.879052714907, 139.20846304004, 132.708961670071, 108.134878798855, 100.100669868041, 175.973273402251, 141.60841825909, 134.447747045046, 136.161233597881, 147.217841825206, 109.081274371077, 121.391612469029, 118.816999711602, 151.842875787968, 112.798676781268, 107.679590123083, 139.74421637374, 114.165449996822, 153.18346578299, 119.115640619465, 144.522046964387, 102.408148377754, 133.525434322799, 123.015592178764, 133.194072319389, 123.84761604729, 108.443277670031, 125.703466248278, 121.878101120084, 119.843433752481, 128.946050698916, 135.865705588189, 122.206221047663, 117.912762915137, 145.079605145856, 113.647864940199, 160.476231889913, 152.011662228531, 128.745571881565, 166.376742879942, 120.52021133786, 124.611331200916, 126.928303149409, 130.494041750567, 128.918036407928, 131.647972796321, 151.263306473318, 145.262560369957, 121.292851829224, 122.58924079144, 139.625471513455, 150.539989242965, 104.479142435923, 155.436783118245, 135.648546019784, 156.519936036629, 126.584316896727, 127.251849884523, 153.23062861228, 130.127495861877, 109.335592331919, 130.679763940084, 128.414652629264, 114.445345090293, 105.000980576223, 122.835422999436, 157.172040789088, 110.228832171116, 140.449240694961, 136.984958472841, 128.686121863507, 138.766221586575, 121.297660382037, 154.819277641903, 146.018863217913, 114.730946546295, 139.94617567801, 141.664479436168, 91.8295833620948, 122.311315336403, 126.24559891843, 113.019527145245, 125.036276925032, 113.639941073127, 142.830154541028, 128.386422447854, 116.851692403166, 104.295178353058, 113.554242868251, 124.640113417431, 165.301929997317, 135.745311517658, 119.10353416506, 136.429153777852, 148.43200931377, 168.530813329448, 117.234456378674, 158.419268212868, 129.811862805945, 135.954500481814, 114.630162838568, 106.863220754387, 133.554864383254, 119.271666480502, 116.103769628641, 130.713002203689, 130.343986337076, 144.774081066554, 140.063442248624, 130.116945039044, 154.781692754514, 129.919234093808, 100.783618351445, 120.876993545712, 152.813289543317, 152.675001308044, 135.459381358038, 165.967938957239, 122.115200944376, 125.162850420078, 138.254298271308, 109.683283003329, 130.354342465447, 144.413742236427, 115.668333686311, 115.869012018287, 120.361398043059, 134.947564566951, 157.045210437904, 155.132862558663, 101.268554247323, 160.309283393066, 131.093052768607, 122.428317368234, 137.365757678378, 128.459056366592, 123.685048757912, 137.299433737963, 130.716272752818, 100.003704811749, 149.712629174442, 157.551992454332, 116.389124361318, 163.054012950202, 154.275527987907, 118.797081787181, 139.328732137102, 128.020113456292, 137.702098564102, 134.41124098948, 135.697509800777, 126.66337126166, 124.689140777675, 112.088534000676, 133.166892173118, 118.15695250402, 117.296576266842, 143.796501802746, 147.124242442679, 150.723397436993, 119.956532750944, 146.337009803885, 120.651003857483, 190.814098390886, 125.291636162133, 132.756672830169, 122.844521616771, 127.007937279576, 151.526449047364, 102.074216803413, 116.594511093794, 133.471706280056, 123.922239138989, 107.55948745243, 136.747301987431, 110.096105359464, 123.00156034323, 114.626086553119, 147.702634981151, 145.853181664029, 133.705641501117, 132.617055221852, 121.245414556585, 157.840776550665, 135.38977792168, 100.097746686895, 97.2146217500223, 136.249178712838, 128.587756443403, 133.037076021943, 79.1798761074089, 143.265689752139, 152.005710455524, 132.767359884954, 142.258199341241, 114.906832568114, 134.638224104989, 129.338472489836, 142.29389542543, 132.576826972951, 118.043799928788, 146.239196346559, 129.078904498039, 127.52232319875, 133.914183048743, 116.611593761217, 109.409689011835, 127.800735149868, 140.498146146029, 128.94307139851, 142.334667996538, 141.839318431057, 136.684724933059, 124.415363408028, 114.231321352584, 134.437143489692, 121.913160011108, 101.017956976795, 125.338261582724, 120.966229810996, 128.377778363176, 138.914275721247, 109.636815242797, 141.172147100927, 152.575648030949, 144.708455126861, 138.481674545691, 121.108754899456, 158.229990812727, 128.779582982108, 139.435964147531, 124.381980007256, 147.585815685121, 149.892606266366, 129.515625675817, 152.053782850056, 134.753837105384, 142.23396055493, 117.62732901415, 139.85948737133, 121.338416840813, 147.18805219076, 130.992743273822, 131.360590504017, 116.677223478588, 173.24726001883, 117.161521131149, 156.446768806605, 127.188544571454, 128.878571188338, 128.232482297171, 122.824223920896, 104.901549287833, 130.978495035276, 120.672533932204, 144.598261143851, 147.633362217776, 142.92506789395, 100.477695839953, 137.279549834195, 115.241860491089, 133.691388343971, 126.190593607905, 101.933071366037, 104.234178123509, 153.14727779608, 127.578973006439, 126.094378031058, 178.810533622424, 127.643011744017, 144.708888892263, 126.445667175728, 119.323280279529, 128.696116896998, 138.641136396008, 151.561427340585, 76.5737636348005, 171.769713692209, 127.997553071138, 153.004919990344, 121.278949176561, 123.689608030681, 123.334898316796, 125.82291927015, 167.980860076839, 141.26200445425, 132.898641228069, 148.207754841184, 122.72330493569, 95.464342362752, 137.395503530285, 131.114362010436, 113.979733316739, 143.488794357807, 134.898187284733, 154.604783375758, 131.215893488848, 116.692262762119, 114.895503381747, 138.092391042651, 126.68388031641, 117.527153757983, 140.272502124641, 125.045887936267, 138.886532303068, 162.262029243321, 122.433752765332, 144.263265053285, 158.195864344876, 129.799827210432, 125.706106340392, 152.911417617216, 101.603912822044, 146.647802730464, 164.330716819976, 97.0680962345115, 107.027796828943, 163.188309035403, 136.52748066395, 133.306779165576, 124.919632118706, 135.341739573249, 119.114589651847, 136.548387748579, 132.581099918747, 93.869776081161, 114.84229719788, 133.261493769104, 133.523306171769, 137.512540148682, 105.208643660129, 127.066082940184, 167.291395779546, 134.246654387518, 156.070605929832, 102.859104894547, 108.151441772013, 135.878801911131, 127.094905738753, 109.228817194773, 111.190146432893, 117.637929097849, 150.554521659983, 129.890498605107, 132.509575659925, 133.15731575933, 102.419404044563, 171.85785023252, 127.313129496623, 131.20407418479, 130.203346916335, 119.458436895343, 106.285394011524, 138.415117435637, 126.05664391131, 123.077325926307, 131.516635857425, 121.466441079435, 138.845932485991, 129.092667906057, 169.166631530606, 131.360102700207, 150.549814378924, 100.250425322408, 140.118508027951, 120.064426560178, 139.918297266031, 132.462435830514, 106.602732263018, 132.225992291035, 140.646289405525, 127.436766207815, 116.1113770659, 147.947256343403, 132.486960445451, 117.788708135053, 127.226820599814, 148.779275716473, 106.951195802564, 130.791573080419, 142.878423349704, 120.351302637136, 99.9049412452189, 128.088583232673, 134.219832740139, 112.877893167469, 138.97708708991, 116.118903979352, 129.961022550268, 128.413963015479, 120.098209905881, 125.657649165247, 133.621663500871, 151.710837871218, 137.636807323116, 128.358318544673, 136.618593959634, 124.086245103097, 161.605041219525, 121.825182343146, 121.730799771841, 146.66224935879, 134.935794825344, 160.581674010724, 121.808243917867, 121.286218318567, 85.6574862727041, 128.305644748004, 110.560852759427, 108.928822073963, 146.377343788602, 108.468624533813, 152.295096548129, 142.896200954916, 155.095210282381, 118.252721148795, 110.628817576763, 124.097059247615, 146.298979364585, 110.328210285742, 136.849134325655, 141.657277606701, 113.70799771507, 136.115292798804, 140.874457804986, 122.076742481214, 143.636497611525, 117.777114139481, 111.608533233734, 129.829109719842, 125.905909692108, 146.37943587169, 159.046622529542, 138.117377400062, 127.884037549572, 128.382178324543, 141.232552696467, 134.090736821064, 103.195120497626, 112.596677209573, 128.19218939376, 112.223171287292, 141.01317673404, 135.245266695306, 146.174744078513, 103.249843165517, 112.110362820433, 136.626053698829, 132.887311742728, 162.610024356553, 126.942244627983, 123.451212419, 120.951675633781, 118.914272823556, 98.9443400710278, 123.926943243535, 107.693728931684, 131.54850403579, 167.720972559194, 148.196704126563, 109.17784169817, 119.154474760687, 108.551806465568, 119.054520850105, 121.331286200731, 109.606589163176, 120.172081905505, 137.532407745198, 137.798826313484, 146.094467411399, 145.133586477513, 120.963660501706, 123.982146697281, 125.247845424471, 112.864231221273, 149.52392409649, 147.084977160413, 147.908961114229, 112.764741300688, 135.955639428299, 155.228128288689, 145.714031668902, 157.156525970567, 120.457510607801, 150.325232517645, 116.370234041919, 126.764686176098, 134.464916449194, 117.732265261562, 133.296019931281, 116.191047444452, 94.7995366477476, 138.577688982455, 124.776311224006, 117.65962175061, 107.209191710853, 109.705554837013, 125.078762110343, 104.715706792975, 111.459532382319, 123.592583014942, 121.691117750671, 146.814030396291, 127.888645778347, 108.486360937615, 142.45342096111, 110.60931650685, 126.776263475987, 134.58221705614, 140.983516498379, 116.42877574883, 134.99180881852, 96.853201564504, 134.463488065118, 146.354726678583, 101.442471212031, 144.612813724793, 145.719977023326, 115.775053094638, 161.83745179297, 120.556337109491, 125.459716751489, 156.414210241243, 142.500911554003, 136.773776756914, 125.826602349515, 117.806722996659, 129.047818011669, 137.661623469274, 112.314175552286, 157.460739554153, 119.257783989833, 119.631149644067, 114.893262692356, 124.318409665383, 127.883505846264, 124.51526085166, 137.93321704384, 111.706831555168, 140.22446537662, 148.612197372917, 107.615410959486, 110.517849776071, 170.034989036447, 102.993063147979, 118.785065786609, 117.949336148317, 114.685703629022, 130.117705357296, 127.204758866294, 134.501862784646, 130.422503122584, 146.264216958243, 121.207699526529, 160.624627871276, 145.795659769839, 120.307026321243, 119.795148525416, 130.550981282768, 137.419039415809, 120.098282574857, 133.602923514596, 159.901981335635, 107.247090946136, 156.709580426614, 118.424576069916, 135.716361757508, 106.341503200822, 136.12484439706, 138.763259389688, 130.731660026164, 130.77853450528, 121.917873199335, 136.272309799005, 113.06942367236, 137.62385484464, 163.272995179667, 130.22263054039, 119.85916264604, 122.793182174673, 128.351209493943, 91.6812239716064, 134.258155985203, 143.521596094395, 135.079540599627, 132.100241105737, 128.208465665815, 141.261626885032, 121.025568646917, 176.963595865479, 130.923126359025, 120.407638489198, 125.26618618095, 156.528594913593, 139.43779259549, 145.813774469574, 136.540773580266, 120.869556959085, 134.47689556309, 130.264622756977, 96.3505589884911, 112.567351791477, 126.443545268931, 117.653095098927, 157.524293681148, 104.4226910589, 113.607135862402, 113.004688826164, 106.376325788305, 126.002479421862, 138.441582015499, 118.340064769591, 133.137666168387, 127.307329170389, 117.028834622948, 149.286570740127, 119.642530376919, 131.58931851151, 127.498473254384, 151.309320008816, 125.816764408035, 101.579046928347, 123.144009721065, 144.714069890569, 133.059726571119, 143.077869247009, 129.065320766479, 110.247691418462, 123.479973436265, 146.672380906631, 137.352534973225, 139.838319340058, 138.923899512551, 123.675247136316, 137.634459162415, 153.987593388632, 129.368532452313, 106.329451354015, 119.562202742454, 84.1947420127068, 102.106582817887, 118.853121383796, 147.10863036379, 131.013391695504, 117.718548460027, 110.126193736145, 121.126254930757, 96.2323892126858, 115.90825816547, 141.589147828491, 136.527964278879, 162.842084283447, 130.503687427994, 133.210650659096, 135.976696984281, 122.194618567523, 137.188138231357, 123.791847560615, 139.80842545796, 107.143993627455, 129.681042817425, 136.923200985083, 109.530589357347, 157.058432024148, 104.97603633139, 124.672088616141, 141.742350792208, 140.549327831685, 114.073875983464, 123.703644808805, 140.408858200044, 98.7610896277911, 135.965273620434, 134.020757130531, 146.988870030377, 121.297492000956, 129.440014423752, 136.522187432252, 104.33844939665, 119.530566908807, 145.339542943721, 116.532605300192, 104.844954665729, 123.072866358259, 123.724057688602, 139.184508881728, 111.679271021321, 135.687957709378, 134.740365329864, 140.998163684595, 111.139555718525, 123.373330286273, 109.855666360807, 137.858256937923, 126.559326331047, 155.618283562106, 126.186401446848, 129.646564214761, 135.829952299551, 103.10758132968, 141.350266519084, 132.141470423779, 130.706318151908, 161.064238072756, 148.847665214944, 152.053324414776, 136.499452837449, 125.990502094856, 139.220875406952, 107.655594429194, 136.970536571286, 154.650543817618, 126.744267902118, 167.180195587198, 138.099360594829, 125.467725450684, 109.819436256962, 111.297240690735, 160.64774983426, 109.851493092793, 118.653224328895, 114.271447546086, 108.888778548593, 133.356885640748, 146.323230361663, 141.402598003889, 124.57360404201, 137.922276872606, 102.442326713971, 97.4389907097179, 122.556630184917, 114.330369921451, 84.6202779126341, 150.495520090201, 142.447801152751, 126.901737699425, 132.251768181759, 125.472373885013, 129.282277033942, 159.044196741405, 128.50512401044, 130.027895104539, 153.293929784614, 140.648391706102, 130.254260570962, 147.304488130597, 111.089767435518, 117.115285683103, 123.754539889128, 121.009104239577, 111.235926450089, 144.658379695654, 111.557916701005, 120.63332820767, 117.999961270751, 115.408218001888, 116.170051720884, 126.477694671688, 120.053903455614, 141.875047158108, 123.28636809835, 131.807414195166, 136.244568875584, 162.47224914995, 137.345139500149, 116.860626865438, 143.411306917227, 115.300500698052, 111.000441757799, 105.050131150751, 138.530284611364, 140.478407542919, 133.308896976072, 139.748017797247, 146.873320590165, 142.405127882807, 157.176841912923, 114.627765209937, 120.262041460338, 140.212837260405, 117.229286874418, 116.90243345858, 154.027693704272, 94.8053136123879, 113.270183992982, 135.141048673317, 126.817252110943, 177.196683085125, 141.361311915618, 143.04113822106, 119.359125865639, 121.068315883594, 109.800741641518, 103.724173095661, 129.766636677837, 121.733357684154, 139.045461213442, 106.868335999955, 128.65495080429, 122.802700611483, 134.829349264928, 112.445071910233, 122.210780644358, 98.1212256907133, 125.120530598143, 151.413574192458, 131.308888277396, 99.131482724467, 153.643377440492, 162.919154837134, 164.806651643194, 101.679896882326, 122.085043192437, 147.092809026882, 157.874452838205, 159.435766751326, 134.097340485623, 126.870162886289, 110.158296361097, 120.457964539258, 115.551140208408, 161.646650544127, 144.577449043138, 140.38745102376, 125.580477222171, 98.9964826567812, 159.14906863883, 141.600149367479, 132.917012763302, 113.758972989198, 132.371293098584, 127.074616192477, 137.916438776558, 140.723437065865, 135.395816187197, 160.192865030689, 126.374775439015, 114.938339383531, 142.156318681565, 130.092302181166, 127.499997046689, 107.182621274281, 130.251459824268, 155.173533454027, 140.065431155347, 145.046073545319, 117.513649185749, 135.116807652844, 149.945688709771, 137.557528709245, 141.069988846849, 133.367945011963, 113.939921850406, 127.997895011275, 114.903604428285, 99.2314489822103, 114.016343552866, 139.193384428608, 144.169945491426, 129.457265219421, 103.526707400176, 143.932200633242, 118.455752015147, 120.896300916556, 148.442594575494, 126.449868729476, 122.738691752893, 133.019669285647, 146.713447327126, 150.137913834682, 104.408234842641, 138.576221830396, 106.932500421705, 124.202956382412, 160.542955209307, 117.116689179412, 117.99720721339, 115.343470559085, 140.735536653502, 147.482554944666, 134.297433406284, 141.15851624443, 131.780705056548, 143.213599558966, 112.922104413501, 128.267115176559, 137.442238026544, 97.984083974029, 111.34184720223, 89.305489246251, 125.458402923911, 134.71921631547, 147.417367848818, 138.304452816506, 141.065614793817, 125.80343971393, 104.905114700477, 107.326408738983, 146.984166933082, 135.48633593075, 105.510599481121, 117.871758630565, 111.413259487198, 151.878761150607, 123.721925758617, 118.402528192713, 117.361045471572, 126.462522615476, 96.526911116087, 134.524963422629, 119.903743568901, 131.372318114509, 91.0977904634391, 124.492776508146, 125.0128569028, 102.433876068449, 139.108229383835, 156.85436698411, 109.327233672899, 128.860032723017, 147.41789683146, 120.784185196837, 133.029652468727, 136.644276495233, 131.122711312274, 142.812207413261, 131.618343701695, 158.615734030941, 138.354432328241, 136.909955155619, 121.881034728428, 146.429273025793, 126.706904203205, 122.764113593719, 145.030484126005, 151.897304566379, 127.20898349458, 168.571780974702, 133.951892487776, 115.586525108945, 126.44446789092, 128.912105762071, 129.870725841246, 141.692213756574, 129.239391896151, 104.064601371329, 112.26187291506, 126.634022947334, 120.885278574731, 111.817571180454, 103.92512214674, 119.299338436014, 110.13588334031, 130.049867113768, 126.64273741726, 142.073803168977, 140.378316457516, 111.144262737973, 107.741963303099, 102.937400744138, 119.789713631999, 129.80621621553, 158.256078283664, 150.696057915377, 157.465720516555, 144.427286877733, 120.139560828469, 138.670099686132, 137.491424750765, 129.939541454312, 145.409336429939, 124.249613408464, 157.106796468299, 151.090515843441, 152.343993671201, 142.997504524349, 130.482153240428, 148.490262110764, 131.159464470769, 116.669997743453, 155.93455891245, 145.204961187479, 154.445742788904, 145.365952558309, 104.777091361523, 143.817470413362, 115.936014362143, 128.587738622717, 126.701100942781, 121.997105676969, 121.19337601158, 100.601523092376, 128.092958345935, 147.925214882236, 107.792601677892, 114.056495926879, 124.949544579714, 169.122998470152, 142.973836914346, 155.527660436224, 136.627093750631, 146.805297668601, 125.459877383688, 118.588804762892, 144.553918548354, 114.660158824348, 123.95144962491, 134.426439608152, 83.4273653700739, 150.104791884985, 132.291134697621, 142.057612115851, 102.635817699664, 138.315857800784, 146.303649880189, 170.056204882592, 109.953667144998, 135.58500290857, 112.673748159094, 153.78422121431, 113.049744102255, 138.869815201187, 149.381851499432, 86.5976177801608, 142.866748602368, 99.1802777122282, 105.058280427953, 121.318686770917, 151.929885110105, 130.012922622389, 143.494064690535, 136.973304445406, 101.355108746891, 125.056318608813, 134.396980777189, 145.221156340452, 108.292159464226, 119.163460009571, 96.8787683621536, 144.457372130485, 157.895574655713, 146.74058218754, 154.867946536323, 135.620318016262, 138.046084560132, 155.614749456313, 107.183739574851, 154.79422297003, 123.31224305451, 122.75829165893, 143.017912545373, 125.235534369982, 144.437555507097, 142.119905889682, 115.164137507466, 113.401642531468, 109.668386342236, 88.1080264914004, 130.866222816846, 145.295511846597, 105.192285772862, 82.1269843446053, 159.023446403017, 153.426008758261, 127.645961621109, 137.131267229494, 118.36236772288, 132.887174406871, 120.002896133079, 132.237928089621, 100.111947576048, 125.521264615687, 144.928324492538, 129.06496238933, 155.896763492311, 132.851738232166, 144.50448723005, 136.358633817767, 106.931643753982, 115.197502017283, 133.821472098548, 131.082512707944, 109.776499485037, 106.192958649118, 140.215994514905, 139.733694628741, 162.863016520987, 133.358473103485, 139.578583322796, 134.1600889893, 108.825726035707, 124.017318180513, 127.844260553659, 128.086572308695, 140.986378859366, 136.725795948664, 152.724610815012, 127.776701670095, 113.037452045684, 131.267784513934, 133.623008775475, 149.679241375661, 139.359488334422, 112.247411496768, 88.280016045482, 104.414975358578, 134.681739941399, 114.70181847397, 99.5978508433897, 126.950659778351, 126.236227563423, 106.452363615587, 132.634212825328, 138.503877795531, 151.179660792526, 106.803737795884, 127.61502250363, 144.180498158282, 139.813403645126, 119.466517886039, 135.326005196983, 128.833764765888, 130.048534137623, 160.587969659311, 114.139373678054, 117.027430550811, 120.763900438034, 144.804617267294, 129.470291582989, 123.016822039015, 122.148713475137, 145.902522657541, 158.258324460428, 143.481565286067, 135.246410515018, 110.548984608838, 131.29411587807, 121.634071691868, 139.971160025308, 133.676508362509, 113.449980790714, 121.389938220114, 137.995357216593, 168.52917117403, 121.221523128704, 149.226913490698, 123.234734494645, 117.666233175916, 143.073029165894, 89.618019087845, 143.390403297843, 124.034786569214, 128.406730253845, 125.31131964021, 105.887624797278, 137.37662175438, 140.646423431339, 130.2231515549, 143.282436776959, 125.154104602346, 106.604447055415, 107.111104037468, 113.809806042116, 120.771852866885, 114.243032194571, 120.05115406283, 94.8655259276732, 117.766745500673, 139.027242069523, 115.274117455082, 133.004717750918, 132.25025696813, 126.318404919173, 130.946145139149, 133.089903209034, 146.049233275266, 136.668169369557, 153.879361271159, 120.349994701333, 139.927087991482, 170.729339396303, 144.390289723017, 123.034075121157, 122.983666667793, 119.269856110912, 130.781266566781, 146.599185595056, 136.066065802713, 139.542820102709, 153.717047530748, 121.947837770333, 126.923715783841, 142.655750497831, 118.712421837907, 166.401215258348, 114.005392972897, 155.457466660486, 107.641896149738, 103.011697377609, 156.111479796045, 144.197748187796, 128.421901895726, 125.613960957262, 101.010424218006, 120.721665275116, 126.102523672626, 92.3857349861077, 99.5068461222363, 106.791820623951, 112.647970832133, 117.033727295121, 104.818589795431, 145.850307208423, 123.55757247996, 130.372477400881, 158.81582740983, 120.948218116517, 120.680496264635, 143.766667865209, 131.207166241101, 148.927618061646, 136.50561628782, 122.412626422459, 147.060035539571, 101.789618822758, 109.317423219971, 161.388097749807, 136.731396219949, 121.058230930846, 103.910504041661, 129.056318927848, 135.625642468448, 125.17442338185, 135.71328024758, 136.019074656935, 116.444686369834, 153.092345010528, 136.710488677123, 110.491029465863, 113.375035878111, 111.717793426931, 96.5256154943821, 116.552688132737, 148.918972477538, 121.39768743073, 106.006943197446, 148.582800971353, 137.469050154675, 103.873999950058, 140.640957236051, 135.220006372866, 130.458318429378, 124.060209827694, 144.72027131294, 126.559216772611, 133.169710595631, 137.262934369711, 112.318772300947, 142.936229782272, 129.06098493401, 145.575777957821, 113.933393913573, 123.68396271754, 135.0104024599, 133.814124210922, 136.921134187598, 165.970840017134, 148.292837230332, 107.573947550069, 85.9496289198487, 123.196935623845, 99.0079690356697, 135.381954911751, 94.1651440693633, 119.328816348897, 144.396154584529, 90.14980606297, 179.039226860854, 120.779591177033, 143.219581290629, 131.946399496076, 119.342113027173, 132.443524119488, 134.831954384237, 134.266780894016, 107.837441083168, 137.700923943357, 112.576774195295, 143.060597107326, 139.89003610751, 120.362836417062, 112.669560105776, 128.050224589112, 140.586974637232, 116.117279395727, 137.23357703374, 102.659610020514, 107.183458594794, 138.116570801652, 94.5947598973225, 148.290128635688, 131.048545795725, 137.31498554309, 127.794582406426, 119.162554522202, 143.66152377913, 129.100431333657, 144.750868844782, 137.685737639812, 146.034932421253, 102.5400900721, 122.469532110112, 140.241694068172, 117.121360856188, 131.713549930955, 150.597907920678, 127.849321297337, 128.616243069339, 131.354236445655, 156.14918916694, 110.054019841129, 151.732802118019, 134.613774083815, 165.390755496629, 126.968908940719, 156.346436953832, 115.031846645771, 148.406318476944, 146.834199228851, 117.052131080708, 160.081212211093, 142.987235497336, 146.400050336282, 153.087048972001, 93.8851925845065, 142.431745297175, 137.359287835254, 124.039331226935, 108.961845347584, 82.6325872804573, 139.898661542757, 134.748272932577, 168.166500578533, 157.932068448847, 120.807189511411, 142.812730206804, 129.559518819266, 106.748095374174, 107.002354639071, 119.412393742016, 118.195191874186, 116.693940850172, 158.485528588633, 125.16316591152, 128.478720243758, 99.1819751152404, 106.116193368208, 131.645472044728, 114.66479348739, 135.149432461366, 116.924853017049, 98.4596429230707, 120.712624990551, 129.906448168138, 112.674797863896, 123.251546089631, 121.35751404773, 112.295865493466, 132.406488707177, 147.165314627752, 113.484300157275, 108.046807854153, 118.074148715217, 122.975872056111, 130.055159838345, 117.46370587665, 165.691680999863, 130.143258099424, 120.377347886582, 146.04302826826, 150.708973511917, 146.059066963817, 129.905274904099, 139.684547286547, 130.553194707829, 121.621816419998, 136.15322171519, 105.147950168628, 128.216415292326, 148.870314743453, 127.324550926011, 113.115163462536, 104.612268287915, 137.741771977318, 138.786836875243, 137.066507354699, 116.324671800735, 127.181482715285, 121.448787187165, 149.0566547552, 156.406938381282, 110.403948578199, 151.409391132625, 124.042143613107, 123.923179605746, 154.309989029205, 107.524620774161, 126.84338587941, 130.850979712331, 111.262877173578, 161.2900501268, 126.469714107821, 160.937416125105, 153.748290546369, 129.782964300767, 112.172726290253, 157.115744797016, 148.895354601097, 110.376613469243, 148.996588380644, 152.48668816051, 151.081057869247, 148.099278835093, 111.411383152309, 141.107518999697, 125.669486040583, 122.556905975128, 117.592773054964, 138.601756463445, 146.589290082846, 123.556560685506, 121.778644519027, 148.584094905643, 115.595725578176, 137.97701537388, 112.695278407658, 140.143779141724, 149.25407619845, 157.478570735309, 126.075006589538, 127.913120628639, 147.269758923688, 136.76407273531, 109.400780379087, 140.195396881422, 146.969637436711, 143.597911875723, 135.166013962557, 127.453632492662, 128.977128183417, 126.56787217841, 126.112028764204, 119.571605459369, 128.369890773721, 137.385635805195, 131.388016788316, 115.389893602496, 137.204997162462, 145.624352032072, 128.914175414149, 141.22421223736, 119.911595772099, 137.270201837466, 156.106176891105, 118.892737086973, 149.131314704923, 156.76708632779, 135.073014935724, 107.323816880628, 140.126510157337, 107.389310297098, 101.887784669283, 140.192908594765, 126.170383877259, 112.22654826723, 167.963190930772, 124.341266378939, 139.988040539164, 155.214905866724, 130.533449253107, 114.871675301814, 135.274700225698, 144.80477748551, 134.26995611715, 134.250411182713, 100.218644783506, 143.133999416444, 104.467905288988, 148.179313243538, 115.549843814291, 121.678101807089, 102.169840361071, 147.618997345916, 113.655417324857, 136.356009265988, 131.112809716959, 129.019273369725, 130.347949695978, 145.42847938659, 127.750318311206, 142.868049055212, 109.771516884648, 147.597085190635, 149.289607634136, 120.537938622937, 102.874404086753, 135.413499382399, 144.325467972672, 129.959276186751, 138.535692774481, 142.694858436257, 127.409041036735, 109.499035101782, 113.782689710138, 122.697674373042, 157.648111985092, 106.398857483565, 125.95133525639, 134.165756487638, 134.223863246313, 145.146979337869, 138.104501465775, 164.163959327242, 131.69609659115, 148.555910866887, 132.862371584837, 150.869864436152, 149.902145291296, 125.280028720484, 144.355256356797, 144.403615524373, 121.107216905639, 129.135890040656, 112.595827560326, 111.337405726853, 100.638062927883, 125.280096387117, 107.154647709293, 135.605937541257, 141.797287305708, 145.874771318119, 150.979610416158, 142.155715942612, 142.825991784371, 126.268948380632, 97.3871129133834, 137.164501348989, 128.450036466669, 108.258999020508, 123.779963282164, 105.922150924549, 122.618852510222, 157.553291632627, 139.364693442609, 139.643067196486, 128.662698217432, 121.05579916353, 132.585112424448, 116.954320275108, 123.364245429454, 143.28532209818, 133.800457236622, 139.005819102919, 145.525400835919, 112.131433577319, 145.214682900801, 120.795711276473, 135.32890278239, 137.493946128851, 124.131657613132, 121.23617758911, 137.155718065091, 105.419122142348, 113.255730536043, 152.955454140735, 106.191180689065, 113.96354631768, 118.044376424147, 165.555454633955, 129.612835078344, 128.414789317294, 145.496640675185, 162.653783254579, 147.583246904285, 133.159002509, 119.809154531509, 139.692507278313, 98.8358432876118, 156.627032826008, 148.136882787159, 109.773818005432, 147.136514627255, 127.673677119612, 116.89907908271, 134.010910763024, 131.017792635988, 127.862012653654, 99.3102403360487, 154.633885010991, 132.248980190529, 121.952829554771, 138.062368695522, 119.412446824049, 125.8014174123, 103.595800495617, 120.542044863263, 154.43626114003, 121.078606091114, 126.686736622617, 139.911822401203, 137.532805255778, 135.253704568248, 124.818489978105, 109.774487217227, 125.876000576316, 132.964295633365, 141.714685962205, 155.957091270812, 126.409311797698, 115.568367406033, 140.679555374955, 133.348464753505, 94.7321099545566, 129.779642513117, 150.674913663308, 143.506861089972, 113.116355513457, 119.399776760342, 115.252246163723, 110.110005986943, 112.593390041227, 141.843530456934, 153.13021413166, 116.406882707904, 116.127900052925, 136.644290382636, 131.952294299737, 110.771767318718, 142.023973580098, 141.293316646828, 139.280563973536, 112.031473088599, 130.788902340325, 137.012406945206, 132.741221779705, 138.139434123001, 137.402146374781, 137.384139496868, 103.437211512295, 138.477421157618, 120.775414069855, 120.8994078701, 153.116289611092, 150.357272087549, 120.909381748648, 125.441059769542, 158.529755192708, 120.238644548317, 122.049408024106, 125.494873474806, 117.758672922586, 142.805075592898, 143.59470526697, 134.364402535424, 144.637590331202, 112.399450716898, 137.675525569897, 123.525565914984, 125.62039080932, 127.926794804358, 93.1940974347696, 150.885370918388, 164.434603393258, 142.251331835516, 99.1832236949019, 142.097536183281, 112.895164772242, 122.867671039984, 148.208827150461, 167.829197931529, 128.792690162682, 148.067695988159, 139.350687454061, 134.683719245604, 137.583227469241, 108.913588320009, 120.672710923743, 113.925727104869, 117.992905573114, 93.2972507300487, 147.595392587583, 164.474570153537, 87.8963612863239, 118.258762961661, 114.534690957294, 146.51779177592, 154.768812552211, 118.075336838422, 143.159742864853, 108.834272812719, 102.016420417941, 110.710830767249, 114.390239769869, 128.325364151692, 134.838796006751, 138.238920792421, 124.848281074298, 125.039389724617, 127.263865094816, 131.044433386687, 142.60023307346, 113.287039228963, 120.563374532778, 102.137910751816, 127.523799605455, 133.768185913624, 147.807810979803, 115.992432627662, 113.097985300729, 165.852313951141, 98.2236662925619, 144.703289397297, 153.233002840821, 121.705726308952, 125.227083447049, 141.335386370848, 134.640373241364, 133.61043830532, 139.880035313489, 127.916703660693, 140.679300639076, 134.527914793525, 93.0890381806537, 118.197853073376, 129.058923843801, 153.672066128273, 99.0417166574446, 121.859956528421, 120.359566173998, 148.710608208044, 144.209399010715, 121.845639948164, 133.191669575595, 145.769150847226, 172.752544954862, 139.591593857216, 86.9463588759932, 137.743020995265, 131.704452273066, 123.233716872731, 124.599931376879, 132.809891186723, 120.345615751342, 115.576541956424, 131.720437320268, 136.556692851831, 136.880953200901, 116.331059182413, 119.127892684767, 138.277651795364, 141.669311412271, 132.492004303389, 146.174476046795, 151.104485928605, 119.065949918011, 120.448212075836, 138.633791086038, 138.459815345525, 126.611962692975, 133.68596457562, 135.086907085256, 95.7356691344116, 137.434610692022, 145.565632203531, 127.041576661012, 127.847174788661, 118.3497739361, 121.960191019637, 136.944880942961, 126.06385806364, 135.064406423512, 137.056441239897, 141.461198006534, 173.10736156029, 99.7177036779936, 121.427533913498, 111.341648478444, 129.334109481338, 148.925374067358, 125.149164041525, 109.002391600289, 121.079555006236, 95.9446218730879, 157.444157775168, 128.621677341149, 128.260664786628, 133.228129499086, 141.775452021902, 122.055281555481, 122.452483212551, 145.804334516482, 83.0546915416504, 117.502971937208, 135.034626827094, 138.931898872372, 150.562360546323, 128.791842230168, 119.512771198902, 140.59224182887, 148.290412006262, 143.280323145733, 105.134197013609, 135.134950037815, 123.393537693861, 140.344387798814, 124.857996036525, 118.358810133573, 143.882791877804, 120.194855681119, 138.954759011517, 105.565447757997, 148.487823837691, 151.186971959931, 130.584412644211, 132.704205038091, 136.539380575931, 139.48938954374, 113.515943340545, 130.502357581826, 126.213452741559, 129.511041306942, 132.106067799329, 137.178616674969, 167.656138883357, 131.83112241182, 118.880350212828, 131.382137619655, 121.479090472535, 136.234548845927, 127.57327474164, 109.125333806508, 133.476389525162, 151.641429698149, 150.30010546036, 129.79237107742, 127.285417715006, 143.654489750234, 139.669984998397, 116.497422946091, 129.875511999818, 108.689635414867, 134.520390987373, 129.759184721083, 115.152401780369, 109.623462937295, 104.682368477822, 134.006362848625, 137.655124210521, 117.771821404934, 136.758485700825, 113.506976021452, 114.377140497518, 146.478274035306, 123.320091567981, 141.588256928052, 114.017976188821, 128.399659416166, 116.68186583579, 121.334618363479, 122.159405254219, 128.679651910561, 104.146827345825, 139.068874140891, 114.781538491062, 126.689152917506, 159.835582876397, 138.967510733318, 134.907673247088, 150.520228529663, 108.662725183595, 149.880542065548, 141.537767160505, 130.093006536828, 121.267928923895, 113.539280813337, 124.557757461844, 135.868188516206, 92.8970492206661, 117.965401273017, 101.089203212113, 105.2372226578, 121.162326476325, 118.994330865733, 149.894510174794, 134.652678136315, 134.55484173566, 131.138219555667, 129.236549878231, 112.761609212135, 112.547420757601, 106.291047251285, 126.341973630143, 140.030358414954, 109.271828715403, 115.59899099374, 123.882568158901, 99.5560494131614, 134.041376769212, 108.833038944329, 146.21781261698, 132.577517262928, 106.761699685955, 121.478465374777, 136.649043276482, 129.434127075023, 120.623462365256, 121.908579096175, 105.2908048062, 106.52745292536, 109.156400337278, 152.523749326969, 155.997269068208, 129.469845788408, 125.973423688095, 105.469709911506, 144.857796363696, 132.943274962177, 147.299910865974, 165.96947456077, 142.555545029489, 122.816307475296, 156.672718994604, 110.524868797689, 145.430579780123, 131.120631913445, 94.7586648685216, 125.28276284721, 125.976215377842, 149.989246291415, 107.591109518057, 158.409775648989, 123.586981319469, 143.630911631549, 88.6750273223693, 135.096933449609, 138.150272431741, 114.686691254519, 157.561908956546, 142.880792084251, 118.885241227064, 123.525162593374, 140.829141369015, 130.860924654901, 160.986748003071, 111.190210834199, 128.851253458695, 142.321013689664, 125.700903724671, 147.121457183045, 139.847995603289, 124.929793891362, 114.390780699078, 149.137647801808, 126.366357205515, 141.309171173036, 126.144998598773, 101.529820644339, 106.544058802995, 156.838236179925, 137.666479009829, 144.062565618198, 156.221445006694, 145.204202845699, 139.765952024009, 156.089806222241, 138.652418615612, 125.999576624257, 106.594492697876, 115.193003097219, 114.520330791392, 119.515191347759, 111.490465872971, 128.154525645292, 111.630111289154, 132.946530341345, 141.138160714353, 111.583614087677, 156.934491810876, 145.345009970714, 141.535941896693, 140.90411653017, 147.543180079578, 144.980385383176, 138.544112605733, 126.204905926629, 141.447605337546, 109.835843717358, 147.349882983564, 120.564516533121, 111.512440646633, 126.521978042438, 122.527069795317, 122.537022532583, 156.829949886368, 127.865467789368, 126.987612736729, 111.627903563704, 150.551428019116, 112.205771197512, 95.4476408027715, 120.430632000645, 162.236701078236, 142.484740668634, 135.818779864041, 109.599039274791, 140.589357722031, 132.188168831516, 116.94423816591, 115.72255536962, 126.57740200028, 134.685542255049, 113.738350383806, 134.818757739987, 115.076991697133, 113.177395449965, 137.39231836566, 117.758093500477, 140.142940521621, 115.783448245588, 99.6664055601705, 120.589414463262, 146.918210796941, 149.728698920208, 130.023936957757, 140.382145102984, 107.352755513745, 120.086736546, 106.852503912185, 122.174878626876, 98.5937423905988, 119.103041869247, 149.460153871071, 144.979352599769, 146.806907657322, 120.317336610505, 92.4359340468988, 136.104860369894, 97.2845619016605, 147.308012686744, 117.242460659154, 122.999146337148, 110.882905260671, 162.548636255608, 133.819992545084, 94.1977663030596, 120.923523902777, 155.042645222951, 138.360386690117, 122.152011672503, 132.686231989652, 132.717621185679, 129.994456228324, 144.759637733403, 128.103226704111, 135.987763760143, 165.923924069753, 143.359871413807, 121.913031801135, 142.041526827941, 122.991364051688, 130.596943198902, 122.723449256219, 172.241308604162, 146.232810364538, 141.267515117729, 112.692190381068, 126.407880943926, 137.315020621057, 136.894544137963, 131.27964448972, 126.077605797158, 128.294392166668, 119.935471934674, 91.9669016088919, 138.226028408582, 151.181705297297, 102.499362711193, 120.982404065246, 141.5946918116, 123.945036796708, 138.280646951737, 131.130713948106, 159.412495228033, 124.082859722773, 120.533300081344, 144.389432940673, 120.070625512956, 113.497139295167, 142.825563713498, 122.184237178966, 107.952983673498, 128.34200494045, 118.925378947903, 76.7202151440783, 163.63380718007, 125.972728252992, 146.166237867924, 158.854490550221, 117.500102583734, 130.842283025913, 119.925433487377, 135.03191087359, 104.981090359784, 171.329305666262, 117.480350034087, 127.454731468043, 137.196808540696, 127.763213148617, 112.375524934334, 99.8164962899536, 125.470636040026, 127.96214141839, 107.692295735176, 148.250166180881, 133.354247180442, 127.433514245339, 135.135313075344, 103.348209193088, 111.248529639357, 113.885176921547, 121.697479162981, 122.24675599643, 93.9830495366583, 136.817935332246, 161.099597986432, 154.708106679053, 122.557751763834, 111.882213661408, 131.272608039473, 145.328807991431, 135.908832464545, 119.298112329251, 122.220907399451, 115.800591266956, 128.687569031297, 148.760902149523, 119.312626298207, 126.916961337643, 121.376563018142, 147.696831626906, 122.489762790105, 135.676335853954, 145.100150361633, 124.154304604982, 102.92387177452, 120.542850835555, 110.273492045731, 113.495132144828, 129.152825613569, 135.480065604876, 124.999973638795, 143.90899974545, 126.800759185673, 135.162203567186, 123.379957537027, 151.1145285477, 161.98278102002, 167.791996332245, 117.331843771246, 110.300608430661, 157.604335445509, 127.14353932734, 158.001720877764, 121.816252835944, 124.231712009131, 144.392900386694, 148.202845340605, 159.075647942723, 132.342229868568, 132.203932900904, 142.252460353284, 128.449889178824, 139.04717641877, 132.359937322372, 134.867641918991, 134.991737177055, 143.174667441417, 102.749133102348, 118.305097347718, 142.489353730638, 119.472989546664, 138.877620033287, 131.323105184347, 121.734007570526, 141.330272363881, 121.478367621114, 130.780134917956, 129.813846599837, 115.52933020269, 119.941728707312, 104.224814912655, 147.183327441675, 142.508175536092, 109.703256485627, 164.108905164026, 97.7320736270798, 125.778950206246, 120.555085853467, 137.412848197755, 144.629513287857, 111.119453667535, 130.76944219493, 138.219278824182, 126.806841120141, 128.93569187496, 134.259303978692, 124.855929981477, 157.269564961014, 151.282650663235, 139.717062028189, 168.159261848819, 137.480223146549, 135.362552348392, 129.35095933742, 134.358677236599, 95.6808135805808, 114.136030384617, 159.519723429786, 115.261752606556, 126.883105822673, 150.004932632869, 112.946770699118, 102.932820111474, 142.523864365504, 108.815640314975, 142.715122501364, 126.952555148205, 121.0899600207, 120.129251818188, 134.419310227238, 128.612553363046, 153.368475717556, 125.487439370967, 114.348775952001, 168.458653404967, 128.043417319926, 125.701185625687, 129.463001988216, 112.842934323308, 152.084565331393, 144.415749708363, 140.392201038278, 179.596689866204, 129.240522413078, 121.76436702167, 123.403783047189, 112.855737709405, 131.915181925022, 148.112038156214, 106.561648829148, 98.947045865217, 139.0311634206, 133.860486684737, 116.997818155383, 146.263093670512, 142.148988690639, 134.001090807358, 139.275722635866, 117.201894138846, 132.455005558457, 117.16306168435, 169.237722117756, 121.366720556181, 141.487875538053, 120.135879921924, 149.175532732792, 133.390877106417, 131.979814737477, 122.605854065289, 129.568386722156, 127.91108039774, 127.810112212497, 127.807219505852, 123.03097811788, 106.493313493505, 159.06737890269, 120.741013481641, 127.059963162984, 152.949631278337, 166.870162219254, 131.076378599475, 145.895749870012, 126.906407599638, 132.886198688787, 153.735802112412, 149.941105395484, 192.673544385573, 146.591999854469, 155.402581474585, 144.03450899702, 140.570569292376, 148.174468073529, 154.670370909416, 128.303761455389, 164.409681315792, 155.021346870527, 147.561247736131, 111.805699646667, 142.067751589259, 132.631594320331, 111.409047262867, 109.981203925823, 119.780052059844, 126.438049927617, 126.944706076276, 117.274628236385, 97.3092283290811, 145.07297770887, 120.963631594708, 124.659463145502, 119.823179789405, 122.159323433123, 126.34447071971, 129.310371484806, 144.942777812054, 123.2527223296, 107.654591079214, 147.796626009044, 115.15366672032, 148.40264181756, 109.342393475571, 122.125340415608, 129.196822386392, 129.144273320316, 132.652611052828, 126.718233077226, 135.318769000036, 149.435130749218, 120.398311134484, 132.416831126096, 117.398354193555, 150.26865363513, 115.140551881218, 141.336769382959, 148.989632972908, 133.61084494051, 106.812919207132, 114.375471431815, 148.884360989076, 138.417616943158, 110.662394083853, 117.426855325985, 106.645283456183, 120.073808008152, 124.162571008671, 140.567854499033, 129.018722766674, 129.442687194325, 110.698239890872, 165.183386089403, 134.807505647009, 134.66549462223, 109.316497643154, 131.15725109068, 112.504786383768, 150.694802012983, 124.677792196391, 113.880945025167, 152.563081048551, 106.309037098363, 124.383757496515, 147.537371937376, 123.686216231639, 159.927865344182, 133.343239809637, 137.137224369793, 129.77566809044, 160.540423259233, 120.124907894673, 131.521773733196, 119.589553922583, 136.475282903094, 128.359818437538, 137.063043554808, 133.231054028054, 158.155269298295, 174.484788449854, 100.282232189007, 92.7099463882956, 133.632922458513, 122.351917259584, 114.729288769833, 126.471045115907, 139.462962093123, 113.556464845176, 145.083358154843, 122.696008419909, 160.487238531289, 143.869343484253, 134.85415978096, 111.417773612139, 104.54552686491, 142.540126091111, 141.535371776862, 109.673713236838, 138.578561354449, 126.283532093849, 147.692790439439, 129.639365462234, 152.605390426087, 116.011406946438, 140.913447343966, 155.925310905876, 177.233972532563, 115.214944623899, 109.008231135898, 140.456122418835, 148.853806973251, 137.668852725193, 119.601666721665, 94.2991560844991, 168.047346735327, 114.937609963597, 142.934911579317, 153.659896574692, 159.977666662949, 160.716803418662, 144.87987777303, 153.949696837863, 147.300958107757, 112.920477217178, 157.594398331503, 150.171022692564, 138.738851270641, 96.5683298127733, 149.01486871218, 130.758145089657, 118.546888544874, 145.429726107415, 125.563729257347, 134.400440036123, 141.613123700101, 103.978532275949, 129.013922229588, 139.632122139856, 114.460160352184, 119.435620202089, 148.422158079166, 138.940149838529, 158.600938492114, 140.344878705317, 135.449079053084, 112.268565198781, 133.116719379309, 133.540219483536, 132.111910271336, 126.380449041588, 125.478618173217, 142.716249676668, 168.084109795923, 132.578041245018, 119.295859518371, 122.601791666654, 90.7546828507548, 137.709733536173, 149.855483267427, 117.752669330152, 150.848961179631, 140.014509977518, 101.141139273083, 127.285029375124, 112.071546078391, 141.630535133723, 129.526926824074, 118.995688240869, 94.3297744984912, 117.696492047682, 105.472440208545, 127.371445902674, 164.477760359037, 97.4104029466154, 139.928093681182, 137.798443888073, 133.764191453828, 128.897684390117, 144.066686912289, 138.426872095656, 119.420056458577, 121.636229323052, 108.243333106928, 147.901113832234, 164.674044628689, 145.744805184849, 129.306666194625, 142.458399019778, 136.306496099411, 156.136197541728, 154.765786956372, 119.819239442452, 104.727727088284, 135.741965946295, 143.53603811072, 136.899778784148, 139.530492437892, 128.444173894471, 148.012676994562, 139.597557284448, 130.729236226739, 103.369169391861, 124.090542844507, 118.08193568348, 153.920640370304, 104.324192333823, 126.006279773327, 138.068955267577, 99.4489365617562, 156.567867638258, 111.879891725245, 114.374698353118, 123.35080439875, 110.69319234714, 137.701617530505, 103.464255987039, 162.110409350269, 145.301297065694, 143.211039115566, 117.272849599297, 111.275469658124, 124.416475387344, 129.415535848661, 116.297008583966, 154.357919109802, 150.599193338892, 124.586028537442, 137.169733810146, 114.537309125458, 142.224710531699, 107.953035232746, 159.014905065196, 120.544468664288, 139.901792694226, 125.731679257072, 138.711794039716, 135.011468111457, 128.977814368353, 148.706270602623, 170.93901054177, 131.042485479002, 134.934036126241, 120.765065664858, 108.858201106185, 146.448767072198, 136.948090848494, 124.091507787091, 124.082812404422, 115.929221332226, 133.372767366636, 109.578098169958, 137.887404587271, 113.974436636069, 121.063561825512, 96.5144572943291, 114.266524475372, 131.462085496454, 134.369664967144, 137.226419828822, 134.431670715514, 126.65958998504, 114.916725512123, 133.717103411658, 151.45367130042, 151.951464803332, 129.411526822318, 140.137891030704, 114.275734349971, 122.878897899178, 171.82947471772, 128.125081753032, 123.920254684462, 131.564465183682, 145.829695798551, 144.725582245118, 124.738166237307, 148.534185288469, 127.989329544005, 125.353294968357, 136.670884565039, 94.2970902023487, 123.695178191359, 133.784068978817, 138.232733820626, 177.852926935978, 103.357920411005, 127.760535945474, 99.1496940828219, 154.925225649554, 126.522410895098, 107.162255907813, 175.699716280183, 111.87013965164, 145.134605824925, 113.924950256788, 128.025631649974, 157.724007254012, 134.102474366226, 149.883674306426, 118.164439033094, 147.300745465799, 118.889998900612, 111.150424008239, 115.364473022209, 104.904864681357, 121.549879267663, 111.727767663345, 112.663815240737, 136.401017013557, 183.096379601651, 143.974838806891, 114.873675649444, 131.31055466565, 113.153125776989, 147.292524896009, 130.546145593905, 142.028539122586, 83.5691991360878, 106.332522643995, 123.142527821009, 111.237514813786, 142.593308883315, 174.670138261138, 150.615609466457, 128.283615054782, 150.719119285192, 133.580786563134, 127.550270797152, 130.755196887344, 148.302631333541, 102.423001265911, 146.484709273371, 118.379673079515, 112.795457642576, 113.616897703472, 151.970884473981, 161.360835832952, 131.02492942081, 131.855340739221, 133.336909408628, 122.35840512376, 156.751018270039, 124.082214670306, 135.889134673813, 134.586564023502, 126.515298298943, 120.013510802196, 111.4857984572, 132.170523930453, 109.138919765589, 175.767776370291, 142.382934728107, 117.21943507649, 143.96874039645, 138.299354870359, 135.969962035871, 147.013639002899, 153.065052004275, 114.79162796637, 114.283074527683, 137.57025064729, 107.984578448387, 116.29962547021, 100.880939497573, 135.442668389081, 93.1955133039681, 147.155828119009, 111.330093406165, 111.817942482171, 123.320169114213, 115.127665611631, 159.912497723953, 116.635322340794, 153.118428511972, 111.892547655075, 145.646765838814, 145.03507703615, 124.226597293736, 116.249388183839, 137.52492186615, 119.427002289504, 138.257017890084, 108.647630123791, 133.997195034681, 116.340419366367, 100.771965903927, 102.598210538709, 111.311685397759, 133.292153641496, 114.195224962882, 112.495157996238, 102.551928519089, 156.209641985013, 146.322245644364, 149.036753430255, 118.688557417705, 134.809548759055, 115.966023461109, 123.375191218493, 118.043470107951, 166.84007045842, 116.753233062232, 162.48433665043, 135.76144849132, 132.395690458108, 116.913324598086, 103.642640046433, 100.930994255333, 149.559347628983, 111.278328450967, 136.841543932031, 110.839320582571, 126.762519933255, 135.158728855253, 153.898206045499, 114.627465878888, 93.6801569927475, 137.698513758417, 118.643486981342, 160.35691240556, 127.288468012721, 132.329434587279, 146.351075917479, 145.537937398654, 132.665675843863, 109.749923934616, 135.068568269728, 146.720664620453, 131.318719359243, 139.065013786457, 106.509824039054, 155.851721454352, 128.086320947946, 110.316826688657, 124.175327606834, 112.918642120255, 136.26739060028, 114.900393660109, 86.0855551060782, 173.314332912854, 151.099303237136, 142.527470317759, 158.220262876325, 122.657875739473, 150.786618804427, 152.158252269962, 110.993049790577, 128.900834327675, 113.534161479377, 108.349195966003, 134.392519984845, 109.022171695198, 154.639368433987, 129.390344866525, 135.62985240014, 126.568971207939, 93.7348581963176, 140.996079994456, 139.570626490543, 143.357368336172, 137.792255612477, 138.989563362852, 130.534473458418, 141.503201334478, 116.384018325946, 146.318885410822, 163.348706967287, 130.770232967664, 159.437335590427, 119.566585221679, 105.040433061239, 141.776582136019, 106.385340991129, 125.376717428955, 123.024266314393, 139.545690210129, 130.928585358125, 142.635884658205, 112.774336987868, 116.193263445904, 155.537761120569, 162.582706929753, 130.836083355887, 162.525930124308, 139.521389236523, 110.621715095068, 152.744681027606, 124.676925546363, 141.484112298699, 133.41514506003, 142.337439759378, 126.916381673558, 114.784245469356, 164.15852902894, 128.470424895833, 123.16167076951, 125.010498271864, 102.884598826307, 132.263456160122, 124.78496171732, 135.584411761422, 134.574379937172, 119.080081587836, 138.667462645328, 130.204690569747, 131.027774359985, 96.9264038139968, 116.297303362777, 107.083607177315, 135.19396408976, 120.586509710936, 120.171176302259, 123.484191547141, 112.764307444292, 131.515171804397, 144.339033888183, 139.718382242264, 113.900312896966, 122.98413883576, 147.374538097708, 170.441692932754, 128.148846825428, 135.989857853151, 137.877293660997, 127.293065657071, 113.453550587754, 145.415489513066, 147.709672309403, 144.949914345553, 103.873087293199, 136.492138280927, 146.047743639254, 142.318105386697, 122.993093954565, 123.467654681957, 123.738649233377, 124.353020420005, 123.556857959321, 138.785331241121, 115.116310302475, 116.125101428023, 164.307225347224, 166.531607772517, 138.060006518889, 142.534253655887, 171.114880889412, 108.107125558771, 129.879378211013, 127.203982109312, 112.551094920573, 150.801893833612, 107.004913116442, 112.553647269764, 141.136276073508, 134.723450198965, 132.966365272395, 151.338494591546, 130.926280884392, 101.467702658793, 125.971151578616, 135.878918624348, 132.975790100316, 150.092422885074, 158.514163150487, 122.248685077606, 130.902625915443, 118.96699794832, 110.462197116892, 144.277408315039, 141.832685264902, 105.469513797475, 130.078685686749, 141.490114608021, 140.016686372498, 145.945076977204, 139.074376364806, 138.498524927011, 86.0000782530071, 121.976342806338, 124.8325433778, 124.441182969257, 136.53454357075, 152.456544317661, 94.5005176462564, 161.759288343199, 103.066655410546, 130.053231804926, 145.454667831047, 114.889680227076, 144.715851114968, 129.881239714957, 126.46998472877, 130.5688301155, 115.113372073532, 138.936461978851, 108.185791367643, 101.807386434507, 131.597968422187, 113.740662779009, 128.313540000414, 119.744672081845, 109.335115327638, 110.032414044357, 150.341671856276, 126.166998624726, 85.9543847672584, 131.444557352501, 99.884635288476, 127.918159334948, 104.74669202845, 124.168800329287, 156.705191405206, 145.17443768159, 134.029134013183, 155.628109375458, 106.277246137595, 125.211077640818, 124.137418148377, 129.581788609752, 135.811540146435, 141.687650536907, 146.817231186812, 121.075586823698, 138.743548317269, 132.824163188558, 131.71053063572, 154.319120008051, 142.622349939411, 103.431923898119, 188.284179054821, 140.252039109802, 138.200380950248, 137.278244021105, 150.782567954783, 150.860707343118, 126.386929233097, 142.970952427115, 123.988102142336, 130.122219483535, 134.117132767076, 133.502623055319, 132.684394757909, 142.494680283289, 114.409618970591, 129.647938231331, 104.705638780443, 148.921102312684, 132.326630631453, 114.293684956631, 119.753945630367, 161.550476830068, 125.035645677845, 127.89002678584, 138.353942006535, 135.669176192854, 137.572499152567, 127.038545916244, 139.255469022138, 135.343233839538, 136.890071929538, 107.971279092711, 141.637158675325, 126.396240730904, 137.154203747262, 119.163358606784, 117.305704082957, 118.128634371122, 184.739705238786, 140.727394879849, 129.021002524942, 139.258285682734, 150.778152030657, 114.860471139293, 114.681195123424, 136.409452009657, 132.124415485094, 125.116709264383, 146.254047166207, 136.492972118107, 128.351845605272, 102.391652792282, 137.425029866599, 145.434871104243, 157.675630972145, 129.040637058405, 107.722720327866, 155.706303456782, 136.936313191566, 104.525835044214, 110.797376148941, 124.43957335224, 124.344524848493, 161.788915884121, 127.081320804645, 121.658046279173, 134.569670786943, 127.596742266995, 157.180936468066, 119.206932551855, 98.6898767937835, 123.442955201154, 148.312639798221, 139.294228969186, 135.520192959561, 131.045702178829, 140.782262212256, 122.507705800344, 129.53673544486, 135.916618784591, 117.871421672348, 105.012765932487, 106.577173514527, 105.025722855874, 148.083666464267, 100.303347368845, 136.535958929493, 114.231570411489, 104.971100764059, 114.587628194594, 95.2014979111907, 124.536701298727, 150.720034444753, 122.559741523809, 93.059824768601, 126.190166040262, 157.425090805334, 131.597556073917, 123.930075396143, 133.270776824777, 117.889784517318, 144.938811795495, 150.308535210571, 131.970882576625, 144.647134999148, 131.311162730233, 156.041608817407, 118.834680755993, 121.029323478894, 131.13336711892, 125.615265196645, 134.723060477081],[689.20284638996, 647.285724285243, 655.635620189918, 660.024575415051, 678.068479992564, 680.308549558094, 691.475161337921, 666.045359522461, 708.352586541113, 674.516906026048, 668.209897670987, 681.7204718045, 676.410953574542, 665.633115226403, 689.738736610396, 666.953323676506, 683.006385181104, 666.955584189808, 697.344662590758, 666.027847076652, 683.804606498684, 650.977646045136, 686.537707555372, 646.50326824744, 685.115932111279, 670.225379210506, 658.810121110921, 681.018666777963, 670.7614249922, 683.094083666949, 663.892093601241, 659.886725516898, 718.482231352432, 670.162150911679, 675.38193192242, 698.109528054602, 685.887315187108, 655.757252801212, 656.360911176971, 648.928876582346, 691.3208325981, 694.12523078835, 671.953255334615, 678.286794949424, 683.669306207361, 688.166354878619, 687.724469312207, 700.051948230571, 680.600694247233, 670.025997669017, 651.827012085958, 691.538245507914, 663.074751737232, 689.616223854097, 691.293812353694, 685.158631276079, 701.060909596099, 679.504785740815, 640.976763366818, 669.606833992912, 663.120124233145, 667.082429422933, 652.732278811402, 667.345348059469, 691.570704961162, 682.391199196085, 674.0405282195, 635.234110175223, 684.279896131548, 680.182684008372, 679.092333521575, 667.295636401715, 679.990557214418, 677.291335858075, 683.068631049151, 651.022585194432, 673.569419675588, 676.394487601702, 654.525176221874, 681.069656950621, 650.137322504527, 686.260628785445, 683.706477049681, 664.767002309156, 665.645911617105, 660.953176505937, 668.400581624389, 657.040221585102, 675.047590809801, 672.873431343684, 678.210748829153, 670.511713177055, 695.353499548877, 681.591343035589, 683.281740549133, 661.227379662389, 666.336933130314, 688.123664832563, 640.472947032164, 658.054285796772, 714.132396426968, 667.104438807049, 675.668690340045, 682.901597996094, 669.662342338924, 659.209326044013, 688.187112707195, 669.359025937501, 686.690944800937, 665.836972819826, 674.758532754731, 664.540660115624, 672.37819891697, 678.243416083853, 648.225294664821, 687.156992779451, 694.179603671776, 672.121646956591, 670.832175212441, 695.10646107396, 655.595405192471, 697.280172200289, 683.196926858384, 643.49048808961, 659.236537445108, 680.869959203816, 678.96398987738, 666.66762873238, 673.151533646019, 664.358675394388, 650.374841226152, 698.79786150069, 680.70881095965, 686.889732809808, 677.460278302685, 673.154111908724, 687.441795510834, 652.531026923249, 678.566525517672, 669.9816506362, 671.380212090182, 668.96457139634, 674.851774607976, 675.343197881512, 666.034876003973, 659.292014701704, 689.101909864174, 665.594100392012, 662.577218918489, 665.258428173544, 709.898389711698, 672.625647766931, 694.631293051721, 658.137428906141, 669.768837760402, 619.984364220932, 671.580500288094, 719.632834280774, 681.986911146568, 702.050204289835, 673.106647023311, 684.854969893546, 645.699105209844, 663.944418870049, 697.101712758777, 660.219527396479, 681.87565896611, 647.171248390555, 678.58762812729, 656.014137636928, 710.867682029463, 672.704152379061, 680.12852294323, 673.346959757467, 683.898475942564, 653.830148048391, 661.081128655793, 655.2382027059, 668.416942881166, 683.188518266577, 686.490388691051, 662.817355876903, 671.308691615696, 686.575804931434, 666.24848227837, 655.672055719728, 652.892370937823, 678.089266175603, 654.987189326509, 661.07037032902, 690.021899105888, 662.725247092326, 677.290261609342, 665.622059969816, 652.879819051155, 709.772825251985, 670.541960631093, 663.577848459863, 666.576567110573, 654.940684017983, 681.527904627007, 665.676051647772, 652.449500311652, 618.633110030222, 677.045804696645, 691.134219965038, 652.407079225745, 692.502244421977, 670.89990000401, 667.425163147449, 702.559248343565, 656.783301252781, 652.245997058354, 668.191370391343, 672.324613230711, 668.095079880172, 641.251158258014, 657.725203841011, 673.786980091708, 667.696073250828, 639.679385804747, 678.59628671064, 660.874892680351, 669.089616425733, 658.579720675077, 666.1388443144, 715.619028414683, 655.941462284024, 690.481442561771, 675.198406455513, 696.736731140922, 660.035184988105, 687.736740421272, 697.365266235985, 676.249864662811, 684.791221382977, 678.424128292641, 634.442981372319, 679.370134185847, 692.467927359208, 669.789777335251, 670.318265743592, 679.265898028155, 648.860690238768, 683.986176255691, 687.941236178689, 655.50695117211, 684.342834163607, 685.369310086131, 686.387735439925, 701.996864908683, 671.456341405942, 658.178328858524, 707.209716559804, 675.592717896959, 654.868145833635, 641.79294919351, 675.199072555001, 657.023838596698, 671.182543509513, 700.775055914199, 656.708779117954, 643.518178765205, 684.838849456305, 692.938419735179, 664.706980192807, 690.691363688565, 653.743408440482, 674.356517377005, 674.892215807695, 680.113148700288, 659.012654088879, 648.218609455395, 676.864769906745, 696.899543793675, 678.021530857721, 659.518986878207, 666.075005296155, 674.705319509344, 687.984581374051, 680.138550447219, 644.383620073526, 681.140358884117, 682.255902434448, 702.161753605377, 696.983929597738, 678.177031426301, 651.489807121755, 675.534138344909, 642.305448481758, 670.786824507983, 659.597298107239, 638.456135192949, 682.668242207357, 704.823052831424, 668.503277219155, 671.629483759212, 676.014870765535, 650.792622010915, 684.70262877521, 694.178810885826, 665.665070570238, 643.1362537137, 715.940897549585, 653.017165642717, 675.478812828657, 685.120381803153, 681.063446016857, 688.264398939539, 684.984230024084, 614.530165086736, 698.617787993595, 666.110819744986, 640.51043631311, 671.832310692661, 668.485377228012, 659.362373706612, 654.457376120348, 657.097500554131, 663.699418943751, 685.723608697436, 712.782834324755, 682.922233685929, 673.387583362489, 677.300607850328, 672.852076464076, 684.248479142827, 664.740256352395, 674.452137321832, 712.342119819782, 661.791977859963, 650.205554614227, 680.251272154489, 676.52685206364, 657.888458612222, 662.039460439624, 663.51166432792, 647.784393832842, 666.597533253076, 680.449771201367, 664.179275387848, 681.87651819886, 655.181830682867, 670.372977519795, 667.416382325825, 655.97095627991, 666.842407231451, 680.234957997512, 660.585663058413, 653.021769991377, 639.40321794882, 685.59235618822, 703.836107396817, 645.968033899621, 644.570994990155, 652.849801176078, 668.168599666079, 696.856802683498, 679.546000520663, 650.514583125488, 638.865061236099, 656.438095206355, 647.813374016238, 709.693839971785, 691.837637540709, 678.152338656663, 668.608584434481, 664.030613707381, 695.452695725211, 676.348742315533, 660.138653389249, 691.160889375918, 709.590973851571, 641.893236637457, 667.781600398355, 669.788454582301, 666.584459364316, 666.720652505838, 692.830051743481, 680.169520593077, 664.77176752658, 671.575155768693, 664.017776541703, 682.688379160089, 664.295059036493, 688.377444103119, 672.263528315081, 634.949185179091, 686.789441456961, 675.685241090113, 647.589472957941, 654.522799904429, 676.09950291296, 677.608000030234, 662.62850487579, 683.685066454542, 657.837500266724, 658.708253810503, 674.810278643334, 661.86501952269, 668.645413264599, 658.24114063711, 680.342489741544, 678.580115767292, 653.087169161619, 667.633648683187, 633.802654686856, 664.835345697188, 684.25729181383, 661.808600015634, 668.037967204099, 662.485405015955, 658.841519121947, 676.953616720358, 663.886313979291, 661.568824429509, 651.912286632009, 681.918223385749, 675.533929680837, 682.960155022667, 664.468240696424, 654.164518229508, 663.477905457843, 668.657243889515, 660.67681804266, 659.360644346154, 681.017461485399, 708.652164337746, 664.756105294336, 655.821963618132, 656.686084517016, 661.201155110258, 697.042953703578, 671.167770544652, 683.677370119936, 653.690838765114, 661.300611255113, 655.166714714313, 668.273298714963, 660.695118122525, 701.275995001193, 685.620503869626, 686.433061009261, 672.123574764487, 697.072026871513, 665.114896738744, 674.371299384427, 665.565433733496, 674.791287537575, 682.005704449845, 687.205251137751, 684.123172335457, 643.559959391225, 672.941387422914, 638.681679298283, 659.432911246822, 673.573000132814, 674.905566131068, 677.256717512674, 696.183162399978, 685.202355131129, 659.830395348486, 681.93225639379, 664.617801525511, 686.730563373007, 688.680673522274, 651.306653130091, 677.819584766321, 670.160618934167, 678.376040911085, 688.971171830349, 698.691086767883, 658.370739684148, 689.744116622082, 671.824801619265, 663.810718129418, 668.009498847504, 675.378979377972, 669.321349787143, 675.636468244503, 674.772902701177, 683.158517162271, 663.82363945107, 657.724265809374, 700.883529884768, 690.057728726601, 674.959542553033, 649.210110003457, 658.01602799416, 665.544219423306, 657.159663143698, 691.704993968374, 685.72408375151, 675.831200169061, 690.712050631319, 676.526251707328, 681.621115222064, 665.200999089315, 681.679683721459, 660.703476174295, 682.128536301841, 664.623402439099, 658.368691821257, 674.74085937535, 668.476671626842, 669.616568447046, 702.037436010812, 683.785103536707, 662.815787695866, 664.937817059257, 648.037526734709, 652.369129555287, 704.293174424257, 702.744473992121, 670.506287790661, 654.014251630666, 645.873034828484, 677.875619971995, 666.899563348285, 651.413784101035, 660.938256983827, 687.513556645414, 654.408432685331, 710.915997329632, 661.004936680944, 658.066074830923, 671.004915229655, 666.830107442239, 671.322646582516, 669.39633263142, 690.579717134801, 683.018149112584, 648.439733169912, 674.931507606041, 657.95025705393, 675.858379545842, 652.461801261072, 672.274221885127, 663.587309647185, 667.965910372436, 668.452890194035, 675.13373235545, 667.364571949964, 679.770583397163, 706.652227135708, 678.993284173989, 673.176727815884, 667.570058333084, 662.930807772604, 644.818652403221, 676.620595936351, 677.158253064973, 641.001738460127, 649.650740316766, 683.289920881083, 686.894804663512, 678.616178210376, 671.019180875492, 676.719114954744, 662.825828199796, 701.896862827057, 673.650461447688, 691.720192376371, 667.095107750364, 650.156220522226, 677.94874501342, 640.636423880023, 702.855054038406, 679.099311552702, 676.95905755542, 708.453658076827, 697.025691187395, 646.497391321808, 670.434353575783, 670.078057610686, 666.71622749712, 652.166960204082, 643.942682262731, 671.17212740802, 666.400549652607, 667.842243761157, 687.764084267193, 660.505625873415, 674.528986810236, 690.973903766266, 687.386628949892, 685.952188860991, 671.453391640994, 683.970466442527, 682.036123099302, 668.53750144458, 657.205264914352, 707.173414862554, 673.585658101448, 654.363897774658, 631.826279607947, 690.721689480923, 678.975706606536, 642.211062307229, 675.091385623855, 656.957757564319, 670.522540324864, 680.878823807988, 645.369523464053, 684.290449952774, 736.734107437125, 666.94249405568, 673.110775140086, 644.924332213041, 662.777119683576, 633.833932080839, 666.696312466172, 662.380642416663, 654.30152548844, 677.666404596573, 700.916819604009, 678.202723229025, 666.63205812681, 695.389624013576, 677.650972222891, 693.251537518713, 685.215237080565, 689.871060058568, 662.429169305072, 680.012862326239, 676.787686158917, 671.398999833151, 678.835479489984, 670.491940346123, 698.516969615466, 648.652413861184, 680.394942660957, 683.35144557215, 658.315229775486, 637.333399099648, 647.717941832203, 651.901493386225, 664.034047267407, 663.433625573568, 664.413980018273, 657.817433795478, 683.163747950573, 683.522915000302, 682.068156120933, 692.026619252121, 667.032501569086, 672.59576402988, 694.987845813808, 698.544507068193, 678.045338359008, 663.841547780101, 669.400403740628, 675.545511104201, 676.230263706427, 682.563544058671, 701.073590730688, 681.222941357397, 676.734688273297, 682.256019180923, 666.464741128233, 645.693436188011, 683.241514255243, 678.682143575747, 657.393336911005, 695.279660552229, 617.489923073465, 638.89073687643, 679.619892234651, 660.130172515261, 679.124325254867, 652.531817097021, 651.779308843564, 686.734356090502, 648.899890003088, 686.822186525854, 671.045613311893, 657.447611077451, 659.567577596522, 704.153389209938, 649.585299537423, 713.921036504065, 699.678499002535, 673.544736610557, 666.329882794871, 667.302090913071, 670.016965499711, 654.491302074598, 665.810681527492, 666.765161104218, 672.668627393366, 700.264706855308, 672.298362288025, 644.674796743235, 656.553094051751, 662.794402477062, 695.317168636175, 684.959752627021, 685.404780167935, 686.992238538418, 684.258209809586, 663.44030121739, 673.778523119135, 701.832794732785, 692.477690557241, 668.749702324756, 674.979738075237, 679.514746334686, 696.763711364906, 658.809711242188, 699.022935009662, 679.353525612373, 653.556269750213, 647.693838245248, 686.316819021924, 673.878379070362, 670.976698794655, 645.823830497979, 659.483142785451, 658.452630683193, 683.640775964058, 673.589541124137, 677.243254449766, 673.968056214766, 669.275770991753, 661.043715711336, 664.464789956148, 695.916894594259, 670.743638231886, 644.409355458539, 668.209619117986, 672.801817969116, 701.950981248673, 682.552676507058, 699.273802591443, 679.675139076723, 672.661707746831, 679.250103207493, 676.930072653687, 673.185682968656, 680.231235258219, 672.60153246474, 643.515436957771, 671.834611113043, 664.112304593436, 669.110213003595, 661.928123537649, 669.364537312112, 671.832073507325, 651.992642904098, 651.472448143859, 661.46786260575, 652.424963580003, 674.497901648348, 675.6812107812, 655.554258465671, 679.446369606452, 650.258857840068, 670.657157852267, 653.654155733379, 676.792988868158, 686.212315170633, 648.383576081166, 653.84350475982, 670.15581214581, 667.853359671328, 679.353552736795, 669.309726780722, 679.085975740005, 679.077241017957, 655.086768294512, 680.876894069255, 687.505081823041, 668.137600169025, 663.908148987928, 644.241932965993, 698.557097437482, 688.896038645242, 674.721775101963, 647.188398415072, 683.590391755083, 684.923385380471, 695.528517029753, 675.496862386539, 687.072142513045, 660.190226879844, 695.437721391649, 684.92307656451, 664.125413601677, 679.655738821432, 671.490069564091, 671.681150579113, 676.342851248998, 682.270088015979, 677.592210414744, 699.420371816889, 671.278160237458, 655.667781554924, 648.22247718904, 679.135095590869, 665.067768738124, 684.677883579809, 674.309425348133, 696.887418014463, 649.117714447966, 674.69089461321, 683.924933595397, 708.802852395651, 688.908173185963, 691.379317413143, 649.997003656266, 683.597708574176, 694.121612204438, 647.763692409201, 662.143737887357, 669.113794551273, 666.36158826392, 705.905073854376, 678.939294701815, 652.639840441831, 655.043582053719, 657.90631572956, 697.772079630232, 710.797772172971, 647.420374629585, 659.27552528659, 674.152183482524, 690.709723864735, 683.949392483166, 667.799835367074, 650.485071768013, 655.264406476492, 665.684361953894, 655.383114648555, 676.510803184649, 681.300493794916, 698.710205237801, 674.736757866942, 654.91814671992, 643.605985315606, 643.771205874638, 685.336673641318, 659.677353647032, 656.14933534983, 681.183871768769, 656.048049486122, 685.458535255887, 653.169310189814, 660.072820441057, 662.1352525215, 675.087147315546, 656.086596765956, 662.480142202148, 641.132592327563, 679.744526272399, 681.360237232018, 668.359200678761, 656.70503756451, 644.35687113222, 709.853341847422, 673.922258471824, 638.16597767508, 673.402365077558, 689.338187784752, 689.345503105392, 687.947178520389, 653.282140388839, 647.809355791296, 664.222832291923, 658.676711457823, 708.86166352291, 663.389135133142, 631.717243491752, 691.831942531173, 651.425141346384, 681.069790713854, 662.565697433553, 672.374646606015, 695.487201116547, 662.511602705584, 713.812922233049, 657.252713127802, 679.597625199097, 661.291739868242, 677.118641755623, 684.659518536435, 666.224699592877, 672.690870323992, 653.370920572146, 665.922691362289, 658.269748706394, 659.437631938854, 683.850368833694, 657.045270225712, 688.297284823308, 670.526347341454, 652.532188627388, 663.50061705676, 664.448392042458, 669.596921857679, 665.84232896412, 678.874135967596, 664.624701298627, 663.781080790155, 699.729593332657, 679.288339304673, 678.173921047895, 642.597620430361, 677.840918756855, 671.565360540523, 675.611482962285, 712.14046156726, 664.829814936369, 651.756037556521, 675.903454490753, 697.772196737292, 664.531086511071, 668.590256122923, 679.416863663587, 685.316765723234, 667.536215574399, 662.865868356948, 688.713116703805, 673.678093744864, 673.327566229576, 696.276223695035, 681.104974603206, 667.73388535074, 670.026832654647, 666.152879047259, 672.430844294727, 683.13132314208, 706.401648406945, 654.416775079178, 676.714566534947, 682.69057354346, 711.144347251783, 708.525485134417, 709.543787540294, 667.803614612156, 664.589424813974, 642.64989228792, 676.132893853201, 669.756295269205, 665.337389322084, 655.223318738141, 645.192521612955, 681.712040912632, 667.441446340361, 673.058058890258, 679.637870850234, 673.257882707721, 674.94365645327, 689.814645708667, 673.318260251675, 665.740410964043, 694.310950785111, 651.668657974142, 694.844998556037, 654.311532898936, 686.964869467469, 683.55867820894, 647.828579536377, 705.635188637762, 661.903341767354, 661.577480392613, 680.829606375715, 701.244980323295, 698.381874986704, 646.016448871855, 683.013996143111, 684.479138483469, 672.586270050313, 663.980631225098, 675.237768470196, 666.850739349279, 687.890758212888, 660.076701428722, 692.148324456525, 675.280253482476, 705.976166283278, 644.771626881525, 675.083220207767, 661.992418740072, 684.61642283025, 647.398199887684, 669.770009872781, 661.595303574747, 695.759934095444, 669.944858694042, 689.285355658453, 657.369137186481, 680.67398702264, 677.101827020968, 682.440861150972, 682.340104037531, 643.432257210291, 687.803566721318, 674.380900032801, 664.048028571928, 675.003823517642, 679.249121017534, 675.175456728222, 670.542759622386, 682.237959938079, 654.078090227393, 684.14569002091, 700.361563807773, 657.687391031657, 659.296672227025, 663.625688959348, 683.04796896812, 677.31895554607, 630.540226095086, 658.273192750303, 684.730692553548, 681.35939955752, 655.794318814973, 702.775037289199, 669.680593616476, 666.746549634838, 666.182211420323, 643.537629362087, 666.10770828121, 687.756853014086, 645.348289524443, 666.208603836465, 678.020371140815, 654.713135779027, 688.883537988533, 658.403239147652, 653.47974953138, 659.253986080185, 664.187707446277, 672.35042169814, 653.904731174077, 642.910360211458, 640.355030876244, 683.710143766982, 668.516163983977, 651.503238048472, 688.172207654262, 684.629305468729, 633.87818247983, 688.397207726603, 669.479703087191, 665.303159502671, 663.832466201527, 643.940433752455, 663.841250124927, 662.868734638652, 677.707309427899, 668.417760972042, 647.037393441807, 648.467831500903, 661.381955867472, 644.889580674806, 666.037461770906, 667.200987549539, 673.192937010318, 685.866526258853, 639.866909860501, 683.323918435031, 654.80793558573, 663.888335388594, 650.768362166672, 662.474038097464, 643.541000379916, 701.828695460575, 673.028475182952, 627.604781673359, 660.730442897741, 652.956582446926, 651.171422966287, 672.654651518582, 652.623328544492, 674.718615020122, 662.162473171534, 680.214473237595, 673.804072720689, 670.204553874178, 673.069555335109, 636.031987880143, 678.730386886959, 670.0999266624, 678.577723502157, 660.536953883347, 641.670025706553, 664.179534607818, 638.72328417911, 641.641718984384, 666.553038245438, 648.504817689844, 672.260822902739, 666.490740611603, 703.900796059155, 688.599275042237, 671.050311388915, 663.241194171614, 658.872097833448, 706.026810745863, 683.915252685023, 689.702614756285, 711.903297535057, 648.517913733705, 664.570740993743, 678.285687256458, 659.875334948612, 668.662967642591, 661.604258283163, 686.313491511204, 653.787496577515, 671.331713308339, 663.571112776721, 663.507421176574, 685.481793542655, 667.380337015634, 683.046311555078, 708.555538311673, 696.347395176536, 702.201176248887, 661.190714356598, 667.037962466509, 662.51385450933, 662.989532016858, 668.014340552447, 665.62747677687, 699.73218644366, 691.08963526405, 693.220823208355, 657.498086137408, 667.807305040593, 682.329814309441, 695.809336601781, 656.06542044481, 674.164492870225, 648.410111266347, 660.414419370107, 657.477828942014, 637.894623003734, 673.544402935545, 686.563490603697, 693.423348295506, 680.205871687352, 688.04869221403, 679.554724960935, 678.282842205546, 681.603860830247, 684.072867873668, 664.166185532808, 674.962950748548, 667.196716607668, 653.879494047986, 654.998677250834, 668.477333967901, 686.572008970222, 676.903873890817, 671.627546653405, 674.478276869983, 658.003339005179, 663.577350762523, 689.833931532267, 687.038961308483, 672.088893548168, 648.924464452717, 674.491945874854, 704.980897334358, 676.115565158526, 694.595575737707, 639.164011101951, 676.546456717558, 647.370240452966, 660.709066053588, 683.604817338145, 674.944672945814, 688.028140106103, 664.570477932317, 690.903471033095, 664.705855633417, 663.419781431339, 700.614304881324, 663.441388821449, 687.40771892128, 666.004296536972, 673.830191979281, 683.685447731673, 651.58771434789, 649.445426788998, 676.026085497625, 655.49906603052, 674.080038798809, 677.188323439411, 688.298873380652, 694.893396097007, 666.422045134501, 680.609332713952, 641.195893034399, 657.373906366136, 673.854944422669, 701.343472910159, 685.991590760416, 660.684390560501, 644.813031784292, 682.928784425055, 670.395087389919, 700.939929361347, 711.237130052487, 661.870729120892, 673.411892868925, 671.6232409216, 672.923593997945, 666.454219389927, 694.742500063606, 663.759700426889, 665.215417301269, 678.319244840451, 661.066049354441, 655.756436503181, 686.558276589822, 704.867480512983, 689.2341088519, 685.770768851562, 702.784126107512, 682.775268997127, 680.230870128198, 675.27629249754, 662.205391196412, 639.425788561579, 644.349483968358, 680.389522251351, 687.351027467481, 673.151629985744, 669.637728415588, 659.771352942369, 660.284607935573, 663.916762972596, 655.69720685664, 666.761673902484, 649.761068185177, 698.473960859781, 677.851540114344, 647.941063896749, 662.669956279762, 692.029008698772, 631.129109275455, 652.357070192879, 698.775078138926, 637.600146432395, 682.000592107136, 656.798182426912, 684.711183990189, 653.988979630915, 699.106844745877, 712.500410685108, 690.351564815148, 676.863207554574, 676.523711296825, 694.741564697975, 690.817496591217, 628.52474148898, 687.904187472773, 679.429256913846, 661.792730547664, 666.524957442456, 682.383893958847, 695.080287480923, 638.414205245825, 667.543918779244, 665.345678616047, 652.177773300612, 663.417135812657, 669.533590752951, 665.259244132631, 692.823753292626, 683.025934740919, 695.740368137393, 695.045893994136, 659.54878735391, 661.203519597359, 670.377423251537, 643.088842683851, 679.353306662988, 628.444665622071, 673.142640020832, 664.684887374538, 639.543409990999, 660.939864449231, 664.300219917481, 680.582196783701, 659.754909673205, 648.312117188521, 675.213216214413, 678.453530578565, 669.390374367073, 688.728508142813, 681.688285965365, 674.66665948533, 667.481118728369, 667.959003482382, 694.74504463102, 664.473798676926, 664.146164616948, 630.426635377226, 693.547600896964, 681.53825154865, 680.394462171841, 685.385293403849, 653.927396963908, 689.523730095646, 657.006562925237, 678.981854668701, 682.178871432561, 652.054638947085, 668.452380285997, 673.909542638869, 685.917830183841, 663.731477877412, 692.000561194399, 660.908582083329, 687.626646631645, 678.229366675856, 676.955940085094, 689.732588946078, 673.34448577129, 657.581133622857, 688.973369029444, 678.721273945571, 676.026573825673, 655.221195024803, 665.343254865481, 680.654174230381, 654.500702788715, 669.494222499547, 688.445707792984, 666.554361062481, 655.586896142156, 662.812830027029, 690.944093691502, 641.06154479695, 696.773585676531, 693.191662618235, 678.457548907134, 650.042851321912, 705.083214782202, 687.521373348339, 685.707151498086, 667.297702612972, 664.074440517522, 669.346855978986, 702.415962751384, 685.047483544236, 641.823192647843, 631.904244772975, 632.856510750343, 675.939808638088, 644.447560545613, 683.256919087467, 646.866399145583, 666.164213081967, 679.237946254529, 656.546582110333, 691.222292525595, 662.924808739005, 656.527181728019, 646.867908208599, 665.851601103766, 672.607235250984, 697.235454440203, 669.550181601424, 708.797500123171, 691.871722624703, 682.462158859824, 679.435606923421, 663.666079039093, 693.833647872516, 618.265767182778, 667.308036187301, 672.704126348022, 676.682636615035, 680.34525759525, 691.272762850496, 664.613459345559, 679.14977845079, 681.593258802344, 678.930177232999, 666.314680423095, 667.941103500141, 681.408830676991, 673.119660985309, 656.490600232946, 688.811249059372, 650.639313069703, 671.865163266883, 668.662441488685, 661.576182335046, 680.314105876164, 659.480187446918, 690.915679797823, 690.025209896439, 667.087427328939, 671.770535649848, 670.16187645307, 661.375061789058, 662.773075437, 661.114824443882, 669.622220122256, 696.419325546004, 636.052380606188, 672.730180462769, 712.774685577212, 627.713309224088, 689.579215118247, 670.942778910191, 688.298549483036, 684.639233066397, 708.888407372364, 666.25624006993, 664.471448059565, 676.033790220505, 671.861326598791, 673.759421769069, 676.131367959614, 670.893857130328, 652.319022039721, 665.107784572097, 716.253152980408, 673.125025209582, 668.669832534528, 629.525987011482, 702.309534340095, 635.664204437129, 673.966593752304, 653.081465749532, 681.147006654952, 680.056869515368, 673.905643481699, 690.463880205472, 673.664204027077, 668.690777662963, 656.598002333029, 638.811636308288, 664.041953406171, 660.003249041112, 669.127428179424, 674.39376097936, 677.115566269923, 685.354071898943, 668.47536469029, 672.459061470384, 673.41393558842, 690.438046607414, 678.880738438794, 706.262787883579, 675.769420207228, 702.690215636075, 648.210658247462, 679.553341312068, 658.019607474021, 692.455224350389, 677.18780585537, 689.212337707002, 639.043656082279, 662.118252894444, 665.318578331672, 660.876115617774, 699.602253006045, 645.549370709915, 661.710560665694, 670.255208804561, 678.164694564866, 691.38878666442, 634.998461316981, 689.371618709408, 692.511217544801, 675.791069696115, 675.453258996983, 681.855945603967, 683.486925568493, 665.88774272224, 677.995188598942, 704.907774476645, 656.052036951456, 683.318055956775, 681.579189883073, 693.188700127319, 649.896254995215, 643.199009239722, 688.603616003006, 677.099296533813, 676.311868663239, 682.144601269661, 646.596760568492, 680.91127354412, 685.240800935324, 636.064349990186, 689.312788407876, 683.598737924521, 673.654665580946, 665.920841817339, 683.033918775716, 672.25903500087, 661.046858297376, 647.924580646641, 656.771363517143, 694.452975214242, 682.006800518799, 669.214254053543, 671.17564258023, 694.451952164927, 666.10969924181, 667.407419396872, 685.100908235266, 662.359988596921, 681.188799306505, 678.867022739314, 625.683151556815, 706.275521041438, 670.890677065766, 656.718742660427, 646.076773087159, 664.486539851608, 671.472796679858, 666.427941874715, 656.345647617669, 657.222656746711, 664.835577929035, 659.131574861515, 691.687695480941, 645.544536591371, 654.161246510256, 652.524874657034, 702.329386040532, 700.754223544678, 670.15257497494, 668.408135587425, 692.077924910779, 676.233436284475, 644.787692101435, 684.271506981999, 658.166967041739, 668.383140302765, 683.242558783989, 660.67802087462, 671.678354458173, 662.740908750557, 691.300321975511, 681.483537053059, 667.32047156102, 672.762311395894, 665.589247250985, 692.593015321634, 649.153915796564, 706.241944568479, 659.120678085042, 687.371375912594, 678.060508923927, 662.947390335645, 688.14836449113, 659.354528522185, 670.798496393556, 681.004637175392, 671.190618576563, 656.604278488444, 661.928559076589, 663.95630898601, 675.238183138244, 664.735605847807, 668.704776834714, 682.029997238258, 671.840254340134, 660.674748554593, 668.656008784233, 666.85489849456, 648.189741929059, 676.177661485987, 701.515628382558, 660.41462428061, 659.845588973587, 679.654384889047, 687.618455799975, 668.593084289846, 629.358619376852, 659.414371025768, 672.982117531546, 678.672685510564, 687.427632996236, 681.448607542967, 686.966313423676, 670.784016699118, 648.099980171278, 688.605356789371, 696.086676644664, 683.66287452105, 641.665433103464, 688.219988207505, 654.606535228104, 651.656491973506, 658.744224019982, 659.14529128047, 677.568793811004, 663.823556611239, 652.594295320128, 690.671218639297, 641.762095260091, 664.009644173053, 660.178120995649, 665.409410976664, 651.693440068988, 657.96569553666, 714.94186453536, 688.320087709742, 635.865749201949, 686.716626896119, 690.206983287984, 650.9244152801, 664.75659727213, 639.570313331246, 668.813794676442, 680.888748494907, 634.095713057442, 684.572791220556, 697.5122724408, 607.045661849549, 678.66489879945, 682.223890085919, 674.710420856811, 654.361412879909, 660.223635459373, 703.098642839655, 662.455839146226, 671.228121701688, 677.427022046569, 667.727704225818, 662.530752943856, 674.258371083921, 702.917629618794, 673.949361813163, 682.197813938281, 659.999481629584, 667.697299077889, 698.121772376187, 667.821233116746, 659.486140750996, 708.343039811122, 692.29542333576, 702.042294904216, 664.879622736374, 658.369301791039, 673.657693763862, 666.557834681767, 674.004921098996, 675.524714425359, 680.960080244219, 665.262732072118, 667.118971061083, 671.309327941087, 672.40854854267, 691.572170766615, 655.634551667466, 697.811437477115, 696.43301829338, 663.874807533973, 658.66970427821, 663.794345398223, 656.660105623704, 674.928814642414, 647.135426332712, 678.64430159212, 686.900509372384, 684.456906971077, 657.714872065478, 644.530705273725, 684.604027001906, 700.225385582099, 687.231499425632, 708.274049786246, 646.472751046659, 674.426094032407, 681.192761819714, 636.870376452083, 711.409171340321, 665.819914787557, 667.638821378301, 661.498287475704, 642.897882416462, 642.593628142243, 686.89961200875, 662.287295822944, 669.505015684194, 686.209008724764, 656.158711083482, 662.004167519322, 683.462654579804, 673.368760217621, 688.106159362731, 666.571108479337, 662.571349548507, 653.616245611724, 692.030621182823, 701.874164771283, 665.881306908643, 670.048955156878, 713.259767161574, 657.41904939906, 700.982220492212, 674.067521740228, 671.027385822803, 691.133259119385, 679.23469497989, 683.958327026233, 644.442752567964, 661.181056869433, 668.138889777763, 701.00385560353, 684.846262499227, 665.575534509737, 657.582628175301, 679.735780889146, 704.688989386474, 675.758172700742, 666.287221096394, 671.32582284152, 665.116645277098, 683.396553465984, 662.599079671894, 669.811200266465, 669.579486880328, 665.353719705389, 705.523734886073, 666.547744296385, 671.765238471495, 701.434009347028, 675.043530692192, 661.913701959485, 664.802790338934, 651.712970501576, 665.525856054346, 700.48485166495, 675.379692957658, 674.763867716794, 685.805029468366, 643.675429525002, 678.903633047082, 658.099626818729, 680.949791229577, 646.291099992348, 641.0000340839, 691.56782901608, 657.34500954657, 667.717318806725, 658.858207876526, 653.784498218519, 679.561032856301, 662.379752001917, 708.62209651688, 652.325035246984, 670.820859166381, 642.658168734844, 676.817801306311, 662.58287832851, 639.954820541188, 651.419258855844, 676.443436861436, 683.694447012549, 657.278994023171, 668.715767555132, 628.130561893981, 688.517696120941, 660.56672889535, 662.77931558839, 685.370579527473, 682.468182470213, 682.591090521833, 668.409442416448, 684.985187274023, 668.585379131181, 706.061575750327, 678.394884411619, 677.705523987556, 694.501869940468, 669.7121856865, 658.993652592421, 662.556625139712, 667.458353607402, 687.990270230485, 666.380950266799, 681.879208161216, 670.610743841896, 662.943844186592, 678.055332483733, 665.30685923084, 664.168915480858, 680.350977002161, 685.562253003525, 679.102332198436, 653.713371625638, 670.036388702676, 698.651824882807, 683.110753456571, 688.534254194001, 687.457967058171, 658.758135961247, 676.840231318305, 690.34993429297, 658.303211856259, 684.218607257797, 680.120629051358, 680.897507826059, 655.293011408114, 643.107918607946, 683.844246544376, 660.301720880865, 676.814150127628, 656.802319708669, 641.98726894119, 664.67156615358, 689.765459217534, 673.210994196681, 682.122408701421, 658.183744078884, 677.087532417821, 688.779758725744, 680.787775860316, 684.919898337427, 684.365640156289, 660.358181411065, 646.004700644253, 640.771109121355, 685.337663514061, 685.555508099781, 667.44730377716, 663.583181895653, 672.982069424491, 709.346648025625, 653.357164854833, 662.440264640353, 690.246616880244, 674.986781223818, 654.004104779254, 700.538394175494, 651.697584999388, 650.284241826387, 649.37038202653, 708.238777107984, 668.475574176133, 673.193278467081, 674.691826228281, 673.823313110703, 660.783335317547, 677.102491704131, 692.604718459069, 660.036194925076, 693.009716102029, 663.751287337161, 686.717593186716, 658.367215969248, 707.953940080639, 682.833361372257, 675.057885091764, 675.081764411906, 657.953558151414, 661.375947030902, 692.070504222987, 667.043555169361, 662.400678224944, 662.246469877283, 665.416485873157, 673.358114909404, 678.305111805648, 635.311510109952, 688.078998173051, 648.932845466966, 638.803212615844, 629.885853083469, 697.161515699568, 676.622536112457, 684.796500339486, 633.068621071976, 646.593045794002, 665.228706227418, 683.023578677468, 670.797637966945, 687.619636097831, 666.525944144217, 659.63304443185, 681.781839069215, 674.040245271188, 661.045503547269, 699.220719696618, 642.981317779911, 693.631002070302, 649.731756088471, 644.676045623041, 673.933883375092, 683.2073165047, 683.702174943374, 676.122453856566, 710.88810904841, 664.492639621979, 670.048567118947, 682.182976206913, 692.427700192481, 672.458543842789, 675.164556206383, 697.679941528934, 655.233245903579, 690.826322632318, 648.766379265045, 664.79037312725, 636.339426705983, 672.349775239595, 685.673845085042, 668.041470811664, 652.172944362532, 631.951167046718, 690.576739950912, 682.971279771501, 672.093594454299, 680.366999369604, 682.032601341283, 691.401270855171, 659.360742060385, 690.312434048802, 645.791818230136, 678.902036601424, 645.182423463737, 670.882836517739, 668.724799331408, 670.73752644529, 647.362795909534, 657.392162825405, 677.893513105994, 682.660139031811, 674.476172683046, 685.967102151491, 693.26142292821, 663.042572296078, 665.431549080326, 658.175850489587, 669.082535621796, 674.250736725676, 662.485471046116, 642.812835935372, 637.802432543457, 686.809724267349, 645.314455514996, 671.915117147888, 667.960306005023, 663.498701664465, 675.179367036812, 660.786137470831, 675.057491989267, 659.402407881639, 665.130684380348, 683.993687466508, 668.172201974573, 693.430750508841, 655.331980547864, 681.576901578209, 642.793638102537, 682.667934858228, 659.074598597878, 637.919739276537, 658.582464283304, 682.718747913077, 684.134097316216, 693.173916481224, 686.781861795395, 691.547410801226, 698.024747788311, 658.663816289536, 631.492272910083, 680.380104403522, 674.684726448394, 675.376501290068, 675.533763840865, 664.049428039454, 674.90243392947, 662.740695964311, 661.603640710328, 688.246444202605, 675.41431241447, 678.237566103447, 673.129580865133, 663.96029225885, 673.140110065892, 664.49096481103, 627.822360975802, 684.306548069514, 700.070988320606, 665.317491096914, 661.437325541613, 659.3769999524, 659.310014791737, 682.31323908247, 664.812962641786, 670.724415472307, 681.65518915475, 684.466896002164, 670.262658105508, 678.618831885158, 666.671728722321, 661.903858047779, 659.489884591149, 664.756205076517, 666.96604403878, 659.054294136684, 689.529262456935, 659.161505350604, 684.809515182543, 664.009507378609, 646.155906263671, 669.821004301977, 648.323897890062, 701.588415820669, 694.644367460427, 643.746593254926, 651.154137096917, 642.515249857393, 677.322767821105, 650.402053112916, 673.834414920976, 652.158295849965, 658.144771122599, 656.240953662298, 651.844842876725, 680.094919932401, 653.198951327926, 653.853073425827, 672.930938686493, 677.91151444108, 682.168885804244, 672.435607266136, 673.699812514144, 677.714671780343, 674.321099032408, 689.889148752836, 675.187286199212, 669.713140123469, 679.96387818905, 682.346691164014, 675.473677163015, 662.823525238636, 657.417947341698, 678.729082000593, 652.32147366792, 674.294803189005, 733.243558727783, 664.140386813583, 658.405539856738, 685.74490151236, 676.022231887964, 672.105269879846, 701.605222886351, 669.440472702299, 661.06410786659, 671.005661965817, 668.413495079343, 661.219296901863, 669.419975789035, 676.726502329845, 665.636413411784, 703.633089094435, 632.237399516091, 670.269838562604, 711.56787572487, 691.856504297493, 681.829588219384, 685.43156324967, 675.879506140849, 657.857289452488, 676.569361631588, 706.175275017012, 671.257764292476, 673.19498576579, 678.971425776368, 683.27425595204, 670.689923189779, 700.39467691149, 658.532486882092, 651.255288106063, 680.576478270537, 658.566973741328, 687.656474169007, 679.756471012486, 679.635211310893, 699.087322057748, 682.431459169106, 670.398425255357, 684.416729814451, 691.72672107757, 671.137536914534, 644.107462884354, 701.191879643998, 661.529031108025, 680.209908027772, 689.76095917915, 671.394905707136, 666.465774710075, 681.710376414557, 681.153303212594, 663.115587674471, 678.465301726693, 696.091467704231, 697.48460476282, 637.412124911244, 644.258296624564, 689.418098057404, 669.889251384548, 707.183844914118, 646.420900028933, 664.221111764555, 668.239194234003, 655.252049651224, 676.855549124262, 686.208918031135, 684.701323984732, 654.396957350596, 698.524693688248, 685.67456658097, 683.761845883608, 716.664590942624, 659.479528655914, 645.597726734734, 670.345052332446, 690.149455695511, 667.204221041798, 647.722618757459, 673.574245241749, 698.34748903113, 662.30235342468, 658.426256727183, 704.269452557244, 710.776398306189, 662.045733859169, 694.964944332575, 668.281570221503, 661.738227174112, 670.131106025532, 683.788164868201, 647.493399312147, 669.09222886922, 670.54468876213, 673.002190112293, 686.220300040142, 673.621998261153, 645.662034701815, 680.690721111188, 652.955985900776, 664.677614535819, 654.274441133068, 684.643791930247, 695.150097097862, 663.935597743001, 676.001599963679, 684.894757649751, 683.626294068586, 671.347122974125, 657.599649966167, 670.726004162341, 654.196579308507, 702.167512587249, 687.837002506037, 655.884828291425, 654.15225988754, 703.371317026099, 677.340445778199, 692.739631206767, 659.573202719687, 682.682169679513, 647.946208442179, 644.421239802524, 669.470421179651, 676.918582280713, 686.78615499783, 665.754596513259, 681.779700380423, 670.198403472941, 668.334589705299, 646.647708812257, 669.115173553427, 673.623693044624, 669.842732133352, 662.177742027419, 683.639431301582, 672.697738602334, 667.094956578014, 674.223404882826, 680.81005101422, 672.778598795516, 662.725520104193, 706.991076042676, 662.984030552922, 689.806951524084, 674.285544034066, 670.095949869926, 658.791933224524, 666.471987073057, 677.363636942802, 665.160449215334, 664.659599215737, 659.249021930968, 687.098667863828, 646.809931329876, 670.280619934542, 623.526918853526, 648.548398974911, 663.565735688409, 673.243402788169, 670.838026890197, 688.002329953291, 677.948640591382, 640.198354683917, 654.329997948276, 678.287272614871, 657.720909114773, 684.771717028583, 676.017169819703, 679.138284800523, 675.39368782005, 675.756315215533, 657.424035475772, 670.785947831905, 661.835816878064, 660.89598158222, 679.521756230492, 675.149749843884, 656.319888439294, 677.287977820958, 695.354561880397, 641.231664064369, 677.633238093871, 662.971428661092, 666.793997389998, 692.167638666971, 676.92952818445, 673.532548718162, 680.199338503614, 687.234741619345, 683.876239214217, 682.716858937377, 690.583445491058, 663.02200020101, 674.44225882086, 672.007242820905, 641.308761901844, 700.049751862093, 681.878380667971, 644.381369528959, 675.217401950995, 663.439230685747, 667.519148508948, 691.07982008333, 713.170635112675, 663.60095859721, 682.556662368709, 662.932881193073, 665.72029275622, 673.805338546287, 701.947814784453, 694.254747475208, 696.385992308426, 696.784133301573, 690.80411543505, 678.624482655048, 671.063969299432, 696.380153892522, 640.988006909182, 660.316215727899, 689.527827830188, 674.299158563673, 681.48747377778, 674.272210679118, 658.958027147495, 677.466787647666, 684.145335997074, 679.235222800227, 659.814243196002, 663.95785284896, 690.196991867058, 666.687810893412, 625.623984424834, 661.736552174392, 657.743588047382, 658.090646745866, 673.678370353859, 663.048828515709, 656.873967754417, 665.369196962784, 672.012039996554, 707.06839629946, 672.724077152713, 694.958282499665, 672.078352433253, 671.620374983966, 671.755634837865, 691.894524214096, 666.121281403791, 708.286573523199, 644.848743077958, 700.57022020563, 661.395000114287, 695.929635397988, 652.714598013944, 664.639110349395, 661.307991593544, 634.15011224603, 710.453948079147, 660.620926809132, 647.408505847365, 640.978945456146, 689.626399744033, 657.570361248057, 657.553753370352, 668.898516396625, 705.563637625458, 633.921345423358, 682.915848164783, 670.7062652232, 672.202149748073, 654.487551854285, 693.515939729061, 696.114466262544, 696.619955643284, 677.761105718425, 613.548745322177, 670.110565889098, 668.221503284413, 684.239409703505, 645.592170402217, 668.474136375351, 662.457361768836, 667.767248682861, 649.328202016794, 673.356219287764, 676.976029201454, 691.211878294606, 684.665322012485, 671.759644472862, 667.273460548436, 679.97108430935, 667.522869174501, 723.091082361225, 652.312599818895, 655.729609188289, 688.936872617422, 696.291872732966, 651.691028859201, 700.611615322639, 691.333721844824, 709.29341029992, 642.773887198038, 674.572505064652, 651.81776154507, 654.967279709416, 649.620437880904, 658.305642446506, 631.857592632232, 669.270331676327, 664.098278431418, 677.456016918694, 656.01384396927, 697.305148570923, 674.93172250262, 655.96769208479, 649.021182262015, 642.57438161592, 667.59977913978, 688.674112899884, 660.780350731873, 665.53105863121, 675.209006922487, 666.195495492093, 642.611248206196, 678.298829915541, 661.935380573397, 664.268957194383, 696.072550512356, 657.470940829053, 677.876525355719, 640.655816682918, 656.102111250405, 668.534222896332, 669.831761571014, 677.257863506968, 696.901180883775, 676.997643306814, 685.017663766607, 679.692676836998, 658.606464824453, 648.75591981528, 701.165551670992, 673.89325066366, 667.882320079998, 683.261486604432, 661.946850461815, 684.288563121795, 671.024032005171, 655.505598568789, 683.220333241956, 663.747955288476, 679.579400639855, 626.095411797158, 678.740483164892, 693.786245700609, 695.608829062704, 650.829193378402, 653.598163350933, 682.53869260875, 684.166242708884, 670.496056322826, 673.690708409155, 661.435588340751, 669.112019114646, 678.618811799182, 663.385766821511, 667.179539511674, 666.615048415988, 682.160873939543, 662.31871192293, 644.764329951715, 688.715393851979, 677.612912124795, 693.032333593571, 676.061247752202, 656.629802262764, 664.450595486326, 645.920701524346, 665.133702260783, 690.191808027479, 689.375002479721, 692.572739457327, 681.192576365603, 679.277047385786, 647.666676817772, 689.390890140954, 680.531384770943, 678.620072572115, 685.762329061358, 677.230912508692, 669.305147528395, 671.695405659704, 647.681915818176, 672.015104509081, 673.044136423651, 690.263463421297, 670.422719363731, 710.401125796248, 691.421050783461, 665.786911679254, 679.174996376422, 649.793923502112, 654.574023089681, 651.819403717522, 643.828016948363, 713.524469123533, 685.878673675134, 685.231818706546, 681.925118049559, 662.945260635181, 668.485539931257, 679.474742930679, 643.461085834305, 682.18043437701, 686.089930688708, 651.066531137452, 685.221955649301, 680.465767741352, 689.96362276735, 672.904824938275, 700.349015870923, 708.151412873545, 667.476990239195, 660.235582368725, 672.645468306969, 694.304202704401, 694.421601337544, 687.860142475142, 678.745989524993, 668.362603554211, 680.071336094291, 649.605278163257, 691.258633285418, 687.721279227049, 677.989895041984, 682.416873976668, 658.184313894197, 673.690556539569, 634.335356146908, 691.46994103658, 669.710746509989, 652.07355586912, 679.966369372646, 674.763589725944, 690.420247882473, 641.117585521827, 653.715369835769, 658.438793303741, 696.081822104491, 660.054581921206, 665.355688219156, 655.794692030257, 707.708530501101, 677.137370503446, 658.195062086621, 659.896736792347, 685.307481997968, 651.442302463777, 654.923362489321, 671.933884322044, 693.420259790411, 679.387704674299, 687.07132638404, 680.969204704406, 700.445803354009, 678.590775200914, 687.790966011599, 688.685934481062, 678.205656454691, 648.033797234737, 650.502785349661, 695.371804381944, 670.187487834924, 662.460211941913, 678.561948226943, 671.838622846414, 646.280142939574, 663.635681451861, 692.819881523602, 639.890406558627, 663.086556863443, 678.870210874533, 688.977376316066, 677.353591431016, 647.960566820571, 694.577162583942, 676.687669521538, 678.736614696701, 699.53368659942, 637.374472816044, 678.716116238536, 666.386838702041, 683.654745921266, 645.449153335315, 685.320145059881, 689.11748068568, 663.713499366157, 667.168217055718, 674.783238963428, 668.365634608381, 652.865014190521, 653.877055447153, 677.118736442586, 706.919537625799, 660.970612426276, 656.683961954245, 685.197365532074, 666.978857636615, 670.06309005874, 659.850327427912, 666.571289029664, 694.440353040309, 688.24962666982, 679.39173294854, 677.589123997004, 667.514175946478, 673.031394703401, 679.51465757896, 665.103595625339, 691.764202069665, 659.085870095956, 679.099927978482, 674.335486082891, 646.296095830432, 672.064036897925, 648.385477938357, 690.372956659484, 654.474246228923, 657.004174452681, 685.095686032341, 642.532528935826, 670.603836908972, 669.648965715266, 703.104001036862, 657.949749830465, 657.602062965888, 666.034112352618, 683.15258712589, 661.253755182148, 673.855009091384, 645.284577904134, 673.808593359019, 687.819975709214, 646.456198468201, 677.719937374977, 671.001494383283, 658.698656265627, 655.525324856663, 686.956248808897, 659.979448204498, 667.818042077227, 679.755705446642, 665.783725506197, 660.010061782733, 667.601691770278, 677.701048530469, 689.995859280356, 673.700426892828, 676.441503416082, 685.48001649249, 671.885958129049, 664.625209899991, 651.060456684859, 679.422072818786, 679.798365490779, 687.276043055404, 685.517239405561, 651.308541957734, 660.415430128745, 681.253222025531, 647.896640717532, 680.798329270619, 660.501757286794, 661.593892526212, 681.685452837391, 660.983606728971, 634.213177548616, 645.275319838064, 676.665836459549, 673.468190108491, 685.631278424197, 656.11421991823, 672.074759916375, 649.335111447865, 661.455851666467, 658.97534822903, 653.347096275423, 673.409596056379, 648.997087094402, 707.914247268835, 682.732750180622, 672.36352146925, 662.099790670501, 670.826980491091, 651.42239539435, 671.493516061612, 666.343476847801, 697.312788732814, 652.950782677472, 686.371248374832, 690.953205652996, 654.058874549157, 678.374282315619, 671.165106608209, 706.642326580872, 652.951657589217, 664.621691150444, 675.983499067099, 690.387223665157, 647.391877239743, 662.698033962091, 669.375015892858, 681.536683031602, 669.843632315052, 691.719590067018, 658.294417044833, 690.299798180046, 715.329558378907, 666.342487532504, 671.346296191697, 654.098754126977, 645.839329126466, 671.257100270297, 646.641247406457, 694.842617807372, 672.438344939589, 655.152695499619, 683.080677389684, 667.381864372385, 678.390145591699, 671.188744170055, 680.502959239043, 698.852120671553, 656.961654056921, 677.919810958104, 682.987601175234, 640.267140841242, 695.640225927174, 671.792577821102, 664.801665799032, 688.383397593453, 679.690908119808, 671.522090935402, 692.628890177136, 677.846266770497, 671.727319372746, 675.112905455597, 647.223915291791, 667.816092740806, 666.103587359494, 653.756371763518, 673.265808211299, 668.705263678948, 682.371724301012, 669.104837486092, 643.582932592244, 656.473572838319, 645.466444885788, 670.807633915088, 683.754622062863, 649.167475002919, 664.402672217759, 643.703554180987, 691.280724063201, 665.848703258295, 679.037086147687, 670.922363570991, 695.172501661584, 672.908024500666, 668.481251639486, 691.052793042829, 659.263079192291, 671.252046839222, 633.771125120028, 665.891466705487, 634.455353232068, 660.883961516623, 677.960339120382, 678.330065340463, 664.704069298042, 681.80966590919, 709.00808749823, 653.930517852672, 661.559428941793, 704.020335231496, 661.067361736372, 663.96895414745, 666.763733300754, 678.030825974493, 694.586357023107, 659.356124295691, 668.9127179232, 660.358284699262, 662.37899171846, 692.649112647119, 671.054969192335, 676.948300417779, 684.798571453265, 642.04350939708, 696.773651911733, 665.34961451841, 653.521155544711, 645.550029241342, 645.423426096201, 678.379902034848, 704.597139158243, 675.490268318978, 667.976520345528, 663.76437836888, 683.567281622447, 702.19833394432, 678.183339702225, 697.964610058461, 683.911356824487, 668.807716762394, 697.756301179817, 667.73122641755, 651.23658384918, 671.795436939939, 661.009303673964, 663.001864430088, 660.695313850012, 667.34825869296, 647.784411165341, 664.199857134604, 673.246752827573, 677.21349340915, 657.908330660901, 665.076687878617, 696.705925170375, 657.410352863084, 674.684344752253, 664.850813150192, 659.678334319177, 693.293282751886, 666.760424214434, 670.17185936247, 675.125866929236, 672.102706027508, 676.381490007701, 688.531769073815, 651.341340283251, 677.350626165144, 670.533590244889, 671.845244152005, 651.23761009261, 673.957967261979, 654.944221775621, 666.633074654678, 681.715523497319, 662.566304327612, 701.337056432267, 658.704058006437, 669.582056580574, 699.267582295431, 658.729562746962, 680.549322697363, 669.343942569962, 669.613714797546, 649.709237314959, 658.472991767106, 683.217313060733, 649.342982269441, 684.908687876879, 691.525326070778, 666.130072627802, 656.44192293979, 669.840102692992, 702.930863270409, 684.045143553131, 662.466687279231, 677.028872482559, 647.46417898953, 673.166844568902, 672.631026700081, 625.237389225392, 712.779512856427, 685.162304746308, 675.855097317074, 688.56709659838, 625.117605814045, 647.641930871285, 679.739756183145, 668.206211360688, 694.512043243772, 647.781563527254, 682.377898161706, 657.183314419622, 681.999774887032, 649.082824894622, 669.707015034294, 662.832462085497, 657.557045732693, 676.573683239196, 695.084023299916, 658.746614196491, 694.824639252972, 640.927829159454, 682.79289967439, 670.806384462169, 635.574059849825, 661.111908535337, 633.382017319435, 666.727446171763, 671.654599001409, 684.578668078901, 691.688920015728, 677.350550672068, 661.328821590353, 665.129814285779, 693.333854707298, 678.841919233899, 664.013552628471, 686.36400514677, 691.98141041434, 679.747201076865, 684.377131896923, 617.786096390934, 704.884471699323, 667.634855733501, 627.193370773461, 673.257883001322, 698.589767443065, 690.066168958521, 667.796777436744, 698.600808557845, 691.753210922456, 652.575655187593, 667.0360847354, 698.425705294617, 667.304091364507, 640.494791301727, 656.344106796768, 643.874491822896, 675.691422309704, 700.565538469196, 678.599544180914, 699.863288240524, 665.000084075162, 665.993427273422, 687.61052028504, 715.481574204837, 661.543791264061, 672.925425020737, 647.933014526926, 686.897699236717, 699.182929893851, 663.502965874968, 664.159648959676, 696.78373199846, 649.47148269927, 669.431867001502, 648.942569559977, 650.168140625725, 673.38135961206, 665.710077222171, 631.629470593986, 680.744408718289, 690.874219558056, 684.462371242648, 687.989272388641, 695.354270867268, 669.54346262754, 697.768845517248, 653.723149068116, 656.001554499487, 673.415174366106, 661.513016387988, 679.53525642335, 661.666723111694, 664.499375971992, 637.624055057527, 691.642330914314, 670.613062277161, 666.786778422777, 655.594382669973, 655.665755012245, 666.857869757882, 696.951870486461, 697.479615389586, 668.341147989052, 691.816101772109, 647.026019198478, 667.624967802764, 699.040871248773, 683.511408703358, 691.728494884398, 686.143094938123, 648.99573006393, 687.64220962996, 660.471699358449, 659.366526336255, 664.667315970794, 656.471364410021, 672.909661266974, 652.448838721615, 635.030130933033, 664.582012143198, 666.110835791861, 683.636015009181, 665.550908157809, 674.58482518018, 703.710008804867, 664.365525741052, 692.460768294934, 699.830460062673, 660.432410517883, 658.626910433984, 661.467701575817, 669.187184709711, 634.506442970496, 679.870458000533, 665.054058271308, 667.106873215786, 665.634669843688, 657.654960429223, 659.126118185858, 652.985129755336, 638.91924708231, 662.754088849484, 682.299535989115, 655.816257207904, 679.884137921258, 662.651111088357, 645.885556540832, 701.781556754072, 697.763513870338, 687.648081320257, 710.031601077012, 682.148180237767, 656.244965813202, 694.587725920111, 689.321523401297, 644.683276048678, 648.353382439909, 679.877071328049, 675.087442444759, 648.031145947066, 654.54213627314, 703.19733343474, 638.091031139445, 668.676302948039, 673.651144434315, 656.165669152397, 657.965088694424, 680.4261219959, 683.921707031762, 684.359240339558, 679.03784735314, 689.399955278994, 675.094212520158, 688.012920932571, 653.432716831919, 682.990283459162, 661.21341741426, 706.009068138754, 670.172677595471, 662.808650144488, 673.057215865632, 697.411927368151, 677.418361150489, 685.357118606894, 698.113992757277, 662.367730170689, 670.964102779564, 658.627606193706, 686.556916093841, 652.283410132487, 681.2633093141, 692.928364437002, 670.790150690403, 665.880682884937, 651.646246074304, 667.782394552358, 686.087015530077, 644.976715119075, 674.716579900902, 706.150072287376, 673.555669660428, 693.809342329517, 644.433249246693, 667.069633571062, 684.429594186773, 695.188044439198, 642.724461289171, 701.149325533735, 699.179427138485, 659.304178714651, 651.70373196897, 685.144908098478, 647.579779345533, 705.015452423215, 653.865206939482, 679.039351450384, 638.679581421691, 667.094163618853, 671.492326714182, 681.911980699274, 644.309463519076, 675.711324965568, 647.268812801502, 672.732233157964, 669.156144670507, 667.989131410728, 655.630573396537, 663.213643029703, 684.657735736782, 656.400933078465, 647.950776149077, 694.872719566375, 652.806121797653, 672.288571049662, 637.029775186173, 693.193432059603, 647.387973056952, 631.967028433001, 639.920214165648, 660.469725177609, 660.831833699304, 663.055796784828, 680.074926230093, 691.043663436539, 676.927772112477, 645.065836299349, 655.848921394407, 650.051283176677, 662.538041051586, 702.324565873442, 666.015087344013, 692.368284694568, 686.444909552416, 692.1881405768, 681.663565764475, 678.358005744816, 703.664644004477, 656.356720884749, 694.434569676295, 655.901566611285, 698.556303660199, 665.78976053613, 698.047242850496, 676.066377238451, 678.326320877004, 667.922570783683, 682.152191933098, 666.52391961431, 689.093095807889, 666.946123893009, 639.313642367592, 663.129461638469, 672.247501005791, 675.477735792204, 662.739417233367, 661.463436774662, 673.249603068969, 667.05331362967, 676.158399900126, 710.891290936676, 652.776684961521, 685.693465093347, 671.879307658728, 668.853766042342, 705.418822000913, 671.072939821163, 675.694810402562, 656.59440896669, 675.597335262653, 679.479508519381, 658.200033646593, 681.396893282173, 683.667245079713, 685.154107264417, 665.225965985165, 661.848712821544, 632.355918645225, 663.644300518628, 665.034553610817, 683.358646096232, 662.838174956794, 663.233648799687, 680.598656325387, 646.916662430749, 677.492366589542, 669.984283464395, 670.352739140521, 659.975474147217, 712.487627100056, 675.059245646685, 674.224015791595, 658.147051972232, 666.817282839969, 683.368879275663, 678.06208190194, 659.042376718318, 670.072246933492, 687.31825771964, 695.114863489399, 682.0670395902, 680.940939653619, 667.586736256835, 675.529905233424, 665.991865845687, 679.565420902642, 656.447645220877, 682.711610642273, 689.08720102864, 682.030630792609, 663.259374164399, 659.5322751762, 665.289740367262, 668.231640661616, 674.67103978714, 672.393016222082, 659.552196214809, 672.301036760382, 661.712961225464, 669.844915212475, 678.441624004307, 651.331273896436, 665.196064988678, 671.35731900094, 667.141353587133, 674.322657227579, 680.916450591104, 678.297535057846, 677.42301722447, 721.533372027594, 663.527598321226, 680.124004508591, 650.95879486318, 672.246834098697, 670.25950707531, 674.123140751928, 670.265327586262, 700.61357101716, 676.93386600403, 646.477541832905, 661.373855079259, 654.519019185101, 669.458042257081, 646.694023707693, 673.404690187144, 661.30467162448, 674.577044157648, 684.758316683438, 693.76938774849, 675.719409538991, 696.284918158871, 674.854596885756, 670.831504915449, 668.34919574254, 655.924526687533, 681.984974460175, 667.813416852547, 682.625659642934, 693.287952101208, 639.386220193703, 681.526833023637, 686.848449773428, 675.151905172786, 657.963667934707, 646.016492544551, 678.891700978396, 686.002902290088, 661.283388018468, 668.970143263255, 693.478589325956, 645.964037970095, 672.89628015761, 689.794161684291, 656.410105080649, 673.501486641858, 676.891902757443, 699.978222584291, 666.397575149178, 672.172223270704, 662.499852476478, 682.384168110601, 675.369557612892, 684.275822132777, 699.100570340132, 673.124442911596, 676.233800536977, 674.044043990656, 651.697280533916, 642.637908743997, 656.526809051028, 664.634032867701, 679.953416902738, 666.431654162921, 683.151970974076, 670.866500441598, 661.365013184285, 669.853829772547, 702.592965673763, 682.444010554318, 682.465145169144, 684.474712225002, 657.788992459069, 636.063856993318, 693.150788505767, 679.904770572538, 654.236910920852, 673.61878003917, 678.621375728482, 697.207974286231, 652.516541453499, 639.670187018178, 663.387979339824, 685.955118416182, 688.812250030891, 664.248753788352, 685.7327783804, 660.891518928096, 666.438530626107, 689.777641148301, 671.105217925101, 688.533189659685, 670.263024283649, 669.527621367482, 659.16646736837, 678.889398591479, 681.055392698671, 652.766808843647, 652.792213682364, 672.558447048083, 686.561884642144, 668.018982699476, 719.032710356119, 655.172619285827, 654.228899452571, 661.102605196088, 662.22005306651, 661.650089808712, 654.211728812719, 651.507891788257, 665.010015653998, 676.40335387364, 678.465496369159, 684.367259582248, 645.439700400755, 660.716108224312, 675.232857363394, 665.118736409191, 673.722498489389, 676.463435756309, 678.031956293279, 641.566724800368, 668.26708898889, 679.348247784278, 689.122946248857, 637.492642730248, 689.715867759971, 664.058596907477, 671.184422862446, 685.67261293671, 633.200604160531, 692.614465482519, 670.77292553918, 678.745279049803, 662.979042536646, 683.127591582461, 697.386165791314, 637.452430212821, 650.561108382286, 648.469116813797, 677.910848353458, 684.277595417244, 652.627834398866, 669.210622371578, 651.186178642347, 668.938642970896, 697.436257714204, 680.640717065067, 659.053925183277, 674.434707393027, 664.666816378494, 650.15932171207, 689.744598911148, 663.273856229623, 683.2785383873, 635.147630862495, 659.253318613018, 702.382081406677, 693.90134735782, 702.19500601481, 694.041863105533, 667.056685716624, 668.268988762724, 688.979105522128, 663.310446077406, 676.994378519476, 663.484613662234, 676.163314055505, 698.878579081731, 672.61122467932, 659.928032933886, 659.744396764609, 681.144772567145, 668.514920682229, 678.596393377021, 682.626130236568, 682.703239684689, 625.929158092436, 668.18330998944, 645.402102420923, 671.16595725386, 685.315926481887, 681.709625499359, 683.894493832369, 671.128786850341, 678.011474703828, 670.281173377378, 689.013009600655, 672.060693560262, 679.686746768672, 677.818835971861, 651.812785199337, 659.406067450675, 675.358002822172, 671.409663250892, 692.861503609891, 684.29469314091, 657.354424622683, 676.364607396462, 640.377406338772, 685.385873857346, 656.483909013666, 665.266228764944, 656.086709002719, 682.926437039541, 640.782363290969, 653.263204142177, 692.511639033621, 690.212178034525, 679.926731965516, 661.112445500597, 652.065433991242, 674.136077935852, 670.420309941244, 681.202399408213, 662.478668182971, 675.890594972809, 670.325223898009, 654.426378672178, 690.500734814642, 688.765063604272, 671.029835280699, 668.190817077, 665.045040805691, 638.112829778972, 673.181081273117, 663.986716690658, 675.76415478885, 665.777149762814, 686.272784337783, 671.97353349285, 705.884909898651, 642.283049251734, 698.983680360932, 687.638335286548, 691.315323018574, 694.533462541902, 653.694967425364, 658.399592944086, 650.303001555258, 648.282144781662, 669.025137283557, 687.386184627641, 654.57286280445, 679.075816553982, 690.373529838918, 675.333198628109, 681.503771201647, 691.186782429664, 706.040172156923, 696.060529904733, 664.056433248212, 683.725203440369, 681.187863053798, 694.065108813949, 663.185777133223, 662.856101633108, 674.688256489646, 651.637456098021, 660.652941673521, 683.038014702427, 696.159778029845, 668.686977500455, 684.895080630956, 689.912928736262, 657.731269507103, 653.604349606205, 662.982202818976, 673.103009505918, 655.866396531416, 655.562608261108, 662.442265119756, 698.328586557868, 668.209899443984, 704.81934646047, 651.308873688137, 644.390745148297, 682.104543432014, 684.844296600891, 680.184385616063, 662.215774573735, 659.200726975894, 670.25184398332, 665.781969183546, 681.459795893487, 673.323168799982, 663.962740721694, 659.885472667962, 680.899806059904, 670.28843175778, 658.308219421805, 658.013829622954, 659.166559526609, 637.027941930274, 697.746270086603, 663.483556403332, 674.738542457812, 660.427868482155, 654.293808643303, 669.620077681481, 656.33546923623, 682.17659444832, 649.348765889922, 663.804263638403, 676.157202934475, 665.806550701648, 702.797472942471, 677.169779982906, 698.881263646037, 648.597558105547, 653.67066193308, 655.430847158535, 684.564395663283, 669.689918593832, 656.075201237071, 686.204278952205, 683.118411554653, 675.733199501611, 652.111995125851, 652.19829018029, 673.654433150768, 709.636137309947, 688.367669999986, 648.111190744546, 625.663396843736, 684.490493353016, 659.02300615736, 664.40900305093, 701.460836577971, 644.315796840962, 668.280733496314, 655.082293285423, 661.899505545065, 659.953980578571, 698.238782510575, 670.381025687553, 681.683777681658, 666.509809908396, 666.913050058412, 691.432661327715, 659.386053162535, 669.011653086682, 658.587396594227, 685.83537367944, 695.170977796708, 661.178874181046, 694.318656413913, 651.874489053934, 636.79886693221, 671.008211613936, 687.417436005805, 662.917995440518, 693.5937923765, 647.844719110459, 672.208496419771, 663.406933179469, 666.054109275748, 678.528009396702, 672.915662021844, 674.60914493144, 658.843433610887, 657.314219106658, 657.612762528351, 676.225408395203, 664.508653589615, 659.179512605649, 646.531442171311, 672.085973579755, 678.717443557693, 665.146181852698, 650.519301304264, 666.783013997579, 648.926526418964, 651.567358726997, 671.732592164863, 703.217545059933, 658.458398942551, 695.024983358213, 653.865931848796, 685.28696388688, 675.397432985376, 679.500111907867, 664.108605885917, 681.961325870029, 670.48232546105, 667.407571143401, 663.282068865058, 671.830108315379, 684.763973184851, 685.109006557751, 668.998137229085, 687.340993626734, 664.076875590713, 666.692143201967, 684.151444957303, 688.598589861963, 639.209358369292, 693.773925746232, 650.572791497344, 688.090361522609, 672.478916889536, 683.077840734015, 688.601027701038, 628.216708182094, 661.767723255361, 682.807507493161, 679.590814118099, 660.401991420322, 664.646966673253, 645.41355977614, 645.512111854936, 691.998280531404, 656.706512336753, 671.874125035392, 676.039466775488, 664.652637840791, 672.53203350651, 700.647814665367, 692.341726445783, 691.753074110409, 659.624240411586, 694.890409708318, 692.352885415839, 713.587706920176, 705.029779363016, 663.043916674814, 658.644290207867, 687.69939736168, 675.973446356069, 667.481456145105, 656.693152709457, 660.377694838519, 648.65520526804, 652.207007379008, 688.1263371722, 680.954097756654, 681.946878653097, 669.049928639635, 679.57221086807, 675.791811063318, 665.865694806032, 684.38012925357, 674.016105094411, 676.863223471897, 690.853889224931, 669.640133015986, 680.501610407849, 676.4162135885, 675.872385565449, 680.785712895301, 693.332551409439, 652.143893343913, 687.186193102913, 704.768517866688, 665.491168388244, 664.628783984925, 669.325338672435, 644.50099793792, 672.604008237801, 714.751001982821, 687.128332492701, 664.188583165425, 655.047685256644, 687.809483006605, 669.457549335003, 684.988758774642, 674.264099748223, 671.870751836178, 717.70752258875, 684.282375291615, 658.068171921952, 684.082991096705, 668.82723664549, 648.479106701288, 656.231986128491, 692.316257483124, 681.696308845455, 643.261539259188, 666.26809791709, 700.198639904187, 677.991870805456, 718.418936586551, 679.485807523624, 678.382486216711, 688.034305152241, 678.354944355344, 680.321503856588, 670.284294269658, 667.17824352319, 681.494119323562, 692.850235489077, 665.917948684996, 673.55813779467, 657.377674207953, 672.447164478944, 680.174048553093, 675.058626643848, 659.833049171485, 674.371693081654, 710.719019057428, 678.531664574119, 680.206632807417, 685.961796233937, 666.404414394401, 672.065654324954, 658.442198056696, 658.542079597402, 686.587565475064, 695.293554653678, 684.87790749754, 677.521073554725, 676.396674731596, 677.831290923985, 664.977351325667, 649.332861342797, 676.882349438783, 649.075732860465, 678.061769836215, 653.305759887975, 643.937923765838, 688.690975394842, 683.129831067836, 647.067182396951, 650.342215058066, 667.990593948018, 658.86236259349, 660.08555799135, 658.738954600618, 673.319892266368, 708.698529103736, 677.281343704739, 659.930674884259, 655.918742672667, 677.242457304796, 689.452145024427, 676.721707883398, 696.006313388829, 682.29038529229, 679.374720050298, 687.203384869314, 663.654113415374, 671.224042962245, 668.561510942741, 672.416971255805, 667.542001686784, 684.43077094171, 660.750969372889, 666.171023739501, 698.708227499357, 673.050049472299, 674.905227806931, 663.898472869408, 620.821471316311, 667.651899687888, 636.963828647942, 662.173405286942, 701.783836063361, 665.283365289916, 679.443737316827, 676.244092805277, 641.848238634727, 685.358187261641, 666.594565292127, 696.978809748344, 682.596279148165, 653.708069734074, 677.249312390959, 649.998132685149, 669.783726409168, 657.857257456226, 650.036514263164, 664.050888330134, 677.422109105088, 670.683001799806, 675.055136161629, 678.636514715048, 698.695318880683, 689.683418324694, 679.095826779865, 680.636804983036, 662.094242841953, 680.444100056169, 667.144849345878, 669.50480163409, 671.201108308575, 659.224796623331, 678.425048165201, 696.940620120426, 672.029847683544, 678.150343281732, 688.903628697845, 651.885133690814, 669.585673372948, 682.270229407513, 678.164323657774, 700.438725706449, 646.041955045691, 713.179264857179, 669.956886604189, 682.941439793978, 675.5540999933, 689.91314314934, 648.578959830161, 684.546206556093, 632.291765596427, 661.458304903197, 666.706924987372, 649.937079873462, 666.927271728996, 688.184522175987, 706.486658347027, 684.438327703907, 675.242376891428, 639.676067574072, 663.27493648784, 672.17611875644, 660.406533448176, 654.923658291227, 684.939206585575, 728.262366872644, 648.200259977045, 646.651495875439, 666.800474768521, 664.406336639622, 683.74985312122, 686.765974384615, 677.143557378562, 680.13871374808, 671.69870347328, 647.275291430264, 658.020081726276, 690.149828014397, 678.134013123855, 666.131611649746, 652.897090166147, 667.01108739212, 669.509150434153, 644.584350477152, 670.88214108914, 702.948537514964, 658.583011009292, 672.267761322378, 658.182461136118, 665.195459869812, 668.3719255491, 668.828193998112, 662.222744029735, 678.745031341119, 632.489310596236, 660.513548375855, 680.166760239467, 648.04472854576, 698.333045935824, 667.284813318381, 667.865886683931, 665.688786451327, 701.297072261931, 655.941991638793, 677.959630253249, 689.29174638146, 638.203506738049, 662.069414169935, 649.129648840094, 655.466719989626, 660.768022468195, 675.175487672867, 684.342298610038, 674.952068362417, 686.081217439643, 644.459342318723, 667.319440550935, 662.279995193903, 692.377972104721, 663.765591879326, 688.792170739912, 696.881007816405, 643.240866634372, 672.182545580916, 685.420026376183, 687.551226769216, 665.225907635549, 659.271985202612, 680.060022617327, 688.120429167776, 668.190441926565, 676.147796550813, 665.082147287313, 668.596269523591, 678.977750408369, 664.635687835541, 718.334775822079, 682.501549579139, 656.387268779681, 657.77441287838, 642.199823084796, 667.618690186909, 700.918370795416, 680.752804988715, 644.961276273933, 712.942562192729, 670.974499898683, 689.191485948919, 665.610812131808, 678.041930793777, 669.019585000311, 645.997530730062, 653.172859775168, 711.589914402512, 648.689007001114, 674.791994948449, 656.643458494537, 682.510990160635, 675.355983078921, 676.909173343471, 656.941831669999, 661.044993038391, 694.070564754856, 695.252024107583, 665.732456174544, 655.048892670358, 710.023053867728, 666.012682005664, 668.416901166939, 677.911330997658, 667.898422870845, 711.473600198169, 687.452430249366, 665.088566083287, 674.166615701153, 657.799026466767, 676.62978993616, 679.98366889806, 661.81021167374, 673.45920374426, 642.113798214075, 675.016430078216, 677.769846080065, 674.632946273597, 674.483302899715, 675.259017154141, 668.165154924253, 662.377858204112, 695.67733836761, 664.763852726644, 704.133961317467, 649.462519361874, 682.313951314467, 675.044440177525, 664.634551218701, 663.826690386855, 676.115442595514, 673.875826700517, 663.534539878386, 684.904582047962, 674.165433345522, 676.401197154082, 690.422233326606, 692.094164491667, 703.023440092185, 702.493224360087, 687.951922020362, 663.22753879824, 663.988483473773, 645.543651078532, 653.831288247959, 670.033167226586, 653.352804392217, 682.327133880505, 655.213539320127, 700.30389518453, 668.417492210966, 668.935049730487, 677.238591469998, 667.806393538532, 693.954150789819, 665.425417736295, 678.437849189471, 641.840994036649, 675.603511689368, 658.818760670411, 653.644554227588, 645.603160442145, 664.35487775245, 688.980662755137, 690.021250928599, 691.176436983597, 669.604827318833, 662.364537392914, 656.529770215256, 675.216087543916, 655.497466515678, 668.893929490136, 688.180330431885, 681.031589209659, 672.001357194875, 709.397086805287, 682.598185353331, 654.196046790841, 681.370862748812, 698.02794184474, 701.677250719981, 671.30098571887, 700.00220835251, 682.736653405972, 651.247548550311, 664.258925160648, 652.751273129748, 687.681917096707, 659.021124370108, 680.579518523238, 683.343188951269, 696.139352876279, 668.305735473252, 677.041659329998, 667.688116096011, 691.172481817758, 655.332044177448, 682.619943823878, 663.193634632106, 674.865764111341, 654.017729865841, 664.749876535539, 696.498589104644, 706.457294259859, 661.444178470218, 693.8463551161, 653.62738004506, 677.623356369818, 678.900626719022, 647.002287659829, 699.900205748572, 656.518652967124, 672.394418880836, 660.681111204501, 702.430021302903, 652.72166694233, 711.981593388873, 686.402799593692, 660.984115321853, 674.750652712941, 688.831659270677, 675.800579453718, 685.877704975827, 665.161403155907, 679.16032747971, 663.959114951051, 654.879248442644, 686.620196628956, 657.436794558998, 656.198758660794, 650.373632235337, 688.549783777677, 683.456435286383, 690.316248437048, 664.652620497742, 660.929866846282, 651.587079169489, 660.60047463316, 650.381333741681, 652.359204574304, 697.160284089559, 675.066920263091, 670.793691969228, 657.301169406555, 693.04390287605, 690.481077737593, 669.963742335622, 673.284461120777, 666.773187820994, 650.853632439449, 670.550086325501, 664.001108137122, 654.136196124013, 652.201456052599, 671.447683184135, 669.974048063506, 669.924229177574, 710.265306735186, 676.616389586427, 639.54483774707, 632.129209498598, 654.310259065894, 676.178688746291, 696.450103250998, 655.957030480457, 682.183795964696, 648.512431898896, 678.387954078165, 649.212362836405, 691.143853961152, 675.394435714791, 703.580328694393, 661.059716038287, 681.889459480947, 675.655717360159, 671.31426670129, 662.94254928012, 669.281457661358, 674.778460474586, 670.454335653439, 693.35667074999, 676.644719487894, 687.183376971345, 672.383762224991, 668.287269087496, 660.357340157129, 671.701426698222, 654.744468438192, 651.037097003938, 676.81344603253, 680.53166064162, 663.588253342847, 671.49192745564, 675.159927724524, 648.102933126603, 652.152449912447, 659.713594121088, 671.762033167208, 684.612593841268, 668.032448624997, 673.018440194213, 691.404773602276, 673.622899479349, 716.31158303784, 656.725986589009, 684.016550680424, 664.320191919504, 674.805949319343, 662.615676131139, 684.381799098105, 673.089899224253, 657.625119388367, 693.006947672269, 668.304619581727, 689.634581778167, 654.561631115319, 692.787806823323, 686.087592140362, 685.970389923566, 685.325956157008, 665.488480796848, 684.583955722646, 639.66950171815, 663.02683609738, 674.553026963415, 661.975344828522, 659.525540464526, 655.622366514396, 684.910901178647, 678.369741059725, 651.173077856756, 656.063011171712, 637.251998401639, 686.798520148959, 665.982587616143, 705.018229644381, 678.446586751649, 678.201303664205, 693.933764057875, 676.335355334892, 677.628167958415, 674.410029292822, 657.592803087315, 663.127254775153, 687.3697164278, 675.686810103044, 661.097835539391, 675.506999202706, 671.276987652383, 661.409963854868, 691.934084683395, 684.84713456303, 655.643276637751, 685.958538019512, 679.944231397665, 656.346276452136, 659.614362325697, 673.151362777973, 683.572270131945, 673.036539140133, 672.785797799253, 648.301081449982, 659.286831607279, 664.127750577322, 674.528674281793, 671.093919026565, 666.911121207481, 636.146935117095, 713.771792999975, 655.807312533438, 686.409668165087, 678.36156163754, 642.369205205143, 680.499411818565, 658.580138866286, 673.038327067574, 686.451204526389, 680.497882081814, 671.345351865171, 668.650840316879, 685.636055402261, 659.676337234036, 638.652566627614, 646.891845372744, 667.470260236123, 691.332972753484, 677.07841802418, 694.182689266131, 654.384000301993, 684.857242908579, 721.021126939477, 689.035939786552, 670.102381671586, 676.765280049359, 643.128853081205, 635.659347608091, 661.393278383627, 694.692004839835, 677.50803064536, 686.47949806304, 660.252459385359, 669.257951428094, 651.083482457786, 671.896174886875, 712.539569278354, 661.773487846708, 663.751100309781, 696.839999960986, 662.367374813652, 665.022577090958, 695.173525177526, 672.504001380359, 681.317961933552, 664.858556316634, 684.885720986532, 685.159703675244, 670.615136297337, 672.351612576481, 670.52428281709, 669.191249250807, 650.561787693611, 680.597905216919, 656.436107220435, 662.353363124475, 656.570040263237, 683.514993336514, 665.107869854509, 669.167300939322, 693.353722768157, 689.496172948473, 682.652872671759, 651.595330724517, 661.473109487152, 680.339505089099, 651.182839802374, 640.55876952568, 674.732580735571, 648.909611761037, 660.244125600188, 690.500603855993, 711.685734732623, 666.957065644692, 656.30686501166, 678.038538602667, 665.980385972948, 675.781268740878, 688.322471639174, 660.101482841016, 698.0175212383, 622.761113280789, 667.427144858523, 658.7369198291, 668.844343706176, 678.257211489943, 642.689674251367, 662.834285813523, 676.631319160528, 672.456110663071, 661.95169295963, 661.22489245523, 670.146023783804, 642.668762839599, 660.581481353739, 663.936229038204, 682.368683358914, 677.253919858265, 683.252554476132, 669.081658340057, 666.843422993888, 658.64711100727, 681.462787729856, 678.887164871448, 692.156678991521, 706.782989779795, 662.939893282337, 683.497371965627, 666.656309669054, 682.619932118614, 674.108275677108, 686.871155700577, 652.092328094615, 702.212666237455, 669.239164733702, 675.602082459818, 688.270776022245, 688.296934896347, 693.745469551039, 671.745117704807, 660.094429988771, 672.642598622602, 680.840287738069, 680.468152460448, 676.614922225042, 658.101407890079, 664.403475167792, 660.216788604433, 672.489798534532, 680.113454152226, 684.800452081238, 653.428252887649, 659.332681128777, 669.027961284819, 687.689932720818, 685.592142008752, 633.913576212575, 685.239596727882, 664.752111345455, 680.110282786552, 652.351810435585, 670.073095996368, 659.996027895905, 682.982300749357, 698.814841669594, 681.856580529646, 694.574949372259, 651.009920755162, 650.368797401089, 690.010190376747, 658.903759306581, 677.349368840372, 688.963465422404, 666.069310846224, 680.979983036221, 672.262276473111, 668.118460419699, 688.151065498886, 649.522473056358, 656.157095831969, 658.379944774128, 668.801757025816, 668.61503851156, 687.909408818205, 661.59462088039, 656.024367833342, 666.751066500354, 674.047490394431, 661.808995842638, 664.119406185001, 672.444545525385, 671.399185873653, 636.305491982033, 674.867416604609, 671.11869601055, 657.474251177262, 659.605677897403, 676.77206226416, 637.854284484816, 687.733134467998, 693.02858882051, 651.630116816101, 662.952319872716, 645.544554403758, 662.796686931731, 673.403902743823, 686.934558699489, 671.898314144167, 641.345628182169, 665.60919131108, 719.369113869071, 663.283063296154, 672.424709199157, 671.131916884349, 662.46907609344, 683.348017637349, 687.62966751213, 656.942912495603, 681.24554113014, 673.496487910872, 639.607634925805, 673.259439192382, 673.883057483282, 682.931182744308, 696.095009189788, 676.725477948847, 704.770421987975, 680.451193566412, 689.421452001444, 662.535922492777, 659.19712132027, 659.077463634065, 655.374687394556, 680.411597843374, 673.285178425718, 664.65552887792, 683.214404457137, 674.633314159259, 670.572079532161, 664.095933424941, 661.378890866602, 648.236042915917, 703.030154439025, 674.427524527026, 678.377125017269, 669.004062095896, 668.869585546024, 673.08011376164, 694.491476239969, 669.826569339899, 674.249041589515, 648.444265291099, 647.125283103946, 660.964266540099, 668.456571217989, 675.07384169801, 679.815364482274, 649.78055494699, 653.826048493356, 652.217371562874, 667.310078859354, 668.080166608905, 659.239261158932, 669.278740916666, 680.915885052046, 674.141106822159, 667.871183819718, 657.136534649239, 660.756125807593, 661.786981392544, 647.500228887879, 672.631208583374, 664.203021447698, 655.933967220742, 670.158578516974, 656.565598536593, 668.13462910735, 646.420661004991, 702.546968796188, 663.584937105433, 654.241912792383, 674.704896820521, 672.39640002767, 650.171011968796, 654.433902715005, 623.287810648796, 657.076296726738, 661.997884217761, 652.40369128519, 658.232353088786, 663.030971851505, 664.220898617646, 676.001008968564, 655.400886970354, 658.472890403452, 674.739118097295, 643.2860238421, 679.877507416844, 646.344480626186, 688.932621718677, 688.986072527386, 661.162615130171, 649.351513234845, 657.675959331059, 671.579411703788, 669.048820181806, 670.980694931467, 672.084041609489, 653.242520915588, 686.895274963979, 686.199493986504, 666.178275237975, 671.54756143823, 656.962896423803, 643.637350746474, 640.933900532941, 686.990935486778, 708.556768594745, 676.722269865038, 666.287855613898, 701.952704890118, 674.620530989947, 647.732308584656, 671.977107226255, 657.831564822915, 663.331640673938, 674.622212170202, 651.428231044321, 675.451524355261, 694.355341758557, 654.796469906516, 679.591442203881, 639.876700010481, 655.137025521701, 690.534690089027, 680.024418005609, 650.35738486965, 646.604600452125, 664.612521339854, 675.303146470871, 668.785552854915, 645.033549063615, 666.582728118532, 673.090181707684, 619.458620201331, 674.940032690679, 701.048205906667, 692.361025847129, 668.471020171442, 643.732148454696, 649.059443529348, 670.167045954437, 667.63352593393, 664.63280010047, 679.368213229294, 676.795641703161, 677.877483801184, 653.40959703103, 664.691999594341, 664.600516508642, 668.882525173236, 655.37982872286, 681.22220321846, 681.076450098989, 649.545549509081, 656.142055765897, 674.575323504599, 659.634390584485, 666.888032903071, 675.238039147109, 683.234751229817, 655.236054283507, 662.011229350574, 664.404880708159, 655.690029307077, 648.949762097926, 678.17178229927, 661.052896575848, 659.720421966686, 678.489756418479, 656.363210158187, 686.982025173412, 672.459815464012, 685.486821992282, 679.578876643528, 686.331773024579, 654.622154381533, 682.110273497471, 674.832487739088, 683.767106419485, 664.842548128218, 674.311955137942, 681.592750385654, 640.827436396621, 691.167568001939, 692.390177608284, 715.223093122585, 677.494276174643, 655.7403165674, 686.631848440807, 685.219649728298, 685.770304352134, 667.810315241181, 680.245387709847, 650.328453377352, 661.346842954902, 661.885478431034, 660.349212167927, 663.607236541852, 672.304804944339, 690.413645706831, 670.254948425701, 641.691991837179, 688.171979369344, 676.395975758353, 678.066579295167, 660.775450837126, 670.791609194632, 639.183387311712, 687.686578450726, 680.659327581676, 695.138753063104, 643.67882684705, 669.302501911274, 681.890711313786, 666.29657529294, 655.102906379078, 652.991128189773, 664.303231206298, 659.144321693329, 670.06474630403, 668.329538644782, 660.513927243506, 652.825584709598, 684.410118792107, 690.078995679138, 668.853843783473, 683.92431108677, 668.391865035889, 681.932319077952, 678.138945890641, 714.057921161817, 692.803896356951, 683.842063575628, 666.100600875723, 684.233587771731, 655.912501624981, 652.816374837293, 693.219604570968, 700.972342474089, 695.268235178622, 658.91624191972, 676.609879254379, 686.037501755642, 661.149752997123, 686.735865692056, 707.495465951879, 657.858163520997, 684.994669691405, 658.351246587176, 687.144157051103, 703.004000553439, 686.566904059992, 686.501083022266, 647.222575830827, 662.619945582645, 671.196820347713, 662.113540410726, 704.910385908469, 679.120173568655, 687.577679814551, 696.163379744917, 685.106602434249, 654.754370600875, 690.184021996918, 655.287533789832, 671.875359198683, 690.580828078817, 652.805080463779, 669.343118471586, 702.594083492766, 658.486055530514, 667.757514991357, 714.881515224574, 714.680673189832, 656.215141513263, 667.201123415275, 647.395691900192, 671.591154207579, 703.194863288501, 684.337683584741, 667.069911649216, 668.048277494451, 650.071329873086, 698.524036649373, 671.464981527251, 691.647766551368, 668.393663975023, 666.560270379593, 710.571482231714, 656.842140057101, 660.587716042108, 664.827910110928, 669.927860018903, 660.349776193414, 688.019784261592, 657.070999008553, 672.09379321033, 658.82272619677, 690.769628439339, 689.902034286837, 697.512298017752, 622.103182737342, 704.240543385941, 682.273820447833, 655.769980088703, 681.365480721372, 674.014428910602, 645.934045303137, 642.220300937503, 663.766376547413, 672.240899600777, 699.299496287712, 685.363542257159, 665.725822523335, 679.347148022647, 646.193531883374, 684.273321148443, 652.689923438601, 663.132033597178, 675.83985911654, 660.937560668209, 680.992305251052, 675.596650616638, 646.5885561236, 671.290989539882, 690.255545034066, 690.647791064851, 693.381291278072, 661.23801563124, 660.711120113859, 683.051491964045, 653.466020895199, 677.180765678509, 663.379561985661, 699.505029190181, 694.530422089434, 667.073206703018, 680.282493825822, 687.122803237044, 650.742261397922, 666.577699259341, 647.666516294414, 698.78898174824, 690.186534337821, 640.856480847384, 675.531479484703, 691.539407254316, 680.24552901479, 679.233994997735, 666.548589029647, 648.175692252764, 672.387904128422, 667.08458413422, 667.048523876911, 658.581387447655, 668.799435412077, 656.211810088958, 682.228419734002, 701.376853522919, 705.93081056879, 684.39271135001, 625.405435429314, 701.144022748155, 669.009907169395, 689.620867468905, 671.324665761083, 681.821537931077, 692.841648912078, 658.926938871358, 665.107232424876, 680.220370896242, 643.424641695319, 672.201484027196, 656.580137961915, 645.917138766588, 672.493442306956, 666.955470946728, 687.776008558222, 650.683225596038, 685.195425934426, 666.625117803984, 652.053179270346, 683.849421725877, 675.945965305648, 663.124243451916, 651.675030805444, 648.820215695631, 708.352788288259, 700.854613357621, 675.199642959966, 665.694682746223, 654.400250601656, 646.018944791141, 683.6234201019, 643.43990107874, 675.285049645969, 666.819512975184, 632.6475039791, 657.913874077063, 682.414642636758, 667.810752656306, 665.534831103236, 697.975258662668, 647.574288610633, 695.260864195757, 645.696007781552, 666.251570292376, 656.157215143011, 692.500931700424, 671.236079078596, 666.106822801754, 665.378146075701, 665.708210031784, 670.599347618007, 675.388386265909, 695.06811993493, 690.939480867934, 684.609975827415, 662.76189325473, 634.058831265304, 671.6578204795, 684.55826123202, 670.87349137971, 656.727731314877, 695.672826603546, 680.804232888756, 655.248591908353, 666.586819785263, 636.298811129884, 674.924011667436, 684.315913069078, 624.251152009601, 669.137654572376, 663.509112787984, 652.548787243269, 645.310173790157, 670.730803782838, 661.137140970954, 697.737063929981, 683.175697660248, 692.4861770935, 668.925931688008, 662.768858403267, 640.224945537006, 660.723653476178, 660.529164040676, 655.638710683165, 648.150278171219, 669.747627299621, 677.287034923021, 676.872135521007, 683.619889415593, 682.622332612557, 673.833828926116, 668.099401116165, 664.141676076041, 689.983071382662, 676.028132189477, 683.032719953597, 642.127835313799, 685.316765121587, 653.34854980387, 669.915713070627, 695.172490909937, 671.187107633524, 673.008708718508, 646.066861635431, 650.986013397759, 655.120673956955, 655.678110928897, 672.788431715605, 692.815093991839, 662.182046949693, 646.965309536401, 666.719786683908, 680.163831559739, 672.722702671955, 661.316066090549, 690.775014271364, 675.821850157648, 673.425753682307, 653.602533424892, 683.376318982496, 670.184075355054, 658.781383004148, 653.013914797562, 650.75797999961, 659.770618588116, 676.541786261096, 667.832685251327, 688.126742550819, 665.963681446038, 672.817982554734, 673.460121917779, 696.578312867181, 631.186072012026, 675.761810213623, 704.883295586864, 639.604112364611, 627.412268222584, 699.601563053588, 690.058377592688, 665.746420054705, 673.850112402913, 603.077752118497, 658.379615091442, 647.221578632016, 671.417568360314, 668.239435505123, 678.731827456721, 653.124565442463, 658.721214593329, 655.686091007085, 688.596622574192, 674.031808425185, 679.763947572315, 638.915113694326, 666.036650758383, 668.518222683771, 678.074068544284, 681.606136170016, 700.706293878095, 688.92320866518, 692.238118247651, 674.734407783387, 675.401065764426, 641.227395379615, 661.502760287444, 679.591828194028, 678.576071366619, 659.07857268064, 696.184327973091, 671.628467618657, 644.030714875002, 672.928872406872, 676.810232971158, 655.818295624692, 670.420713352801, 675.288103458029, 665.316567850204, 662.882587616231, 682.214994618458, 690.759934284085, 678.260564980327, 665.380891202016, 690.725792537285, 660.128485122385, 670.262394303735, 685.410782065714, 634.433996913884, 688.711741029844, 683.664452332794, 663.025456544243, 703.346951631052, 654.853755390159, 647.941806071175, 659.715108125658, 698.989984493498, 652.445588974408, 686.884236775223, 652.353555020006, 678.154957366394, 669.699781965941, 663.061707808851, 644.646062533595, 648.85880482166, 676.770329233414, 675.630241536371, 682.100068681012, 701.307903579844, 681.181470891613, 688.724014088954, 679.754405814318, 646.048107239981, 648.887220908268, 683.015570650061, 690.567621379984, 671.350010770322, 682.240736263277, 689.475253794747, 689.896677200635, 666.984899549819, 670.866146848928, 681.990147385986, 687.293543157225, 663.472643425322, 670.159025719451, 669.309424102659, 674.088895429427, 689.975174066086, 656.402356232227, 646.758200014292, 655.941153016366, 642.350126091254, 671.722496309738, 674.876646827237, 675.321319758464, 679.909154879843, 683.819720527231, 673.989874654443, 670.692280821282, 654.40950329128, 657.576207974041, 691.175659903222, 682.760587730879, 672.278490133025, 700.276443419832, 658.357377323241, 663.282783113028, 638.450050944748, 667.256655583369, 701.157188892406, 689.198358790363, 667.531162469995, 670.749297949285, 676.517703773735, 663.711407597668, 662.537478024863, 668.332248042143, 666.412237208057, 689.314325507251, 670.38536210964, 670.932684338133, 687.02985282674, 675.229625794794, 647.528133514611, 684.730474256679, 658.444070326529, 659.378459472964, 675.290398054222, 677.051743762478, 683.018913571443, 669.855802105085, 663.688249486635, 705.899383621279, 667.434341287193, 674.762731148139, 687.598645748588, 641.051185120705, 667.560118841744, 668.592203310107, 671.008857027214, 672.961422850393, 680.839313181621, 679.169731226032, 628.490218795273],[523.242570228878, 523.543691135444, 522.584726404439, 523.572794306208, 521.383565898887, 524.929768460583, 518.671697231672, 523.769431999668, 523.417757194408, 522.297475072377, 525.128278050553, 521.238142084312, 521.098871235427, 522.886175682985, 522.152234332931, 519.801729022785, 523.579897721606, 519.623032226812, 524.776304442301, 522.84770287021, 528.892060460891, 525.257108954223, 525.180416414829, 526.342898037355, 523.313887227565, 518.525754138098, 525.603079411138, 523.868704379091, 523.15420057028, 521.675564405876, 529.305546034753, 521.215436597537, 525.56848776807, 520.900565906379, 524.355463243879, 523.25803426998, 525.579004509514, 521.314450008109, 522.946008310834, 523.505611058296, 524.451788885335, 523.992384146902, 527.455598621602, 521.295824483953, 526.266989043406, 519.904358342144, 528.964469056499, 518.127207823171, 524.329557722522, 522.169241680677, 523.491187263215, 524.773541775184, 519.181595937366, 525.645366759966, 523.382102388115, 523.163946332956, 526.177410650127, 524.21148277851, 532.182366780867, 520.576800284852, 523.340267678103, 519.900978247576, 520.58853758636, 527.3928164383, 527.841867062577, 520.247692860573, 519.974304019572, 521.969661822332, 522.230701995975, 524.153471545962, 523.370836958183, 520.652277036771, 524.607018115158, 518.74673097651, 523.308682303679, 522.792094796822, 524.389172060926, 528.875596170555, 519.67952511917, 528.135453843531, 525.915381252797, 521.188493449734, 524.885987374772, 524.435568718484, 519.915038089006, 519.774581327151, 521.115931319231, 518.336349114117, 520.502444635602, 523.387397057847, 524.906950099832, 528.416836277961, 524.793991707275, 519.425182847015, 517.065789741844, 524.86291935482, 526.781552133844, 522.086723545966, 524.702260427486, 524.834267514821, 518.301092481947, 526.711304689078, 525.747860347927, 519.108821233487, 523.658626956421, 523.871344289486, 520.379502135745, 519.9042271363, 522.226272201536, 524.914638022577, 522.247324652009, 525.649386694109, 524.452899848218, 521.331334970806, 522.581326457101, 515.861837020041, 519.938571009769, 523.025779812192, 523.882945788856, 522.244001622498, 525.134299147746, 519.444338937924, 522.990300673333, 522.507214149898, 520.457940865205, 524.415541460314, 519.028284057615, 518.862319083259, 519.559462100791, 521.005342848709, 521.329450708788, 523.847159027518, 520.731886724945, 524.434055231962, 523.776765821833, 521.719182140973, 521.38627434438, 518.24558396107, 521.818214851987, 527.427740586546, 520.539069336746, 520.437048148269, 521.933141904909, 522.623601960446, 522.958392748327, 520.340652082751, 520.057853463832, 520.307173155941, 517.374807045611, 525.528113805864, 523.673399078785, 523.926068035275, 525.296913471524, 524.566680104375, 521.585544324568, 521.803373692325, 522.929269257688, 525.911225360717, 524.434434072619, 520.467783325648, 525.695118658949, 522.824108397167, 520.460050023744, 521.29013223907, 521.967870123657, 525.599291318629, 523.001643491444, 521.900535143388, 523.770361480717, 521.633345352405, 524.317801458801, 523.460970290356, 521.429376468544, 523.037125037, 525.182636204263, 525.806287097928, 521.521341765521, 524.647865640781, 521.609137144054, 523.34154025491, 528.00565032407, 525.397543429832, 519.399395726491, 516.343843239621, 523.643305474504, 523.0494982039, 524.071155133752, 523.944870055583, 519.284726478843, 520.507867317184, 521.980753592678, 523.735251776071, 525.812416523563, 522.744898196126, 523.369594443256, 524.983849050359, 520.855695284758, 519.851504907995, 527.156921272776, 526.357223998277, 525.381227780874, 516.194325720789, 522.377339596199, 520.163421246766, 523.418403535815, 524.327599892429, 519.95371614173, 517.137900901767, 526.374485828478, 524.798380400062, 523.111976404774, 523.868150083551, 521.388087085044, 521.6350988295, 524.607808497643, 521.837300401799, 521.684846176293, 520.562815086528, 517.913652730978, 517.421600815071, 522.163396062862, 521.64020216693, 522.917977959425, 525.298439594867, 529.788893508568, 526.616756252011, 519.610959782614, 526.649396483753, 525.424491256854, 525.066819953494, 521.351142426575, 523.420722786238, 527.539048779258, 523.453365166492, 521.899833465322, 524.407675291313, 525.49904854078, 517.721775449417, 523.074575587697, 518.718204118247, 527.294592343332, 520.449603226971, 524.692775942137, 527.236184590365, 526.526481014562, 521.341427488515, 525.327785321561, 526.508955208214, 518.916889555972, 519.784107144592, 524.757972743112, 524.285508740886, 523.346604088275, 525.134217538389, 521.449781884237, 524.026260577175, 523.844662630587, 524.531357693125, 522.831383360556, 527.506779772374, 520.31379021598, 523.157262821081, 517.260513451956, 526.308439356263, 522.848571168129, 521.449319324035, 527.309064497447, 525.803948799531, 520.867626085738, 521.87607392363, 521.324538625727, 521.392850211645, 529.464516008963, 523.416415321825, 519.70050565651, 528.002485074093, 523.530319218618, 522.196301876234, 521.393028523848, 523.29578367931, 522.187324264529, 520.58428518827, 519.122612555755, 521.538116304529, 522.088947248333, 524.265453021129, 521.71856728736, 513.921823350667, 524.770167365013, 524.937342472044, 524.185922770241, 519.054514082942, 527.145367466073, 521.839894840706, 522.656477339128, 527.09249290856, 521.443960302985, 523.320002075284, 523.946156305766, 523.764651680504, 521.730313390225, 524.410284134373, 521.001967686429, 522.791909529025, 523.284917959826, 521.687860731326, 520.247155749978, 523.08996098552, 523.997204704884, 524.806944041942, 524.912729475417, 521.679220514752, 521.784527217688, 523.823581242879, 525.83449290945, 523.432276635569, 525.624119536963, 524.9116904999, 522.896653731702, 520.247532727342, 520.889603026925, 526.420740010709, 521.717477115842, 519.672744738025, 523.231290268135, 522.504983272167, 523.167765337715, 518.305955453822, 523.235478904867, 521.981765005803, 524.797950610034, 519.301653972649, 520.129877961407, 525.343385596161, 517.57619492545, 522.5326803053, 528.786110499423, 521.17982687363, 518.538692139689, 522.705120604059, 517.082686913264, 522.629400885793, 524.601043782535, 529.15042736991, 518.833539343659, 521.723135180096, 526.191746794204, 525.075930710603, 522.88953335101, 521.96814803654, 526.393958486861, 518.271323334671, 527.105624922493, 525.363496901335, 518.713803457139, 522.948361051403, 520.633262823422, 524.873263246393, 527.562445393537, 527.319149879006, 520.139408665267, 521.748894097167, 521.180336947271, 529.372129038295, 520.357733896222, 523.987858715382, 518.295262932038, 519.868951332447, 522.906331967294, 518.877954393663, 522.723988746196, 522.676898367061, 526.496700754828, 521.834863222339, 517.633874046109, 523.375669223953, 521.942845513884, 522.881709721894, 524.515678695314, 525.365868073894, 524.555429958573, 517.779073363888, 525.870026053635, 523.007941913461, 524.095527489539, 528.1065137231, 523.310045741066, 524.269774294804, 522.425522912075, 524.086555808655, 523.705564436745, 518.510367804164, 523.293889724037, 524.002508944885, 521.10797347548, 520.208443408578, 525.121732229657, 527.447484708056, 519.978460534731, 522.935836460896, 527.233972583922, 524.977054268152, 525.931105966198, 521.884076183784, 514.849076182971, 519.155848852774, 520.622787861157, 521.375834909836, 522.262820332724, 523.677660292284, 522.980832889649, 526.614497094796, 524.968298906604, 524.492036963207, 519.931615190806, 524.587409991957, 519.88600246536, 520.412400453058, 519.324799382585, 522.958471905695, 522.383442449441, 521.46359893831, 523.459700520873, 526.976569041793, 528.529150579657, 519.763201420426, 523.963740507251, 523.953789407075, 523.309680581543, 522.56771367602, 523.158584730807, 520.032851975291, 519.671408917983, 523.472778987453, 523.179411916271, 521.237312942034, 519.769657986507, 520.911015086647, 522.206019772747, 523.678681384853, 517.380056241577, 523.400091997611, 526.595737779363, 524.56452538139, 521.573403815782, 521.95012054621, 524.358521963616, 524.664502291671, 518.930956650063, 520.098793475871, 530.285555430018, 526.021750891044, 520.854300936082, 524.227247077401, 521.736598138209, 527.666486456194, 525.132756181146, 519.921447563897, 524.65307317779, 524.091181502678, 518.380175135195, 522.934112318009, 521.297793337873, 526.881314467655, 517.151110120266, 521.644794845191, 523.986307310222, 524.272116060316, 529.26715092695, 523.989100766786, 520.184784917613, 521.48568237716, 524.141361093525, 521.442333888935, 522.51468225139, 518.899610385007, 523.530477576013, 523.197367780107, 523.725132961102, 523.142455878474, 519.553549682475, 516.984365469717, 521.00211327338, 521.195963277135, 525.066492528677, 519.675273790469, 523.244326099105, 522.328705795452, 527.387899390239, 520.912383100069, 520.906927123962, 529.702612304821, 515.738602321516, 525.955223889293, 523.468612060636, 524.129993940839, 524.851929943666, 524.926453998749, 517.762720112441, 525.389654766806, 521.188517818205, 526.368922350772, 524.222164880053, 520.543898528769, 520.690623887841, 524.420236479488, 524.120982950031, 525.270149224021, 527.561168065364, 524.973815658258, 524.899114368236, 523.395149887617, 522.654435491748, 521.430558362719, 526.114431611514, 518.246200737373, 524.047785119691, 525.302772743562, 529.355291125263, 522.225236017165, 523.677151122198, 519.115419925596, 525.961145292779, 521.723015893465, 522.050554083318, 518.824339436117, 519.569893125025, 521.93035293057, 517.457072435776, 522.394186575289, 520.39895452551, 523.877524922973, 522.78108107319, 522.78954570884, 518.338872610712, 522.947910922724, 524.132229909271, 524.265252520281, 518.604669360014, 518.335130056447, 527.430241820726, 521.748285829664, 520.418892864133, 521.950952888508, 525.001520161562, 526.513243916039, 518.097496321371, 520.566549467511, 521.774625537481, 525.025968497439, 524.581985987108, 524.960635611112, 518.97174473934, 521.826424637045, 521.407670911703, 520.709791703581, 521.019651864131, 526.474573301328, 524.965518818403, 522.214826770654, 521.991067525989, 524.664086174534, 525.150560927618, 519.739171288171, 519.494206743498, 522.687754732837, 525.195460898328, 522.654115423408, 523.385498295511, 517.705478625238, 525.034534265243, 529.096237291465, 523.919624007393, 518.15226389484, 519.311975703278, 523.51714815597, 523.105413628556, 518.934325164602, 523.358341997175, 525.001035780961, 526.919692440409, 523.610359254207, 528.651255665078, 522.335490685646, 522.864869994181, 526.072397863033, 529.808470691471, 523.403443029817, 522.907767277125, 522.373858020063, 519.638227163127, 522.762202521582, 524.4619970796, 521.867391865334, 525.364761522172, 522.646799129285, 521.240222052186, 521.667815044269, 524.800304547922, 520.262102241663, 519.093302739281, 524.307234908518, 524.288753024549, 521.733827952596, 521.214009221865, 522.864072607133, 523.73512659383, 523.488264534971, 525.499030314622, 519.057360183933, 523.531917838986, 523.415545282986, 525.096099657832, 522.39146262708, 523.912160936966, 526.82604242474, 524.538677211202, 521.1215402925, 527.117270572387, 518.435208982632, 523.320728412167, 526.947650127122, 520.878091648843, 518.910852247989, 529.470016964139, 523.082033651692, 529.424550772218, 522.073978849694, 523.197183122898, 517.230117523764, 521.946352563952, 522.200019468279, 519.796906256575, 518.23580886509, 521.699708767837, 524.917129719553, 522.826585597571, 522.301199348093, 523.929011814188, 521.907264200834, 522.563698507372, 522.453181939471, 516.504429193117, 521.96282970766, 521.663536145133, 523.297015269481, 517.398383315432, 522.821084165871, 519.829712005307, 518.698943505613, 526.488045292928, 523.602746631382, 522.205766401354, 519.035708323821, 519.797912834682, 523.527072101382, 523.722845369607, 520.52179593722, 525.872531608272, 521.290035265886, 524.846218034242, 520.168946454032, 524.576578224414, 523.220388938071, 515.221012978443, 530.400890939836, 525.152096250154, 522.153509190408, 523.692366864862, 526.515974510526, 522.070775349055, 522.347319778568, 524.612324583916, 517.097960287562, 525.366403995711, 520.990650429835, 517.396065786319, 521.798548466339, 523.576200667532, 524.089322834407, 518.826425322674, 524.305284746528, 526.213146617738, 524.444561227061, 522.476955708796, 522.772617954801, 526.643207140208, 521.44328025838, 520.13475420684, 523.690180286756, 520.324536417402, 514.274136866992, 527.074497926832, 522.511046577875, 519.251210662973, 523.794293803099, 524.210779297239, 522.784257352438, 525.459417146856, 518.809666945652, 520.881215481934, 521.890935017671, 516.356035048944, 525.920123540086, 518.585739287368, 524.852299025828, 520.123272470777, 527.145035855165, 519.785842407176, 524.938613935812, 522.443347076993, 521.510368903215, 522.618306517403, 527.024379542047, 522.021341066454, 520.654073446718, 519.868214273844, 520.558543765159, 522.517897861312, 517.313517263098, 521.251402454933, 527.373866465108, 521.779279668313, 527.315910827685, 525.014289076736, 521.84817050466, 521.007607877472, 522.943712598538, 519.383257760175, 523.054316205065, 525.480490946024, 524.346197714769, 528.383362302122, 523.994540780358, 523.357747375456, 526.124857079939, 527.836503290991, 517.90025233088, 519.350836708051, 525.105096259801, 528.146715691091, 523.03849112784, 523.108477621395, 525.636109600479, 526.161783755952, 525.806728967448, 525.114431634335, 523.585562922384, 517.541830989957, 520.448839324607, 523.336972769244, 525.927979734251, 523.658229177705, 525.020485327199, 526.06466319381, 523.037144585011, 524.743972272919, 522.804879661401, 523.03729645996, 521.249499489633, 522.766683478697, 516.889289571392, 523.087620126462, 520.822093409191, 531.183631990228, 523.819895778041, 526.042294423372, 523.424735004319, 517.149989389725, 524.636000513049, 526.637703441136, 525.592405874136, 516.863934910931, 526.250017576595, 523.33731334304, 524.876471624553, 523.816851667819, 520.870206353851, 521.160566587481, 523.622512577595, 521.388669170158, 514.308407012812, 523.335895210592, 527.005461525162, 525.313111135174, 520.337153190163, 514.288793287387, 520.148906475716, 530.348474875846, 525.71156357823, 524.523979772978, 524.76960589765, 523.14814734197, 520.181112999084, 527.932287628502, 526.764276507924, 524.578075644623, 519.635293589615, 522.190440790191, 522.004891791519, 523.01741745942, 521.789179103519, 520.734173738441, 524.159186744932, 521.21309926449, 525.554691484734, 523.05872448418, 523.177046009451, 524.041586263416, 525.182186934029, 520.907904416381, 527.316666429569, 516.640764558343, 516.498591509185, 518.718223469505, 526.243641580286, 527.709437076657, 520.842570207771, 522.260975360032, 523.310513201002, 523.102620888791, 521.669520770776, 524.66881575882, 523.464755764272, 524.05687768432, 525.039170454073, 523.682881301226, 524.047237064878, 524.81014525174, 524.480023050766, 520.709434691596, 524.768707133831, 518.488788396043, 522.468557659081, 523.363850529412, 528.591007002177, 523.425376714218, 524.524512325569, 518.479950453547, 522.542901506243, 517.940315243227, 523.905359197815, 521.217268884506, 522.275390033264, 524.548935987321, 519.832216813573, 521.745433118735, 524.484946033843, 521.759349850995, 519.484529693684, 526.604523581534, 526.020846881224, 526.071637566073, 522.332602118599, 522.361296232617, 521.733640414754, 524.302939640914, 523.437549872103, 524.739947797778, 523.489002004601, 519.914921494706, 523.643321445134, 522.966602056829, 526.718713343334, 522.702927606507, 523.786628107944, 521.231042290686, 521.287670124557, 522.463649509259, 521.836000635442, 522.254804771445, 523.796439825149, 523.351239501078, 526.93538789155, 521.729752881989, 527.29841592868, 524.788060410991, 529.745930658177, 519.509164803983, 524.427830897067, 527.086737592849, 529.270809988908, 519.46099961876, 521.388270557085, 530.88455536515, 522.288473382214, 521.40885343706, 520.257741172651, 525.92203340459, 526.125036985194, 520.730846602564, 521.047220340568, 525.486374205121, 516.432202569031, 520.927954991523, 516.957435228998, 520.11199202997, 522.860066809343, 522.055498783747, 519.351827467986, 523.481927043075, 524.453970362725, 526.569574839367, 524.42140435955, 523.501767189225, 521.886173127112, 523.062764741721, 525.743207354612, 526.952896988582, 520.864780636535, 524.800932566085, 524.104808601919, 520.942591871663, 524.48689888144, 524.067554819357, 521.275795405301, 520.145880111117, 522.770726707819, 523.839189169203, 521.362954841951, 518.853741241939, 527.141197521808, 521.948974913081, 519.984627881316, 525.702030024588, 527.665071379765, 520.675707399968, 525.194414602782, 523.367700240915, 521.885820228962, 523.182982203855, 523.771023687685, 518.12895280486, 529.86624396103, 519.796712783717, 525.730594494549, 523.609191905392, 523.53440719548, 523.031272955153, 519.872181710756, 527.925543086721, 523.048408917106, 520.282983037798, 516.501450260629, 521.244217088408, 526.286014954348, 526.354532273643, 523.111216397165, 522.670890959232, 521.918876496516, 522.477098003381, 520.823742372657, 524.691228273694, 524.213781875981, 522.688471193919, 520.792628400492, 523.41027736248, 520.170456112676, 527.684172072616, 528.36423001782, 527.948232264783, 526.955823445679, 527.68987934287, 518.520441691666, 524.349499173713, 524.829001705927, 527.755196091625, 522.09376643864, 523.565458919438, 525.044314479281, 515.343948020227, 526.06527590283, 528.031060084609, 519.264226914112, 521.127809845018, 522.364893515525, 525.176737443835, 525.84872498259, 523.369453511296, 522.206582183506, 522.807446190446, 527.090771028823, 520.898959299744, 521.643538586332, 522.267340831664, 524.416292061579, 526.419399945657, 525.939391483188, 524.530539018268, 523.654141750125, 521.364544590648, 521.930099975291, 522.788730773278, 517.290987311482, 527.958375747246, 519.870035208014, 524.894833974245, 525.203297790141, 530.502872086882, 523.948302223933, 522.0971485817, 523.405717204673, 525.367548379523, 521.263224097058, 528.478699258263, 522.051631856905, 525.419235964305, 527.162408906245, 526.681940677925, 521.011155029851, 519.912156789416, 524.108110747236, 528.212143346773, 525.214566775825, 526.757775630191, 522.690508442779, 518.674135193035, 526.941629522584, 521.411986361911, 522.706482786785, 521.13032229222, 524.319661405407, 523.50871975173, 525.853401287647, 521.098709170061, 522.414858283208, 528.046450239212, 523.291092115446, 522.398801276704, 524.07945326613, 518.481184837902, 517.995210135768, 529.190664252338, 523.988680294329, 523.953083498145, 518.116964400666, 522.672822072191, 524.27844230971, 527.541970045873, 523.881435901592, 529.069785912731, 527.425877222358, 521.38850392738, 521.004115274549, 524.979682451856, 523.17846701174, 528.033752263279, 519.095993006111, 523.335876630877, 524.360575975804, 526.611604151694, 522.39890254485, 519.944516850653, 522.852291452644, 524.853884627867, 524.230789011862, 520.550895947782, 524.479057311558, 519.484607151228, 519.446143296822, 518.269522159642, 519.333918398797, 516.038704194199, 519.534742332665, 522.376143634703, 518.107495476221, 525.893946452702, 519.715814835028, 525.578221773377, 526.212136164445, 521.890955234691, 522.147676458156, 519.458839553074, 522.978276075964, 519.36130302693, 521.686388192861, 521.879070355508, 524.012149884972, 523.397474782367, 520.53469364608, 520.300905408613, 519.348457069075, 524.357494789479, 519.102157975925, 523.731288639652, 519.545989106155, 527.180881921459, 519.138650887119, 518.805057446889, 520.953739798027, 524.049551081574, 521.048198718853, 521.485256568294, 523.652334713101, 526.813718977275, 523.716628183025, 521.608013603604, 526.624652974122, 519.610133915874, 517.630989832736, 519.016057992288, 523.286276004703, 520.890110895175, 522.879802738683, 525.165962291638, 522.13500823108, 522.87706601404, 522.350866358073, 520.413907104515, 528.174242813339, 523.033162299641, 524.354367115078, 522.984631813394, 524.757637792947, 523.877447955439, 522.637405633754, 521.169493212149, 520.273017524411, 523.884479298022, 523.817708373535, 519.725509923024, 521.560239998888, 517.714305962396, 520.016771095184, 519.243388874196, 520.925362377184, 520.986850849999, 524.212752177825, 520.947542066386, 521.998272819808, 524.595889658159, 522.046392752876, 524.280969545571, 524.732561049199, 520.412479534496, 523.297689536732, 519.765097444915, 526.442050774568, 520.081580474685, 522.462294108541, 527.378691580267, 523.161727603249, 522.647764481217, 527.816604543361, 525.819636749909, 518.767898699261, 520.16199310198, 526.568631679468, 521.519213365088, 522.813447954275, 520.730937953767, 518.957898915856, 519.072441499397, 524.274046823883, 526.592608480894, 522.05033859301, 523.630121221838, 523.511319433485, 521.471451002887, 524.982891413851, 521.194506018552, 524.419674270414, 524.118137282734, 521.369532604853, 518.171622208688, 527.969623914091, 523.960216616987, 520.737552577908, 525.359528970891, 523.585435381739, 522.402649810895, 526.728821451517, 527.536317092417, 522.61138910723, 523.507480174894, 522.974762634485, 522.270715917552, 524.373352341019, 530.616318242822, 519.028469382669, 526.84275807892, 522.938863321932, 515.921399396343, 515.989578404264, 521.208356179834, 530.028807038459, 525.068942249823, 524.000622389924, 524.136400081035, 520.304101812119, 524.699655321031, 524.015820074018, 521.747247204866, 526.802979915478, 524.890630892492, 512.512968990028, 520.0925174953, 521.68744355885, 528.25257347757, 522.496775205219, 517.162815462813, 521.479406543313, 529.242645001414, 523.038113205108, 525.112068840002, 528.320405005339, 523.440105320028, 519.273969534185, 521.707549166949, 520.483079404357, 522.872191604427, 526.145285495787, 522.596769915458, 524.519808569456, 529.880379499604, 531.030210163139, 521.732158388744, 518.940055201257, 522.450127830803, 527.30379744862, 523.099331450957, 520.660385975777, 523.936446640457, 519.891673476483, 520.847455021156, 522.8266505177, 524.514125409662, 522.906324488426, 522.504654557661, 522.229533011809, 519.799405457572, 523.321452179675, 529.301171832924, 520.825532217728, 523.477172879884, 526.91934699927, 522.455663300111, 522.382699271143, 524.082610030582, 523.820648566511, 527.214298819141, 526.502019067956, 526.572994504386, 521.873339346257, 517.011492656921, 522.379501648347, 523.596624921506, 526.160469083844, 525.692099140921, 529.606879677263, 527.658939110304, 527.839883318438, 524.904368185089, 529.572470092255, 518.7291032167, 522.415632426711, 525.34647025224, 524.261763953462, 522.835179163197, 525.256146099572, 521.987161645849, 520.908447579424, 524.047854940157, 523.61592409962, 525.771090320493, 525.093958353351, 520.790523073228, 524.148083329279, 516.106678990861, 523.996813082237, 521.152097095033, 521.620761816264, 523.716599978689, 522.018462869772, 525.021554308349, 523.136111473018, 520.222529875139, 526.568711759767, 517.629558156958, 524.316841690517, 520.120322134916, 519.682082442629, 528.837967167453, 526.672829112827, 524.252236770438, 521.650170456194, 521.922475436924, 523.645445937669, 520.833873304108, 519.043409845263, 525.325319330258, 521.798776746141, 525.527154634984, 525.375777881614, 524.137746236093, 524.825560782655, 524.559872817357, 522.918326065863, 526.354086656631, 522.098481816611, 522.390121527089, 525.424690493582, 525.116092040686, 524.226277945957, 523.878705467359, 524.175955502453, 526.131269116368, 528.663474585965, 522.185045355487, 521.019992828234, 523.123644032865, 524.34664609107, 522.771136239631, 524.032661599758, 527.72776844627, 520.293256461926, 521.1323799012, 524.084892704466, 524.743032821601, 530.308803744015, 521.48075350881, 520.304119967778, 523.758648886452, 522.223696812612, 523.346383058914, 524.288208724509, 519.190621154767, 521.57780637964, 529.767032931132, 523.648488773007, 524.023189836384, 520.006711089233, 519.322307390883, 519.943341471718, 521.385705571422, 522.267271109147, 527.328450732845, 527.263257189899, 518.946875177956, 524.615192034474, 522.188709205638, 521.048442008576, 524.371599731212, 522.261925315227, 524.050071086906, 523.941981007877, 530.192895054822, 520.752236412396, 523.730367452142, 521.57675891464, 523.499911762145, 525.404359820425, 522.698928310804, 524.806591423805, 515.742193219502, 526.148931302349, 527.943201457733, 522.14388992818, 526.719016144322, 521.476441081128, 525.053613954128, 521.577139477854, 523.562846830382, 524.192195709743, 524.202884455065, 525.806493936235, 527.7230525637, 514.225022367734, 526.078656256993, 521.420881208665, 525.511522834951, 520.519047681463, 526.595597889201, 526.247365409502, 518.380754492093, 525.194193313867, 519.940492074412, 513.916621809944, 519.532517383361, 524.383286135252, 527.708314218, 521.580469714188, 521.865398400533, 522.801603080811, 522.946362757921, 519.603901836755, 525.585194262219, 520.789324693341, 523.88169195809, 528.764245958052, 519.571224126897, 521.094186957529, 525.726615995307, 526.28872073812, 523.889768734006, 524.726571322509, 520.586428745759, 527.556034880117, 525.46505084527, 519.143367874905, 522.375886886735, 530.430276475246, 524.879742860457, 524.753694371116, 524.887745202639, 521.769417983444, 519.752010588209, 520.993450859977, 515.250513622306, 522.238895939287, 524.172920291072, 523.972467517637, 522.49615621152, 517.689789412687, 521.820434907204, 527.48219369849, 525.323800919881, 520.48741388648, 520.715851098294, 523.490014678988, 524.526727853771, 524.173810091447, 525.221985325991, 523.940806013858, 519.718470987965, 523.373052873508, 524.400492656268, 524.009764609693, 521.30863687333, 524.143610444134, 525.464894999647, 528.404894629135, 525.705656721044, 525.141818101261, 522.218121831368, 520.060884862543, 523.640357934312, 523.055056736707, 523.006735402945, 520.46717810779, 524.500693358498, 523.075857881877, 517.5409953668, 521.01563006957, 522.295267572944, 527.322207818532, 524.128274890987, 527.697384895063, 521.955158889916, 522.591972184691, 522.457496063134, 520.377217255233, 526.514202383919, 520.095083914274, 522.064188973314, 524.367461664299, 519.218144098917, 523.941246595605, 525.795622594301, 524.418465678201, 522.502777206012, 524.546401342668, 519.428310726036, 520.367425013614, 518.046438727734, 523.989018073773, 523.981422482825, 521.812184215659, 525.067932849263, 526.299313133561, 518.987252441161, 524.745392499529, 523.761502578608, 522.638351118267, 525.506902805533, 526.848727984256, 523.739365914633, 521.697371957323, 526.751643993945, 520.05585568471, 526.988819222692, 525.634539282315, 526.622005761585, 526.646240484272, 523.078746912265, 523.106800155496, 521.783647777917, 526.480085124624, 523.978954086297, 522.985900116285, 524.177975727705, 519.04020062884, 518.59109270752, 529.402150473098, 519.105139200577, 525.024014056805, 526.597552245997, 519.036586362076, 521.935904032548, 525.733418676483, 525.562491870971, 523.110742718163, 527.797269123442, 522.688218726234, 522.839592518213, 519.320155643329, 517.767834401524, 527.933096802151, 519.247567294751, 524.300057997355, 524.350231714652, 517.962531902085, 525.128270450954, 522.24625266761, 519.467909231121, 522.087727848614, 518.725415260349, 522.352800288263, 524.331441350213, 523.279827998138, 521.382083415692, 524.596095073853, 517.963834418627, 521.75861124628, 521.328881721717, 525.460423324454, 520.381224045791, 523.688300465653, 524.516483203152, 523.391216630512, 519.429263602795, 521.123943324991, 519.16625983705, 527.013203181111, 521.043466813271, 520.881194583278, 520.08693623328, 522.747746871783, 524.950070558375, 520.317318950711, 523.502187658563, 525.841341375797, 528.927501713802, 521.820431014385, 521.379874980185, 522.111591267006, 526.596940891974, 517.578869025756, 521.021744307759, 519.646873989379, 521.970452707909, 520.604405659136, 527.147586135897, 522.821280943757, 524.83067408021, 522.025945931897, 524.102631201662, 517.254230950569, 520.866689655885, 524.805797393214, 524.847530513735, 520.685246283526, 528.039555837835, 524.963598941491, 522.485553834033, 521.474507295464, 526.809355269246, 522.668739962387, 523.541394138052, 523.345417137906, 524.255006979354, 520.922344488292, 522.908852386789, 525.77965329876, 523.00185799706, 522.756293520483, 529.301633133627, 523.893234874933, 524.063043834502, 519.031498069678, 519.663847353414, 523.805349577804, 519.171437867434, 524.239761898296, 528.094143145609, 513.347560128269, 523.281112485744, 518.749480388775, 521.181469422234, 520.358630117001, 528.425006291253, 520.309564508983, 523.399602545273, 521.257183783822, 523.745921357309, 515.92307145991, 519.511213927727, 527.22858373255, 525.053801428789, 527.233684405312, 522.856860101806, 520.606954441027, 524.595681192503, 521.401223624675, 528.626371633377, 520.240896824192, 521.448508978766, 523.743830245797, 521.484079622858, 524.902119939789, 525.582910342547, 525.870217383172, 521.993935872373, 521.291387801299, 521.42216006774, 522.013786799481, 522.75591988162, 522.697014352007, 522.328134055485, 524.43152702799, 522.44414082013, 522.59018746171, 518.19951859461, 524.582230108009, 521.178867567492, 521.241751541335, 521.464117248858, 522.954201694942, 525.282122832642, 524.189639183768, 525.326815584652, 524.55919751253, 523.352665188912, 522.343087247699, 524.724461369416, 524.731743602852, 520.057003112161, 518.670906017533, 525.019229345902, 517.688450739462, 525.410914649915, 529.942085601329, 521.810480620098, 523.699405766247, 523.721513482706, 517.27477525836, 521.752623833871, 519.025308190246, 524.948233301195, 526.824788629646, 524.789918928899, 528.175718119107, 525.89877888383, 523.046579859944, 523.876486371097, 522.65624559787, 517.200956317838, 521.109711048233, 525.097560111119, 520.529087394461, 520.506428533527, 521.002894104587, 526.710729452711, 522.105371427637, 523.466714368279, 522.088701549297, 520.14047937294, 523.989769599864, 526.22824535874, 524.054578907985, 517.281414348847, 527.407153203273, 520.575169739148, 518.76237082689, 519.800178586254, 522.209683477256, 523.830450564622, 520.772788720672, 521.678936117272, 519.284372612277, 523.006720699498, 518.984128440965, 530.539018791425, 522.675989355575, 527.697279066331, 516.723218611469, 521.459161919091, 519.957999111029, 521.847718109089, 519.772133233686, 527.129628477585, 524.146762930767, 522.672391705785, 521.32083975258, 522.894050985821, 524.111541211663, 525.408229750098, 522.929976064019, 530.11534971292, 520.604498089799, 524.945344287685, 528.23620419503, 516.157442776009, 528.760119064486, 517.464613195074, 517.708024816115, 519.576886850971, 526.258833996787, 521.715283567661, 526.883768779331, 525.846427869339, 521.259765036687, 517.558916081537, 518.902909840711, 526.165895840632, 522.960037149181, 523.754318353113, 523.225294674727, 525.650552660343, 521.640358837104, 521.259945307094, 520.584177848532, 524.281138174916, 527.150721271753, 523.691965270946, 523.027073313297, 524.251806416334, 523.771468691683, 524.138448169099, 520.689072564199, 521.510652130878, 520.587750959917, 518.655649521842, 524.816974361071, 523.907556545589, 519.08910966442, 522.233381858944, 521.965663856885, 531.088378681045, 520.255295565474, 522.149716826977, 524.053297648492, 520.87363198169, 525.680485538223, 521.442625400235, 518.991328535304, 525.490087048451, 525.024561142405, 522.806111135385, 524.2084158202, 521.51335509898, 521.282859554788, 524.436527606629, 514.948259675951, 521.840585916994, 526.883271933944, 518.606411973357, 526.671605876033, 521.157147746527, 518.457172025757, 523.748691640792, 528.187206246801, 524.514756689992, 523.521319325538, 523.360587713483, 525.758245190162, 529.492295116664, 525.653622233024, 521.206245353923, 522.834720823624, 524.174392153725, 524.340375567714, 518.298344556727, 527.191314965824, 517.324847444075, 522.100791658101, 520.575148779113, 516.996025389617, 520.895902904137, 523.868877726471, 522.88678758116, 524.978199610423, 528.475173668826, 519.427097711545, 521.745505962411, 525.338060356853, 517.877332159193, 524.852703308606, 522.744927200711, 524.748531471141, 520.833194273855, 522.703701426777, 526.232525025995, 521.713657595911, 529.788023527077, 523.557977276606, 523.742245743975, 528.242698678105, 523.349208460222, 525.038256726828, 523.22781936162, 519.308049957747, 521.400068388833, 525.893057223908, 521.051982125961, 524.481358611731, 518.581390423785, 520.026306631176, 518.486082271473, 521.055283889162, 527.452816388291, 524.821916036334, 520.645013160788, 522.754377350823, 524.839630092191, 520.426082975328, 525.700034071588, 524.199539521674, 519.071228358198, 520.918369828242, 521.772905756238, 519.796118435751, 525.154601426841, 524.330739131715, 527.516219835298, 521.847880831321, 522.242058782739, 523.613250435271, 520.444901549765, 527.559527559281, 525.587232872081, 522.750712757644, 525.07066201624, 528.544218332426, 524.748474389511, 528.089741916843, 522.823418245618, 522.516611944681, 521.142443328276, 522.88398441988, 528.374372026297, 523.040398165876, 524.890767272019, 523.453949589806, 522.015567503854, 521.789914478557, 523.534142854618, 525.589552062663, 528.758165093241, 522.52942292733, 524.971889618435, 527.542682467597, 523.30947455627, 520.101001047636, 523.921004615881, 520.073259050795, 525.032906447327, 522.289732887693, 524.393695147794, 519.711666661169, 523.4513460519, 525.33059495715, 520.417617712071, 530.72536638268, 524.023139332813, 523.999192914356, 525.97379585662, 525.152664304302, 531.463588571801, 521.89341188, 517.790601894016, 525.537177465509, 520.901765240226, 522.991392521167, 514.943598236798, 523.076692238928, 522.977115931233, 517.611989111599, 530.211433405209, 523.671295352694, 520.811197083848, 523.968916942372, 524.659412482481, 521.323187195867, 520.874470172479, 526.761873319072, 523.361526386039, 524.133799462343, 525.461233865271, 520.345922240725, 520.575507480984, 521.171121019987, 526.472735500799, 525.008570481607, 523.634703878237, 522.033267466056, 522.711160255708, 520.996940151122, 523.330769378238, 519.922267506783, 523.928044422493, 524.855130942832, 528.748869677997, 527.373581637306, 519.327611777245, 524.135954840156, 527.632687968483, 522.437012419146, 523.207509701417, 519.926922760577, 525.303737344974, 523.881727741838, 522.7745020649, 523.55623997816, 523.213324037793, 522.392199971964, 525.799318506072, 520.489841526445, 524.104075159582, 523.751535214246, 524.000285367233, 521.858552192353, 523.077470102992, 522.223277585801, 523.347975246312, 525.194251557201, 522.63687261421, 528.716706514695, 520.822293174288, 522.385664396008, 519.090762464574, 522.98307951735, 523.011333160204, 518.327567385422, 526.12546759685, 517.217435418607, 524.733301808935, 524.873871473097, 521.294375464743, 526.252858095837, 527.246090529331, 526.87557084344, 517.710947609126, 517.480948710248, 522.424905115368, 523.995430775391, 522.77738992468, 526.454179044565, 527.93070636602, 524.762298470026, 521.832174355996, 514.64824530705, 519.406519765323, 524.93581720664, 523.906993103056, 526.686455239702, 523.097697073682, 519.867842843902, 521.939736607284, 518.947404473214, 522.654898550732, 522.46538914841, 529.590582018977, 520.027336526965, 523.374523240218, 524.843878573439, 523.432288189365, 519.83093662299, 526.296181184372, 520.663323239864, 522.503388923865, 522.257267348454, 523.171083948281, 526.517238882833, 522.134262318134, 524.309073118754, 521.660721880651, 522.668413521088, 519.355976023659, 520.199845436825, 522.860727299359, 525.346229869556, 521.582527017596, 521.210692155366, 526.390376873399, 522.028997519707, 525.355198689462, 529.769022619863, 526.721398780139, 519.197616820822, 527.059474057527, 519.915057623784, 523.076339667518, 525.418787225938, 521.02051082489, 523.520101343337, 523.435713401361, 525.450529016025, 521.911894104596, 518.630261242148, 523.955366850663, 521.438146755462, 529.340765616636, 524.289058551985, 521.729342605816, 527.252841144163, 525.388259652003, 523.041149964805, 524.420865612445, 523.755815732613, 524.558904401217, 524.690487787993, 518.17378966274, 523.10845881122, 522.82797165145, 523.665153237773, 521.538076525988, 518.479073777349, 524.278799774894, 518.840744301364, 525.318470813753, 522.818369083281, 522.761756371616, 522.460311062664, 525.147239077919, 524.102249393501, 516.570545670639, 525.242622814837, 523.828751436253, 524.851520096828, 522.048372934752, 529.809396911416, 521.902966538048, 523.269278961404, 524.069597619795, 525.706307706784, 521.624295838939, 520.781413124875, 521.506987899965, 519.733990748558, 518.754233083657, 523.999753991523, 521.279664769516, 525.593808211018, 515.49638922933, 522.01186860273, 520.712622262874, 524.045668216217, 520.451253459188, 529.763900972852, 523.876675066203, 523.005168684387, 527.40958982572, 521.80283229244, 525.578429812312, 519.617166480591, 517.733923459271, 523.426952073617, 521.20124531092, 518.710572849, 521.753256188259, 519.676479781544, 524.48508626348, 520.280260058766, 523.445903772766, 523.31056252223, 527.762698599491, 522.265098419947, 521.635522948119, 527.062527136218, 525.853024543285, 522.400871162774, 521.480825673448, 521.698967836457, 517.932493875968, 527.245987561993, 523.872543171219, 523.465210434831, 523.508810864218, 524.146886228929, 521.483329739027, 525.15509676512, 519.915600326476, 520.286032274022, 525.193644343012, 527.546244146812, 526.878119745278, 522.025020138248, 524.322181311455, 524.885996809853, 526.291503422762, 519.218919720585, 525.208833594839, 525.087247045002, 524.07668799343, 525.855444945818, 523.249411146755, 522.787652422953, 523.427834788855, 521.771125997388, 524.873771863785, 519.632059908478, 525.495740343553, 519.257995002352, 519.55267207286, 519.315261084187, 524.997284339231, 526.197521021346, 518.757506432671, 525.455539196692, 521.283722400493, 525.512237633773, 524.997499121306, 521.314371318393, 522.85066530548, 518.237152136854, 526.798668702502, 523.752867422541, 524.109523516427, 528.911933476581, 526.330228543646, 525.676090897195, 521.936520320299, 522.618483339684, 522.94474092861, 523.087596818043, 521.82177261327, 528.264128252577, 524.748380403628, 525.748596436603, 520.212301815333, 523.880545934603, 518.018283120478, 525.084744427015, 520.61135846001, 518.409724768183, 521.299273469893, 522.492557521978, 523.424222637091, 523.544039475726, 522.121803833025, 522.517993016207, 522.438141593588, 519.126882041778, 525.498565867248, 526.494600427312, 523.118133316487, 522.373585940609, 524.680861247851, 521.341013615252, 524.052960130862, 521.781282913047, 521.123677385636, 524.117253279644, 526.571103797081, 522.934555499731, 523.036371599856, 521.648364248203, 522.758589435678, 519.405979856573, 519.29911151408, 525.008244491831, 522.711794590859, 518.247739891145, 521.035811712544, 526.764956440414, 520.649185891079, 527.76002568919, 520.606380367807, 521.76373245769, 519.747482980607, 525.440817772804, 526.20767129301, 521.341936617518, 525.720640840165, 522.525030347702, 527.534809639746, 520.121332124073, 525.899115604535, 524.311777516117, 528.092311816422, 519.878116439846, 526.345780819084, 524.097107657384, 523.271276683746, 527.563195443705, 522.193772929903, 527.016186474719, 517.577854571781, 522.290576846615, 524.064799925984, 521.722975836922, 521.316269969337, 521.532750604682, 522.621649203683, 528.561872182906, 522.981696819432, 526.242360967709, 526.621352401393, 518.787820677091, 526.675537153757, 526.13873627172, 523.029575276443, 526.469049759108, 522.723691345139, 518.573206166163, 520.70334249943, 524.94819629108, 523.372573785688, 521.582903091564, 520.792797905149, 525.277737671901, 522.996151566187, 524.656667168219, 527.190438479176, 527.833287088104, 519.27569965424, 525.852217289124, 522.622169015933, 518.670933687272, 525.097219976011, 525.072698630242, 528.153808061824, 518.664788118174, 524.877828374221, 529.126259041979, 519.882760032519, 524.553415560056, 517.780864397417, 525.109377639162, 521.12373599988, 525.164601172519, 525.688239787461, 530.63474895686, 523.333355489236, 526.020267553182, 525.369107199777, 519.775622471606, 517.397673016461, 528.711179735526, 520.186275879018, 522.536702139666, 525.511208305108, 521.842610657831, 522.217294965015, 526.050163368717, 521.81116039706, 521.142712869491, 524.55082029506, 526.019444029949, 524.259892419862, 524.427963301067, 523.641727068616, 517.78877567084, 527.127632227379, 520.272299698776, 524.523871031765, 523.43610433318, 525.265947105478, 520.578479334362, 519.995468920444, 523.014422989396, 526.937211725181, 521.70608222416, 520.239807219094, 515.059327821174, 519.745106040614, 524.64562497875, 522.581492669407, 519.103793635918, 522.574986414002, 526.518054984511, 523.512619934436, 524.402800092083, 519.887302307548, 522.106555516698, 523.71300001706, 521.619810550038, 522.017038891647, 526.834283867285, 519.480252223625, 519.667833139882, 519.717166887791, 523.980257774269, 522.973886886144, 521.364848119116, 518.427590296611, 525.095879770984, 521.541917772154, 523.798210931644, 525.361699850443, 525.674185681803, 523.217373161801, 518.611744484681, 520.254730394336, 525.568826366127, 528.069547700459, 518.160977000059, 526.060969985178, 523.375932337157, 525.209925172225, 521.684709352557, 517.837162186232, 527.672527702093, 520.883610927448, 522.291862252601, 526.949006999802, 523.201021412764, 523.356489767521, 528.187716546693, 523.825318084079, 525.734326958448, 517.072933595386, 523.145885823728, 523.569504027916, 520.798948570851, 519.48980958701, 517.987520167682, 525.69908716868, 522.896749464541, 519.080657380834, 520.850719263222, 520.419237681922, 523.412845075706, 525.777817620934, 527.475743664321, 527.720297402491, 520.442674359374, 525.709548824551, 525.379643188579, 521.421179170243, 529.075822279024, 521.627528863966, 523.647101635563, 522.481973067634, 520.845310955204, 521.262197405632, 528.549967901025, 523.243384507788, 523.541562023214, 526.128082454365, 527.214596640111, 521.384454495987, 517.734470064526, 518.176281119527, 520.523787326559, 525.428356816345, 517.151723373459, 522.630884468689, 523.492211105248, 521.707139437474, 524.228674658171, 525.745124434867, 533.325346459164, 519.902353693717, 525.485435894746, 524.771191610906, 522.959935248008, 521.639898734525, 518.873807559508, 517.398487697021, 529.585623372094, 523.967409782997, 523.859362988579, 517.905642400607, 523.093281662616, 519.095248085616, 521.705283025546, 519.217518195617, 523.191894951963, 528.674507731824, 519.170974822832, 523.743657577363, 524.314040490886, 523.488596563593, 522.039802864387, 521.618808127331, 526.130101369543, 520.345635182618, 520.381847616391, 523.621151753635, 519.877896425813, 522.993504737056, 521.652026106087, 521.717299817404, 523.409724315391, 522.682302000924, 525.480057598683, 520.536238323581, 522.325703944992, 521.89411790588, 520.95055308296, 520.481045236164, 527.461790189246, 525.047594414862, 521.538547379015, 517.446658393009, 519.899601211133, 524.94357902431, 529.661845406609, 522.432437077759, 525.080315495377, 524.197829543691, 519.00556124153, 526.30406275873, 524.556868872435, 523.369429905669, 519.934849797049, 525.795824048278, 521.269548505532, 526.189201430486, 524.481654605973, 527.824864738495, 518.983486225295, 520.847920498854, 525.699673081103, 523.547935221372, 520.628322254349, 523.821455253607, 522.487373160056, 519.306470672514, 526.441754953251, 519.027250867205, 519.764189267947, 525.153640299121, 524.784969941924, 526.126480903406, 525.590530853779, 524.580799812616, 522.687681706663, 522.761454991637, 520.871460853305, 525.356960104915, 529.232792924417, 519.462757547324, 523.379122648788, 518.675741517476, 525.523893989405, 513.825542470157, 519.721529107407, 521.040584649903, 530.470950463883, 523.376773149431, 522.2978321341, 523.837725387536, 523.018463795002, 523.472573857268, 524.061519146085, 518.305919545284, 524.83990946934, 522.516202771906, 523.090429326415, 524.006211201278, 523.969548830398, 527.764489994006, 522.718078268809, 521.850170386053, 522.985470473402, 523.287470164591, 524.294588743655, 525.197416464191, 526.556196324379, 516.371843202735, 526.389995356333, 525.300870224046, 520.150132011701, 520.951474950676, 523.00510097904, 524.564029073475, 519.923411821376, 522.571426257297, 518.533775204504, 518.027080939331, 520.720326761445, 524.338099507889, 518.206251621164, 521.623702646719, 521.765135189514, 525.182201733672, 524.900166023613, 523.173569702102, 526.135091347302, 523.276278752864, 521.655637416543, 524.598638565545, 524.898054424102, 521.521207298047, 524.456528422231, 516.756525891224, 521.555704525804, 526.07184671102, 525.424021561513, 525.95814516548, 519.192353729926, 520.635050068149, 527.852567743696, 521.967015971372, 523.112417163303, 522.377262556234, 520.356716505797, 518.321085861935, 521.449504549883, 524.832341411642, 523.181866265245, 524.034573124497, 526.419813525439, 517.453496318476, 517.328122783204, 522.286838711595, 524.143322247621, 521.297433528431, 523.855821257767, 531.280577234274, 518.414369739003, 521.570735284874, 524.321420774581, 528.428286689911, 522.032131378688, 522.717829399448, 521.81813221104, 528.675894988244, 522.533096171512, 521.701034247674, 522.989769025824, 524.334177323462, 522.396999476196, 518.817660412202, 522.387014907454, 522.959498841434, 520.16368986694, 529.830754845545, 521.267005158167, 521.897879068218, 521.473804069927, 526.164004293481, 526.521298511296, 517.545654126175, 517.793433612593, 522.649234746519, 520.158138375508, 520.546037521567, 522.842317696766, 517.916326556337, 523.895064226694, 524.934054301498, 522.446563237034, 518.361738470043, 523.968241630776, 522.257355067218, 521.302080122146, 521.42813975568, 521.858076323209, 523.213477563619, 522.620578051792, 524.31552483368, 525.176921037616, 525.027393343154, 527.167509654068, 521.164600372165, 521.653325310979, 525.946278719367, 518.647544235055, 524.437198822574, 522.848288376896, 517.061466258435, 524.205832714809, 518.432377165858, 523.620347199064, 520.414711833154, 521.386210638518, 525.751816034062, 520.105321149368, 515.05867462122, 525.141726955267, 520.895849772044, 521.947490834842, 520.318342646656, 520.586101598335, 526.020606066954, 522.739273440154, 519.385875912005, 522.144666407726, 522.385331445079, 521.615441660948, 522.163598712645, 522.429456349557, 528.544321974725, 520.514281989082, 528.224090470866, 524.602760766372, 521.92386750367, 522.485295917116, 525.12980527738, 519.895576882122, 519.198675113514, 525.356281052098, 526.901271126935, 527.904712735359, 522.926883142911, 520.932224820087, 520.855208661146, 520.529635323442, 524.275962064613, 525.017022094759, 523.212306638778, 524.682268025842, 524.261611462162, 524.594753465366, 520.987229228459, 521.77604516937, 522.314333451859, 517.754970476531, 523.395504715359, 522.74663161133, 521.183083139848, 522.224294918678, 526.599846713225, 522.415221800327, 520.155782026229, 519.30619417276, 522.647805139054, 521.741497205249, 523.12123033462, 516.995140400495, 524.243193954155, 521.442825374422, 523.770084156723, 521.822574772357, 519.193600772945, 521.007534848311, 521.229892737415, 522.912660787635, 522.553195343911, 517.39684102085, 525.657637224111, 526.653899371895, 521.551382805674, 521.580710311013, 525.074459010122, 520.973567436739, 520.823018260955, 519.151504831858, 512.727110166502, 517.199503913499, 522.609778082322, 516.367821937621, 525.025198678947, 522.492282564715, 524.393120554778, 525.704455975385, 523.711093077536, 518.530458868753, 518.354790650444, 524.224498223082, 520.903376421726, 519.0043325074, 525.256749041851, 525.457719953027, 526.150689973541, 517.563505277756, 518.367663918247, 524.738851211867, 515.01603043924, 520.255239230476, 524.330169789486, 526.177350044209, 520.887412783946, 525.339986672052, 521.041890189801, 523.297889157947, 523.246791826669, 526.938291566964, 520.078190480036, 526.988340198315, 522.000535157507, 518.699880738699, 521.125798265113, 523.329595273952, 527.620047797712, 519.71400370027, 518.255465492983, 526.311780288751, 533.778266507627, 523.906945935939, 521.308953274687, 521.790564662286, 524.146815408287, 522.150589022488, 517.813316090096, 516.585994432263, 524.445465856831, 524.45387210756, 525.336784479762, 523.30366614508, 524.902174202481, 516.965564544606, 520.510232383777, 522.798751279371, 527.75207049125, 525.414032936622, 522.802912060136, 522.54320376773, 514.85804539499, 519.65878304505, 522.571323191209, 524.053053643325, 520.505969411497, 524.466212065032, 520.687767739297, 521.733588703195, 526.279540511386, 521.309560467815, 522.924893259366, 522.298566530543, 527.931414816693, 522.845377939271, 518.319141197804, 521.362580084016, 527.84345915302, 524.753134435329, 521.504019558768, 518.440311192608, 520.946241998852, 523.928235868245, 527.323771810093, 518.401620195708, 521.171759015677, 520.240835821153, 526.235890965963, 519.544883350082, 522.988217817237, 529.610531667945, 525.808845472904, 519.836821816226, 524.22229377309, 518.912744109693, 523.096557262359, 524.44946710477, 522.819392633332, 524.575369208277, 525.37857258272, 529.060146696775, 523.753243403009, 526.472253361057, 525.552286111839, 528.650727170122, 516.263891222393, 525.802785067405, 520.587682654477, 524.38162696776, 525.848302659398, 525.087501448525, 523.600428744535, 520.188758218831, 523.254923809574, 524.618813906163, 522.738992579272, 520.469474238246, 520.715462970061, 524.911683855862, 524.628188868147, 525.195977172013, 522.402596656284, 522.557625429571, 521.38747566781, 521.145810510847, 524.629958738023, 520.321981965597, 522.20946683248, 523.673594492648, 522.610025003425, 520.0591725695, 525.036734533, 526.33159178894, 528.043138612153, 530.667840661615, 521.664940411678, 519.398445366281, 523.15854120447, 522.106921301547, 526.39608111526, 523.293039244682, 524.684541111989, 520.780837529281, 524.108741667538, 526.197370670151, 517.398677283361, 522.274834013706, 523.74333792468, 524.680710113057, 526.387861504148, 522.881130810166, 521.759395317578, 523.370530063037, 523.695587494924, 522.841869253284, 520.800842863252, 519.361815494889, 523.394422491882, 522.316430772328, 528.968575526974, 519.162812793168, 525.818224224859, 523.246076179971, 524.087125367607, 524.635088920898, 523.464899018826, 522.823421786342, 522.993933825077, 523.01661906961, 526.886846921494, 522.464136163685, 523.175011198909, 521.734167450291, 521.981197680456, 522.095393018023, 527.214598006984, 524.331036217643, 521.3630911354, 521.000128248437, 527.018695736404, 521.815172663821, 518.577909406915, 529.990519353556, 522.393095329749, 522.953200797998, 521.957767976456, 523.196191221534, 521.403819269409, 518.950089002533, 528.799070071243, 518.618964706246, 521.608310360502, 521.34482401153, 526.124269749503, 526.486466901738, 525.208409985594, 522.223856761442, 520.831192269879, 525.878352751271, 526.014532905321, 524.386447752632, 526.371546921814, 524.55124567276, 523.599070162429, 523.800902123863, 515.326063956315, 523.841977070236, 520.783269545348, 521.708062654751, 524.880038977718, 520.285940878256, 524.777193923314, 523.183030486046, 531.515022892467, 522.869325874056, 525.648483284437, 524.160404651043, 520.139466101274, 520.108360834476, 521.497544895412, 520.528920075875, 520.866787899228, 518.157427098448, 520.212541998569, 523.66109381763, 523.17170805949, 528.045724799066, 520.677731208458, 517.204694113758, 521.54220717662, 525.279492487561, 518.811739917016, 520.380455285354, 523.363931034479, 529.977416746373, 524.14712470792, 521.265747993752, 523.551159759909, 524.236978747808, 521.150795325138, 521.651686388834, 523.328654416252, 521.035638881191, 523.624266814042, 520.145891472442, 524.492363765888, 528.944225112047, 521.660052942373, 521.945930448946, 519.290075164572, 523.43599181752, 525.959658590731, 519.065395525952, 528.69250154123, 522.78547061966, 519.870060110625, 522.82947196576, 524.202664005928, 518.440858746084, 525.97808783103, 522.976282357715, 518.557469506519, 521.791478156413, 521.998542048137, 524.454111448189, 523.438490378981, 523.154982593729, 522.859039844946, 520.33969955206, 521.501339980202, 526.331014629578, 523.393383980507, 528.61946260694, 523.394346592973, 525.500900213969, 522.412212271696, 522.590343941187, 525.970490467024, 522.526064069112, 522.221579462129, 523.567418353398, 526.020120624937, 521.475402325924, 524.473386306258, 519.992308591058, 523.66254202347, 525.189324444134, 526.193690777156, 525.241131253307, 526.734754388361, 527.40077388847, 527.510311715463, 523.930549452009, 524.399226875466, 522.530113032208, 528.239272329928, 524.502925230957, 519.383231584823, 522.333107047366, 524.496649003574, 525.694739733369, 522.345634954819, 523.809841590332, 520.18814734324, 523.436429869056, 521.556354516139, 525.729259539345, 521.843781616038, 522.922357470975, 524.44360191878, 522.691829512432, 518.3699334875, 518.818012585849, 523.882539371223, 523.05648826125, 525.322254289041, 517.480847158044, 526.412001813001, 524.753298813368, 524.452898585682, 524.890232536703, 528.017783038099, 527.003497945409, 526.529309298537, 523.252749468289, 522.003893223117, 524.221696668118, 522.589376307617, 515.812164180629, 522.920539868097, 525.147822578673, 522.936024079179, 525.615912505804, 526.61074432457, 521.629799887605, 523.554924398468, 520.05550329683, 527.188951875789, 520.213567146131, 518.770518613246, 524.377104198134, 527.031031884873, 523.08138870669, 526.295967612662, 527.385257909911, 522.394090820854, 529.720733688443, 522.9267182349, 522.401312465064, 518.743709611485, 526.941018012943, 523.809944798914, 525.303949090617, 521.504014658145, 522.577601938368, 526.877447438575, 522.844935044563, 523.509368675038, 525.984518311209, 519.997865528136, 521.029444277829, 522.079330583052, 527.713038396241, 515.543850763401, 520.444543868836, 524.867303172379, 517.539182830107, 521.441560377417, 527.361895364252, 524.283801166943, 521.298679152861, 521.798074397531, 530.385019341798, 520.63417352059, 524.700328153216, 521.318345001138, 522.390922485356, 526.006477275316, 523.647113555258, 524.267160464179, 519.606489783554, 521.9550903112, 520.513537388826, 523.341594628261, 520.753865141561, 521.966947617674, 517.212304475102, 519.854802046185, 523.137220636738, 523.834630750122, 521.448217064825, 523.314657418718, 521.361861080414, 522.146170511119, 524.18007549083, 523.119929635268, 519.863747050172, 524.026676900695, 522.346711523406, 522.492282327916, 523.878020238435, 519.631568419129, 526.672341693396, 524.872564574483, 521.919925257825, 518.891705748342, 523.993363503152, 526.280004198145, 526.098698178518, 523.621355938069, 527.216089967648, 520.684734199889, 523.295190089601, 517.341266000957, 520.66219170156, 526.858609182509, 518.822356802787, 526.759208329237, 523.927460379898, 523.930234317049, 524.882920901364, 523.270304207838, 519.094523614246, 524.418992897915, 526.714843054132, 523.333508126243, 525.403317460454, 516.480345542905, 520.360698298652, 526.023743928455, 521.304447076939, 524.501924074863, 523.736786476618, 522.063313769185, 522.301665653287, 517.813869028502, 520.843488548179, 523.645429148453, 524.248658716401, 525.678565207744, 525.69716833363, 524.069960990963, 520.924134805885, 520.686043492705, 523.350587116627, 523.507914842065, 522.096445274539, 526.511845431888, 527.606977243462, 516.610317911753, 521.608825277694, 522.274364780004, 519.754917764655, 518.153214838924, 523.175498129817, 520.621758983922, 519.637416579111, 526.255041495734, 522.09304523705, 524.319564294564, 527.355711469755, 523.751432913211, 516.595098232538, 519.283107799765, 523.45978345954, 524.260812222797, 522.41940110524, 517.674584452509, 528.021271438148, 516.621476536414, 523.578869314061, 528.108612082463, 524.076604625597, 520.045441699648, 526.320889010244, 522.863194329371, 524.367701048423, 523.341216771291, 526.26911051738, 519.817113815668, 523.306345397057, 517.852564325397, 523.010815317534, 521.360550971304, 525.707236041197, 522.964413009172, 525.313009990593, 523.717313674834, 522.420083904893, 522.304692339923, 523.022941754378, 520.810354597981, 520.010304919584, 529.701654053535, 521.331837016714, 524.152893912748, 521.401804981066, 519.945446764748, 524.331854182172, 521.107579881308, 524.310957291532, 522.111435448183, 522.384036839111, 524.567616221676, 523.535968762699, 520.187194070205, 523.060910374997, 525.590199030841, 522.464174555409, 533.099038827218, 526.970160146443, 527.748518836793, 523.048160979291, 524.461751187348, 526.036544900789, 524.783778405359, 522.234851544477, 521.665117952389, 519.892782598915, 527.55665280424, 522.982707697394, 528.514974466779, 519.265296063875, 525.311032371802, 527.379505640419, 522.231628510662, 524.288664030034, 526.137309396578, 524.290869375608, 522.9531466294, 522.420866190122, 520.148704920731, 522.313532013309, 522.613406879243, 517.939623502679, 522.982061445472, 518.295496949701, 525.255976504954, 523.495610285917, 517.231371309673, 517.906790785468, 527.022558037777, 523.387724510845, 524.425155766095, 522.407148024247, 522.506098019475, 520.367017951677, 526.85128836661, 521.751122036371, 518.698424706367, 520.227751560413, 518.109754633385, 524.66529572165, 524.956281777818, 520.874563974247, 523.123635146625, 520.351142238884, 523.898303460934, 522.226299884195, 521.989894976241, 527.146304146232, 516.241284204188, 526.497479874277, 523.923969063277, 524.132476054604, 519.938344363105, 521.349295722434, 515.465210332012, 524.32012685932, 517.948270055428, 525.771809512255, 522.623522306581, 523.936643806585, 525.42234954008, 524.178357556439, 520.77625622802, 523.45084368529, 521.671402159653, 524.906010672421, 525.724595885981, 525.44628514353, 521.354678409771, 524.166069430206, 524.923217441581, 522.462125279127, 526.435435670646, 521.757516627886, 519.368667437666, 518.943530482773, 524.98408304875, 517.529250621046, 525.124070690849, 522.850287382451, 527.019626357612, 520.723219556124, 519.312153141998, 519.971188503584, 517.374359808353, 527.753923745715, 520.922725723338, 524.54566645563, 517.824874113682, 520.506460515152, 523.875931954894, 525.887418333394, 527.243433973725, 521.198004784064, 523.87441939159, 523.642661309836, 524.235473820136, 520.095085211674, 520.891959411837, 523.760933210547, 525.247781869625, 522.512191886422, 519.934771263909, 521.363585952144, 522.303190527453, 523.693905620024, 524.076049305684, 518.439860295623, 521.518828703652, 522.594949374564, 528.585002216456, 522.628437223459, 521.426172084228, 520.84011514744, 525.882747029626, 525.111471367173, 518.483873568692, 524.303965038158, 518.228953147571, 523.470004189853, 529.254205465389, 520.31827106891, 522.977767149812, 521.687268723204, 522.775932083898, 525.847285549436, 519.486524724094, 520.026157734745, 526.738036110378, 523.286888525977, 525.453892693767, 525.053798887673, 517.499975766622, 519.599635141916, 528.036276921641, 521.687388022145, 525.92446976748, 520.339744128854, 529.651749006548, 524.743964341498, 525.283739082375, 524.194473672587, 520.56314554388, 526.596565912422, 522.8451402112, 528.228400423149, 526.07849110394, 524.543270732184, 522.879822461137, 520.499846405328, 519.615275817235, 519.712557943697, 528.278791902198, 517.983372166358, 519.135357617956, 527.62325534591, 523.279876384322, 517.972192103094, 523.183453148203, 523.629417552638, 524.691057122786, 522.382455303218, 524.000177621145, 525.038804421667, 523.686846070333, 525.512770433852, 523.284785105115, 521.489428434185, 520.735821673685, 522.428600577578, 522.952134415808, 523.82594683794, 522.863254437043, 521.166984236414, 524.718341948446, 525.855251783843, 525.357988240867, 522.783391449829, 519.593550960885, 516.21599503398, 526.26543821156, 521.688734334268, 518.948187006468, 525.18665164945, 525.905132606844, 528.980681427387, 527.330796980069, 519.371045851234, 521.560091585627, 524.466277423117, 514.574942081585, 523.417331442411, 525.638500064881, 524.976373720633, 523.3473327001, 524.361388465724, 522.921163992204, 523.748119789843, 524.008010303039, 525.24786084996, 523.248194558658, 524.563537261161, 530.362631775153, 523.820673245861, 519.979574351757, 524.260997160628, 523.270133377595, 522.660653133207, 519.895993317822, 523.238283269725, 519.634778369995, 524.628909679745, 524.877355429883, 526.581592612135, 520.584769460629, 520.069271117962, 525.263490042259, 525.482767209644, 522.211343675878, 523.364177552868, 525.040154019632, 524.976521927261, 526.037375473023, 523.276394398123, 522.284372986663, 522.438492424762, 523.186185677152, 523.131886132863, 523.851425108963, 523.112729667888, 527.90949747749, 524.709483652808, 526.948464298365, 525.021034386661, 526.936592069706, 520.101864980773, 525.315181916992, 525.298969283765, 522.38004268173, 523.189321700689, 518.538599173181, 524.97392788383, 519.427569866843, 519.782240186988, 519.483062771365, 527.96816658081, 525.443517020458, 522.486921741271, 522.765965893451, 522.009336011867, 525.170881213125, 524.36511479065, 522.719116617415, 525.958240822189, 524.68292085078, 521.851418699567, 527.618500428856, 517.988237413816, 522.338924944061, 522.055144024729, 522.693302942752, 522.170038386384, 527.690721180909, 520.236524254011, 524.163019065537, 522.718721013927, 516.909010945057, 524.161533125154, 519.251714314206, 526.487277771832, 526.737190727284, 521.622763544238, 518.619624967942, 521.727045794391, 521.219235285427, 525.73190192204, 521.472763348221, 528.990239091943, 525.037774844025, 522.380847092243, 527.067144598715, 521.855367469541, 521.509029474395, 524.476862664812, 520.64630074995, 522.337291387422, 520.414457189503, 523.725745323217, 524.491044849661, 526.664883040094, 523.568254841014, 521.833618459069, 518.750291060221, 527.156500163097, 524.289821654032, 524.000508957911, 524.10678650964, 522.280492349219, 522.616922061311, 523.716118494862, 518.480743245755, 524.849393764515, 522.149853568066, 519.249943493235, 522.230472029834, 523.242835261775, 520.349958948415, 520.636373681211, 519.013847574722, 525.555720820929, 525.193125292397, 524.584626188926, 522.143529515701, 523.01665599427, 525.454370508976, 525.20260142673, 522.942726040209, 522.290590155716, 525.562544001644, 521.672822883958, 525.619691160888, 524.464230532555, 527.594005110198, 523.3368727722, 523.891477281818, 521.393702041003, 526.13283439334, 519.201405873462, 524.340738584311, 521.340123136126, 519.022988088072, 525.979133439922, 521.037878280973, 524.872678283254, 521.668632175501, 522.59729589863, 523.620349538884, 524.823174958065, 518.110603125502, 517.211449192814, 525.155288633751, 524.972459579747, 520.929112836422, 520.723876094804, 527.268685866904, 524.509160328539, 530.398435736671, 520.25842320561, 524.282156191868, 525.722161152522, 525.346676282855, 523.695893366371, 524.783751446063, 520.449182976773, 522.543681603699, 518.997737441922, 520.758821123702, 527.971004774178, 525.878451871696, 522.612702115928, 517.941523339418, 526.353947571403, 521.570263960257, 519.433956546726, 522.29725395518, 523.376030083908, 525.914354458452, 521.541960532037, 521.497400197213, 520.018901870564, 524.346594088306, 518.626253372895, 521.043181354511, 526.977784822696, 516.042003611206, 520.098357820131, 523.278851600964, 524.561308362252, 522.494211554995, 520.664481622236, 521.009313031435, 526.783981037477, 519.356690522628, 524.30311769326, 529.798719215882, 521.709374295449, 526.557012625502, 521.389931695029, 530.263113392307, 521.656021374699, 522.535503075253, 526.651913696036, 520.261790717775, 522.566851856448, 523.890404016161, 518.035961934163, 520.804487004512, 523.741083266816, 522.843448722888, 522.734877663741, 521.45585960708, 524.716189446783, 525.913980846293, 524.458538375459, 523.960563422324, 520.375702097377, 522.229929963399, 520.493130344425, 524.317751375374, 526.074506635536, 520.94555261173, 521.061866134934, 527.261044083629, 525.336043035073, 526.607128033512, 521.588920818868, 522.859333147076, 522.948260403576, 526.401610964347, 523.792492091781, 523.100997417548, 524.125704734432, 522.709192352016, 524.625890494217, 525.831411092919, 519.052543026926, 525.806344899731, 521.524736567517, 523.837237879339, 529.050057154683, 522.420953260571, 520.268226733587, 518.67153526102, 522.194871114198, 519.745003504581, 523.692841137623, 522.349124282129, 519.653047549261, 522.609109028197, 529.977361791018, 525.592186635302, 517.167017648368, 525.552476240123, 526.730435149263, 527.165734584312, 522.942082691615, 523.777565537613, 530.092994738961, 521.540734892716, 524.83948285373, 516.851837570027, 519.757236331284, 526.509799356401, 526.188379489807, 522.090938950854, 518.695170861632, 519.627439986143, 521.207685260496, 516.007686642703, 524.855276158735, 520.662838549425, 516.982954252736, 522.567257866244, 520.410321862839, 520.44302524794, 523.656048256862, 518.40311337929, 520.914219770418, 519.418826024822, 526.433957863674, 527.742496109949, 521.208430378196, 525.852432666542, 528.471191341836, 522.615979718188, 526.358581809537, 520.144858358639, 520.441508819907, 520.934203598287, 524.361895116023, 520.304436464457, 519.952245132215, 520.737002918588, 521.664364805761, 523.611874379225, 522.763141437529, 521.389969634536, 522.780576963365, 525.273477059823, 525.154033639604, 522.13144938645, 524.067079214738, 518.547984622245, 525.783481177064, 521.316726193064, 525.160546726106, 524.631522606519, 520.460722688469, 523.796799492916, 521.709115868369, 520.028620683308, 515.629367338389, 522.664261366472, 524.406682512387, 523.809956858459, 517.43082206818, 522.974996364114, 520.439641202984, 520.598411669997, 518.260281640838, 523.695620946985, 520.665717165074, 529.671012994791, 523.447380906145, 519.724350656944, 522.939309037087, 518.913067441984, 520.941282757956, 523.290770010075, 524.513910298649, 521.069772541357, 523.171287842361, 521.303069004255, 521.806214037389, 526.838119963374, 526.145733408708, 519.250096643852, 523.09865033673, 525.894786168322, 521.178988059844, 524.90915852972, 523.239612494415, 523.41718147996, 525.492821778495, 519.367989080524, 528.191047268634, 517.852180012628, 518.726879000081, 521.01757176863, 525.3746667457, 520.437942130165, 525.821792895321, 522.404945787201, 524.160127453158, 520.183441833963, 522.602728252071, 524.246818277967, 526.807732510619, 523.429854294042, 522.986709660894, 524.432676239659, 521.922692815478, 525.625495447794, 519.660074957272, 523.474704615778, 524.001447729241, 517.883302872424, 528.640129788116, 520.738976706471, 524.934916408291, 527.717600633811, 519.195013625281, 522.574161719955, 517.77114532274, 522.397242139583, 521.581335497504, 522.400305407447, 523.322596325965, 523.911560753581, 521.913178908058, 525.878001297305, 524.256745893159, 522.529120302106, 526.527615644215, 524.519709225427, 524.430783959352, 521.7568934798, 519.29806796682, 516.757657595693, 530.248617341813, 528.447079335589, 520.595373126842, 522.430712348154, 522.816893794064, 523.477267435274, 521.347087982323, 517.859095975801, 518.024453134198, 522.249456942335, 521.800255040971, 522.494718650339, 523.078970646394, 525.502287239691, 515.518861592159, 518.412562290112, 521.942063910572, 523.43239996818, 520.680434889423, 519.082854077845, 525.324466026221, 523.107780001633, 524.609379801357, 520.947808116295, 520.239247653015, 521.476682950497, 524.697329619274, 519.596269095616, 526.694207325254, 522.807999658143, 522.761475632404, 525.541627663466, 522.483321562266, 521.822917415992, 524.355422600908, 521.374176375637, 519.106379319824, 526.17636479336, 523.159698390058, 524.095692030702, 521.722266613685, 525.264911311327, 521.881152073974, 522.218838446492, 527.599954747187, 526.020517428914, 519.424772618514, 525.663238614524, 519.420970731229, 519.726356174174, 520.346397970149, 525.09435313375, 523.226033594354, 526.671247290377, 530.401309401582, 526.061175985146, 528.696828400833, 520.674650552819, 523.868419382161, 522.643311324602, 522.616693508734, 519.023387168952, 526.360818581391, 516.413737567114, 528.215338841957, 523.506386310004, 524.820596130601, 524.266988907027, 516.66830063186, 519.602245529717, 524.135119345363, 525.357390734575, 521.585354663755, 518.360696425632, 521.932301276602, 518.585464332791, 527.816846615531, 520.996829917515, 523.296784785121, 516.60871757561, 525.152826668701, 518.161742484477, 522.759646543403, 527.018255700015, 519.354655853879, 522.045161263359, 529.589976959295, 523.84711901374, 524.879762920181, 522.257276773775, 521.934864382303, 522.101079684252, 520.230180610089, 521.781844192878, 524.902479126399, 524.843260209553, 518.299925896151, 522.361173399913, 525.170424884476, 524.965669879834, 524.605549555665, 521.245009920519, 523.720760942003, 528.277464522254, 514.439466270773, 524.082360054107, 524.602770325436, 523.252841649148, 524.117070734778, 518.332289311589, 524.794662175488, 526.204723499715, 515.953432102199, 520.74110422882, 523.79684923624, 522.089119454997, 526.91642872147, 521.194831604161, 525.246604797063, 521.418583957221, 524.587508111442, 522.179304697907, 525.890797288534, 522.627504610639, 526.39830796075, 522.55693656177, 525.655008889113, 523.250184898969, 518.296814267397, 519.319774780727, 518.518402757123, 522.819593380632, 520.320699058423, 523.133026104419, 522.269736501643, 524.344172132356, 524.508876005627, 523.027801239822, 519.926651714967, 526.418777811309, 524.445809970475, 519.016552623698, 521.208484322381, 521.108919478568, 529.729329821806, 521.154598094516, 524.631963172774, 522.379939150802, 520.634181353342, 521.980801100791, 526.756267735015, 517.953477955832, 521.600362817701, 524.307093723994, 522.922456471244, 526.629996874287, 531.501135639053, 525.328959559484, 523.497817135177, 524.194275270235, 523.055052519969, 522.600126226673, 525.252133096471, 524.755569121954, 526.234320766209, 521.407379200968, 527.519105999438, 528.732417326561, 521.345443634666, 528.247125691604, 518.275074715839, 517.267055562217, 524.425648083553, 522.269667924132, 522.594288553981, 526.564866167655, 517.875340266821, 524.820566582645, 525.466563881022, 520.946375723045, 521.025940450711, 527.566250892013, 519.621622139624, 517.616813998089, 515.908218094411, 527.158710594221, 516.721378477084, 522.28485895905, 523.133252648644, 521.649806637799, 522.819206459348, 522.997898495935, 525.864098587017, 521.623077111851, 526.761622269529, 520.004559277567, 524.495129078173, 521.142417674337, 526.467729664031, 520.290006918032, 522.070313669532, 520.465480143043, 522.769630431633, 519.234777497604, 519.722339790588, 528.327206076108, 527.243791686481, 520.73367673979, 527.070318430771, 518.808706231956, 523.778450383721, 524.97376871615, 525.135376030385, 522.039403761449, 521.43797647498, 521.304829802961, 520.099895314063, 519.280239964299, 523.238908813093, 522.404015289077, 528.320256469871, 526.12073548204, 525.409325861278, 521.830460176211, 520.312343201464, 520.921877731204, 520.436607846709, 518.223054876615, 526.075604439528, 521.465781161839, 520.120536402009, 524.087569103387, 521.109856270974, 519.919161080484, 519.922360169235, 520.376888510696, 525.161638835722, 524.973993980386, 523.154061899756, 522.747970148711, 524.194878544732, 515.234311196164, 520.754995127575, 520.530610441554, 519.214696377595, 522.746082017051, 515.068834153305, 517.778665771339, 522.331420570969, 524.001364626167, 522.355616974021, 525.941550862734, 522.145096250209, 530.332577038107, 525.678851012413, 529.654406025334, 526.022842867573, 522.154663366759, 522.520991557435, 516.856271194925, 521.975040415808, 524.33476204508, 520.908696181322, 521.123667427085, 516.734842185175, 526.848688069228, 522.842276313867, 519.393608653895, 525.611551694926, 523.018999611535, 526.062751364753, 523.950610268262, 524.10075100711, 518.796798016036, 522.111807612407, 530.384896654361, 524.846103911528, 526.081118069459, 523.879301716776, 525.423538586656, 520.746475868662, 519.667050703458, 521.713448350283, 522.652315467708, 519.197941033512, 522.867003823657, 527.738936800125, 518.3807298705, 522.698586023321, 516.843031860316, 524.184910954714, 519.833829835224, 525.441474184707, 522.531049317465, 525.041905187082, 520.519312682991, 526.813866071226, 520.132904942292, 524.701117157577, 521.931620620176, 517.575275216233, 521.2993556371, 525.11670928236, 522.667146328287, 516.366269074021, 522.974976564977, 523.260267814737, 525.392014038166, 523.797766139198, 523.152146077804, 524.657892443791, 528.676757176274, 522.536877195394, 520.666523980912, 523.160100833574, 525.327367717009, 516.525605656298, 524.217366921258, 526.491223734298, 526.776789352692, 527.048660041501, 522.099200718645, 523.204129588366, 523.534836631809, 523.524313857434, 521.918964571043, 525.955442330699, 519.192987460927, 522.404740927417, 526.40041241556, 524.25324700643, 521.24259214271, 521.385638710438, 518.58327535955, 521.871810847506, 526.877833487262, 525.552235796591, 525.824680378135, 523.409565430099, 524.259466302947, 520.247755027105, 523.382677916784, 524.958291950933, 521.084003415187, 517.335059041766, 526.268329894551, 518.892497624677, 519.135469893711, 519.5740160824, 519.410375136805, 523.126023680775, 519.777348330102, 524.405635388383, 526.070104069847, 524.485197480709, 521.406071460443, 519.695287536362, 521.069207558916, 522.970476132926, 521.926189761245, 525.191902605282, 521.975699122625, 518.927560529698, 522.163143569602, 522.253370417461, 519.921783489544, 518.761524153271, 529.103637328021, 529.325216371976, 519.6252414105, 520.221512221477, 527.283628195659, 527.139522898094, 520.005356073235, 525.518691478545, 521.626606238755, 522.958139196934, 523.205175648909, 523.610957780374, 525.349725061858, 523.236923575796, 517.76830368863, 522.691743253111, 521.204007737976, 518.954202394279, 517.356208925825, 526.82036463481, 515.555288443313, 523.613132409004, 521.574767144108, 527.231538029066, 523.333379082254, 525.771894098998, 527.153712924683, 521.119224797843, 523.754239576903, 528.985908190177, 522.636593306837, 524.619392736069, 523.265427287423, 514.667232560273, 520.237379882067, 529.805473887479, 522.04167179593, 523.400965638846, 523.197650623967, 526.363138125337, 518.815217403032, 526.898845355937, 521.381373719932, 524.607441375199, 519.1692989209, 523.376486601693, 522.975073707062, 517.24795319223, 521.723168049955, 521.600694797632, 519.19119130423, 526.266827966279, 520.285784465141, 518.896868159959, 525.535023813408, 518.891448198177, 520.626096555662, 523.829796094368, 526.241886051283, 521.975665327022, 522.830641053891, 521.508617941333, 521.886209423085, 520.478563827003, 523.847158877688, 529.915648864126, 519.765435613768, 530.144440427781, 523.757306152858, 523.457831042203, 526.161306147356, 516.736361669194, 524.599576321707, 523.913967466053, 526.088442191191, 523.822589658272, 521.249012194238, 520.870199778035, 529.427323944473, 518.623127296148, 522.514585490921, 521.097508620205, 520.55240371336, 518.604655648355, 524.035353568578, 520.266471779264, 521.587492026102, 522.484907384783, 525.966519438748, 526.261610277491, 526.376352003926, 520.910548778001, 523.22952502288, 524.630472245536, 526.313142624745, 524.815815618949, 527.185374002588, 517.48093863702, 520.690035194793, 523.298044336038, 518.092984775069, 519.720677675881, 524.920858110052, 521.976257457681, 524.847200137274, 520.311591049923, 520.993925513308, 526.326301574682, 523.805288200366, 524.190654540559, 527.274508974274, 523.474811835475, 522.725083305782, 522.171353052902, 521.129744783244, 521.148150842716, 517.764480647543, 525.996936435302, 524.254736405773, 521.846047974915, 519.885479854725, 523.342566223237, 529.147357116021, 523.374346200428, 523.159321220409, 523.768735762565, 521.271197284455, 521.301041368704, 523.219598905122, 524.328993868946, 519.345079583261, 524.197212779935, 522.426858317802, 524.569776651421, 526.233781222346, 522.632893532836, 520.750457857004, 523.218070322955, 521.526406501665, 520.154854413686, 525.767970269166, 523.271707496627, 521.3681333101, 525.770454502112, 521.700816096158, 525.470114723594, 524.294206738504, 526.657313375171, 518.951339379959, 526.584400727458, 524.108160629582, 525.144626016806, 521.323082407705, 524.349545690855, 517.777962626029, 517.456383394118, 522.641844353064, 521.644936683619, 527.640224127246, 524.758594412127, 527.298149651672, 527.533898524455, 525.682647921875, 521.083955701368, 522.940558631464, 524.009397987322, 518.815843177137, 524.964636413774, 523.680421178651, 521.06425986481, 519.318393240663, 523.739167296299, 522.874942447731, 523.925107499533, 521.040953342944, 524.372432546901, 524.20156617968, 520.230017903427, 518.431375490139, 524.054350858055, 523.46963874805, 522.232921219821, 519.804064082906, 524.432457105083, 522.593940811025, 519.68555800493, 527.227125201867, 519.75252026004, 523.428847148496, 527.534417843897, 520.320957446877, 521.927995859859, 524.608430628177, 527.485528405056, 529.13925611243, 524.386633713696, 528.296145338808, 523.3081725482, 525.93297898606, 525.530576749566, 522.936953169126, 523.086366915047, 526.949361007564, 528.087829148468, 523.264208333055, 525.839427491404, 525.434085062315, 527.986029453843, 525.749649685457, 526.294279305672, 523.124919848792, 521.565044773965, 524.29854314916, 523.950414446073, 524.154450918505, 520.247426018051, 523.93235512017, 522.77007789424, 520.744213755472, 523.005770994618, 526.103415616033, 521.64588450097, 524.101776684046, 517.474018899955, 526.40721697083, 521.466296186339, 524.507041970346, 519.194324722902, 520.459698328131, 517.052032083961, 524.45909929775, 523.434616878931, 518.283560027886, 517.449046836752, 518.856675838006, 524.0688054312, 525.440075376772, 520.436707619427, 520.965450585675, 519.431736042101, 526.24789458167, 522.555428924521, 521.344204576124, 520.392883210876, 518.901158269108, 522.392642357858, 520.303119827619, 526.738650127094, 521.232532316037, 521.193535923882, 520.236021897806, 520.311601978609, 523.293699642021, 524.301059943, 520.646372256117, 522.813585176425, 518.96450570982, 524.431142603199, 522.180130866657, 527.161108991721, 518.826127140806, 521.734292950069, 521.155694068658, 523.523681164181, 524.093726341516, 523.162493470375, 525.215187341145, 522.771371725269, 524.646501198151, 523.839365251488, 524.769757530415, 523.966242983474, 520.495672804898, 519.410912300263, 526.297970343145, 522.381512930881, 526.057669325512, 521.670834763804, 522.57063854612, 525.464046268558, 526.863292888448, 520.245244133075, 529.305018435831, 521.016440405398, 524.474828235351, 524.155275997873, 521.668778161949, 526.277903579302, 523.035577758205, 519.786023116986, 519.949472852969, 519.392823932351, 526.239765216834, 522.245381052968, 519.805909846858, 528.076455328766, 516.039746430416, 529.364308705662, 523.171428221264, 528.826006701533, 524.318188520277, 522.369286705499, 519.335428950785, 520.649589751613, 522.0819993326, 519.709233021438, 522.586471821245, 523.834805695674, 523.902763553619, 526.237171295089, 521.597989754684, 521.104618565126, 521.585363990193, 522.161832717365, 521.16551411936, 523.566953988037, 526.035500801507, 522.582919933686, 524.932062554652, 525.761944532875, 521.751841111874, 523.898806319867, 523.413582264458, 521.61182494404, 524.173326955671, 520.573959645755, 518.503044784987, 524.511463698335, 522.549461427501, 524.422770670272, 530.159608642766, 519.950354914565, 519.053971126933, 524.705574098396, 527.569727933534, 519.586847430218, 523.424477850561, 528.369533165, 524.505720916251, 526.137121608782, 524.480542513155, 526.904971000111, 521.642053356405, 522.97307472276, 518.538253623662, 522.562500725598, 523.654060858996, 523.358116834315, 526.467297544064, 521.773997005185, 520.501040347317, 522.111795125638, 526.499037663829, 520.42943324581, 523.943880297722, 520.414115262114, 519.71757699511, 524.663029481227, 525.609653952697, 523.575443664349, 523.458497739455, 524.596365411136, 519.477159824467, 522.957453952703, 521.552556310083, 521.289347129744, 521.074281760725, 525.021972302857, 524.203722272913, 529.957256109819, 523.712322481569, 517.452755611449, 522.199918614973, 526.853334415436, 526.273749016779, 521.926122988898, 522.598142400485, 521.577400382222, 525.263254636407, 524.322149854783, 519.086971395679, 526.952847340065, 524.425220465665, 521.740548578067, 520.897408408214, 522.970485307999, 530.059493839407, 527.461149018184, 522.86356784756, 529.261748321313, 522.61870849761, 526.92547220316, 523.629810959098, 519.348074175014, 520.792208212855, 522.23089228279, 528.368410164007, 524.569624349827, 525.284545766689, 521.419221792565, 522.710418131188, 521.069085172398, 523.441899078789, 527.397549506501, 519.121379524754, 520.798512764152, 521.249028972134, 523.268689598658, 522.191642040679, 523.330123763588, 524.28807266617, 529.126448326899, 528.803310871855, 518.95494722455, 523.735415030124, 523.693334563118, 521.208482610292, 522.702047329247, 520.267303469596, 522.990923377469, 523.771469593537, 523.240066446015, 523.150411528534, 521.645756701286, 525.305380784741, 526.120627389026, 524.611884873573, 516.554065791526, 519.813590564587, 519.530786873351, 528.488858997803, 518.129984859346, 522.320140696869, 528.22723734492, 519.570818351123, 524.457884566856, 521.213299557793, 521.276107780637, 523.786445920901, 522.329038040888, 520.294004647986, 523.779200774541, 519.345110674525, 522.941611854033, 524.900994911757, 525.887637369695, 522.388766172367, 521.830359617197, 529.21033759696, 525.757049369862, 521.968639367727, 521.366395319356, 522.458911107994, 520.148726047444, 522.605777602967, 520.766359811802, 524.526483976254, 524.813996736915, 524.831159248952, 518.101816759622, 523.291448425533, 525.565562203834, 521.821861634791, 519.98050586275, 520.564919656212, 531.900167823214, 518.995147726948, 529.015621378285, 522.313870895257, 521.194456093027, 520.286635346554, 522.3266531089, 523.848661206521, 519.171292922542, 523.274949519224, 521.455506625337, 529.100836356021, 526.273657824635, 522.553084042283, 520.611927019412, 525.524200535343, 523.871359309671, 524.614758691057, 521.310895914073, 520.921595934622, 515.612546361691, 520.062353358422, 523.314213285979, 525.558146408384, 522.350768414855, 526.879536864359, 517.385796956795, 519.872016844457, 524.101356372479, 520.254338342729, 523.081489764443, 522.047014908649, 524.141942963973, 526.135151697477, 520.551086420995, 522.611928171942, 525.931275487449, 525.332153473046, 528.555640978272, 526.399012195874, 521.548390594669, 526.043615850018, 522.110488234745, 522.125493997918, 524.507177031999, 524.283600574837, 526.824991970795, 519.332101508688, 522.697142870711, 520.050457631868, 517.991438789186, 519.465705708172, 522.493287826154, 521.935345423386, 523.695587426355, 520.707750453246, 522.91408918255, 524.185740603977, 522.638913948295, 521.545549659328, 524.235677259481, 523.536667306914, 525.171050884333, 522.803854616477, 525.435860417715, 522.336059929102, 527.604458863561, 520.120104381403, 525.205329994787, 525.001734166786, 516.48397735545, 522.444106511227, 522.464243093835, 524.685703299434, 527.106556638803, 525.1304229033, 523.184595253564, 521.425441210725, 526.14554633251, 517.117164825205, 523.136349734168, 525.006175707276, 519.466419992505, 519.727332236957, 523.813126357504, 520.452028471816, 527.363235830873, 521.61662062156, 522.886676990348, 521.004681762557, 523.593955599048, 524.974752813814, 525.864873503989, 526.362026846657, 524.438107050943, 524.697117922123, 521.254871245416, 520.7003924073, 526.826194326744, 517.552079839038, 526.331839235495, 518.658414640945, 522.029751564661, 521.548187585422, 521.548304895444, 523.873466196044, 523.749384053927, 522.877262447555, 527.300500965903, 524.345794565512, 524.750685058033, 528.586007547605, 528.982380145594, 523.680475363706, 523.696272891745, 523.738409470204, 521.295157681325, 522.907460129221, 523.114147417434, 529.688288757941, 527.128555521464, 523.666605508441, 521.063004385194, 524.780225230084, 526.440070728994, 523.873115613912, 520.80018382833, 522.017897862335, 521.162516330616, 517.011188344445, 519.772897731212, 518.231636256961, 522.112637151505, 522.309130800658, 523.698669603722, 519.619876918299, 526.043363821168, 523.532116947726, 526.33396526163, 523.202717998939, 527.49040629857, 528.826402938308, 524.052539565438, 521.746174397616, 520.916929802992, 525.717853099435, 521.604304943118, 519.630659708084, 522.662540014929, 521.040425178418, 517.350546073338, 523.461197124454, 519.959310719424, 522.14637224984, 525.162082999731, 525.725856493219, 523.575886359011, 521.615790519928, 525.378761471138, 520.853021144211, 523.330993399753, 523.522486881064, 525.948703794705, 528.770708088937, 519.471879933891, 527.972176763273, 516.95661221947, 520.4625328929, 520.665360853967, 521.877517196059, 523.938699344544, 528.095014912494, 523.014189212405, 517.635115312122, 523.141090313005, 518.43094837761, 523.010115990101, 525.925498408342, 520.217585946549, 525.318790858644, 526.847734008904, 525.687726298827, 521.058815447641, 525.583069283878, 524.859211964968, 520.059594452185, 524.733322588395, 519.11569393758, 524.605317784687, 526.944762229971, 522.339920586505, 519.887451375237, 521.793747279583, 525.156213438258, 528.76439416468, 529.509939540019, 529.146439619999, 526.860531511455, 521.850620530447, 518.969775008998, 523.31993533635, 527.880835922628, 521.157578430669, 528.513179647007, 519.383820637511, 521.316302347225, 522.864623389592, 523.718724044693, 521.649607144959, 523.160889759818, 523.306701612952, 522.573785678933, 526.785469072919, 522.953636627373, 519.259638686303, 528.319911111052, 529.858923978327, 525.852565048269, 520.897735995646, 527.210616525923, 519.398404212442, 522.945012340315, 520.822435123024, 516.069846187781, 523.97704278197, 525.201938471536, 522.142941030868, 525.696208264915, 519.392707174392, 519.559219962966, 526.213426449347, 522.74720340493, 525.835506644599, 529.112411521903, 526.02969006285, 519.882725593717, 527.288718708428, 528.300660425049, 522.562518574804, 524.866483890029, 519.998523923004, 520.763817606097, 523.137302610933, 528.568011512832, 525.132223750109, 525.37196354092, 521.235613341186, 523.782186762203, 527.409904291631, 520.849487067198, 517.925914329185, 524.514846067083, 528.625315636331, 523.72219267194, 524.299660861627, 522.659407556774, 521.173568371157, 522.190186692094, 529.262012127812, 520.651888748636, 526.261457890054, 522.470582119595, 524.440627666023, 519.052600326081, 528.308823283158, 524.949292721231, 525.408744460326, 523.964356463398, 522.423036907494, 523.162786414172, 522.252550367369, 521.887800785851, 527.431688144287, 523.211346327834, 524.453556699019, 526.219708322988, 523.543747571901, 524.001739708972, 523.249342457756, 522.243023738399, 522.333077265851, 524.126647658462, 521.481042105011, 524.326519448729, 523.242775361355, 524.04070159544, 516.287734746046, 523.964736203626, 522.607129778091, 525.791918547783, 524.12666722026, 524.604619824965, 525.261625427791, 523.183310716757, 524.030350789226, 523.638774588391, 522.890909707118, 524.200582275867, 524.197207629694, 520.694684560162, 522.187680131741, 525.408661366445, 519.135190463486, 517.966244572943, 524.058498661353, 520.845870719789, 526.555213047717, 525.309416300914, 521.170841746339, 525.362529891654, 520.600075024336, 520.008089589305, 524.921999933563, 521.592949557049, 515.975386632793, 528.696785295922, 529.770586887727, 519.488885374606, 522.087716980043, 519.114999506358, 521.553736138048, 525.554502600987, 520.737428066146, 526.477106067824, 525.232831398747, 521.445994408296, 518.340245223718, 520.772689670921, 520.015608937881, 523.141625132478, 523.652792964983, 521.111403718198, 521.642270965124, 523.076316518306, 519.509216101219, 526.061060585584, 521.819634392216, 526.128532006534, 524.332594940437, 520.726180723126, 525.728997768281, 523.932193229134, 519.676269259855, 526.579708160323, 518.925836494962, 520.448412978895, 523.975366562212, 522.410904947795, 524.911205329816, 528.266839448313, 527.581515071839, 525.58986397454, 522.789839553968, 522.356617986842, 521.950733742704, 519.236358882957, 523.378435277065, 527.580936420979, 525.786231062019, 519.224609514869, 521.437675137286, 522.688940918444, 520.244238478809, 517.650539153666, 522.180090847067, 519.285223143057, 521.85654148677, 525.159171074882, 524.921705953101, 523.500997553817, 524.397498186931, 521.378647556101, 523.819305786297, 526.209354634983, 520.263069392494, 519.912661464232, 520.900500861559, 518.459491565476, 522.488335049182, 523.30033205639, 525.407993399721, 518.700998269822, 526.822651462082, 523.478999574644, 522.546701985015, 522.585017582514, 523.910240221907, 523.927868128643, 521.490779561347, 522.685868637982, 522.25356203475, 523.036524577724, 524.917417930635, 522.93420120457, 524.362514900741, 520.863246598733, 521.198922532609, 525.325779780525, 525.204563058825, 520.782700902354, 519.855704970633, 526.4170265429, 520.712324954073, 524.245456606704, 526.164743865199, 522.441252370188, 521.878228443016, 521.421466256839, 526.533378507194, 521.570467098349, 523.890765010437, 515.399020791438, 523.264907660967, 522.734341623989, 527.838551514524, 522.682813695631, 524.314977993575, 523.560480471866, 516.610166266986, 521.08554045508, 525.325473637942, 525.364929814632, 521.224051455869, 523.529503786742, 527.770229402775, 520.227526405897, 520.012676819761, 524.877121904501, 517.375656224606, 520.64933269064, 528.33637686441, 519.324531383628, 523.295210952737, 524.480118668185, 521.520948307845]];
