# Supplementary material for: Hypothetical Outcome Plots Outperform Error Bars and Violin Plots for Inferences about Reliability of Variable Ordering
Source: PLoS One. 2015 Nov 16;10(11):e0142444. doi: 10.1371/journal.pone.0142444 (PMC4646698; doi:10.1371/journal.pone.0142444)
Supplement: S4 File — All experiment interface and visualization stimuli code is available as a zipped file. (ZIP) [file pone.0142444.s004.zip › experiment_code/data/one/32.csv]

	sample_num	task1	task2	task3	task4
1	1	345.018455892985	129.578188805886	670.300478753122	526.052287284296
2	2	339.128760678965	136.252085513744	672.509685036096	515.104187306446
3	3	343.17429482173	126.145056705809	669.720928012764	527.132491115584
4	4	341.269802318523	100.17446029544	676.377291587578	495.489380456058
5	5	338.005146310306	130.39830983284	674.45247079505	543.3445828852
6	6	342.559187539321	119.255813853202	664.547077000595	525.689732590313
7	7	349.191251968845	111.965716695495	676.070228340735	496.161699825899
8	8	341.192543429905	131.478273804748	672.707941000412	506.067410486912
9	9	340.322190339722	162.870369072722	674.028513624285	521.2807125547
10	10	342.331301360598	118.50961446986	670.501851962158	515.897652436042
11	11	343.113242306239	122.255786637867	671.335280802648	517.639276734216
12	12	346.865851874635	126.039080681933	675.899560724909	502.174619645144
13	13	340.661392681503	133.238185218142	673.611435406218	527.416217984616
14	14	345.284802646026	108.367469789117	675.652525191605	520.580456830057
15	15	343.020953185469	154.802974334736	672.249499550457	525.501967071354
16	16	346.398313666213	108.235345918561	666.796577684102	532.384625112596
17	17	342.877013719269	116.335306530894	674.545415251614	519.163228881738
18	18	346.48511441907	127.994316909161	670.523544437123	519.899056375359
19	19	347.263437806629	132.195646728453	676.173843314573	507.087233881791
20	20	344.785881928522	151.110258233387	669.42672854689	539.765564347091
21	21	337.922740777778	149.769743536615	670.832843944593	518.257891296902
22	22	342.534063798871	127.530116158636	677.875273737691	528.584047817446
23	23	346.521351384037	129.369893310989	671.106476522313	503.529247589176
24	24	346.049714388692	141.439051342307	671.33492418206	529.512381090736
25	25	342.613947682204	115.207800320104	671.228919341792	559.434994170211
26	26	346.346089605419	124.04821977898	668.455570798802	525.566117281031
27	27	347.218438986317	129.457865153993	668.811979095673	535.665129252621
28	28	345.597094794803	129.691711653081	670.891743266344	536.807769453992
29	29	341.872516092567	104.884987004497	673.962350675843	534.885415879433
30	30	343.251537698577	130.812943307359	678.25186032138	509.243106643654
31	31	345.820344298181	136.586075771439	671.727192028564	509.93226584706
32	32	345.992264238063	138.068337209181	673.573819337676	523.019660369831
33	33	348.086694294801	131.307640651477	673.590995098492	546.576809082702
34	34	338.570247687256	137.306966484161	673.699982870432	528.377253195393
35	35	343.129765271246	150.516661597812	669.837326724861	511.32967101922
36	36	345.242142432006	145.439245615598	670.921019791363	517.94486088806
37	37	340.731466139924	99.8707947306223	670.193279518832	523.488131245638
38	38	343.933867988931	133.483221555096	671.331948827826	532.635360349501
39	39	337.532479949289	142.264172639943	675.558934896009	521.79660015419
40	40	342.942229951093	141.800529554295	674.037263986382	564.780512441971
41	41	340.674632438584	138.868632882356	668.638189231327	542.616071755173
42	42	348.719852720244	139.171139202293	674.1300706312	524.976340788574
43	43	347.020184322097	151.836044086625	673.278366329164	555.456916524324
44	44	345.2083255745	116.161086068579	671.112541876614	535.035668152637
45	45	346.762611480881	107.808789106233	671.150943149265	516.06435479721
46	46	343.980722667509	131.92911877891	671.431825020076	523.270765204009
47	47	339.251930524755	113.606247490543	674.815020295083	569.027201357228
48	48	340.618342523788	134.743443065813	668.083807987081	544.169955413857
49	49	339.231578814443	154.300555019383	671.291954569154	543.803846418705
50	50	346.522351511933	112.50584780425	674.930267324128	515.825286774474
51	51	342.787074263104	126.626484889653	674.295505416377	507.214701363881
52	52	342.362585105998	132.675164831191	669.388457667878	535.88862306665
53	53	343.86716967365	142.9504887267	671.901227775203	532.743022590097
54	54	344.959530070406	135.423440841265	671.794619776869	528.544692484908
55	55	344.320209306003	143.80018919303	668.476803666878	535.856327565948
56	56	342.650074229516	146.54863589985	671.234442327912	540.587807779625
57	57	341.357719497121	122.839711234759	673.611527946199	519.674370175329
58	58	349.051406805436	138.63460028841	670.460208806544	540.404892868606
59	59	342.541654635526	135.518365525843	673.001054149089	510.36834180345
60	60	339.846872245847	119.612926076872	678.618968198678	536.850446981737
61	61	345.107667484326	160.610102056673	674.624126541811	521.883544106809
62	62	341.979581138743	147.780424462652	670.373614769084	541.001288134888
63	63	348.839521262801	151.334211309983	673.900932342318	552.811812391795
64	64	343.055432323675	148.803235091708	679.235580531788	514.134840763436
65	65	344.356135681818	123.434551526711	675.600411417113	542.051926917655
66	66	345.741790194891	149.364595431366	674.514262613214	522.525942375799
67	67	345.875092789645	157.620128298124	669.711457135844	525.497145062564
68	68	335.65738476194	142.917046704718	672.13578190335	534.470248196863
69	69	341.588737605424	147.460651968397	668.413765020357	509.515833387367
70	70	347.381642778119	157.572029504275	674.024130133475	560.574014949629
71	71	342.746116200525	121.868593188671	670.302108083776	527.644735746353
72	72	347.327301917332	137.202922718635	671.304410582015	528.161650762075
73	73	344.607262374076	130.159717987698	669.858206353135	528.31112572671
74	74	346.432965852071	148.667043964239	669.290452895767	522.758434954068
75	75	342.045363289932	130.463623423265	674.819089711081	573.908065393561
76	76	342.36782612081	139.020888492986	674.439710011507	515.198981102154
77	77	346.202984534186	117.75973263503	669.727412549271	540.56615827661
78	78	344.450919517852	155.685815463681	671.831119762411	516.36931598565
79	79	340.776255955123	100.924980239535	674.053040509427	544.276488301756
80	80	342.530089093234	122.47482429141	670.114114901366	548.749621712866
81	81	346.583186854227	152.456781471912	673.082279082556	538.422017606323
82	82	342.968185650862	128.758400845195	671.250237740139	520.655974432285
83	83	345.205909863373	146.72174720893	673.936349568386	529.607256023607
84	84	342.933527984081	137.151181271889	672.352547586338	528.636933724938
85	85	344.49269739468	136.214449162063	679.280156044845	515.398495549749
86	86	349.845695679157	136.450870788049	667.099466296307	506.917919225514
87	87	345.884233277328	145.479502296893	670.76733004846	514.29337069584
88	88	346.486627167643	147.370836610439	669.451163069738	537.784432146346
89	89	347.300134086039	113.892590175119	667.134124398949	505.751921004634
90	90	340.988110696197	142.702730983986	667.997333937136	544.532600838583
91	91	344.476603480571	138.610858929396	669.203580683752	533.750947484888
92	92	347.519822687689	122.607880543727	672.973316126132	523.317604434822
93	93	345.099776981183	145.203327769003	674.38118101507	548.465947079535
94	94	346.033023492402	104.402027716153	675.082287979792	540.733386046122
95	95	343.963775538542	124.179747594521	674.122283836723	490.375450761464
96	96	346.702632805634	156.540641980348	674.656603830627	513.373601821603
97	97	344.71155151947	135.542214356539	676.042641093398	548.966971087265
98	98	342.417722038796	119.789467703597	671.606814622854	553.74105351106
99	99	343.393209559375	114.507968786052	668.576175855711	518.591210453483
100	100	341.556269305412	134.405540469781	673.357144999579	527.125193887714
101	101	342.999645174579	159.523665542763	672.390414319505	521.476358603143
102	102	347.000865536643	133.588204070857	672.002322315698	501.780976859192
103	103	336.462673706229	105.779715889451	674.980150307979	520.974474204789
104	104	347.727462260053	115.011646621759	672.937636979826	524.247165658038
105	105	343.727845468133	136.155551661863	669.766453559394	530.159291207986
106	106	347.815601069561	136.136334895948	676.731262214676	536.457938934309
107	107	345.916383588552	155.649379110081	669.391183201606	499.769514065723
108	108	345.555478090643	178.076030548466	676.452990244695	522.777915550335
109	109	345.500135702746	125.368127410874	667.070924707635	523.618174707794
110	110	339.744465435096	184.387985332268	673.6058451293	523.575379997614
111	111	345.304705490588	111.402760250695	672.417148721657	517.101488969941
112	112	343.195424715537	160.690598007739	669.380098005469	516.940577526711
113	113	349.577311388705	134.686207347403	674.826917893189	503.426087741982
114	114	344.225852719755	176.12454114799	674.054243180029	507.438143902834
115	115	344.814566866629	130.900168806855	673.490835321067	511.980413211172
116	116	343.605444404763	127.825340372519	675.19480845544	537.836635095356
117	117	349.110460661939	143.578701423452	664.84462170253	514.024201204094
118	118	342.779431015232	144.119987795723	668.329353152926	553.776403693991
119	119	342.758945787973	109.894130045661	670.706332183865	518.205473800097
120	120	344.156969273683	156.66572904425	668.563521049563	497.089115425883
121	121	343.972378456402	133.098582030025	671.779246075351	522.50799324452
122	122	345.7237172331	149.023305043138	674.093238520413	528.841324363488
123	123	340.10615467667	119.251431881768	674.741330072876	567.115613057834
124	124	345.547032805677	116.576087530803	674.019505381817	513.694193281259
125	125	343.325443738439	116.768820024343	676.907319862744	506.672337125451
126	126	342.170104476726	130.799675400253	675.60932780487	524.381002001711
127	127	343.932110602709	110.804369633567	671.303876784497	521.86195904305
128	128	342.601952531031	107.015228108808	666.951727113622	520.047239043495
129	129	342.937184926336	126.604638528165	674.706795853971	497.925323572241
130	130	343.856550888632	119.433401933895	671.108337721577	515.077470796636
131	131	346.587670082953	101.520061611276	667.148325710217	516.116889591578
132	132	346.256193374614	155.23260824611	671.255076262202	520.554057767674
133	133	340.545554032004	137.856918696457	665.788681778924	512.954538100158
134	134	346.020656501879	123.00974853836	670.133165359365	529.280266212522
135	135	347.253585281392	107.821321098774	668.995272819452	537.825570191075
136	136	344.618763491333	149.632934716625	667.715368015464	529.49853523103
137	137	338.958094122623	98.4531783638884	667.752384354471	529.837131743821
138	138	345.830790390587	110.367119648265	670.582834649525	513.736269416355
139	139	340.211382247546	122.80345780918	673.43116756925	543.93222263644
140	140	346.108293453851	134.005329177453	674.161801027229	510.284321199818
141	141	344.382856972302	125.338891668198	667.653910613304	519.023271678619
142	142	341.839227732668	119.880577861073	672.788637139775	525.314736515217
143	143	345.678062576718	87.0615155576635	672.639037416608	527.641889867733
144	144	337.205122279774	145.564721023323	670.85554397699	499.476020697904
145	145	348.576161587624	103.715838628986	669.663358024154	528.714409228441
146	146	346.446252748175	136.44879797133	673.449164673335	507.980743822644
147	147	340.011876253848	144.502820210017	675.139748659005	545.349174369248
148	148	346.546628222643	124.208821194081	671.989073142173	529.713332481645
149	149	346.039029868565	160.684178660951	672.122368817494	504.512292163322
150	150	348.463237832383	134.523111651815	673.959652832309	515.288738122238
151	151	343.97161753266	119.105632962032	674.407771721387	544.536439719158
152	152	342.568477972916	141.165656333074	675.666574700655	508.804973369407
153	153	350.303062969438	121.155429341231	672.97512784115	524.244779889954
154	154	349.481711251147	118.233403998021	675.558019171249	497.813284606859
155	155	346.610453128374	121.511363259627	667.34928017707	526.637490527058
156	156	347.877989310645	136.780774551092	676.50753422147	525.3545186102
157	157	343.322655273141	97.0882468644855	672.838210296382	531.702498641979
158	158	341.700596001671	156.660460906304	674.786045154891	525.768391392712
159	159	346.120332725724	155.531226560702	668.835916297491	510.954482116934
160	160	344.295703206121	128.743978249643	673.47153885011	520.959240392411
161	161	343.614553777479	149.564629691176	663.674884359311	525.254369737646
162	162	347.686204085229	126.34377489614	669.201697525822	536.855246009038
163	163	342.922024211471	159.768619247597	669.337306520206	547.526760780152
164	164	343.786471943691	125.899151785575	671.94509166632	501.806413810279
165	165	341.739955773136	129.784891587652	674.488879492652	546.859903870948
166	166	342.336125525811	127.130705909398	670.386722083108	511.773419511114
167	167	346.424586434311	131.528351477123	669.277008039498	509.430557341617
168	168	342.725500366653	127.586368404206	673.606125970644	537.523594757484
169	169	346.438188215727	121.68307697822	673.519206297247	535.338669958342
170	170	346.540800591108	147.769493473222	667.97894426932	526.115809172707
171	171	344.020270022595	144.940583256673	675.934437960947	528.761010022813
172	172	341.63530848767	150.37722810649	669.922899765842	529.217780097371
173	173	346.325538751273	122.964291419788	672.624872721746	525.213640881397
174	174	344.60966071167	139.052771273806	671.92258165432	544.498599819435
175	175	343.230403221386	96.6229791957761	674.517757313236	532.996777655664
176	176	346.398441432694	132.695696663629	676.602571991063	517.546678581973
177	177	348.891178393854	114.543526933229	672.966614128512	560.049492308821
178	178	343.646224830983	132.901676716578	669.597178187387	523.012112081927
179	179	346.911961560189	124.016866872242	671.608094911422	487.458132370959
180	180	343.919274864448	115.68475847462	668.992785243322	523.040992473267
181	181	347.050942212094	119.02622371953	673.156137655094	504.770777867446
182	182	344.159323921285	112.770562244689	673.925851869532	529.064556618372
183	183	345.666281789333	152.701810667601	670.788442660794	527.117177653908
184	184	344.541098786014	128.384771632566	669.637121344206	514.06115119028
185	185	339.482466619259	119.904577463586	671.413630950819	549.555440974651
186	186	344.638247187431	123.806505139607	666.637902555558	523.054376426055
187	187	338.631829218656	114.285342524109	673.80464331877	523.407303746359
188	188	340.651380145457	130.473055574265	675.312382261958	500.635674296724
189	189	343.853417686696	149.291943373127	667.821797093535	503.944565375903
190	190	343.19083183948	116.761604185346	669.331041904512	528.978338321841
191	191	343.391793473563	110.365609772617	667.288003638424	528.752755248334
192	192	341.553891094595	161.08497790278	666.267888663538	535.835730129273
193	193	339.649231333554	134.48897195989	674.106225064068	495.589635866591
194	194	342.088047669819	145.758025363405	671.426831539408	528.442238012514
195	195	345.108730691422	172.447479240811	671.558671672806	553.65026211171
196	196	343.137834262638	137.927439370094	673.32528997035	496.671891315009
197	197	341.987144957594	128.844148979917	670.793220948762	535.131992803078
198	198	341.474081009771	135.845098119398	674.29738934637	521.24103426979
199	199	340.685101821534	124.271092087341	668.886478570684	496.384268169584
200	200	341.346469568631	110.72213862325	671.564014157883	567.830014347805
201	201	341.641011866479	182.198119266256	673.122162309468	523.97378207311
202	202	344.76708696294	103.953141860348	670.009853212376	513.428161092745
203	203	347.902873339159	150.955882841407	674.392323045209	538.050835334413
204	204	344.350292968248	141.122781305255	672.947565250963	549.652534414627
205	205	338.855498345755	116.882367136599	675.278081507907	506.452085618427
206	206	346.127775746447	136.946511966619	673.84737856871	529.283153600605
207	207	346.13904157148	131.454322118209	672.185132707862	529.518189800374
208	208	343.78157393864	148.966586402336	669.645982290236	516.686213931971
209	209	345.386915977772	142.368738297413	668.02511085801	488.69811918297
210	210	350.979231853992	130.044819643357	667.148708586069	514.089447740158
211	211	341.230103967024	110.156953146535	670.909122282751	516.424218318232
212	212	341.907090061232	133.137204745839	676.14444841151	564.623963257366
213	213	339.107037703901	128.773889227641	671.858641079135	522.766774817684
214	214	343.201392707366	129.246776150937	672.931250586968	514.175276359811
215	215	343.128934526067	138.775179615754	675.654731040486	504.135366327428
216	216	343.450274969359	134.120500862976	673.305495816513	538.239909560984
217	217	339.722351480246	114.968244090794	673.975461162564	519.067422240972
218	218	347.632768418641	109.683276970969	675.091241719514	491.833532566512
219	219	341.645525950419	167.371924369349	675.455047153786	522.876947552421
220	220	346.954549957621	127.414966340985	671.63297761673	521.373814989634
221	221	346.851340782829	111.327266426387	674.062848996489	559.1159731683
222	222	341.323709634059	89.3540724067762	674.293766475149	530.277077314775
223	223	344.988402512419	139.117120625082	673.928340346487	513.769427474473
224	224	345.553297910271	106.737301640928	669.746036808559	501.738214381324
225	225	351.063609674366	126.518597164121	672.602960202432	532.253222760647
226	226	345.961875594384	130.167754084714	670.80035858082	528.100855692481
227	227	345.557542004205	108.590259162335	669.924081005308	542.422887960276
228	228	346.516752820868	154.812349577644	671.741652068063	523.319827448565
229	229	343.94698965429	145.739150067242	673.780166527239	523.350729642721
230	230	344.028083024355	130.967553853817	667.407623732922	519.864398746139
231	231	344.484867214904	146.240728804252	672.238482064584	515.007047315173
232	232	342.637332902008	153.414034366954	673.650707619527	503.31660174466
233	233	343.181331701236	112.614689762273	673.016554661852	534.009308260048
234	234	341.184434360056	111.37519961535	675.937969693242	517.793002271382
235	235	342.527028766003	123.495951285447	670.208368940786	518.083845381675
236	236	345.75767999947	124.967580091105	675.904022516581	562.931606088959
237	237	345.185192854601	129.080740311745	667.176141417206	506.784784901765
238	238	342.046107567388	152.488842346404	669.700979304144	517.673881954254
239	239	336.709076456399	101.939553074495	670.773152704894	517.357292365418
240	240	339.686081959591	158.888958141574	675.881893432013	530.789593834938
241	241	340.477787339055	123.329716015209	676.372537165084	534.749179163918
242	242	340.881694571477	100.791764302187	668.171185926615	528.832983171847
243	243	343.423530957622	149.048383462379	673.396912717828	509.474587779265
244	244	342.613682575211	127.698003225048	672.005408105997	553.700679334821
245	245	341.19034291954	132.138910392818	672.151362046502	514.244092730717
246	246	335.97245665757	120.690631641662	668.452377675735	478.618793954342
247	247	345.110047710739	155.652836930762	676.026469406559	540.893130857915
248	248	347.342716413483	155.631037937316	665.008461625855	516.636138804056
249	249	340.611257613305	91.043849698041	673.403208287482	513.218472093207
250	250	344.996027429473	122.956526646007	667.995196502626	548.40941664515
251	251	341.827840228927	143.844581583658	675.100899044748	530.300394472646
252	252	343.644089752317	113.535225230843	669.935704568036	537.92608798202
253	253	346.944189912309	111.522378473267	670.084926851584	504.022172087507
254	254	342.226838065775	128.047946637753	670.800452573148	536.20382193555
255	255	345.923690283107	126.028142282345	676.667198615455	549.394365109448
256	256	345.352800387108	119.762750633566	674.179241705225	497.715719280372
257	257	346.789698456858	126.039975760798	671.267593057006	505.967148127881
258	258	342.281066233067	107.71890322186	673.04916890318	533.872401308495
259	259	347.559038449548	113.268773544322	669.80176781188	532.894295661557
260	260	343.45750480231	145.079990959492	669.211152573046	535.56175136436
261	261	346.497342712673	146.456255678255	677.50230888205	505.123641940223
262	262	341.516666175889	143.562874194328	670.291058361409	516.011602057643
263	263	344.619520753791	113.143654585669	669.809231776319	524.775879972156
264	264	339.915798782578	81.6724592006379	668.561742190715	502.781568669568
265	265	346.700866877731	143.716482952785	675.321267837343	508.365362767505
266	266	340.158946407274	115.264569787164	671.009283326912	514.077623178624
267	267	343.66647218564	133.006492045756	671.219465849812	503.346525762989
268	268	342.279828001043	138.178775579238	674.672224028859	508.179103096595
269	269	344.770001828933	143.73957648498	673.683753982311	506.353041111254
270	270	346.737430649219	147.583941932787	674.985280825415	529.174996735838
271	271	343.215084024603	102.785028885972	663.31268467746	538.468326762687
272	272	341.136658330246	136.790843279247	680.385730485438	515.978149799767
273	273	346.785869208409	120.918686086699	665.973948135892	500.084932013308
274	274	347.652729918479	113.387271041642	670.927749436799	526.443355369539
275	275	343.485315639368	119.250581219887	672.193779812303	538.175418604807
276	276	344.510965397163	108.082465465616	671.363591511317	498.506009018682
277	277	340.167472623235	118.100620941492	668.368959065212	531.917475922511
278	278	353.848919170582	148.09885320861	671.389895649745	531.731089727571
279	279	346.35093498401	134.733557845535	669.740497023863	530.98723062103
280	280	341.655301331297	103.556844783488	674.042463470069	507.453792517439
281	281	345.946412484352	144.829250668445	667.652050348082	546.388942308362
282	282	344.55634345655	136.493634210297	674.478477468644	528.636296679639
283	283	341.663643017872	121.375588868448	675.029391863626	519.512530310928
284	284	341.191227506445	106.488305597981	674.682136027373	510.983255131657
285	285	339.567334999334	136.307867396035	672.260739179017	537.567672421657
286	286	343.281423961334	127.999779847284	669.479101079422	564.094463740004
287	287	346.248948802242	147.04971000433	667.522870676698	511.588495937799
288	288	346.624885112504	128.995255386582	671.07783784282	524.063574737018
289	289	341.740880808579	93.0318689215879	668.759095730558	528.485634766055
290	290	344.504302517249	112.459152686809	674.519308203439	529.367630465775
291	291	347.462133332432	142.33509770701	677.065621497362	507.706611654453
292	292	340.302542500892	140.100990792593	667.799498434096	513.310665263725
293	293	351.913562799703	148.25725270387	674.33705288692	519.070582137734
294	294	340.812089212509	133.366768337149	666.082706397465	509.275004556769
295	295	342.904362633433	140.965791541493	667.06091759561	523.135419569569
296	296	349.78746132629	117.531462632151	670.57599614179	528.206630164586
297	297	344.846595694439	126.384622245618	672.583607203627	529.6144841055
298	298	343.308320128038	160.336476896937	669.921525885565	509.576173300666
299	299	342.754626035231	122.07566811711	671.765233953191	480.431843440665
300	300	340.596985284567	115.295492219698	671.963300962864	523.875242548348
301	301	339.008697802372	129.96301258637	670.044692348367	507.779065094321
302	302	344.249086744624	112.76534746056	673.342849714181	515.352533394965
303	303	347.252745830247	150.663186323242	674.132778995808	543.9108421573
304	304	347.961847732326	163.014442898674	672.004396661452	538.662828754039
305	305	343.853620119739	146.980548504355	671.376260573893	549.646791511249
306	306	346.307878315288	122.767346216287	666.510411466914	510.552788691022
307	307	342.809495275364	113.673837847753	673.251254573698	554.172062846763
308	308	340.511136673398	93.7148312305441	667.648159776985	517.199161696314
309	309	338.423496223512	127.727190429493	665.55591434317	519.653278337266
310	310	348.906934363157	146.342171967599	673.417998990783	513.543728149694
311	311	347.141211165178	106.261952267984	674.65606366887	542.163831806873
312	312	343.673195705786	132.450573029431	678.823952705422	509.472560049664
313	313	352.270638306947	121.514457571682	671.706669714843	509.759548565971
314	314	342.002806699891	140.342317227486	676.861362610446	499.845071737776
315	315	341.709860812042	110.721086142768	674.167500304215	520.25341197558
316	316	343.58728690885	135.40797567866	668.753312632425	530.834435444442
317	317	345.44451501418	118.0582245506	671.736050252465	511.72386378539
318	318	342.520339655486	130.200773878976	669.134153187165	544.922896690213
319	319	345.301149694092	134.244491656256	669.691920387021	539.954038873516
320	320	346.176118007806	114.298930413278	670.610440941033	526.050184174758
321	321	341.480660816259	154.519429563373	669.352632046119	521.725729619739
322	322	342.269236670693	109.018499721742	668.994031565785	518.999291837353
323	323	343.15784016045	137.037002090012	673.051931094948	563.159470376178
324	324	337.715203679222	118.085861075879	668.820283178948	513.785613591182
325	325	345.782773876173	109.938484610475	671.649569562884	512.195699041277
326	326	344.771714459258	139.012802166883	671.057965955662	501.887280031927
327	327	343.190025674419	139.323703129824	667.713024394331	541.699818849985
328	328	345.318864702747	129.89545153964	667.258618314606	517.902063311995
329	329	352.668143386191	135.573325095347	668.177826628142	523.676865540162
330	330	345.031838406376	134.043354871236	674.726982219395	510.340536150354
331	331	343.873764681526	106.392735526887	669.41457203514	470.509645648268
332	332	338.054387156192	123.642247836449	669.633197003911	514.994111441111
333	333	344.821460655699	165.777120230218	671.689321245897	498.754593296492
334	334	342.070563535038	148.234916345165	669.173784412568	519.799939433058
335	335	342.317674735535	161.853348777894	669.172288956199	552.473196294818
336	336	343.104862540977	128.299907461928	676.951587078435	512.247024962173
337	337	344.386525813361	87.9516196352135	668.708416230931	550.064335789781
338	338	340.639177933798	150.83401484656	673.913362230601	534.563973179093
339	339	343.475677373903	154.16802273146	670.387532344059	536.494187877364
340	340	345.652338851435	140.80439186278	672.1220482015	505.385073517251
341	341	339.278001908854	129.542209078092	673.918363496509	502.582292230816
342	342	345.891303742446	148.09556305911	668.368390999486	513.229943062763
343	343	342.537267536943	102.879572174917	677.30735366606	550.810058149391
344	344	338.794066730683	153.193278369844	670.842589367947	528.080881382795
345	345	342.715898345706	132.259999229974	667.829754337328	527.67923432722
346	346	341.489291016357	161.884759673094	672.098337550433	507.245569932874
347	347	347.594895871928	149.593459662971	668.387067644416	513.274541607888
348	348	345.499883297042	132.104827145328	670.609570985671	507.724419039887
349	349	344.331189398584	121.889784858973	674.773571832932	513.209601793929
350	350	345.007750676645	124.758910758325	671.242671074768	529.363741881609
351	351	341.29327139646	135.558814110058	669.303784755859	540.581013971611
352	352	343.522082838905	130.050658141577	669.299814552166	547.12637859329
353	353	341.567848725177	132.421853466343	671.320948625476	536.868798250055
354	354	343.126962370467	153.224337389756	671.82275165081	523.598291785109
355	355	343.642506261856	112.264596753218	672.038829648474	508.780367549215
356	356	346.589051281437	145.119696039127	673.948901399532	522.049449562182
357	357	337.075844570062	157.124987510952	672.228937191124	510.399821819072
358	358	345.025296235396	109.274036996098	673.503307355425	538.722412704711
359	359	348.833931883791	147.346948948397	675.493209798167	503.37377774266
360	360	343.832695991407	123.34289529862	674.919314345206	503.079197552978
361	361	343.327561067621	149.65857591889	672.340967817564	531.479282792648
362	362	347.00310959157	121.771200074629	670.289210987342	503.909175655878
363	363	342.761449024728	151.656937036382	670.856572757259	488.549296048382
364	364	342.919670411001	124.542366712464	670.68818249761	522.87292826721
365	365	347.559632550632	152.94531811299	670.621705884153	537.504981635456
366	366	343.17917230605	116.558377639296	671.226115200714	497.335836017852
367	367	344.45073787324	118.792005840523	673.63278249344	520.17140192199
368	368	344.995204959445	133.956657633033	676.414414784967	534.940142236932
369	369	340.22292939366	120.805464221769	675.094096447048	538.623844604028
370	370	340.323795519772	150.758598214901	674.566141637215	511.470432696741
371	371	349.710110993234	115.210790303916	667.46206658271	517.324185209743
372	372	340.827788325117	151.471054008654	675.993744228632	506.383768887818
373	373	344.278187342048	117.433172783599	665.239740268653	494.06194327347
374	374	339.543766687919	150.385007676297	673.098594800764	526.75587517338
375	375	351.907468684131	125.035295706134	668.659050952657	509.097491249327
376	376	342.439889137436	82.2553731518216	669.955958257388	538.009233507201
377	377	347.118688157606	149.630574477538	675.324631295617	512.481797296485
378	378	342.309733234095	124.028850179587	671.84153797652	503.377111104578
379	379	343.15451265078	104.01294946682	668.260194635173	519.621405292938
380	380	340.869972227786	112.779840522445	670.623518181319	495.772972329054
381	381	338.462896854533	164.184282057443	674.085864886093	507.468289042558
382	382	341.305340169349	153.223163993611	671.561632052808	498.609139126335
383	383	345.746438916785	124.331915192318	675.083238543178	526.506681922502
384	384	346.673871264969	106.015388831954	673.926395946991	510.640171258507
385	385	342.109739679525	103.683346085296	670.515001877153	540.546223947901
386	386	342.325381799467	121.452662221727	672.042356317026	488.910095709336
387	387	347.773578661817	124.938409840056	671.841566751613	546.256486811695
388	388	345.788530500168	111.240306875204	676.711170412002	528.025296107563
389	389	349.843474941965	135.841280922824	668.263988537049	492.929984793957
390	390	344.376411628248	126.70921160362	675.918497051795	527.062939371908
391	391	342.934747879271	139.025429470046	672.60359743794	513.179166874353
392	392	340.755581938139	101.542847805522	669.151815949105	498.223427232567
393	393	350.226221072118	136.575707246513	674.13343893584	485.562456884953
394	394	348.079098891177	146.615708885538	672.386820068385	530.389375207844
395	395	348.062856488337	142.235896953054	670.803435241992	491.727758580585
396	396	344.82836432078	96.9130690839418	675.475004244715	536.077158652666
397	397	345.726752068948	129.05637751741	675.025306810724	558.469905102112
398	398	339.163515958308	118.683986620288	667.037521978902	514.847241826772
399	399	342.456060661926	119.177746748169	672.812658612383	516.687805986964
400	400	345.292577148413	144.958967785331	671.522315586571	518.248465764906
401	401	345.222688359782	148.434562710573	671.773404336451	517.279612307528
402	402	341.66155919724	152.232578009695	668.771838352612	536.174275544902
403	403	347.756286892231	156.221725915132	676.563921464468	533.315873212058
404	404	349.044584770762	128.987060293821	674.866025669482	513.54848556392
405	405	348.10593002278	137.132485031075	673.165384028544	513.054371286769
406	406	346.154577154895	141.377666248794	671.217323105878	525.701229111234
407	407	344.392828799397	129.862934621934	668.660432414587	511.859176424393
408	408	351.00490345279	133.551285660287	669.23068790772	521.123938124073
409	409	344.148550494994	140.401122985775	673.698780535339	528.204610306022
410	410	339.877636171957	110.386542352278	674.598383464388	492.819354506047
411	411	343.54699819388	121.618721372133	671.491567466003	515.375924763219
412	412	344.99932899243	117.190876862597	666.536768878978	495.872858646079
413	413	342.580865517639	113.727307594617	670.895829850527	511.611754541441
414	414	348.86679114693	108.752698807371	668.762716465955	567.568588137903
415	415	348.058006479844	128.736362984744	671.79423623728	524.440639142901
416	416	343.682920994315	133.909366320066	669.005980697566	528.490086717723
417	417	340.172919946436	145.404081945835	669.923912362303	535.847182100393
418	418	344.200118805725	153.425688241291	668.311594829755	527.932400529388
419	419	342.021602139982	138.991082844964	672.209534175319	518.383647475535
420	420	349.851726075355	120.061772683943	669.156839743067	554.48412003879
421	421	348.133536618223	86.7396164821753	674.330496371766	543.290461221157
422	422	340.944947074588	139.651171550159	675.559548632685	513.869448343673
423	423	342.988072710541	165.910777638204	669.480442985296	504.156374452812
424	424	343.572216052237	139.164912131293	672.890765316923	517.113357551251
425	425	347.362049944252	136.877628170604	670.60859835937	521.259575056115
426	426	342.449708479011	120.357845201453	676.893546729669	520.24618392658
427	427	339.465390572966	115.741772439246	667.425332560927	525.736405110013
428	428	343.594391531305	151.701767903889	667.691779257907	509.105194877113
429	429	341.700876834578	161.3991118681	670.021535788457	498.152686437963
430	430	343.583454708984	137.062041714314	668.570386287303	546.877740795884
431	431	343.730663413892	125.809722129067	675.436343612467	557.306353858978
432	432	340.439703513747	138.830839051798	672.406582880436	539.568762014743
433	433	347.978641328129	88.6025313018204	673.478843042808	513.819505712357
434	434	342.170459516576	95.2192617608539	671.320067872825	488.859411636425
435	435	346.051914373145	126.409422838955	674.440855336458	523.27891036684
436	436	346.639230114706	140.050371048197	667.73698893	533.596480684601
437	437	340.233452979921	121.880091777051	672.184468986769	522.036947766789
438	438	344.452862230312	127.456525941206	671.774390912946	476.642910245367
439	439	345.40967045628	123.954503310311	671.526927877412	545.237528787934
440	440	338.890241371194	115.723519178415	670.043036699535	516.502540158435
441	441	348.992101696118	115.507397519835	675.561882324703	517.064776355935
442	442	340.676528746141	123.954017121186	676.690655090935	498.781900243513
443	443	341.022593935666	116.705552437881	672.909044603486	517.571393774218
444	444	343.282441911368	113.059493977557	672.269669256119	525.450502470422
445	445	345.906272317895	146.181107841853	671.976556787036	547.598654623752
446	446	349.622499901877	137.492359200069	674.253009386487	495.251100375134
447	447	341.355173672596	145.48618059165	670.047780376296	527.197845666554
448	448	341.146035926305	142.477404199637	662.215287958171	517.272682344158
449	449	344.321179003631	142.642151122465	668.511087742221	520.860141833925
450	450	339.362049222851	142.575480634446	670.573440470477	519.629785768364
451	451	347.55290770666	135.366154222772	676.534780281267	509.229976691307
452	452	345.001248899182	132.379148184907	668.667165244465	523.918928811425
453	453	346.755065784462	102.212870466138	673.827784519971	532.720848307715
454	454	344.33727567809	146.976939700287	665.645702029845	488.244966416482
455	455	347.231446548048	125.387361334954	672.623716129026	527.915003391581
456	456	342.353328122639	135.160306749544	668.610196791079	527.806217605348
457	457	346.995445543076	143.84591706743	675.670017434249	506.306107039356
458	458	341.881413492866	108.879029604207	679.400439453178	514.570797223915
459	459	342.805426534628	126.074629161211	674.612577124478	510.312482853727
460	460	342.315579602927	103.026754771122	674.908402783291	508.9837770769
461	461	342.62887586821	134.917318678546	672.107610069102	503.958709509952
462	462	344.587389218165	118.466814655854	675.949480379313	492.364914851401
463	463	343.886211682102	115.119325197449	670.960105655833	494.151134695111
464	464	345.138871887449	125.934049622363	675.232842170563	491.139526616897
465	465	342.961946943166	147.026139068315	675.442134835172	507.687012767722
466	466	339.587114203904	122.07257108197	679.352721077798	512.913601721596
467	467	342.836794368355	134.153253041339	674.419742274379	525.594970528593
468	468	349.289289165471	145.850304806947	675.300197122952	508.141421668302
469	469	343.540035759389	153.423626045629	676.101863364364	507.538818554807
470	470	349.564972022497	139.412594755924	670.144242446362	508.286235067871
471	471	343.091453874996	146.190500617961	677.218333869683	516.869445262367
472	472	342.22988009922	126.79478792186	668.781933829301	518.294767327221
473	473	341.682590784119	105.478940254325	666.510186839448	535.419252965851
474	474	344.356866218146	150.852212047517	669.543249530574	523.837875949088
475	475	340.485756317626	128.260746131449	669.277564656814	529.500614477386
476	476	348.459163166874	130.831228128566	670.220103782503	534.508271844434
477	477	344.22242516306	137.734514503504	677.576834595254	503.133971809882
478	478	346.139576456263	139.599790585895	672.251087456684	516.263434065799
479	479	344.609731075892	134.829870820597	667.416100005886	539.677795214567
480	480	348.984210308001	115.939029697415	668.629377619491	569.601913693663
481	481	340.535814923168	146.693622947978	670.592855379053	520.878555078162
482	482	346.997998025205	109.263040104878	673.851020777609	515.401812848853
483	483	342.325692177877	126.561508696113	675.670593636614	512.207413366398
484	484	341.545725875536	140.679588694534	674.672166974143	527.284208088874
485	485	348.603728933452	94.2836851526317	672.678345674839	500.804064369972
486	486	340.105939618184	172.449204946097	677.006902361489	519.659485977373
487	487	343.55117972392	144.454272166845	670.012761736611	525.014489689071
488	488	346.835658869861	152.882013383646	673.181518425516	528.649304830678
489	489	343.848097646195	165.220595172554	675.009157103706	481.688189431497
490	490	345.70256182345	143.995451506104	668.466736607203	512.625969303024
491	491	341.563440654011	141.579463655104	670.169460966776	531.409669090956
492	492	346.154787581885	121.557523234691	667.687145629421	503.291539817916
493	493	339.113208767125	96.5094401982891	674.472457989616	514.399348048567
494	494	346.939465005048	147.47958249918	674.951929185157	518.467647632216
495	495	346.582012720595	137.397617698265	673.951435530867	513.151275081859
496	496	342.450492722845	118.297307473422	679.097412118716	516.551975017517
497	497	345.413048285226	104.080099605172	666.993200941684	499.707341956559
498	498	338.534527253103	143.004681377475	673.558005346136	540.013268230883
499	499	345.152258230325	116.965701255061	670.264069255062	502.290707883428
500	500	346.903896220508	137.861138367835	673.911678085025	553.020979280331
501	501	349.31127890054	96.4656540943825	674.411830514511	570.48806880476
502	502	342.498832774069	106.167071064361	670.113987307151	519.356121302729
503	503	347.139055402487	139.807245402405	668.837424689563	532.839607601713
504	504	346.270889565872	116.878389071692	674.823369488225	535.416238857938
505	505	337.364349983909	111.411999720399	669.942873541057	539.273596465486
506	506	342.426770173038	141.139159819036	671.071082273782	547.131810085764
507	507	345.614704694128	172.662009116748	675.486668477874	508.28167083482
508	508	344.171569848228	128.608578344826	670.070771833765	530.950182117568
509	509	340.463460895641	137.30130904395	668.966974425464	523.589817215978
510	510	340.226507450005	118.350813678107	667.177916639286	503.807617000939
511	511	344.507659879654	130.973072730985	667.386499140634	525.438192093258
512	512	347.789136815095	131.009022679855	668.225946271009	525.49111230675
513	513	342.725614523568	121.469163365257	672.575709716813	501.844225682741
514	514	341.583521210422	112.504046974589	670.40189875904	515.825823427191
515	515	340.875225484259	170.16191226095	675.499848212728	540.720278584895
516	516	350.091134784662	131.151780607408	670.011415369776	513.94960041708
517	517	337.648953505511	136.477483841131	671.41580475741	539.309890102022
518	518	349.54067215694	141.468992838665	677.258475679532	513.993244101526
519	519	349.275869504609	138.92261729303	674.595146893061	517.892573878003
520	520	346.867003108562	110.61141415541	671.638538549934	524.93989939413
521	521	348.062243219294	98.2594719684059	675.068599767639	536.95103959911
522	522	345.463834341183	119.763809292469	672.483885640863	524.600074217877
523	523	345.183214424953	112.877818106177	673.608344895853	501.263570468588
524	524	346.164769675535	123.923548598064	669.460101852745	529.225386929533
525	525	342.931896397436	122.235044519056	673.50242088669	533.054015980395
526	526	341.372580661554	141.276396363197	672.04788585891	494.240680197296
527	527	345.444790870086	124.385877855291	673.682803337582	506.879935803759
528	528	346.71800284144	150.737686108091	669.292471977661	519.761853215099
529	529	344.580480183728	170.902610618379	667.554465022272	528.220947543059
530	530	344.833125308601	109.036611576309	669.41985763306	522.631383879891
531	531	347.08722082155	162.806839631034	669.708284188252	485.529003905671
532	532	346.918552372186	119.859850722763	669.537639775207	540.604289884242
533	533	339.542602297397	156.788722370509	672.560755895249	518.274731299693
534	534	344.066673591822	118.064895608468	669.331755875179	535.51187903552
535	535	348.648273837016	129.475708825739	674.799935997236	532.387897554673
536	536	343.032592337286	135.423902044528	668.072273465894	511.294615058164
537	537	343.07528965168	129.543207746172	670.967921596217	517.237867754477
538	538	346.365794346413	120.121499113172	667.581415443687	515.787079910001
539	539	344.757759267451	145.3485804491	670.540078649497	543.118205914199
540	540	345.135176328721	120.819664725518	673.575238524228	509.306994883239
541	541	346.042802106091	122.260719339614	672.0850040297	508.191899066262
542	542	339.695820489761	137.477671843034	670.085415489647	494.327821191338
543	543	347.294970160859	117.503101975166	667.203094300203	506.806864940603
544	544	340.323338082275	114.354160939329	672.943707922988	522.702390438077
545	545	345.703465165866	117.147738769748	669.016142688645	531.33698187215
546	546	342.137338079941	142.031913589922	676.589700497995	521.660874673448
547	547	339.741873156863	118.765387007862	671.930496859441	534.162919372991
548	548	342.924980256621	134.783386763534	668.796737516563	514.609041665307
549	549	348.667082179079	121.692952062099	675.041866575556	501.05682640696
550	550	343.595879870793	144.359435336885	671.308055037834	519.656568437984
551	551	345.514632459429	151.099870054206	672.093572622436	525.0365881971
552	552	346.523253172438	104.179127646348	672.786931185961	531.272978109891
553	553	347.200497392632	133.273784601842	673.650121664115	512.292616174785
554	554	340.715548830613	140.144825807216	672.735483589828	540.682945552474
555	555	344.224539578412	127.803935631364	674.259499525035	495.285454277493
556	556	346.636584804967	136.163101329079	661.115882575818	558.959402269639
557	557	340.459258485021	125.73982636626	675.525810468613	504.853663171337
558	558	343.866890716601	128.040428520648	672.445273619728	522.013975144896
559	559	342.702476818515	167.684042943674	669.302301092158	527.990640209461
560	560	344.651787936513	141.440644503881	667.951020931546	520.747861686546
561	561	343.622852648672	117.11829054879	672.887671633841	514.075875699574
562	562	342.895728200389	114.504700218964	671.688218771552	527.398069938337
563	563	341.811492525183	120.678474119991	669.120621548173	535.567199619591
564	564	345.790713397946	168.311845577663	675.510483470092	519.987833517995
565	565	340.278485669422	129.015197470186	679.178216266445	515.158058088379
566	566	341.282755934197	123.81528687293	674.694706298928	548.509093601745
567	567	347.491333301355	152.261005799944	668.543370889391	517.669335485059
568	568	347.965603247675	106.972776629432	672.651681110273	563.322870432308
569	569	341.555181747766	137.266399696893	677.867905111945	555.818450103966
570	570	342.42686075421	124.290215235935	670.761963039845	548.629798598924
571	571	342.130073489815	149.933624784486	663.522079074531	504.793478567771
572	572	344.564131486557	120.111252807308	677.62001016089	527.777551065889
573	573	346.152160978387	133.83020946585	672.795452009933	525.370701861781
574	574	349.983219700533	129.651309711303	666.179367952336	519.966048712863
575	575	346.007609676868	127.239875648501	671.828562188483	505.315923563451
576	576	338.326146865263	151.105098062199	673.828858552205	532.164375344974
577	577	346.922779134518	115.7688686818	670.934440497474	545.712885792343
578	578	341.953638029276	140.13529111	671.468467676193	523.762336087175
579	579	339.513703501315	122.080015177972	672.532481459397	515.211083301329
580	580	345.587405119021	151.036367018352	679.878444392819	483.326196340836
581	581	346.126127781341	135.557137526743	673.426039333895	507.188698631678
582	582	341.052905229156	138.344487412388	668.125237725074	528.786783639773
583	583	344.73882311891	137.842197843717	672.830289357371	546.770530259971
584	584	349.034193610891	104.073328748653	671.233522453135	527.805307615364
585	585	344.776201019154	121.605844629648	679.057721241597	530.349786838298
586	586	345.815796816174	126.079189126919	669.425988460949	536.64751937179
587	587	346.937975095546	130.472969541147	670.808971443707	516.309199256231
588	588	344.253149777763	116.429979977361	668.174672660161	519.194718010569
589	589	344.136458939418	113.231492464978	667.384036063304	539.722487011708
590	590	343.558270935027	144.517506643288	670.503551144362	515.459076978063
591	591	345.136403883362	114.431741087344	672.247409489251	530.425294116953
592	592	347.978492120164	97.1256582657501	669.322425181102	512.643025189274
593	593	345.640094491792	112.732520850313	668.651526492029	512.361322178001
594	594	339.426233997644	125.394772446783	667.707206754435	510.710701894546
595	595	342.520212560004	127.882803641546	673.661386384599	496.932577324624
596	596	347.901738568002	145.849225310366	671.042259814786	506.628020980226
597	597	346.487843226985	138.15132639706	673.766815711442	533.4233647413
598	598	343.665435326955	132.714332137533	670.906468075034	529.872950578078
599	599	344.89788181256	106.682192475081	672.754065593369	498.930026270757
600	600	342.054889587057	104.286429169174	670.276770851211	527.504047591792
601	601	341.845851841823	133.044725347407	664.991960476704	542.406349363801
602	602	345.985316723569	158.28467723777	670.601317434677	529.938515714781
603	603	343.689527531874	126.682635930766	672.842175414406	508.604246120795
604	604	346.465500006179	148.975390572194	674.115383152546	537.004878849844
605	605	343.770130322121	118.318960429083	672.763859022839	534.781597887003
606	606	345.336287251048	141.169521268686	674.102264427687	512.528236658432
607	607	348.267966170662	130.90886175453	668.822303342994	517.832602531652
608	608	345.30473217955	113.424165841055	670.49166087504	547.304843653296
609	609	345.046142767195	147.148452446811	675.318048780034	517.740186873122
610	610	341.58366550586	106.813337273916	672.337249165767	527.084104633019
611	611	347.970574652594	129.760466546049	668.195770276805	510.787049059554
612	612	344.842823093199	110.707383550104	675.300453502319	551.653665845815
613	613	345.413079599114	139.480096383174	679.129537195304	515.406389496349
614	614	343.910039874067	146.649443519081	672.035954914786	545.565233479766
615	615	344.719546727704	164.29413169607	671.632301585309	502.822513147089
616	616	347.08390723284	115.344551921377	670.920083225316	531.380065575323
617	617	347.7492164429	124.021852941691	674.609746709219	523.918532444402
618	618	348.694493375355	87.6952208624565	670.93509482241	497.020733294192
619	619	350.501404358576	128.515896805616	672.58339590257	497.331096320284
620	620	341.300618855196	126.498681316043	670.02954262007	525.014625559055
621	621	342.412301948293	101.622208853493	673.689351719165	550.500335394614
622	622	351.165410100159	112.63428996716	674.358667640416	524.725079749724
623	623	343.380782065702	124.355796784911	675.612313503912	541.201072044402
624	624	345.926061702727	135.043479823974	673.370135809944	544.035179230807
625	625	346.138464648133	135.254334581635	669.424394360561	546.793585081176
626	626	342.458501148535	119.239631188255	673.142951089259	497.484622832412
627	627	351.362971188344	109.545293527979	669.781282190128	515.240585917993
628	628	344.213195708305	139.96236397446	674.560643030817	527.905446121435
629	629	346.808109021292	110.446161985307	670.1258817745	523.108719279956
630	630	345.902325032513	140.870253545023	674.787603906374	501.444402381395
631	631	350.674101307141	135.494819727297	671.004064246135	512.759148479301
632	632	346.50183710694	151.72686057079	671.604783898354	522.560510527384
633	633	342.291328110772	132.228740064475	668.946508452567	519.173201052457
634	634	341.785012800318	157.902542086562	669.466020385612	519.790615128834
635	635	347.97929236781	135.498343098258	667.331721550199	546.415988366516
636	636	347.416025690268	139.227075475504	671.256815986778	548.053813367666
637	637	341.756459826051	131.630677897218	673.683335472325	523.495889348498
638	638	344.824078850896	147.29923239689	671.461831183045	485.65207341258
639	639	350.693423100427	121.155095528325	669.229898762889	506.302740392916
640	640	341.272107443195	91.5956653159212	672.23313230586	491.404806566913
641	641	343.289171313236	140.603473767753	672.570161180462	524.999158507124
642	642	343.445429102948	112.778340680943	676.605752102231	546.321961736224
643	643	346.327053655785	132.671820489052	675.403612437718	526.271608270897
644	644	344.278320606398	177.63668055156	672.051564397288	550.572290923837
645	645	346.393021745391	108.548236830667	670.219024113841	517.108253024192
646	646	341.732206122899	135.344088172819	674.629016932266	521.025196165734
647	647	346.00365384751	140.596227745804	672.685174225726	525.941139200917
648	648	342.891964197627	148.167026950286	669.484988824572	506.997424466944
649	649	346.533524198199	148.38945402459	674.885606118858	517.691723468982
650	650	348.1035237971	116.71576518249	669.714852913453	524.393894437054
651	651	335.898759856488	125.691536489188	668.226023439982	517.877176373545
652	652	348.515349270697	160.717952611713	673.923374984983	543.30910858686
653	653	341.216712698799	117.475737582307	671.232740733282	528.515045391756
654	654	342.452764832281	129.363485744445	669.655245109978	518.760284131729
655	655	346.672617950747	149.208479448983	668.802378501895	534.207288016997
656	656	343.603036444134	138.418650409459	673.652935925593	525.640687767888
657	657	339.924838864444	129.453398108445	672.62728563112	504.106103585292
658	658	344.550899614151	142.793517964281	673.393350857915	496.832606946855
659	659	344.461380976008	163.290772051909	669.39574557669	519.229336764156
660	660	345.642023599053	155.816077755766	671.309753558347	529.887629728077
661	661	343.71105751752	134.822239730719	669.151267808861	506.967627584166
662	662	348.95556188426	143.666324206496	672.206172199034	508.156648989047
663	663	348.341380287433	143.697213039651	674.342961503977	527.109211277015
664	664	345.491933702999	149.293524469027	670.007445534599	545.05868049875
665	665	344.482316073976	141.674257396952	668.927388841559	503.042512503522
666	666	344.616468256378	115.963107652608	671.956115661684	508.714716069508
667	667	345.991887612329	96.3743399299961	677.156398673885	516.92628210583
668	668	337.809220923834	147.537196208384	677.676630068756	536.139221858193
669	669	345.790639851588	119.192693474327	670.752626829113	527.678470439579
670	670	342.842996790114	138.204946197191	673.363477974203	575.136895271282
671	671	344.153708055333	116.688114938288	671.078280602634	534.049455655569
672	672	348.228096237025	110.837786742039	671.323539162967	493.076963817549
673	673	345.546005678474	132.932677161959	673.894941836447	524.904965389982
674	674	345.14061200517	127.243650615338	674.65849913276	510.637053519092
675	675	345.712907560562	102.145622693974	666.590085651507	531.429304263015
676	676	340.356726616199	156.558196828655	670.017601092278	510.50128953596
677	677	346.661108585472	137.995878750094	672.651920713252	515.028967748611
678	678	339.873882782221	156.040143314335	671.737267603646	536.600853355089
679	679	340.494818114125	124.589811241651	668.431189162204	525.828162820001
680	680	347.960311958794	128.542560982427	668.887339415305	536.961409852873
681	681	340.700436933919	156.328055763164	668.731970083905	501.655591594645
682	682	346.996027176523	134.981386548305	668.005576674121	505.296858473973
683	683	340.611014484364	146.214980996259	670.831680261519	566.106987539298
684	684	343.935335935847	110.575144091293	673.864727562711	548.502273323542
685	685	343.236686385672	115.052508042179	669.804888920833	512.758924126834
686	686	346.712126501108	141.719555344068	670.281738245445	523.403516733375
687	687	344.151710364211	101.274348829271	665.95665127756	521.354278996385
688	688	338.658778144925	99.4540166475294	669.228084227028	522.655897177465
689	689	343.954921454437	145.660451979762	673.103990004653	514.352470083961
690	690	347.359634547516	136.498171027392	679.04725672591	537.95704881221
691	691	349.504862239807	134.147552828832	671.552358669157	523.546741615341
692	692	343.017192487545	117.81366821023	673.221845252498	505.51345059938
693	693	348.000779766514	119.946784429361	675.138671858797	496.680499841968
694	694	345.703648191999	141.604564710671	670.148340370354	523.85146552596
695	695	345.935235058718	136.709742723713	674.398055368331	520.497844586953
696	696	340.656591334376	130.642241409853	671.685424671541	530.583751545313
697	697	348.159074012741	149.264346554676	669.518377272669	523.103749963948
698	698	342.325905604205	119.72331511273	668.954143512223	520.993058029398
699	699	344.271335266611	119.052841921402	670.96463019675	531.053494091408
700	700	348.109015675279	146.199584636799	669.044108163344	537.032370276925
701	701	343.527017982544	156.425368253154	667.894480026975	519.689889925313
702	702	348.585833057609	140.685726786365	673.85123817061	498.866103138905
703	703	341.141700324261	137.797428147619	673.837815776866	482.44590860203
704	704	338.407218960577	127.946942303007	670.537328983705	523.493458012576
705	705	342.594594011555	121.386996673692	666.999580189633	500.791431189388
706	706	340.997812643748	156.767469072297	673.766773833759	502.396981269487
707	707	345.226368524104	142.358295637449	674.341836562993	516.394191396702
708	708	342.320091801029	123.217855730778	673.636419789546	499.195831182491
709	709	345.280974265716	141.07518280101	675.323445525333	513.27286304897
710	710	350.813666889995	146.531344295524	672.193030523997	486.876099028481
711	711	341.575338921605	156.660056230728	675.675899909094	516.45121478274
712	712	340.317415324231	146.460760954903	671.973521551763	535.981676218488
713	713	343.851174730488	143.137864463964	671.089887178296	512.770496794549
714	714	346.324562770939	125.629159221758	672.916872308839	501.2725099936
715	715	343.842269836906	164.716148221269	670.482130844181	518.923205010033
716	716	344.204753029172	115.445876935045	672.447391543385	530.546080326144
717	717	344.764913148503	142.114832456324	673.449236899124	510.685512672065
718	718	350.375662725776	146.515639840227	675.07555080488	518.849107486517
719	719	343.864056101368	114.857493762169	676.364160896244	524.879609824059
720	720	345.41129814544	140.553482651263	674.887188987419	527.536930046236
721	721	346.4557093506	148.316458550998	672.447405033321	519.170950818001
722	722	344.07876876444	137.699171813757	672.086292862729	528.30256198452
723	723	342.938064395979	142.171475445633	673.568859887445	510.524840152776
724	724	340.177164852974	133.602255854128	674.260372481366	494.653933507364
725	725	350.369873327429	157.812489270737	672.77646530579	529.824749598459
726	726	345.90873699187	148.741256797394	669.558036747196	534.881055153808
727	727	343.160657981361	142.546595203798	670.125043059779	524.342334769195
728	728	347.351329324646	145.613815569822	672.246138726138	527.987195610942
729	729	343.923399942354	150.52805061567	672.25756827789	530.848815182256
730	730	346.915193722698	134.765723916202	671.808695206046	517.624764395027
731	731	343.697272481108	107.01302956741	670.332075035871	504.685855960815
732	732	344.96784084736	116.522300702115	669.4052334319	537.169407721605
733	733	344.680038461012	115.037341747691	673.32937979555	522.729136460478
734	734	344.219568721408	121.794495671629	674.359383837997	522.691926565822
735	735	344.169940826721	77.6588116650802	668.827342362915	523.795930903843
736	736	341.611353441229	109.029320643381	674.436661906204	511.881193281417
737	737	345.728471098697	104.866833073338	671.663018982092	536.373474472796
738	738	338.576896581363	149.002165930524	675.481597562671	527.260831638857
739	739	344.384381939675	149.075729206458	672.788802556536	507.650301891256
740	740	341.654558281197	128.705165860075	667.998586358099	503.364768186523
741	741	343.667319124317	147.895695992153	675.006610547346	537.266168911285
742	742	340.797530911628	118.140669723501	677.741406351819	548.563740232843
743	743	336.71144734857	107.429923420381	669.786427154381	511.023046159036
744	744	341.9131705029	151.906293967654	674.416372604366	526.572781821738
745	745	343.26729583175	104.874659539867	668.310145980558	507.042954572247
746	746	343.573068650113	119.286489148047	670.386865299429	512.043540807215
747	747	342.350908906322	134.852503229658	677.122529071269	524.902328286464
748	748	343.969475941662	115.4843449636	671.403667478684	534.464831255787
749	749	340.969048271116	78.3505096464084	672.280707996205	557.525530896372
750	750	347.782649803266	101.507253983272	670.086416942999	503.367193943192
751	751	344.581620645905	142.253250430728	669.890260989874	513.203022580131
752	752	343.065547820525	95.8554964085978	673.56912295354	523.2448004114
753	753	347.13891763124	126.043583021603	666.208018143701	546.094321181189
754	754	345.87716083467	120.760254081968	673.841954328377	524.082214848003
755	755	342.198107177382	142.856618526611	669.568248671893	527.45232602992
756	756	342.551207491886	78.2762607332618	672.909880397492	506.552416445696
757	757	344.509833178314	145.850628564067	669.176157337696	512.613362069133
758	758	341.31141627707	136.20341078663	672.492399114417	522.848907672799
759	759	344.924170427825	131.534328335115	675.633306513817	518.046603849688
760	760	339.076999319863	100.096936070678	674.375946102617	514.879393906348
761	761	340.692912196704	136.937202210435	667.312398831306	511.530615990422
762	762	339.69210549456	114.383878992518	671.595305660319	512.797806849624
763	763	339.725722238721	130.316818357828	666.870551858845	517.596135397189
764	764	341.070979595492	139.433290905959	671.875382929882	533.088715414278
765	765	343.833180922469	123.032127084317	675.778927717743	521.500614175848
766	766	345.729536883883	122.663476520376	674.857306604114	529.583382742557
767	767	341.916552537263	148.615293129379	669.231795918746	546.179815622923
768	768	346.021056598322	158.691100241967	672.906157971235	540.657379203401
769	769	347.254499928923	114.562678126242	676.676505877925	524.354981522248
770	770	338.864388223935	102.671264163653	674.972641935315	538.628094317886
771	771	343.588676111256	148.570865558754	664.656090662673	528.895050766766
772	772	338.654755357822	140.036896764781	673.420855654487	517.799006764664
773	773	340.892553656265	127.946859451668	673.68822005542	494.27344835302
774	774	342.008724549828	146.275912814883	675.67302946414	505.347464020671
775	775	339.663845857421	150.198531705902	674.721612464869	549.703974885012
776	776	338.276973737581	149.854718872976	669.804425120097	527.108690270438
777	777	340.019383531521	128.081662195313	672.633131834961	517.734996416206
778	778	349.793340082046	158.151235242233	668.835276376243	512.236161572233
779	779	341.565975566414	129.831012221391	672.2003792353	516.930703746494
780	780	344.411662515971	119.340258109134	670.27744408226	502.546694198231
781	781	351.503261781995	133.947446002605	672.040186583631	546.684544495244
782	782	341.896823163314	157.23466859886	675.945549155613	499.506154821268
783	783	343.978640076057	92.5499902647381	673.304811627709	540.968083687569
784	784	347.254872121816	118.868766469525	667.592452634451	534.341829895645
785	785	346.335199001633	94.4491164786597	673.783046210079	519.072282446512
786	786	345.120784306389	107.57860717461	672.081557488639	535.32132787751
787	787	343.784465659514	105.489333471468	667.945733693886	529.284058280045
788	788	343.266934237788	138.993991230759	676.89246311463	531.951583454853
789	789	344.045378111911	113.872847814577	673.703083980559	534.508840178881
790	790	338.939589413087	123.494264261803	670.038314615692	511.894412957386
791	791	339.692437475976	152.090933428415	667.834183239878	508.944691909549
792	792	346.362689587488	136.091202504903	676.924455082731	520.691879651824
793	793	342.891595553428	119.336717994655	678.650937295916	514.644416455568
794	794	344.575685019002	107.760079127244	673.500630685199	536.043186035819
795	795	351.049007297845	147.259037355002	675.080949036322	527.811374493437
796	796	343.774010122129	146.753430912015	666.614546745777	516.433865744999
797	797	346.709756326249	156.639936291559	675.617594416156	511.923114769871
798	798	346.271578725529	132.248677523476	671.66083689189	509.80538661974
799	799	344.457204402033	121.043372598147	673.938468723884	546.268760015381
800	800	342.781853405832	140.712166177379	675.613221738194	492.050835509345
801	801	342.767385967533	119.649158959617	671.551119502072	538.742785944517
802	802	347.802265958139	121.753335222802	677.986769049559	503.18115858918
803	803	342.47107645154	136.272121641265	671.473395893371	543.831577687085
804	804	339.874029698773	128.495920053616	672.933087965464	515.506500247559
805	805	343.616349147276	134.6104366953	671.638045139233	504.833456876701
806	806	345.122772151394	83.4213976463175	669.844945352542	583.582566572576
807	807	350.364905061683	141.08721897583	670.394331238873	514.068084396517
808	808	345.183073144513	156.644128414393	677.075730785954	533.226202212612
809	809	343.991514078298	122.245940544823	676.877965846624	514.969622291275
810	810	342.186102137621	113.444740162481	670.855205273292	537.039668270645
811	811	342.517227563682	140.620540841595	672.040027096418	522.833302381304
812	812	343.751846329013	144.18953973583	673.58517384799	530.754066902389
813	813	337.970546876132	96.8025273864775	670.607454897645	528.787256420568
814	814	345.707518186417	142.470999728793	668.916687676142	521.497235192999
815	815	342.443309545419	113.413268395441	675.054569227323	513.464924477779
816	816	340.703668602311	142.684848027455	669.399002554959	521.823148279386
817	817	346.530982229574	124.136253074243	676.683930501739	520.756999237189
818	818	344.970504617922	129.310714553355	671.805194664855	531.541483975721
819	819	345.565133464757	159.740819486128	676.221616082937	533.512536470412
820	820	348.283287046315	126.970938145904	673.454998432466	539.065621080751
821	821	343.372667048535	145.015200166158	666.268348987731	546.043666821753
822	822	342.919766383294	126.657897860888	672.997201450552	514.016918982747
823	823	343.672658510747	133.569394190059	670.672795291311	516.321605818424
824	824	344.034850039303	101.987657767816	667.650586819509	503.123708045895
825	825	346.712800066902	133.345651081403	671.407463205409	566.81863952711
826	826	342.623802648355	139.51370566628	669.843102098385	516.484562340053
827	827	340.088002734318	122.530495660839	673.875858096831	551.628531360213
828	828	341.333285068562	143.317482619197	668.200890404995	498.080679309466
829	829	340.527013372284	104.14725892109	672.39509171068	529.213969764267
830	830	343.051290758376	122.982851127508	676.121958238299	568.663305340485
831	831	349.352225977628	116.11443461535	670.722884982218	499.155392712003
832	832	346.966202496151	118.930027960082	669.896492561022	518.488050812173
833	833	340.526344076836	134.360413461832	671.715532073377	518.788768965051
834	834	345.806650395526	111.345394024342	674.342872526367	511.666239603317
835	835	345.448668367411	135.387425401332	669.93237027077	491.799416478925
836	836	348.342924215732	120.436694445604	670.103112637831	533.673819247229
837	837	338.660116348335	169.685897442864	667.361016439033	516.160075863603
838	838	343.233962041163	98.6375901209135	672.829650655038	494.341544737321
839	839	347.580044293966	144.483680778317	672.244556249333	525.262812895074
840	840	347.050236464864	132.884979890631	670.883262583244	531.259276126793
841	841	344.076580738795	113.355216349316	675.816379702197	526.624222872287
842	842	344.122642083206	120.381021886872	673.16569100582	521.415026502644
843	843	337.47674202353	116.402689818109	674.199495885864	526.925503348682
844	844	344.353542810746	158.343596795558	671.805606584855	511.869546883416
845	845	338.464048839067	124.65309407405	667.838971074003	515.422206768387
846	846	342.30833679492	156.453234514294	671.011396988976	498.386541933149
847	847	344.16594413625	130.082155645828	673.918609510616	525.523312500914
848	848	346.961196354269	120.091122667389	675.376600084892	515.350818662353
849	849	343.069990421381	112.649656166176	671.126453561667	550.395941066234
850	850	342.510332676537	148.398924116841	675.49612126183	539.836739539699
851	851	340.053776580835	114.040621841899	672.120630791964	532.896129118884
852	852	350.149762904614	154.848819809809	670.99341206383	499.175243012537
853	853	343.848812334026	130.401005065492	674.318415143936	544.00491000603
854	854	342.746577138631	141.661575243853	674.568737251154	508.061886565547
855	855	343.61080164464	103.749063047929	670.389224770441	513.487429467005
856	856	341.603986200538	127.878786551061	671.355621447327	487.321012963267
857	857	344.044427560791	121.765283551301	671.168361770353	529.385513503599
858	858	348.338667240272	99.792691404152	672.636682028358	518.013293883872
859	859	341.032105941316	134.241381824524	672.457027452527	506.983594857758
860	860	340.777811936928	105.633016272194	669.947493692024	548.905219129612
861	861	347.240623222398	143.680822703774	668.129549542603	526.363024862018
862	862	342.843313630204	138.403436549799	674.95347694614	538.120208882503
863	863	342.029681705199	139.334249083918	670.543441455351	535.589177987742
864	864	343.421579710116	145.669579000864	669.558696854928	532.567733492148
865	865	344.46564825154	130.474737872511	670.513664329613	526.312488939339
866	866	344.6321252329	137.222799736571	673.503948442753	529.978138739409
867	867	342.037515221094	125.205414649321	672.98783685831	534.567464117027
868	868	340.22026961759	146.847879753145	673.01077885525	520.392306299187
869	869	349.951088385242	126.835841827655	671.654844138631	548.677496288757
870	870	342.229209080125	146.49526873408	674.042831244375	531.004797248154
871	871	346.516442406337	131.701142102504	671.511442731747	507.242116672397
872	872	342.485301117219	149.304603412727	671.090316625012	528.871659696766
873	873	347.406168522404	143.4111494141	676.119904616807	488.725341659446
874	874	347.188905461472	132.361735679969	669.235671151996	543.398785424487
875	875	349.300997070782	118.941011294292	672.053659419053	541.961698189576
876	876	339.377592111087	142.635031539339	669.720931933591	506.570910575493
877	877	342.620523498188	138.178693562029	673.815316016028	530.060980594571
878	878	346.432065641571	149.132745874196	669.938517404907	507.942282060693
879	879	344.687364173619	116.574782055047	673.893554607483	504.43629604894
880	880	341.543815832111	106.841556492339	664.869585413796	523.11519493547
881	881	341.181222579389	134.884905754458	670.304697266811	513.12031121021
882	882	342.323127559877	142.352542704759	671.835776407404	529.771092291124
883	883	345.82607154103	139.405388865545	672.265239548818	519.546046977863
884	884	340.472613069974	123.077159501926	668.324830352106	478.044776382462
885	885	344.537541083275	112.350698329604	665.456931231406	524.99579687672
886	886	341.598165326622	147.602593825915	675.364186962604	552.441463094333
887	887	343.571801859562	134.476191652594	674.054906353674	544.398568364569
888	888	339.426355477904	126.545722117491	679.045027534508	527.16435761071
889	889	347.997515428609	129.848909178855	669.622204950453	517.73279748298
890	890	344.277555251327	111.802562819214	669.084530816186	531.76864206883
891	891	345.499921316796	111.236467853465	672.185568634581	546.099065888791
892	892	341.553682945077	151.031807428221	674.844020875204	511.877376418679
893	893	346.975250284876	130.204299618184	677.337328469372	488.360823523249
894	894	343.438156432658	126.958212807281	670.355471930397	514.319800343986
895	895	341.314726134395	131.205944500367	676.689624992814	524.755698734276
896	896	344.483035977646	114.710293222388	672.365453049649	519.615832291593
897	897	345.044815336947	132.426962727118	672.022593660241	518.842309422913
898	898	341.95311355244	165.159748261725	672.469958737443	506.932914635427
899	899	343.576090002062	139.824633802387	671.122550799668	552.527658354419
900	900	340.867278378827	145.033031475623	670.677387235232	540.435541083998
901	901	344.542276273236	153.756871563858	671.819801473476	532.368206476684
902	902	344.870322365223	133.330395921909	665.877303591804	501.277493385329
903	903	341.712247349017	133.092692093761	672.958136603731	514.888617048771
904	904	346.656526937205	139.957325785559	668.12112923664	496.61129742243
905	905	342.660992141996	126.039958680789	671.165602361778	501.936561443167
906	906	346.412549833652	134.638278163552	671.751310861031	513.914683876298
907	907	346.494058088146	139.281000146123	664.206807036869	515.609520455281
908	908	343.582363314891	127.933663025647	674.32913141595	546.78963833354
909	909	349.612275715083	98.7755620939878	670.138369928894	529.102309264657
910	910	344.819353616581	138.764794618821	672.770651785284	520.750976507966
911	911	339.189623755645	108.204619958035	669.92273444889	518.615607629465
912	912	341.418248846978	146.776659816015	672.340850463015	514.030178954814
913	913	343.448952476919	144.8064936605	674.463067349162	500.063195687608
914	914	343.521126498475	143.89291371069	672.613093418013	524.544829442789
915	915	342.923203702612	118.190038658841	668.843305163396	504.06757630242
916	916	345.219342678606	131.787857082917	674.912967345507	508.126277753586
917	917	340.996679498934	158.290762358465	665.51094601611	517.327844236118
918	918	343.08233427653	138.201332048768	676.188762788086	502.607114210426
919	919	340.635555709792	115.932827261842	673.793122208341	510.991537797079
920	920	341.251519265208	155.381248394865	674.556254513961	518.091979070541
921	921	344.716367055863	132.808083153427	671.607745218778	507.750560411546
922	922	340.119793936655	129.806224515421	669.449779525129	518.304236000656
923	923	341.312812440065	125.668486760346	670.092667343113	535.429669471071
924	924	343.657230290221	130.570220287068	674.275014102397	507.599783040165
925	925	347.813519435421	109.324701245129	674.755094254162	501.607347656463
926	926	345.217391555049	140.518035284525	668.682749452409	526.762354561231
927	927	345.627400860463	152.007709074506	671.138596648661	506.180018252367
928	928	341.85215574795	136.477272970082	669.334185724583	514.344214728708
929	929	345.187782248321	145.074687322448	670.988741966672	509.627767138028
930	930	345.963521407663	134.242095189914	673.960520880792	534.140627537247
931	931	346.476633577521	124.045523814254	668.318251218115	534.935742427703
932	932	338.302788871094	130.666298171451	676.365980492982	516.962602820786
933	933	341.764811545804	135.619506636329	670.659859353925	517.736658681847
934	934	338.695285658917	144.299596172037	670.470342941145	511.122457642583
935	935	342.520900412235	104.312349400179	670.10600533383	531.823004545575
936	936	342.275756898866	92.6982617312202	670.39554492463	522.086087876619
937	937	346.758915758157	86.9640169463103	676.728618258502	528.10241032071
938	938	343.64896600151	138.170654540266	669.610916725429	536.783471508872
939	939	339.032756582444	136.902528002524	674.833268146569	545.822716905047
940	940	343.950452265036	112.889274455354	668.728517626003	487.049791374261
941	941	342.57925887839	131.913767749133	670.362967876344	563.193710894325
942	942	345.50531098319	127.28102704201	677.681847378411	514.063261600013
943	943	345.480828484922	112.708404953209	672.669095865968	526.517565700482
944	944	340.171439751096	119.619595493151	672.380887112767	511.080983054828
945	945	342.010263913851	153.466683990512	671.316894090079	517.81598135634
946	946	339.664295470097	160.457274662816	673.842728063626	521.681702001413
947	947	347.637887514062	101.533055943922	672.926447842251	534.856702598997
948	948	342.131579951699	160.922747044734	671.324572389337	512.237202700175
949	949	342.84866418368	122.048386794396	671.53391410467	528.505845002058
950	950	345.933860411244	142.700513483138	677.888704360317	535.582190847485
951	951	345.913608714078	128.485240650203	669.263599885056	513.818034409614
952	952	347.408191583688	121.680423126715	668.132552306545	513.738093545021
953	953	345.933091840566	110.746609819546	671.769275396877	544.224950303064
954	954	345.933312994159	135.089345056853	666.841957137205	526.026170908387
955	955	341.733745582301	127.277959257856	674.86739377294	519.905656036333
956	956	341.567663719289	110.649412047603	670.70535232753	515.177054709879
957	957	345.611740507204	131.07513096691	672.711800580831	491.974665874197
958	958	346.639814005516	154.458051119466	668.005152622329	534.874638505091
959	959	337.411989873984	136.441414603893	669.177967199976	501.669006216932
960	960	345.380693291281	115.650461976576	674.512869089304	535.304344788628
961	961	345.899133055317	120.717405362687	671.519939972565	534.414174618789
962	962	347.955624996137	121.569217651706	668.66781941823	516.469466782205
963	963	338.295847345861	121.261010089282	680.991083592682	518.922389829404
964	964	345.477443722573	127.499711736495	670.755536933541	532.691786101352
965	965	348.015999622084	106.372309334272	670.533038874507	528.514461802014
966	966	340.289261441153	110.913483819408	671.558081620476	493.704749104838
967	967	345.473849160955	160.907660014389	674.167807092374	501.1823323578
968	968	344.205640865166	151.924710013303	673.819918588106	549.669539058999
969	969	347.014620161829	154.202261372406	671.473096977081	500.913161008577
970	970	343.409689095344	159.64177023503	670.096962389344	527.931940763855
971	971	343.448363168111	126.292980068685	671.645382948305	517.412709347644
972	972	345.572194600178	134.493513160783	669.499513530176	507.940519704833
973	973	341.860113424481	128.398664835573	676.177407767141	495.305343803797
974	974	340.944991375892	154.67079190589	674.518879303154	524.67671582581
975	975	342.525614428963	116.562809493651	671.737575723407	519.467874264995
976	976	343.098395505883	146.076097638391	669.403618020157	506.237473442756
977	977	343.374255216348	146.695701418061	674.581520451641	540.741406080553
978	978	344.380615662311	117.114721816057	676.337114055751	473.917607083925
979	979	338.668595544162	89.4250831893405	677.142046537158	520.87572795884
980	980	345.437483600237	123.29394235242	670.967761858201	517.748957621419
981	981	341.179098723365	88.2096782344709	665.800747456754	523.789899700724
982	982	345.641003047418	144.05153427138	673.407515077652	568.192309532858
983	983	342.893108932219	106.170088767545	669.778629138876	533.770698785048
984	984	342.430718068336	109.041505545888	672.20989382095	530.092449504961
985	985	347.949672024773	112.775553409022	670.468934508811	521.736671651593
986	986	349.324552976354	122.912719385202	667.947226985844	527.867204577678
987	987	348.965599518318	150.975839051873	675.117256639137	506.181084654437
988	988	346.417308571883	117.963224385076	672.037627762179	511.692072119575
989	989	340.781347834405	107.932518121493	670.610877806852	534.991316723643
990	990	342.442165556047	103.390773868814	673.411438990497	525.865905824606
991	991	346.073534421583	151.234318480198	670.542561990656	521.001583235854
992	992	350.874186751533	145.329015015665	664.294987202482	500.107187103933
993	993	344.555559502633	111.590143257736	672.627936461546	525.455125380642
994	994	344.248794257997	120.708067052402	680.559482925309	514.03265214269
995	995	347.721721584057	130.87536193722	672.063316798231	507.099988704204
996	996	345.70235250349	143.879816884323	674.222529280814	514.706524426189
997	997	341.907883761914	134.82831310142	669.221044046211	522.144349553854
998	998	344.405137141095	132.32950922979	675.615981402792	540.721310328437
999	999	345.651831253618	119.93623263126	669.354650539367	509.112307142648
1000	1000	337.941089892338	154.61528119543	672.683676019483	525.507111180092
1001	1001	345.124189870597	134.125809578235	669.17106255405	538.717613592843
1002	1002	342.995833118811	110.503322516452	673.353027735556	514.21701504673
1003	1003	342.8754772245	152.057438958494	673.905965812246	537.16720185928
1004	1004	346.634687467321	122.140131013974	672.960757729961	522.163846083393
1005	1005	346.511769500212	133.860624558894	670.186229902023	531.365641395149
1006	1006	342.561461496085	117.995697135148	674.821724750077	537.179726021902
1007	1007	341.80127892994	120.760365688442	677.12090399309	531.278102359402
1008	1008	338.254153830024	123.031489732343	663.555681391343	536.244665616281
1009	1009	347.53311580285	153.755763421534	673.638852793149	530.370690082897
1010	1010	343.911106093734	133.166908087318	672.79471488942	538.175456876367
1011	1011	346.506890558641	120.262640441643	671.417905951421	513.768843386897
1012	1012	348.739143135482	133.844191594332	677.995365504502	511.906244341937
1013	1013	342.201915962188	135.549355851672	670.25669788379	537.493479420946
1014	1014	349.318223173073	144.503658579161	663.848482133799	513.636972621592
1015	1015	344.053836983506	152.80822669623	676.252644380027	523.689577109242
1016	1016	342.748270537385	139.934909622006	672.073898158778	480.940748048312
1017	1017	341.899515383543	151.768339874289	675.0396980181	524.646172035001
1018	1018	338.282827475172	140.5662059457	668.925085009664	535.673130717619
1019	1019	345.163509167007	167.026462533898	672.771387818238	542.547776283197
1020	1020	340.23267900418	141.711875164026	672.543918907777	521.928111262895
1021	1021	345.472961996661	140.168067554217	671.482868438302	509.874212791045
1022	1022	344.988507317787	143.415166044287	674.686151964815	533.954694674831
1023	1023	344.138122878954	150.776799847326	671.478914483135	498.15050849332
1024	1024	347.44131975791	102.195412316643	673.767390599744	531.134628490082
1025	1025	347.136346580335	132.827248093399	669.792104992567	536.211445441926
1026	1026	340.085382827949	112.786083503452	667.392268230093	518.365209223407
1027	1027	340.73338512196	138.956905479374	674.684594056593	513.889569697227
1028	1028	341.261043053909	132.696817641169	667.578729621335	532.367720883447
1029	1029	349.323385188615	128.677266440232	669.712101883025	537.176317405515
1030	1030	341.621736135194	125.116774366431	670.580595991782	524.995974148003
1031	1031	347.049639490977	127.150405492245	672.008611459716	520.26497454724
1032	1032	340.449462823816	139.445850157833	674.413521747606	526.166731606745
1033	1033	342.885550919901	123.095612730148	669.325577526763	536.471179713454
1034	1034	343.914676693071	123.622129203905	671.694069452325	509.436291121274
1035	1035	344.96266148868	121.089459037299	673.065053300999	518.530095819852
1036	1036	343.574406466081	126.522603429717	673.834511633984	537.366259808729
1037	1037	345.741262436155	110.041334070873	671.836108094539	514.718542509492
1038	1038	342.233064675673	133.848463417616	670.507615944748	535.622209305935
1039	1039	337.775893039722	112.342292981797	677.821317702663	509.493601471196
1040	1040	346.832834401246	131.010099842161	671.063737672712	522.814322917366
1041	1041	343.875051535905	137.206661204108	677.473069199903	526.066756814576
1042	1042	343.979198324345	146.569600899788	673.032999365824	530.271087576025
1043	1043	347.19355697515	170.98946545342	666.501343155434	526.783729076599
1044	1044	343.199406827867	116.674257103451	671.500085608002	505.318389370816
1045	1045	342.470576740005	105.643517621992	666.800061914388	535.634312090185
1046	1046	340.687471550877	149.336696552577	670.450884106944	538.698526407357
1047	1047	343.200997090415	122.233268395064	673.902719526629	506.066343266176
1048	1048	345.654301321087	150.259148001056	676.653854659815	513.698015670737
1049	1049	345.024314610586	95.3151523644293	672.843760440672	520.758333587265
1050	1050	341.372793115227	117.662313165595	672.95251087405	533.152982289069
1051	1051	344.944758447275	128.068591722664	673.71132846445	520.349794801062
1052	1052	346.318993698425	141.740560354035	674.128174939872	535.679929368898
1053	1053	341.771685352122	134.804267399775	668.741275056274	519.306256404789
1054	1054	343.379477899332	128.08849804556	671.292537148943	542.887440748807
1055	1055	340.123803082778	141.624704783812	672.028368587761	522.850211029873
1056	1056	344.596960992855	115.82212691327	677.80077956352	523.293713648249
1057	1057	343.879818079391	146.000253612611	669.525807009076	523.982536012695
1058	1058	344.090924526101	128.761018921863	673.972037519244	497.036325673877
1059	1059	344.356875919107	123.144795827781	670.771256980736	504.728924477757
1060	1060	345.776203771823	115.880042515816	676.610015800788	495.51844026587
1061	1061	345.403305334823	128.528369307381	674.59723714966	496.22028777217
1062	1062	345.029591355571	119.779382122721	668.253018646762	503.70064969505
1063	1063	344.790299036004	131.678274009072	670.793160334626	516.799955337351
1064	1064	346.436204706756	105.752165660573	670.409086142211	544.209140066215
1065	1065	341.758609119993	144.900762642521	672.819957966195	518.940373793946
1066	1066	344.66068682244	126.888260946754	673.313446834742	552.057959750529
1067	1067	349.807162080401	146.178551956031	673.984989473162	544.751750699475
1068	1068	347.103638506747	130.848548276445	669.029499636235	527.628262869884
1069	1069	338.572491742151	137.879054749162	668.544627851032	512.778676266538
1070	1070	344.930092182967	114.656524314121	672.085882135665	538.959303761126
1071	1071	342.54197286097	144.749362492164	670.935852376683	528.401424953593
1072	1072	344.725708262903	130.01265618412	676.561950572504	518.779109571134
1073	1073	345.606512145959	157.209595625205	673.674328151769	514.319885947646
1074	1074	345.106683924023	133.459243674299	668.629999244736	522.983362745476
1075	1075	341.772083604902	116.519479945746	674.398620653863	506.206958515649
1076	1076	347.679804322161	137.94800818079	672.845280236374	513.629719675674
1077	1077	344.664744811444	143.3841350524	672.089318449861	510.234743128191
1078	1078	339.707594741556	136.869803212223	663.52101252482	515.928892029419
1079	1079	346.511898811242	143.196156476093	673.178182029444	502.19538832476
1080	1080	348.374998357247	151.36489950681	673.703592530368	496.665186172552
1081	1081	346.962289371836	119.724906355169	668.017007172858	519.510257501766
1082	1082	340.254769356649	135.983182496106	672.960328264616	503.004338424703
1083	1083	339.276488287066	152.368228830612	671.055832102219	515.577305824612
1084	1084	347.177789743432	120.424357122722	672.603948224798	517.404088860024
1085	1085	345.231858586206	149.3704906184	675.438752626036	517.284743329415
1086	1086	343.37406773034	118.211769616835	676.393908727203	544.485901708623
1087	1087	341.004209115889	123.466145582844	669.11871303266	539.549260685939
1088	1088	343.335261376602	121.61108566594	670.450123452887	514.469109593968
1089	1089	347.025396083187	142.786526097201	668.471529159368	542.104794935048
1090	1090	348.802037681503	99.4350508006586	672.004209224941	527.152054719661
1091	1091	345.120073057561	150.654160086856	672.781456017565	502.859688911064
1092	1092	348.415034967796	133.534610345618	667.696248362101	493.059577119856
1093	1093	341.996336485728	140.883697564826	673.007305941674	540.983521724759
1094	1094	344.796593253371	140.172043480932	668.425885751584	520.34129362749
1095	1095	341.943715647054	123.125038715874	672.135527239094	525.426312952813
1096	1096	344.683645937123	136.810316634747	677.288683006176	540.582315609546
1097	1097	340.599739978268	122.942288928092	673.619839065587	504.769001288663
1098	1098	338.599320401584	140.534534017228	668.313807405434	510.158807535908
1099	1099	347.045949508599	100.359883324801	665.280656082979	500.267442606945
1100	1100	341.186435359801	139.176844244276	667.625889046328	536.949200231101
1101	1101	349.729002614555	137.443458184658	668.411002972509	516.560716731006
1102	1102	341.884107529777	117.757887254608	674.42077997286	509.039260946431
1103	1103	340.82840140806	107.878312266203	673.488712720977	522.506632662451
1104	1104	345.045274700032	117.766522925818	674.084821237224	484.943395782565
1105	1105	341.120190951408	147.105752839061	672.591048413447	552.25781357023
1106	1106	339.954631826761	123.603937864038	672.905697505731	519.329981605807
1107	1107	339.624733726563	119.761368564925	666.278072434321	542.209465266477
1108	1108	340.23230493073	117.907274844455	674.596103915889	507.738908642696
1109	1109	342.668166625597	105.287991540803	676.638547312381	502.100141746796
1110	1110	343.770685856352	150.117543014598	671.002172702997	533.797201643821
1111	1111	339.353717704588	143.349427111885	668.830534305182	540.988905676941
1112	1112	340.227552917628	126.975379000485	670.230222049968	526.424498591011
1113	1113	341.203053887958	110.772567602187	673.700146899471	527.947801522198
1114	1114	348.375901729916	105.343909601641	675.300907500148	525.586627010185
1115	1115	346.812794592893	114.559621074184	668.674573613989	528.833519538377
1116	1116	344.536303316884	148.584573787286	673.15993704311	503.715188635976
1117	1117	343.803274009756	109.386311507137	673.62821793531	519.250377265612
1118	1118	348.069303524762	136.516774822898	669.631837669175	527.539365678405
1119	1119	347.215623018313	125.424627498819	672.935736232872	507.632504745832
1120	1120	341.658060742217	130.456164470621	670.853477281975	539.590429270338
1121	1121	341.157980718274	121.144955188472	672.486309875775	510.875700885403
1122	1122	341.368420157746	141.237462874442	677.155392731396	512.398041010941
1123	1123	336.732296995959	125.319647594967	671.849301013222	500.633218719409
1124	1124	340.966295579031	68.4821421420609	672.599736381494	526.765527308241
1125	1125	345.998319892521	129.946826246282	671.378879029365	511.79199423084
1126	1126	352.737337910319	151.824553153315	671.442491026247	515.487088119405
1127	1127	345.600897619975	150.559090991579	671.896127964374	524.688112144545
1128	1128	347.18752619732	137.042728928887	674.41510000558	508.737309779889
1129	1129	341.531287116292	126.601074772799	672.941272533652	517.675503603973
1130	1130	353.113921782032	119.748129384541	672.09719178117	515.746503372042
1131	1131	341.736469114118	110.574425271517	669.242368609147	540.468781125006
1132	1132	341.03538017249	125.985227266557	668.377454773154	517.316520843136
1133	1133	340.424337246283	123.436969874153	676.482430506097	506.730160311273
1134	1134	346.109960833609	97.6163224696789	673.443611683166	549.993327880843
1135	1135	344.468000339429	118.138345196959	668.942673533821	508.51484705255
1136	1136	343.154627154859	121.873871725974	675.942936612647	491.874332000296
1137	1137	336.536203193937	133.655829134288	671.655487805205	508.895708596805
1138	1138	344.820299392935	106.352707917743	676.450146610057	509.424031286981
1139	1139	346.474623206266	130.166925575987	673.647911912986	538.612694857624
1140	1140	348.189300659064	114.407740889735	669.536345147245	522.398723984288
1141	1141	347.371024835027	118.274209742386	669.308601718436	540.957526204071
1142	1142	341.778821201334	131.536612950585	669.42901975756	530.10051034615
1143	1143	343.222704424316	137.51606486525	670.09371736299	521.884695570495
1144	1144	338.676259971294	125.173793934832	668.72891967221	499.856688770286
1145	1145	342.36393276205	146.917024920158	668.772047225931	503.564546065266
1146	1146	336.866231577882	133.137780343825	672.19048769911	528.767409145107
1147	1147	340.390814751081	114.329143818761	677.362996646991	523.578679876627
1148	1148	341.793276902909	128.398712287893	667.860589987908	518.206617367903
1149	1149	341.03855821728	113.835287739105	674.96178686797	517.680988625927
1150	1150	345.954717476117	146.611257509317	673.669274295467	539.090381367004
1151	1151	344.715911164022	133.399929095156	667.344555174576	496.674657794894
1152	1152	339.623927773232	97.9834999537165	674.787763513166	466.930038663902
1153	1153	340.884586931788	130.57114297466	675.907658794944	524.281957635204
1154	1154	349.456784869363	112.718332929077	670.735039420898	532.614985431846
1155	1155	340.856298540562	134.878942518029	674.684925884415	488.230398270664
1156	1156	344.61527899534	109.415387791459	672.008633670348	528.514832507835
1157	1157	337.31202923323	151.137648526468	673.657424421238	520.341824140484
1158	1158	348.013164575131	126.068025147682	671.361026509289	490.355476437002
1159	1159	341.572987147293	141.159565981236	671.543590421406	520.271379305846
1160	1160	343.468449829777	118.833016612724	673.438910445786	501.270180495391
1161	1161	345.898670706407	128.236032518936	669.531125952459	508.300294742231
1162	1162	344.322930480582	130.176622669071	666.72585289096	514.66620404957
1163	1163	343.03876861634	131.868604377347	671.228083311937	508.470301809876
1164	1164	343.23829671448	129.263247507247	675.238826671232	526.131918161572
1165	1165	347.839003081438	127.6772718484	672.274264967102	495.512177928903
1166	1166	343.72702082201	127.994857908486	671.586830188798	531.641792129737
1167	1167	340.023862120276	156.994845547889	668.807784482829	500.225926734902
1168	1168	349.465711867678	122.326373510828	673.128715945742	536.68428554571
1169	1169	338.710608205084	136.560580998988	670.449925775375	545.162366738964
1170	1170	345.777026359716	126.88364086094	672.221708141083	530.742173820754
1171	1171	346.829737155025	134.798160968406	666.941305854922	532.389257549182
1172	1172	346.134739270973	139.399988170037	674.397253410065	532.594812183151
1173	1173	340.237203661367	157.206240633423	677.27239186569	526.604058428182
1174	1174	340.082794809682	113.266857277189	677.597859845774	540.417450171903
1175	1175	341.742267719316	139.377736691204	672.053016308706	518.638641656554
1176	1176	342.952893559487	153.801603052358	673.806887756769	511.976027537936
1177	1177	340.873414807081	124.22542524567	669.875686980846	514.96677868638
1178	1178	343.183156796472	136.284049450791	671.316358490311	520.365756501928
1179	1179	344.923885871472	128.877342531371	670.157167182317	541.442938178247
1180	1180	345.983489800011	101.775940239143	673.121395257354	542.005628187135
1181	1181	341.943963257373	134.031555380098	672.122885103074	516.758596929853
1182	1182	340.822559704703	99.8365501940602	669.270991039535	477.423314904345
1183	1183	345.114829847886	111.559278816742	675.761565845496	550.86714919593
1184	1184	345.294210399653	139.40451605971	672.091150083768	503.456642935315
1185	1185	343.769982364138	115.956927004862	670.857717452045	511.097884988462
1186	1186	341.006432711086	160.603797283905	674.326594046089	518.071872658844
1187	1187	346.107459424202	140.17240199569	666.26914796299	512.518074286794
1188	1188	342.502765639207	152.959749586821	675.551826964848	516.108527610461
1189	1189	344.625257531408	142.022914389224	670.812068959581	532.643681711504
1190	1190	344.279387788419	127.154925647477	672.336446908568	506.988910192404
1191	1191	347.31162995114	113.097052344477	670.990562168326	505.027936376371
1192	1192	348.867416063762	125.812117024388	663.8578592196	523.517874871887
1193	1193	341.736992522466	132.530267105679	666.77621282363	521.876900203372
1194	1194	340.486079506755	126.075467129842	676.829084275355	550.693927826977
1195	1195	343.840128307634	100.296312095007	671.311613218732	494.947899940327
1196	1196	344.345823241693	123.508480491109	670.663296042115	504.837522729982
1197	1197	344.27560998224	137.687401428796	673.136425610966	524.443432606318
1198	1198	344.384230089752	104.557566118695	674.585253151949	520.257410834713
1199	1199	344.334077702095	133.208150214616	669.487446809924	520.585846238847
1200	1200	340.390596364376	156.713225629159	673.434364706167	524.844304986862
1201	1201	342.774911407658	121.8102127544	667.864889841469	548.186181966411
1202	1202	339.462247384885	117.180509661425	674.961132281202	496.395177788735
1203	1203	348.169452467186	137.161911608296	674.597269653322	537.017630773145
1204	1204	342.786521277157	137.410586066789	672.824280179431	513.108997653805
1205	1205	349.732229329332	115.792361146027	672.068126064638	551.852361876948
1206	1206	340.691620464075	128.461259299708	673.880952507985	535.174626759479
1207	1207	344.067220635049	131.829615401431	672.972332298867	508.221942985713
1208	1208	341.654943860619	143.877144941825	673.509758711339	532.805451653039
1209	1209	342.892134192922	110.733166667232	672.226664327515	494.044130558778
1210	1210	343.920843649463	129.171112324383	681.340952953364	529.387692413886
1211	1211	349.662610053933	113.924752324794	667.757946653824	533.989373712379
1212	1212	340.114965691856	148.30365101783	670.53722052853	533.980938459638
1213	1213	342.14242606007	130.721662080831	677.766790897237	552.046388758693
1214	1214	343.079513980238	164.960481142378	674.405361318134	545.898243261164
1215	1215	345.581553568763	150.066078312742	676.206390112274	535.591456845896
1216	1216	347.672300410094	135.061890154629	677.553919996128	524.074533187133
1217	1217	343.272356817978	154.866403706205	670.965751841803	526.666594108354
1218	1218	340.875513003997	138.339532911353	668.686654053128	538.152019912169
1219	1219	342.230861149409	130.646741701527	664.533561278941	525.770345699236
1220	1220	350.536154444188	131.333207507692	677.761921865488	490.549445625428
1221	1221	340.047998398869	103.870492986751	668.518021664898	498.457179880028
1222	1222	344.106858609269	122.601472522775	674.132128615966	539.445170616186
1223	1223	342.173370255731	126.613851007298	670.945890450533	527.616885921091
1224	1224	344.45521396077	145.221854264311	672.68269980007	513.509550506973
1225	1225	346.238135801561	147.875980147359	666.965808466825	535.124981724461
1226	1226	342.333717671622	128.199029370968	675.382128417144	501.627214203075
1227	1227	342.474021887171	120.625495422326	672.800365701961	535.061339654725
1228	1228	342.030667583869	126.168316521834	674.039285518663	535.482529253243
1229	1229	345.573845230939	141.488864492486	672.002671151643	505.564967166108
1230	1230	338.11448825666	110.015742673493	678.661925825231	546.079980265989
1231	1231	345.766594824195	133.388679956913	671.826150786605	514.442379622569
1232	1232	338.88370961175	103.512720201554	673.04015793801	564.214387291078
1233	1233	346.768680243741	107.616464732788	676.244683539744	554.297789445964
1234	1234	344.959273663076	100.467413849288	666.986407935499	498.941174940061
1235	1235	346.48277879269	106.349998979268	672.365243561798	501.369516079516
1236	1236	341.199981542424	123.493291751399	672.468417303223	554.425884088844
1237	1237	340.478555074608	119.208530430381	670.657032055487	515.245729531169
1238	1238	345.509680733602	127.885985126784	672.322360938506	517.344267029904
1239	1239	339.248996798504	135.407920701973	670.865381467607	514.870563782074
1240	1240	348.800245631645	112.066346812022	672.486175400449	507.309383701724
1241	1241	341.170177267802	145.10880325931	667.63149393348	532.988184553455
1242	1242	343.281237548599	121.222424925999	671.585543923181	525.676267947825
1243	1243	348.691828301548	115.862080690469	672.14126035639	524.523877710193
1244	1244	342.700434452334	121.163355956097	673.279027773516	554.698084892183
1245	1245	342.90551950318	135.885254507226	674.182393829537	561.48344251555
1246	1246	341.284242794851	95.3566629145161	672.317097637135	523.674527320393
1247	1247	344.133365888616	129.916012229378	671.904559567895	519.947798611082
1248	1248	341.751764874088	123.716187812352	675.989383848482	525.424215093271
1249	1249	340.179675553579	141.964998229144	669.632142529684	523.469357803918
1250	1250	346.812980703532	137.530279080832	670.736244946271	516.358608782761
1251	1251	343.640432024559	136.446282379959	671.110788917146	529.415279282192
1252	1252	343.563780184504	86.5943383842121	670.811737720015	527.988871815823
1253	1253	345.581712229244	124.51213972468	673.496114756535	528.40024968558
1254	1254	344.311152742571	146.068123388275	673.100826695285	524.359926170746
1255	1255	342.746990371806	126.590897920876	671.244867273391	507.516270410337
1256	1256	345.406849418643	116.726061763746	671.145394780821	539.522887115277
1257	1257	340.569138710676	125.484318021179	667.263534834693	517.944574633382
1258	1258	342.693482591663	136.171350928603	671.490225296188	544.060365839066
1259	1259	344.343593981761	130.159842527344	677.88921949562	500.371827387825
1260	1260	339.560826818373	123.554177317638	673.937160622985	555.01861569024
1261	1261	343.52358290715	162.744146208634	670.8994293876	507.186157784745
1262	1262	340.398857279184	148.112832273783	674.792395656293	518.267499477947
1263	1263	340.274479205074	111.579863998686	667.327711546453	498.178787098714
1264	1264	347.696639705489	135.161979316355	668.691033120936	536.173897227141
1265	1265	343.196125046227	136.591234062564	674.84538833916	535.501548362057
1266	1266	348.533745280488	105.486071652715	671.103813535976	533.785443277747
1267	1267	344.66609006359	100.262011589015	673.453653853758	524.5581693929
1268	1268	345.467038050677	141.648955605868	667.669144773124	497.808293494991
1269	1269	344.956505551868	126.901691717942	668.582951800511	529.150508446528
1270	1270	341.473243229634	118.959729730978	672.373251941594	535.544898216354
1271	1271	345.45846389029	122.125066656476	670.309837557488	482.882529841256
1272	1272	340.626286261844	124.006271455003	671.521138955382	520.625848765199
1273	1273	343.613703068732	138.846649195053	674.070137060799	527.272398862666
1274	1274	345.531693199585	124.194429557749	677.498608713948	483.869420150895
1275	1275	340.551181854354	124.343736230292	669.783853713562	514.700710561701
1276	1276	346.232124297699	152.927765828312	672.281099427862	546.476111769201
1277	1277	339.115005261369	151.069973872264	677.924771678455	535.647489974566
1278	1278	348.286876646955	115.507221136632	671.866003965436	507.170551936342
1279	1279	343.89277350271	127.950936515072	671.824597893538	524.391670206381
1280	1280	348.331258334287	106.413959455262	667.810805353562	533.647607641579
1281	1281	348.0360809456	122.701278181381	677.54988141743	512.315098780741
1282	1282	346.267870285099	182.838951922751	670.38626785935	498.666437319745
1283	1283	341.933750632811	121.570952480092	668.04289940871	525.901700621024
1284	1284	346.000193367439	104.454497882302	674.322633326782	517.967729340566
1285	1285	343.411673929308	130.83646416081	669.714929349103	492.294502261821
1286	1286	345.485559986054	136.930892761366	673.096356959968	525.14682944808
1287	1287	348.737658177118	152.793258995442	668.625428092935	512.378240106684
1288	1288	343.193929335627	156.666213649851	670.377978723101	549.365753562526
1289	1289	345.557259082011	131.80627406515	673.710351328531	532.281815277581
1290	1290	342.065596699759	132.880761922432	668.524452529319	529.590396740673
1291	1291	343.367616517916	135.099896199911	670.35230841635	526.045878920006
1292	1292	339.267944381511	111.085940977903	668.749012948034	504.676816278094
1293	1293	344.606683081658	136.827214348464	673.040389063545	521.605387789619
1294	1294	347.053646727254	134.115996930107	675.279497914503	513.79761354403
1295	1295	342.54499992647	144.389484796228	672.268790752278	519.582615999705
1296	1296	342.678440145737	119.163287310451	668.37199209789	527.64332275928
1297	1297	352.603540805526	142.783065580784	669.737216987948	529.390063547033
1298	1298	342.652111873394	135.881345187887	670.359142111788	524.663862720197
1299	1299	348.3744585577	150.437031533867	667.196320918234	498.59499025997
1300	1300	347.257720187639	129.789057469993	671.825873904387	535.525017147806
1301	1301	342.374753482131	132.333203539603	668.741746889575	527.449248641855
1302	1302	342.902266452796	136.921211445762	671.310518183748	545.88800870067
1303	1303	344.774227182686	85.6995640032445	669.198527757217	465.673780511309
1304	1304	344.600566398289	159.214842149863	673.974337389356	566.107006333853
1305	1305	343.028481554374	111.632779239809	672.06430198562	524.370038979217
1306	1306	345.726553157055	134.75391763875	677.11626161063	536.614063167305
1307	1307	341.245590560919	118.963897674429	674.101027886184	533.84061154543
1308	1308	343.020606505273	149.099661104689	669.744287711094	502.743652547739
1309	1309	347.658826639308	106.911388560276	672.715066475786	559.232858166682
1310	1310	345.772378359497	144.870578726366	673.784927213367	526.256907006547
1311	1311	345.761981096559	134.135842255341	675.272466564444	519.952461586267
1312	1312	345.507998498709	152.440144131489	667.258846573851	492.031253136797
1313	1313	340.376797368388	113.97876813625	672.556155559366	524.488804013263
1314	1314	343.824699045397	111.263931745715	669.973151997328	498.422362825459
1315	1315	345.670654635819	134.553501901109	673.988956890666	517.460484203277
1316	1316	339.577641347888	118.673683940258	669.676893459735	528.386910615274
1317	1317	342.163499493029	127.595600899437	673.779655292047	501.310204950185
1318	1318	345.04115157569	152.992577944945	670.112084327173	556.710029853315
1319	1319	351.326786063637	123.849450312004	671.499936356558	540.469220603483
1320	1320	344.212216470036	137.281742502211	673.781994301595	517.872276195716
1321	1321	350.812390686762	121.902776375628	672.444230238461	515.758148323901
1322	1322	345.5000634387	121.607024966915	674.114489684374	520.210432611064
1323	1323	343.170818310098	138.944145512171	672.080736491318	530.495258184565
1324	1324	342.623686084019	132.910458545184	674.190539441603	500.900123528605
1325	1325	346.503855428198	141.074671040938	669.099621784916	518.610084209771
1326	1326	344.120570174744	157.581991295708	673.003389255611	539.75143401788
1327	1327	345.922574977841	139.977299641748	674.570014334914	507.042638014953
1328	1328	343.192903495239	119.697466834658	670.332727677613	533.240219335684
1329	1329	343.632217910056	108.911862600844	670.859917058075	556.614768409446
1330	1330	340.949770678351	153.993939167469	670.576755561549	552.26157461752
1331	1331	345.900361579258	146.319763931564	668.850613611241	528.944025326575
1332	1332	343.17975567535	143.259321236551	673.645864671065	507.419830336502
1333	1333	348.588794995458	151.964568356603	672.797024457891	518.260728136046
1334	1334	343.23089221532	153.13300487615	671.70733315402	503.373763711269
1335	1335	343.634258457587	117.987698833731	672.523196941635	526.94167024586
1336	1336	341.63715615811	98.2783435367625	678.772505005747	523.702137461288
1337	1337	343.102824297109	128.270285734886	672.556737471687	540.288192829385
1338	1338	347.699908568008	141.077110105575	670.568772446949	515.443632880802
1339	1339	341.636479461699	121.734157976094	668.989153813948	532.345256306379
1340	1340	340.975929689362	99.7114582467324	671.432855837725	531.303613394196
1341	1341	339.51254963036	112.941223704922	669.343337087435	516.701224801037
1342	1342	342.286086367079	157.615872283891	671.942452436429	520.358426876145
1343	1343	346.926189130641	138.526908112254	672.183820456773	505.759189772032
1344	1344	344.061708736782	110.404099420205	670.227311239594	516.890521184054
1345	1345	345.078029296134	124.938856053113	679.852408019346	510.015505519019
1346	1346	346.736516182155	135.622957867915	668.554858067006	512.073005732133
1347	1347	345.156742292526	137.711565554313	669.0485591314	501.339988535729
1348	1348	342.594827990595	145.193272678644	671.964641482483	529.881673957779
1349	1349	345.828948354023	130.827474174057	671.959938587805	530.41622527759
1350	1350	344.007354827185	121.271099009588	674.631792690534	535.239182722959
1351	1351	343.291497130708	135.732865857718	676.173010602601	534.441971980722
1352	1352	346.386511336397	140.548481633206	675.840657515267	520.301643439192
1353	1353	342.589364918395	151.751650221729	672.86672732498	517.644843170319
1354	1354	347.348898982831	130.394021783013	675.448345797949	506.786767639451
1355	1355	344.122935502726	135.833871083838	671.388360332685	514.810022006631
1356	1356	341.023549326731	146.498672173907	677.573030041026	531.655920396688
1357	1357	346.536898514283	124.121342426553	675.66785114669	508.201879495558
1358	1358	344.814187135487	125.263858343508	674.059565802916	492.612762185485
1359	1359	341.73564834964	122.453750719885	674.262132487177	523.134654921654
1360	1360	346.809777606179	118.182850953603	670.514432080638	518.45673100757
1361	1361	345.223752875259	158.875952623414	673.770763401541	519.249837940243
1362	1362	349.154824250811	113.716346657928	672.728068809469	512.786797229289
1363	1363	350.06268641639	128.40366529591	675.490531654632	532.383887664615
1364	1364	341.615613850508	114.343116795174	676.946646175065	514.426731404693
1365	1365	351.907109117165	127.6268747885	674.307352796899	538.584085064672
1366	1366	342.037955452514	119.030152230346	673.53640978412	498.375530128673
1367	1367	337.230669813076	127.92951402547	672.999472301996	548.899501237954
1368	1368	345.344203120716	158.637959148619	668.261476492032	547.204145044812
1369	1369	346.574888528	107.025097837914	666.453536793942	496.56168058047
1370	1370	347.029074326207	144.312184122387	671.543020940559	544.488248774767
1371	1371	345.68340728407	91.6388234784478	675.416552937803	494.41486377258
1372	1372	348.934532292902	146.419431655503	675.081656304922	502.627112198807
1373	1373	346.111980981471	150.826173964425	668.58101624203	520.011609785121
1374	1374	344.720454555567	143.414798167659	673.919560223897	529.980472616402
1375	1375	348.440043076801	144.149816308644	667.550160400279	532.545720572838
1376	1376	341.115362116603	137.24352897521	676.414850426164	504.629819916266
1377	1377	339.631438741968	136.292853607997	673.794998342114	527.084888539336
1378	1378	343.687062215923	145.053807634112	673.174030095059	500.592361484217
1379	1379	348.066863381136	133.438486853266	665.833638674728	516.31493296133
1380	1380	343.053148282441	146.74047565829	677.205247088299	528.678976907657
1381	1381	339.431113882766	118.901036291893	670.746337697607	510.569636925848
1382	1382	346.011347829787	129.434286202227	671.2604126408	528.888441111659
1383	1383	343.636297968483	141.020502792838	676.941025282704	542.140102340995
1384	1384	347.113421742737	152.066613043382	674.749903075183	539.597357104789
1385	1385	341.951621981882	121.07352914909	673.648184336456	530.42308641859
1386	1386	346.078268263511	124.506716194621	670.207294208962	529.197058719477
1387	1387	344.102613576508	148.892454294349	667.26039601017	547.232140925544
1388	1388	349.705963580098	138.976084058927	669.317943516487	462.241595686437
1389	1389	345.518292133264	102.850301302533	670.104624749556	527.727384117412
1390	1390	343.661094046851	116.880046533364	668.091560634978	527.354996279332
1391	1391	345.058686116952	124.430330682124	670.050655713914	541.507978616124
1392	1392	341.313031555198	153.164125965602	673.99781899138	506.85196483206
1393	1393	343.120870278889	118.882226108754	677.23008415016	512.84186425479
1394	1394	348.338568272745	138.018107426291	676.293286263407	529.641754540321
1395	1395	347.395987944805	133.170805541081	672.953819510687	526.083971919618
1396	1396	342.904601509267	136.770333058352	671.862106079218	519.046966554481
1397	1397	345.13741486997	124.734641712842	668.441410706104	529.566361922723
1398	1398	347.013745451457	137.644847164193	673.949719535573	515.124274145257
1399	1399	336.244016645626	143.100679375846	674.720249432376	554.314226250467
1400	1400	348.031614870044	138.304308818382	675.525962123604	507.149786682812
1401	1401	345.203858120587	139.796924517779	664.750655217017	528.896700262516
1402	1402	343.935255207512	128.544214219548	672.562169971504	510.696202354508
1403	1403	343.385689259376	134.555312593077	666.491982579641	513.082907541081
1404	1404	341.234355494755	109.760670916636	675.06246617664	527.064697641581
1405	1405	341.889650485854	135.980930194694	670.154921325484	537.363140881653
1406	1406	345.324468894309	133.167817387837	672.955341486393	506.24310658556
1407	1407	339.147914434866	119.627800723268	671.501339006645	529.354296670373
1408	1408	344.336736388257	122.506305237379	672.135542056166	535.019360060773
1409	1409	346.298116427649	141.103520739914	669.148016253046	524.118493650924
1410	1410	345.330665631509	117.67955823425	675.961114681386	524.184654731684
1411	1411	343.476636475291	121.308675608352	679.389672019555	523.722294029796
1412	1412	344.994354037647	139.061587448628	672.217638030595	508.632513635192
1413	1413	344.07765362754	149.957903096039	669.811895483632	537.232205135594
1414	1414	344.840447848056	162.040020373022	674.517518329765	542.319640197756
1415	1415	342.149082685854	127.48270682367	676.085414395829	526.613744788888
1416	1416	346.397067791442	150.596180902415	678.336526228012	501.238895634714
1417	1417	341.982245259315	101.322671959227	672.144317919828	539.430397066175
1418	1418	343.390912896682	138.950256870256	665.834962531894	488.762870209632
1419	1419	340.165268276052	120.817175814279	674.157540041513	495.182806706983
1420	1420	349.199011369058	117.383487040931	672.351310624113	524.421690920762
1421	1421	344.117045749731	150.589962050107	667.559530317312	524.524710007447
1422	1422	341.644994871792	119.795442741075	673.88179707707	521.698494584669
1423	1423	346.772216224663	136.028783599023	674.558181918987	501.943388567431
1424	1424	337.90363904223	140.0202478074	675.876486446032	530.298786460894
1425	1425	347.120089455448	118.127961560693	671.88641850748	537.589464933502
1426	1426	345.003390282377	125.422482158769	671.984176818027	509.222387426491
1427	1427	342.306620760427	109.62521014893	672.413855184111	515.654187749056
1428	1428	342.631878124567	139.598534326274	671.960552981455	525.972416955462
1429	1429	340.669756612783	122.748685905209	671.429452415882	545.541214010666
1430	1430	346.252035534666	133.373324721918	668.248231177688	493.21488936928
1431	1431	345.535579850241	154.594991540832	671.619077682704	487.288849638099
1432	1432	343.668132610715	139.259459152167	675.818487397684	480.25189102867
1433	1433	349.226902378105	126.94122341475	672.912721632437	556.069765999879
1434	1434	343.68029178137	119.768600882211	675.614688838163	522.228832615245
1435	1435	348.407842651544	142.976124990451	671.014346802539	519.164135054776
1436	1436	342.395450532147	134.309021722177	669.841075917722	528.231079356435
1437	1437	343.688482106169	127.193287629539	669.785729741855	531.950975448106
1438	1438	346.445874045269	137.166162983156	669.560622902904	514.719808401937
1439	1439	344.480371920379	140.821556657086	672.928819617663	563.357140447962
1440	1440	340.359808102033	134.615385913172	673.333705317315	514.03922061754
1441	1441	339.906177856684	110.737633733321	670.789745316985	530.339918869141
1442	1442	346.309879887361	147.920320795328	674.532149227071	517.263798385538
1443	1443	351.536155488043	152.328888294931	676.4986600216	492.994435542717
1444	1444	342.317630846659	132.992695167835	667.383316555297	514.377777843615
1445	1445	345.829790734014	124.221626464193	674.14616008428	513.680829379806
1446	1446	342.20148047482	159.314178911215	673.545775165192	512.872513517135
1447	1447	345.26972729856	152.845320949006	675.628180960425	488.076200319652
1448	1448	340.056829413144	144.723831636006	667.417050403311	522.899932916047
1449	1449	341.961332780624	125.583084623638	672.624050116927	531.034864403116
1450	1450	345.185589095526	107.607364795265	670.703665461392	553.690172932303
1451	1451	343.256626347542	85.818851491722	668.627458750045	521.259310675146
1452	1452	347.270424877644	111.356704488761	671.80021491747	539.573382128278
1453	1453	348.731398334597	117.575438441571	674.564566204189	537.665515440671
1454	1454	343.760710099875	140.700297451792	667.724698884608	540.607067361721
1455	1455	349.586763762819	134.864987985509	670.893051505104	536.191189887902
1456	1456	341.364658671115	128.684386390601	668.802015563815	501.179306158308
1457	1457	346.93614031764	132.331278325221	671.895499489475	547.933687958296
1458	1458	344.787377374757	99.6882873629698	670.107620149029	521.578509830134
1459	1459	350.215903354564	128.929490640497	675.11352409293	536.016498839316
1460	1460	349.689562888871	151.809681461333	669.741502432982	505.329638864608
1461	1461	350.488014802035	122.89632423871	668.400740742753	534.570291639217
1462	1462	347.668127288215	137.114238592449	677.746830387556	508.984661682373
1463	1463	339.906737056217	124.352607786026	668.109454024576	547.899160442026
1464	1464	341.638948098465	113.224424840631	669.837730948458	529.3653314038
1465	1465	346.484033925615	111.523721646154	676.167445254231	517.827602016184
1466	1466	339.90446501152	133.719463035505	672.279656758374	503.826017812259
1467	1467	341.301773590127	143.570927304443	673.922339709672	530.767645430972
1468	1468	344.69379708268	143.273977108562	669.60944435828	529.776926427821
1469	1469	344.078425481291	129.674171655507	671.071969102511	503.272232569906
1470	1470	344.444935621682	141.135338286586	668.805534946185	521.986908821242
1471	1471	340.413144719801	143.796828588443	671.517173559193	516.768310745853
1472	1472	343.852883439158	126.290827283987	667.689794330396	528.869544939051
1473	1473	340.88168617439	139.558315125558	672.625042512797	512.083331151399
1474	1474	339.894227578274	113.681342006898	670.468618799666	517.845673375487
1475	1475	343.47440590437	115.457862929561	673.114748403022	516.947845047135
1476	1476	342.260960856814	117.515769135609	676.998485818869	498.032004650781
1477	1477	347.167010348983	136.805826037257	671.479859824721	523.454460540958
1478	1478	346.39100235277	134.550678193297	672.507063046415	523.168268407704
1479	1479	345.015693381192	111.161198540673	667.870195245967	509.399644907812
1480	1480	336.859216951592	127.200833113486	670.475483383018	514.470918390239
1481	1481	350.672346520228	120.468422173818	674.174363270492	496.563432601298
1482	1482	339.115911166941	154.168063828587	673.249459329532	533.541530099661
1483	1483	341.44534778282	132.380088171401	677.012687160534	524.747639327804
1484	1484	343.525418702422	114.183766730206	672.171667041415	520.848534284157
1485	1485	344.218179828596	151.165475707879	667.345346841127	552.694543424848
1486	1486	348.638317255064	152.199497648932	667.722951051091	524.115638775921
1487	1487	346.356057340552	152.049873699403	669.069590626268	529.791322578354
1488	1488	348.162702972747	139.201414119326	669.868534275902	564.888318701522
1489	1489	346.145146141493	133.798558116276	673.355285129037	529.491340170699
1490	1490	341.633841738937	144.942139706022	673.748702507615	504.627288901407
1491	1491	347.476407946056	144.600210615071	674.847547725244	507.295508018096
1492	1492	338.952161171664	122.493529433763	673.579944467948	519.855887841639
1493	1493	339.157134484226	104.790274063148	668.404095890964	530.735919148519
1494	1494	351.019210784191	157.405214086583	669.923067101387	543.034260533978
1495	1495	346.336867509915	135.744472687388	671.200122831142	557.178771508657
1496	1496	335.564408046566	90.2293003171138	667.398513966204	495.909414546232
1497	1497	343.720878922383	125.102159994984	674.450100007647	535.773011537112
1498	1498	343.814512584116	147.634011158031	670.840695087916	510.961428246722
1499	1499	348.292879881041	120.037305342104	667.666974343418	527.944759332732
1500	1500	342.399324989954	124.69201768596	676.514810777501	520.9432799231
1501	1501	341.511676812269	114.812306643556	677.556115769879	530.235605183666
1502	1502	348.241641955981	120.460732153054	675.399211699935	520.226419155837
1503	1503	339.659675642832	163.746260058553	674.664328493634	527.455280398771
1504	1504	342.029594720809	127.804960510405	674.07545700077	530.488399954989
1505	1505	346.992477510524	132.718932793031	673.400554554172	523.422216849134
1506	1506	352.525060127054	169.158334646751	667.474051484592	537.998718276177
1507	1507	340.212554245512	126.342257588688	675.80436705315	516.638916542176
1508	1508	347.559519691787	121.789440614954	676.042768975553	506.37357872398
1509	1509	342.023823874541	157.072919598401	665.547574505527	492.089424867843
1510	1510	347.768885805107	154.410649006434	681.014474819659	543.354373808675
1511	1511	346.272305965819	95.3874276769958	671.313065745097	534.586066307612
1512	1512	347.048486460946	133.309389947189	667.945105561842	488.376012259628
1513	1513	348.276936399836	146.253608928754	668.726557837121	519.652249068042
1514	1514	340.346692328976	133.330677407288	674.350186503523	516.38481734877
1515	1515	342.002973545384	163.055992969672	672.206344333254	502.038823994262
1516	1516	345.520313270339	120.835061034377	671.18626144952	526.835551758612
1517	1517	345.854408204369	151.648009001106	672.971851856521	512.22079700856
1518	1518	343.442163663653	136.375304912247	670.574803177761	535.669745642619
1519	1519	342.65610414751	132.580687257322	671.478431087657	513.422409904155
1520	1520	344.006869854183	132.524304072545	668.193961786982	537.542845405386
1521	1521	342.720762698026	144.148148631733	673.400508550668	507.72636644541
1522	1522	349.666087959245	111.33831611926	673.14856667544	506.221177833863
1523	1523	344.036080925494	115.026235277367	668.460641912482	535.043672351069
1524	1524	347.479903299187	128.67961041435	668.9730694355	513.238394081987
1525	1525	348.648366471684	142.775111321359	674.163488189909	541.387019076884
1526	1526	342.846169560085	119.968075755811	670.970538529876	529.634452778543
1527	1527	344.539170979963	126.686108335346	674.368547112673	507.418828636424
1528	1528	341.460954921353	118.511252336081	676.053380820945	531.511257550336
1529	1529	340.780884152488	122.964692786125	668.48670148578	502.940326105207
1530	1530	342.568517777918	123.459352740545	672.151572916609	532.15443793936
1531	1531	342.47172378042	148.408116752227	664.850489367689	536.865689888559
1532	1532	340.250977910739	138.898008286206	668.000675854883	515.307863149588
1533	1533	340.374564604194	107.880505031751	671.450176529405	537.072191720642
1534	1534	341.274283321772	147.852248007103	674.536280427859	536.432102100218
1535	1535	343.086060774488	156.504394425024	673.845101138871	539.58014255866
1536	1536	345.103614303016	124.585538613861	669.956905736234	521.162116576112
1537	1537	341.260318240242	130.248364531586	672.790269339857	533.02846593651
1538	1538	341.592556684162	108.92475856212	671.526965361381	527.953940443892
1539	1539	340.924936224823	106.65778138167	671.339672058054	509.819145667983
1540	1540	345.317049976662	151.485013804097	675.992569256279	507.578289046305
1541	1541	341.810985546049	128.308621089699	670.843922707053	517.795737934395
1542	1542	345.497009565053	125.73956890661	673.175334133549	502.695540991816
1543	1543	344.637949890247	116.458475931758	669.107774100306	502.926073148912
1544	1544	346.700758342405	134.685002071211	670.249100381255	525.981886424775
1545	1545	350.045232836413	122.766987219106	665.716071504228	535.398504210424
1546	1546	339.717526000623	132.627181209983	671.945078030234	515.112853038901
1547	1547	348.105379734844	131.894833128979	669.584451610793	502.316075213894
1548	1548	341.982708331259	143.159026712037	670.812509816154	540.659944095876
1549	1549	340.149260873717	124.752893173833	672.756833650512	522.143908106246
1550	1550	340.492788854837	126.156713309532	670.546271517576	500.794997770624
1551	1551	342.005643048349	134.539510546045	668.195164359717	530.439490619445
1552	1552	346.065433056485	147.916372041911	669.04627101122	517.662174320828
1553	1553	345.635291765912	151.617951424815	672.779875499424	510.27213138402
1554	1554	343.654343782292	135.562781859406	674.806124200087	544.448832521169
1555	1555	345.781318047038	117.336761264327	675.756276086263	521.830697774335
1556	1556	343.296319869009	108.805940817388	672.214399018824	527.000778680852
1557	1557	342.643540025998	117.780057863343	672.69047968825	516.894366236053
1558	1558	348.202020945474	137.788996862766	672.418063339107	496.291682852724
1559	1559	341.651306705909	130.778213077867	668.168437985503	511.024317865533
1560	1560	343.906601259498	151.305871864919	666.553925472288	533.758249865426
1561	1561	342.197879734095	178.026153902654	669.706281681565	537.662827398102
1562	1562	339.703963162464	110.332931501104	674.736527675136	532.392115727171
1563	1563	338.185133174436	124.512488499633	671.532852450489	535.551793789382
1564	1564	343.610292464789	118.411535378885	670.522940488999	506.532655568053
1565	1565	348.315514897188	125.096948191327	675.282441140445	529.102562666867
1566	1566	339.843779181931	121.335384223071	677.816156768161	528.267816734362
1567	1567	344.09364201627	147.050600339332	673.474586479934	521.302242068847
1568	1568	344.26546484868	100.786515308876	669.447151494825	530.146083689491
1569	1569	342.783675232857	129.770913727152	669.248333428965	509.78459935879
1570	1570	339.054553085304	113.433096077631	674.39858067868	536.349114804602
1571	1571	346.33997106812	140.246532374995	672.573419526303	537.650962750347
1572	1572	343.090576477024	98.1066711610359	677.294780186638	559.069065004531
1573	1573	342.335809858999	142.716776244147	669.74437029584	501.61417846355
1574	1574	341.676285450849	117.540635225246	675.63837867639	546.72775284331
1575	1575	346.23866323477	135.072553855911	669.814419217663	543.965228294207
1576	1576	343.257556861663	123.08938296595	665.270353237066	526.650290606809
1577	1577	345.928133491554	131.570137871121	670.266643692739	511.446601570935
1578	1578	342.80989955066	111.996191654778	670.25914000157	530.84095025655
1579	1579	338.695469990368	125.429989147209	675.456764284731	521.233742067689
1580	1580	346.918033228186	170.938343689328	666.023216646752	518.531712430771
1581	1581	347.54187401272	128.379630365925	668.011998285265	533.529591223414
1582	1582	345.465961348681	146.531757500023	670.756195389203	508.680618488318
1583	1583	348.314617645525	141.004362586629	672.05916701158	509.5965418351
1584	1584	343.768476333083	120.338946599666	671.200604412861	533.095285044447
1585	1585	340.03172618414	132.42449765817	667.072863529755	511.130999114787
1586	1586	343.349570804174	154.972177906012	673.821852535252	534.911301858509
1587	1587	341.351341442551	115.708330264374	667.485371626791	513.209321267068
1588	1588	339.513642893217	86.3543132358724	674.316192429157	534.258178977022
1589	1589	342.715084919914	148.927343995367	670.872080464559	502.508544261404
1590	1590	350.391835544382	130.870814344147	674.714251284846	529.793193301033
1591	1591	339.541618181276	137.349508261821	676.008146555178	514.873236119261
1592	1592	342.814142191001	142.931437140095	670.847617652094	501.250356840889
1593	1593	339.499388115704	94.121159673831	669.308438043888	522.748447718655
1594	1594	348.677640801333	123.143341721951	673.304923550999	539.921421301828
1595	1595	339.729096675186	143.724024771883	672.390543997466	551.319654835692
1596	1596	344.216212627795	105.415182054249	676.830048930054	517.336887304091
1597	1597	340.668830903994	106.867929519622	668.98615517655	522.11431036921
1598	1598	339.825247878653	112.457170251598	671.182488665541	523.78575523036
1599	1599	344.118731715051	129.076592151696	674.192825338068	519.898860369133
1600	1600	343.510200980375	145.994614763943	675.081984521802	545.866537131023
1601	1601	346.006825708412	125.699956413598	667.484143979876	509.62857147467
1602	1602	347.928887407192	114.364544075894	676.712535976438	543.067542576477
1603	1603	341.082915675612	157.849801161076	671.875152597274	549.940132213985
1604	1604	350.153019637132	128.950649025664	669.001008063788	506.317494451317
1605	1605	341.004679065867	129.725873810175	676.778635341357	508.147149516449
1606	1606	341.19906151386	128.902407446977	671.202360066876	534.052842586633
1607	1607	344.749127065991	131.115139277015	667.635453449256	492.007916504386
1608	1608	344.463398669423	154.925936417575	667.181489942149	513.961338809151
1609	1609	346.584404097829	137.357212522805	673.181894853197	552.86033787398
1610	1610	342.896177423873	132.277445297908	668.532446908432	538.410332113597
1611	1611	346.390172723251	141.416026609298	670.871151373066	504.544569902597
1612	1612	348.919487191467	126.249697101001	674.012714351036	530.303656880723
1613	1613	339.342345552762	132.074424740086	669.145138903564	531.830931862771
1614	1614	339.198985874352	138.060572536862	672.954301704426	528.712190533271
1615	1615	344.790290985112	145.950193669672	669.89450218952	508.53075565728
1616	1616	348.108769965265	137.234413572493	670.734786374824	486.970606970099
1617	1617	344.568615966543	138.50642944969	673.411825025214	502.873978957885
1618	1618	345.594944136303	130.756451850686	678.412709947344	529.012968356048
1619	1619	342.612639290024	119.391221623129	671.734886957151	497.108294502547
1620	1620	343.393017602716	136.11329609372	671.522958251487	511.734229079162
1621	1621	347.068014843043	141.186708869547	666.73552233135	533.581887482293
1622	1622	342.17269111616	104.036847838206	673.148706555501	515.840611457622
1623	1623	346.57766566507	173.422017618536	673.724152072446	506.706804755249
1624	1624	339.96952002873	142.379759397026	671.892059529232	553.431461599111
1625	1625	341.867301035195	139.502689811981	672.276144212294	514.015226348073
1626	1626	344.950110274352	141.41530614065	671.937495287047	527.528057013291
1627	1627	341.549971331057	137.905944248524	677.354402626557	477.620911238585
1628	1628	341.966892596601	118.800807781583	672.067036810468	508.592607317406
1629	1629	340.135082482313	153.103119738703	671.434887056629	510.793380464237
1630	1630	345.325026769667	136.680173559494	671.633879344093	510.252458821072
1631	1631	346.161837933382	146.334308768893	671.845810085657	538.773479150098
1632	1632	341.742634514526	66.9420159187502	671.748270333056	544.939469146719
1633	1633	345.262365203008	148.135588142388	676.471622224902	527.765134066094
1634	1634	348.166953942219	161.198801568946	672.826195202221	540.187480403465
1635	1635	345.095184658314	148.959110447744	669.398705993847	516.019420149698
1636	1636	346.860722653225	148.997631596549	669.800565034912	512.194019223568
1637	1637	341.670689540678	139.10864821732	675.108435258285	501.923918500026
1638	1638	343.371562639048	131.814597721492	674.07861030058	497.99853905906
1639	1639	338.959244896329	124.197658342171	673.551487246393	513.025005771723
1640	1640	340.811520145194	149.708014280091	672.049375616326	522.390463689341
1641	1641	344.037847484919	118.7595443305	671.495580385786	520.035196058271
1642	1642	342.709116775226	110.810113892404	669.872126928032	502.908858899891
1643	1643	344.129703014418	123.344997497908	673.361401295134	516.512652390772
1644	1644	341.870711790437	143.610599333458	670.37197057566	531.591004032576
1645	1645	340.417288389881	150.56295349174	670.446251369052	526.385409771259
1646	1646	344.224362347589	130.898493726198	660.297028148829	550.659807665148
1647	1647	342.222999782056	113.125934883067	671.851779355669	525.188269951593
1648	1648	338.137716579211	132.445770232084	672.932784429256	514.629061966703
1649	1649	345.060567797063	126.600091826379	673.449670643038	538.226258921551
1650	1650	344.295892706618	121.488500317062	671.027473036683	527.56310578715
1651	1651	336.420847823075	118.379820396623	672.845361674426	517.253075093087
1652	1652	345.325060590629	125.409102294463	672.598986555272	505.932377382376
1653	1653	342.388758075762	116.205338430934	671.633173904889	515.950296776917
1654	1654	342.467679916616	146.928358836476	669.341781528617	504.464950776232
1655	1655	342.990200231139	114.312992792273	667.576605143859	536.009385196151
1656	1656	342.851434143848	150.965242131903	674.329882371359	506.701227312727
1657	1657	343.387680149447	132.110390738005	668.902726939477	529.054742623825
1658	1658	349.80283555568	146.556244386349	678.015226521366	528.365155101095
1659	1659	347.054456838445	139.608108364462	679.493759642467	525.081903529179
1660	1660	345.40278679958	157.2822114421	670.574839418152	485.840078038734
1661	1661	348.122496530776	153.737530468646	671.554737515679	497.667154220816
1662	1662	341.331016226174	146.662418887144	671.195069208957	548.801174824362
1663	1663	345.034687013881	148.292420798949	668.180704694359	540.547631192399
1664	1664	341.873987372366	135.720774536954	677.179230532398	564.037127026873
1665	1665	350.950724692388	107.764172385782	672.530318137346	534.936731892157
1666	1666	344.630630506742	137.939017878887	670.601049019802	518.132226468191
1667	1667	342.32579159731	85.5321867316338	674.487847777602	521.978431844694
1668	1668	341.250872750202	106.5622199801	675.546975980289	521.492913122664
1669	1669	342.925111974097	136.225203113501	670.014353480417	524.093303483496
1670	1670	346.234407578158	155.838001428899	669.924314117331	533.184746733152
1671	1671	345.739111555284	115.669560430993	673.275682161983	509.846588242428
1672	1672	343.581260884922	168.635838688555	675.92264457341	524.201147299598
1673	1673	346.166877914192	90.3398929767153	670.70124380113	536.2520194846
1674	1674	346.018237509709	128.595727689898	672.069479802062	508.980654631515
1675	1675	349.996617048433	117.318286329548	667.189075628309	512.729591146231
1676	1676	343.134824063326	116.861042477277	669.017030769636	539.503347926621
1677	1677	350.886391967074	143.841455367971	671.973870905028	509.307362241922
1678	1678	341.935492045969	129.45303340876	667.00001687806	520.682576186556
1679	1679	341.683746402005	111.865746353043	668.82465793092	532.727276788717
1680	1680	348.584025228035	122.723820826263	672.261098100252	514.035395022508
1681	1681	345.852358862217	120.400360177999	677.073327443957	514.368500817348
1682	1682	343.772860520112	104.550687426278	669.349114825088	528.31976036592
1683	1683	343.34767659163	96.8741369639274	670.586639944367	530.692296687857
1684	1684	345.659674669728	115.259246604061	674.706165547159	518.921783206296
1685	1685	344.307621368671	145.57785303313	672.172529294497	546.651227898314
1686	1686	342.8564683744	141.471015372881	668.015652277778	498.925589882916
1687	1687	346.468868631487	115.33904111276	667.811649779532	517.997920585945
1688	1688	341.492676370987	125.281113333857	671.069122673836	555.238932409102
1689	1689	341.86411851433	128.944020235467	677.173462908205	554.591897226013
1690	1690	346.835385472545	107.701213914676	674.606802959002	522.151073741543
1691	1691	344.826511000148	136.515326296226	674.12151082807	488.192356041996
1692	1692	345.553896972306	106.564398312854	666.302414793813	508.439323275852
1693	1693	346.86928438014	119.493855462933	671.530831509372	494.175084754534
1694	1694	342.723826145688	114.632793816398	675.371642789948	531.765931072344
1695	1695	340.649594310658	129.842649470504	672.956891814501	523.957034038036
1696	1696	341.765985920845	126.323923741216	682.056671473443	507.125536737374
1697	1697	350.197288325823	152.643797730466	665.341425166641	511.480154611473
1698	1698	343.633274334317	136.280739652897	674.015014245449	498.080975810678
1699	1699	341.726613754244	117.059420544183	677.206839890256	506.453027812174
1700	1700	345.714330533409	124.093680964572	675.86862503619	525.112719342594
1701	1701	343.816215904341	123.049066559741	672.031552823472	528.572341889096
1702	1702	341.187753505289	111.831135205429	674.911459093537	550.988682863001
1703	1703	340.827957932102	123.967309928891	670.978362602352	512.734384772554
1704	1704	344.389235484316	115.196103114006	671.76854967746	498.260582020558
1705	1705	342.748515650234	145.286809252403	676.315084706701	537.291306559901
1706	1706	345.188803473893	149.412489013634	667.855130977249	497.116214440069
1707	1707	346.482845399394	111.604916752387	667.9466971612	518.497965420497
1708	1708	343.218067666035	113.888364739348	673.116999113353	533.890234366623
1709	1709	343.899301284102	102.347485753618	673.150188006108	542.480124629687
1710	1710	344.619296723205	135.247609472388	667.948510764455	532.82072089771
1711	1711	345.584856622619	139.226165329859	669.799434767998	536.975360724368
1712	1712	343.142084106229	145.48448233491	659.925080572946	531.69792551149
1713	1713	342.015290796003	137.53577539634	672.3255833589	530.506906828636
1714	1714	343.576896195806	121.056128628288	674.437993917393	526.725075670064
1715	1715	347.418762124732	122.734669005244	672.55925104979	499.52619997581
1716	1716	344.329415703535	79.0465328423973	673.347793526075	508.490482867339
1717	1717	336.343201526105	149.447263449138	676.804393715501	524.275305397137
1718	1718	345.184063911994	142.588527918947	672.311447497326	530.692864283333
1719	1719	344.516654217264	111.286968036238	671.066537601723	496.764656549245
1720	1720	341.591175285901	141.392195796796	676.210894382763	524.090828965701
1721	1721	342.877996554154	162.46457783713	672.090039801403	501.025487618695
1722	1722	344.992535380657	147.689362107714	673.429923332633	509.434750929354
1723	1723	338.97232797336	120.569862499491	669.461704217156	516.11724607587
1724	1724	340.432538092598	124.603774401574	675.212003327211	536.664789545472
1725	1725	345.625405336582	121.480118272523	671.822556812421	542.313031442664
1726	1726	345.865115997867	150.772882006271	667.714580319952	513.712656726086
1727	1727	346.592363879067	143.047001875004	673.352934781587	546.650124541048
1728	1728	343.511556160577	135.232541350815	669.62724769782	542.743751956637
1729	1729	349.110003044837	144.970714792853	668.323618490946	515.465774941827
1730	1730	343.260222155422	119.745261246189	666.871788788241	538.870113809064
1731	1731	342.280717555983	158.303682896117	674.746443622447	534.719078845769
1732	1732	347.022823717356	129.91829463086	671.04957114712	495.316763746206
1733	1733	341.216234033769	111.2707668344	672.493360535784	503.230814068753
1734	1734	344.316261675945	147.476265486828	670.173863008329	534.937859145727
1735	1735	344.468718400416	112.308119068495	672.466757074618	515.512757943996
1736	1736	346.675669247213	147.040661354387	673.875502202898	501.020899167245
1737	1737	343.27345023101	108.594187886941	673.803171971064	522.249425208958
1738	1738	345.968084287632	129.178332035655	671.601698085776	547.775324653044
1739	1739	342.030754546711	113.727161947729	674.07656285053	556.346598694044
1740	1740	343.064274209919	151.580173734954	675.197933612212	552.608218554145
1741	1741	339.329313892101	142.987772669057	675.344661485969	537.651259893738
1742	1742	346.586939183881	121.478573074993	670.84836608671	508.423530534416
1743	1743	341.088868367344	136.033809003614	672.878600073659	516.003312770418
1744	1744	340.52957524833	133.438913265228	667.75666281112	548.722044206597
1745	1745	341.959368125911	111.448728559942	665.689447015902	499.062396758619
1746	1746	346.6361567495	132.952262662958	671.686965155892	533.582744131335
1747	1747	345.140207227189	112.070476620583	676.421058584389	520.247950257135
1748	1748	345.930818197325	121.837514015494	672.340527113169	511.318409663633
1749	1749	343.458972685485	111.016711730824	666.915058109602	506.844431964129
1750	1750	346.039010087156	143.503278569015	675.857387512047	537.42224831466
1751	1751	340.407488676802	135.735670652798	677.446600782794	552.041816865413
1752	1752	341.17037166409	156.854024696575	672.891067148253	506.711560430761
1753	1753	346.26238504285	123.477551753681	675.087266002716	526.797091520353
1754	1754	340.118336300244	130.258786170226	673.573850878595	496.177537991526
1755	1755	345.183168706357	126.765096479231	671.394997892847	505.710986578467
1756	1756	339.835262258603	108.439862257285	673.284983926688	529.340562261739
1757	1757	344.058782546856	129.12445807788	669.222436587991	516.430270263565
1758	1758	345.875574991077	125.128581115624	669.805636353087	524.109227331441
1759	1759	339.346040887292	105.481378368276	669.623027810851	504.225030156796
1760	1760	345.303277707627	137.017587387297	673.921247527884	524.515379266161
1761	1761	343.553964173488	144.598121545365	668.456951005979	497.979758295638
1762	1762	339.983329483851	143.757472717017	670.115427319406	517.881227163128
1763	1763	346.276491754866	110.910415035044	672.735649257941	553.269297322374
1764	1764	344.35926563104	115.465426637435	671.089832200888	497.57117259966
1765	1765	343.199962947952	118.187294367501	672.754256405375	506.522709207238
1766	1766	347.716081947694	146.808312871498	674.830917274265	510.226667787769
1767	1767	344.743317999589	135.717568442923	667.893138156607	558.62834668054
1768	1768	346.877461198763	107.697497543271	672.186967745843	521.125950765356
1769	1769	343.714889004673	135.562732975722	673.749115833823	518.188307717562
1770	1770	338.828803304732	132.84609915864	672.991327654599	553.837936845558
1771	1771	345.048868521092	131.508037832419	669.531940600399	538.528025510346
1772	1772	341.327157184115	109.103868287837	673.314251760877	500.578536779387
1773	1773	342.218521179271	136.566312099576	667.311646857886	541.276127480632
1774	1774	347.976499845762	158.508038043749	672.068224048845	535.835533406026
1775	1775	344.355617561668	137.284284765565	669.557179179933	547.193304366425
1776	1776	343.202301492451	174.361598933041	670.439223874122	524.656913470386
1777	1777	347.793820715404	149.775800631228	678.033674856604	516.049555896186
1778	1778	342.346246902946	115.046641643678	676.844943083309	497.028059138859
1779	1779	344.666963768464	139.922838821408	670.180706118071	497.606415126601
1780	1780	345.441440775545	140.300339486366	669.824838887225	523.511188029714
1781	1781	346.185999123878	152.998902955129	672.457935786112	523.865396164316
1782	1782	342.538011540516	112.832368069892	669.43463678271	551.556680723755
1783	1783	341.970526418114	111.485746974963	673.60706628618	537.569582451756
1784	1784	342.255451659239	105.670999915685	674.349875408155	519.438204403254
1785	1785	338.74114505623	142.524602695598	674.027566171359	507.657146751239
1786	1786	339.810199766918	140.849095521549	670.918903160952	527.492437018287
1787	1787	344.530088427982	154.989714474583	674.087277205961	510.342901169751
1788	1788	341.365532535336	149.528220536499	674.833928663054	520.14245764016
1789	1789	351.390552902477	136.68269018588	671.562728895714	553.657820855442
1790	1790	343.353003172986	121.478066012361	677.681462097137	543.299163838798
1791	1791	339.713967067277	111.715896480053	670.5796525755	531.639489173731
1792	1792	342.974986660781	132.095445003992	669.293091162834	513.331745049693
1793	1793	341.509291374438	128.303247876121	673.835466391221	517.315009912612
1794	1794	344.943014567076	154.502777496598	667.989983218524	516.057305293822
1795	1795	344.792349405568	155.324655697187	675.185182245791	501.14506137927
1796	1796	345.929278067947	128.741616048236	672.138725129785	536.899610702444
1797	1797	340.598337130758	135.243494342591	675.085760264704	506.654928546839
1798	1798	342.571413288556	154.073901300385	673.375290237856	527.140940822144
1799	1799	345.77553020496	128.888893311409	671.030603492766	491.350940389839
1800	1800	342.858584319134	114.309467553672	663.663438873905	505.61187816545
1801	1801	344.023662223674	135.248073706023	675.566987190156	514.064200558981
1802	1802	345.162322692966	139.590116914459	680.532951068093	540.067872740852
1803	1803	346.032864256581	163.220846011924	669.39176306686	543.38940326946
1804	1804	344.150984226619	149.601321839149	666.971224598826	545.589148569368
1805	1805	345.084678106335	150.12425384155	668.485077169229	511.495220096259
1806	1806	344.646757555827	112.910462318189	676.901586688808	532.971048188528
1807	1807	338.341136406679	137.515415865784	677.666151138326	532.822042238985
1808	1808	343.988579104649	135.885140389357	670.086183658047	517.591448445532
1809	1809	345.988714154415	118.881230961559	667.75631897816	491.035039578688
1810	1810	341.001512732588	151.996561722105	671.459629240928	499.426551231526
1811	1811	341.098436265166	129.43301423907	667.113637341205	502.057890813606
1812	1812	337.005200850207	138.698721311448	670.325829812777	510.037327005259
1813	1813	342.302858290542	133.884066152767	670.826696971185	511.190523118486
1814	1814	340.447080708104	137.920727389443	673.56478925177	543.777477298958
1815	1815	349.617337806278	104.338294920945	676.012891818658	516.694182435805
1816	1816	345.126374111368	133.026985513883	672.893260767092	515.547749240131
1817	1817	336.793301243741	132.206854676629	673.233095141742	524.841627800846
1818	1818	343.526853772615	136.729815851358	672.68207534015	496.25476080375
1819	1819	344.377152015039	144.66206799865	672.32219634939	506.519804477964
1820	1820	343.017210220459	139.024197761438	670.189298844316	519.370348704533
1821	1821	345.56316363974	135.221504773489	669.855671288604	522.177806393259
1822	1822	344.747760491806	99.9497832214577	674.070409838566	524.258768283485
1823	1823	340.825792868538	143.426836929757	674.670075368836	524.979939122159
1824	1824	339.023875240517	125.355593120608	677.304673232711	531.69671511646
1825	1825	343.597717803821	98.6602426159228	676.242528066993	522.521675170073
1826	1826	346.530303715162	128.351645535131	673.53014115179	488.966841408396
1827	1827	352.14623443857	125.293901586159	677.462970454822	528.714230755661
1828	1828	346.287229129181	155.010759478602	673.576569709412	517.852007946274
1829	1829	343.605457764259	130.042918416639	675.453037491431	516.609060252364
1830	1830	345.033888068175	120.110842933562	676.604625113466	536.897689688576
1831	1831	342.298558130299	125.713937193937	671.31831895882	517.849164348969
1832	1832	344.176951123386	126.712184600168	674.917158146629	516.742574590412
1833	1833	341.746904528956	138.068882594178	669.491632696068	514.568636634418
1834	1834	336.518239385695	160.694570030121	674.188915364701	518.750236685022
1835	1835	341.259207768998	125.469722492481	675.178703210646	509.748151759937
1836	1836	343.13276180994	133.245750561401	669.53970068242	528.828689438559
1837	1837	343.860383450948	108.903646500059	672.85937083449	516.360947318892
1838	1838	342.953922612611	154.312303164212	666.558845100759	524.352824187177
1839	1839	345.08156669464	159.050336381257	669.798818541505	547.36509233614
1840	1840	344.874352705002	176.665851290314	669.594876077022	556.16398390945
1841	1841	344.908217188917	113.361292506295	670.792292800035	523.604639796682
1842	1842	339.259414466423	164.642040157106	671.642152844965	553.352329121545
1843	1843	347.269750694696	133.182122431112	672.050043927897	534.672171314754
1844	1844	341.066515417217	151.509164304555	671.336020321102	510.905990308209
1845	1845	346.692812732447	109.737698887223	674.735040361545	536.880507801772
1846	1846	343.743649912919	118.49519696908	673.598973973543	533.022026506249
1847	1847	345.79233360851	133.008461551196	675.826650615153	498.294868161912
1848	1848	341.879967898688	136.528756473906	674.152902557143	540.946572755399
1849	1849	344.491242600363	134.479813252308	673.798394780107	558.121021909645
1850	1850	341.03860396931	135.18660668497	671.700328662936	503.978720171335
1851	1851	349.882651940365	125.565539078729	674.520913760052	522.440797808855
1852	1852	342.659446330701	143.342725809469	671.185171444622	520.19298987404
1853	1853	341.764422050007	152.604744533874	677.821285649715	491.421968372675
1854	1854	343.745594405042	139.876634835026	669.689460753081	518.190863784115
1855	1855	342.98430294464	133.260357302733	668.868036703183	520.86856694815
1856	1856	346.996869509618	120.34926572826	673.907352148698	527.353754029539
1857	1857	341.708729911017	123.031913764055	672.654773995002	525.571655257233
1858	1858	342.401586025802	122.050458313599	676.327962546454	486.865373864896
1859	1859	347.404827386228	163.227849021171	668.485369237912	532.228646412593
1860	1860	341.314811984048	156.558357195858	677.472502599142	489.440798060727
1861	1861	338.983116833732	114.466692925379	675.954904334984	514.618228086529
1862	1862	347.193712411702	104.719602193512	676.24263636353	514.314777566383
1863	1863	340.260159667339	136.821827980565	666.469208499926	495.441725992253
1864	1864	344.514311955168	147.981523476074	671.028615846358	523.688594803861
1865	1865	346.647965926501	124.847039340648	675.219441723248	515.92680393635
1866	1866	344.106848049537	138.895005764229	670.703037926192	539.892710440847
1867	1867	343.138944476394	137.075146544062	671.304747404046	520.933854637394
1868	1868	348.362626200016	115.759694745946	674.844868253217	500.351534477866
1869	1869	343.973088885399	100.706955860154	668.355059776261	534.194597714677
1870	1870	343.445954169177	136.479084738561	675.868648526445	528.111319055327
1871	1871	347.893610861085	129.429793961562	674.843128238422	516.341850696841
1872	1872	343.637281363195	132.928119923917	670.046331355656	483.51657440561
1873	1873	346.272451177283	133.141777893725	673.7668423902	515.243437782704
1874	1874	336.959876891861	124.364344164449	673.295081786134	498.602152179046
1875	1875	342.588827947164	94.5866191299225	675.056274061026	521.621146861097
1876	1876	345.346995596444	161.62394093291	672.076236948098	504.850586708952
1877	1877	346.045628464837	149.241687449113	668.074551443315	505.175721898441
1878	1878	346.297836478447	143.721392532978	671.988901331026	529.180325974582
1879	1879	345.622577313343	108.140937452952	672.735830537628	502.606259658407
1880	1880	349.642709505355	152.98611342955	675.237291192216	519.17742725747
1881	1881	341.818929246002	131.262961153459	672.603251768055	507.454061332166
1882	1882	344.583388800287	127.008869298023	673.317775546991	510.432237639031
1883	1883	347.40138814209	90.8050207600076	670.159039935837	526.641551748337
1884	1884	344.44196107058	133.684961401788	670.69344944421	527.667423430597
1885	1885	340.47326950045	121.591798991103	671.12286961475	489.630315578291
1886	1886	341.046843463086	128.111236562647	674.932798941925	538.177477754956
1887	1887	343.279015231749	116.555004611804	669.675175819266	534.391702887497
1888	1888	344.412678840873	82.5843991875665	675.621490529868	526.250638443627
1889	1889	343.123207109311	117.656111473033	668.869996342885	542.412894392275
1890	1890	335.185007471342	126.696288695106	668.521667792334	540.874325681277
1891	1891	347.740038573191	102.820333793305	674.191007735844	547.317480445451
1892	1892	341.716715615914	123.85041012092	673.240917810275	566.653421256024
1893	1893	344.123146626613	145.437126882399	676.123445642248	524.65837110041
1894	1894	347.749055751749	124.745064206471	671.315912658286	530.75047838281
1895	1895	351.001328600725	121.834698531472	671.276325201715	526.524559487744
1896	1896	342.394188684889	122.169559306455	671.771800052238	512.170938319092
1897	1897	346.0620387403	146.117080610121	671.123390719559	528.172964061255
1898	1898	346.911190748843	133.803956876799	677.091620644265	507.475546355968
1899	1899	349.62914005114	129.056341582757	676.323988769411	468.316784243682
1900	1900	348.27705359499	149.620306189511	675.280386981467	516.427747327412
1901	1901	343.439375437904	130.097313078131	669.193541961261	491.072594852002
1902	1902	346.946431500068	144.833218436317	672.241978711494	546.244137042135
1903	1903	342.000677372331	127.533539151635	669.259724862771	518.42777174353
1904	1904	346.015495703417	135.157421912707	672.695466466807	534.878031437314
1905	1905	341.817900788943	128.128277228114	670.883751815844	503.98289241409
1906	1906	343.268386141198	149.899999444653	672.585860951727	547.484361409131
1907	1907	337.693218461	152.738589003999	674.791916325537	504.685284125782
1908	1908	345.443734186782	101.798347069877	672.457625373626	509.682311960988
1909	1909	350.570412172245	126.251503464828	670.678239215813	489.107468307684
1910	1910	344.082839882978	133.252669592763	673.525835779071	464.84459754704
1911	1911	346.094200680199	125.151512914286	676.094252583262	518.946939351697
1912	1912	344.952731315806	111.406946834638	676.576394036246	523.636835835625
1913	1913	343.546648438501	137.450278201419	670.190644138747	510.630886398679
1914	1914	344.409751672645	132.032909462254	669.851455809357	531.861765386645
1915	1915	346.471249427931	120.431005783077	673.954901644198	523.353096716668
1916	1916	348.871077713353	137.334173261441	671.352571960828	512.420247627272
1917	1917	345.284837697559	147.255678929318	679.652693892652	525.730964792859
1918	1918	341.870157568678	128.775290910707	669.410902321706	524.49391235547
1919	1919	342.714286547414	152.345712796634	664.007424352958	544.780405987141
1920	1920	343.534063594263	107.288025423785	671.845118106138	501.712675676284
1921	1921	344.711776499948	115.475777481924	671.926058342669	533.897086309594
1922	1922	348.054700746287	130.148617723188	670.363892589994	528.868774117465
1923	1923	341.671287427952	115.798668503384	675.096929290008	539.738326298225
1924	1924	344.936888193319	137.683934360803	668.880568923934	516.608956640421
1925	1925	339.403211849831	131.787034645757	671.732074204952	525.428945100144
1926	1926	343.238372680523	140.079909802648	667.37952934714	517.320337901103
1927	1927	345.598363357918	135.26216099544	672.865441049615	524.251150839017
1928	1928	347.046087753438	150.207719714494	677.334682321963	538.010803720588
1929	1929	345.377831574833	160.100148360402	673.460107704129	501.463869642269
1930	1930	343.685824538006	129.901108326982	672.698674803235	497.364696907557
1931	1931	345.52983312972	129.411751746507	673.278130232329	482.447357510469
1932	1932	350.732235407645	146.240262215234	670.903993148581	537.362905272636
1933	1933	345.410679227394	142.847409347692	672.473833477598	562.216051065123
1934	1934	344.483863020577	154.205783004086	668.880831498879	512.703495655846
1935	1935	338.419773258748	156.324590008871	675.32407999597	544.885898893307
1936	1936	346.823456015362	130.124643633836	674.588690970912	504.557002548343
1937	1937	340.201779481045	144.718197633213	667.253294653925	538.122709130911
1938	1938	338.653092573736	107.981156213011	674.877297943037	528.332085120472
1939	1939	342.296139004686	130.286482300034	672.40650164178	515.617937374186
1940	1940	344.827821258106	106.972004945602	675.071229329933	515.29260424941
1941	1941	347.62517654182	109.058127611736	665.514399850147	561.148142898035
1942	1942	342.666536963479	132.184678915153	672.266307994715	501.682267291615
1943	1943	346.085518737015	143.279520975907	672.366688243567	508.173115735838
1944	1944	343.456735733251	126.444740365703	666.874669728109	552.87281459309
1945	1945	339.641527621184	150.714187539215	671.336252681531	516.204976216061
1946	1946	338.138070222502	145.223908648651	668.785861774026	503.248287515454
1947	1947	345.435840772907	130.022824358547	669.123356087229	519.583632300006
1948	1948	341.79888916623	124.618563051168	676.858705382052	502.457113467284
1949	1949	341.839791590414	97.4311449020103	671.62249599797	509.215044085308
1950	1950	342.993569718638	117.221991518222	668.361988090065	576.417841061342
1951	1951	348.180607565265	146.433393480282	669.561354027219	515.764269915433
1952	1952	345.916740957973	142.424713987666	673.066360886756	513.645356654273
1953	1953	345.936405905428	121.231479191382	666.717856796521	512.271160598334
1954	1954	345.488980952127	140.227813131416	670.842892834327	513.207144546641
1955	1955	347.671120090415	107.873754953609	672.102615901131	523.071605455709
1956	1956	340.462264342966	117.589361344725	674.408239452787	520.312267325335
1957	1957	340.57026525658	144.083999908181	670.232450678088	500.978619723325
1958	1958	344.599532699789	150.663286731203	669.937796057004	526.553184976134
1959	1959	341.028899141158	96.2529659233357	669.459032614176	518.089008701645
1960	1960	344.075502434722	140.567138141857	673.201005705567	500.001490634668
1961	1961	340.618862492837	157.310394338084	665.418569620752	517.818132475266
1962	1962	341.785929660086	110.083976707872	672.163668621615	498.538111660951
1963	1963	343.325744232372	141.016000764017	671.762477042316	546.900520890652
1964	1964	340.466259881174	108.249633763388	672.713728804281	504.314803494119
1965	1965	345.302892043069	112.320649517638	677.415270755995	508.837394060773
1966	1966	345.470220292071	150.409719398703	675.122260365629	541.283618058317
1967	1967	341.265578227196	121.965583783534	673.963303788379	526.311045122912
1968	1968	344.963739901378	126.031271338926	672.597553328957	540.524267783179
1969	1969	342.982398091018	142.621183693639	672.687662127502	503.170635815381
1970	1970	340.625165313717	144.12240142511	674.346353437301	490.811265205753
1971	1971	340.685828712882	141.18545807909	669.114290154743	518.808245691205
1972	1972	343.273913554802	135.23600966334	674.096969137986	523.33443386033
1973	1973	339.824829657344	146.400999250304	669.449915564133	543.688765680766
1974	1974	346.461732254609	136.449870696573	670.645346226853	547.681440253751
1975	1975	344.744186430082	144.788092865604	669.8504377453	546.405063570132
1976	1976	342.354307457785	146.630070061609	671.481372706876	511.537319583903
1977	1977	338.011437638576	113.172446267508	667.104326787679	527.559470947787
1978	1978	348.299812001793	136.816221207875	674.717186042176	520.237950807812
1979	1979	342.147929377339	132.535094278539	668.946666026008	540.297673967285
1980	1980	341.187138330977	112.185460973793	670.641377340382	512.392632054788
1981	1981	350.544644606961	152.760961030723	677.893001146174	542.486305094498
1982	1982	343.131221852919	138.456872095758	671.97824469854	497.981936420432
1983	1983	342.558839242626	103.071967725904	675.967883237463	515.87625690835
1984	1984	339.830535610272	127.309437406264	670.819949362639	529.55754759384
1985	1985	340.998284720082	143.516496332391	677.514238926189	510.756568262711
1986	1986	339.035190810442	126.070236023652	673.186714233488	499.679035342205
1987	1987	343.69651472178	131.681273974492	671.724014016096	506.725816752813
1988	1988	341.424695338521	113.492023428494	671.835673567168	517.555825525538
1989	1989	341.41130445901	142.881761599605	671.187289758929	548.306889429703
1990	1990	347.876725547188	146.624609049091	675.860550484098	542.08119682598
1991	1991	342.57833383391	152.600218094098	673.829609834675	491.532269124722
1992	1992	346.518314118827	123.528553051433	669.654127770398	527.097658552875
1993	1993	344.844028854935	131.189233961387	668.464627374547	524.431846584878
1994	1994	348.30082028103	141.787543938048	665.813688268226	522.964598736087
1995	1995	342.353148203169	128.763726669569	674.749422546368	535.513594171829
1996	1996	347.121798807002	146.190110147222	670.093654007347	531.406280038283
1997	1997	342.507544561234	95.0201790825656	671.506325746165	505.811457213705
1998	1998	340.545461012416	117.527652504037	669.589608295224	526.347169565293
1999	1999	346.753548874698	121.489873644089	664.214301434374	521.109402044273
[truncated: 3,001 more rows]
