# Supplementary material for: Hypothetical Outcome Plots Outperform Error Bars and Violin Plots for Inferences about Reliability of Variable Ordering
Source: PLoS One. 2015 Nov 16;10(11):e0142444. doi: 10.1371/journal.pone.0142444 (PMC4646698; doi:10.1371/journal.pone.0142444)
Supplement: S4 File — All experiment interface and visualization stimuli code is available as a zipped file. (ZIP) [file pone.0142444.s004.zip › experiment_code/data/one/32.js]

var results = [[345.018455892985, 339.128760678965, 343.17429482173, 341.269802318523, 338.005146310306, 342.559187539321, 349.191251968845, 341.192543429905, 340.322190339722, 342.331301360598, 343.113242306239, 346.865851874635, 340.661392681503, 345.284802646026, 343.020953185469, 346.398313666213, 342.877013719269, 346.48511441907, 347.263437806629, 344.785881928522, 337.922740777778, 342.534063798871, 346.521351384037, 346.049714388692, 342.613947682204, 346.346089605419, 347.218438986317, 345.597094794803, 341.872516092567, 343.251537698577, 345.820344298181, 345.992264238063, 348.086694294801, 338.570247687256, 343.129765271246, 345.242142432006, 340.731466139924, 343.933867988931, 337.532479949289, 342.942229951093, 340.674632438584, 348.719852720244, 347.020184322097, 345.2083255745, 346.762611480881, 343.980722667509, 339.251930524755, 340.618342523788, 339.231578814443, 346.522351511933, 342.787074263104, 342.362585105998, 343.86716967365, 344.959530070406, 344.320209306003, 342.650074229516, 341.357719497121, 349.051406805436, 342.541654635526, 339.846872245847, 345.107667484326, 341.979581138743, 348.839521262801, 343.055432323675, 344.356135681818, 345.741790194891, 345.875092789645, 335.65738476194, 341.588737605424, 347.381642778119, 342.746116200525, 347.327301917332, 344.607262374076, 346.432965852071, 342.045363289932, 342.36782612081, 346.202984534186, 344.450919517852, 340.776255955123, 342.530089093234, 346.583186854227, 342.968185650862, 345.205909863373, 342.933527984081, 344.49269739468, 349.845695679157, 345.884233277328, 346.486627167643, 347.300134086039, 340.988110696197, 344.476603480571, 347.519822687689, 345.099776981183, 346.033023492402, 343.963775538542, 346.702632805634, 344.71155151947, 342.417722038796, 343.393209559375, 341.556269305412, 342.999645174579, 347.000865536643, 336.462673706229, 347.727462260053, 343.727845468133, 347.815601069561, 345.916383588552, 345.555478090643, 345.500135702746, 339.744465435096, 345.304705490588, 343.195424715537, 349.577311388705, 344.225852719755, 344.814566866629, 343.605444404763, 349.110460661939, 342.779431015232, 342.758945787973, 344.156969273683, 343.972378456402, 345.7237172331, 340.10615467667, 345.547032805677, 343.325443738439, 342.170104476726, 343.932110602709, 342.601952531031, 342.937184926336, 343.856550888632, 346.587670082953, 346.256193374614, 340.545554032004, 346.020656501879, 347.253585281392, 344.618763491333, 338.958094122623, 345.830790390587, 340.211382247546, 346.108293453851, 344.382856972302, 341.839227732668, 345.678062576718, 337.205122279774, 348.576161587624, 346.446252748175, 340.011876253848, 346.546628222643, 346.039029868565, 348.463237832383, 343.97161753266, 342.568477972916, 350.303062969438, 349.481711251147, 346.610453128374, 347.877989310645, 343.322655273141, 341.700596001671, 346.120332725724, 344.295703206121, 343.614553777479, 347.686204085229, 342.922024211471, 343.786471943691, 341.739955773136, 342.336125525811, 346.424586434311, 342.725500366653, 346.438188215727, 346.540800591108, 344.020270022595, 341.63530848767, 346.325538751273, 344.60966071167, 343.230403221386, 346.398441432694, 348.891178393854, 343.646224830983, 346.911961560189, 343.919274864448, 347.050942212094, 344.159323921285, 345.666281789333, 344.541098786014, 339.482466619259, 344.638247187431, 338.631829218656, 340.651380145457, 343.853417686696, 343.19083183948, 343.391793473563, 341.553891094595, 339.649231333554, 342.088047669819, 345.108730691422, 343.137834262638, 341.987144957594, 341.474081009771, 340.685101821534, 341.346469568631, 341.641011866479, 344.76708696294, 347.902873339159, 344.350292968248, 338.855498345755, 346.127775746447, 346.13904157148, 343.78157393864, 345.386915977772, 350.979231853992, 341.230103967024, 341.907090061232, 339.107037703901, 343.201392707366, 343.128934526067, 343.450274969359, 339.722351480246, 347.632768418641, 341.645525950419, 346.954549957621, 346.851340782829, 341.323709634059, 344.988402512419, 345.553297910271, 351.063609674366, 345.961875594384, 345.557542004205, 346.516752820868, 343.94698965429, 344.028083024355, 344.484867214904, 342.637332902008, 343.181331701236, 341.184434360056, 342.527028766003, 345.75767999947, 345.185192854601, 342.046107567388, 336.709076456399, 339.686081959591, 340.477787339055, 340.881694571477, 343.423530957622, 342.613682575211, 341.19034291954, 335.97245665757, 345.110047710739, 347.342716413483, 340.611257613305, 344.996027429473, 341.827840228927, 343.644089752317, 346.944189912309, 342.226838065775, 345.923690283107, 345.352800387108, 346.789698456858, 342.281066233067, 347.559038449548, 343.45750480231, 346.497342712673, 341.516666175889, 344.619520753791, 339.915798782578, 346.700866877731, 340.158946407274, 343.66647218564, 342.279828001043, 344.770001828933, 346.737430649219, 343.215084024603, 341.136658330246, 346.785869208409, 347.652729918479, 343.485315639368, 344.510965397163, 340.167472623235, 353.848919170582, 346.35093498401, 341.655301331297, 345.946412484352, 344.55634345655, 341.663643017872, 341.191227506445, 339.567334999334, 343.281423961334, 346.248948802242, 346.624885112504, 341.740880808579, 344.504302517249, 347.462133332432, 340.302542500892, 351.913562799703, 340.812089212509, 342.904362633433, 349.78746132629, 344.846595694439, 343.308320128038, 342.754626035231, 340.596985284567, 339.008697802372, 344.249086744624, 347.252745830247, 347.961847732326, 343.853620119739, 346.307878315288, 342.809495275364, 340.511136673398, 338.423496223512, 348.906934363157, 347.141211165178, 343.673195705786, 352.270638306947, 342.002806699891, 341.709860812042, 343.58728690885, 345.44451501418, 342.520339655486, 345.301149694092, 346.176118007806, 341.480660816259, 342.269236670693, 343.15784016045, 337.715203679222, 345.782773876173, 344.771714459258, 343.190025674419, 345.318864702747, 352.668143386191, 345.031838406376, 343.873764681526, 338.054387156192, 344.821460655699, 342.070563535038, 342.317674735535, 343.104862540977, 344.386525813361, 340.639177933798, 343.475677373903, 345.652338851435, 339.278001908854, 345.891303742446, 342.537267536943, 338.794066730683, 342.715898345706, 341.489291016357, 347.594895871928, 345.499883297042, 344.331189398584, 345.007750676645, 341.29327139646, 343.522082838905, 341.567848725177, 343.126962370467, 343.642506261856, 346.589051281437, 337.075844570062, 345.025296235396, 348.833931883791, 343.832695991407, 343.327561067621, 347.00310959157, 342.761449024728, 342.919670411001, 347.559632550632, 343.17917230605, 344.45073787324, 344.995204959445, 340.22292939366, 340.323795519772, 349.710110993234, 340.827788325117, 344.278187342048, 339.543766687919, 351.907468684131, 342.439889137436, 347.118688157606, 342.309733234095, 343.15451265078, 340.869972227786, 338.462896854533, 341.305340169349, 345.746438916785, 346.673871264969, 342.109739679525, 342.325381799467, 347.773578661817, 345.788530500168, 349.843474941965, 344.376411628248, 342.934747879271, 340.755581938139, 350.226221072118, 348.079098891177, 348.062856488337, 344.82836432078, 345.726752068948, 339.163515958308, 342.456060661926, 345.292577148413, 345.222688359782, 341.66155919724, 347.756286892231, 349.044584770762, 348.10593002278, 346.154577154895, 344.392828799397, 351.00490345279, 344.148550494994, 339.877636171957, 343.54699819388, 344.99932899243, 342.580865517639, 348.86679114693, 348.058006479844, 343.682920994315, 340.172919946436, 344.200118805725, 342.021602139982, 349.851726075355, 348.133536618223, 340.944947074588, 342.988072710541, 343.572216052237, 347.362049944252, 342.449708479011, 339.465390572966, 343.594391531305, 341.700876834578, 343.583454708984, 343.730663413892, 340.439703513747, 347.978641328129, 342.170459516576, 346.051914373145, 346.639230114706, 340.233452979921, 344.452862230312, 345.40967045628, 338.890241371194, 348.992101696118, 340.676528746141, 341.022593935666, 343.282441911368, 345.906272317895, 349.622499901877, 341.355173672596, 341.146035926305, 344.321179003631, 339.362049222851, 347.55290770666, 345.001248899182, 346.755065784462, 344.33727567809, 347.231446548048, 342.353328122639, 346.995445543076, 341.881413492866, 342.805426534628, 342.315579602927, 342.62887586821, 344.587389218165, 343.886211682102, 345.138871887449, 342.961946943166, 339.587114203904, 342.836794368355, 349.289289165471, 343.540035759389, 349.564972022497, 343.091453874996, 342.22988009922, 341.682590784119, 344.356866218146, 340.485756317626, 348.459163166874, 344.22242516306, 346.139576456263, 344.609731075892, 348.984210308001, 340.535814923168, 346.997998025205, 342.325692177877, 341.545725875536, 348.603728933452, 340.105939618184, 343.55117972392, 346.835658869861, 343.848097646195, 345.70256182345, 341.563440654011, 346.154787581885, 339.113208767125, 346.939465005048, 346.582012720595, 342.450492722845, 345.413048285226, 338.534527253103, 345.152258230325, 346.903896220508, 349.31127890054, 342.498832774069, 347.139055402487, 346.270889565872, 337.364349983909, 342.426770173038, 345.614704694128, 344.171569848228, 340.463460895641, 340.226507450005, 344.507659879654, 347.789136815095, 342.725614523568, 341.583521210422, 340.875225484259, 350.091134784662, 337.648953505511, 349.54067215694, 349.275869504609, 346.867003108562, 348.062243219294, 345.463834341183, 345.183214424953, 346.164769675535, 342.931896397436, 341.372580661554, 345.444790870086, 346.71800284144, 344.580480183728, 344.833125308601, 347.08722082155, 346.918552372186, 339.542602297397, 344.066673591822, 348.648273837016, 343.032592337286, 343.07528965168, 346.365794346413, 344.757759267451, 345.135176328721, 346.042802106091, 339.695820489761, 347.294970160859, 340.323338082275, 345.703465165866, 342.137338079941, 339.741873156863, 342.924980256621, 348.667082179079, 343.595879870793, 345.514632459429, 346.523253172438, 347.200497392632, 340.715548830613, 344.224539578412, 346.636584804967, 340.459258485021, 343.866890716601, 342.702476818515, 344.651787936513, 343.622852648672, 342.895728200389, 341.811492525183, 345.790713397946, 340.278485669422, 341.282755934197, 347.491333301355, 347.965603247675, 341.555181747766, 342.42686075421, 342.130073489815, 344.564131486557, 346.152160978387, 349.983219700533, 346.007609676868, 338.326146865263, 346.922779134518, 341.953638029276, 339.513703501315, 345.587405119021, 346.126127781341, 341.052905229156, 344.73882311891, 349.034193610891, 344.776201019154, 345.815796816174, 346.937975095546, 344.253149777763, 344.136458939418, 343.558270935027, 345.136403883362, 347.978492120164, 345.640094491792, 339.426233997644, 342.520212560004, 347.901738568002, 346.487843226985, 343.665435326955, 344.89788181256, 342.054889587057, 341.845851841823, 345.985316723569, 343.689527531874, 346.465500006179, 343.770130322121, 345.336287251048, 348.267966170662, 345.30473217955, 345.046142767195, 341.58366550586, 347.970574652594, 344.842823093199, 345.413079599114, 343.910039874067, 344.719546727704, 347.08390723284, 347.7492164429, 348.694493375355, 350.501404358576, 341.300618855196, 342.412301948293, 351.165410100159, 343.380782065702, 345.926061702727, 346.138464648133, 342.458501148535, 351.362971188344, 344.213195708305, 346.808109021292, 345.902325032513, 350.674101307141, 346.50183710694, 342.291328110772, 341.785012800318, 347.97929236781, 347.416025690268, 341.756459826051, 344.824078850896, 350.693423100427, 341.272107443195, 343.289171313236, 343.445429102948, 346.327053655785, 344.278320606398, 346.393021745391, 341.732206122899, 346.00365384751, 342.891964197627, 346.533524198199, 348.1035237971, 335.898759856488, 348.515349270697, 341.216712698799, 342.452764832281, 346.672617950747, 343.603036444134, 339.924838864444, 344.550899614151, 344.461380976008, 345.642023599053, 343.71105751752, 348.95556188426, 348.341380287433, 345.491933702999, 344.482316073976, 344.616468256378, 345.991887612329, 337.809220923834, 345.790639851588, 342.842996790114, 344.153708055333, 348.228096237025, 345.546005678474, 345.14061200517, 345.712907560562, 340.356726616199, 346.661108585472, 339.873882782221, 340.494818114125, 347.960311958794, 340.700436933919, 346.996027176523, 340.611014484364, 343.935335935847, 343.236686385672, 346.712126501108, 344.151710364211, 338.658778144925, 343.954921454437, 347.359634547516, 349.504862239807, 343.017192487545, 348.000779766514, 345.703648191999, 345.935235058718, 340.656591334376, 348.159074012741, 342.325905604205, 344.271335266611, 348.109015675279, 343.527017982544, 348.585833057609, 341.141700324261, 338.407218960577, 342.594594011555, 340.997812643748, 345.226368524104, 342.320091801029, 345.280974265716, 350.813666889995, 341.575338921605, 340.317415324231, 343.851174730488, 346.324562770939, 343.842269836906, 344.204753029172, 344.764913148503, 350.375662725776, 343.864056101368, 345.41129814544, 346.4557093506, 344.07876876444, 342.938064395979, 340.177164852974, 350.369873327429, 345.90873699187, 343.160657981361, 347.351329324646, 343.923399942354, 346.915193722698, 343.697272481108, 344.96784084736, 344.680038461012, 344.219568721408, 344.169940826721, 341.611353441229, 345.728471098697, 338.576896581363, 344.384381939675, 341.654558281197, 343.667319124317, 340.797530911628, 336.71144734857, 341.9131705029, 343.26729583175, 343.573068650113, 342.350908906322, 343.969475941662, 340.969048271116, 347.782649803266, 344.581620645905, 343.065547820525, 347.13891763124, 345.87716083467, 342.198107177382, 342.551207491886, 344.509833178314, 341.31141627707, 344.924170427825, 339.076999319863, 340.692912196704, 339.69210549456, 339.725722238721, 341.070979595492, 343.833180922469, 345.729536883883, 341.916552537263, 346.021056598322, 347.254499928923, 338.864388223935, 343.588676111256, 338.654755357822, 340.892553656265, 342.008724549828, 339.663845857421, 338.276973737581, 340.019383531521, 349.793340082046, 341.565975566414, 344.411662515971, 351.503261781995, 341.896823163314, 343.978640076057, 347.254872121816, 346.335199001633, 345.120784306389, 343.784465659514, 343.266934237788, 344.045378111911, 338.939589413087, 339.692437475976, 346.362689587488, 342.891595553428, 344.575685019002, 351.049007297845, 343.774010122129, 346.709756326249, 346.271578725529, 344.457204402033, 342.781853405832, 342.767385967533, 347.802265958139, 342.47107645154, 339.874029698773, 343.616349147276, 345.122772151394, 350.364905061683, 345.183073144513, 343.991514078298, 342.186102137621, 342.517227563682, 343.751846329013, 337.970546876132, 345.707518186417, 342.443309545419, 340.703668602311, 346.530982229574, 344.970504617922, 345.565133464757, 348.283287046315, 343.372667048535, 342.919766383294, 343.672658510747, 344.034850039303, 346.712800066902, 342.623802648355, 340.088002734318, 341.333285068562, 340.527013372284, 343.051290758376, 349.352225977628, 346.966202496151, 340.526344076836, 345.806650395526, 345.448668367411, 348.342924215732, 338.660116348335, 343.233962041163, 347.580044293966, 347.050236464864, 344.076580738795, 344.122642083206, 337.47674202353, 344.353542810746, 338.464048839067, 342.30833679492, 344.16594413625, 346.961196354269, 343.069990421381, 342.510332676537, 340.053776580835, 350.149762904614, 343.848812334026, 342.746577138631, 343.61080164464, 341.603986200538, 344.044427560791, 348.338667240272, 341.032105941316, 340.777811936928, 347.240623222398, 342.843313630204, 342.029681705199, 343.421579710116, 344.46564825154, 344.6321252329, 342.037515221094, 340.22026961759, 349.951088385242, 342.229209080125, 346.516442406337, 342.485301117219, 347.406168522404, 347.188905461472, 349.300997070782, 339.377592111087, 342.620523498188, 346.432065641571, 344.687364173619, 341.543815832111, 341.181222579389, 342.323127559877, 345.82607154103, 340.472613069974, 344.537541083275, 341.598165326622, 343.571801859562, 339.426355477904, 347.997515428609, 344.277555251327, 345.499921316796, 341.553682945077, 346.975250284876, 343.438156432658, 341.314726134395, 344.483035977646, 345.044815336947, 341.95311355244, 343.576090002062, 340.867278378827, 344.542276273236, 344.870322365223, 341.712247349017, 346.656526937205, 342.660992141996, 346.412549833652, 346.494058088146, 343.582363314891, 349.612275715083, 344.819353616581, 339.189623755645, 341.418248846978, 343.448952476919, 343.521126498475, 342.923203702612, 345.219342678606, 340.996679498934, 343.08233427653, 340.635555709792, 341.251519265208, 344.716367055863, 340.119793936655, 341.312812440065, 343.657230290221, 347.813519435421, 345.217391555049, 345.627400860463, 341.85215574795, 345.187782248321, 345.963521407663, 346.476633577521, 338.302788871094, 341.764811545804, 338.695285658917, 342.520900412235, 342.275756898866, 346.758915758157, 343.64896600151, 339.032756582444, 343.950452265036, 342.57925887839, 345.50531098319, 345.480828484922, 340.171439751096, 342.010263913851, 339.664295470097, 347.637887514062, 342.131579951699, 342.84866418368, 345.933860411244, 345.913608714078, 347.408191583688, 345.933091840566, 345.933312994159, 341.733745582301, 341.567663719289, 345.611740507204, 346.639814005516, 337.411989873984, 345.380693291281, 345.899133055317, 347.955624996137, 338.295847345861, 345.477443722573, 348.015999622084, 340.289261441153, 345.473849160955, 344.205640865166, 347.014620161829, 343.409689095344, 343.448363168111, 345.572194600178, 341.860113424481, 340.944991375892, 342.525614428963, 343.098395505883, 343.374255216348, 344.380615662311, 338.668595544162, 345.437483600237, 341.179098723365, 345.641003047418, 342.893108932219, 342.430718068336, 347.949672024773, 349.324552976354, 348.965599518318, 346.417308571883, 340.781347834405, 342.442165556047, 346.073534421583, 350.874186751533, 344.555559502633, 344.248794257997, 347.721721584057, 345.70235250349, 341.907883761914, 344.405137141095, 345.651831253618, 337.941089892338, 345.124189870597, 342.995833118811, 342.8754772245, 346.634687467321, 346.511769500212, 342.561461496085, 341.80127892994, 338.254153830024, 347.53311580285, 343.911106093734, 346.506890558641, 348.739143135482, 342.201915962188, 349.318223173073, 344.053836983506, 342.748270537385, 341.899515383543, 338.282827475172, 345.163509167007, 340.23267900418, 345.472961996661, 344.988507317787, 344.138122878954, 347.44131975791, 347.136346580335, 340.085382827949, 340.73338512196, 341.261043053909, 349.323385188615, 341.621736135194, 347.049639490977, 340.449462823816, 342.885550919901, 343.914676693071, 344.96266148868, 343.574406466081, 345.741262436155, 342.233064675673, 337.775893039722, 346.832834401246, 343.875051535905, 343.979198324345, 347.19355697515, 343.199406827867, 342.470576740005, 340.687471550877, 343.200997090415, 345.654301321087, 345.024314610586, 341.372793115227, 344.944758447275, 346.318993698425, 341.771685352122, 343.379477899332, 340.123803082778, 344.596960992855, 343.879818079391, 344.090924526101, 344.356875919107, 345.776203771823, 345.403305334823, 345.029591355571, 344.790299036004, 346.436204706756, 341.758609119993, 344.66068682244, 349.807162080401, 347.103638506747, 338.572491742151, 344.930092182967, 342.54197286097, 344.725708262903, 345.606512145959, 345.106683924023, 341.772083604902, 347.679804322161, 344.664744811444, 339.707594741556, 346.511898811242, 348.374998357247, 346.962289371836, 340.254769356649, 339.276488287066, 347.177789743432, 345.231858586206, 343.37406773034, 341.004209115889, 343.335261376602, 347.025396083187, 348.802037681503, 345.120073057561, 348.415034967796, 341.996336485728, 344.796593253371, 341.943715647054, 344.683645937123, 340.599739978268, 338.599320401584, 347.045949508599, 341.186435359801, 349.729002614555, 341.884107529777, 340.82840140806, 345.045274700032, 341.120190951408, 339.954631826761, 339.624733726563, 340.23230493073, 342.668166625597, 343.770685856352, 339.353717704588, 340.227552917628, 341.203053887958, 348.375901729916, 346.812794592893, 344.536303316884, 343.803274009756, 348.069303524762, 347.215623018313, 341.658060742217, 341.157980718274, 341.368420157746, 336.732296995959, 340.966295579031, 345.998319892521, 352.737337910319, 345.600897619975, 347.18752619732, 341.531287116292, 353.113921782032, 341.736469114118, 341.03538017249, 340.424337246283, 346.109960833609, 344.468000339429, 343.154627154859, 336.536203193937, 344.820299392935, 346.474623206266, 348.189300659064, 347.371024835027, 341.778821201334, 343.222704424316, 338.676259971294, 342.36393276205, 336.866231577882, 340.390814751081, 341.793276902909, 341.03855821728, 345.954717476117, 344.715911164022, 339.623927773232, 340.884586931788, 349.456784869363, 340.856298540562, 344.61527899534, 337.31202923323, 348.013164575131, 341.572987147293, 343.468449829777, 345.898670706407, 344.322930480582, 343.03876861634, 343.23829671448, 347.839003081438, 343.72702082201, 340.023862120276, 349.465711867678, 338.710608205084, 345.777026359716, 346.829737155025, 346.134739270973, 340.237203661367, 340.082794809682, 341.742267719316, 342.952893559487, 340.873414807081, 343.183156796472, 344.923885871472, 345.983489800011, 341.943963257373, 340.822559704703, 345.114829847886, 345.294210399653, 343.769982364138, 341.006432711086, 346.107459424202, 342.502765639207, 344.625257531408, 344.279387788419, 347.31162995114, 348.867416063762, 341.736992522466, 340.486079506755, 343.840128307634, 344.345823241693, 344.27560998224, 344.384230089752, 344.334077702095, 340.390596364376, 342.774911407658, 339.462247384885, 348.169452467186, 342.786521277157, 349.732229329332, 340.691620464075, 344.067220635049, 341.654943860619, 342.892134192922, 343.920843649463, 349.662610053933, 340.114965691856, 342.14242606007, 343.079513980238, 345.581553568763, 347.672300410094, 343.272356817978, 340.875513003997, 342.230861149409, 350.536154444188, 340.047998398869, 344.106858609269, 342.173370255731, 344.45521396077, 346.238135801561, 342.333717671622, 342.474021887171, 342.030667583869, 345.573845230939, 338.11448825666, 345.766594824195, 338.88370961175, 346.768680243741, 344.959273663076, 346.48277879269, 341.199981542424, 340.478555074608, 345.509680733602, 339.248996798504, 348.800245631645, 341.170177267802, 343.281237548599, 348.691828301548, 342.700434452334, 342.90551950318, 341.284242794851, 344.133365888616, 341.751764874088, 340.179675553579, 346.812980703532, 343.640432024559, 343.563780184504, 345.581712229244, 344.311152742571, 342.746990371806, 345.406849418643, 340.569138710676, 342.693482591663, 344.343593981761, 339.560826818373, 343.52358290715, 340.398857279184, 340.274479205074, 347.696639705489, 343.196125046227, 348.533745280488, 344.66609006359, 345.467038050677, 344.956505551868, 341.473243229634, 345.45846389029, 340.626286261844, 343.613703068732, 345.531693199585, 340.551181854354, 346.232124297699, 339.115005261369, 348.286876646955, 343.89277350271, 348.331258334287, 348.0360809456, 346.267870285099, 341.933750632811, 346.000193367439, 343.411673929308, 345.485559986054, 348.737658177118, 343.193929335627, 345.557259082011, 342.065596699759, 343.367616517916, 339.267944381511, 344.606683081658, 347.053646727254, 342.54499992647, 342.678440145737, 352.603540805526, 342.652111873394, 348.3744585577, 347.257720187639, 342.374753482131, 342.902266452796, 344.774227182686, 344.600566398289, 343.028481554374, 345.726553157055, 341.245590560919, 343.020606505273, 347.658826639308, 345.772378359497, 345.761981096559, 345.507998498709, 340.376797368388, 343.824699045397, 345.670654635819, 339.577641347888, 342.163499493029, 345.04115157569, 351.326786063637, 344.212216470036, 350.812390686762, 345.5000634387, 343.170818310098, 342.623686084019, 346.503855428198, 344.120570174744, 345.922574977841, 343.192903495239, 343.632217910056, 340.949770678351, 345.900361579258, 343.17975567535, 348.588794995458, 343.23089221532, 343.634258457587, 341.63715615811, 343.102824297109, 347.699908568008, 341.636479461699, 340.975929689362, 339.51254963036, 342.286086367079, 346.926189130641, 344.061708736782, 345.078029296134, 346.736516182155, 345.156742292526, 342.594827990595, 345.828948354023, 344.007354827185, 343.291497130708, 346.386511336397, 342.589364918395, 347.348898982831, 344.122935502726, 341.023549326731, 346.536898514283, 344.814187135487, 341.73564834964, 346.809777606179, 345.223752875259, 349.154824250811, 350.06268641639, 341.615613850508, 351.907109117165, 342.037955452514, 337.230669813076, 345.344203120716, 346.574888528, 347.029074326207, 345.68340728407, 348.934532292902, 346.111980981471, 344.720454555567, 348.440043076801, 341.115362116603, 339.631438741968, 343.687062215923, 348.066863381136, 343.053148282441, 339.431113882766, 346.011347829787, 343.636297968483, 347.113421742737, 341.951621981882, 346.078268263511, 344.102613576508, 349.705963580098, 345.518292133264, 343.661094046851, 345.058686116952, 341.313031555198, 343.120870278889, 348.338568272745, 347.395987944805, 342.904601509267, 345.13741486997, 347.013745451457, 336.244016645626, 348.031614870044, 345.203858120587, 343.935255207512, 343.385689259376, 341.234355494755, 341.889650485854, 345.324468894309, 339.147914434866, 344.336736388257, 346.298116427649, 345.330665631509, 343.476636475291, 344.994354037647, 344.07765362754, 344.840447848056, 342.149082685854, 346.397067791442, 341.982245259315, 343.390912896682, 340.165268276052, 349.199011369058, 344.117045749731, 341.644994871792, 346.772216224663, 337.90363904223, 347.120089455448, 345.003390282377, 342.306620760427, 342.631878124567, 340.669756612783, 346.252035534666, 345.535579850241, 343.668132610715, 349.226902378105, 343.68029178137, 348.407842651544, 342.395450532147, 343.688482106169, 346.445874045269, 344.480371920379, 340.359808102033, 339.906177856684, 346.309879887361, 351.536155488043, 342.317630846659, 345.829790734014, 342.20148047482, 345.26972729856, 340.056829413144, 341.961332780624, 345.185589095526, 343.256626347542, 347.270424877644, 348.731398334597, 343.760710099875, 349.586763762819, 341.364658671115, 346.93614031764, 344.787377374757, 350.215903354564, 349.689562888871, 350.488014802035, 347.668127288215, 339.906737056217, 341.638948098465, 346.484033925615, 339.90446501152, 341.301773590127, 344.69379708268, 344.078425481291, 344.444935621682, 340.413144719801, 343.852883439158, 340.88168617439, 339.894227578274, 343.47440590437, 342.260960856814, 347.167010348983, 346.39100235277, 345.015693381192, 336.859216951592, 350.672346520228, 339.115911166941, 341.44534778282, 343.525418702422, 344.218179828596, 348.638317255064, 346.356057340552, 348.162702972747, 346.145146141493, 341.633841738937, 347.476407946056, 338.952161171664, 339.157134484226, 351.019210784191, 346.336867509915, 335.564408046566, 343.720878922383, 343.814512584116, 348.292879881041, 342.399324989954, 341.511676812269, 348.241641955981, 339.659675642832, 342.029594720809, 346.992477510524, 352.525060127054, 340.212554245512, 347.559519691787, 342.023823874541, 347.768885805107, 346.272305965819, 347.048486460946, 348.276936399836, 340.346692328976, 342.002973545384, 345.520313270339, 345.854408204369, 343.442163663653, 342.65610414751, 344.006869854183, 342.720762698026, 349.666087959245, 344.036080925494, 347.479903299187, 348.648366471684, 342.846169560085, 344.539170979963, 341.460954921353, 340.780884152488, 342.568517777918, 342.47172378042, 340.250977910739, 340.374564604194, 341.274283321772, 343.086060774488, 345.103614303016, 341.260318240242, 341.592556684162, 340.924936224823, 345.317049976662, 341.810985546049, 345.497009565053, 344.637949890247, 346.700758342405, 350.045232836413, 339.717526000623, 348.105379734844, 341.982708331259, 340.149260873717, 340.492788854837, 342.005643048349, 346.065433056485, 345.635291765912, 343.654343782292, 345.781318047038, 343.296319869009, 342.643540025998, 348.202020945474, 341.651306705909, 343.906601259498, 342.197879734095, 339.703963162464, 338.185133174436, 343.610292464789, 348.315514897188, 339.843779181931, 344.09364201627, 344.26546484868, 342.783675232857, 339.054553085304, 346.33997106812, 343.090576477024, 342.335809858999, 341.676285450849, 346.23866323477, 343.257556861663, 345.928133491554, 342.80989955066, 338.695469990368, 346.918033228186, 347.54187401272, 345.465961348681, 348.314617645525, 343.768476333083, 340.03172618414, 343.349570804174, 341.351341442551, 339.513642893217, 342.715084919914, 350.391835544382, 339.541618181276, 342.814142191001, 339.499388115704, 348.677640801333, 339.729096675186, 344.216212627795, 340.668830903994, 339.825247878653, 344.118731715051, 343.510200980375, 346.006825708412, 347.928887407192, 341.082915675612, 350.153019637132, 341.004679065867, 341.19906151386, 344.749127065991, 344.463398669423, 346.584404097829, 342.896177423873, 346.390172723251, 348.919487191467, 339.342345552762, 339.198985874352, 344.790290985112, 348.108769965265, 344.568615966543, 345.594944136303, 342.612639290024, 343.393017602716, 347.068014843043, 342.17269111616, 346.57766566507, 339.96952002873, 341.867301035195, 344.950110274352, 341.549971331057, 341.966892596601, 340.135082482313, 345.325026769667, 346.161837933382, 341.742634514526, 345.262365203008, 348.166953942219, 345.095184658314, 346.860722653225, 341.670689540678, 343.371562639048, 338.959244896329, 340.811520145194, 344.037847484919, 342.709116775226, 344.129703014418, 341.870711790437, 340.417288389881, 344.224362347589, 342.222999782056, 338.137716579211, 345.060567797063, 344.295892706618, 336.420847823075, 345.325060590629, 342.388758075762, 342.467679916616, 342.990200231139, 342.851434143848, 343.387680149447, 349.80283555568, 347.054456838445, 345.40278679958, 348.122496530776, 341.331016226174, 345.034687013881, 341.873987372366, 350.950724692388, 344.630630506742, 342.32579159731, 341.250872750202, 342.925111974097, 346.234407578158, 345.739111555284, 343.581260884922, 346.166877914192, 346.018237509709, 349.996617048433, 343.134824063326, 350.886391967074, 341.935492045969, 341.683746402005, 348.584025228035, 345.852358862217, 343.772860520112, 343.34767659163, 345.659674669728, 344.307621368671, 342.8564683744, 346.468868631487, 341.492676370987, 341.86411851433, 346.835385472545, 344.826511000148, 345.553896972306, 346.86928438014, 342.723826145688, 340.649594310658, 341.765985920845, 350.197288325823, 343.633274334317, 341.726613754244, 345.714330533409, 343.816215904341, 341.187753505289, 340.827957932102, 344.389235484316, 342.748515650234, 345.188803473893, 346.482845399394, 343.218067666035, 343.899301284102, 344.619296723205, 345.584856622619, 343.142084106229, 342.015290796003, 343.576896195806, 347.418762124732, 344.329415703535, 336.343201526105, 345.184063911994, 344.516654217264, 341.591175285901, 342.877996554154, 344.992535380657, 338.97232797336, 340.432538092598, 345.625405336582, 345.865115997867, 346.592363879067, 343.511556160577, 349.110003044837, 343.260222155422, 342.280717555983, 347.022823717356, 341.216234033769, 344.316261675945, 344.468718400416, 346.675669247213, 343.27345023101, 345.968084287632, 342.030754546711, 343.064274209919, 339.329313892101, 346.586939183881, 341.088868367344, 340.52957524833, 341.959368125911, 346.6361567495, 345.140207227189, 345.930818197325, 343.458972685485, 346.039010087156, 340.407488676802, 341.17037166409, 346.26238504285, 340.118336300244, 345.183168706357, 339.835262258603, 344.058782546856, 345.875574991077, 339.346040887292, 345.303277707627, 343.553964173488, 339.983329483851, 346.276491754866, 344.35926563104, 343.199962947952, 347.716081947694, 344.743317999589, 346.877461198763, 343.714889004673, 338.828803304732, 345.048868521092, 341.327157184115, 342.218521179271, 347.976499845762, 344.355617561668, 343.202301492451, 347.793820715404, 342.346246902946, 344.666963768464, 345.441440775545, 346.185999123878, 342.538011540516, 341.970526418114, 342.255451659239, 338.74114505623, 339.810199766918, 344.530088427982, 341.365532535336, 351.390552902477, 343.353003172986, 339.713967067277, 342.974986660781, 341.509291374438, 344.943014567076, 344.792349405568, 345.929278067947, 340.598337130758, 342.571413288556, 345.77553020496, 342.858584319134, 344.023662223674, 345.162322692966, 346.032864256581, 344.150984226619, 345.084678106335, 344.646757555827, 338.341136406679, 343.988579104649, 345.988714154415, 341.001512732588, 341.098436265166, 337.005200850207, 342.302858290542, 340.447080708104, 349.617337806278, 345.126374111368, 336.793301243741, 343.526853772615, 344.377152015039, 343.017210220459, 345.56316363974, 344.747760491806, 340.825792868538, 339.023875240517, 343.597717803821, 346.530303715162, 352.14623443857, 346.287229129181, 343.605457764259, 345.033888068175, 342.298558130299, 344.176951123386, 341.746904528956, 336.518239385695, 341.259207768998, 343.13276180994, 343.860383450948, 342.953922612611, 345.08156669464, 344.874352705002, 344.908217188917, 339.259414466423, 347.269750694696, 341.066515417217, 346.692812732447, 343.743649912919, 345.79233360851, 341.879967898688, 344.491242600363, 341.03860396931, 349.882651940365, 342.659446330701, 341.764422050007, 343.745594405042, 342.98430294464, 346.996869509618, 341.708729911017, 342.401586025802, 347.404827386228, 341.314811984048, 338.983116833732, 347.193712411702, 340.260159667339, 344.514311955168, 346.647965926501, 344.106848049537, 343.138944476394, 348.362626200016, 343.973088885399, 343.445954169177, 347.893610861085, 343.637281363195, 346.272451177283, 336.959876891861, 342.588827947164, 345.346995596444, 346.045628464837, 346.297836478447, 345.622577313343, 349.642709505355, 341.818929246002, 344.583388800287, 347.40138814209, 344.44196107058, 340.47326950045, 341.046843463086, 343.279015231749, 344.412678840873, 343.123207109311, 335.185007471342, 347.740038573191, 341.716715615914, 344.123146626613, 347.749055751749, 351.001328600725, 342.394188684889, 346.0620387403, 346.911190748843, 349.62914005114, 348.27705359499, 343.439375437904, 346.946431500068, 342.000677372331, 346.015495703417, 341.817900788943, 343.268386141198, 337.693218461, 345.443734186782, 350.570412172245, 344.082839882978, 346.094200680199, 344.952731315806, 343.546648438501, 344.409751672645, 346.471249427931, 348.871077713353, 345.284837697559, 341.870157568678, 342.714286547414, 343.534063594263, 344.711776499948, 348.054700746287, 341.671287427952, 344.936888193319, 339.403211849831, 343.238372680523, 345.598363357918, 347.046087753438, 345.377831574833, 343.685824538006, 345.52983312972, 350.732235407645, 345.410679227394, 344.483863020577, 338.419773258748, 346.823456015362, 340.201779481045, 338.653092573736, 342.296139004686, 344.827821258106, 347.62517654182, 342.666536963479, 346.085518737015, 343.456735733251, 339.641527621184, 338.138070222502, 345.435840772907, 341.79888916623, 341.839791590414, 342.993569718638, 348.180607565265, 345.916740957973, 345.936405905428, 345.488980952127, 347.671120090415, 340.462264342966, 340.57026525658, 344.599532699789, 341.028899141158, 344.075502434722, 340.618862492837, 341.785929660086, 343.325744232372, 340.466259881174, 345.302892043069, 345.470220292071, 341.265578227196, 344.963739901378, 342.982398091018, 340.625165313717, 340.685828712882, 343.273913554802, 339.824829657344, 346.461732254609, 344.744186430082, 342.354307457785, 338.011437638576, 348.299812001793, 342.147929377339, 341.187138330977, 350.544644606961, 343.131221852919, 342.558839242626, 339.830535610272, 340.998284720082, 339.035190810442, 343.69651472178, 341.424695338521, 341.41130445901, 347.876725547188, 342.57833383391, 346.518314118827, 344.844028854935, 348.30082028103, 342.353148203169, 347.121798807002, 342.507544561234, 340.545461012416, 346.753548874698, 339.367400674417, 348.594587506341, 346.059591295678, 344.700270000328, 346.642617528359, 343.459538621273, 347.916421953963, 345.968008004472, 342.694149579406, 339.874265433606, 342.75127882118, 340.738742879605, 343.05489994341, 346.318031392811, 343.98797600183, 346.424123189626, 345.611024696454, 343.508699162038, 343.363768736931, 343.842487213761, 343.131942082688, 341.451603178548, 345.526837119748, 341.024206025692, 343.849513337069, 347.543355412248, 345.574879371828, 341.023021634717, 345.514112554542, 337.119632081884, 349.474466108536, 342.672846296785, 341.928441974815, 347.570724853782, 342.308976161323, 348.724853325862, 339.530264960506, 339.279669045136, 343.108346325181, 340.614285361162, 345.319259427916, 347.22689827968, 345.553730688832, 343.647436259212, 340.636866226269, 345.603639639668, 343.950290406462, 343.414172023658, 345.190925592752, 339.611653431742, 341.432858510718, 342.381684258027, 349.190206365814, 343.506325423116, 340.430603161449, 345.451733821394, 341.627301095972, 340.707178832833, 345.793087078608, 342.193046340528, 348.163157001398, 346.192324353878, 344.238245501635, 349.074965746834, 345.221864116418, 347.668361481825, 347.597455241208, 348.169813204475, 347.234452656725, 344.987132943875, 348.093774054822, 352.476680018597, 339.344074759226, 350.635350682479, 348.028609839102, 344.336637671167, 344.871472555109, 343.658642492726, 344.533477303319, 341.29947071942, 344.709852610372, 346.048952095101, 344.996912899722, 343.526986947109, 343.648964615225, 344.747705495441, 343.293135313172, 341.554809505269, 343.016155816981, 343.780192800646, 344.105725649418, 346.398326329457, 343.899144090558, 342.535162420906, 339.908366094551, 351.142265808391, 341.954042037732, 343.669071028716, 345.573582760304, 344.023155338725, 348.727454440406, 345.375023332202, 339.869604364191, 342.787192126592, 346.17528408613, 344.386736446364, 343.724198450057, 346.889705405705, 348.370007645666, 341.7237176002, 340.840201604896, 341.200791329134, 344.440428055866, 342.779910582899, 343.821854840215, 343.397767303023, 345.595031380742, 344.642709637615, 339.904693928795, 344.658467038604, 348.588118657268, 340.181288534795, 345.259340779412, 338.793151364466, 344.504620429031, 339.578449328641, 347.853296199489, 346.216571110756, 343.593311553686, 341.402789105247, 348.693627418493, 335.112923003024, 345.396831609297, 346.918499776207, 345.745747746815, 336.033272273449, 346.907951649166, 341.884218622574, 345.109161601198, 343.754523538591, 346.105831874547, 342.242428511336, 344.387607484562, 343.430992597244, 346.515117839711, 336.479049383364, 344.389798958625, 344.329920063375, 343.811879212381, 342.142761841371, 350.581150442951, 341.560772796039, 344.042508241091, 345.263602450722, 344.997652695415, 340.371091775896, 345.982464462359, 346.169511084423, 344.961893561227, 346.710474863987, 341.713246243505, 339.860924088258, 343.449471488079, 343.858569406743, 338.095017860652, 339.529889992299, 346.893936814543, 351.813654501093, 345.188592513032, 347.723523143987, 343.047529150618, 341.650958425405, 345.777713533239, 348.062257338319, 340.317546762579, 341.972660694823, 344.922505895899, 342.962864490579, 343.200883962605, 343.806451839448, 343.441055232807, 341.682156854201, 349.551644639848, 344.176985056996, 340.106203937549, 342.823354613355, 345.871856225318, 340.865550337398, 345.767155950759, 349.220612481919, 342.766186914988, 347.804996962965, 336.296529724587, 345.759576727154, 346.650039757337, 345.848425799034, 344.391791780618, 336.7669395178, 341.725169719869, 338.739543377118, 342.883285286282, 350.052293123086, 344.218603656466, 346.005070190535, 347.313402085278, 343.128142530875, 345.626233531245, 343.297121816064, 344.925287330423, 349.047340364095, 353.436227490312, 343.920278008714, 346.76165012781, 345.452732014616, 343.914934364829, 347.152873284829, 350.028213767708, 343.276877263265, 345.36161182524, 340.825868362869, 342.562537979865, 348.10701098277, 345.710797330673, 347.212991419264, 340.478165517687, 346.96108253391, 347.693450623803, 345.297480597139, 342.608525463685, 347.804939907345, 344.432754941658, 341.526005663181, 347.238390507998, 340.646545330555, 340.974908908424, 349.526865395023, 341.340878811374, 344.516900635526, 344.526894400189, 346.428095284313, 343.104752310376, 342.074743513956, 343.206422975362, 343.011789467007, 341.854396896597, 341.741332345642, 346.020806575596, 341.119658978325, 345.327528678258, 349.787603504797, 346.328933445774, 347.487307660033, 346.90299339143, 342.069301068687, 348.332766135502, 344.165600908885, 345.582616691436, 342.346079734251, 341.485469636092, 340.495067487999, 346.399672689426, 348.217509799942, 342.862494057475, 343.045607606013, 341.735416734363, 343.772757553344, 345.704104360288, 346.066697166982, 338.71780204632, 347.864113740481, 345.666136086721, 334.550233023939, 338.921944088512, 351.070467631494, 340.057051688456, 344.978088604334, 336.487573921618, 342.111172114018, 347.82801483136, 340.128816620266, 341.655998427198, 338.669947300746, 348.101490258757, 342.134434779169, 341.253416952953, 343.726123625063, 348.238107155824, 342.227454011721, 348.600114426471, 346.552856257605, 339.901718671669, 341.740173418564, 344.570105961473, 344.833765419518, 347.551866141758, 340.946264629594, 346.559139777183, 351.60791978545, 344.637447075831, 345.901763939366, 343.837935641102, 347.040814383773, 347.467423085379, 345.759123330346, 349.129835701483, 345.250329068776, 344.784200099725, 344.85797441982, 342.602408328931, 347.111052218949, 341.388751055845, 340.309165833454, 345.063794759669, 346.385047177748, 346.187161742464, 345.573994019567, 343.637880287652, 343.269221613097, 344.821754950083, 342.413521075586, 346.328156745512, 343.692810216634, 342.108825419951, 335.375208018326, 342.315770542655, 346.018662482927, 343.131770675245, 344.434049775958, 343.709891837129, 347.449786222544, 343.190726147043, 346.138159156406, 344.563119960707, 341.069053799444, 340.163111325768, 340.503492121127, 346.188041702572, 344.821975111824, 343.913303218747, 338.021827778003, 343.200269252406, 345.726946721864, 346.614137879801, 343.068920368928, 340.349279413347, 343.650213300727, 346.99737791275, 341.136118757459, 343.707879368082, 345.428835284232, 340.131545611213, 342.734808569328, 341.826229933177, 343.363847076428, 343.765499217808, 343.585798380162, 341.490254882436, 343.407934157356, 344.968505237428, 345.406021002878, 343.457920842657, 341.726256653645, 342.423040437905, 346.090423812509, 345.320289868825, 343.068493739345, 347.98277236526, 346.770680897812, 342.413413109248, 346.375574090454, 347.201591844494, 344.061392677189, 342.222601153687, 340.138448881009, 343.172214258773, 340.463095316326, 339.352032975471, 345.975060964177, 342.931962664194, 345.177541510492, 345.983440775878, 341.995695471379, 348.262860272322, 343.080512848827, 346.687641803525, 344.579361666367, 349.49911734177, 339.433113958045, 346.499830140386, 337.094650692532, 342.061189035648, 347.660190953333, 339.143631210593, 343.068942981385, 344.548398790319, 341.871018251528, 344.645391200216, 345.132448830378, 343.785634270595, 339.323111828136, 348.260470603937, 344.80169606687, 345.324631544757, 337.939523438679, 347.142765257645, 349.15116224868, 336.770331640994, 344.595421613799, 337.230665479108, 344.836651614031, 343.019730004906, 344.894978500283, 345.655377239602, 344.149509571432, 347.958769764251, 347.771049886402, 348.361155269805, 344.10075135344, 343.167323095696, 345.240542858789, 348.075495222379, 347.290488128728, 341.09317005047, 341.308321403316, 344.689319648921, 345.734032988789, 340.818837077249, 344.846534127927, 348.700427537044, 341.992614796422, 343.303580641066, 346.45872805226, 345.225878031389, 344.460895574052, 345.010172654442, 342.080129311778, 345.249202348675, 347.594995861621, 349.293634654112, 343.073840946136, 340.840963661502, 344.101229639307, 347.636110298726, 347.907573146039, 343.50861321465, 343.817159185506, 344.809148877477, 344.597660505489, 342.148418884003, 342.505355663337, 342.475099019651, 343.050459787301, 345.780461609436, 338.29564342443, 342.653318714492, 345.119854863897, 340.041688855185, 344.654270843336, 343.021652007138, 346.822046819005, 342.356675112666, 349.925179121627, 342.74184020017, 345.9502545782, 345.479336267741, 341.945340841815, 343.497784455651, 347.465937310598, 345.937736792861, 346.284503890761, 341.985180542543, 342.150668272854, 343.13501870162, 350.731689816016, 339.827739883329, 344.185739618692, 348.530459192767, 343.577911099419, 346.413712082786, 340.944035143272, 342.842042531633, 339.399677580868, 349.014541446382, 343.639685124786, 346.827022008464, 342.452373741635, 352.094501346582, 340.610420646442, 345.060049841148, 340.256016291093, 347.154920682657, 345.021851728463, 339.358027882573, 344.080692423422, 344.109447265668, 339.777375670291, 344.531154484265, 346.434216852689, 342.28535987908, 341.580148754431, 347.287536185057, 345.365568615507, 344.804559085796, 342.203256329558, 347.97109897103, 344.506433988437, 343.688403998355, 349.03201012363, 346.4511718153, 344.781974420844, 343.273336816395, 346.729791368058, 346.060683375689, 343.421091613283, 344.000686571248, 344.017754619521, 341.828885091956, 342.880890405016, 344.987921037758, 345.27833891767, 342.585470596489, 339.843270382612, 346.177540480935, 338.056072299194, 341.33399939163, 342.645374859678, 346.120986691707, 348.660554557717, 344.93320122796, 342.557274311858, 349.532148210357, 342.331040073696, 348.431399586107, 342.083699740597, 339.178336148331, 341.2232766036, 341.626732838549, 344.070608172569, 344.90883127277, 342.558816235504, 343.522681143494, 343.929973558323, 344.257752908894, 337.263001878268, 339.772672991284, 340.105921740126, 341.621155501529, 348.592560787013, 339.027510454684, 341.080865899992, 350.803461317484, 340.804445776983, 346.692816238911, 342.844184211355, 343.772830090667, 348.00075909646, 342.093880124305, 339.552019817645, 347.416110341391, 346.918471677222, 343.539024435504, 340.82690221799, 343.8524822671, 343.493306514, 342.84340925759, 343.296453569738, 341.867811215224, 343.991884144284, 338.110221422836, 336.601144350575, 352.525708673524, 339.87475238466, 348.404373043107, 344.276056036586, 347.088590175844, 339.206329618022, 343.409870825802, 348.089314120251, 344.623806482057, 345.802836458321, 342.942063250406, 342.384886070611, 343.7742156046, 343.057140326207, 343.85855488178, 348.669321449272, 342.372961938385, 347.998909917716, 342.416531245369, 342.611003841178, 343.405028678422, 340.526267865634, 349.094666917695, 341.117052008564, 341.806897253532, 341.830334438499, 342.606648363287, 343.260723178988, 340.124810850894, 341.195413010174, 346.301513413356, 342.341660411182, 346.148310258661, 342.364241364638, 343.983483912468, 346.460086791961, 341.788688364034, 341.860235535255, 345.075629538796, 342.335386734221, 343.127523353793, 349.603958855162, 346.107699934209, 344.603681353709, 341.272232011565, 343.903104693428, 341.363171370098, 339.469203200011, 344.932359741165, 345.743151668935, 344.976233335539, 343.503567596688, 344.091146282801, 344.062970666643, 341.593363978147, 343.940339167836, 349.627269624773, 347.370594441615, 347.872382219811, 345.890011032481, 343.308586084564, 341.851044070318, 339.979990104104, 344.942968056458, 342.187655273297, 345.100594405559, 346.021599682247, 345.705116720104, 340.000992201648, 342.054330186419, 342.179536016328, 346.671985689043, 342.003044612443, 342.4998457291, 342.971964666975, 343.208817819995, 342.385274031865, 340.790758677058, 341.329858472316, 338.413905748968, 342.38580881469, 339.805212206001, 347.095058421491, 342.494965173642, 346.37204817311, 343.142989250609, 345.524186438465, 344.254286819417, 342.03412042147, 346.238007664935, 350.540092181797, 343.546458427394, 345.038026380375, 340.850205052603, 344.706395333262, 343.585639494238, 337.755017377926, 346.75351649469, 339.659160322914, 339.889416499193, 343.954673470854, 346.167328274633, 345.938383752931, 345.094444372551, 346.908147027535, 343.35157268169, 346.558415003062, 345.682913086593, 350.651335871517, 343.037805179408, 345.900137988898, 347.916626923422, 345.758369876275, 342.595642642076, 339.863666307333, 344.369841445973, 338.966138792719, 342.271608026858, 346.172785209714, 344.211557096012, 341.78001452976, 336.284569214703, 343.680798452723, 345.984135324094, 343.096383063076, 339.121158460181, 348.222782799255, 345.121374981651, 343.821468997045, 342.008259218707, 334.965436957336, 347.013543196966, 340.195422531923, 343.489579484255, 343.621587303653, 343.128241767567, 346.383876032827, 344.356620015987, 341.816214279766, 340.740421309645, 344.226682059424, 343.096881145411, 347.947433175182, 343.039184625375, 342.869891743963, 347.708283068143, 347.328886868738, 344.403077842228, 340.658598233736, 342.446276460516, 343.528061148388, 341.981443937171, 343.122825487047, 342.000456421743, 341.172190715303, 342.97497384244, 343.839142105378, 347.728477394905, 348.787886503766, 341.439082636396, 342.014837181932, 344.431147929318, 344.097897009886, 346.805847868246, 343.66007502882, 348.648693499489, 346.237840554564, 341.048894493566, 345.158496979509, 345.897349184197, 336.920925511118, 345.026287693777, 345.615544097409, 341.080696113334, 343.788250050713, 343.382949776348, 339.726802615401, 343.271548506002, 344.462284746645, 346.465478545975, 339.466358935036, 348.415360772976, 347.299416579977, 343.951687460218, 340.491774428064, 339.449635805833, 342.208627397408, 342.268387394335, 340.717676915211, 344.98170315198, 343.419169896412, 346.269381321236, 344.366870837353, 352.805565150503, 339.635997754948, 349.203769800376, 343.14005179679, 344.441377782707, 349.686430313084, 343.212167276134, 344.460147175491, 340.5569059425, 349.362534585715, 342.04351594833, 342.060482195348, 343.355282122736, 343.552103609268, 345.606364805944, 346.09260958348, 344.995081067793, 339.244895950514, 348.471291268321, 345.0870170591, 345.354197763588, 342.004750539299, 342.500099087448, 344.940525188027, 350.767811656236, 342.919462599752, 341.906661788593, 346.370319715783, 345.628582332339, 341.426949537955, 349.213854306282, 344.395461973728, 340.743591685012, 342.624689311724, 347.081827390993, 346.74355753265, 345.289838703032, 341.284696614349, 339.758739579868, 345.169557721936, 345.097363598886, 344.877731585473, 347.660568390065, 344.126146575531, 345.003549787782, 343.953432770111, 342.414114365398, 344.657398271937, 344.905751587698, 339.93069100149, 340.314507489188, 344.801511217178, 344.04815048569, 344.862801918621, 343.752981186544, 345.983685561044, 343.363608240774, 345.963350271665, 345.866985183263, 343.707106215174, 342.510003579724, 344.80112800332, 338.817356185441, 337.304815602845, 342.382571894121, 340.633318001122, 343.377596545773, 340.900894732456, 347.203588030226, 353.453157816146, 340.636079011929, 344.326099293338, 340.645106132594, 340.359222973302, 342.013831130748, 342.89600987252, 339.020297452225, 349.231304235067, 340.319701503373, 339.24223012915, 339.520768289012, 343.436282425712, 344.481872915434, 343.272366200796, 347.291968923281, 343.326896806544, 345.011296230759, 347.119930507463, 342.553247059048, 345.299537320476, 341.805963823875, 341.061276184186, 344.205133956698, 346.027796746681, 343.702298612064, 351.972602528955, 340.828016053214, 346.407464221613, 339.050443453231, 346.285455711252, 344.537668445452, 339.409237488541, 347.548931933558, 339.514917963266, 345.24289306673, 342.551563332896, 342.628847415331, 343.897315977471, 341.962397967889, 344.041723484751, 344.697398943227, 344.451606361502, 348.177720308199, 342.708102961699, 344.226141976945, 345.392380085068, 341.625391610889, 345.724921775298, 341.643875696639, 345.649868793619, 344.696302514049, 344.733109906894, 341.736835451332, 344.638964910662, 342.751259101701, 347.448501273347, 342.959621160595, 341.357845849933, 348.150447251428, 342.193154054154, 347.188477689475, 344.882847929945, 342.698737688754, 340.322817142885, 340.24636193547, 342.763138631098, 341.907577869094, 340.838048076945, 344.111326280407, 344.300255553467, 341.765081777236, 346.606037349266, 343.226257883179, 339.833761829468, 344.666182102127, 340.952809450105, 339.556801325298, 343.114991126265, 340.57267788003, 344.460784922911, 345.334044612485, 344.652281220487, 344.776670889651, 343.780665285056, 343.485597995903, 344.830881136362, 348.150583924876, 345.004192670894, 342.97227841457, 343.939863652021, 351.66464635081, 341.611450464886, 339.776816498137, 339.854840966786, 343.471277885928, 348.108849819346, 344.422936571437, 341.249174399528, 343.695289191524, 347.728690392264, 346.748682803247, 343.954814504766, 342.374929903548, 339.609197067548, 343.938410490717, 342.242825852618, 339.731993048031, 342.739310733003, 346.330363803676, 342.757461941625, 347.78188836385, 338.642569809602, 344.533950805365, 347.469533020814, 343.21771710831, 342.305854493338, 346.058643123228, 338.503428454306, 344.863519508461, 344.016840107262, 349.398262903799, 341.809028588298, 339.643148574055, 353.581669087372, 342.666682880043, 341.740143301825, 346.425871378876, 345.098544159568, 341.357325645066, 341.950237963967, 343.492550451994, 344.063222836883, 345.796127899107, 345.085923254849, 344.31656000668, 345.692368044123, 343.491119454422, 342.946245212528, 347.622351369836, 342.796427187736, 351.959933239418, 347.38390105277, 344.159022981913, 341.235710718722, 338.812734621452, 341.994423340313, 345.989721906058, 342.442700249859, 344.698139608982, 343.797908840077, 345.212898577627, 339.204847933416, 343.362028377654, 340.018636195754, 348.699027539851, 342.473417796106, 342.951794571533, 344.008540787568, 351.113834333556, 343.400641405038, 349.587119424591, 343.999363372968, 343.896166033193, 342.28535683048, 348.071358604938, 347.621874202522, 343.56621411447, 347.210441043732, 344.708154746307, 341.513244162224, 341.96378598421, 338.5445339772, 342.059248615183, 346.234247675257, 348.615752838382, 339.546845535305, 348.504718644722, 346.877299172311, 339.495057070006, 344.498916137609, 339.510239040176, 344.943807540516, 344.595693046084, 346.297886391771, 344.273267484751, 340.9643380537, 345.452724122569, 343.222013335701, 341.005212322671, 342.283503609196, 342.156325055285, 342.464432842449, 344.825384395501, 345.49130709838, 345.535731066315, 340.665678382009, 346.100915048395, 343.99149264829, 347.356703217235, 341.631913066144, 340.15416739261, 345.274447599761, 344.659357803593, 343.345918721884, 345.845737345223, 345.425463536737, 345.760001379172, 346.074576598071, 337.704162328361, 344.589533692775, 346.29331947289, 340.968222961744, 342.886562369192, 342.647852349131, 344.547688255968, 346.964453407397, 347.838863408104, 347.603793346697, 352.481906645328, 341.599213211847, 344.317679041286, 341.520450180559, 339.870155225015, 346.320970676715, 345.47895684738, 344.192016876374, 344.271672032378, 344.557477451887, 353.961877132126, 343.336057603453, 349.852329736489, 343.61742445164, 344.598643273219, 343.617473877968, 342.799694870613, 346.971935109162, 341.89812704969, 339.898999266952, 339.003729238043, 342.716212351327, 348.265473685784, 343.683346351846, 343.336773776562, 348.405991596092, 340.899708589968, 341.829041858591, 346.191558938953, 341.872806268816, 344.254976821728, 344.336499423463, 342.160110555848, 343.054870667605, 341.887089937349, 344.548518945591, 345.870842401782, 347.180192468533, 343.041753472663, 343.366622651907, 345.644187701201, 347.582969702506, 342.538159311885, 340.23455908209, 344.497461250382, 346.920176844674, 338.31574460248, 344.386159746753, 340.961539941738, 346.335308383223, 344.251896007693, 343.102004180756, 340.960895097147, 345.385194545506, 341.863147264909, 346.660675266664, 344.827835282014, 345.629247561017, 344.385528463658, 343.790417337689, 346.608991151501, 344.112575304375, 343.203855001361, 341.629045782995, 346.067104409685, 348.5372000532, 346.156966484778, 336.219428445145, 347.013512131431, 347.446558603712, 340.264411857044, 340.152629193953, 346.934626500156, 339.197813008623, 341.012442010997, 342.178260884491, 345.416009419538, 338.709544788365, 340.38810990493, 339.547344524726, 343.873970336948, 343.431966926917, 345.691728541931, 342.48171169055, 344.121561815008, 341.057999770605, 342.67053296686, 344.259378873611, 344.381066462346, 339.689587300116, 344.993790033224, 341.513816302535, 343.334947924851, 341.153052088199, 348.009056041853, 341.238500123656, 344.006061141934, 341.751474160628, 339.515894058664, 341.248597566886, 342.19428457154, 341.122230598748, 345.600098284435, 346.127692100333, 347.26519514644, 347.691119925156, 346.383085715798, 339.337476305444, 346.36825085241, 349.563366164074, 341.526331262329, 345.417665421069, 345.452187737511, 345.221512867242, 349.512929044339, 340.175852765605, 340.5972369758, 344.806573662767, 340.382932062984, 343.49284044955, 344.862136459605, 339.412342707193, 343.232316915589, 343.865720925286, 340.502258236076, 337.889118881776, 344.302788739994, 343.690016427131, 344.291105082434, 342.027009356332, 342.975263857463, 341.573900685606, 341.775785518909, 343.495544049571, 349.805970621686, 352.873987811916, 346.670449541447, 346.933155098476, 344.412464676269, 345.408406775297, 339.781193885249, 340.658848248596, 345.960124911565, 347.875043840286, 343.972944431917, 349.83673263825, 340.014520039743, 341.685424876048, 336.857461920607, 346.566350631443, 344.362412709495, 345.887509887888, 344.754488504338, 340.860195572013, 341.446406681046, 347.619760924343, 341.153727653524, 344.387494277318, 338.441905138334, 345.983129275717, 344.923807030876, 345.939047756223, 348.474770394108, 344.262816158714, 338.685131649605, 345.551532384461, 344.016577154435, 343.675185158397, 346.209430774071, 346.964000676226, 340.952200560605, 344.776565562655, 343.458061446698, 344.386674869406, 346.443286889405, 343.328104470264, 346.355656682745, 341.797541787041, 344.506439773093, 344.300480662768, 341.517923079639, 346.071583600107, 344.607625437743, 346.504396668999, 343.569004148725, 345.639153213291, 345.919259788819, 343.204208263088, 339.473923405133, 347.355840867012, 346.678007097285, 342.971544759243, 343.079271238373, 346.459636723038, 344.584290666932, 342.295729047821, 343.760776496413, 339.455092604723, 341.103123055898, 344.586643810781, 343.878054279363, 348.908529427864, 348.204383708033, 345.593048537369, 346.410592996589, 339.427356608903, 338.445554258937, 341.770558583852, 345.715566432128, 341.384903226732, 345.634486875427, 346.789044750828, 340.441391484947, 344.137148976735, 349.117611742562, 343.794460375217, 338.352657653897, 343.399707223811, 346.726669880583, 344.110577656311, 349.643849044954, 343.095295530046, 346.411319391298, 337.296471516563, 341.900920042036, 341.739718136556, 342.574746746877, 348.46380950585, 344.063495222606, 342.639974644804, 341.128923667549, 339.714341492207, 342.209079443323, 338.558743803432, 344.758495841198, 344.643343141823, 351.279532563237, 341.236449377276, 347.379547940435, 348.311013231187, 351.394421971455, 341.784577890057, 344.609415473624, 349.275933938689, 337.868041424802, 341.225811935683, 344.661457145381, 349.257651729511, 344.439775997219, 344.012839670612, 344.285367223762, 344.225113724396, 343.92325879891, 340.852789811921, 349.941531352312, 350.255402779475, 348.507963088318, 344.346377624665, 345.924222369517, 342.463464137793, 342.258067898583, 344.501815248339, 342.729832735949, 342.234823546322, 343.576208723684, 350.314873426925, 345.182647806843, 348.717140126785, 342.695058318374, 345.684136418697, 344.026944842744, 340.208805026212, 344.101833166796, 346.950435163674, 340.640153502932, 346.535963054917, 340.82232419273, 344.149593941144, 344.565766279994, 344.892341356255, 345.246290559367, 346.323657875558, 340.490652867044, 340.389282700205, 344.959864580792, 339.666985398713, 344.749054318079, 343.512850709671, 346.82036021913, 346.770697601644, 340.980845604262, 344.58932241152, 346.57375515944, 339.132890393619, 342.428236251683, 349.288579954876, 341.288919326002, 348.043676214197, 339.309343595487, 340.395837255812, 341.11330383996, 340.387755930295, 342.459617382389, 342.478447794763, 345.402885417307, 346.035832164065, 339.70168586745, 338.481308037927, 346.292737767049, 350.085393925776, 337.103606315913, 342.007716876058, 344.225780103437, 340.484526492596, 342.889459269698, 345.438677469392, 344.376967571463, 339.572778710512, 343.27042314598, 348.250266565986, 345.350713695612, 340.939264615157, 344.323365632852, 344.595193149665, 343.693815601222, 337.195111320571, 345.318189574737, 344.72491993695, 343.77572418765, 345.208108648217, 342.699496446501, 341.706154669404, 341.279180604284, 346.520967478725, 344.781669127282, 350.225690352932, 341.836352073466, 341.397792264605, 341.905284472482, 341.331453395378, 339.813170440074, 345.565194725038, 348.86749756193, 348.232325606741, 338.639032074269, 346.063292235718, 344.001768616493, 339.201257423274, 346.435910158348, 344.523945791674, 343.89395353846, 342.198846860659, 349.261779129993, 335.747769106361, 346.583540205717, 342.730672439151, 346.347827894643, 343.716802747618, 345.4988005618, 345.273967926375, 343.68942829693, 345.663998145556, 341.023102833003, 346.12202197879, 339.729494402839, 347.634762104483, 338.329046285631, 344.903670245702, 344.077101026327, 347.609660406701, 347.742356182603, 350.072361516392, 344.063116751324, 346.004793220213, 342.097876018467, 345.230464727077, 345.527496881504, 347.49646636959, 341.926629765135, 340.301092012911, 342.505066232609, 343.977576736115, 342.46345599081, 348.232379714708, 344.74362303243, 344.269739953827, 348.658953825247, 348.134842096005, 341.181137146273, 338.821614629435, 349.270711350386, 344.920599618653, 344.146380030333, 346.117904828559, 341.685375319812, 345.383066744554, 339.592035827505, 336.380301316003, 342.849421670843, 340.191315409306, 341.622202583031, 350.757015328338, 343.993198322701, 348.433530604184, 344.006002196662, 341.619942475797, 339.208811010264, 343.282549943075, 343.611444502537, 345.555198140983, 345.263062216738, 341.840333346207, 338.297246581417, 342.102937724031, 350.14494085362, 349.675749406704, 351.618898715015, 343.540597587483, 343.761796461701, 344.610590489181, 342.267752511891, 340.108065015612, 343.118649204586, 344.838533277303, 344.166475472173, 342.158402252579, 341.816697715843, 346.398361569628, 345.214764885904, 345.894615633172, 336.344191621667, 342.210517418444, 341.401861683939, 346.241700847977, 341.522364774355, 342.983627015849, 340.133788517249, 349.814515429384, 346.266635939138, 349.625533709822, 346.489414060668, 343.119251270338, 345.125470089947, 342.205840469418, 345.222156025423, 347.463677589769, 342.394330365713, 343.017294758827, 344.572853334537, 345.586946178022, 336.084334781203, 345.773062412645, 347.159723396746, 344.063838870292, 347.833304804436, 348.050727453819, 339.200693603781, 343.227490563981, 342.724081502398, 342.387322158005, 351.577935374644, 347.478857737438, 344.220562932003, 349.410933789813, 340.431360005965, 344.181645934463, 340.153415056195, 345.277894495915, 344.77377303433, 342.853151916061, 344.536276663841, 347.079007697013, 345.941847382936, 344.880853549752, 337.996144335498, 343.113876258631, 344.602977406043, 346.50936744459, 343.527667619498, 342.375689120107, 340.705886246479, 349.114112463752, 347.555501401619, 339.3887304268, 344.369804356285, 341.965658589422, 345.18905448223, 347.814449058004, 346.152784748608, 339.785145570656, 340.159225491214, 343.05339349756, 341.737161412219, 344.120295649145, 346.556515866459, 346.109308879588, 341.141401679217, 341.734602729365, 340.161020591077, 339.719658727513, 343.000439576752, 339.920118106256, 342.646596730116, 340.457000882415, 343.305581256994, 342.57213728953, 340.369336626471, 342.48791603189, 337.031649144932, 346.220500662882, 347.44412556126, 344.713589809253, 341.128382296324, 343.140896931881, 341.048126580455, 339.356036504906, 347.307225719167, 346.453617610227, 341.735427257932, 345.462695842558, 343.369325079366, 339.75876474963, 341.744263944564, 344.968826487921, 345.193687367024, 339.523116052842, 345.265168578478, 346.553275710555, 348.041314279666, 345.737712903514, 342.736840614127, 344.426968708673, 347.312100799886, 343.562235896758, 345.953873457971, 348.160242041114, 343.352875271633, 347.734089582859, 343.663201160608, 344.721930904574, 345.725570866197, 348.872774535519, 341.125603601989, 345.890172687483, 340.29387408284, 344.895396202977, 346.117532486378, 339.165156113372, 342.458668762619, 339.343954426567, 345.980118266758, 341.232437057854, 341.760388766169, 344.060469785124, 340.632743693672, 344.464948225145, 341.893649311385, 345.509220250456, 342.501686246223, 344.964016648719, 343.933417767542, 345.410039954405, 344.799639902691, 342.099805609597, 343.168164206619, 340.542434633659, 342.675254253312, 348.331155902716, 343.367864743685, 341.911444320326, 342.205774451022, 347.091773788427, 346.833437396891, 338.585576279596, 349.935728332356, 338.431529414137, 343.061460117282, 348.35639850264, 344.206015103762, 343.547149043884, 347.122836308667, 345.103704997751, 341.272061697502, 344.846643776664, 346.369944068914, 344.572229403772, 343.700048411418, 344.796006717423, 339.871971165007, 339.514568895571, 340.684766746213, 344.861215169485, 348.482466535117, 346.765253898876, 348.119141348399, 341.536955374988, 343.693723697794, 340.218012491291, 344.448755485078, 344.086691651154, 340.07424483349, 347.588563509143, 344.425039708782, 346.735810123628, 338.559041977422, 341.594804889783, 346.436257944157, 341.816974861917, 347.333800882298, 348.420320171106, 345.901455386411, 338.847348993846, 348.026850222157, 341.324034452728, 344.019545260879, 346.337698794164, 341.694132214207, 343.01656611663, 345.136681185972, 348.285641020011, 345.026484001394, 346.158974475452, 337.324874265598, 343.166383174747, 340.757666711777, 349.036257249273, 345.877529020365, 342.013753715502, 342.96656119796, 337.347895302232, 347.849274977141, 344.739519313363, 345.114819205485, 344.860740295455, 344.309110826863, 344.243764618198, 343.58696128745, 349.134355057796, 342.971299453175, 339.652749172385, 345.27590365853, 347.152010077613, 342.514905805998, 345.745738531612, 342.969097436004, 344.734443445762, 340.191801437499, 342.584805107082, 350.490067900953, 344.600949632423, 339.459789318921, 343.084209437269, 343.124024484805, 347.684332711188, 340.917022224742, 340.87374942433, 340.027087929211, 345.230359656203, 338.122278886939, 349.739524995253, 350.383461646482, 345.970339037331, 345.83269861014, 343.220818369107, 340.323089505454, 342.136922193998, 345.374951844587, 343.071526905323, 344.331631569416, 350.826818351726, 343.237450184098, 344.895967743984, 340.757893544101, 348.678315652065, 344.211026415211, 351.333697271564, 348.914702935781, 341.703343829077, 345.377295750184, 347.17340268909, 342.806502536648, 343.108364527536, 345.359848788958, 346.635205564549, 345.991489428746, 342.172346902452, 344.595670121606, 338.615781111283, 347.869155087808, 343.302694002466, 338.923222773601, 345.716716406423, 341.389333346263, 345.306325790674, 341.477992728806, 341.671474704132, 345.830080565061, 352.003200101502, 346.377309237434, 345.192384248398, 340.073089778058, 346.227214809737, 343.566610467467, 342.267183439887, 343.06739338439, 340.920491004169, 346.264174000585, 345.32397602073, 348.627633391078, 343.485305119092, 345.756308536149, 344.146400694478, 344.081454190263, 344.664083402902, 345.382403303823, 347.242934561845, 341.186850119417, 343.855510968587, 344.821928584402, 340.140679146108, 344.722876808653, 341.037044242024, 343.623131212699, 344.732649454695, 339.671376508583, 341.157164463731, 340.128802642359, 343.943811963399, 341.797788734308, 343.956396081946, 343.349175791921, 339.679796844431, 341.390927665937, 340.49491257414, 345.570519859543, 348.47030960069, 339.307429651265, 346.367877272864, 347.614400259677, 346.176443346977, 344.69077880582, 349.289291083027, 345.654811130329, 339.280613440159, 341.556645256798, 340.756541950123, 345.838119276601, 343.880084977999, 344.514549741007, 345.571256563346, 349.267011813082, 348.327308917484, 343.435102328968, 345.542602019209, 343.337909921712, 343.7198075349, 342.250430910606, 347.352944330589, 344.071998609883, 345.065570143629, 349.0344338091, 344.771798170563, 340.937366428904, 341.295367122299, 348.243182833913, 339.610682978071, 338.769902566103, 337.998508746825, 346.158190907833, 343.154679236994, 346.420317639876, 345.041771460315, 343.593041433199, 347.674256306742, 342.663103367387, 345.172341537761, 342.603569212585, 341.223938355269, 347.123530784766, 348.7406504156, 340.531545934701, 346.058814048197, 343.385028484438, 346.640930861106, 341.418482985969, 341.771963761682, 346.870207973628, 340.022425188371, 344.300497345651, 348.035245225639, 343.840003280014, 348.003892835448, 345.231102645299, 343.452501365574, 346.003726136533, 342.84051583387, 345.724710238755, 344.627097405758, 344.030806608058, 345.331664974637, 349.052831511948, 351.250821823783, 341.105226130929, 347.357711202393, 344.959048703615, 348.209886376672, 347.502984567355, 345.102989781125, 340.592628933306, 344.1610009962, 345.964575947992, 347.031706398874, 336.003314022388, 347.405248251165, 347.367748590969, 345.108432973887, 346.910240157025, 346.152600824033, 339.531444956092, 348.476112931, 350.02018755895, 351.294664844809, 346.265225285715, 341.243401682778, 344.166169617058, 343.609505136077, 344.99887940153, 344.204896235209, 344.234975071817, 341.008387305925, 347.245238725143, 346.490906657587, 341.571201350292, 345.853989807189, 345.803242135617, 345.577894288597, 348.096176771981, 344.337144621921, 349.559977778937, 342.905555588155, 341.326300113028, 345.196398359472, 347.127374556289, 346.576068790353, 350.204757858579, 344.259263253083, 347.080492039015, 342.222358816453, 343.299300592155, 343.834793970366, 346.34909501435, 341.543259264614, 348.682355064477, 351.081206884078, 345.877243329959, 344.220076976008, 345.682110391766, 350.435586820468, 339.003866602958, 339.595007640144, 344.001550915842, 347.235562282122, 348.171519362675, 338.797253522084, 348.700251776001, 343.069531802279, 340.473459306854, 341.579301910708, 351.070478234542, 338.028642299309, 342.150977046954, 346.724005315273, 346.328488141472, 344.764901889413, 346.136136812988, 346.919351364009, 345.593785775055, 342.346274352512, 344.342942971753, 348.618159391766, 339.31061942197, 342.916468272328, 342.209241726606, 343.162389999488, 343.747353387401, 346.489486522754, 342.620045732212, 339.22683775558, 340.114490569166, 344.810838971304, 348.411614109336, 338.655684655028, 341.475264319666, 344.938834747141, 347.378775266652, 345.099054157949, 343.698742218239, 340.087700218682, 343.71544151673, 344.543820839127, 345.330345314766, 346.940818545308, 341.921675816275, 347.240815581861, 346.242457552523, 340.924293835653, 343.031264585608, 346.841804710712, 345.417883613267, 343.909187437368, 341.272064865789, 342.090058269948, 345.597389780179, 345.121956397818, 346.72495521062, 341.556951418185, 346.262472017134, 348.143006608466, 339.641765456785, 342.307096011351, 344.065481917255, 345.630986737218, 344.474896038401, 344.821001747979, 339.61844020936, 342.778804971485, 345.898691654015, 345.483950309163, 343.655118915915, 348.986781477324, 345.36447893543, 343.3507067337, 341.35696590448, 342.877284722361, 343.127392261376, 345.003120826663, 339.311531672816, 343.780120527565, 344.32337313321, 341.872760022803, 342.339991561028, 334.98513897987, 344.478826488675, 347.423301405486, 346.422021642894, 345.409113212496, 348.773992112505, 341.676291992372, 346.41145030339, 346.066814847073, 350.445743008546, 347.428567870202, 343.283293403672, 343.071561297225, 344.773714487878, 343.082639406147, 342.667618143446, 339.999555125201, 337.279747445061, 343.505065483966, 344.222203566955, 345.891103747838, 344.139353606233, 345.357936874103, 339.224782213475, 343.945810072237, 347.90389180431, 341.788086752482, 343.587869316402, 342.302331039512, 343.311581757357, 345.088856963116, 339.492068562453, 350.36535594816, 347.093676399529, 345.965057201462, 344.392424358197, 344.167316344617, 345.482247542855, 345.130792322923, 345.812996315939, 339.493744312489, 345.744278544281, 345.884105222997, 339.653800904331, 340.902387147438, 341.781802154637, 344.071130503973, 338.574707391793, 344.533873801232, 342.943837146326, 341.319817369584, 342.81533260225, 346.236462439337, 344.732435993165, 339.498862332016, 346.408352393045, 342.395580715498, 342.160349273759, 347.336200428625, 343.835524023508, 344.685204362873, 344.147640041998, 350.47467768814, 339.583877034539, 346.163988021894, 344.120045330573, 343.743046114148, 347.785127081809, 340.405766814222, 347.263448529515, 343.198342331394, 348.228702672622, 345.887959923243, 349.73176122523, 343.647192563981, 342.583024177398, 342.612261477516, 343.905928382813, 344.720258623934, 344.030041400861, 346.661038374353, 341.325376778421, 340.127536769882, 342.114637889124, 341.979759888094, 345.346870172054, 340.906300178597, 348.288409479427, 346.315377841408, 346.414746107404, 346.408310080821, 347.299383880717, 342.186068955649, 346.419444193928, 340.030767022291, 342.284387735135, 350.744974347215, 342.860444094009, 343.885346865283, 348.685247119961, 348.601323353399, 352.051806142269, 347.212102601238, 342.421774633758, 344.348371679183, 344.39564628336, 347.694268213231, 342.898166091607, 348.428505431221, 347.035741430892, 348.759277445459, 344.397427249594, 340.981229227247, 349.724942582788, 346.639665399877, 340.824548433243, 347.239413006534, 341.611829569584, 343.152262509069, 344.239539508499, 344.346792764714, 344.242455532657, 339.166934597141, 345.482040269183, 343.710551927833, 343.616682498649, 348.533788225426, 338.974006468321, 341.970953663882, 345.973137113538, 345.82558759111, 346.374222668902, 348.950080790045, 343.93954632869, 339.689295751607, 346.011257727912, 344.083883195987, 344.367547513864, 341.178000298372, 343.555519301241, 345.734726111171, 344.397749239209, 340.529115531126, 342.662628645314, 348.77555811941, 342.951757468157, 340.586137650665, 342.573178083133, 338.149227242514, 344.068870733995, 348.397670567051, 341.554310084966, 343.65218730658, 343.00186555478, 346.145044196026, 345.638169618421, 341.686193206158, 343.124513942826, 347.963009303416, 347.320828285891, 342.293140262623, 346.949516860631, 342.353733472824, 340.702543418692, 348.242528526603, 340.660994337259, 346.324812889352, 338.856935338522, 350.615893075767, 346.886787483113, 343.767374959475, 340.951852712923, 346.76688511963, 340.853175206717, 339.408395382986, 343.146460451606, 337.971642182897, 345.837056304384, 346.600667810486, 342.034312081078, 343.717612119493, 337.569052529337, 334.284695420962, 346.607129183819, 346.177717743974, 351.751878137408, 346.487083944171, 343.654523909847, 341.501691736142, 343.633847929444, 344.080947639254, 345.223230256542, 344.740785397769, 340.835086177572, 345.241040174258, 344.513710617559, 341.798331439089, 342.554211116762, 349.238955047325, 339.045874448104, 346.622639307522, 344.449765395632, 338.897327542546, 344.051590450186, 347.14684697541, 349.187823573992, 346.568122855886, 342.697123438701, 345.337977039207, 346.470298631256, 343.137010404627, 339.815638269458, 348.575593162662, 346.009183692016, 346.994561244547, 349.797221013027, 342.456932831029, 344.992917543345, 342.25203586751, 342.567745018373, 345.011773189354, 342.616345774905, 335.458914134553, 340.013343530087, 349.150808733872, 340.366243511055, 345.474907770893, 343.795146962932, 342.367662082713, 343.028741174017, 342.553713597663, 345.255536586706, 347.637285367097, 345.43547312134, 344.445446366439, 340.649925241621, 344.680034613506, 344.311317658279, 338.619366434669, 342.829840205917, 341.764230286084, 341.635536201645, 351.036223418802, 334.127735714381, 348.658293830552, 344.329633139569, 346.666453600572, 350.793731066886, 343.726699861287, 343.014906148522, 342.538847217805, 348.050683033582, 349.717761868954, 348.430306329728, 345.25756975206, 340.494009440939, 351.8312192613, 345.139799116342, 345.961392045062, 344.760737606101, 347.394736601783, 343.339359558455, 344.90455233093, 344.084538427142, 341.170483193332, 342.837744099629, 348.456290549637, 342.440358870179, 344.743564221809, 351.269638753432, 344.865133329692, 344.184088709064, 346.272612651641, 342.139998973227, 348.210389209084, 338.933764676828, 342.524964990194, 342.566265605799, 342.967319746443, 338.99605288663, 342.351869873278, 347.098235812748, 339.985063850456, 344.991592018959, 344.29870443201, 346.945737493467, 342.606995625634, 343.585923394376, 348.706333688238, 342.969931277901, 341.72815763098, 341.928062985477, 344.916496460651, 340.316115283808, 342.185277108495, 345.22492168057, 343.340444595664, 344.653101205764, 341.894482844722, 342.425214553662, 345.951377415775, 340.850993136674, 344.123013206059, 341.92366556762, 341.02736259281, 347.312074190377, 340.990672471634, 341.322964149736, 340.0737430726, 342.763425823114, 340.370992369911, 342.662748410455, 338.750460272667, 346.283224062677, 339.233456954963, 348.372928889952, 346.432115401029, 340.179982897789, 342.681737436529, 345.419766940666, 349.048554266049, 341.409814306649, 344.68538275691, 344.373880522671, 345.383993267212, 345.087795631065, 344.574729740423, 343.511664291201, 349.827315882852, 337.846404555799, 344.188479203024, 341.451391285717, 342.818745900023, 348.554187911224, 342.137475217403, 343.069435643227, 337.333779550666, 342.774724292204, 346.829206201428, 342.821958857148, 348.410095704062, 348.569670703407, 345.522399186315, 347.744965158442, 344.929928402117, 343.050021111195, 347.901526504173, 341.932071919344, 345.710317740902, 344.712636387421, 338.088505031208, 342.639321946187, 345.724523950708, 342.536813348525, 341.886730322137, 340.233462891347, 344.511365445472, 337.612109069639, 343.433258612227, 345.31430236744, 345.215856343161, 343.913812107384, 345.226730052319, 345.18050004614, 342.200597251047, 345.606959579963, 343.975148531981, 345.51748096361, 344.246703335642, 350.294377902346, 346.8273172701, 346.427641334802, 343.959894796624, 345.215349383764, 343.983724627402, 343.55399172036, 345.46449163907, 336.931772154394, 344.147891450743, 345.327409913181, 337.640400010565, 347.004256041213, 346.176704138234, 342.919798609704, 339.951739650963, 338.756742681159, 343.298925373786, 345.652279039597, 343.913566457074, 344.396229568789, 345.056636234777, 347.346953756752, 341.856408755659, 346.161216807081, 345.216975135395, 351.465653001905, 341.313533220606, 344.111062069118, 343.421152633157, 341.523852041455, 343.58067277972, 343.402221160498, 343.353973709736, 343.270438900521, 340.001567013121, 338.143903319523, 343.794561615138, 348.102902228399, 340.996522291794, 344.497367769334, 348.102143798597, 350.745874802622, 342.281234888535, 341.739913000885, 345.493755882945, 341.375870653339, 342.823525740747, 341.569279988273, 347.044773567239, 347.026402496616, 347.681551421632, 347.197330017547, 344.264584888884, 340.6638110784, 339.502524519116, 341.826361557016, 341.863568917486, 342.901322103539, 344.49549024586, 343.680109246123, 340.563185256455, 342.768818560763, 342.401826437027, 340.797546504938, 342.062112091223, 344.201090690476, 344.027776066479, 345.268707050031, 348.044479427574, 346.173564778817, 346.713134757827, 340.93224036099, 337.432755764353, 346.780393674791, 342.636559807841, 341.094329419766, 343.982441043093, 341.43749919339, 348.070361744157, 348.392940625082, 339.595150799265, 342.560048241752, 337.734925095671, 350.42784603028, 347.13391373455, 339.718969602591, 344.266065733821, 342.87116359121, 346.927386173667, 346.755229079788, 346.749823122382, 344.095188028209, 345.610739765921, 344.892047981089, 349.13503736455, 342.726261573931, 342.31395123489, 345.301219915331, 345.739520197186, 341.668174662108, 341.451060140853, 340.814753962964, 341.927175998542, 343.445087569954, 342.931754195356, 344.004150554924, 344.242338196722, 343.744334712708, 345.812736606164, 342.477825443201, 346.81789234421, 339.106518388705, 344.908226527839, 350.199224113537, 342.66277017012, 345.764469616263, 345.831255903398, 344.198667212993, 346.931706876333, 346.08286408103, 347.306610738201, 346.8315625005, 345.669753411258, 346.687296687106, 346.740246288328, 345.739417027239, 345.675272902761, 346.772951252611, 344.32302059472, 344.394246121919, 351.462231041451, 342.667082207072, 341.441851934619, 344.601433328119, 344.046702661884, 342.479255590578, 334.245728099496, 346.65825316473, 340.605989262369, 343.348425038595, 342.132506745697, 338.655936399332, 345.921464467421, 343.168889178619, 347.047304608088, 346.53025517291, 338.71752779035, 345.174773875321, 349.947169471676, 339.274393969263, 344.119756192415, 340.763343101204, 341.904175439759, 342.668303562188, 342.819425337174, 340.618684359712, 347.406847580459, 342.798016973943, 347.882676258973, 343.654640493921, 345.942289201819, 343.001222753211, 348.135609032744, 339.817687326297, 345.270485058043, 345.105425836007, 340.783425918524, 339.892851115343, 349.717304404483, 338.956311260812, 340.693061995209, 343.782738191568, 346.270588351686, 343.361643913849, 346.64748668709, 348.353506083481, 346.593665364351, 348.424519582978, 338.744264534425, 344.258834831009, 345.568889724984, 346.357722352133, 342.46347904871, 343.671313278928, 341.863458297361, 344.741289843428, 339.412504945197, 345.424094834633, 344.372648119155, 336.514326423899, 338.350206983883, 342.132362860774, 342.509737994326, 343.368264117278, 342.945055372281, 344.74668183057, 345.411516327975, 338.958915571369, 341.625325774622, 347.700124078441, 345.345476597748, 337.562419831743, 343.524174991439, 347.346473092688, 343.350833856531, 343.901365727639, 346.974860195364, 345.814484687529, 343.389011253064, 345.724451044133, 347.14543592815, 344.338405478976, 346.626754049919, 337.046140560863, 340.901879811247, 342.584416355954, 346.669371398667, 345.627022823978, 341.208864148042, 341.735503213247, 343.611731403244, 342.808349189295, 343.874581483046, 340.882059080228, 347.816945686391, 351.311627134037, 344.822842461935, 341.925053551108, 344.492200786571, 344.301392935068, 347.891894853907, 346.271777575802, 340.008802220882, 347.767046762419, 346.328798654048, 342.461751046259, 340.631852835115, 344.860216479984, 341.829224235701, 345.660567588833, 346.644687944141, 348.40027891203, 346.589498682408, 345.464127426697, 350.433734452287, 344.694796603162, 348.11747952701, 334.331723351725, 352.030524015358, 341.84412532661, 343.030947745636, 345.312796220513, 349.206170741782, 343.883612359965, 338.334250333918, 346.945270680577, 344.258026091416, 345.319791689355, 341.389628139394, 342.953231719799, 344.110214133731, 344.18259110458, 340.938967648929, 343.760299441136, 348.957388034452, 348.041382593049, 342.582388724885, 344.240996809644, 342.225379455164, 343.824266951908, 348.339902931936, 346.291517845563, 344.339370516169, 346.340271868191, 341.817435675438, 340.668961458273, 344.513505021633, 345.492276902732, 343.082476422164, 341.720927895948, 343.715940725356, 339.807676456602, 342.289426135807, 342.370823015117, 343.981896469597, 349.546947219491, 344.040923915081, 341.055109690429, 347.649215657953, 344.997080156852, 346.003493873496, 343.023751824517, 344.747641723094, 345.936933501949, 343.201480064114, 348.958609538585, 347.153494131629, 346.85627886561, 344.859690915755, 343.8453299061, 345.559576341112, 347.033631966436, 349.833660118793, 345.466730921809, 343.202890887733, 343.782612769594, 346.792546870666, 342.918686343254, 347.739648314252, 336.781849012783, 346.577831588889, 346.321699543044, 343.608406875541, 340.072567512852, 342.072897801298, 341.698330501995, 344.631472178349, 341.642436642519, 348.648253995426, 343.864336348613, 343.566610982632, 344.4252935799, 343.045037325898, 345.970604977949, 341.319019851729, 344.12203491178, 346.769412037734, 344.560653489572, 340.928207960281, 347.519974568149, 342.892140261129, 342.709013777335, 341.895292136862, 344.498300301326, 344.19791951922, 340.257889542924, 343.815466239736, 344.362682888236, 346.257017212148, 345.288282804557, 341.405857278828, 345.645769243482, 340.200884834541, 346.974888934538, 348.278916141226, 347.390067721201, 343.265016037974, 343.686511824963, 335.934822215369, 341.817194968803, 346.651657722249, 343.046771000204, 335.558059027854, 347.979592122669, 342.900686457643, 348.666435427376, 342.980096491973, 346.929489933708, 344.016934579903, 346.391094884382, 348.257662720781, 344.869610384669, 340.716504707372, 344.952286690194, 346.816824198786, 341.726176505847, 343.726787710687, 343.922264538836, 340.311291634942, 352.82271089592, 343.3298254937, 347.917729757018, 344.181998094667, 345.887646206603, 342.801534525311, 335.555386507714, 342.586349543622, 344.820186996777, 349.149096994, 341.929852165262, 346.026616907218, 347.687539265343, 347.064973819029, 344.047478691242, 345.259583894262, 346.484406252821, 344.952743558948, 342.814131237383, 346.410458186517, 346.198248320927, 344.159562122507, 339.120572970644, 341.240194187403, 342.021430437437, 340.980955438128, 347.14646677584, 343.007374074465, 344.63789872413, 345.436995806406, 347.138492134424, 346.512896657179, 337.743359537942, 341.095542227157, 344.732764540386, 341.203072227514, 341.599447696137, 342.011979823528, 345.393534626147, 339.628694493826, 344.566697020547, 344.886047221624, 339.753264495713, 341.748009376945, 341.595577941628, 343.419692331255, 347.564300756319, 348.171678403015, 342.826899595925, 345.137580820735, 349.284725925351, 349.284177669475, 344.800537568546, 346.580918912793, 343.132221212449, 341.819910357858, 340.056583939704, 344.863754524996, 345.36321335903, 344.364064079438, 344.107269255056, 348.778021941701, 340.820032209057, 350.807370242979, 344.062810775298, 340.998662016588, 348.554817954391, 348.263036960268, 341.621149295496, 345.718911249109, 341.815144679012, 340.656599145659, 339.49208457499, 345.540688267174, 350.005144740574, 343.768844826274, 343.99253082963, 345.580366373064, 345.687157560109, 341.623201122088, 341.127625097448, 343.6420019531, 343.170809854126, 343.875028371699, 341.496607581606, 346.117790642609, 346.722310065225, 343.754828904688, 344.731841868659, 337.140014849335, 347.339843963093, 346.328402529839, 343.547645060976, 345.3014629591, 347.772197738711, 347.245881075521, 339.869119666219, 336.870079393211, 347.488775024538, 343.911528442631, 340.974892900881, 343.617121853869, 344.339693092453, 340.805246458473, 344.232347287916, 342.856577399609, 340.67317969506, 346.912795398676, 344.160799800239, 347.809696355351, 345.316766664517, 344.759586430407, 345.060949113416, 346.041578197913, 343.48424941366, 340.337831121622, 342.703898209192, 346.697373061313, 342.374228695265, 346.818500326868, 343.253123587881, 348.339810556633, 344.35225427977, 346.332120006879, 342.106012314762, 346.874852282982, 346.307615907566, 341.495711208391, 343.042380530267, 343.126625803838, 340.822910643377, 346.683689231249, 347.38722153075, 345.749682847953, 346.964096600713, 342.919752641281, 336.895869643891, 341.987859782382, 342.843538712499, 340.636086846986, 344.192723432944, 345.909141714058, 344.584348761041, 346.072181556683, 345.305315006646, 340.946281559323, 346.014771116947, 342.995302163774, 340.099725652526, 341.293314321894, 343.27611133412, 346.32908414168, 342.596566392353, 344.796360988671, 350.538278885274, 343.757166701961, 341.947346263827, 345.576878347423, 343.664188495366, 344.430831923944, 341.58052269235, 336.535685091572, 344.470655912648, 341.092960294703, 341.885387066003, 348.171606695701, 336.901321387036, 347.63130133581, 341.142871213198, 337.622045681029, 348.864416415483, 343.899974677843, 339.916669057418, 350.387619683265, 345.994476733475, 344.324994277011, 338.227980123023, 341.598483569561, 345.290428330758, 344.599449286897, 347.188994823597, 346.36425742473, 345.931660394353, 342.185827296837, 348.901539161647, 338.29274680243, 346.543320772114, 347.358313135167, 345.622576545867, 342.683034780381, 344.511068752036, 338.129232839877, 344.639058539686, 341.715282408639, 341.843199509758, 345.864276652252, 338.82647418356, 345.732475481818, 348.783003274017, 343.892955583293, 345.455041089596, 345.194618326742, 347.427271370797, 340.161405183418, 345.499773954762, 343.320890699258, 346.003538885849, 347.08065924746, 345.1948422413, 349.321513377554, 339.868243935218, 344.460790867225, 343.743846306678, 341.051990383843, 339.173975414457, 343.60429615012, 347.513922439398, 337.789470463005, 345.71124238405, 342.585973429943, 345.218418258939, 344.131874863992, 341.223601916347, 341.593401898156, 343.676551429823, 342.986059531791, 344.445446408028, 347.951045151831, 338.446228328384, 346.738547655754, 341.63825373761, 339.03020014993, 346.075777695347, 346.50740095535, 342.0298658685, 343.479609963962, 341.69465393888, 344.19943187067, 343.258360975913, 342.187093799216, 346.468814836381, 340.868620094085, 342.958008724236, 343.664622588199, 337.747127189341, 341.093986843661, 344.419314143295, 345.177839046448, 338.653760934231, 341.365926284235, 345.575370610525, 342.031923051585, 342.992357972312, 343.853810101423, 344.794053035541, 343.919068291459, 347.608871657298, 340.789758925908, 345.403226131924, 343.134293375942, 344.109860579893, 342.036853570083, 344.364371531274, 342.555522189138, 339.981599590418, 345.048751880839, 344.309983507433, 347.057933205264, 342.441819181426, 344.784876419068],[129.578188805886, 136.252085513744, 126.145056705809, 100.17446029544, 130.39830983284, 119.255813853202, 111.965716695495, 131.478273804748, 162.870369072722, 118.50961446986, 122.255786637867, 126.039080681933, 133.238185218142, 108.367469789117, 154.802974334736, 108.235345918561, 116.335306530894, 127.994316909161, 132.195646728453, 151.110258233387, 149.769743536615, 127.530116158636, 129.369893310989, 141.439051342307, 115.207800320104, 124.04821977898, 129.457865153993, 129.691711653081, 104.884987004497, 130.812943307359, 136.586075771439, 138.068337209181, 131.307640651477, 137.306966484161, 150.516661597812, 145.439245615598, 99.8707947306223, 133.483221555096, 142.264172639943, 141.800529554295, 138.868632882356, 139.171139202293, 151.836044086625, 116.161086068579, 107.808789106233, 131.92911877891, 113.606247490543, 134.743443065813, 154.300555019383, 112.50584780425, 126.626484889653, 132.675164831191, 142.9504887267, 135.423440841265, 143.80018919303, 146.54863589985, 122.839711234759, 138.63460028841, 135.518365525843, 119.612926076872, 160.610102056673, 147.780424462652, 151.334211309983, 148.803235091708, 123.434551526711, 149.364595431366, 157.620128298124, 142.917046704718, 147.460651968397, 157.572029504275, 121.868593188671, 137.202922718635, 130.159717987698, 148.667043964239, 130.463623423265, 139.020888492986, 117.75973263503, 155.685815463681, 100.924980239535, 122.47482429141, 152.456781471912, 128.758400845195, 146.72174720893, 137.151181271889, 136.214449162063, 136.450870788049, 145.479502296893, 147.370836610439, 113.892590175119, 142.702730983986, 138.610858929396, 122.607880543727, 145.203327769003, 104.402027716153, 124.179747594521, 156.540641980348, 135.542214356539, 119.789467703597, 114.507968786052, 134.405540469781, 159.523665542763, 133.588204070857, 105.779715889451, 115.011646621759, 136.155551661863, 136.136334895948, 155.649379110081, 178.076030548466, 125.368127410874, 184.387985332268, 111.402760250695, 160.690598007739, 134.686207347403, 176.12454114799, 130.900168806855, 127.825340372519, 143.578701423452, 144.119987795723, 109.894130045661, 156.66572904425, 133.098582030025, 149.023305043138, 119.251431881768, 116.576087530803, 116.768820024343, 130.799675400253, 110.804369633567, 107.015228108808, 126.604638528165, 119.433401933895, 101.520061611276, 155.23260824611, 137.856918696457, 123.00974853836, 107.821321098774, 149.632934716625, 98.4531783638884, 110.367119648265, 122.80345780918, 134.005329177453, 125.338891668198, 119.880577861073, 87.0615155576635, 145.564721023323, 103.715838628986, 136.44879797133, 144.502820210017, 124.208821194081, 160.684178660951, 134.523111651815, 119.105632962032, 141.165656333074, 121.155429341231, 118.233403998021, 121.511363259627, 136.780774551092, 97.0882468644855, 156.660460906304, 155.531226560702, 128.743978249643, 149.564629691176, 126.34377489614, 159.768619247597, 125.899151785575, 129.784891587652, 127.130705909398, 131.528351477123, 127.586368404206, 121.68307697822, 147.769493473222, 144.940583256673, 150.37722810649, 122.964291419788, 139.052771273806, 96.6229791957761, 132.695696663629, 114.543526933229, 132.901676716578, 124.016866872242, 115.68475847462, 119.02622371953, 112.770562244689, 152.701810667601, 128.384771632566, 119.904577463586, 123.806505139607, 114.285342524109, 130.473055574265, 149.291943373127, 116.761604185346, 110.365609772617, 161.08497790278, 134.48897195989, 145.758025363405, 172.447479240811, 137.927439370094, 128.844148979917, 135.845098119398, 124.271092087341, 110.72213862325, 182.198119266256, 103.953141860348, 150.955882841407, 141.122781305255, 116.882367136599, 136.946511966619, 131.454322118209, 148.966586402336, 142.368738297413, 130.044819643357, 110.156953146535, 133.137204745839, 128.773889227641, 129.246776150937, 138.775179615754, 134.120500862976, 114.968244090794, 109.683276970969, 167.371924369349, 127.414966340985, 111.327266426387, 89.3540724067762, 139.117120625082, 106.737301640928, 126.518597164121, 130.167754084714, 108.590259162335, 154.812349577644, 145.739150067242, 130.967553853817, 146.240728804252, 153.414034366954, 112.614689762273, 111.37519961535, 123.495951285447, 124.967580091105, 129.080740311745, 152.488842346404, 101.939553074495, 158.888958141574, 123.329716015209, 100.791764302187, 149.048383462379, 127.698003225048, 132.138910392818, 120.690631641662, 155.652836930762, 155.631037937316, 91.043849698041, 122.956526646007, 143.844581583658, 113.535225230843, 111.522378473267, 128.047946637753, 126.028142282345, 119.762750633566, 126.039975760798, 107.71890322186, 113.268773544322, 145.079990959492, 146.456255678255, 143.562874194328, 113.143654585669, 81.6724592006379, 143.716482952785, 115.264569787164, 133.006492045756, 138.178775579238, 143.73957648498, 147.583941932787, 102.785028885972, 136.790843279247, 120.918686086699, 113.387271041642, 119.250581219887, 108.082465465616, 118.100620941492, 148.09885320861, 134.733557845535, 103.556844783488, 144.829250668445, 136.493634210297, 121.375588868448, 106.488305597981, 136.307867396035, 127.999779847284, 147.04971000433, 128.995255386582, 93.0318689215879, 112.459152686809, 142.33509770701, 140.100990792593, 148.25725270387, 133.366768337149, 140.965791541493, 117.531462632151, 126.384622245618, 160.336476896937, 122.07566811711, 115.295492219698, 129.96301258637, 112.76534746056, 150.663186323242, 163.014442898674, 146.980548504355, 122.767346216287, 113.673837847753, 93.7148312305441, 127.727190429493, 146.342171967599, 106.261952267984, 132.450573029431, 121.514457571682, 140.342317227486, 110.721086142768, 135.40797567866, 118.0582245506, 130.200773878976, 134.244491656256, 114.298930413278, 154.519429563373, 109.018499721742, 137.037002090012, 118.085861075879, 109.938484610475, 139.012802166883, 139.323703129824, 129.89545153964, 135.573325095347, 134.043354871236, 106.392735526887, 123.642247836449, 165.777120230218, 148.234916345165, 161.853348777894, 128.299907461928, 87.9516196352135, 150.83401484656, 154.16802273146, 140.80439186278, 129.542209078092, 148.09556305911, 102.879572174917, 153.193278369844, 132.259999229974, 161.884759673094, 149.593459662971, 132.104827145328, 121.889784858973, 124.758910758325, 135.558814110058, 130.050658141577, 132.421853466343, 153.224337389756, 112.264596753218, 145.119696039127, 157.124987510952, 109.274036996098, 147.346948948397, 123.34289529862, 149.65857591889, 121.771200074629, 151.656937036382, 124.542366712464, 152.94531811299, 116.558377639296, 118.792005840523, 133.956657633033, 120.805464221769, 150.758598214901, 115.210790303916, 151.471054008654, 117.433172783599, 150.385007676297, 125.035295706134, 82.2553731518216, 149.630574477538, 124.028850179587, 104.01294946682, 112.779840522445, 164.184282057443, 153.223163993611, 124.331915192318, 106.015388831954, 103.683346085296, 121.452662221727, 124.938409840056, 111.240306875204, 135.841280922824, 126.70921160362, 139.025429470046, 101.542847805522, 136.575707246513, 146.615708885538, 142.235896953054, 96.9130690839418, 129.05637751741, 118.683986620288, 119.177746748169, 144.958967785331, 148.434562710573, 152.232578009695, 156.221725915132, 128.987060293821, 137.132485031075, 141.377666248794, 129.862934621934, 133.551285660287, 140.401122985775, 110.386542352278, 121.618721372133, 117.190876862597, 113.727307594617, 108.752698807371, 128.736362984744, 133.909366320066, 145.404081945835, 153.425688241291, 138.991082844964, 120.061772683943, 86.7396164821753, 139.651171550159, 165.910777638204, 139.164912131293, 136.877628170604, 120.357845201453, 115.741772439246, 151.701767903889, 161.3991118681, 137.062041714314, 125.809722129067, 138.830839051798, 88.6025313018204, 95.2192617608539, 126.409422838955, 140.050371048197, 121.880091777051, 127.456525941206, 123.954503310311, 115.723519178415, 115.507397519835, 123.954017121186, 116.705552437881, 113.059493977557, 146.181107841853, 137.492359200069, 145.48618059165, 142.477404199637, 142.642151122465, 142.575480634446, 135.366154222772, 132.379148184907, 102.212870466138, 146.976939700287, 125.387361334954, 135.160306749544, 143.84591706743, 108.879029604207, 126.074629161211, 103.026754771122, 134.917318678546, 118.466814655854, 115.119325197449, 125.934049622363, 147.026139068315, 122.07257108197, 134.153253041339, 145.850304806947, 153.423626045629, 139.412594755924, 146.190500617961, 126.79478792186, 105.478940254325, 150.852212047517, 128.260746131449, 130.831228128566, 137.734514503504, 139.599790585895, 134.829870820597, 115.939029697415, 146.693622947978, 109.263040104878, 126.561508696113, 140.679588694534, 94.2836851526317, 172.449204946097, 144.454272166845, 152.882013383646, 165.220595172554, 143.995451506104, 141.579463655104, 121.557523234691, 96.5094401982891, 147.47958249918, 137.397617698265, 118.297307473422, 104.080099605172, 143.004681377475, 116.965701255061, 137.861138367835, 96.4656540943825, 106.167071064361, 139.807245402405, 116.878389071692, 111.411999720399, 141.139159819036, 172.662009116748, 128.608578344826, 137.30130904395, 118.350813678107, 130.973072730985, 131.009022679855, 121.469163365257, 112.504046974589, 170.16191226095, 131.151780607408, 136.477483841131, 141.468992838665, 138.92261729303, 110.61141415541, 98.2594719684059, 119.763809292469, 112.877818106177, 123.923548598064, 122.235044519056, 141.276396363197, 124.385877855291, 150.737686108091, 170.902610618379, 109.036611576309, 162.806839631034, 119.859850722763, 156.788722370509, 118.064895608468, 129.475708825739, 135.423902044528, 129.543207746172, 120.121499113172, 145.3485804491, 120.819664725518, 122.260719339614, 137.477671843034, 117.503101975166, 114.354160939329, 117.147738769748, 142.031913589922, 118.765387007862, 134.783386763534, 121.692952062099, 144.359435336885, 151.099870054206, 104.179127646348, 133.273784601842, 140.144825807216, 127.803935631364, 136.163101329079, 125.73982636626, 128.040428520648, 167.684042943674, 141.440644503881, 117.11829054879, 114.504700218964, 120.678474119991, 168.311845577663, 129.015197470186, 123.81528687293, 152.261005799944, 106.972776629432, 137.266399696893, 124.290215235935, 149.933624784486, 120.111252807308, 133.83020946585, 129.651309711303, 127.239875648501, 151.105098062199, 115.7688686818, 140.13529111, 122.080015177972, 151.036367018352, 135.557137526743, 138.344487412388, 137.842197843717, 104.073328748653, 121.605844629648, 126.079189126919, 130.472969541147, 116.429979977361, 113.231492464978, 144.517506643288, 114.431741087344, 97.1256582657501, 112.732520850313, 125.394772446783, 127.882803641546, 145.849225310366, 138.15132639706, 132.714332137533, 106.682192475081, 104.286429169174, 133.044725347407, 158.28467723777, 126.682635930766, 148.975390572194, 118.318960429083, 141.169521268686, 130.90886175453, 113.424165841055, 147.148452446811, 106.813337273916, 129.760466546049, 110.707383550104, 139.480096383174, 146.649443519081, 164.29413169607, 115.344551921377, 124.021852941691, 87.6952208624565, 128.515896805616, 126.498681316043, 101.622208853493, 112.63428996716, 124.355796784911, 135.043479823974, 135.254334581635, 119.239631188255, 109.545293527979, 139.96236397446, 110.446161985307, 140.870253545023, 135.494819727297, 151.72686057079, 132.228740064475, 157.902542086562, 135.498343098258, 139.227075475504, 131.630677897218, 147.29923239689, 121.155095528325, 91.5956653159212, 140.603473767753, 112.778340680943, 132.671820489052, 177.63668055156, 108.548236830667, 135.344088172819, 140.596227745804, 148.167026950286, 148.38945402459, 116.71576518249, 125.691536489188, 160.717952611713, 117.475737582307, 129.363485744445, 149.208479448983, 138.418650409459, 129.453398108445, 142.793517964281, 163.290772051909, 155.816077755766, 134.822239730719, 143.666324206496, 143.697213039651, 149.293524469027, 141.674257396952, 115.963107652608, 96.3743399299961, 147.537196208384, 119.192693474327, 138.204946197191, 116.688114938288, 110.837786742039, 132.932677161959, 127.243650615338, 102.145622693974, 156.558196828655, 137.995878750094, 156.040143314335, 124.589811241651, 128.542560982427, 156.328055763164, 134.981386548305, 146.214980996259, 110.575144091293, 115.052508042179, 141.719555344068, 101.274348829271, 99.4540166475294, 145.660451979762, 136.498171027392, 134.147552828832, 117.81366821023, 119.946784429361, 141.604564710671, 136.709742723713, 130.642241409853, 149.264346554676, 119.72331511273, 119.052841921402, 146.199584636799, 156.425368253154, 140.685726786365, 137.797428147619, 127.946942303007, 121.386996673692, 156.767469072297, 142.358295637449, 123.217855730778, 141.07518280101, 146.531344295524, 156.660056230728, 146.460760954903, 143.137864463964, 125.629159221758, 164.716148221269, 115.445876935045, 142.114832456324, 146.515639840227, 114.857493762169, 140.553482651263, 148.316458550998, 137.699171813757, 142.171475445633, 133.602255854128, 157.812489270737, 148.741256797394, 142.546595203798, 145.613815569822, 150.52805061567, 134.765723916202, 107.01302956741, 116.522300702115, 115.037341747691, 121.794495671629, 77.6588116650802, 109.029320643381, 104.866833073338, 149.002165930524, 149.075729206458, 128.705165860075, 147.895695992153, 118.140669723501, 107.429923420381, 151.906293967654, 104.874659539867, 119.286489148047, 134.852503229658, 115.4843449636, 78.3505096464084, 101.507253983272, 142.253250430728, 95.8554964085978, 126.043583021603, 120.760254081968, 142.856618526611, 78.2762607332618, 145.850628564067, 136.20341078663, 131.534328335115, 100.096936070678, 136.937202210435, 114.383878992518, 130.316818357828, 139.433290905959, 123.032127084317, 122.663476520376, 148.615293129379, 158.691100241967, 114.562678126242, 102.671264163653, 148.570865558754, 140.036896764781, 127.946859451668, 146.275912814883, 150.198531705902, 149.854718872976, 128.081662195313, 158.151235242233, 129.831012221391, 119.340258109134, 133.947446002605, 157.23466859886, 92.5499902647381, 118.868766469525, 94.4491164786597, 107.57860717461, 105.489333471468, 138.993991230759, 113.872847814577, 123.494264261803, 152.090933428415, 136.091202504903, 119.336717994655, 107.760079127244, 147.259037355002, 146.753430912015, 156.639936291559, 132.248677523476, 121.043372598147, 140.712166177379, 119.649158959617, 121.753335222802, 136.272121641265, 128.495920053616, 134.6104366953, 83.4213976463175, 141.08721897583, 156.644128414393, 122.245940544823, 113.444740162481, 140.620540841595, 144.18953973583, 96.8025273864775, 142.470999728793, 113.413268395441, 142.684848027455, 124.136253074243, 129.310714553355, 159.740819486128, 126.970938145904, 145.015200166158, 126.657897860888, 133.569394190059, 101.987657767816, 133.345651081403, 139.51370566628, 122.530495660839, 143.317482619197, 104.14725892109, 122.982851127508, 116.11443461535, 118.930027960082, 134.360413461832, 111.345394024342, 135.387425401332, 120.436694445604, 169.685897442864, 98.6375901209135, 144.483680778317, 132.884979890631, 113.355216349316, 120.381021886872, 116.402689818109, 158.343596795558, 124.65309407405, 156.453234514294, 130.082155645828, 120.091122667389, 112.649656166176, 148.398924116841, 114.040621841899, 154.848819809809, 130.401005065492, 141.661575243853, 103.749063047929, 127.878786551061, 121.765283551301, 99.792691404152, 134.241381824524, 105.633016272194, 143.680822703774, 138.403436549799, 139.334249083918, 145.669579000864, 130.474737872511, 137.222799736571, 125.205414649321, 146.847879753145, 126.835841827655, 146.49526873408, 131.701142102504, 149.304603412727, 143.4111494141, 132.361735679969, 118.941011294292, 142.635031539339, 138.178693562029, 149.132745874196, 116.574782055047, 106.841556492339, 134.884905754458, 142.352542704759, 139.405388865545, 123.077159501926, 112.350698329604, 147.602593825915, 134.476191652594, 126.545722117491, 129.848909178855, 111.802562819214, 111.236467853465, 151.031807428221, 130.204299618184, 126.958212807281, 131.205944500367, 114.710293222388, 132.426962727118, 165.159748261725, 139.824633802387, 145.033031475623, 153.756871563858, 133.330395921909, 133.092692093761, 139.957325785559, 126.039958680789, 134.638278163552, 139.281000146123, 127.933663025647, 98.7755620939878, 138.764794618821, 108.204619958035, 146.776659816015, 144.8064936605, 143.89291371069, 118.190038658841, 131.787857082917, 158.290762358465, 138.201332048768, 115.932827261842, 155.381248394865, 132.808083153427, 129.806224515421, 125.668486760346, 130.570220287068, 109.324701245129, 140.518035284525, 152.007709074506, 136.477272970082, 145.074687322448, 134.242095189914, 124.045523814254, 130.666298171451, 135.619506636329, 144.299596172037, 104.312349400179, 92.6982617312202, 86.9640169463103, 138.170654540266, 136.902528002524, 112.889274455354, 131.913767749133, 127.28102704201, 112.708404953209, 119.619595493151, 153.466683990512, 160.457274662816, 101.533055943922, 160.922747044734, 122.048386794396, 142.700513483138, 128.485240650203, 121.680423126715, 110.746609819546, 135.089345056853, 127.277959257856, 110.649412047603, 131.07513096691, 154.458051119466, 136.441414603893, 115.650461976576, 120.717405362687, 121.569217651706, 121.261010089282, 127.499711736495, 106.372309334272, 110.913483819408, 160.907660014389, 151.924710013303, 154.202261372406, 159.64177023503, 126.292980068685, 134.493513160783, 128.398664835573, 154.67079190589, 116.562809493651, 146.076097638391, 146.695701418061, 117.114721816057, 89.4250831893405, 123.29394235242, 88.2096782344709, 144.05153427138, 106.170088767545, 109.041505545888, 112.775553409022, 122.912719385202, 150.975839051873, 117.963224385076, 107.932518121493, 103.390773868814, 151.234318480198, 145.329015015665, 111.590143257736, 120.708067052402, 130.87536193722, 143.879816884323, 134.82831310142, 132.32950922979, 119.93623263126, 154.61528119543, 134.125809578235, 110.503322516452, 152.057438958494, 122.140131013974, 133.860624558894, 117.995697135148, 120.760365688442, 123.031489732343, 153.755763421534, 133.166908087318, 120.262640441643, 133.844191594332, 135.549355851672, 144.503658579161, 152.80822669623, 139.934909622006, 151.768339874289, 140.5662059457, 167.026462533898, 141.711875164026, 140.168067554217, 143.415166044287, 150.776799847326, 102.195412316643, 132.827248093399, 112.786083503452, 138.956905479374, 132.696817641169, 128.677266440232, 125.116774366431, 127.150405492245, 139.445850157833, 123.095612730148, 123.622129203905, 121.089459037299, 126.522603429717, 110.041334070873, 133.848463417616, 112.342292981797, 131.010099842161, 137.206661204108, 146.569600899788, 170.98946545342, 116.674257103451, 105.643517621992, 149.336696552577, 122.233268395064, 150.259148001056, 95.3151523644293, 117.662313165595, 128.068591722664, 141.740560354035, 134.804267399775, 128.08849804556, 141.624704783812, 115.82212691327, 146.000253612611, 128.761018921863, 123.144795827781, 115.880042515816, 128.528369307381, 119.779382122721, 131.678274009072, 105.752165660573, 144.900762642521, 126.888260946754, 146.178551956031, 130.848548276445, 137.879054749162, 114.656524314121, 144.749362492164, 130.01265618412, 157.209595625205, 133.459243674299, 116.519479945746, 137.94800818079, 143.3841350524, 136.869803212223, 143.196156476093, 151.36489950681, 119.724906355169, 135.983182496106, 152.368228830612, 120.424357122722, 149.3704906184, 118.211769616835, 123.466145582844, 121.61108566594, 142.786526097201, 99.4350508006586, 150.654160086856, 133.534610345618, 140.883697564826, 140.172043480932, 123.125038715874, 136.810316634747, 122.942288928092, 140.534534017228, 100.359883324801, 139.176844244276, 137.443458184658, 117.757887254608, 107.878312266203, 117.766522925818, 147.105752839061, 123.603937864038, 119.761368564925, 117.907274844455, 105.287991540803, 150.117543014598, 143.349427111885, 126.975379000485, 110.772567602187, 105.343909601641, 114.559621074184, 148.584573787286, 109.386311507137, 136.516774822898, 125.424627498819, 130.456164470621, 121.144955188472, 141.237462874442, 125.319647594967, 68.4821421420609, 129.946826246282, 151.824553153315, 150.559090991579, 137.042728928887, 126.601074772799, 119.748129384541, 110.574425271517, 125.985227266557, 123.436969874153, 97.6163224696789, 118.138345196959, 121.873871725974, 133.655829134288, 106.352707917743, 130.166925575987, 114.407740889735, 118.274209742386, 131.536612950585, 137.51606486525, 125.173793934832, 146.917024920158, 133.137780343825, 114.329143818761, 128.398712287893, 113.835287739105, 146.611257509317, 133.399929095156, 97.9834999537165, 130.57114297466, 112.718332929077, 134.878942518029, 109.415387791459, 151.137648526468, 126.068025147682, 141.159565981236, 118.833016612724, 128.236032518936, 130.176622669071, 131.868604377347, 129.263247507247, 127.6772718484, 127.994857908486, 156.994845547889, 122.326373510828, 136.560580998988, 126.88364086094, 134.798160968406, 139.399988170037, 157.206240633423, 113.266857277189, 139.377736691204, 153.801603052358, 124.22542524567, 136.284049450791, 128.877342531371, 101.775940239143, 134.031555380098, 99.8365501940602, 111.559278816742, 139.40451605971, 115.956927004862, 160.603797283905, 140.17240199569, 152.959749586821, 142.022914389224, 127.154925647477, 113.097052344477, 125.812117024388, 132.530267105679, 126.075467129842, 100.296312095007, 123.508480491109, 137.687401428796, 104.557566118695, 133.208150214616, 156.713225629159, 121.8102127544, 117.180509661425, 137.161911608296, 137.410586066789, 115.792361146027, 128.461259299708, 131.829615401431, 143.877144941825, 110.733166667232, 129.171112324383, 113.924752324794, 148.30365101783, 130.721662080831, 164.960481142378, 150.066078312742, 135.061890154629, 154.866403706205, 138.339532911353, 130.646741701527, 131.333207507692, 103.870492986751, 122.601472522775, 126.613851007298, 145.221854264311, 147.875980147359, 128.199029370968, 120.625495422326, 126.168316521834, 141.488864492486, 110.015742673493, 133.388679956913, 103.512720201554, 107.616464732788, 100.467413849288, 106.349998979268, 123.493291751399, 119.208530430381, 127.885985126784, 135.407920701973, 112.066346812022, 145.10880325931, 121.222424925999, 115.862080690469, 121.163355956097, 135.885254507226, 95.3566629145161, 129.916012229378, 123.716187812352, 141.964998229144, 137.530279080832, 136.446282379959, 86.5943383842121, 124.51213972468, 146.068123388275, 126.590897920876, 116.726061763746, 125.484318021179, 136.171350928603, 130.159842527344, 123.554177317638, 162.744146208634, 148.112832273783, 111.579863998686, 135.161979316355, 136.591234062564, 105.486071652715, 100.262011589015, 141.648955605868, 126.901691717942, 118.959729730978, 122.125066656476, 124.006271455003, 138.846649195053, 124.194429557749, 124.343736230292, 152.927765828312, 151.069973872264, 115.507221136632, 127.950936515072, 106.413959455262, 122.701278181381, 182.838951922751, 121.570952480092, 104.454497882302, 130.83646416081, 136.930892761366, 152.793258995442, 156.666213649851, 131.80627406515, 132.880761922432, 135.099896199911, 111.085940977903, 136.827214348464, 134.115996930107, 144.389484796228, 119.163287310451, 142.783065580784, 135.881345187887, 150.437031533867, 129.789057469993, 132.333203539603, 136.921211445762, 85.6995640032445, 159.214842149863, 111.632779239809, 134.75391763875, 118.963897674429, 149.099661104689, 106.911388560276, 144.870578726366, 134.135842255341, 152.440144131489, 113.97876813625, 111.263931745715, 134.553501901109, 118.673683940258, 127.595600899437, 152.992577944945, 123.849450312004, 137.281742502211, 121.902776375628, 121.607024966915, 138.944145512171, 132.910458545184, 141.074671040938, 157.581991295708, 139.977299641748, 119.697466834658, 108.911862600844, 153.993939167469, 146.319763931564, 143.259321236551, 151.964568356603, 153.13300487615, 117.987698833731, 98.2783435367625, 128.270285734886, 141.077110105575, 121.734157976094, 99.7114582467324, 112.941223704922, 157.615872283891, 138.526908112254, 110.404099420205, 124.938856053113, 135.622957867915, 137.711565554313, 145.193272678644, 130.827474174057, 121.271099009588, 135.732865857718, 140.548481633206, 151.751650221729, 130.394021783013, 135.833871083838, 146.498672173907, 124.121342426553, 125.263858343508, 122.453750719885, 118.182850953603, 158.875952623414, 113.716346657928, 128.40366529591, 114.343116795174, 127.6268747885, 119.030152230346, 127.92951402547, 158.637959148619, 107.025097837914, 144.312184122387, 91.6388234784478, 146.419431655503, 150.826173964425, 143.414798167659, 144.149816308644, 137.24352897521, 136.292853607997, 145.053807634112, 133.438486853266, 146.74047565829, 118.901036291893, 129.434286202227, 141.020502792838, 152.066613043382, 121.07352914909, 124.506716194621, 148.892454294349, 138.976084058927, 102.850301302533, 116.880046533364, 124.430330682124, 153.164125965602, 118.882226108754, 138.018107426291, 133.170805541081, 136.770333058352, 124.734641712842, 137.644847164193, 143.100679375846, 138.304308818382, 139.796924517779, 128.544214219548, 134.555312593077, 109.760670916636, 135.980930194694, 133.167817387837, 119.627800723268, 122.506305237379, 141.103520739914, 117.67955823425, 121.308675608352, 139.061587448628, 149.957903096039, 162.040020373022, 127.48270682367, 150.596180902415, 101.322671959227, 138.950256870256, 120.817175814279, 117.383487040931, 150.589962050107, 119.795442741075, 136.028783599023, 140.0202478074, 118.127961560693, 125.422482158769, 109.62521014893, 139.598534326274, 122.748685905209, 133.373324721918, 154.594991540832, 139.259459152167, 126.94122341475, 119.768600882211, 142.976124990451, 134.309021722177, 127.193287629539, 137.166162983156, 140.821556657086, 134.615385913172, 110.737633733321, 147.920320795328, 152.328888294931, 132.992695167835, 124.221626464193, 159.314178911215, 152.845320949006, 144.723831636006, 125.583084623638, 107.607364795265, 85.818851491722, 111.356704488761, 117.575438441571, 140.700297451792, 134.864987985509, 128.684386390601, 132.331278325221, 99.6882873629698, 128.929490640497, 151.809681461333, 122.89632423871, 137.114238592449, 124.352607786026, 113.224424840631, 111.523721646154, 133.719463035505, 143.570927304443, 143.273977108562, 129.674171655507, 141.135338286586, 143.796828588443, 126.290827283987, 139.558315125558, 113.681342006898, 115.457862929561, 117.515769135609, 136.805826037257, 134.550678193297, 111.161198540673, 127.200833113486, 120.468422173818, 154.168063828587, 132.380088171401, 114.183766730206, 151.165475707879, 152.199497648932, 152.049873699403, 139.201414119326, 133.798558116276, 144.942139706022, 144.600210615071, 122.493529433763, 104.790274063148, 157.405214086583, 135.744472687388, 90.2293003171138, 125.102159994984, 147.634011158031, 120.037305342104, 124.69201768596, 114.812306643556, 120.460732153054, 163.746260058553, 127.804960510405, 132.718932793031, 169.158334646751, 126.342257588688, 121.789440614954, 157.072919598401, 154.410649006434, 95.3874276769958, 133.309389947189, 146.253608928754, 133.330677407288, 163.055992969672, 120.835061034377, 151.648009001106, 136.375304912247, 132.580687257322, 132.524304072545, 144.148148631733, 111.33831611926, 115.026235277367, 128.67961041435, 142.775111321359, 119.968075755811, 126.686108335346, 118.511252336081, 122.964692786125, 123.459352740545, 148.408116752227, 138.898008286206, 107.880505031751, 147.852248007103, 156.504394425024, 124.585538613861, 130.248364531586, 108.92475856212, 106.65778138167, 151.485013804097, 128.308621089699, 125.73956890661, 116.458475931758, 134.685002071211, 122.766987219106, 132.627181209983, 131.894833128979, 143.159026712037, 124.752893173833, 126.156713309532, 134.539510546045, 147.916372041911, 151.617951424815, 135.562781859406, 117.336761264327, 108.805940817388, 117.780057863343, 137.788996862766, 130.778213077867, 151.305871864919, 178.026153902654, 110.332931501104, 124.512488499633, 118.411535378885, 125.096948191327, 121.335384223071, 147.050600339332, 100.786515308876, 129.770913727152, 113.433096077631, 140.246532374995, 98.1066711610359, 142.716776244147, 117.540635225246, 135.072553855911, 123.08938296595, 131.570137871121, 111.996191654778, 125.429989147209, 170.938343689328, 128.379630365925, 146.531757500023, 141.004362586629, 120.338946599666, 132.42449765817, 154.972177906012, 115.708330264374, 86.3543132358724, 148.927343995367, 130.870814344147, 137.349508261821, 142.931437140095, 94.121159673831, 123.143341721951, 143.724024771883, 105.415182054249, 106.867929519622, 112.457170251598, 129.076592151696, 145.994614763943, 125.699956413598, 114.364544075894, 157.849801161076, 128.950649025664, 129.725873810175, 128.902407446977, 131.115139277015, 154.925936417575, 137.357212522805, 132.277445297908, 141.416026609298, 126.249697101001, 132.074424740086, 138.060572536862, 145.950193669672, 137.234413572493, 138.50642944969, 130.756451850686, 119.391221623129, 136.11329609372, 141.186708869547, 104.036847838206, 173.422017618536, 142.379759397026, 139.502689811981, 141.41530614065, 137.905944248524, 118.800807781583, 153.103119738703, 136.680173559494, 146.334308768893, 66.9420159187502, 148.135588142388, 161.198801568946, 148.959110447744, 148.997631596549, 139.10864821732, 131.814597721492, 124.197658342171, 149.708014280091, 118.7595443305, 110.810113892404, 123.344997497908, 143.610599333458, 150.56295349174, 130.898493726198, 113.125934883067, 132.445770232084, 126.600091826379, 121.488500317062, 118.379820396623, 125.409102294463, 116.205338430934, 146.928358836476, 114.312992792273, 150.965242131903, 132.110390738005, 146.556244386349, 139.608108364462, 157.2822114421, 153.737530468646, 146.662418887144, 148.292420798949, 135.720774536954, 107.764172385782, 137.939017878887, 85.5321867316338, 106.5622199801, 136.225203113501, 155.838001428899, 115.669560430993, 168.635838688555, 90.3398929767153, 128.595727689898, 117.318286329548, 116.861042477277, 143.841455367971, 129.45303340876, 111.865746353043, 122.723820826263, 120.400360177999, 104.550687426278, 96.8741369639274, 115.259246604061, 145.57785303313, 141.471015372881, 115.33904111276, 125.281113333857, 128.944020235467, 107.701213914676, 136.515326296226, 106.564398312854, 119.493855462933, 114.632793816398, 129.842649470504, 126.323923741216, 152.643797730466, 136.280739652897, 117.059420544183, 124.093680964572, 123.049066559741, 111.831135205429, 123.967309928891, 115.196103114006, 145.286809252403, 149.412489013634, 111.604916752387, 113.888364739348, 102.347485753618, 135.247609472388, 139.226165329859, 145.48448233491, 137.53577539634, 121.056128628288, 122.734669005244, 79.0465328423973, 149.447263449138, 142.588527918947, 111.286968036238, 141.392195796796, 162.46457783713, 147.689362107714, 120.569862499491, 124.603774401574, 121.480118272523, 150.772882006271, 143.047001875004, 135.232541350815, 144.970714792853, 119.745261246189, 158.303682896117, 129.91829463086, 111.2707668344, 147.476265486828, 112.308119068495, 147.040661354387, 108.594187886941, 129.178332035655, 113.727161947729, 151.580173734954, 142.987772669057, 121.478573074993, 136.033809003614, 133.438913265228, 111.448728559942, 132.952262662958, 112.070476620583, 121.837514015494, 111.016711730824, 143.503278569015, 135.735670652798, 156.854024696575, 123.477551753681, 130.258786170226, 126.765096479231, 108.439862257285, 129.12445807788, 125.128581115624, 105.481378368276, 137.017587387297, 144.598121545365, 143.757472717017, 110.910415035044, 115.465426637435, 118.187294367501, 146.808312871498, 135.717568442923, 107.697497543271, 135.562732975722, 132.84609915864, 131.508037832419, 109.103868287837, 136.566312099576, 158.508038043749, 137.284284765565, 174.361598933041, 149.775800631228, 115.046641643678, 139.922838821408, 140.300339486366, 152.998902955129, 112.832368069892, 111.485746974963, 105.670999915685, 142.524602695598, 140.849095521549, 154.989714474583, 149.528220536499, 136.68269018588, 121.478066012361, 111.715896480053, 132.095445003992, 128.303247876121, 154.502777496598, 155.324655697187, 128.741616048236, 135.243494342591, 154.073901300385, 128.888893311409, 114.309467553672, 135.248073706023, 139.590116914459, 163.220846011924, 149.601321839149, 150.12425384155, 112.910462318189, 137.515415865784, 135.885140389357, 118.881230961559, 151.996561722105, 129.43301423907, 138.698721311448, 133.884066152767, 137.920727389443, 104.338294920945, 133.026985513883, 132.206854676629, 136.729815851358, 144.66206799865, 139.024197761438, 135.221504773489, 99.9497832214577, 143.426836929757, 125.355593120608, 98.6602426159228, 128.351645535131, 125.293901586159, 155.010759478602, 130.042918416639, 120.110842933562, 125.713937193937, 126.712184600168, 138.068882594178, 160.694570030121, 125.469722492481, 133.245750561401, 108.903646500059, 154.312303164212, 159.050336381257, 176.665851290314, 113.361292506295, 164.642040157106, 133.182122431112, 151.509164304555, 109.737698887223, 118.49519696908, 133.008461551196, 136.528756473906, 134.479813252308, 135.18660668497, 125.565539078729, 143.342725809469, 152.604744533874, 139.876634835026, 133.260357302733, 120.34926572826, 123.031913764055, 122.050458313599, 163.227849021171, 156.558357195858, 114.466692925379, 104.719602193512, 136.821827980565, 147.981523476074, 124.847039340648, 138.895005764229, 137.075146544062, 115.759694745946, 100.706955860154, 136.479084738561, 129.429793961562, 132.928119923917, 133.141777893725, 124.364344164449, 94.5866191299225, 161.62394093291, 149.241687449113, 143.721392532978, 108.140937452952, 152.98611342955, 131.262961153459, 127.008869298023, 90.8050207600076, 133.684961401788, 121.591798991103, 128.111236562647, 116.555004611804, 82.5843991875665, 117.656111473033, 126.696288695106, 102.820333793305, 123.85041012092, 145.437126882399, 124.745064206471, 121.834698531472, 122.169559306455, 146.117080610121, 133.803956876799, 129.056341582757, 149.620306189511, 130.097313078131, 144.833218436317, 127.533539151635, 135.157421912707, 128.128277228114, 149.899999444653, 152.738589003999, 101.798347069877, 126.251503464828, 133.252669592763, 125.151512914286, 111.406946834638, 137.450278201419, 132.032909462254, 120.431005783077, 137.334173261441, 147.255678929318, 128.775290910707, 152.345712796634, 107.288025423785, 115.475777481924, 130.148617723188, 115.798668503384, 137.683934360803, 131.787034645757, 140.079909802648, 135.26216099544, 150.207719714494, 160.100148360402, 129.901108326982, 129.411751746507, 146.240262215234, 142.847409347692, 154.205783004086, 156.324590008871, 130.124643633836, 144.718197633213, 107.981156213011, 130.286482300034, 106.972004945602, 109.058127611736, 132.184678915153, 143.279520975907, 126.444740365703, 150.714187539215, 145.223908648651, 130.022824358547, 124.618563051168, 97.4311449020103, 117.221991518222, 146.433393480282, 142.424713987666, 121.231479191382, 140.227813131416, 107.873754953609, 117.589361344725, 144.083999908181, 150.663286731203, 96.2529659233357, 140.567138141857, 157.310394338084, 110.083976707872, 141.016000764017, 108.249633763388, 112.320649517638, 150.409719398703, 121.965583783534, 126.031271338926, 142.621183693639, 144.12240142511, 141.18545807909, 135.23600966334, 146.400999250304, 136.449870696573, 144.788092865604, 146.630070061609, 113.172446267508, 136.816221207875, 132.535094278539, 112.185460973793, 152.760961030723, 138.456872095758, 103.071967725904, 127.309437406264, 143.516496332391, 126.070236023652, 131.681273974492, 113.492023428494, 142.881761599605, 146.624609049091, 152.600218094098, 123.528553051433, 131.189233961387, 141.787543938048, 128.763726669569, 146.190110147222, 95.0201790825656, 117.527652504037, 121.489873644089, 147.157254349598, 127.780707101503, 119.418754477252, 147.741872160654, 137.733538783215, 127.09478952297, 134.329926527034, 118.703062616588, 117.190049565476, 149.094209312853, 135.243972977786, 133.810254209489, 153.028339847529, 138.71963473411, 143.422986960771, 140.742576530209, 116.280976244103, 136.40905122903, 130.738622678008, 149.056124232748, 117.550798798004, 120.205998419251, 112.841747019723, 141.659339961605, 124.170787817573, 127.6255332808, 109.319234499696, 107.119469228424, 151.299987599903, 130.114342615911, 121.363300686302, 119.61505667701, 170.989504307174, 132.464731801864, 147.946864321253, 126.213278537924, 145.070061858472, 144.488791353216, 132.237607027958, 132.115119176472, 111.211999820898, 141.799928631339, 137.818654773478, 119.12695225168, 144.710719543178, 137.800283631951, 147.880743773799, 123.262332648451, 152.760658806615, 145.069596726825, 137.546645479189, 108.54147761955, 117.490224515705, 120.817663002972, 125.482726735924, 130.931769912288, 113.59371670623, 128.473804617721, 114.178373699205, 107.903706009226, 133.695460291566, 110.970678299865, 144.770961310109, 107.943016391234, 138.479592531285, 137.636329354208, 123.296991131212, 115.478447721636, 108.326296047752, 109.073639198696, 132.816760260699, 151.322368244737, 145.185533486171, 124.482757113141, 153.506683395288, 137.416441071674, 126.976859913954, 128.456615711458, 132.241641678636, 118.077470948121, 131.669338734289, 144.144088534017, 137.243921242263, 122.856385145112, 125.64092462208, 116.666243435733, 166.421800016205, 97.1365178912804, 156.368804589413, 116.880855411153, 139.864082920628, 126.965998257909, 156.194852604075, 143.295731598683, 119.685299098273, 117.226900724428, 116.12563695563, 133.908049128454, 129.421087192949, 120.40787435302, 129.62317617985, 103.406136799281, 157.604034696943, 120.785391121666, 133.908978956692, 90.4267536991849, 120.96883118031, 101.352410199192, 100.806742160221, 152.862589277345, 132.486608147046, 129.066438152381, 101.493803556406, 129.002310752908, 135.881793036297, 121.433024961036, 127.674887875216, 120.242605831879, 130.594943505263, 150.382810298154, 139.527294067349, 157.561409400894, 131.608513559075, 132.893507067786, 139.491550846034, 169.255533307287, 123.851343487757, 137.131448956428, 134.359626153888, 129.895373239395, 116.817370425454, 143.049430598369, 149.405514667403, 172.063836409565, 142.731943214903, 130.011485637347, 133.86020422233, 143.329498022641, 154.974591898045, 125.262086773095, 111.929327163317, 137.695056496167, 147.849736061689, 154.833101228543, 144.691643292098, 135.977660125606, 136.682407893963, 147.492913580752, 122.067515029912, 131.24913934875, 111.22883040379, 142.61608567243, 128.144247458995, 139.386328773397, 125.979193100551, 116.14363328603, 124.238056286712, 136.177251660295, 140.38398226314, 121.226708988702, 146.22109090409, 144.336573939004, 127.081056098036, 167.061236640604, 134.8053972473, 140.531973639386, 142.515171373238, 122.951792313924, 129.068453737025, 130.363122284936, 138.314790122085, 150.623411609647, 94.7464264359825, 136.458266525554, 120.971780051902, 136.093145416871, 139.608710158863, 144.48648254195, 139.869353159512, 132.383681063707, 138.013483823921, 137.353764955358, 158.928820527693, 117.322569374035, 157.179290999072, 122.624243217849, 141.957933177383, 128.333586155399, 137.856857798054, 123.731617882367, 140.600771743047, 146.301066434548, 141.884766077299, 139.480006792811, 124.225971562185, 100.989023711817, 84.7265741626904, 143.369785729263, 87.7521191459904, 139.749956439129, 122.691977536707, 89.5868494786945, 127.383727466492, 155.327931991441, 137.610570042731, 145.20044747152, 137.450783569699, 121.102756324004, 125.369642041825, 115.780288092878, 143.533052573327, 145.449499252005, 123.260527937136, 143.101190832724, 136.168637248198, 146.308025385877, 121.215345289409, 98.6097952181078, 121.297641047647, 138.888541413798, 126.606996992019, 121.354171841168, 140.054165819929, 125.860158010109, 123.767937858388, 120.451452126654, 129.55641527991, 132.537866078023, 75.7550243714184, 144.769944718757, 152.63855560389, 125.639402820549, 98.8103678171423, 141.334586246867, 146.321032979627, 134.696137827804, 119.728448359, 135.377664952523, 162.012576299078, 148.496178284527, 139.992900453176, 109.896134117651, 130.658121262669, 110.747628966747, 108.800088407465, 134.516670822141, 125.928452817305, 138.690961479181, 155.516502839001, 123.082447686035, 150.628773406424, 124.356669410288, 79.9665687034409, 91.4329280184601, 135.098621500652, 95.1201838325346, 155.342885196544, 137.769548929447, 134.204512097666, 101.39353865788, 116.072745464367, 137.097399715324, 139.153642962457, 133.32594387337, 131.800781466892, 133.566214512113, 134.451377124492, 154.96070453567, 170.694471669892, 111.746791552982, 143.608699918218, 141.259475333965, 133.692170510997, 135.706166349491, 120.709211794257, 110.501330087198, 125.243573987276, 154.601029697282, 142.497498462378, 122.200715938137, 120.889454844184, 115.806430406587, 98.2906116269038, 148.668435983145, 158.641256607742, 114.046531784332, 129.719896636598, 135.307818897228, 118.251924979161, 125.831276465754, 124.534350904769, 153.012273073296, 119.284299277954, 135.742932235999, 125.790823570241, 158.704245202689, 139.072499852999, 146.176557072792, 117.557036609438, 121.636802041743, 119.167456343331, 113.854782986144, 133.926952692965, 148.391460518495, 141.634922697725, 131.849543856985, 124.491358728317, 135.427190554239, 99.7857370558772, 133.326495164192, 154.512336934134, 100.128071578633, 127.347172402683, 147.835122421237, 163.308851175498, 141.924601593196, 126.757541105914, 181.607208699507, 149.389388136246, 151.740439770103, 145.475344920873, 154.181350428545, 109.670889538785, 132.981644939474, 110.422353200321, 135.87704767865, 163.009021203742, 149.600909181415, 149.819412354566, 142.665117024833, 103.115615370395, 135.442197804353, 141.819890547544, 144.143943317327, 107.572385413477, 120.078690166454, 126.070723416958, 126.515436655488, 100.922916809442, 99.6358732239335, 94.0134520979512, 123.383009925647, 129.772946915986, 135.067929316777, 149.905987505052, 138.288213484429, 124.761229223353, 127.665603893388, 124.974612510197, 95.8813429529433, 108.565856566051, 148.53558108184, 155.155619632102, 124.781645283913, 115.685311979603, 116.907369331883, 130.30412238937, 101.379521602064, 125.147416032936, 112.110252718898, 137.60122308077, 121.153526612884, 140.790249569671, 142.529123729882, 119.180737987878, 141.20550471768, 150.357547439104, 118.562410079919, 119.527238532278, 121.596750713728, 139.717704325452, 132.529709974504, 124.196019536135, 136.841736578505, 130.935562930893, 147.889095887434, 115.939935024904, 144.081974428471, 139.502653080484, 127.502733066623, 148.558933831438, 134.805175276142, 133.644983176488, 120.35889598942, 107.03995790868, 151.260672689519, 135.389192130208, 121.730260769746, 125.458495078537, 130.630778703811, 180.764774889298, 173.833634612599, 144.280457212011, 100.272924682167, 130.268948189602, 131.5025799347, 146.407606788357, 131.463893225172, 143.026006118892, 125.275740365719, 153.575716056741, 109.295585185145, 139.73884835264, 135.848948072944, 126.934028972597, 149.189962954597, 138.627508607942, 137.920349296575, 123.087718691085, 106.660509782005, 117.590472299019, 108.516998570313, 151.186536747595, 108.845506358669, 121.815113443078, 128.332094903636, 144.77575238778, 122.485340767336, 115.709005330488, 124.63255770427, 137.704924104833, 148.054562472882, 146.49477317467, 134.633876513157, 126.490250125049, 135.63987726706, 115.290593410713, 142.478185710674, 123.204059020919, 141.372029429531, 129.798923602598, 154.831700487345, 98.4190189583122, 138.077035485214, 107.251032077642, 111.022399893912, 133.040839806666, 124.69786074463, 126.250574570412, 124.33999838516, 150.291455001508, 143.416375217458, 95.9561428486791, 134.568918201688, 132.493795510993, 135.302217420761, 124.719980883237, 100.738593339315, 118.091614010988, 134.171708694221, 159.118809585378, 90.3692417077683, 127.39053442996, 159.220200109766, 122.458571568636, 177.012352027272, 142.046736075915, 126.636023184865, 115.671734801147, 131.621140319158, 104.288249091379, 153.693247227075, 124.188173429706, 127.932486530661, 139.978270146726, 128.952499412708, 134.810762728014, 138.059955225251, 142.976315406535, 146.453254005097, 86.129904436087, 106.205608838445, 123.888441065783, 156.912299486317, 141.125321008856, 117.971227195215, 113.863774650273, 129.442877555393, 105.898139176026, 118.163607482449, 136.683571208359, 130.404026459749, 128.519837781417, 139.303781679238, 128.371945409472, 128.918043774901, 144.575274814371, 146.215480411753, 145.156151299209, 111.268863301411, 126.928544797284, 180.656798124575, 130.435025256686, 116.835406455434, 122.634471574433, 123.530421651043, 131.682327478935, 100.968545707812, 117.821822979419, 111.770590380044, 116.221188457446, 141.236277428018, 169.026450380366, 136.758230333988, 133.204998970337, 147.609167602847, 98.037690444104, 134.803686968574, 100.859997932194, 156.353350798638, 134.673612980755, 130.296441852668, 155.914526030514, 118.720333356562, 123.554193401234, 97.2905302863323, 124.055559009599, 125.825925912367, 122.036889131444, 143.591791031902, 128.657088186256, 128.700677806742, 134.36789461267, 162.47466342594, 147.342487839492, 119.974020851097, 137.953555789825, 94.3764424762746, 140.452097150235, 147.048224008526, 120.934527341219, 131.585963049597, 121.464742145234, 144.853482728515, 135.873968158001, 129.869391322247, 114.857881554937, 115.647550955535, 131.660389987585, 125.797976875128, 130.012773983598, 168.886463470722, 124.895120963312, 116.618875766949, 132.169159688093, 124.751502004481, 137.455390618341, 153.114420611869, 113.081340282314, 117.79154483497, 121.747661760006, 132.80867115724, 117.354096619624, 127.14642255532, 104.74577821466, 131.990505481126, 116.955717306421, 161.054127711841, 144.247765807549, 141.955968256908, 146.246772103183, 115.655006526022, 117.566373364275, 141.689448632264, 129.669847653841, 139.340479958488, 145.490139187207, 163.990924404019, 111.533267945772, 160.276374688455, 142.036842539884, 139.933910922341, 127.561472194241, 138.93934816514, 147.705529942037, 158.394223463044, 116.516844624, 146.515487151243, 136.941537928841, 122.314400880991, 123.555141696528, 137.752393266637, 130.628658875296, 104.969904808486, 125.297031717918, 126.533376265549, 118.321352777232, 166.914602390362, 147.292675002471, 113.299974276774, 125.002878764708, 119.489594316535, 113.805997977228, 162.793233389571, 120.50609483132, 138.75058037432, 139.244791842082, 129.98343009863, 109.243004079708, 129.562709689911, 128.360073135578, 131.578440733089, 151.15882169106, 126.438685545684, 122.096878915102, 157.399400304834, 161.242999137996, 134.359588708964, 101.857047047989, 145.785401850402, 97.6600702999345, 149.2691845075, 123.923404996986, 157.853734223025, 95.8520917731539, 162.264774040474, 133.511003051532, 141.885392107878, 158.580406893459, 113.137194640628, 130.739312124032, 136.093035880018, 134.690998177438, 117.17303410944, 106.173637704129, 160.821361953438, 134.992469321466, 121.801024360964, 144.403192308624, 128.152754131597, 121.354550569062, 146.389338895916, 142.581293282179, 161.155562526132, 145.861372981215, 117.253308990748, 122.311425854666, 136.832194963855, 141.475263780099, 121.572823923115, 128.841033598514, 125.850366874786, 137.216793010258, 148.000246048427, 112.714590742198, 122.066979585493, 128.445346142886, 148.005192665499, 97.5596795157411, 138.94900065267, 134.14672121718, 123.801197448187, 147.161269884974, 121.632576820697, 122.883575526023, 140.870713326922, 126.274396473509, 136.22487851567, 143.266781763809, 146.451311243602, 112.504735424617, 125.292806778387, 149.494744600732, 144.677219283071, 126.232667518399, 120.837258318945, 132.823323454485, 112.936166019757, 135.281725486452, 126.884525557999, 122.331094003919, 140.297454305737, 119.268727794786, 144.46373277413, 115.792465325458, 138.772280204643, 146.79808999501, 117.647282703823, 130.313186872874, 119.936444414924, 109.06826863331, 140.170342968799, 150.366496357745, 133.520159659114, 128.053759383037, 131.89261420082, 118.109015323358, 124.772123317911, 112.071699851171, 150.120195459324, 135.717081832332, 108.926330788114, 103.41928582519, 136.117550055938, 124.135268960306, 120.382134833272, 143.470118361014, 111.686918299883, 125.170908007218, 105.785108351193, 139.881620917069, 163.589420076478, 147.364583742325, 113.664890903503, 121.831873296521, 114.187796933547, 152.755111267694, 142.858629608106, 138.513250584964, 131.393955370321, 119.539654935713, 116.510833582104, 104.036527208091, 146.678940456751, 147.022302163574, 162.571288783066, 119.97994978922, 135.696453750231, 144.481654174706, 144.074417655183, 132.000128215534, 142.211977557417, 111.181930748412, 116.358544532125, 156.886041325075, 176.311191823395, 114.507924000702, 161.210910399131, 133.871149992788, 94.5625203421847, 130.468023166273, 102.553950619743, 114.029928734512, 130.272358523886, 140.567680522671, 133.777563716407, 159.89346360859, 135.582144676409, 141.874119659258, 107.285239012803, 142.668076373163, 126.550415481771, 128.018204203179, 132.100676712314, 114.251150706337, 139.058832468432, 151.276092958135, 140.777411027777, 135.697813650293, 103.71766577326, 135.555196257867, 132.442404045283, 124.639594346301, 117.877075638619, 139.874241076622, 113.789409997051, 131.672000122591, 104.93321619734, 114.349619348521, 118.733344475304, 119.672069458783, 129.186684985812, 125.847849881074, 141.960361555099, 146.656669266833, 138.577231847355, 148.222570065818, 132.826453787821, 161.385811719403, 146.990532214483, 146.187323769316, 120.156643671357, 133.751681968349, 151.814232466961, 108.961384368706, 126.457861104273, 138.677548576153, 136.727481736897, 120.646575306315, 125.183971903232, 127.765580032362, 135.429802918699, 144.049215705639, 151.98719172515, 113.705262756696, 106.952244893648, 122.688580622695, 140.830356628835, 134.475493882416, 145.329924719287, 128.77613706062, 139.619917655304, 120.779972664332, 106.187909050412, 93.7257795332563, 112.359820187487, 108.827111261768, 112.031488628002, 130.560231019896, 149.14301326572, 143.277161793034, 137.206464318715, 140.21505777904, 117.059655936669, 149.959428080959, 137.644077424507, 127.372500700311, 159.042516336722, 112.282380722034, 108.214410538342, 174.737619184659, 81.8230696449879, 125.794465568319, 153.040433944093, 120.644632910295, 122.300229644141, 136.002429733239, 132.301542686502, 113.501528557723, 115.697339820401, 138.550677970828, 115.554176823157, 152.801892412642, 130.049231657431, 148.740713170075, 140.8608781725, 109.332747457719, 119.445762544382, 148.21024651702, 133.808364617006, 120.433086815717, 110.43789238762, 172.910685721843, 134.730702541402, 158.081388978444, 138.837768141622, 138.133656223167, 107.028344609179, 132.910645415011, 87.2886413960026, 131.06754603979, 145.488522241973, 133.461237588279, 117.576590357204, 149.752132151908, 125.6369239626, 129.775268925411, 117.865563774427, 96.5134117043113, 166.309602749082, 115.353595540459, 132.735809565057, 134.389265775888, 153.833342008162, 124.839126633345, 139.583595011179, 146.350619442088, 144.713629919531, 135.558214443961, 145.030025437878, 145.290539660685, 169.646010890102, 129.07607175483, 135.990839711559, 110.675805073845, 97.9746905156897, 164.850801434342, 149.899248659061, 124.562866552763, 128.510114670928, 127.954997808535, 143.26446753947, 119.495178734993, 185.224778277524, 114.599576397438, 150.231658380696, 126.304273519509, 147.228130015875, 117.958430922012, 97.3124425397324, 85.4560540093452, 150.856023422918, 131.935700572554, 151.651665150621, 127.323276391529, 123.791689882983, 118.744370033146, 105.527623207636, 114.934420556293, 130.457593836164, 119.382391582508, 117.78360326831, 158.80373884033, 149.136162633438, 90.3855089137139, 120.13905054825, 126.370737025494, 163.735742267349, 152.94557238873, 142.583840438281, 145.316607627479, 111.77050911839, 156.231123165037, 136.609239973226, 127.979029708607, 143.303703995237, 151.897216261772, 115.432956669837, 132.121819091992, 124.555711354091, 132.583128643476, 161.703207816314, 126.129053165786, 174.54353015388, 140.866065967034, 141.057545703212, 136.878540638325, 137.765890242538, 117.675249186588, 150.901065546893, 94.7039423794661, 115.561473096888, 156.478510643589, 140.981227156151, 135.377203651375, 137.889386163456, 129.334876082974, 111.840627387571, 139.268779590554, 103.766337192382, 147.402837178317, 131.522273888595, 119.740073627307, 121.925251542459, 130.257510696366, 138.73633909725, 105.156496605063, 118.717699091276, 147.097795170228, 136.080983729553, 132.404018228666, 156.707984200062, 109.458098842843, 117.523146744605, 138.071214180956, 126.006471876761, 175.105376512006, 125.421755467267, 128.828347413547, 136.872233543314, 147.334849152755, 126.074800269236, 129.496451248408, 124.977855188433, 115.777235366521, 108.333906687251, 135.894622290382, 143.884310804972, 130.910520593731, 108.898970129639, 126.021475542589, 133.963922367549, 123.106879618222, 138.661152719202, 119.779330688925, 119.650656826743, 109.733903617832, 153.354059362162, 139.483137963636, 161.753958692061, 149.082119719001, 151.721144264823, 132.243160572631, 119.933150645959, 150.820290813579, 134.489837107678, 119.200365145386, 121.781510949862, 162.375162689137, 129.316492829058, 112.79928540553, 105.984270678276, 129.468518586176, 128.486806895908, 130.304778089774, 118.699751698602, 100.731486198991, 134.814622423887, 147.344599490479, 130.308471735312, 119.727829116191, 152.666269983901, 141.594179791475, 103.426222463835, 130.850064694532, 132.233174454792, 153.264323837357, 133.347014520816, 142.578229141923, 147.00527366672, 138.868501678377, 144.102178789717, 92.4734653685828, 140.3838614466, 138.221137600343, 156.898683653175, 145.856592732517, 115.87002454075, 103.503084290683, 121.771563118861, 129.248318138358, 99.7904532476964, 111.975053088025, 148.460340965844, 161.113951403983, 133.408176585457, 146.964843329493, 132.036741996617, 100.741861444716, 133.51130320745, 129.281377841177, 153.533123203869, 136.834533631296, 135.856501822373, 117.429564907449, 126.270502202835, 117.543151118401, 104.773739716645, 118.637593703529, 142.54398613829, 115.838625530507, 120.714121596191, 106.147089985468, 119.935785589684, 145.127886950497, 127.014097288902, 100.9409553557, 134.884237915427, 128.438109229772, 118.774873293671, 142.929778406681, 136.137600697248, 142.052423336036, 120.931897852525, 116.412577438349, 105.553245597186, 138.105733662083, 137.759006566792, 104.789077463884, 116.137800043712, 108.078579854328, 110.591846582097, 157.332192983525, 148.825450685507, 138.434524953959, 108.614538512306, 128.468521186708, 160.872671609413, 140.311736473791, 146.814154737068, 123.94829451024, 110.273208087654, 133.106755131302, 145.632831596037, 118.912195877185, 151.188628902495, 117.644210073803, 113.602945130332, 156.697620076609, 117.291734197422, 118.805548802977, 141.954875041055, 96.2679767088048, 145.888509967352, 166.149903932632, 136.214203135699, 121.689991237605, 128.131780983238, 112.126398712307, 169.469452930984, 116.409643722038, 137.147934969246, 136.503323006119, 124.857047165314, 167.382631998983, 116.788226148012, 150.244565502354, 119.920160208376, 132.273013367849, 124.700500233411, 138.422541641183, 138.186315192799, 119.076306873865, 118.797945238216, 108.225061717478, 102.211371077676, 141.895065589374, 113.017997440082, 151.129987903572, 148.556601523008, 108.577286887833, 145.047059917383, 129.905222461951, 129.326366530305, 156.429994094534, 136.934603431108, 115.98068780469, 116.89342063626, 127.205437090043, 133.301312734658, 99.145783506904, 154.592097093609, 140.300568690109, 124.079538750162, 116.545994352168, 102.174191669913, 109.245450256545, 127.204880804037, 157.362306095013, 143.972129606363, 128.51180083748, 107.768110671, 121.313703125078, 132.760492428704, 150.295589436859, 124.958250672228, 105.315551807334, 131.588205713547, 119.772997805867, 119.953458621822, 118.716092236461, 129.402608777803, 165.566183875949, 150.440245606826, 131.068880239565, 105.410710936879, 111.56075190351, 152.699554403558, 164.757580009353, 109.169884330296, 135.563939292682, 113.342277984574, 138.770793262394, 125.360699291673, 121.5379047406, 151.423698759348, 157.397738709824, 107.494188809639, 129.042360841973, 108.378220218517, 147.699152412645, 139.45849019623, 121.127820353776, 141.338433084202, 129.797368762189, 137.158332427753, 95.8318939804725, 151.26572479775, 122.913733694511, 129.707400714894, 137.813190520753, 123.635079386966, 115.544120979895, 150.687705820635, 158.84071372922, 141.73861261953, 113.724191904439, 118.603123134447, 147.1257068287, 112.647299958272, 135.212407107275, 160.602347540012, 138.665349088177, 110.584185308559, 128.08727162031, 100.2863404999, 104.69399154885, 126.244910455288, 129.242031239076, 110.091550004864, 111.207125554691, 142.445560396533, 130.03734258045, 121.377648131229, 87.0778226403791, 145.779040332228, 93.034312205164, 137.517253749621, 127.902713020963, 127.46352282533, 136.66900671862, 126.878209951607, 136.200849919472, 103.072163323751, 143.292234020125, 142.641768474021, 113.348109557105, 119.88169015117, 113.930221684318, 157.100258531475, 153.784224836869, 139.560879770696, 117.311358327398, 123.221157375174, 139.12595809245, 125.390851065207, 133.970836825746, 155.910801101493, 114.338090040545, 123.079395220332, 119.906559285098, 111.43702994099, 133.898774283429, 125.223327107139, 171.917015427273, 115.185652783681, 142.929362522264, 121.444873777849, 126.439797902873, 137.106512229955, 150.472199820546, 128.152368692772, 129.478452224146, 174.459234799129, 148.094682757419, 131.540669382761, 115.871919731694, 108.126527635215, 126.440297356326, 127.177331277917, 118.627110400585, 136.640663384529, 148.419483097084, 149.525945526981, 128.096271063326, 163.207338575915, 93.0782003947365, 124.062692681613, 104.787683728526, 121.924427520097, 141.609812789591, 149.922787456711, 135.326510562189, 124.624106088603, 113.813170851699, 136.711695845185, 114.224580470634, 124.396186077762, 108.29233222541, 128.046027911409, 122.014672550332, 120.552084343946, 143.930431121269, 116.426590582289, 115.122541976051, 151.372341785911, 103.444693185008, 120.923972020794, 149.964567918773, 125.421257900154, 146.810254578861, 118.184573244948, 134.766487154145, 146.726691954836, 141.351601923145, 130.481919214868, 91.1493856393681, 159.00238456764, 131.326683127523, 154.799037566886, 132.288258195312, 125.63394160924, 134.733878409045, 133.168033955418, 106.752951558396, 124.28171965533, 126.264613277236, 127.721398839373, 135.397002746804, 112.511287177625, 134.016238754045, 124.928918451949, 125.03826377451, 121.110164855818, 136.065254491153, 134.338250491993, 116.445378288261, 149.166818046928, 123.520649325379, 139.43282575465, 107.478182838169, 113.80405456349, 113.783953995951, 148.369624039984, 119.635399796259, 114.495633709898, 116.589179213663, 118.660383623252, 129.807960266504, 149.502507742025, 117.132241090249, 136.110361543239, 132.892412517576, 131.922501038079, 149.732577612852, 136.969316054394, 121.712453113758, 130.634993379129, 157.296934770091, 127.088447183641, 159.910755018008, 145.125190232007, 105.807271082029, 139.129397189985, 109.137555110921, 134.785212645435, 158.804316734034, 95.9804724685043, 141.26728154617, 148.648508060354, 122.808076762243, 80.0315270037432, 126.841387368767, 142.928861624088, 140.17906945077, 127.439152932533, 135.537902901833, 133.279668351007, 113.865180868469, 118.380119034026, 127.950464238945, 136.91130199418, 161.023619418664, 126.927462987982, 103.708727981423, 136.112192640783, 156.945974821759, 111.105991104524, 147.018496117847, 130.875963475796, 105.661140767806, 119.842157758604, 111.874502589532, 140.89727074338, 148.043508697931, 152.922047548892, 104.685505157685, 136.76849166724, 123.327430032523, 131.086351664414, 139.768742846022, 126.36116916076, 132.494813607659, 151.311316563438, 158.468311457918, 119.151378322986, 116.730553799194, 113.136190958231, 133.53983266096, 112.152231498881, 139.60640960656, 124.678462343588, 139.805176370645, 148.885936572005, 120.198680486473, 151.329154419823, 132.623505351458, 152.113105784529, 160.532653987859, 154.882919696398, 173.991909523418, 124.176397488082, 147.120002904858, 130.960430185015, 100.352290909968, 141.083044138212, 142.328024315581, 126.035726982054, 96.1874172938669, 130.565694037254, 117.179413273143, 141.668476756747, 139.62451664925, 128.998050434098, 145.397400285253, 125.874132631716, 113.002973221648, 101.541925451072, 142.496946641824, 105.339505634168, 131.399028490031, 120.82732915895, 114.359742462714, 110.635572482231, 130.820154209005, 138.827886505769, 119.248928920327, 118.22678216419, 131.739051137001, 111.455605214999, 123.961217098816, 144.61998513188, 126.676476841533, 133.575322172051, 148.376131437528, 154.093333778749, 155.404521901578, 136.078802268805, 154.823663814893, 130.287793413608, 143.735265536744, 139.663997744957, 126.363481610977, 133.300330178407, 159.264343088116, 115.954082449094, 107.426673325594, 137.284165642504, 129.543320584661, 151.509780664412, 114.10525325558, 117.603004917947, 129.142805527239, 128.497059954697, 99.4638619791783, 106.927624590415, 120.799786725855, 170.05996562584, 127.408584965358, 152.176508897716, 138.311625480686, 134.84042506664, 137.022844516021, 111.363710186006, 109.859442891691, 135.637959698753, 126.308777739588, 142.635505653237, 159.104401503142, 137.074603695499, 132.845713876719, 115.491609804925, 144.944011434575, 130.99121529964, 123.053522990189, 131.054631992287, 129.42944616424, 111.968361631986, 140.302607559041, 118.721682601826, 164.282395380418, 114.286670660895, 104.307720953935, 146.48653882545, 133.092229189513, 130.67129644967, 127.837383897726, 140.008204049548, 130.70871323292, 96.4319765701598, 142.706361364495, 143.66504341727, 127.927734187446, 117.995773652998, 106.7620392002, 144.318689337635, 152.820157283439, 115.569809621131, 154.556076829714, 150.954598415658, 100.269945898206, 155.466213170354, 151.195111777911, 144.202458368706, 150.096842725005, 131.74800072963, 102.534559987938, 126.212660370521, 99.1133589754925, 123.649098626556, 135.118124678585, 109.981306312735, 127.885176699179, 176.603517647061, 120.892759865376, 135.892308553858, 109.17250565583, 168.966806172236, 121.511342596775, 147.469652103377, 141.982521743599, 117.594068083919, 142.917036715626, 104.927949978176, 110.266492403543, 105.776933833076, 119.761437876093, 143.849371311917, 152.103678881237, 103.724785325565, 117.409682424931, 121.597277401733, 123.632188142407, 136.836245917613, 150.614490357538, 128.646217761399, 89.4717875935207, 151.639427811514, 134.494572292055, 112.005730091382, 126.328776864501, 150.961928673825, 122.677198294994, 109.698799347183, 125.481480035637, 133.886092274259, 121.177337885109, 130.269379665062, 114.638724540978, 110.030528717761, 134.218369739507, 120.788209353975, 143.272725582908, 163.094706866384, 125.867854218379, 118.224241096694, 159.712288691054, 135.350314364743, 133.71765217297, 129.241762643148, 119.870655300814, 140.353784622192, 167.14313502185, 135.134136118405, 124.935192963862, 128.974026331748, 129.834180785881, 146.522782104348, 110.510884545375, 152.455929467199, 121.178774226787, 152.176663296805, 154.614753374296, 147.657591603045, 78.2185061250211, 116.294869749174, 123.247482429244, 127.155109042548, 104.751630591241, 130.794796572778, 169.492705501613, 121.296393703075, 116.695351023737, 156.851208485298, 125.461333714659, 122.557171486816, 153.94129386656, 133.666304929744, 146.170779643867, 113.04672454924, 133.300561842147, 126.992906215408, 107.206362348716, 138.989691716723, 140.833357633766, 145.061241690281, 96.4438348459243, 127.253027784796, 157.070782078342, 140.937127225744, 181.817234100986, 100.792251225375, 130.62916471399, 143.107448895914, 124.282366392462, 120.797775040525, 127.021841507734, 130.005496517882, 137.869136162618, 144.060751134164, 115.247534420862, 134.088648032491, 125.773813352989, 168.234515843986, 137.818814073627, 134.3359327333, 123.551305280815, 128.974401870035, 146.502783681972, 118.862010114956, 137.21370318015, 117.148214249945, 115.468682717974, 128.113101936311, 144.151978625279, 148.284832751475, 128.760399818241, 141.709549886461, 121.735330706066, 130.622614123818, 110.625786021566, 142.223130787914, 151.724914627301, 140.954873664324, 136.032206987696, 131.087554211231, 126.697027462309, 124.572220696056, 113.075332031103, 152.878275303577, 121.801040062588, 143.496333277304, 145.930872430167, 103.19004393542, 119.450579275106, 125.932003189584, 127.850763359197, 146.917433704756, 156.0539003774, 127.441342248517, 111.011227337308, 115.609802592194, 140.794863847006, 123.184912373787, 143.771029766131, 131.87002402585, 135.271776229354, 115.973711153526, 103.729689002897, 134.776658215182, 165.054625513717, 127.809387093361, 167.063274419305, 142.326899611875, 148.483000196427, 141.581278222994, 112.042562110067, 148.39491141865, 148.826641417336, 121.381788986573, 152.679167019362, 143.022556670458, 166.940214298129, 110.306489912078, 155.287713363811, 154.618689309593, 114.913247791456, 127.22345637174, 119.398187926318, 146.915481599504, 114.471887436022, 122.612358665605, 137.674317113622, 123.374773864721, 117.378937365126, 142.405515992759, 130.953508393085, 154.275723563575, 127.463024179101, 117.59023211881, 128.572413565025, 119.067130316418, 116.888864560453, 86.566113775514, 115.351976654617, 122.437933348139, 114.681298522906, 156.240694782383, 156.442407404549, 118.238254511913, 109.746219316649, 144.192349172623, 130.600444657029, 124.232613355427, 128.87358074873, 133.646676359806, 118.14475768318, 142.984595007668, 128.890402012093, 154.04864030851, 136.754895068389, 109.898851063583, 138.938614412177, 128.921763549896, 132.843694086613, 118.252050169425, 127.236325806592, 103.939319076255, 128.520434024228, 163.250197410148, 148.665601127224, 113.671163049371, 120.155114040026, 129.003994507923, 121.455963319043, 125.886011613934, 126.055360899169, 141.260155693614, 143.576310026383, 142.567792257181, 142.227267986852, 146.814647429414, 123.023653482432, 118.541408333825, 124.877717039564, 114.221600027095, 117.828329110262, 119.728127378178, 140.009612770629, 155.833033308433, 157.099763230308, 133.889775032661, 138.696194842349, 154.120547682059, 125.972398502471, 128.165884005261, 130.68940535703, 124.681606946434, 152.247599127782, 120.582402285937, 150.492386380314, 96.8818593647126, 111.731928085267, 142.187027485193, 140.583998926483, 155.529818827564, 125.025370347207, 132.613791962261, 118.100139234064, 126.754942953874, 121.189302399054, 103.721525180979, 127.130500719096, 112.593073894541, 122.191625681108, 133.244412068842, 126.695685003494, 126.859900638562, 127.310568649268, 115.742719935494, 124.562005868643, 116.117280539694, 101.860457926492, 162.276496619207, 145.583523049039, 149.605717008042, 108.396040491493, 128.118660550667, 106.805631892996, 132.127888572207, 128.690151360455, 109.262400183727, 138.551232015388, 132.448374848086, 108.42718115836, 154.734746339507, 142.317549077467, 145.542018174885, 138.940332586658, 134.131949652208, 142.884037439973, 105.288973573702, 144.488267074239, 135.275907701302, 147.854891151376, 119.546782249987, 132.416324956926, 111.927139122947, 137.072281261741, 139.257123413148, 130.442106280909, 106.507105636273, 140.41750376067, 125.342739770964, 125.712657827445, 137.660108341215, 138.634178196207, 127.970127786206, 149.146804285713, 131.635261030181, 126.230751400699, 143.806958084382, 99.7483073576227, 108.281721814197, 158.021794499689, 114.835688949996, 153.539648857045, 116.979974086755, 96.6313270290889, 131.051246682655, 127.280579524106, 114.514164545962, 138.833495368844, 159.791025088417, 129.677690533948, 111.840920926257, 96.7699798153923, 121.992084768352, 117.596427020965, 104.366978685322, 122.892033963648, 143.56183931328, 136.481350835578, 106.843873102415, 115.960476258616, 122.699392572174, 125.492107332663, 124.826266717269, 128.361039040495, 127.909324693131, 118.908639718539, 121.124538253586, 160.541951458901, 119.118731455639, 105.952107447756, 124.945794672917, 151.908397014584, 115.163219125442, 147.866426366658, 138.04906959644, 150.064164923629, 148.962928736505, 135.864122106028, 121.944095926206, 115.134338113936, 102.702312711619, 137.330157703983, 112.62381367442, 135.480617230519, 122.986038887696, 109.808757126588, 123.411708130917, 131.673311583633, 152.558824858365, 119.148151343183, 113.688162622563, 136.322173991632, 111.00009429468, 151.747946903085, 120.730306359991, 138.158680222506, 139.029710726758, 124.101083718974, 158.252380953872, 111.195934738534, 133.126272135695, 161.159525096977, 120.3013266194, 154.456959180249, 105.071212318435, 129.238421969536, 123.390787061812, 115.788474272941, 135.223597041668, 106.616692952168, 148.379992600673, 120.009290428374, 136.737908700956, 115.49524072511, 127.252777480701, 112.357803886074, 133.975863996723, 139.361981228779, 124.139051408722, 141.074795257107, 139.384634215138, 131.012427924237, 145.021171393433, 129.557729901883, 136.626097772909, 176.958786126957, 133.63989742799, 114.597991568273, 141.270504531054, 171.638180311273, 135.866586694296, 109.554289893701, 127.698517476949, 161.762776255688, 81.4429590590905, 141.684876132587, 151.746484292282, 125.913202464338, 122.329198787865, 133.967055971097, 129.264630549225, 120.224374704927, 139.435076860848, 145.436206278101, 144.283227263756, 120.455352461143, 123.536321397188, 96.0946890332726, 130.989211644949, 121.01214796521, 154.57229629658, 125.248102557653, 141.228287400599, 127.94783503368, 173.517083930376, 137.963768631582, 101.805083536933, 133.485336879039, 99.8371988992488, 88.8967807571498, 160.733952849826, 128.106355531889, 115.656489012318, 122.88855581525, 139.36771826399, 116.59470516614, 158.427220769613, 109.12071382292, 95.0483286759628, 140.884158453987, 151.453416462657, 99.4300973500817, 119.487367708581, 131.492137302693, 130.691029753401, 115.548599118346, 148.656078615159, 126.508071067616, 126.217302900631, 112.347702502321, 164.262740594259, 142.036114148314, 148.150133644743, 131.455313991467, 127.749122275074, 128.490380802732, 127.441903883604, 147.638945581408, 138.897893808824, 111.742212787022, 82.7462441904334, 133.89335910012, 125.376432478145, 142.555820402064, 129.05109785321, 123.268508221703, 162.005704854694, 100.868278518497, 116.903877831093, 121.963749762458, 113.729805843161, 125.432642975988, 167.347801249907, 129.721462908465, 139.739132688458, 131.161603284669, 148.184898708844, 120.833522848853, 117.917955360086, 151.750211522947, 128.746006686407, 142.9904828645, 145.184999760022, 141.350261879261, 127.014307271271, 112.67242897694, 153.494837624322, 116.490346219123, 129.854596287596, 144.318462564772, 144.384769689109, 157.565616254528, 120.078660653284, 126.031704097418, 114.895045024718, 161.603031716167, 139.526547543877, 131.736756127295, 145.836692005551, 94.68315534492, 151.731509626923, 140.514967463449, 122.153746888208, 127.546814012266, 141.133682811425, 114.075973424757, 131.09915311498, 128.349820926032, 119.728819114403, 106.705661080769, 116.500577398758, 150.442222474632, 146.517946378257, 120.462321391678, 134.601325708602, 154.365442298181, 106.437235036777, 107.729120686251, 161.313466987914, 143.594123346406, 147.056302160618, 149.787548782658, 117.792242261919, 130.675784358436, 129.573453108338, 125.272754839613, 99.6813231949983, 130.323038410899, 129.353033195994, 139.645671554475, 106.795583310724, 128.15290551603, 106.812951450688, 103.313037691849, 130.943728543515, 167.465280126091, 116.920484287226, 132.597075758556, 132.951531745995, 142.737506211398, 147.952026245437, 128.747247889041, 110.710981969473, 134.803978399427, 136.609714304633, 114.907841181512, 147.66863051185, 134.71580629269, 121.265751107636, 128.376162704663, 111.80656372737, 134.384354587534, 131.698045946947, 123.377972920329, 122.447381984022, 95.2301776053773, 130.714435810916, 181.684826966207, 138.311960599192, 166.103595864033, 124.759052698052, 91.8862855361537, 140.363253947898, 125.672567846379, 140.107042990008, 97.5238731061572, 135.916163373588, 170.625601952705, 134.243723381722, 132.20626326147, 120.747758471977, 138.196544937241, 116.380502267833, 139.966725818994, 138.264824543817, 131.931965614884, 113.025739813524, 176.675768489435, 123.424263850051, 150.551983278297, 123.00968460387, 165.100362693322, 150.232135634124, 136.687561414826, 119.734200142937, 140.990052791256, 149.721422368303, 125.716803573581, 149.304633080316, 114.124848822857, 132.353712644783, 158.690067917806, 131.329450080498, 160.282217046045, 105.442323801781, 102.614940371528, 135.040115868902, 121.987245694471, 115.71355208035, 130.783384374864, 99.8282304751703, 129.908901523316, 140.582245771235, 114.053753467746, 136.397973393156, 156.121716430687, 120.37373049349, 121.862270784069, 119.979662213174, 144.000519736635, 143.818148784835, 168.009835809197, 107.025365202162, 181.567573150422, 93.245620061511, 118.519810442057, 140.194001907771, 161.229597131323, 144.375450265793, 109.193287405539, 121.269556255239, 150.130183840298, 139.856563562219, 118.309312971065, 136.03604984611, 138.041697398447, 120.711111188152, 116.087096711061, 118.055199468728, 149.704239318528, 113.132753769255, 146.687193730687, 157.366824790964, 100.104247660814, 117.661118666294, 114.381229301011, 145.539257259096, 137.93953922984, 97.6954568532907, 160.715155903814, 132.390026515014, 128.690093210817, 117.512814718187, 117.115248628271, 113.344641973126, 165.941464250364, 146.827504634161, 133.752180283888, 77.4430710126632, 119.577589647522, 126.578365109374, 144.754780415921, 136.072511142369, 154.462635132789, 131.410047984304, 140.222520690511, 137.810953838983, 128.376645240509, 136.811206060802, 135.00952529099, 118.238971851114, 94.1737260423173, 130.263297879454, 138.821371854259, 121.616485983904, 144.051958318329, 150.739435375378, 150.292889889806, 123.851099640642, 97.6311718938718, 131.596985746153, 114.302612212513, 146.309592400315, 135.622517185709, 119.700328407949, 145.200225763526, 131.666727825412, 109.577407769771, 144.467547069024, 107.972752895989, 140.384724445329, 128.920152846534, 129.670249972173, 134.931207291267, 129.163333612211, 123.612219252303, 136.409135984496, 121.068321586822, 123.277251173249, 154.140756267277, 163.166800201755, 116.3632136472, 143.804615889278, 142.269829441827, 149.901781996209, 138.932783339567, 135.595694970516, 125.189711205606, 125.976129099011, 116.61776577607, 151.674334629615, 102.76330783879, 134.665252355474, 114.08404425722, 144.980952604533, 101.717040988349, 112.126747526756, 95.9843206069795, 131.202356327171, 168.685309568646, 141.808530380528, 102.732435366503, 132.678411927838, 128.606734060757, 154.51056853204, 108.88820924825, 144.559808566933, 114.642418155244, 137.761573162098, 149.833108273954, 95.6364064799382, 107.628620967929, 134.653866512411, 146.55429397865, 121.151702517622, 132.453246056953, 161.869332248222, 155.967480080884, 148.13934077261, 150.20994805193, 112.54184348379, 135.488153819888, 142.229743773057, 122.323319066236, 139.207390405473, 122.783513501782, 122.732670244832, 114.788842472245, 162.783488513052, 139.27630906933, 115.684480820402, 140.534437455632, 109.453096652819, 133.652526929957, 109.874134300765, 132.625357330075, 138.155250675758, 150.76964993436, 118.056954063541, 149.456310994205, 143.104976327895, 145.681989908232, 153.231699342016, 125.038558487178, 139.879437427965, 134.256700664386, 136.030734280463, 164.124925191212, 132.322065523532, 118.25231120963, 124.126873508669, 145.238261191571, 145.737963148634, 131.807989365187, 130.068569257965, 141.71141229225, 108.284758246877, 104.754206890687, 122.425432564322, 131.417770923683, 123.267109844407, 149.175385514403, 105.85841909259, 128.215517268911, 130.062016732216, 139.271364568171, 142.688585284409, 128.712995461617, 147.397981153286, 106.023081011712, 122.095591788008, 148.843532903737, 116.680749995167, 156.655099042761, 145.342148382413, 131.863246753544, 161.110607037003, 145.117300159306, 129.952742705073, 120.210661008867, 118.477352544075, 110.588381250301, 143.767709595316, 132.534790954256, 152.485865073219, 138.214711186211, 136.306515434839, 144.163466549884, 127.035779526396, 100.292378108369, 112.697974665897, 131.898962624387, 101.691462010106, 112.747253375098, 161.231359746184, 130.662394753581, 128.512677516224, 113.274793710486, 126.869831197329, 138.165679439417, 119.384316725099, 88.971830788368, 160.081990689106, 129.441238426114, 125.329784386157, 171.846526695469, 121.620493029302, 139.986808005755, 119.127006322114, 153.302603153385, 148.969505369268, 126.189086534798, 143.86510070057, 109.750709189116, 157.366568504948, 124.019589269549, 140.425202701548, 148.834003308859, 143.367617335308, 131.360864949541, 141.484612453834, 156.716309718705, 140.302025448515, 126.818369951943, 150.152655753586, 137.502472751033, 142.436692447178, 123.478924334155, 143.926948277457, 121.739978649198, 112.652633574701, 139.284989453707, 137.87676173525, 157.680208754655, 115.821386130317, 173.819686450029, 132.675392629665, 136.444363417008, 126.889328448816, 140.632307979631, 132.333371197004, 114.083558071222, 92.2854933206354, 106.893082347675, 129.774520401228, 113.00897472574, 133.845658126823, 123.200506752958, 113.362026692483, 119.589179338013, 119.458763527525, 146.159143946566, 136.132359485978, 103.293445619789, 150.76271463699, 136.020459135307, 124.916625621859, 119.39685324726, 127.436491537909, 153.7727531962, 139.177044031133, 116.632786598613, 147.46403845393, 102.068643830071, 123.426143016168, 116.027047646068, 122.478492513432, 130.083960107744, 135.345115564687, 140.573885591879, 161.779639035244, 120.289916763607, 99.5410439739899, 133.966313928341, 132.137766977779, 137.852054525942, 146.146130805226, 99.706218138137, 140.457315453108, 153.770061747301, 127.779889306421, 115.366870459698, 150.322169588067, 118.44170761638, 137.053361075214, 165.485650144059, 140.71310791098, 130.549910361634, 137.715832841724, 119.263254261567, 146.074724607869, 106.790746426189, 139.343757326296, 167.090383024573, 110.885111895938, 121.12652047151, 122.953589831689, 103.084287713942, 117.070492066981, 112.530543328993, 170.684005234485, 131.493843694213, 114.783323087208, 115.78925718638, 140.007195011934, 124.728853294336, 146.970223712969, 115.986102567448, 153.169159459184, 148.25442913024, 148.509419556268, 103.796174958557, 111.373093724422, 87.1007894094445, 127.980324706798, 136.935165752031, 129.590073726787, 138.386022815203, 127.390985737877, 144.891806769435, 137.764342850548, 74.14476337628, 109.449081753844, 131.080547352016, 124.437040020964, 139.508589263741, 126.783912557753, 106.411799290953, 124.926686371667, 158.818302078016, 142.744864627296, 110.431988246139, 154.048999885137, 138.660031174975, 142.753415748453, 118.766900846441, 141.346064401948, 116.145871855451, 137.368903973147, 137.011656476409, 140.551327571484, 115.516911809609, 114.613303785753, 123.403776505381, 160.016406670264, 127.817228672235, 143.376015616894, 159.742852632295, 111.348578247653, 137.18971766179, 130.949460519581, 135.851256280572, 153.614217332543, 145.369566400077, 97.8542130194984, 102.105294155656, 152.838872772835, 134.35816553683, 131.068565784279, 160.411002760591, 120.935488174633, 137.791938753064, 117.42613642544, 139.389587756014, 102.944356344091, 114.869965748189, 149.128451888682, 120.691851097826, 113.96071873402, 121.609282928188, 110.49758703946, 132.038414502998, 119.105581226859, 142.527239928188, 149.363499873242, 134.913892526342, 154.374440731164, 150.3049842283, 144.729939307251, 161.330422486787, 127.098215496967, 116.168604301829, 128.434684550214, 109.740979664964, 105.419599503976, 125.761099047596, 120.680390202104, 117.363089967704, 168.005726514434, 152.665989332599, 126.722737638203, 130.158915796749, 160.612587200296, 127.00288777277, 131.168068841359, 140.979116818429, 117.015579340694, 125.321650957501, 115.822262723511, 136.70629259191, 138.452678045574, 133.830045963484, 142.034762368204, 155.660570928099, 151.614872054386, 136.990344449904, 131.434068061483, 192.484507487045, 124.87006201976, 141.04426845179, 98.2755409425982, 161.463985059774, 164.661549911066, 138.217503406116, 102.189496617422, 127.582839113141, 125.013858436853, 113.446445669755, 146.801705814947, 144.661995166511, 129.068767221516, 131.490175882793, 160.593350086287, 123.64622740534, 128.708970525184, 135.12381071321, 146.574815026216, 116.454676048716, 122.829126358079, 123.631836616896, 134.372038214797, 135.688591909125, 129.645982068886, 148.235977955333, 108.745671334928, 126.659684149481, 116.229768847642, 127.572932280794, 142.809035571606, 124.014261231239, 139.263325104, 99.1130048192419, 140.30609146778, 135.718263188021, 126.873294761072, 119.364576463896, 120.417341209303, 140.877484968748, 122.010794455133, 138.701832539422, 149.239780973419, 126.019576261401, 118.662378238368, 111.517182850435, 136.377682440045, 143.860762368072, 138.02375777394, 112.599172443061, 121.127432679587, 121.470129099281, 154.986120956654, 128.467788724077, 157.904912526348, 117.725230785143, 119.362185308547, 110.652030552977, 103.059342077524, 154.907342467082, 148.576643601937, 120.857703274443, 151.982298289581, 139.626912655632, 138.515382466612, 134.397375343872, 134.816919274234, 121.70082703859, 133.874404087346, 128.667237473186, 152.020324955261, 115.558688522882, 125.508806765085, 138.044852903071, 124.628955798125, 156.754513515214, 132.618682625705, 107.503423682382, 138.359424180902, 152.138555375145, 104.867650318638, 134.93417048988, 146.842090072849, 140.360522491071, 154.210838152301, 88.8864288977706, 125.441207963112, 151.88433936831, 113.696290737168, 93.2193249756028, 145.396824315228, 129.413744080089, 120.59423055917, 148.861051554994, 147.300567300455, 111.899253274461, 140.504703535421, 144.364891899339, 114.092892991976, 152.641434244762, 137.324880337615, 121.196083161536, 118.669517338927, 136.432741984253, 108.078615609933, 142.464732802133, 116.146847139571, 144.314145996923, 130.484155924937, 146.703737897327, 101.835683344321, 125.444794273289, 128.276020031724, 81.7913278253838, 143.367598978926, 108.219398678531, 119.621177081156, 115.121663063779, 134.5612067733, 138.446148301225, 110.509985552962, 136.354450833158, 124.249879705189, 96.6749771213783, 133.85865312437, 149.193657740758, 132.78317698767, 141.934082981559, 114.834654528287, 122.391597495083, 120.551393156157, 127.883547953589, 148.850823928709, 92.6330953083104, 110.854621455875, 149.193478154508, 154.521465401351, 133.061309545548, 136.540338893606, 148.871635340253, 111.31857897919, 104.607578207295, 126.211965968965, 142.186209083827, 108.464758726294, 117.965905824066, 128.193737679585, 122.735769263659, 172.255107403809, 138.197282465645, 143.362716465979, 119.85302399277, 149.746635058124, 105.420968716588, 156.92936585866, 133.933075517297, 136.579769290914, 131.465585048707, 121.631118092906, 106.167603519536, 122.653264127236, 143.872940330755, 96.4810777156395, 138.207276733627, 129.374483865146, 142.811019762411, 134.073983520957, 104.006345194967, 119.817122570522, 160.354429600375, 130.633145403435, 156.766557757149, 93.2628803297334, 136.885437570104, 108.237749998239, 113.246085904911, 106.192952325025, 140.136764562616, 106.643280994734, 125.389531675916, 128.205067679332, 139.066834920757, 136.295904976111, 110.830926807008, 159.505541495013, 133.826836452353, 101.818145419581, 134.849860720118, 146.602886842102, 122.76086576463, 90.749502294691, 164.627680813103, 147.455039099679, 139.444985593012, 163.850980198489, 127.371628427308, 151.453980528236, 147.193774790969, 140.702055944551, 117.515271763663, 148.757254658605, 128.00120634731, 122.920106226538, 114.465539023379, 149.514821914799, 147.48968136338, 135.523437409829, 150.481196046716, 109.984024801276, 156.694969873236, 120.576366112, 132.843065991798, 139.692640381916, 111.84790491068, 125.478350603721, 153.834722350756, 123.525445411728, 153.495795192016, 134.387899623106, 139.704938384238, 111.600484553032, 121.34907686663, 137.536914398449, 135.891817686894, 126.60361267928, 140.235295408398, 142.600311307588, 127.036624480486, 116.41306712249, 155.769671490328, 111.679786458306, 149.625644186648, 123.81304012542, 135.563529975728, 149.828276458952, 137.970347271736, 136.989515785845, 118.645482948407, 130.489249528407, 152.038039679733, 143.792070259157, 136.643093616817, 124.591677574698, 137.597071878934, 128.437524510351, 119.413982409185, 136.409829583671, 117.501861528071, 133.866414561795, 114.715466119466, 131.621205779458, 123.057930142395, 122.475654414484, 134.596429085324, 149.257383497293, 110.804845275235, 110.241997034628, 166.1895810951, 139.772517524268, 120.27182893179, 125.015832850163, 137.989394430591, 125.130840781516, 149.793878565126, 109.911725329366, 125.755873862522, 142.613998006797, 109.720879206487, 166.842910901073, 114.692609731386, 119.690477191221, 103.832954022065, 144.398540356048, 148.922147730596, 125.950058323351, 159.2023066742, 141.489933091895, 116.729419455201, 130.140821934798, 149.72781646818, 127.657463712156, 121.313913206482, 125.531389716708, 130.780823566435, 111.396844728284, 128.882882277045, 121.14327228449, 145.604439695746, 153.922726276964, 129.298686398007, 117.087292608163, 131.530322246107, 115.605520531257, 143.145574565588, 134.844672154201, 125.640275491227, 135.703905288961, 123.245818665593, 157.290987543883, 158.245451813154, 129.275813049802, 125.154959783435, 144.160072204671, 135.771489508962, 152.377531793372, 125.73374327547, 141.135077166841, 179.283575439644, 144.460203849841, 138.395154421525, 142.980740277356, 150.840205579579, 122.083789883477, 117.03704916098, 106.581146691116, 123.01372353732, 153.406361103289, 153.832680725483, 139.885210125494, 171.135643981178, 129.256162335341, 128.816289418718, 157.135520311877, 123.884928289256, 130.333626821575, 131.293869487195, 161.069932569673, 119.957882007164, 136.860359151207, 144.59689650415, 165.631534321888, 141.565491290997, 156.881902978755, 130.457072958602, 147.144879646916, 87.1847783785528, 129.94700724754, 147.041273707821, 151.052120537304, 149.260414157928, 119.464088043198, 113.533702464488, 116.407503713454, 161.134866610346, 102.275678970791, 142.492535149723, 138.409283561064, 152.088033950926, 131.282570673786, 141.631781687796, 147.093632635706, 135.095921857913, 119.304391225001, 156.361953092771, 139.122158370796, 132.350915899534, 121.985957631483, 134.119127590882, 108.168153364443, 111.349744753719, 122.754488303021, 121.350672535209, 110.92873043153, 132.344736144431, 140.816889699856, 107.266677772845, 121.925308772408, 154.157443075848, 114.657332479461, 119.742093118965, 136.550134975756, 134.500898513925, 120.439052020875, 125.788231466595, 138.250831448121, 108.013370395456, 119.239929405752, 100.273378103274, 130.712167563738, 135.849012487178, 150.890311111749, 134.904326140539, 87.3766888926356, 159.016541951552, 107.74390446567, 132.106739039226, 156.309420305986, 116.466031904295, 131.955323491664, 122.971556568056, 150.23870939708, 139.547041064326, 92.518124582481, 121.419319837162, 140.402263082301, 136.040002206901, 140.718916286356, 113.396343567515, 150.666034035137, 131.678415332292, 119.582792606741, 159.375469489828, 136.597156098413, 121.488242881873, 151.546630556641, 122.594872591869, 130.503276497513, 125.966356228977, 91.2433505462518, 144.415210841165, 128.77370468719, 118.825722412087, 125.681569449123, 114.1357588058, 106.522541716784, 105.844585230398, 105.033281359004, 151.985817564736, 129.562202614513, 128.161145924181, 163.275417870521, 125.255135067457, 152.822497274486, 127.023305230078, 132.07863673345, 135.689089841767, 144.822007418412, 111.26993004221, 123.214023619678, 135.757820392141, 136.880030966798, 122.383020486424, 138.597458102327, 104.630185184824, 146.031174306442, 124.553961316436, 129.971493673403, 145.834803046335, 145.378223121055, 118.619289361969, 91.8465146066197, 139.950781754587, 124.973060184159, 137.108574109535, 152.639016326167, 120.768004749275, 170.362091468605, 100.848353992669, 122.514234395346, 132.701221649134, 129.835326996188, 139.958190067846, 120.000413031813, 102.195933218773, 123.99016084847, 146.464853198637, 123.490025542857, 131.434036983583, 154.124391420809, 113.061746233266, 123.797246649965, 137.304040926252, 132.677801214498, 134.66354595268, 126.762663115816, 166.949796574473, 104.868344821334, 114.399828012084, 115.749973574057, 163.109342575137, 117.994265321998, 128.602892989302, 159.515338015844, 139.033601929993, 107.82068988159, 121.330473018286, 153.174006585351, 108.906080920287, 113.571757897325, 159.336086408427, 116.679910024189, 138.271266109119, 120.66171822001, 135.962562712202, 133.044906279646, 108.961275912311, 152.769765823294, 152.290808137836, 157.00859857907, 124.233098192705, 139.485665443931, 152.838953235291, 121.651303685924, 109.219293772042, 123.865980486315, 148.326807077106, 142.694316547777, 124.202032720116, 125.769062604455, 111.539024792698, 148.365208722259, 146.939883185334, 109.855840448935, 113.541738901531, 83.3230929252956, 120.416449737225, 123.737553926405, 137.329740475596],[670.300478753122, 672.509685036096, 669.720928012764, 676.377291587578, 674.45247079505, 664.547077000595, 676.070228340735, 672.707941000412, 674.028513624285, 670.501851962158, 671.335280802648, 675.899560724909, 673.611435406218, 675.652525191605, 672.249499550457, 666.796577684102, 674.545415251614, 670.523544437123, 676.173843314573, 669.42672854689, 670.832843944593, 677.875273737691, 671.106476522313, 671.33492418206, 671.228919341792, 668.455570798802, 668.811979095673, 670.891743266344, 673.962350675843, 678.25186032138, 671.727192028564, 673.573819337676, 673.590995098492, 673.699982870432, 669.837326724861, 670.921019791363, 670.193279518832, 671.331948827826, 675.558934896009, 674.037263986382, 668.638189231327, 674.1300706312, 673.278366329164, 671.112541876614, 671.150943149265, 671.431825020076, 674.815020295083, 668.083807987081, 671.291954569154, 674.930267324128, 674.295505416377, 669.388457667878, 671.901227775203, 671.794619776869, 668.476803666878, 671.234442327912, 673.611527946199, 670.460208806544, 673.001054149089, 678.618968198678, 674.624126541811, 670.373614769084, 673.900932342318, 679.235580531788, 675.600411417113, 674.514262613214, 669.711457135844, 672.13578190335, 668.413765020357, 674.024130133475, 670.302108083776, 671.304410582015, 669.858206353135, 669.290452895767, 674.819089711081, 674.439710011507, 669.727412549271, 671.831119762411, 674.053040509427, 670.114114901366, 673.082279082556, 671.250237740139, 673.936349568386, 672.352547586338, 679.280156044845, 667.099466296307, 670.76733004846, 669.451163069738, 667.134124398949, 667.997333937136, 669.203580683752, 672.973316126132, 674.38118101507, 675.082287979792, 674.122283836723, 674.656603830627, 676.042641093398, 671.606814622854, 668.576175855711, 673.357144999579, 672.390414319505, 672.002322315698, 674.980150307979, 672.937636979826, 669.766453559394, 676.731262214676, 669.391183201606, 676.452990244695, 667.070924707635, 673.6058451293, 672.417148721657, 669.380098005469, 674.826917893189, 674.054243180029, 673.490835321067, 675.19480845544, 664.84462170253, 668.329353152926, 670.706332183865, 668.563521049563, 671.779246075351, 674.093238520413, 674.741330072876, 674.019505381817, 676.907319862744, 675.60932780487, 671.303876784497, 666.951727113622, 674.706795853971, 671.108337721577, 667.148325710217, 671.255076262202, 665.788681778924, 670.133165359365, 668.995272819452, 667.715368015464, 667.752384354471, 670.582834649525, 673.43116756925, 674.161801027229, 667.653910613304, 672.788637139775, 672.639037416608, 670.85554397699, 669.663358024154, 673.449164673335, 675.139748659005, 671.989073142173, 672.122368817494, 673.959652832309, 674.407771721387, 675.666574700655, 672.97512784115, 675.558019171249, 667.34928017707, 676.50753422147, 672.838210296382, 674.786045154891, 668.835916297491, 673.47153885011, 663.674884359311, 669.201697525822, 669.337306520206, 671.94509166632, 674.488879492652, 670.386722083108, 669.277008039498, 673.606125970644, 673.519206297247, 667.97894426932, 675.934437960947, 669.922899765842, 672.624872721746, 671.92258165432, 674.517757313236, 676.602571991063, 672.966614128512, 669.597178187387, 671.608094911422, 668.992785243322, 673.156137655094, 673.925851869532, 670.788442660794, 669.637121344206, 671.413630950819, 666.637902555558, 673.80464331877, 675.312382261958, 667.821797093535, 669.331041904512, 667.288003638424, 666.267888663538, 674.106225064068, 671.426831539408, 671.558671672806, 673.32528997035, 670.793220948762, 674.29738934637, 668.886478570684, 671.564014157883, 673.122162309468, 670.009853212376, 674.392323045209, 672.947565250963, 675.278081507907, 673.84737856871, 672.185132707862, 669.645982290236, 668.02511085801, 667.148708586069, 670.909122282751, 676.14444841151, 671.858641079135, 672.931250586968, 675.654731040486, 673.305495816513, 673.975461162564, 675.091241719514, 675.455047153786, 671.63297761673, 674.062848996489, 674.293766475149, 673.928340346487, 669.746036808559, 672.602960202432, 670.80035858082, 669.924081005308, 671.741652068063, 673.780166527239, 667.407623732922, 672.238482064584, 673.650707619527, 673.016554661852, 675.937969693242, 670.208368940786, 675.904022516581, 667.176141417206, 669.700979304144, 670.773152704894, 675.881893432013, 676.372537165084, 668.171185926615, 673.396912717828, 672.005408105997, 672.151362046502, 668.452377675735, 676.026469406559, 665.008461625855, 673.403208287482, 667.995196502626, 675.100899044748, 669.935704568036, 670.084926851584, 670.800452573148, 676.667198615455, 674.179241705225, 671.267593057006, 673.04916890318, 669.80176781188, 669.211152573046, 677.50230888205, 670.291058361409, 669.809231776319, 668.561742190715, 675.321267837343, 671.009283326912, 671.219465849812, 674.672224028859, 673.683753982311, 674.985280825415, 663.31268467746, 680.385730485438, 665.973948135892, 670.927749436799, 672.193779812303, 671.363591511317, 668.368959065212, 671.389895649745, 669.740497023863, 674.042463470069, 667.652050348082, 674.478477468644, 675.029391863626, 674.682136027373, 672.260739179017, 669.479101079422, 667.522870676698, 671.07783784282, 668.759095730558, 674.519308203439, 677.065621497362, 667.799498434096, 674.33705288692, 666.082706397465, 667.06091759561, 670.57599614179, 672.583607203627, 669.921525885565, 671.765233953191, 671.963300962864, 670.044692348367, 673.342849714181, 674.132778995808, 672.004396661452, 671.376260573893, 666.510411466914, 673.251254573698, 667.648159776985, 665.55591434317, 673.417998990783, 674.65606366887, 678.823952705422, 671.706669714843, 676.861362610446, 674.167500304215, 668.753312632425, 671.736050252465, 669.134153187165, 669.691920387021, 670.610440941033, 669.352632046119, 668.994031565785, 673.051931094948, 668.820283178948, 671.649569562884, 671.057965955662, 667.713024394331, 667.258618314606, 668.177826628142, 674.726982219395, 669.41457203514, 669.633197003911, 671.689321245897, 669.173784412568, 669.172288956199, 676.951587078435, 668.708416230931, 673.913362230601, 670.387532344059, 672.1220482015, 673.918363496509, 668.368390999486, 677.30735366606, 670.842589367947, 667.829754337328, 672.098337550433, 668.387067644416, 670.609570985671, 674.773571832932, 671.242671074768, 669.303784755859, 669.299814552166, 671.320948625476, 671.82275165081, 672.038829648474, 673.948901399532, 672.228937191124, 673.503307355425, 675.493209798167, 674.919314345206, 672.340967817564, 670.289210987342, 670.856572757259, 670.68818249761, 670.621705884153, 671.226115200714, 673.63278249344, 676.414414784967, 675.094096447048, 674.566141637215, 667.46206658271, 675.993744228632, 665.239740268653, 673.098594800764, 668.659050952657, 669.955958257388, 675.324631295617, 671.84153797652, 668.260194635173, 670.623518181319, 674.085864886093, 671.561632052808, 675.083238543178, 673.926395946991, 670.515001877153, 672.042356317026, 671.841566751613, 676.711170412002, 668.263988537049, 675.918497051795, 672.60359743794, 669.151815949105, 674.13343893584, 672.386820068385, 670.803435241992, 675.475004244715, 675.025306810724, 667.037521978902, 672.812658612383, 671.522315586571, 671.773404336451, 668.771838352612, 676.563921464468, 674.866025669482, 673.165384028544, 671.217323105878, 668.660432414587, 669.23068790772, 673.698780535339, 674.598383464388, 671.491567466003, 666.536768878978, 670.895829850527, 668.762716465955, 671.79423623728, 669.005980697566, 669.923912362303, 668.311594829755, 672.209534175319, 669.156839743067, 674.330496371766, 675.559548632685, 669.480442985296, 672.890765316923, 670.60859835937, 676.893546729669, 667.425332560927, 667.691779257907, 670.021535788457, 668.570386287303, 675.436343612467, 672.406582880436, 673.478843042808, 671.320067872825, 674.440855336458, 667.73698893, 672.184468986769, 671.774390912946, 671.526927877412, 670.043036699535, 675.561882324703, 676.690655090935, 672.909044603486, 672.269669256119, 671.976556787036, 674.253009386487, 670.047780376296, 662.215287958171, 668.511087742221, 670.573440470477, 676.534780281267, 668.667165244465, 673.827784519971, 665.645702029845, 672.623716129026, 668.610196791079, 675.670017434249, 679.400439453178, 674.612577124478, 674.908402783291, 672.107610069102, 675.949480379313, 670.960105655833, 675.232842170563, 675.442134835172, 679.352721077798, 674.419742274379, 675.300197122952, 676.101863364364, 670.144242446362, 677.218333869683, 668.781933829301, 666.510186839448, 669.543249530574, 669.277564656814, 670.220103782503, 677.576834595254, 672.251087456684, 667.416100005886, 668.629377619491, 670.592855379053, 673.851020777609, 675.670593636614, 674.672166974143, 672.678345674839, 677.006902361489, 670.012761736611, 673.181518425516, 675.009157103706, 668.466736607203, 670.169460966776, 667.687145629421, 674.472457989616, 674.951929185157, 673.951435530867, 679.097412118716, 666.993200941684, 673.558005346136, 670.264069255062, 673.911678085025, 674.411830514511, 670.113987307151, 668.837424689563, 674.823369488225, 669.942873541057, 671.071082273782, 675.486668477874, 670.070771833765, 668.966974425464, 667.177916639286, 667.386499140634, 668.225946271009, 672.575709716813, 670.40189875904, 675.499848212728, 670.011415369776, 671.41580475741, 677.258475679532, 674.595146893061, 671.638538549934, 675.068599767639, 672.483885640863, 673.608344895853, 669.460101852745, 673.50242088669, 672.04788585891, 673.682803337582, 669.292471977661, 667.554465022272, 669.41985763306, 669.708284188252, 669.537639775207, 672.560755895249, 669.331755875179, 674.799935997236, 668.072273465894, 670.967921596217, 667.581415443687, 670.540078649497, 673.575238524228, 672.0850040297, 670.085415489647, 667.203094300203, 672.943707922988, 669.016142688645, 676.589700497995, 671.930496859441, 668.796737516563, 675.041866575556, 671.308055037834, 672.093572622436, 672.786931185961, 673.650121664115, 672.735483589828, 674.259499525035, 661.115882575818, 675.525810468613, 672.445273619728, 669.302301092158, 667.951020931546, 672.887671633841, 671.688218771552, 669.120621548173, 675.510483470092, 679.178216266445, 674.694706298928, 668.543370889391, 672.651681110273, 677.867905111945, 670.761963039845, 663.522079074531, 677.62001016089, 672.795452009933, 666.179367952336, 671.828562188483, 673.828858552205, 670.934440497474, 671.468467676193, 672.532481459397, 679.878444392819, 673.426039333895, 668.125237725074, 672.830289357371, 671.233522453135, 679.057721241597, 669.425988460949, 670.808971443707, 668.174672660161, 667.384036063304, 670.503551144362, 672.247409489251, 669.322425181102, 668.651526492029, 667.707206754435, 673.661386384599, 671.042259814786, 673.766815711442, 670.906468075034, 672.754065593369, 670.276770851211, 664.991960476704, 670.601317434677, 672.842175414406, 674.115383152546, 672.763859022839, 674.102264427687, 668.822303342994, 670.49166087504, 675.318048780034, 672.337249165767, 668.195770276805, 675.300453502319, 679.129537195304, 672.035954914786, 671.632301585309, 670.920083225316, 674.609746709219, 670.93509482241, 672.58339590257, 670.02954262007, 673.689351719165, 674.358667640416, 675.612313503912, 673.370135809944, 669.424394360561, 673.142951089259, 669.781282190128, 674.560643030817, 670.1258817745, 674.787603906374, 671.004064246135, 671.604783898354, 668.946508452567, 669.466020385612, 667.331721550199, 671.256815986778, 673.683335472325, 671.461831183045, 669.229898762889, 672.23313230586, 672.570161180462, 676.605752102231, 675.403612437718, 672.051564397288, 670.219024113841, 674.629016932266, 672.685174225726, 669.484988824572, 674.885606118858, 669.714852913453, 668.226023439982, 673.923374984983, 671.232740733282, 669.655245109978, 668.802378501895, 673.652935925593, 672.62728563112, 673.393350857915, 669.39574557669, 671.309753558347, 669.151267808861, 672.206172199034, 674.342961503977, 670.007445534599, 668.927388841559, 671.956115661684, 677.156398673885, 677.676630068756, 670.752626829113, 673.363477974203, 671.078280602634, 671.323539162967, 673.894941836447, 674.65849913276, 666.590085651507, 670.017601092278, 672.651920713252, 671.737267603646, 668.431189162204, 668.887339415305, 668.731970083905, 668.005576674121, 670.831680261519, 673.864727562711, 669.804888920833, 670.281738245445, 665.95665127756, 669.228084227028, 673.103990004653, 679.04725672591, 671.552358669157, 673.221845252498, 675.138671858797, 670.148340370354, 674.398055368331, 671.685424671541, 669.518377272669, 668.954143512223, 670.96463019675, 669.044108163344, 667.894480026975, 673.85123817061, 673.837815776866, 670.537328983705, 666.999580189633, 673.766773833759, 674.341836562993, 673.636419789546, 675.323445525333, 672.193030523997, 675.675899909094, 671.973521551763, 671.089887178296, 672.916872308839, 670.482130844181, 672.447391543385, 673.449236899124, 675.07555080488, 676.364160896244, 674.887188987419, 672.447405033321, 672.086292862729, 673.568859887445, 674.260372481366, 672.77646530579, 669.558036747196, 670.125043059779, 672.246138726138, 672.25756827789, 671.808695206046, 670.332075035871, 669.4052334319, 673.32937979555, 674.359383837997, 668.827342362915, 674.436661906204, 671.663018982092, 675.481597562671, 672.788802556536, 667.998586358099, 675.006610547346, 677.741406351819, 669.786427154381, 674.416372604366, 668.310145980558, 670.386865299429, 677.122529071269, 671.403667478684, 672.280707996205, 670.086416942999, 669.890260989874, 673.56912295354, 666.208018143701, 673.841954328377, 669.568248671893, 672.909880397492, 669.176157337696, 672.492399114417, 675.633306513817, 674.375946102617, 667.312398831306, 671.595305660319, 666.870551858845, 671.875382929882, 675.778927717743, 674.857306604114, 669.231795918746, 672.906157971235, 676.676505877925, 674.972641935315, 664.656090662673, 673.420855654487, 673.68822005542, 675.67302946414, 674.721612464869, 669.804425120097, 672.633131834961, 668.835276376243, 672.2003792353, 670.27744408226, 672.040186583631, 675.945549155613, 673.304811627709, 667.592452634451, 673.783046210079, 672.081557488639, 667.945733693886, 676.89246311463, 673.703083980559, 670.038314615692, 667.834183239878, 676.924455082731, 678.650937295916, 673.500630685199, 675.080949036322, 666.614546745777, 675.617594416156, 671.66083689189, 673.938468723884, 675.613221738194, 671.551119502072, 677.986769049559, 671.473395893371, 672.933087965464, 671.638045139233, 669.844945352542, 670.394331238873, 677.075730785954, 676.877965846624, 670.855205273292, 672.040027096418, 673.58517384799, 670.607454897645, 668.916687676142, 675.054569227323, 669.399002554959, 676.683930501739, 671.805194664855, 676.221616082937, 673.454998432466, 666.268348987731, 672.997201450552, 670.672795291311, 667.650586819509, 671.407463205409, 669.843102098385, 673.875858096831, 668.200890404995, 672.39509171068, 676.121958238299, 670.722884982218, 669.896492561022, 671.715532073377, 674.342872526367, 669.93237027077, 670.103112637831, 667.361016439033, 672.829650655038, 672.244556249333, 670.883262583244, 675.816379702197, 673.16569100582, 674.199495885864, 671.805606584855, 667.838971074003, 671.011396988976, 673.918609510616, 675.376600084892, 671.126453561667, 675.49612126183, 672.120630791964, 670.99341206383, 674.318415143936, 674.568737251154, 670.389224770441, 671.355621447327, 671.168361770353, 672.636682028358, 672.457027452527, 669.947493692024, 668.129549542603, 674.95347694614, 670.543441455351, 669.558696854928, 670.513664329613, 673.503948442753, 672.98783685831, 673.01077885525, 671.654844138631, 674.042831244375, 671.511442731747, 671.090316625012, 676.119904616807, 669.235671151996, 672.053659419053, 669.720931933591, 673.815316016028, 669.938517404907, 673.893554607483, 664.869585413796, 670.304697266811, 671.835776407404, 672.265239548818, 668.324830352106, 665.456931231406, 675.364186962604, 674.054906353674, 679.045027534508, 669.622204950453, 669.084530816186, 672.185568634581, 674.844020875204, 677.337328469372, 670.355471930397, 676.689624992814, 672.365453049649, 672.022593660241, 672.469958737443, 671.122550799668, 670.677387235232, 671.819801473476, 665.877303591804, 672.958136603731, 668.12112923664, 671.165602361778, 671.751310861031, 664.206807036869, 674.32913141595, 670.138369928894, 672.770651785284, 669.92273444889, 672.340850463015, 674.463067349162, 672.613093418013, 668.843305163396, 674.912967345507, 665.51094601611, 676.188762788086, 673.793122208341, 674.556254513961, 671.607745218778, 669.449779525129, 670.092667343113, 674.275014102397, 674.755094254162, 668.682749452409, 671.138596648661, 669.334185724583, 670.988741966672, 673.960520880792, 668.318251218115, 676.365980492982, 670.659859353925, 670.470342941145, 670.10600533383, 670.39554492463, 676.728618258502, 669.610916725429, 674.833268146569, 668.728517626003, 670.362967876344, 677.681847378411, 672.669095865968, 672.380887112767, 671.316894090079, 673.842728063626, 672.926447842251, 671.324572389337, 671.53391410467, 677.888704360317, 669.263599885056, 668.132552306545, 671.769275396877, 666.841957137205, 674.86739377294, 670.70535232753, 672.711800580831, 668.005152622329, 669.177967199976, 674.512869089304, 671.519939972565, 668.66781941823, 680.991083592682, 670.755536933541, 670.533038874507, 671.558081620476, 674.167807092374, 673.819918588106, 671.473096977081, 670.096962389344, 671.645382948305, 669.499513530176, 676.177407767141, 674.518879303154, 671.737575723407, 669.403618020157, 674.581520451641, 676.337114055751, 677.142046537158, 670.967761858201, 665.800747456754, 673.407515077652, 669.778629138876, 672.20989382095, 670.468934508811, 667.947226985844, 675.117256639137, 672.037627762179, 670.610877806852, 673.411438990497, 670.542561990656, 664.294987202482, 672.627936461546, 680.559482925309, 672.063316798231, 674.222529280814, 669.221044046211, 675.615981402792, 669.354650539367, 672.683676019483, 669.17106255405, 673.353027735556, 673.905965812246, 672.960757729961, 670.186229902023, 674.821724750077, 677.12090399309, 663.555681391343, 673.638852793149, 672.79471488942, 671.417905951421, 677.995365504502, 670.25669788379, 663.848482133799, 676.252644380027, 672.073898158778, 675.0396980181, 668.925085009664, 672.771387818238, 672.543918907777, 671.482868438302, 674.686151964815, 671.478914483135, 673.767390599744, 669.792104992567, 667.392268230093, 674.684594056593, 667.578729621335, 669.712101883025, 670.580595991782, 672.008611459716, 674.413521747606, 669.325577526763, 671.694069452325, 673.065053300999, 673.834511633984, 671.836108094539, 670.507615944748, 677.821317702663, 671.063737672712, 677.473069199903, 673.032999365824, 666.501343155434, 671.500085608002, 666.800061914388, 670.450884106944, 673.902719526629, 676.653854659815, 672.843760440672, 672.95251087405, 673.71132846445, 674.128174939872, 668.741275056274, 671.292537148943, 672.028368587761, 677.80077956352, 669.525807009076, 673.972037519244, 670.771256980736, 676.610015800788, 674.59723714966, 668.253018646762, 670.793160334626, 670.409086142211, 672.819957966195, 673.313446834742, 673.984989473162, 669.029499636235, 668.544627851032, 672.085882135665, 670.935852376683, 676.561950572504, 673.674328151769, 668.629999244736, 674.398620653863, 672.845280236374, 672.089318449861, 663.52101252482, 673.178182029444, 673.703592530368, 668.017007172858, 672.960328264616, 671.055832102219, 672.603948224798, 675.438752626036, 676.393908727203, 669.11871303266, 670.450123452887, 668.471529159368, 672.004209224941, 672.781456017565, 667.696248362101, 673.007305941674, 668.425885751584, 672.135527239094, 677.288683006176, 673.619839065587, 668.313807405434, 665.280656082979, 667.625889046328, 668.411002972509, 674.42077997286, 673.488712720977, 674.084821237224, 672.591048413447, 672.905697505731, 666.278072434321, 674.596103915889, 676.638547312381, 671.002172702997, 668.830534305182, 670.230222049968, 673.700146899471, 675.300907500148, 668.674573613989, 673.15993704311, 673.62821793531, 669.631837669175, 672.935736232872, 670.853477281975, 672.486309875775, 677.155392731396, 671.849301013222, 672.599736381494, 671.378879029365, 671.442491026247, 671.896127964374, 674.41510000558, 672.941272533652, 672.09719178117, 669.242368609147, 668.377454773154, 676.482430506097, 673.443611683166, 668.942673533821, 675.942936612647, 671.655487805205, 676.450146610057, 673.647911912986, 669.536345147245, 669.308601718436, 669.42901975756, 670.09371736299, 668.72891967221, 668.772047225931, 672.19048769911, 677.362996646991, 667.860589987908, 674.96178686797, 673.669274295467, 667.344555174576, 674.787763513166, 675.907658794944, 670.735039420898, 674.684925884415, 672.008633670348, 673.657424421238, 671.361026509289, 671.543590421406, 673.438910445786, 669.531125952459, 666.72585289096, 671.228083311937, 675.238826671232, 672.274264967102, 671.586830188798, 668.807784482829, 673.128715945742, 670.449925775375, 672.221708141083, 666.941305854922, 674.397253410065, 677.27239186569, 677.597859845774, 672.053016308706, 673.806887756769, 669.875686980846, 671.316358490311, 670.157167182317, 673.121395257354, 672.122885103074, 669.270991039535, 675.761565845496, 672.091150083768, 670.857717452045, 674.326594046089, 666.26914796299, 675.551826964848, 670.812068959581, 672.336446908568, 670.990562168326, 663.8578592196, 666.77621282363, 676.829084275355, 671.311613218732, 670.663296042115, 673.136425610966, 674.585253151949, 669.487446809924, 673.434364706167, 667.864889841469, 674.961132281202, 674.597269653322, 672.824280179431, 672.068126064638, 673.880952507985, 672.972332298867, 673.509758711339, 672.226664327515, 681.340952953364, 667.757946653824, 670.53722052853, 677.766790897237, 674.405361318134, 676.206390112274, 677.553919996128, 670.965751841803, 668.686654053128, 664.533561278941, 677.761921865488, 668.518021664898, 674.132128615966, 670.945890450533, 672.68269980007, 666.965808466825, 675.382128417144, 672.800365701961, 674.039285518663, 672.002671151643, 678.661925825231, 671.826150786605, 673.04015793801, 676.244683539744, 666.986407935499, 672.365243561798, 672.468417303223, 670.657032055487, 672.322360938506, 670.865381467607, 672.486175400449, 667.63149393348, 671.585543923181, 672.14126035639, 673.279027773516, 674.182393829537, 672.317097637135, 671.904559567895, 675.989383848482, 669.632142529684, 670.736244946271, 671.110788917146, 670.811737720015, 673.496114756535, 673.100826695285, 671.244867273391, 671.145394780821, 667.263534834693, 671.490225296188, 677.88921949562, 673.937160622985, 670.8994293876, 674.792395656293, 667.327711546453, 668.691033120936, 674.84538833916, 671.103813535976, 673.453653853758, 667.669144773124, 668.582951800511, 672.373251941594, 670.309837557488, 671.521138955382, 674.070137060799, 677.498608713948, 669.783853713562, 672.281099427862, 677.924771678455, 671.866003965436, 671.824597893538, 667.810805353562, 677.54988141743, 670.38626785935, 668.04289940871, 674.322633326782, 669.714929349103, 673.096356959968, 668.625428092935, 670.377978723101, 673.710351328531, 668.524452529319, 670.35230841635, 668.749012948034, 673.040389063545, 675.279497914503, 672.268790752278, 668.37199209789, 669.737216987948, 670.359142111788, 667.196320918234, 671.825873904387, 668.741746889575, 671.310518183748, 669.198527757217, 673.974337389356, 672.06430198562, 677.11626161063, 674.101027886184, 669.744287711094, 672.715066475786, 673.784927213367, 675.272466564444, 667.258846573851, 672.556155559366, 669.973151997328, 673.988956890666, 669.676893459735, 673.779655292047, 670.112084327173, 671.499936356558, 673.781994301595, 672.444230238461, 674.114489684374, 672.080736491318, 674.190539441603, 669.099621784916, 673.003389255611, 674.570014334914, 670.332727677613, 670.859917058075, 670.576755561549, 668.850613611241, 673.645864671065, 672.797024457891, 671.70733315402, 672.523196941635, 678.772505005747, 672.556737471687, 670.568772446949, 668.989153813948, 671.432855837725, 669.343337087435, 671.942452436429, 672.183820456773, 670.227311239594, 679.852408019346, 668.554858067006, 669.0485591314, 671.964641482483, 671.959938587805, 674.631792690534, 676.173010602601, 675.840657515267, 672.86672732498, 675.448345797949, 671.388360332685, 677.573030041026, 675.66785114669, 674.059565802916, 674.262132487177, 670.514432080638, 673.770763401541, 672.728068809469, 675.490531654632, 676.946646175065, 674.307352796899, 673.53640978412, 672.999472301996, 668.261476492032, 666.453536793942, 671.543020940559, 675.416552937803, 675.081656304922, 668.58101624203, 673.919560223897, 667.550160400279, 676.414850426164, 673.794998342114, 673.174030095059, 665.833638674728, 677.205247088299, 670.746337697607, 671.2604126408, 676.941025282704, 674.749903075183, 673.648184336456, 670.207294208962, 667.26039601017, 669.317943516487, 670.104624749556, 668.091560634978, 670.050655713914, 673.99781899138, 677.23008415016, 676.293286263407, 672.953819510687, 671.862106079218, 668.441410706104, 673.949719535573, 674.720249432376, 675.525962123604, 664.750655217017, 672.562169971504, 666.491982579641, 675.06246617664, 670.154921325484, 672.955341486393, 671.501339006645, 672.135542056166, 669.148016253046, 675.961114681386, 679.389672019555, 672.217638030595, 669.811895483632, 674.517518329765, 676.085414395829, 678.336526228012, 672.144317919828, 665.834962531894, 674.157540041513, 672.351310624113, 667.559530317312, 673.88179707707, 674.558181918987, 675.876486446032, 671.88641850748, 671.984176818027, 672.413855184111, 671.960552981455, 671.429452415882, 668.248231177688, 671.619077682704, 675.818487397684, 672.912721632437, 675.614688838163, 671.014346802539, 669.841075917722, 669.785729741855, 669.560622902904, 672.928819617663, 673.333705317315, 670.789745316985, 674.532149227071, 676.4986600216, 667.383316555297, 674.14616008428, 673.545775165192, 675.628180960425, 667.417050403311, 672.624050116927, 670.703665461392, 668.627458750045, 671.80021491747, 674.564566204189, 667.724698884608, 670.893051505104, 668.802015563815, 671.895499489475, 670.107620149029, 675.11352409293, 669.741502432982, 668.400740742753, 677.746830387556, 668.109454024576, 669.837730948458, 676.167445254231, 672.279656758374, 673.922339709672, 669.60944435828, 671.071969102511, 668.805534946185, 671.517173559193, 667.689794330396, 672.625042512797, 670.468618799666, 673.114748403022, 676.998485818869, 671.479859824721, 672.507063046415, 667.870195245967, 670.475483383018, 674.174363270492, 673.249459329532, 677.012687160534, 672.171667041415, 667.345346841127, 667.722951051091, 669.069590626268, 669.868534275902, 673.355285129037, 673.748702507615, 674.847547725244, 673.579944467948, 668.404095890964, 669.923067101387, 671.200122831142, 667.398513966204, 674.450100007647, 670.840695087916, 667.666974343418, 676.514810777501, 677.556115769879, 675.399211699935, 674.664328493634, 674.07545700077, 673.400554554172, 667.474051484592, 675.80436705315, 676.042768975553, 665.547574505527, 681.014474819659, 671.313065745097, 667.945105561842, 668.726557837121, 674.350186503523, 672.206344333254, 671.18626144952, 672.971851856521, 670.574803177761, 671.478431087657, 668.193961786982, 673.400508550668, 673.14856667544, 668.460641912482, 668.9730694355, 674.163488189909, 670.970538529876, 674.368547112673, 676.053380820945, 668.48670148578, 672.151572916609, 664.850489367689, 668.000675854883, 671.450176529405, 674.536280427859, 673.845101138871, 669.956905736234, 672.790269339857, 671.526965361381, 671.339672058054, 675.992569256279, 670.843922707053, 673.175334133549, 669.107774100306, 670.249100381255, 665.716071504228, 671.945078030234, 669.584451610793, 670.812509816154, 672.756833650512, 670.546271517576, 668.195164359717, 669.04627101122, 672.779875499424, 674.806124200087, 675.756276086263, 672.214399018824, 672.69047968825, 672.418063339107, 668.168437985503, 666.553925472288, 669.706281681565, 674.736527675136, 671.532852450489, 670.522940488999, 675.282441140445, 677.816156768161, 673.474586479934, 669.447151494825, 669.248333428965, 674.39858067868, 672.573419526303, 677.294780186638, 669.74437029584, 675.63837867639, 669.814419217663, 665.270353237066, 670.266643692739, 670.25914000157, 675.456764284731, 666.023216646752, 668.011998285265, 670.756195389203, 672.05916701158, 671.200604412861, 667.072863529755, 673.821852535252, 667.485371626791, 674.316192429157, 670.872080464559, 674.714251284846, 676.008146555178, 670.847617652094, 669.308438043888, 673.304923550999, 672.390543997466, 676.830048930054, 668.98615517655, 671.182488665541, 674.192825338068, 675.081984521802, 667.484143979876, 676.712535976438, 671.875152597274, 669.001008063788, 676.778635341357, 671.202360066876, 667.635453449256, 667.181489942149, 673.181894853197, 668.532446908432, 670.871151373066, 674.012714351036, 669.145138903564, 672.954301704426, 669.89450218952, 670.734786374824, 673.411825025214, 678.412709947344, 671.734886957151, 671.522958251487, 666.73552233135, 673.148706555501, 673.724152072446, 671.892059529232, 672.276144212294, 671.937495287047, 677.354402626557, 672.067036810468, 671.434887056629, 671.633879344093, 671.845810085657, 671.748270333056, 676.471622224902, 672.826195202221, 669.398705993847, 669.800565034912, 675.108435258285, 674.07861030058, 673.551487246393, 672.049375616326, 671.495580385786, 669.872126928032, 673.361401295134, 670.37197057566, 670.446251369052, 660.297028148829, 671.851779355669, 672.932784429256, 673.449670643038, 671.027473036683, 672.845361674426, 672.598986555272, 671.633173904889, 669.341781528617, 667.576605143859, 674.329882371359, 668.902726939477, 678.015226521366, 679.493759642467, 670.574839418152, 671.554737515679, 671.195069208957, 668.180704694359, 677.179230532398, 672.530318137346, 670.601049019802, 674.487847777602, 675.546975980289, 670.014353480417, 669.924314117331, 673.275682161983, 675.92264457341, 670.70124380113, 672.069479802062, 667.189075628309, 669.017030769636, 671.973870905028, 667.00001687806, 668.82465793092, 672.261098100252, 677.073327443957, 669.349114825088, 670.586639944367, 674.706165547159, 672.172529294497, 668.015652277778, 667.811649779532, 671.069122673836, 677.173462908205, 674.606802959002, 674.12151082807, 666.302414793813, 671.530831509372, 675.371642789948, 672.956891814501, 682.056671473443, 665.341425166641, 674.015014245449, 677.206839890256, 675.86862503619, 672.031552823472, 674.911459093537, 670.978362602352, 671.76854967746, 676.315084706701, 667.855130977249, 667.9466971612, 673.116999113353, 673.150188006108, 667.948510764455, 669.799434767998, 659.925080572946, 672.3255833589, 674.437993917393, 672.55925104979, 673.347793526075, 676.804393715501, 672.311447497326, 671.066537601723, 676.210894382763, 672.090039801403, 673.429923332633, 669.461704217156, 675.212003327211, 671.822556812421, 667.714580319952, 673.352934781587, 669.62724769782, 668.323618490946, 666.871788788241, 674.746443622447, 671.04957114712, 672.493360535784, 670.173863008329, 672.466757074618, 673.875502202898, 673.803171971064, 671.601698085776, 674.07656285053, 675.197933612212, 675.344661485969, 670.84836608671, 672.878600073659, 667.75666281112, 665.689447015902, 671.686965155892, 676.421058584389, 672.340527113169, 666.915058109602, 675.857387512047, 677.446600782794, 672.891067148253, 675.087266002716, 673.573850878595, 671.394997892847, 673.284983926688, 669.222436587991, 669.805636353087, 669.623027810851, 673.921247527884, 668.456951005979, 670.115427319406, 672.735649257941, 671.089832200888, 672.754256405375, 674.830917274265, 667.893138156607, 672.186967745843, 673.749115833823, 672.991327654599, 669.531940600399, 673.314251760877, 667.311646857886, 672.068224048845, 669.557179179933, 670.439223874122, 678.033674856604, 676.844943083309, 670.180706118071, 669.824838887225, 672.457935786112, 669.43463678271, 673.60706628618, 674.349875408155, 674.027566171359, 670.918903160952, 674.087277205961, 674.833928663054, 671.562728895714, 677.681462097137, 670.5796525755, 669.293091162834, 673.835466391221, 667.989983218524, 675.185182245791, 672.138725129785, 675.085760264704, 673.375290237856, 671.030603492766, 663.663438873905, 675.566987190156, 680.532951068093, 669.39176306686, 666.971224598826, 668.485077169229, 676.901586688808, 677.666151138326, 670.086183658047, 667.75631897816, 671.459629240928, 667.113637341205, 670.325829812777, 670.826696971185, 673.56478925177, 676.012891818658, 672.893260767092, 673.233095141742, 672.68207534015, 672.32219634939, 670.189298844316, 669.855671288604, 674.070409838566, 674.670075368836, 677.304673232711, 676.242528066993, 673.53014115179, 677.462970454822, 673.576569709412, 675.453037491431, 676.604625113466, 671.31831895882, 674.917158146629, 669.491632696068, 674.188915364701, 675.178703210646, 669.53970068242, 672.85937083449, 666.558845100759, 669.798818541505, 669.594876077022, 670.792292800035, 671.642152844965, 672.050043927897, 671.336020321102, 674.735040361545, 673.598973973543, 675.826650615153, 674.152902557143, 673.798394780107, 671.700328662936, 674.520913760052, 671.185171444622, 677.821285649715, 669.689460753081, 668.868036703183, 673.907352148698, 672.654773995002, 676.327962546454, 668.485369237912, 677.472502599142, 675.954904334984, 676.24263636353, 666.469208499926, 671.028615846358, 675.219441723248, 670.703037926192, 671.304747404046, 674.844868253217, 668.355059776261, 675.868648526445, 674.843128238422, 670.046331355656, 673.7668423902, 673.295081786134, 675.056274061026, 672.076236948098, 668.074551443315, 671.988901331026, 672.735830537628, 675.237291192216, 672.603251768055, 673.317775546991, 670.159039935837, 670.69344944421, 671.12286961475, 674.932798941925, 669.675175819266, 675.621490529868, 668.869996342885, 668.521667792334, 674.191007735844, 673.240917810275, 676.123445642248, 671.315912658286, 671.276325201715, 671.771800052238, 671.123390719559, 677.091620644265, 676.323988769411, 675.280386981467, 669.193541961261, 672.241978711494, 669.259724862771, 672.695466466807, 670.883751815844, 672.585860951727, 674.791916325537, 672.457625373626, 670.678239215813, 673.525835779071, 676.094252583262, 676.576394036246, 670.190644138747, 669.851455809357, 673.954901644198, 671.352571960828, 679.652693892652, 669.410902321706, 664.007424352958, 671.845118106138, 671.926058342669, 670.363892589994, 675.096929290008, 668.880568923934, 671.732074204952, 667.37952934714, 672.865441049615, 677.334682321963, 673.460107704129, 672.698674803235, 673.278130232329, 670.903993148581, 672.473833477598, 668.880831498879, 675.32407999597, 674.588690970912, 667.253294653925, 674.877297943037, 672.40650164178, 675.071229329933, 665.514399850147, 672.266307994715, 672.366688243567, 666.874669728109, 671.336252681531, 668.785861774026, 669.123356087229, 676.858705382052, 671.62249599797, 668.361988090065, 669.561354027219, 673.066360886756, 666.717856796521, 670.842892834327, 672.102615901131, 674.408239452787, 670.232450678088, 669.937796057004, 669.459032614176, 673.201005705567, 665.418569620752, 672.163668621615, 671.762477042316, 672.713728804281, 677.415270755995, 675.122260365629, 673.963303788379, 672.597553328957, 672.687662127502, 674.346353437301, 669.114290154743, 674.096969137986, 669.449915564133, 670.645346226853, 669.8504377453, 671.481372706876, 667.104326787679, 674.717186042176, 668.946666026008, 670.641377340382, 677.893001146174, 671.97824469854, 675.967883237463, 670.819949362639, 677.514238926189, 673.186714233488, 671.724014016096, 671.835673567168, 671.187289758929, 675.860550484098, 673.829609834675, 669.654127770398, 668.464627374547, 665.813688268226, 674.749422546368, 670.093654007347, 671.506325746165, 669.589608295224, 664.214301434374, 669.732114672924, 668.629028374289, 665.986602418515, 673.538316187242, 668.512054232096, 673.023957454845, 678.628356920506, 673.084707434867, 669.254167575655, 671.386822404043, 673.216507998059, 672.82923862416, 671.438850336263, 677.73103154227, 673.231324104086, 670.041002965824, 668.931977764894, 673.740933000167, 667.74104995779, 675.750135432045, 671.990130937704, 673.007675143062, 676.529010680445, 668.354329048242, 669.013651793605, 671.706426087743, 664.897781198877, 668.192411201677, 668.39841872734, 667.577987352502, 672.245509947707, 671.198375499189, 672.245641800112, 670.264702113058, 672.251713820344, 671.910592818797, 673.638828406189, 670.879357578537, 672.993306976039, 673.308584191525, 674.948977543334, 675.486677137276, 664.840248930677, 667.166779213292, 665.436433481922, 675.873862689844, 677.392541583971, 669.453798282842, 670.911041769673, 674.576276987529, 676.521651011959, 668.456417298846, 674.736964636488, 671.281955668238, 669.612123163944, 673.431254244449, 667.371917079359, 675.955529076218, 679.643706016079, 676.699430851985, 673.581210421206, 674.503267280943, 670.48653838776, 671.307612865638, 672.517226752719, 666.501228943969, 672.606703554357, 672.057409163545, 674.211665614337, 673.618360987975, 667.616825062276, 671.743323244391, 673.041450610578, 673.340592730095, 674.087467227194, 671.573176444394, 670.98558425863, 669.841038460634, 674.655983488503, 672.238002048794, 671.199192784302, 668.517768095978, 672.658646507975, 675.336350028237, 670.173705812975, 675.56316642567, 669.696284791195, 668.312146968654, 670.321137755589, 669.820130312129, 675.170635975502, 674.395957372319, 674.781787148744, 665.482190411581, 671.153502054686, 675.541717822841, 672.61418010749, 673.265930687178, 669.808600104219, 668.89339559315, 673.607549408149, 673.304289050136, 668.931661997604, 673.52738705366, 670.320187461524, 672.268796178545, 674.801129461077, 669.174118933164, 672.199706591468, 671.520434254319, 666.481439129419, 671.553553131015, 677.658857495425, 670.856354047027, 674.672860223448, 668.969349225777, 671.341294340573, 671.067642541784, 669.641830789381, 674.358172763348, 671.045131310112, 674.641380486379, 672.040280272427, 670.593721808251, 669.591191560232, 670.980394965859, 671.774885735749, 675.279837449787, 674.422132568928, 674.417534063852, 673.178072178655, 669.508915831389, 679.468479183893, 675.057786123489, 669.699357415739, 672.239132916395, 668.976600868323, 668.097054350051, 670.53396775307, 672.636028852995, 671.984567261837, 670.067387904063, 670.036328077306, 672.79258643029, 675.956957531789, 671.59316853243, 664.241524126215, 670.643762362406, 670.689066916871, 675.393124749707, 674.96439271096, 667.536496468407, 671.622220814822, 665.60234374281, 673.697595899513, 672.899818096394, 669.286593243038, 666.833252235071, 671.494669919926, 673.476617136776, 668.901342813352, 674.601592471022, 678.114704287846, 672.096661023185, 671.150504512981, 673.127469831999, 673.761435785283, 677.476829957974, 673.420211892261, 672.045241560639, 669.236213540969, 675.479964472707, 671.680718374559, 672.750299113004, 669.86739145885, 671.572427960539, 672.587981150338, 671.947205812332, 674.805054263688, 674.527134216897, 671.093959511406, 670.907015183163, 675.319261912369, 677.925909103965, 673.413198962505, 665.549290598623, 675.277417413221, 673.78128675919, 678.33534701281, 670.919359537678, 668.739396626341, 672.489314005594, 668.364926010573, 676.269523140299, 670.87586720537, 674.600973702481, 675.350085672113, 669.920503214591, 667.040293436469, 670.094140953504, 673.157513416878, 670.882764446397, 675.040451171466, 666.591512869858, 675.857892902414, 674.468346265938, 668.156626857595, 670.38717125592, 673.91521126301, 671.294397594771, 670.68502880302, 674.003473242504, 676.6401519563, 672.072174139484, 664.625503499758, 665.643900936748, 668.398129809525, 676.896506549496, 676.571794426059, 672.456915806304, 674.358134530151, 676.724968309706, 676.906013673487, 663.676064415462, 664.101720189522, 670.807430736041, 677.019697433964, 667.482018679302, 676.963067806839, 671.809169101122, 669.410242622312, 668.052392891375, 666.965328200382, 668.785387156325, 672.200183483709, 667.783357552579, 675.584876951931, 668.553054555303, 671.323140768406, 672.42053192094, 671.84218992482, 677.510677106529, 672.01047831143, 670.194540560868, 670.8271008346, 669.296616014052, 676.262230684836, 675.820872957022, 672.385050321096, 671.518045887317, 675.418945505114, 670.697027880253, 670.107115360415, 669.644734359243, 672.122190141265, 675.516181729061, 668.750409273725, 674.940634730609, 669.043392210107, 670.379511193179, 671.705490636686, 670.861358811197, 672.568492781535, 668.497042753148, 673.417879678948, 673.290772267989, 672.808826172526, 671.942159702366, 675.648691479293, 679.476136626862, 673.12597940643, 668.690280231343, 671.628445710901, 671.25101118121, 673.736368190623, 671.977668970535, 671.903205250264, 664.057206180302, 674.736962196644, 671.604829613192, 673.161440459345, 676.950732830311, 666.48553149896, 677.457755393753, 672.023589012553, 677.055715417138, 669.370615061365, 675.098266877558, 672.376684422791, 671.130378794607, 675.981365077527, 666.461137662407, 680.938308111041, 671.363986931216, 667.791028078432, 679.110248720207, 669.934333834732, 671.767796972665, 672.965462904978, 673.649894313485, 673.176677257312, 672.609102967629, 673.376392600144, 676.40895301528, 673.526599678639, 668.95657548393, 680.587521013112, 672.257235275498, 669.447757260496, 673.982268652508, 669.457815038633, 671.615172579935, 666.235279028618, 677.546878052604, 676.697280824494, 670.604778874195, 669.097057974932, 668.31063598683, 671.739524191578, 671.74348989446, 672.754853837207, 667.17122265955, 672.411142381162, 675.744291529405, 673.209131418612, 674.234822466065, 677.845889349685, 670.33859412731, 669.622489124998, 671.492349616998, 678.0786442285, 668.504921296836, 677.925008265264, 675.480062683247, 671.466358476259, 673.483975920466, 672.42981373675, 672.391043446019, 672.310660346849, 673.669308688879, 675.500017607091, 673.520686749667, 666.486420511009, 675.731083007832, 672.397393245597, 672.08673932448, 672.837954785076, 674.242868628246, 677.602358834626, 673.856254208872, 668.111541816486, 670.707961613747, 666.922117195779, 675.40166050712, 679.56500053701, 673.652786999359, 666.550269875754, 674.592529518166, 672.729602328165, 675.105588046752, 670.574006669634, 670.489422016475, 671.776011627684, 666.109523930603, 671.259808840878, 678.30691286996, 669.77591562131, 669.616429802195, 669.701940203397, 674.736403666431, 674.388864782992, 669.012672819877, 671.781216580131, 671.939643548329, 670.775009205283, 671.52626427118, 669.169974057045, 677.443954143004, 673.813813342982, 668.984901527994, 672.460176917064, 671.004868859269, 680.833285041693, 669.206572063459, 667.900925414678, 674.53405852314, 671.637097345538, 670.550339486137, 672.275031253303, 672.112365156009, 671.618521128439, 671.623244486236, 669.606858503951, 673.324473589547, 666.212074329749, 670.658658827644, 668.762318973377, 677.65275831129, 676.245863164805, 679.221190187058, 682.679508052294, 675.003827411978, 676.025285437414, 673.502404181418, 667.516412467579, 674.419432283167, 669.428262017765, 677.638660070681, 673.144620955225, 674.821730701755, 672.139589040028, 674.793852441294, 675.642948592037, 676.109875738982, 671.200032569881, 674.402799448211, 672.963306750834, 668.949943826913, 672.485367274329, 667.362946661772, 674.957625661892, 666.340842185179, 670.603990413873, 670.579774188657, 670.921037286217, 670.262813279204, 674.954054686994, 664.870825858606, 671.633247160957, 674.535152017689, 675.661563410314, 670.817592421752, 664.71109813011, 672.126900613157, 676.080105368582, 668.868397845529, 674.164572142798, 667.292901672032, 672.15754867464, 669.261345012843, 671.209218689757, 674.667505416075, 671.154584497448, 672.176326818568, 669.254090345294, 676.491014150778, 667.912050656794, 672.914480048778, 671.12670799988, 671.665966332406, 673.882114845423, 670.206443665511, 669.775184132812, 669.24062090715, 665.730450464333, 667.116116635499, 668.325865243454, 670.461227865698, 672.0918194513, 673.838263814722, 672.974923358264, 666.31029554131, 673.349784288706, 669.939845473946, 669.990185365188, 671.775027999253, 676.26429983129, 667.590958255367, 675.940843020232, 675.26964515035, 670.25760726902, 672.419156183983, 672.763511902191, 669.908591628664, 671.644640318781, 667.251529236156, 665.511627862376, 676.518975402503, 673.192275964749, 671.761517586305, 667.432568563484, 674.158156803391, 673.926310902227, 669.273223436186, 677.037724627563, 675.204628336748, 676.837329162442, 675.834049519528, 672.119474362239, 673.869459977197, 666.521069281215, 671.931910455982, 669.722865092475, 671.218439571377, 665.860084782138, 670.552635921389, 672.636064020846, 677.109193477685, 673.985878899393, 672.514152548187, 672.483970412382, 678.53703240691, 670.381937731717, 668.331139468379, 668.300552191472, 672.783329198395, 675.149332141714, 670.0303403779, 676.440173291994, 670.539420704704, 672.425038264869, 671.42811343847, 668.316613710573, 671.529943832785, 671.7661507946, 670.091967355986, 675.093095227845, 669.819960412989, 673.483105097356, 663.440788640785, 674.038562878335, 672.62445760608, 677.040028601949, 669.795945275675, 670.900170924564, 672.154453504599, 674.232811746832, 670.650378048618, 672.903244975269, 672.069146465758, 668.112682418112, 673.254135484165, 663.963023544691, 669.506970114278, 667.557692709345, 675.824210091365, 672.523584702584, 672.090200017959, 671.726353755271, 669.484167715249, 671.699785864591, 672.429723676564, 669.809972043933, 677.555502148162, 668.051474591306, 668.986731605299, 672.099335654601, 670.065501931651, 672.737392999796, 677.569640576083, 669.588618883223, 672.826988052849, 672.95541973742, 675.281555251313, 676.708249105466, 674.870419605164, 672.500761468114, 678.461035444136, 672.183793707846, 667.193074406395, 674.353709107858, 669.706028515987, 666.28903326521, 671.851418475655, 677.371077255583, 668.329072745372, 675.465499580587, 670.472981831539, 670.893580667276, 669.558096683342, 671.154453413957, 673.102193482442, 673.187299813664, 670.540496974157, 675.273491215454, 673.279068199231, 675.874321860511, 672.177337477042, 674.534358288659, 669.210524036685, 669.331908616654, 671.577104738627, 669.297009576124, 674.124220468848, 679.401747013361, 668.770420804898, 673.867973336397, 672.094723212524, 675.422000696609, 669.841570372833, 675.682166402216, 672.308453601552, 671.792530393706, 670.971756746084, 669.026963246656, 671.727063039937, 675.461629794989, 670.091731690313, 671.561826039609, 671.855320329579, 676.123235469599, 668.865690518192, 675.992512643007, 671.77472240336, 668.87357640677, 675.737939039228, 675.772752072914, 673.563079175232, 670.647573146193, 677.406980080956, 671.280939191037, 673.475739157439, 669.283067972306, 673.282923522873, 676.63558002182, 674.339477867897, 676.360948904543, 673.722220571614, 673.154799628389, 671.475183247119, 674.47059633973, 670.22467215197, 669.195542509719, 666.186721910991, 674.988910703893, 669.52842170498, 672.379235683179, 671.818790286806, 673.366367309649, 666.049373631348, 672.414822535379, 671.260843108544, 668.035886962065, 669.754057120594, 672.703414539024, 674.54983048133, 677.258827565905, 668.194167579774, 671.177574526909, 671.955917315675, 668.469402861525, 673.070625751413, 670.901416571614, 669.911071070172, 670.537809798607, 673.630648311129, 674.350952690006, 673.852354661209, 675.19700690718, 672.692794794944, 678.558524772074, 667.628962452932, 670.947483414884, 673.453560811564, 675.947139655241, 668.98622745891, 669.780606130102, 669.985886165276, 672.172750644026, 675.864084755804, 668.653140076478, 674.316727749874, 671.486092832563, 671.2472198772, 671.720799431954, 673.687985746101, 665.662861625581, 670.453806655591, 668.829346533385, 666.677790786096, 670.054559795556, 672.626636991614, 669.686404654219, 667.63186540682, 671.093069934408, 674.310567985058, 672.989180366654, 672.335775970061, 672.894928114081, 667.524362447282, 676.829671141683, 668.451094447001, 675.669916260338, 669.295971123226, 671.000708012203, 676.143838846895, 668.02916045494, 671.726900769282, 674.564726059143, 675.230227750114, 671.304636034419, 674.885808164212, 668.084963017168, 674.709532944963, 673.518349573177, 672.071692728759, 677.199375250501, 678.203936994023, 673.610947182325, 669.287316646995, 675.066645413852, 669.479498987886, 671.942956411669, 673.869595814126, 673.863501580373, 670.33838252117, 673.981475802365, 671.105644313427, 670.855985562644, 670.540179494154, 673.239504512235, 675.673745134078, 673.413513548817, 670.222504008512, 673.402360339515, 666.22755113734, 669.691722154755, 669.582174467934, 667.16394209063, 670.972529647958, 669.382219355333, 670.033650721963, 671.944535358222, 668.401104003968, 674.026971954897, 665.735944677326, 666.72220209306, 672.499246413476, 667.217141117367, 671.762805836087, 673.3324456161, 673.041500253652, 674.962457615868, 671.092846458376, 674.796162079242, 670.340932563573, 675.116169882758, 672.298145384514, 674.888583063308, 669.997273287401, 664.175061676111, 669.723468484984, 667.757347896256, 671.748070411315, 667.856757140883, 675.473012452038, 672.611510087646, 674.445379960622, 669.613613377399, 673.609858547656, 674.332737982868, 671.088425475646, 674.393790628175, 677.182142648877, 667.629861687279, 671.233273997393, 677.035758704963, 671.549698420664, 672.954687543322, 678.276900823963, 671.939352339945, 678.334517780317, 673.145635569218, 671.851599544641, 669.672099681136, 675.688213344873, 668.331750396748, 673.800632971727, 668.945155663189, 666.566166691491, 670.658009363081, 667.208451095613, 676.508747950966, 677.393396910007, 672.638098978571, 673.198768083501, 674.352526516795, 668.584787669378, 674.074254306549, 670.357345828621, 673.328951479049, 672.851360261862, 668.201051239642, 672.566894669009, 673.070448610577, 670.434740848476, 672.466588280102, 676.608714330867, 669.753229588445, 675.640345961718, 670.169432099286, 666.710000060832, 667.713513293751, 674.686378673807, 670.356565024046, 670.24661206603, 674.073123537237, 670.095433803642, 672.375251720791, 672.408028464601, 678.60587823675, 669.486786174733, 673.438667681161, 672.025787033953, 669.38411740782, 670.336235175977, 673.438599787551, 672.913614448652, 677.219460301267, 669.480151746204, 671.863581672926, 674.783487772065, 667.995778339269, 676.723032193004, 677.225453362886, 673.655998771233, 664.281198091197, 670.19431975955, 668.097382116815, 673.686012280835, 672.404252768388, 671.346463521955, 671.010261866299, 673.752524552023, 673.113163210607, 671.328039471389, 671.434134603454, 670.810192520772, 671.633171481452, 667.520252717621, 672.334410246406, 670.383234523717, 669.969103039476, 674.251726892322, 669.595300765348, 673.912830130226, 672.010829528485, 671.72511636973, 671.710441907181, 673.07373226098, 674.433867151557, 671.952134307018, 675.307254782777, 671.795349819373, 671.432296599528, 675.488107935469, 674.989834056168, 674.898636763239, 667.335688372943, 675.737829175299, 675.215799516219, 669.43360031867, 674.198899617107, 676.029806752146, 677.907224469046, 672.783538036242, 670.404665260184, 673.262376812681, 667.784517290169, 674.601738164546, 674.268870947798, 680.103912039757, 670.111709411186, 674.09782535441, 677.833473118559, 674.561574368871, 679.61526265367, 666.605846431229, 676.690831295559, 669.718757926662, 678.478261077396, 671.684463393158, 668.176057294218, 671.521346621512, 670.315988904467, 673.76309390795, 672.780165224621, 671.475153227424, 669.337941162953, 679.223067868426, 669.140028860737, 672.703021101754, 675.164796818437, 671.569097702954, 675.893997797646, 675.677167538481, 671.948915572385, 671.691320860224, 673.684810480031, 675.466365254864, 677.522227088054, 671.16985120969, 676.116209757463, 674.554849828121, 667.064003638356, 666.600544345749, 671.690673166256, 673.62523124121, 668.698068697078, 674.382233087357, 673.469512630636, 671.80169874802, 672.499908371886, 667.286821870884, 669.651999339922, 671.469244136744, 675.394459778243, 672.111834799992, 671.450088639144, 670.506175216901, 672.706125594656, 676.834254213974, 673.044946297572, 676.327370369802, 671.612289788107, 674.607819958755, 669.624120998162, 675.081013194673, 674.499482572103, 672.955542834605, 673.08945983412, 673.160898612289, 671.000701379499, 669.372795705743, 677.868921892701, 672.544122191697, 675.954340365063, 668.752635818255, 670.736216527379, 676.322241922607, 672.408840555486, 674.993411032149, 672.031374705916, 667.198953666537, 670.180848254895, 669.757832773487, 670.816378252149, 668.080141215387, 676.308270485782, 669.498088755252, 673.843511885421, 673.753741770672, 672.596886104542, 675.990970282639, 672.604249141155, 677.756523417113, 668.605221584961, 671.375951666308, 672.704331997607, 671.204589749851, 666.606175625279, 670.338428921005, 669.152841720566, 674.882610954627, 676.740023609908, 667.373703817185, 669.074871680345, 673.513107501014, 673.299481987297, 668.462300839826, 672.164805973869, 676.303336668173, 669.806513704756, 670.089307338006, 671.684770938813, 669.112108539237, 672.003815129428, 674.637337419617, 671.609735402705, 672.126499871361, 676.663161910104, 677.616616613416, 673.190305072047, 671.687566170464, 672.628550345788, 666.791099658775, 668.301848868881, 670.654992108708, 668.220711403635, 672.93515203038, 674.154015541717, 669.725341668296, 672.441771856026, 670.107056722633, 674.855325396776, 675.015412001354, 673.280807824479, 668.549717844878, 672.062997509966, 678.449549418122, 670.830005000177, 669.330588400599, 669.09596203116, 672.218531878844, 674.750994817656, 673.945282888483, 673.3889384277, 670.641465928776, 673.434884440522, 674.139608010854, 667.965788738026, 668.083103600646, 670.950090257281, 672.348628492355, 669.57754240048, 674.934894758115, 677.600376012514, 672.094846864644, 671.516293868262, 675.691128947776, 670.428038456545, 674.650436109528, 669.11617887587, 674.764631465647, 672.674175203246, 672.723603702054, 667.515259391016, 673.106683221581, 672.152237436283, 673.200447600627, 675.459906884664, 672.95811350905, 669.29504006941, 675.283327797872, 674.691393610347, 667.544966357089, 673.861904911245, 670.71800911727, 668.843594898935, 669.703811513345, 675.972494538212, 675.28146783857, 670.924719698739, 675.015169026122, 673.578647106028, 671.287764528854, 672.326596907827, 669.251919829286, 669.003926650346, 674.313626695686, 674.013912206257, 668.618893916917, 671.884822615733, 670.15302265429, 669.442906725252, 674.56354130826, 677.737258057359, 672.192715688447, 667.120113902067, 674.02006633776, 671.410491766118, 668.692938687652, 671.816038183228, 673.021620708219, 671.890790656497, 673.293480025374, 673.735735908406, 673.267658800275, 671.717308352715, 673.071607047464, 675.052963198091, 675.227952237464, 672.179473742658, 667.810773778581, 669.49955416684, 677.971785787457, 669.597174776422, 668.234947147743, 677.860854698296, 673.58247994223, 666.494936254702, 669.819478429106, 670.281223148648, 677.748535445031, 675.435214491719, 670.324805742726, 673.694049052339, 672.150272892966, 669.395316466282, 672.885847643919, 674.175736277862, 667.687088873046, 670.979491525238, 672.525271476439, 673.237203305918, 669.536517034689, 673.723243522295, 671.260935781497, 669.691980172072, 672.509689952458, 668.830116490453, 674.738339911984, 677.61196540957, 669.81123599573, 678.002648069776, 671.862979840969, 668.00636370455, 666.731858279869, 666.584475478328, 671.916946846978, 677.222049380044, 669.723594908411, 674.843272800632, 671.686984661254, 676.366482448852, 674.421691640293, 669.054886476397, 676.064774042856, 673.312201484134, 670.400293048527, 675.288219938622, 672.79336553448, 666.435051573559, 672.246618674095, 669.981121035652, 670.719113955233, 671.975437672778, 672.680480207632, 670.391458712826, 672.693069973716, 673.453496201433, 668.985453654116, 671.286289475856, 672.212654919608, 662.288971443639, 674.386534086932, 668.565135670257, 674.324224866209, 673.043326356219, 671.43211361842, 671.606695689123, 672.867839043908, 673.486512780819, 677.37794190682, 671.00959020568, 672.605738015786, 671.709744011671, 673.91826214632, 671.031363213257, 670.044320253878, 675.290290834198, 672.955369970279, 667.711818114425, 672.19322877777, 673.025607073968, 676.89750688537, 673.234790274946, 673.011052452329, 669.607946029463, 670.993627152904, 669.047223680201, 672.963409141168, 667.548694030875, 668.559676773719, 669.355755668175, 672.597391877323, 664.967459019004, 676.215937712472, 672.437187163486, 670.66752504533, 670.683618274224, 671.483680217375, 670.663309296017, 671.249663832017, 668.53901957222, 670.466553540127, 673.197596798241, 667.822534638904, 674.817253087296, 671.044937016774, 676.399815433217, 671.389035195265, 676.977171319258, 672.808739115823, 677.119431253209, 671.418211530444, 670.760797774213, 668.831579485016, 669.674948665706, 671.26292674408, 674.933585381125, 674.851896699854, 674.289682706617, 669.014848865275, 671.865524733689, 679.066845637093, 673.596301893341, 671.145452869584, 672.36064944843, 676.30672342093, 672.563381359006, 668.98056411116, 672.988831078737, 669.476056000595, 671.245925345936, 667.092353908777, 671.237225830822, 673.504343679622, 675.994259024346, 666.447230740426, 671.962271400446, 672.226938882202, 676.576226529063, 673.236386673234, 674.490768363414, 672.01794231797, 674.165252748507, 672.063339917401, 671.318200046585, 676.425198144337, 668.868241504692, 674.138414023788, 669.919380019265, 674.833798831605, 666.101252241912, 675.601919489543, 673.096416388236, 668.063219546379, 676.547184949421, 668.915096601305, 670.22936831739, 675.181428062656, 665.916043096406, 673.13184121832, 674.375821704252, 670.113627123122, 673.533777250741, 674.454313095159, 672.862590719775, 671.582472073946, 676.802169674421, 672.517202921003, 673.12655295079, 675.321791741691, 677.137831571986, 673.878588137205, 670.7089351094, 670.395558646877, 671.529516504176, 675.415105878266, 669.051602926899, 668.457867445614, 666.304343703066, 670.491375494257, 673.418701094298, 672.92215411237, 670.492080805836, 671.492752997849, 669.890801386725, 669.470569656034, 671.442376481079, 674.68610373912, 671.124650951247, 667.541828988508, 673.879698906065, 666.556981400121, 671.333839568356, 669.926292205385, 677.38485342396, 672.851487178711, 673.142788009106, 670.721847997597, 672.42330266634, 671.198385819118, 673.740875605174, 670.902620238776, 672.847483399937, 669.956919511496, 672.502005222363, 669.713570521281, 673.54832914873, 672.960443641511, 673.631053552983, 674.904013295277, 673.382309638215, 670.413419686471, 673.015908801189, 671.004306054956, 670.259968038961, 672.856470435604, 672.339836260339, 674.279896417053, 672.113716561339, 674.648231985261, 671.337950755037, 673.821786329697, 663.887695087576, 670.740449762202, 675.945579893769, 674.731306088841, 670.010163293416, 674.549285933631, 672.934625794712, 673.699664689335, 665.865316779931, 672.611315681991, 670.986544707416, 668.307261867694, 672.088302201463, 667.373643539868, 671.431372012753, 667.612188811093, 674.244933991477, 673.788965291114, 677.478243715229, 670.175497477782, 670.829257696466, 668.345825875446, 678.580311901845, 676.864914429684, 673.560843335396, 671.274770239305, 668.94638191103, 668.808571047936, 670.080275439469, 674.998148172472, 673.814336465552, 676.946519941086, 672.527688980279, 680.087816840757, 673.23606514142, 674.096798079881, 672.485506417437, 675.955163123162, 673.31228493611, 672.406780207196, 672.46432430923, 671.534349948142, 669.896595234505, 671.624638183357, 674.894430253615, 677.686364468025, 670.320634165186, 667.066998403624, 673.147747046482, 672.60288660161, 668.134103091337, 670.778532802316, 672.980048491479, 676.20008097719, 675.139817774093, 672.730916848928, 675.265473761531, 672.089899359855, 674.782254555537, 670.439983429578, 678.783790992469, 671.917440813234, 666.531875062295, 669.708579264721, 670.375041138676, 676.843936585304, 669.868093640624, 669.396271970005, 670.609645440337, 668.000460240717, 674.975782277737, 673.566831376442, 676.499014133167, 676.063647198421, 672.294123161281, 673.988013683518, 672.707158263147, 671.584431840851, 672.570813693318, 676.449260049962, 673.187870716241, 671.91788890232, 665.600042372886, 674.636216771204, 671.649195738619, 668.195789103662, 671.064647263144, 676.707290635294, 676.491587628614, 675.614684317533, 674.634674457086, 668.594156491438, 670.603943954002, 674.005458677323, 672.682396829833, 668.557936892119, 674.840461258774, 672.03120759846, 675.23905786056, 671.797923733839, 666.748591105221, 663.933744976344, 670.16787549579, 676.018779303837, 667.177152753058, 674.538990977187, 675.860200156407, 675.620025944238, 670.868702289736, 677.306949401428, 674.369825895378, 674.005473265852, 674.625663490904, 675.588286322156, 676.696146371289, 668.542741405303, 671.336120482844, 670.682245201075, 674.554971045394, 674.043536794961, 673.342682695029, 671.007854678901, 668.593562609434, 671.014921006151, 676.365999294882, 672.897538967599, 670.424205656106, 669.621131317044, 671.039963902393, 674.156610232029, 671.931160086844, 670.022244938758, 668.821603642132, 673.397758398498, 673.064110376211, 669.50675334216, 671.157621249579, 676.591765323992, 671.280664119104, 674.391167845836, 670.475032338089, 675.816785297535, 674.534504235276, 672.313976013102, 671.242862450275, 668.857165433253, 670.674556949485, 672.978966113423, 673.753506628999, 674.694432626066, 667.560651131432, 672.007843493913, 672.275468092857, 671.899126578486, 673.706015477178, 668.75454827492, 677.304427756035, 668.028510627367, 668.513885058988, 672.340248216765, 666.434177782469, 672.043533947473, 669.259025997113, 670.162053574206, 672.955246682375, 673.191477814417, 669.076016797684, 674.233151626585, 672.162649507145, 665.954003401781, 668.829592218075, 667.709716058426, 666.27455552797, 668.786731594317, 671.502010428123, 670.755671651611, 669.281324639311, 669.653967042279, 676.651541523038, 671.859580983958, 669.506203321681, 669.448981090611, 671.88532602524, 666.468867547395, 675.660069564307, 669.294882879204, 666.582039223249, 675.414509876624, 675.990388190547, 672.983244952454, 667.529239187652, 671.117675649909, 667.555136594577, 675.086762356597, 674.547693460809, 672.075437112447, 668.971520160991, 672.504879615128, 672.121488474471, 676.084361792312, 674.509835852228, 674.368940817968, 674.483806253925, 673.067467962507, 673.788836935327, 673.522574369095, 668.24883309124, 670.798181693926, 667.031889599366, 666.448973189114, 667.007580318703, 673.279745831243, 666.82010964547, 676.210969355845, 670.473860916476, 673.001087483119, 674.024639473162, 668.670822330471, 672.95502289294, 672.42992695046, 675.675875695962, 668.933165126097, 670.308849290245, 665.658562978537, 675.220901105012, 671.746958493208, 674.265827085216, 672.500659078346, 672.011754900208, 677.815631338313, 674.360926942367, 674.599550227859, 676.368163826621, 671.43721252999, 667.076120590095, 666.782884885149, 669.431483787249, 674.695812051956, 675.440274606287, 663.130399840261, 667.873201455566, 667.056417463553, 674.195721319798, 669.639807655002, 671.977917567004, 666.888054405446, 670.238075832395, 678.847544190737, 672.035565292508, 672.180085349986, 677.576192702, 675.05870169968, 673.649031576163, 670.08029211943, 674.333890536829, 673.688526908665, 677.593564373117, 672.149951155028, 669.205876875957, 670.947635376826, 674.082265315097, 679.114771144219, 670.494156511401, 676.303463422809, 669.929889880397, 678.859296978673, 668.244513639616, 669.188129173748, 670.080969268696, 666.90593481451, 669.339665882574, 670.427868660779, 673.485918999388, 674.692773979336, 675.297402704247, 667.239781546452, 673.123541578536, 671.193923855917, 671.458934919479, 674.57323197712, 675.260669343167, 670.612420497416, 673.793934404809, 672.549908079695, 675.506238062082, 667.926505070728, 674.901825585681, 666.147975437898, 671.164508163383, 666.084800662526, 669.718498273273, 676.598837534849, 671.796816442269, 675.604535414947, 667.480360522819, 673.65834003936, 673.728457016729, 670.677886103568, 673.364182409453, 672.518029037822, 668.850763344194, 672.684205264478, 672.75531357452, 671.49908443169, 672.663491161989, 673.249681437571, 672.427151747665, 670.438926106379, 673.055363360473, 670.543457624949, 678.117366090959, 673.315404661377, 670.945324731913, 673.168408163491, 669.211682363686, 669.131978540611, 666.84655393843, 668.875577566518, 672.332358882575, 670.091712293821, 671.241338079139, 673.064937510354, 673.503839414261, 669.80822830437, 672.481242883743, 681.251405769562, 675.072984721514, 670.981542660925, 671.63472976429, 669.955648386297, 666.669711228271, 673.93009612903, 674.429312741439, 667.965589848228, 670.472872027377, 667.55832446457, 672.200247304953, 669.079208650108, 669.274690301485, 673.684354936809, 671.890912151931, 671.855174054639, 674.827372321569, 675.200414980429, 676.42019136542, 669.773211082132, 676.158877139434, 674.718188308488, 670.140500329553, 670.383496363946, 668.731447288034, 671.547141273388, 668.414754359893, 677.535258514931, 675.537512959791, 668.48164303756, 674.950413897055, 668.308512153154, 679.82231767775, 666.595239093664, 665.862925771234, 673.182434408181, 671.357377444159, 676.212734043967, 669.613862197785, 669.878278946082, 669.017101295144, 670.358563320683, 671.957345886705, 667.171121371289, 672.894319802201, 674.486335838565, 674.048576577151, 668.037744560631, 674.310071893815, 674.036135075885, 671.602899261059, 671.820181804964, 665.644120149021, 672.555948426736, 675.646325141529, 670.000359647001, 670.721536877337, 670.86965238373, 674.0810822649, 672.65483033926, 672.037515955459, 673.626063047478, 673.775997262838, 671.661182425222, 675.522228957246, 676.746093602123, 671.242381191895, 673.932356803787, 671.81761512184, 670.995041622222, 672.704143781757, 667.313408720376, 677.125990337502, 670.995646496523, 671.042116911654, 670.627305880635, 676.385493464903, 675.703976135438, 674.827026651672, 675.783521015806, 672.091773048178, 671.821153507611, 669.839614978233, 670.466547235215, 674.046341824408, 675.64666322224, 671.506363128569, 678.580716187245, 669.55546301871, 675.668278440563, 669.651557971552, 674.0139503865, 676.944930631685, 670.126042155829, 676.275138826273, 673.573298714646, 673.073277046555, 670.465586812766, 676.617002444688, 672.646326291222, 671.861573854781, 675.789502317343, 671.858841968003, 669.793725194712, 673.977562134893, 681.082490905129, 667.883674220211, 670.209812192092, 667.980037744053, 671.438679912714, 668.149062478706, 673.971760423482, 674.155907337369, 672.673101644463, 672.06080102951, 670.260564407735, 673.527887786899, 668.906998816884, 674.906745625532, 673.352616206461, 670.399282285317, 672.353306680128, 669.442593246443, 672.470129549998, 672.373862103369, 668.653177368885, 669.294712626608, 670.12123594534, 672.30942808144, 673.046536691799, 673.654151275217, 669.749172176324, 672.638186908757, 667.7874164384, 678.521837227406, 673.409209814497, 668.613887183573, 673.978390941594, 663.755537255957, 670.144630001932, 671.066469375849, 668.413198389633, 668.003396616654, 670.698678805, 673.660638943, 668.828645750469, 675.482102851883, 670.853897378012, 674.572854216673, 669.926205868352, 670.843239022712, 671.423573689725, 672.817032990802, 667.688048609134, 672.482032589705, 665.096984853765, 677.691802895734, 668.322554059527, 677.186636511247, 668.416665941953, 668.731663211846, 670.599696254326, 677.893655889192, 670.631886775238, 673.929325694488, 672.454436967146, 675.193458755174, 674.479516686195, 669.194073220456, 671.468825039363, 673.101614476205, 670.435813087193, 669.890369376718, 669.619166712673, 672.816952071362, 669.977428599233, 666.992221023321, 674.07961636514, 670.02782304796, 674.67756688673, 668.83018331302, 674.791219816728, 674.124232958944, 672.010079012235, 674.253103512667, 675.65363056205, 671.035271315714, 668.373319866328, 670.769075672381, 673.072200984226, 677.782055759229, 669.752561536721, 674.164386964303, 676.014979961739, 675.088908845222, 669.247298833484, 671.216490923141, 675.531572767202, 675.696045147446, 676.583281048208, 673.535830122851, 668.824929953566, 674.218297910121, 671.712877635092, 676.259819120345, 671.089589752796, 674.333764118324, 670.687024187473, 672.965514710638, 666.846695026478, 667.230621277733, 671.60934178658, 669.85574470183, 671.450478231907, 675.044369464655, 671.320316824086, 671.188056431639, 680.64111819804, 677.789970966048, 671.939681611516, 673.349173049463, 671.874178067885, 673.533098750231, 672.403170434746, 673.099248715607, 673.519930183604, 668.185992053742, 670.6362015597, 671.957845276429, 675.755549963297, 671.688128855103, 668.881639759242, 671.344701541966, 668.392478607273, 676.144990619449, 674.000881446631, 677.401477968769, 668.463296560175, 676.034264103256, 667.241321520116, 668.211889985793, 673.353723549776, 673.1173494928, 673.912874700874, 672.277262846149, 676.029317918531, 668.092597113035, 667.955601075261, 670.348262250535, 675.07605460187, 672.907038111308, 677.608560117752, 666.80795094939, 674.573231330093, 672.516808962709, 672.490694168111, 673.12141271114, 673.807739682156, 673.352702654313, 671.667574642173, 669.243174341348, 669.415357173675, 669.913180299689, 670.304442252237, 674.81425173461, 675.713578978016, 670.495476607449, 663.689683627557, 667.490866210855, 671.163381481984, 670.915952994882, 674.599503286351, 677.709844008371, 671.152530443275, 672.309158235949, 667.75386924468, 674.258603929603, 672.348899093729, 674.458856764325, 669.334515420229, 676.023452880515, 673.809171734995, 673.974540508305, 673.950774394053, 675.953539077793, 672.895676912656, 671.720498187157, 671.660584381329, 672.878431781249, 670.617182684427, 671.945436333574, 671.026658442914, 674.483457503466, 674.064539753624, 671.185860569603, 674.387122898461, 671.433337547636, 664.679497431686, 679.79391378351, 668.71349936069, 669.144252702202, 671.037158712527, 670.187588098611, 676.387743377439, 673.253056491452, 670.434099682428, 667.630821079754, 669.480316738621, 668.561447887025, 676.366735481373, 669.458699656815, 671.84776104268, 673.204616848329, 665.026534636419, 673.164230886445, 669.364083271724, 669.561853675317, 673.404158164537, 671.008432236213, 668.404093071322, 674.236787757072, 670.394272206057, 673.108973304264, 672.317673850085, 675.334275310708, 672.831858093487, 675.719399740434, 669.266775514932, 672.225820935503, 670.894394341131, 667.582585867722, 663.059020665985, 673.004771144755, 670.65684590173, 675.218609826828, 676.66391134943, 669.859883835507, 664.57661830362, 671.484807059414, 670.655508316628, 671.516761636719, 672.124836281885, 669.695110772277, 670.802513446018, 669.681999453376, 676.547105012735, 671.872191924995, 677.450945247093, 667.16371148178, 672.102286361021, 675.694671721206, 670.503753359857, 675.830754807426, 668.136897500596, 672.582384651723, 669.086168827983, 675.344847790214, 676.956255920102, 677.706698761459, 675.483275744063, 675.437299480201, 673.034077011689, 674.397037858593, 675.744164224259, 672.767523815464, 671.811225901403, 670.126536707871, 673.709676241577, 673.310668396316, 670.393302585817, 671.564348777629, 671.983716019825, 665.144458617292, 673.136420225636, 670.143999354285, 665.391165614687, 674.316532725708, 672.113455888254, 672.29430552407, 669.708552343909, 672.377757308129, 671.039574611563, 669.143720579751, 673.01656025649, 675.457618118516, 674.647673358839, 676.218227073986, 669.940529005609, 671.078645409723, 675.118805011717, 675.473218793583, 674.153131334697, 674.06734574756, 669.780115149886, 671.213545171434, 672.1501730297, 678.349233604032, 675.154366897421, 671.818463429569, 669.624138824372, 677.06237971682, 671.262822554846, 670.322123288807, 672.956678058086, 672.387055274449, 671.082947134385, 676.006685944912, 667.568248801092, 668.501374040885, 669.439793310898, 678.978738165111, 669.357172829879, 676.270023637299, 669.19499140671, 672.71018491541, 667.576298477486, 669.450327686556, 673.685274867114, 677.53411804004, 674.555208099595, 677.030741131328, 673.173192740256, 668.402604183603, 676.517313001143, 671.334943510006, 674.730795008308, 674.949590939852, 676.846814720276, 672.735790035659, 668.919894800793, 676.013205131407, 671.142414230958, 668.24410069513, 672.373057842017, 670.535116602286, 673.443171691135, 673.273656894031, 677.710639935166, 672.078163423304, 669.150642568352, 675.506654731494, 667.468164513683, 670.59711415534, 672.413216665377, 669.008304734657, 676.191294467895, 671.498278282404, 678.001575318487, 672.894058630547, 671.160949462851, 671.10304326087, 669.451060367538, 675.584627713944, 673.492053676321, 674.220544738826, 673.309977735548, 670.890372129097, 672.794161491047, 670.044737994877, 671.694459022802, 676.366650189372, 669.260088649849, 667.025877849498, 675.030530701859, 669.972086236961, 667.353396344379, 669.16820134214, 668.32044835033, 671.02325480115, 676.471863408046, 675.925576573195, 667.068292099632, 673.23564839739, 671.79317574204, 671.735990065524, 668.984262229072, 671.522870273125, 669.587930407595, 671.553843352335, 671.286806225553, 669.395050854147, 674.749270454175, 672.486638453196, 671.992281793535, 667.954795171728, 668.633753210402, 672.656864792412, 676.123270997026, 669.932232591218, 672.287871173494, 673.757910913568, 673.721043200133, 674.090262829388, 676.881800392809, 673.235921085003, 674.039323608247, 676.378188406163, 671.668203335039, 669.739120895101, 666.980982553391, 673.429321382793, 669.075387677762, 669.84997553622, 669.701845010721, 672.17702922219, 671.992068942997, 677.164865625907, 668.682255214713, 667.911222430766, 681.057404270124, 672.947175555152, 671.188662902885, 673.010673873236, 674.816475632838, 674.562716766588, 672.529583391635, 672.988155037012, 674.563137918454, 672.125784158139, 675.02802899961, 669.149689635106, 669.922928041974, 676.634130428652, 672.263637376272, 676.076094970278, 674.909402599152, 668.040785667619, 668.106889311894, 671.597259124578, 673.404320773281, 665.95006554792, 669.140352377986, 676.54805372881, 677.572332627832, 672.751120895091, 673.666997865751, 673.018977703253, 668.437535702068, 666.812572925209, 670.722194184537, 675.302935630742, 673.406457764367, 668.091520333679, 670.866777185685, 671.409071342889, 671.680799411888, 672.254780543789, 671.018916359984, 668.246803505673, 671.633857483438, 668.666185656758, 674.840343246223, 669.28636168511, 668.908277418935, 671.388493627339, 676.284380782247, 670.360878715378, 671.381516093351, 674.146827003273, 669.681723305809, 673.401043514884, 665.595577602426, 674.365291588524, 674.360370028352, 676.806275005655, 671.810695946514, 673.377703393061, 675.002841243261, 670.699828680703, 674.920631790265, 673.300022761295, 669.675972678645, 674.891747225378, 670.372760380013, 670.2219123084, 674.219202436955, 671.52999670719, 672.387109794364, 668.431595659408, 672.740216837671, 668.820468653354, 670.000317301815, 673.304690229588, 672.229525269406, 675.353065457002, 672.274960658284, 672.880398039991, 674.046684147314, 666.801287054845, 672.01092890422, 668.669872166412, 671.845710068937, 675.909003891622, 672.115789553018, 674.851662721197, 669.845956614027, 667.36212459348, 668.139224234829, 670.180140768571, 672.242780181614, 670.84891711345, 669.792096155302, 669.630680667391, 668.903734643311, 670.471960215404, 673.828664899577, 670.621800792698, 672.276837516292, 672.669009211152, 674.754859742825, 669.445967231632, 672.643838953111, 675.019303224126, 677.012527865103, 665.680759174776, 674.571327477724, 675.382304949587, 669.675730521963, 672.722224965541, 673.728043830675, 674.376888506876, 671.654159876648, 670.735169065681, 671.613546209664, 673.176355730924, 672.601807238392, 672.666460669927, 669.820005922948, 671.051634551041, 675.681870031242, 679.925662834815, 670.848899887013, 674.300648705878, 659.998314560614, 674.204150124191, 673.703078065408, 671.285038624459, 669.222604127213, 673.165591553213, 666.814589952027, 671.162163471396, 667.207904591717, 670.770140785571, 675.698956625659, 669.464317631086, 670.863855987463, 671.73856036741, 673.028767570058, 674.118874628456, 675.170847089586, 670.26875509101, 674.2170844262, 671.124082197683, 667.801716763011, 673.49273046332, 670.4954550371, 669.234553633905, 671.88884202581, 669.976449453678, 674.009718954259, 675.448012699789, 669.677806266586, 670.343802308561, 677.297671491931, 665.656278177127, 673.219650718317, 664.305781823829, 675.975119897032, 678.897522676769, 669.440533802697, 674.873380026463, 669.370844065196, 666.529470530585, 676.340322065784, 673.192435186704, 675.922381025912, 668.859153394473, 671.06336307259, 671.277542186898, 671.845400356985, 672.289298525825, 670.822694067047, 674.564514735991, 668.865605076637, 670.346325763275, 675.654491091119, 672.382171276107, 676.69557444995, 677.868585956704, 674.238908232594, 673.554408351461, 671.732656339476, 672.391342025571, 669.985347370877, 666.664530128414, 674.067554185036, 668.013756265978, 673.654858704323, 672.984540826258, 678.120259882533, 668.055729414467, 671.917717375586, 675.401703695436, 666.72670746718, 672.75870671715, 673.805625277948, 671.916390787912, 670.985281194407, 672.147830857935, 673.729031487404, 675.975603204768, 668.859824643518, 678.712752959204, 675.313346286582, 675.086442199307, 670.312587133149, 671.080933225916, 670.933251273451, 680.497928931291, 677.866969792921, 669.580152260969, 674.348291347712, 668.422926955109, 673.682390192921, 672.964699452279, 669.269372227819, 674.867182241488, 673.179094088408, 671.502550226016, 673.802720684545, 675.469564275336, 675.198197747926, 671.961293290009, 669.569465519424, 664.484066609677, 674.66413303247, 671.470154354025, 672.566570519735, 668.560719953995, 669.421967046709, 669.652638366949, 669.44206285641, 667.936537232295, 670.637756453413, 677.872506508995, 665.857107092456, 674.647795665898, 675.261310522964, 675.928564548895, 675.204040248635, 668.76132332682, 669.70457830697, 679.156799383351, 673.447258340717, 672.085685257287, 675.119057506464, 669.082169301948, 673.171430896769, 672.157523803528, 677.906845099247, 677.366633468162, 672.016586469668, 669.984804450127, 667.947326413613, 668.299922159645, 674.600539685963, 674.286074535814, 676.883344916882, 671.874114345666, 675.141110958933, 670.372228139694, 668.365644740472, 673.791681847475, 672.208842660957, 674.617402360596, 671.925868629577, 674.327197898602, 670.134758036661, 668.659934342792, 673.943623806064, 674.834849436543, 667.763079604836, 667.775202795864, 673.800455254076, 672.71375235626, 670.639923393535, 677.522077781753, 675.426994216578, 673.710019929947, 670.093050819656, 676.411270983892, 672.190227687153, 675.284288751259, 667.506608396242, 673.09524477285, 672.697742128319, 674.473513854741, 671.890961651923, 674.594028485589, 672.4393572723, 669.355795241709, 674.073628298896, 668.042571940467, 674.899180337225, 671.1688630052, 673.057197892975, 673.306035189246, 673.062518464671, 673.746605466001, 673.843831781999, 673.601847232529, 670.85525611416, 667.212459378621, 669.482679099316, 671.663617605873, 673.964537861117, 676.947201714632, 671.921698720725, 671.192391809242, 665.911585753424, 672.053001833756, 675.104013729659, 671.584192151657, 671.004143751141, 670.191008332679, 664.820199752306, 669.099451234655, 668.333550667966, 672.738275192359, 678.047640775979, 673.4756550396, 670.519981317092, 673.214622128724, 671.167040365287, 667.393674580894, 674.678431063775, 669.176256016879, 675.667725897958, 670.909328360014, 674.331223614657, 670.478720612917, 676.800877831149, 674.183483889394, 665.819194357464, 673.444643688402, 669.056239478889, 676.412300229049, 678.437083705041, 674.210401648079, 671.110092726341, 666.487275578968, 665.830477153941, 671.628994954231, 670.971069212725, 675.908940967277, 672.0707418083, 671.407855860233, 673.610829239788, 665.823168660167, 670.607622752999, 674.190161185984, 665.895814544406, 671.464129398997, 671.80736627426, 667.839016081398, 671.212685061715, 671.246099061882, 674.730180564143, 669.875686649699, 669.258846583431, 667.168121930191, 673.426889802642, 673.971883789668, 673.154185014115, 669.437155253412, 667.01433831685, 672.745781735958, 671.146127014697, 671.418954852127, 671.750564287009, 672.88613721637, 673.035714209829, 673.11146037253, 670.33104062961, 668.60440443917, 671.269228670113, 673.055023841175, 669.656467916522, 672.437109369514, 674.700892837875, 670.366681755163, 672.828937248405, 674.830038793896, 668.91852753769, 673.303772843471, 672.802879904577, 670.915853685835, 668.404073187874, 671.345586211476, 668.111935217097, 672.064815571904, 674.003279236041, 672.715577822214, 671.88788505182, 672.855283383103, 667.909782767758, 673.09867881657, 676.465175083024, 671.560622029888, 668.367180371014, 665.494791043564, 675.551979201909, 671.882127310929, 673.35239792855, 668.509077814466, 672.262279376021, 668.810821036447, 671.041237626367, 669.859029310544, 670.055163378004, 673.616423376749, 670.498886178068, 671.08839214808, 673.454083750798, 674.872768557551, 670.632679960293, 670.530330437682, 674.021624331676, 677.471993906826, 672.060251018958, 669.593936201869, 672.580432240031, 668.869721881514, 674.607223657707, 671.3225259094, 674.046306624691, 674.408952004107, 675.450101004189, 670.124057180443, 677.091009859813, 672.100579693889, 674.445926572815, 672.441121279644, 669.474771451128, 674.324097388655, 671.129152998645, 671.89784397508, 670.006569267175, 668.378428045701, 677.581440126513, 675.483380836373, 670.365117698978, 670.030800154813, 675.642410110907, 670.301163517097, 668.39317854165, 671.555676523333, 675.952884200996, 674.111361628508, 670.331103069764, 670.182207570222, 675.62120071592, 670.292030185649, 674.314537596249, 675.406406485921, 667.582951097386, 672.493112180126, 669.417770172208, 679.266452197113, 671.529163882724, 670.421405451949, 674.32487303347, 667.050062390038, 666.044320553322, 675.790931580052, 673.574612668394, 677.717926056149, 670.440239410862, 669.623454456965, 672.475987122399, 666.069843691668, 669.512429155776, 672.41995042359, 673.293991438749, 668.693624470578, 670.488716264919, 674.533294255288, 673.615544849044, 672.81723755037, 672.050734367562, 668.87153461388, 670.756824154145, 669.587116382096, 668.711722852748, 670.796146903002, 671.385374880526, 665.13146854863, 674.475439213235, 668.442641433555, 666.300326739468, 669.318184332887, 669.622810914399, 671.805297040861, 676.227043388801, 672.773533999505, 674.673992515518, 669.228299944356, 668.576424147383, 670.911986063467, 673.562695251586, 676.985691547761, 668.500674172745, 677.97527547012, 676.61982494237, 669.34549257005, 670.797825858319, 672.452904337517, 669.78748601407, 679.885456493405, 667.159118525156, 675.325422187372, 673.305658851139, 670.844843039273, 666.403058148389, 673.850385971829, 672.357138071548, 675.454006559461, 671.190008233142, 672.82819497608, 670.741537475594, 669.387802450363, 670.088196223222, 675.200052578268, 671.472855844766, 668.957663696828, 669.204880386995, 671.848413898857, 674.858677064171, 673.647162578016, 669.331666008074, 671.913426409145, 669.024059970115, 676.348719648559, 673.422150180701, 670.846783336135, 672.852813285933, 667.486479970708, 673.723942734291, 670.583142957949, 675.034520845858, 671.395307243999, 677.464740726764, 672.871855051616, 668.831648653586, 669.898520719552, 671.95599437422, 670.794189672649, 672.682971646682, 673.445791419932, 676.404056112589, 675.663803481301, 670.879541575033, 673.701294183025, 668.970210864885, 675.11641658093, 671.297079749199, 672.646138531152, 673.135202825034, 673.559463299008, 668.132794337173, 671.173554136041, 673.944769316999, 670.726796442689, 671.266101809288, 670.734729063201, 669.684803605167, 673.72410411402, 670.109337566066, 672.445076816818, 671.051905854067, 673.606842747288, 673.068477583612, 669.061250671797, 669.212943521977, 673.476318244353, 673.775407719155, 670.672072365449, 671.189309025852, 673.441675742904, 677.097787429317, 674.728819502945, 671.298461346863, 675.030638595731, 671.020558386266, 670.007819973819, 670.300967879752, 669.015520509524, 670.990962005245, 667.426831731607, 672.131799243382, 677.143383225268, 672.215073260974, 674.692123065513, 672.067765365935, 669.861377488308, 675.210169096897, 673.384740574897, 671.805226042417, 672.290385447757, 666.248553975516, 673.987387757251, 676.050382526553, 673.650644731464, 671.731745992497, 677.838131700875, 670.390478165006, 671.741058229903, 674.021291024595, 670.804042257947, 670.63989324361, 673.903964893519, 672.935730116445, 671.690354573522, 674.762233184098, 674.095338246002, 672.640523119085, 674.289084207073, 668.816746138884, 674.666454862415, 671.313778330792, 668.586269331617, 673.240690579783, 668.828735996545, 675.498637540974, 674.122508654228, 669.790674307419, 671.18191730616, 670.990658151489, 669.984665379719, 673.110112999061, 674.264883958177, 670.416973964545, 670.687269822406, 672.085916814591, 674.547757408466, 675.990483021916, 679.454883776845, 673.041725106689, 667.371134709094, 674.601136653511, 674.949103570181, 671.925045662221, 672.549316458631, 674.598168714068, 674.903912289291, 670.353442920815, 666.721468678849, 672.251168766267, 668.184039821669, 674.41727681841, 671.171358361714, 670.439788199629, 674.466149824396, 672.56295417163, 680.532081599734, 670.89696668348, 669.763546242195, 668.588352227834, 673.872778526808, 669.762262326452, 674.292314924618, 670.307507651508, 674.70918570731, 672.634246905274, 669.897458711156, 666.38081155214, 672.059443518903, 668.203927731995, 674.168392414215, 672.891090707923, 671.198866378362, 669.577613170242, 671.356686731569, 667.862258150651, 663.289817419895, 676.393242806157, 671.735477048221, 672.820281986517, 669.37061628408, 672.028368272521, 673.665136845848, 675.134165672567, 672.494903696454, 666.925411762499, 678.686109622931, 675.383336874733, 673.950210940459, 677.165490805563, 669.283020966448, 672.859132856927, 673.855132837596, 666.849382665994, 674.822194663172, 673.344239402955, 674.464427855106, 679.55699469548, 670.820889118416, 670.270984952345, 673.591424437717, 671.895894571129, 673.868042227936, 664.425772546576, 673.702728404418, 667.054060241807, 675.818261999679, 672.076149755387, 668.477741854185, 673.277584897431, 671.695229794437, 669.116748940335, 672.402702859557, 673.02692489928, 669.95153189385, 671.63771512678, 673.308687259354, 669.250009905639, 666.355934733419, 672.651224583837, 672.405301595622, 671.184754637964, 670.89776695598, 674.776831833199, 669.357128170709, 671.118421343036, 671.692924528085, 666.684842080548, 672.883320896118, 667.141480694099, 673.853003632408, 673.451523662767, 672.357059190653, 676.11541357067, 671.554927587176, 673.67298789166, 677.197287460282, 677.632470411748, 668.859400513617, 674.782576181976, 666.746167497839, 667.943787314944, 673.152860344388, 678.619886343687, 674.537329345712, 676.488868783976, 670.308369113234, 674.137363807036, 672.248724229079, 670.524014376881, 671.819433091753, 669.6832099945, 667.622751920017, 668.459628690604, 669.005007224667, 672.738366376458, 673.338127155537, 674.295698747505, 672.30666657814, 676.172244627753, 669.176231548552, 675.210237811777, 672.992483817021, 668.705197270401, 675.132250282305, 679.148113931402, 667.792080978881, 672.579635606141, 671.819389007466, 671.031759098355, 668.861799928221, 668.050465619644, 670.739302562114, 674.825969029019, 671.902913288953, 676.423363511345, 669.008906377189, 676.246409960825, 672.591870393985, 668.562236915284, 676.513322062486, 669.480519933231, 675.651611957193, 668.804742823762, 668.905044049553, 667.362505336584, 673.030646819147, 680.22211779883, 669.77193957018, 671.515271431295, 672.925430492177, 673.381925496646, 670.982699345368, 673.013054009075, 671.18791158587, 673.357453536117, 671.178996790505, 675.350118523977, 669.603888525218, 670.178479662232, 673.655633818483, 669.998669835065, 665.307469007545, 670.456213014326, 672.277698662316, 674.632364663169, 673.907756798628, 670.316184915073, 664.591629090952, 672.459357431141, 679.32124346557, 669.148237046411, 673.633061901684, 673.584466869658, 674.206681653744, 670.721185122689, 670.49036363952, 673.407491787582, 672.623495413045, 679.396049249811, 668.940549487688, 669.918672972699, 669.891718702762, 674.254847031354, 669.07347799578, 669.281542725288, 672.283924494544, 674.254326858298, 675.220380324851, 671.525292143837, 675.278115682904, 674.757550686608, 674.484550635795, 675.931159042296, 670.01322289252, 673.707089833211, 668.871766215053, 671.592375856425, 671.359703982785, 670.943174164718, 674.078632863436, 663.051746096193, 665.446674257926, 673.393900162879, 673.376480228041, 665.937941646146, 672.507966167792, 676.228562047432, 674.068587429892, 673.361894267368, 670.008814906676, 677.869753862147, 673.037375495628, 667.105320968452, 671.319599677709, 668.735900581898, 675.179075594829, 670.943518527966, 671.23766253485, 673.220999419311, 671.701021762373, 672.365393133805, 667.111653065606, 676.925073509429, 672.567348252099, 672.243001071127, 676.614090627718, 673.319429795112, 676.464489497426, 673.299298803873, 678.210673703569, 671.06050132749, 673.945003552177, 674.53912944093, 673.497303020055, 666.998914947415, 672.119666264096, 668.319523557625, 672.30057877521, 669.462280197517, 675.760392883453],[526.052287284296, 515.104187306446, 527.132491115584, 495.489380456058, 543.3445828852, 525.689732590313, 496.161699825899, 506.067410486912, 521.2807125547, 515.897652436042, 517.639276734216, 502.174619645144, 527.416217984616, 520.580456830057, 525.501967071354, 532.384625112596, 519.163228881738, 519.899056375359, 507.087233881791, 539.765564347091, 518.257891296902, 528.584047817446, 503.529247589176, 529.512381090736, 559.434994170211, 525.566117281031, 535.665129252621, 536.807769453992, 534.885415879433, 509.243106643654, 509.93226584706, 523.019660369831, 546.576809082702, 528.377253195393, 511.32967101922, 517.94486088806, 523.488131245638, 532.635360349501, 521.79660015419, 564.780512441971, 542.616071755173, 524.976340788574, 555.456916524324, 535.035668152637, 516.06435479721, 523.270765204009, 569.027201357228, 544.169955413857, 543.803846418705, 515.825286774474, 507.214701363881, 535.88862306665, 532.743022590097, 528.544692484908, 535.856327565948, 540.587807779625, 519.674370175329, 540.404892868606, 510.36834180345, 536.850446981737, 521.883544106809, 541.001288134888, 552.811812391795, 514.134840763436, 542.051926917655, 522.525942375799, 525.497145062564, 534.470248196863, 509.515833387367, 560.574014949629, 527.644735746353, 528.161650762075, 528.31112572671, 522.758434954068, 573.908065393561, 515.198981102154, 540.56615827661, 516.36931598565, 544.276488301756, 548.749621712866, 538.422017606323, 520.655974432285, 529.607256023607, 528.636933724938, 515.398495549749, 506.917919225514, 514.29337069584, 537.784432146346, 505.751921004634, 544.532600838583, 533.750947484888, 523.317604434822, 548.465947079535, 540.733386046122, 490.375450761464, 513.373601821603, 548.966971087265, 553.74105351106, 518.591210453483, 527.125193887714, 521.476358603143, 501.780976859192, 520.974474204789, 524.247165658038, 530.159291207986, 536.457938934309, 499.769514065723, 522.777915550335, 523.618174707794, 523.575379997614, 517.101488969941, 516.940577526711, 503.426087741982, 507.438143902834, 511.980413211172, 537.836635095356, 514.024201204094, 553.776403693991, 518.205473800097, 497.089115425883, 522.50799324452, 528.841324363488, 567.115613057834, 513.694193281259, 506.672337125451, 524.381002001711, 521.86195904305, 520.047239043495, 497.925323572241, 515.077470796636, 516.116889591578, 520.554057767674, 512.954538100158, 529.280266212522, 537.825570191075, 529.49853523103, 529.837131743821, 513.736269416355, 543.93222263644, 510.284321199818, 519.023271678619, 525.314736515217, 527.641889867733, 499.476020697904, 528.714409228441, 507.980743822644, 545.349174369248, 529.713332481645, 504.512292163322, 515.288738122238, 544.536439719158, 508.804973369407, 524.244779889954, 497.813284606859, 526.637490527058, 525.3545186102, 531.702498641979, 525.768391392712, 510.954482116934, 520.959240392411, 525.254369737646, 536.855246009038, 547.526760780152, 501.806413810279, 546.859903870948, 511.773419511114, 509.430557341617, 537.523594757484, 535.338669958342, 526.115809172707, 528.761010022813, 529.217780097371, 525.213640881397, 544.498599819435, 532.996777655664, 517.546678581973, 560.049492308821, 523.012112081927, 487.458132370959, 523.040992473267, 504.770777867446, 529.064556618372, 527.117177653908, 514.06115119028, 549.555440974651, 523.054376426055, 523.407303746359, 500.635674296724, 503.944565375903, 528.978338321841, 528.752755248334, 535.835730129273, 495.589635866591, 528.442238012514, 553.65026211171, 496.671891315009, 535.131992803078, 521.24103426979, 496.384268169584, 567.830014347805, 523.97378207311, 513.428161092745, 538.050835334413, 549.652534414627, 506.452085618427, 529.283153600605, 529.518189800374, 516.686213931971, 488.69811918297, 514.089447740158, 516.424218318232, 564.623963257366, 522.766774817684, 514.175276359811, 504.135366327428, 538.239909560984, 519.067422240972, 491.833532566512, 522.876947552421, 521.373814989634, 559.1159731683, 530.277077314775, 513.769427474473, 501.738214381324, 532.253222760647, 528.100855692481, 542.422887960276, 523.319827448565, 523.350729642721, 519.864398746139, 515.007047315173, 503.31660174466, 534.009308260048, 517.793002271382, 518.083845381675, 562.931606088959, 506.784784901765, 517.673881954254, 517.357292365418, 530.789593834938, 534.749179163918, 528.832983171847, 509.474587779265, 553.700679334821, 514.244092730717, 478.618793954342, 540.893130857915, 516.636138804056, 513.218472093207, 548.40941664515, 530.300394472646, 537.92608798202, 504.022172087507, 536.20382193555, 549.394365109448, 497.715719280372, 505.967148127881, 533.872401308495, 532.894295661557, 535.56175136436, 505.123641940223, 516.011602057643, 524.775879972156, 502.781568669568, 508.365362767505, 514.077623178624, 503.346525762989, 508.179103096595, 506.353041111254, 529.174996735838, 538.468326762687, 515.978149799767, 500.084932013308, 526.443355369539, 538.175418604807, 498.506009018682, 531.917475922511, 531.731089727571, 530.98723062103, 507.453792517439, 546.388942308362, 528.636296679639, 519.512530310928, 510.983255131657, 537.567672421657, 564.094463740004, 511.588495937799, 524.063574737018, 528.485634766055, 529.367630465775, 507.706611654453, 513.310665263725, 519.070582137734, 509.275004556769, 523.135419569569, 528.206630164586, 529.6144841055, 509.576173300666, 480.431843440665, 523.875242548348, 507.779065094321, 515.352533394965, 543.9108421573, 538.662828754039, 549.646791511249, 510.552788691022, 554.172062846763, 517.199161696314, 519.653278337266, 513.543728149694, 542.163831806873, 509.472560049664, 509.759548565971, 499.845071737776, 520.25341197558, 530.834435444442, 511.72386378539, 544.922896690213, 539.954038873516, 526.050184174758, 521.725729619739, 518.999291837353, 563.159470376178, 513.785613591182, 512.195699041277, 501.887280031927, 541.699818849985, 517.902063311995, 523.676865540162, 510.340536150354, 470.509645648268, 514.994111441111, 498.754593296492, 519.799939433058, 552.473196294818, 512.247024962173, 550.064335789781, 534.563973179093, 536.494187877364, 505.385073517251, 502.582292230816, 513.229943062763, 550.810058149391, 528.080881382795, 527.67923432722, 507.245569932874, 513.274541607888, 507.724419039887, 513.209601793929, 529.363741881609, 540.581013971611, 547.12637859329, 536.868798250055, 523.598291785109, 508.780367549215, 522.049449562182, 510.399821819072, 538.722412704711, 503.37377774266, 503.079197552978, 531.479282792648, 503.909175655878, 488.549296048382, 522.87292826721, 537.504981635456, 497.335836017852, 520.17140192199, 534.940142236932, 538.623844604028, 511.470432696741, 517.324185209743, 506.383768887818, 494.06194327347, 526.75587517338, 509.097491249327, 538.009233507201, 512.481797296485, 503.377111104578, 519.621405292938, 495.772972329054, 507.468289042558, 498.609139126335, 526.506681922502, 510.640171258507, 540.546223947901, 488.910095709336, 546.256486811695, 528.025296107563, 492.929984793957, 527.062939371908, 513.179166874353, 498.223427232567, 485.562456884953, 530.389375207844, 491.727758580585, 536.077158652666, 558.469905102112, 514.847241826772, 516.687805986964, 518.248465764906, 517.279612307528, 536.174275544902, 533.315873212058, 513.54848556392, 513.054371286769, 525.701229111234, 511.859176424393, 521.123938124073, 528.204610306022, 492.819354506047, 515.375924763219, 495.872858646079, 511.611754541441, 567.568588137903, 524.440639142901, 528.490086717723, 535.847182100393, 527.932400529388, 518.383647475535, 554.48412003879, 543.290461221157, 513.869448343673, 504.156374452812, 517.113357551251, 521.259575056115, 520.24618392658, 525.736405110013, 509.105194877113, 498.152686437963, 546.877740795884, 557.306353858978, 539.568762014743, 513.819505712357, 488.859411636425, 523.27891036684, 533.596480684601, 522.036947766789, 476.642910245367, 545.237528787934, 516.502540158435, 517.064776355935, 498.781900243513, 517.571393774218, 525.450502470422, 547.598654623752, 495.251100375134, 527.197845666554, 517.272682344158, 520.860141833925, 519.629785768364, 509.229976691307, 523.918928811425, 532.720848307715, 488.244966416482, 527.915003391581, 527.806217605348, 506.306107039356, 514.570797223915, 510.312482853727, 508.9837770769, 503.958709509952, 492.364914851401, 494.151134695111, 491.139526616897, 507.687012767722, 512.913601721596, 525.594970528593, 508.141421668302, 507.538818554807, 508.286235067871, 516.869445262367, 518.294767327221, 535.419252965851, 523.837875949088, 529.500614477386, 534.508271844434, 503.133971809882, 516.263434065799, 539.677795214567, 569.601913693663, 520.878555078162, 515.401812848853, 512.207413366398, 527.284208088874, 500.804064369972, 519.659485977373, 525.014489689071, 528.649304830678, 481.688189431497, 512.625969303024, 531.409669090956, 503.291539817916, 514.399348048567, 518.467647632216, 513.151275081859, 516.551975017517, 499.707341956559, 540.013268230883, 502.290707883428, 553.020979280331, 570.48806880476, 519.356121302729, 532.839607601713, 535.416238857938, 539.273596465486, 547.131810085764, 508.28167083482, 530.950182117568, 523.589817215978, 503.807617000939, 525.438192093258, 525.49111230675, 501.844225682741, 515.825823427191, 540.720278584895, 513.94960041708, 539.309890102022, 513.993244101526, 517.892573878003, 524.93989939413, 536.95103959911, 524.600074217877, 501.263570468588, 529.225386929533, 533.054015980395, 494.240680197296, 506.879935803759, 519.761853215099, 528.220947543059, 522.631383879891, 485.529003905671, 540.604289884242, 518.274731299693, 535.51187903552, 532.387897554673, 511.294615058164, 517.237867754477, 515.787079910001, 543.118205914199, 509.306994883239, 508.191899066262, 494.327821191338, 506.806864940603, 522.702390438077, 531.33698187215, 521.660874673448, 534.162919372991, 514.609041665307, 501.05682640696, 519.656568437984, 525.0365881971, 531.272978109891, 512.292616174785, 540.682945552474, 495.285454277493, 558.959402269639, 504.853663171337, 522.013975144896, 527.990640209461, 520.747861686546, 514.075875699574, 527.398069938337, 535.567199619591, 519.987833517995, 515.158058088379, 548.509093601745, 517.669335485059, 563.322870432308, 555.818450103966, 548.629798598924, 504.793478567771, 527.777551065889, 525.370701861781, 519.966048712863, 505.315923563451, 532.164375344974, 545.712885792343, 523.762336087175, 515.211083301329, 483.326196340836, 507.188698631678, 528.786783639773, 546.770530259971, 527.805307615364, 530.349786838298, 536.64751937179, 516.309199256231, 519.194718010569, 539.722487011708, 515.459076978063, 530.425294116953, 512.643025189274, 512.361322178001, 510.710701894546, 496.932577324624, 506.628020980226, 533.4233647413, 529.872950578078, 498.930026270757, 527.504047591792, 542.406349363801, 529.938515714781, 508.604246120795, 537.004878849844, 534.781597887003, 512.528236658432, 517.832602531652, 547.304843653296, 517.740186873122, 527.084104633019, 510.787049059554, 551.653665845815, 515.406389496349, 545.565233479766, 502.822513147089, 531.380065575323, 523.918532444402, 497.020733294192, 497.331096320284, 525.014625559055, 550.500335394614, 524.725079749724, 541.201072044402, 544.035179230807, 546.793585081176, 497.484622832412, 515.240585917993, 527.905446121435, 523.108719279956, 501.444402381395, 512.759148479301, 522.560510527384, 519.173201052457, 519.790615128834, 546.415988366516, 548.053813367666, 523.495889348498, 485.65207341258, 506.302740392916, 491.404806566913, 524.999158507124, 546.321961736224, 526.271608270897, 550.572290923837, 517.108253024192, 521.025196165734, 525.941139200917, 506.997424466944, 517.691723468982, 524.393894437054, 517.877176373545, 543.30910858686, 528.515045391756, 518.760284131729, 534.207288016997, 525.640687767888, 504.106103585292, 496.832606946855, 519.229336764156, 529.887629728077, 506.967627584166, 508.156648989047, 527.109211277015, 545.05868049875, 503.042512503522, 508.714716069508, 516.92628210583, 536.139221858193, 527.678470439579, 575.136895271282, 534.049455655569, 493.076963817549, 524.904965389982, 510.637053519092, 531.429304263015, 510.50128953596, 515.028967748611, 536.600853355089, 525.828162820001, 536.961409852873, 501.655591594645, 505.296858473973, 566.106987539298, 548.502273323542, 512.758924126834, 523.403516733375, 521.354278996385, 522.655897177465, 514.352470083961, 537.95704881221, 523.546741615341, 505.51345059938, 496.680499841968, 523.85146552596, 520.497844586953, 530.583751545313, 523.103749963948, 520.993058029398, 531.053494091408, 537.032370276925, 519.689889925313, 498.866103138905, 482.44590860203, 523.493458012576, 500.791431189388, 502.396981269487, 516.394191396702, 499.195831182491, 513.27286304897, 486.876099028481, 516.45121478274, 535.981676218488, 512.770496794549, 501.2725099936, 518.923205010033, 530.546080326144, 510.685512672065, 518.849107486517, 524.879609824059, 527.536930046236, 519.170950818001, 528.30256198452, 510.524840152776, 494.653933507364, 529.824749598459, 534.881055153808, 524.342334769195, 527.987195610942, 530.848815182256, 517.624764395027, 504.685855960815, 537.169407721605, 522.729136460478, 522.691926565822, 523.795930903843, 511.881193281417, 536.373474472796, 527.260831638857, 507.650301891256, 503.364768186523, 537.266168911285, 548.563740232843, 511.023046159036, 526.572781821738, 507.042954572247, 512.043540807215, 524.902328286464, 534.464831255787, 557.525530896372, 503.367193943192, 513.203022580131, 523.2448004114, 546.094321181189, 524.082214848003, 527.45232602992, 506.552416445696, 512.613362069133, 522.848907672799, 518.046603849688, 514.879393906348, 511.530615990422, 512.797806849624, 517.596135397189, 533.088715414278, 521.500614175848, 529.583382742557, 546.179815622923, 540.657379203401, 524.354981522248, 538.628094317886, 528.895050766766, 517.799006764664, 494.27344835302, 505.347464020671, 549.703974885012, 527.108690270438, 517.734996416206, 512.236161572233, 516.930703746494, 502.546694198231, 546.684544495244, 499.506154821268, 540.968083687569, 534.341829895645, 519.072282446512, 535.32132787751, 529.284058280045, 531.951583454853, 534.508840178881, 511.894412957386, 508.944691909549, 520.691879651824, 514.644416455568, 536.043186035819, 527.811374493437, 516.433865744999, 511.923114769871, 509.80538661974, 546.268760015381, 492.050835509345, 538.742785944517, 503.18115858918, 543.831577687085, 515.506500247559, 504.833456876701, 583.582566572576, 514.068084396517, 533.226202212612, 514.969622291275, 537.039668270645, 522.833302381304, 530.754066902389, 528.787256420568, 521.497235192999, 513.464924477779, 521.823148279386, 520.756999237189, 531.541483975721, 533.512536470412, 539.065621080751, 546.043666821753, 514.016918982747, 516.321605818424, 503.123708045895, 566.81863952711, 516.484562340053, 551.628531360213, 498.080679309466, 529.213969764267, 568.663305340485, 499.155392712003, 518.488050812173, 518.788768965051, 511.666239603317, 491.799416478925, 533.673819247229, 516.160075863603, 494.341544737321, 525.262812895074, 531.259276126793, 526.624222872287, 521.415026502644, 526.925503348682, 511.869546883416, 515.422206768387, 498.386541933149, 525.523312500914, 515.350818662353, 550.395941066234, 539.836739539699, 532.896129118884, 499.175243012537, 544.00491000603, 508.061886565547, 513.487429467005, 487.321012963267, 529.385513503599, 518.013293883872, 506.983594857758, 548.905219129612, 526.363024862018, 538.120208882503, 535.589177987742, 532.567733492148, 526.312488939339, 529.978138739409, 534.567464117027, 520.392306299187, 548.677496288757, 531.004797248154, 507.242116672397, 528.871659696766, 488.725341659446, 543.398785424487, 541.961698189576, 506.570910575493, 530.060980594571, 507.942282060693, 504.43629604894, 523.11519493547, 513.12031121021, 529.771092291124, 519.546046977863, 478.044776382462, 524.99579687672, 552.441463094333, 544.398568364569, 527.16435761071, 517.73279748298, 531.76864206883, 546.099065888791, 511.877376418679, 488.360823523249, 514.319800343986, 524.755698734276, 519.615832291593, 518.842309422913, 506.932914635427, 552.527658354419, 540.435541083998, 532.368206476684, 501.277493385329, 514.888617048771, 496.61129742243, 501.936561443167, 513.914683876298, 515.609520455281, 546.78963833354, 529.102309264657, 520.750976507966, 518.615607629465, 514.030178954814, 500.063195687608, 524.544829442789, 504.06757630242, 508.126277753586, 517.327844236118, 502.607114210426, 510.991537797079, 518.091979070541, 507.750560411546, 518.304236000656, 535.429669471071, 507.599783040165, 501.607347656463, 526.762354561231, 506.180018252367, 514.344214728708, 509.627767138028, 534.140627537247, 534.935742427703, 516.962602820786, 517.736658681847, 511.122457642583, 531.823004545575, 522.086087876619, 528.10241032071, 536.783471508872, 545.822716905047, 487.049791374261, 563.193710894325, 514.063261600013, 526.517565700482, 511.080983054828, 517.81598135634, 521.681702001413, 534.856702598997, 512.237202700175, 528.505845002058, 535.582190847485, 513.818034409614, 513.738093545021, 544.224950303064, 526.026170908387, 519.905656036333, 515.177054709879, 491.974665874197, 534.874638505091, 501.669006216932, 535.304344788628, 534.414174618789, 516.469466782205, 518.922389829404, 532.691786101352, 528.514461802014, 493.704749104838, 501.1823323578, 549.669539058999, 500.913161008577, 527.931940763855, 517.412709347644, 507.940519704833, 495.305343803797, 524.67671582581, 519.467874264995, 506.237473442756, 540.741406080553, 473.917607083925, 520.87572795884, 517.748957621419, 523.789899700724, 568.192309532858, 533.770698785048, 530.092449504961, 521.736671651593, 527.867204577678, 506.181084654437, 511.692072119575, 534.991316723643, 525.865905824606, 521.001583235854, 500.107187103933, 525.455125380642, 514.03265214269, 507.099988704204, 514.706524426189, 522.144349553854, 540.721310328437, 509.112307142648, 525.507111180092, 538.717613592843, 514.21701504673, 537.16720185928, 522.163846083393, 531.365641395149, 537.179726021902, 531.278102359402, 536.244665616281, 530.370690082897, 538.175456876367, 513.768843386897, 511.906244341937, 537.493479420946, 513.636972621592, 523.689577109242, 480.940748048312, 524.646172035001, 535.673130717619, 542.547776283197, 521.928111262895, 509.874212791045, 533.954694674831, 498.15050849332, 531.134628490082, 536.211445441926, 518.365209223407, 513.889569697227, 532.367720883447, 537.176317405515, 524.995974148003, 520.26497454724, 526.166731606745, 536.471179713454, 509.436291121274, 518.530095819852, 537.366259808729, 514.718542509492, 535.622209305935, 509.493601471196, 522.814322917366, 526.066756814576, 530.271087576025, 526.783729076599, 505.318389370816, 535.634312090185, 538.698526407357, 506.066343266176, 513.698015670737, 520.758333587265, 533.152982289069, 520.349794801062, 535.679929368898, 519.306256404789, 542.887440748807, 522.850211029873, 523.293713648249, 523.982536012695, 497.036325673877, 504.728924477757, 495.51844026587, 496.22028777217, 503.70064969505, 516.799955337351, 544.209140066215, 518.940373793946, 552.057959750529, 544.751750699475, 527.628262869884, 512.778676266538, 538.959303761126, 528.401424953593, 518.779109571134, 514.319885947646, 522.983362745476, 506.206958515649, 513.629719675674, 510.234743128191, 515.928892029419, 502.19538832476, 496.665186172552, 519.510257501766, 503.004338424703, 515.577305824612, 517.404088860024, 517.284743329415, 544.485901708623, 539.549260685939, 514.469109593968, 542.104794935048, 527.152054719661, 502.859688911064, 493.059577119856, 540.983521724759, 520.34129362749, 525.426312952813, 540.582315609546, 504.769001288663, 510.158807535908, 500.267442606945, 536.949200231101, 516.560716731006, 509.039260946431, 522.506632662451, 484.943395782565, 552.25781357023, 519.329981605807, 542.209465266477, 507.738908642696, 502.100141746796, 533.797201643821, 540.988905676941, 526.424498591011, 527.947801522198, 525.586627010185, 528.833519538377, 503.715188635976, 519.250377265612, 527.539365678405, 507.632504745832, 539.590429270338, 510.875700885403, 512.398041010941, 500.633218719409, 526.765527308241, 511.79199423084, 515.487088119405, 524.688112144545, 508.737309779889, 517.675503603973, 515.746503372042, 540.468781125006, 517.316520843136, 506.730160311273, 549.993327880843, 508.51484705255, 491.874332000296, 508.895708596805, 509.424031286981, 538.612694857624, 522.398723984288, 540.957526204071, 530.10051034615, 521.884695570495, 499.856688770286, 503.564546065266, 528.767409145107, 523.578679876627, 518.206617367903, 517.680988625927, 539.090381367004, 496.674657794894, 466.930038663902, 524.281957635204, 532.614985431846, 488.230398270664, 528.514832507835, 520.341824140484, 490.355476437002, 520.271379305846, 501.270180495391, 508.300294742231, 514.66620404957, 508.470301809876, 526.131918161572, 495.512177928903, 531.641792129737, 500.225926734902, 536.68428554571, 545.162366738964, 530.742173820754, 532.389257549182, 532.594812183151, 526.604058428182, 540.417450171903, 518.638641656554, 511.976027537936, 514.96677868638, 520.365756501928, 541.442938178247, 542.005628187135, 516.758596929853, 477.423314904345, 550.86714919593, 503.456642935315, 511.097884988462, 518.071872658844, 512.518074286794, 516.108527610461, 532.643681711504, 506.988910192404, 505.027936376371, 523.517874871887, 521.876900203372, 550.693927826977, 494.947899940327, 504.837522729982, 524.443432606318, 520.257410834713, 520.585846238847, 524.844304986862, 548.186181966411, 496.395177788735, 537.017630773145, 513.108997653805, 551.852361876948, 535.174626759479, 508.221942985713, 532.805451653039, 494.044130558778, 529.387692413886, 533.989373712379, 533.980938459638, 552.046388758693, 545.898243261164, 535.591456845896, 524.074533187133, 526.666594108354, 538.152019912169, 525.770345699236, 490.549445625428, 498.457179880028, 539.445170616186, 527.616885921091, 513.509550506973, 535.124981724461, 501.627214203075, 535.061339654725, 535.482529253243, 505.564967166108, 546.079980265989, 514.442379622569, 564.214387291078, 554.297789445964, 498.941174940061, 501.369516079516, 554.425884088844, 515.245729531169, 517.344267029904, 514.870563782074, 507.309383701724, 532.988184553455, 525.676267947825, 524.523877710193, 554.698084892183, 561.48344251555, 523.674527320393, 519.947798611082, 525.424215093271, 523.469357803918, 516.358608782761, 529.415279282192, 527.988871815823, 528.40024968558, 524.359926170746, 507.516270410337, 539.522887115277, 517.944574633382, 544.060365839066, 500.371827387825, 555.01861569024, 507.186157784745, 518.267499477947, 498.178787098714, 536.173897227141, 535.501548362057, 533.785443277747, 524.5581693929, 497.808293494991, 529.150508446528, 535.544898216354, 482.882529841256, 520.625848765199, 527.272398862666, 483.869420150895, 514.700710561701, 546.476111769201, 535.647489974566, 507.170551936342, 524.391670206381, 533.647607641579, 512.315098780741, 498.666437319745, 525.901700621024, 517.967729340566, 492.294502261821, 525.14682944808, 512.378240106684, 549.365753562526, 532.281815277581, 529.590396740673, 526.045878920006, 504.676816278094, 521.605387789619, 513.79761354403, 519.582615999705, 527.64332275928, 529.390063547033, 524.663862720197, 498.59499025997, 535.525017147806, 527.449248641855, 545.88800870067, 465.673780511309, 566.107006333853, 524.370038979217, 536.614063167305, 533.84061154543, 502.743652547739, 559.232858166682, 526.256907006547, 519.952461586267, 492.031253136797, 524.488804013263, 498.422362825459, 517.460484203277, 528.386910615274, 501.310204950185, 556.710029853315, 540.469220603483, 517.872276195716, 515.758148323901, 520.210432611064, 530.495258184565, 500.900123528605, 518.610084209771, 539.75143401788, 507.042638014953, 533.240219335684, 556.614768409446, 552.26157461752, 528.944025326575, 507.419830336502, 518.260728136046, 503.373763711269, 526.94167024586, 523.702137461288, 540.288192829385, 515.443632880802, 532.345256306379, 531.303613394196, 516.701224801037, 520.358426876145, 505.759189772032, 516.890521184054, 510.015505519019, 512.073005732133, 501.339988535729, 529.881673957779, 530.41622527759, 535.239182722959, 534.441971980722, 520.301643439192, 517.644843170319, 506.786767639451, 514.810022006631, 531.655920396688, 508.201879495558, 492.612762185485, 523.134654921654, 518.45673100757, 519.249837940243, 512.786797229289, 532.383887664615, 514.426731404693, 538.584085064672, 498.375530128673, 548.899501237954, 547.204145044812, 496.56168058047, 544.488248774767, 494.41486377258, 502.627112198807, 520.011609785121, 529.980472616402, 532.545720572838, 504.629819916266, 527.084888539336, 500.592361484217, 516.31493296133, 528.678976907657, 510.569636925848, 528.888441111659, 542.140102340995, 539.597357104789, 530.42308641859, 529.197058719477, 547.232140925544, 462.241595686437, 527.727384117412, 527.354996279332, 541.507978616124, 506.85196483206, 512.84186425479, 529.641754540321, 526.083971919618, 519.046966554481, 529.566361922723, 515.124274145257, 554.314226250467, 507.149786682812, 528.896700262516, 510.696202354508, 513.082907541081, 527.064697641581, 537.363140881653, 506.24310658556, 529.354296670373, 535.019360060773, 524.118493650924, 524.184654731684, 523.722294029796, 508.632513635192, 537.232205135594, 542.319640197756, 526.613744788888, 501.238895634714, 539.430397066175, 488.762870209632, 495.182806706983, 524.421690920762, 524.524710007447, 521.698494584669, 501.943388567431, 530.298786460894, 537.589464933502, 509.222387426491, 515.654187749056, 525.972416955462, 545.541214010666, 493.21488936928, 487.288849638099, 480.25189102867, 556.069765999879, 522.228832615245, 519.164135054776, 528.231079356435, 531.950975448106, 514.719808401937, 563.357140447962, 514.03922061754, 530.339918869141, 517.263798385538, 492.994435542717, 514.377777843615, 513.680829379806, 512.872513517135, 488.076200319652, 522.899932916047, 531.034864403116, 553.690172932303, 521.259310675146, 539.573382128278, 537.665515440671, 540.607067361721, 536.191189887902, 501.179306158308, 547.933687958296, 521.578509830134, 536.016498839316, 505.329638864608, 534.570291639217, 508.984661682373, 547.899160442026, 529.3653314038, 517.827602016184, 503.826017812259, 530.767645430972, 529.776926427821, 503.272232569906, 521.986908821242, 516.768310745853, 528.869544939051, 512.083331151399, 517.845673375487, 516.947845047135, 498.032004650781, 523.454460540958, 523.168268407704, 509.399644907812, 514.470918390239, 496.563432601298, 533.541530099661, 524.747639327804, 520.848534284157, 552.694543424848, 524.115638775921, 529.791322578354, 564.888318701522, 529.491340170699, 504.627288901407, 507.295508018096, 519.855887841639, 530.735919148519, 543.034260533978, 557.178771508657, 495.909414546232, 535.773011537112, 510.961428246722, 527.944759332732, 520.9432799231, 530.235605183666, 520.226419155837, 527.455280398771, 530.488399954989, 523.422216849134, 537.998718276177, 516.638916542176, 506.37357872398, 492.089424867843, 543.354373808675, 534.586066307612, 488.376012259628, 519.652249068042, 516.38481734877, 502.038823994262, 526.835551758612, 512.22079700856, 535.669745642619, 513.422409904155, 537.542845405386, 507.72636644541, 506.221177833863, 535.043672351069, 513.238394081987, 541.387019076884, 529.634452778543, 507.418828636424, 531.511257550336, 502.940326105207, 532.15443793936, 536.865689888559, 515.307863149588, 537.072191720642, 536.432102100218, 539.58014255866, 521.162116576112, 533.02846593651, 527.953940443892, 509.819145667983, 507.578289046305, 517.795737934395, 502.695540991816, 502.926073148912, 525.981886424775, 535.398504210424, 515.112853038901, 502.316075213894, 540.659944095876, 522.143908106246, 500.794997770624, 530.439490619445, 517.662174320828, 510.27213138402, 544.448832521169, 521.830697774335, 527.000778680852, 516.894366236053, 496.291682852724, 511.024317865533, 533.758249865426, 537.662827398102, 532.392115727171, 535.551793789382, 506.532655568053, 529.102562666867, 528.267816734362, 521.302242068847, 530.146083689491, 509.78459935879, 536.349114804602, 537.650962750347, 559.069065004531, 501.61417846355, 546.72775284331, 543.965228294207, 526.650290606809, 511.446601570935, 530.84095025655, 521.233742067689, 518.531712430771, 533.529591223414, 508.680618488318, 509.5965418351, 533.095285044447, 511.130999114787, 534.911301858509, 513.209321267068, 534.258178977022, 502.508544261404, 529.793193301033, 514.873236119261, 501.250356840889, 522.748447718655, 539.921421301828, 551.319654835692, 517.336887304091, 522.11431036921, 523.78575523036, 519.898860369133, 545.866537131023, 509.62857147467, 543.067542576477, 549.940132213985, 506.317494451317, 508.147149516449, 534.052842586633, 492.007916504386, 513.961338809151, 552.86033787398, 538.410332113597, 504.544569902597, 530.303656880723, 531.830931862771, 528.712190533271, 508.53075565728, 486.970606970099, 502.873978957885, 529.012968356048, 497.108294502547, 511.734229079162, 533.581887482293, 515.840611457622, 506.706804755249, 553.431461599111, 514.015226348073, 527.528057013291, 477.620911238585, 508.592607317406, 510.793380464237, 510.252458821072, 538.773479150098, 544.939469146719, 527.765134066094, 540.187480403465, 516.019420149698, 512.194019223568, 501.923918500026, 497.99853905906, 513.025005771723, 522.390463689341, 520.035196058271, 502.908858899891, 516.512652390772, 531.591004032576, 526.385409771259, 550.659807665148, 525.188269951593, 514.629061966703, 538.226258921551, 527.56310578715, 517.253075093087, 505.932377382376, 515.950296776917, 504.464950776232, 536.009385196151, 506.701227312727, 529.054742623825, 528.365155101095, 525.081903529179, 485.840078038734, 497.667154220816, 548.801174824362, 540.547631192399, 564.037127026873, 534.936731892157, 518.132226468191, 521.978431844694, 521.492913122664, 524.093303483496, 533.184746733152, 509.846588242428, 524.201147299598, 536.2520194846, 508.980654631515, 512.729591146231, 539.503347926621, 509.307362241922, 520.682576186556, 532.727276788717, 514.035395022508, 514.368500817348, 528.31976036592, 530.692296687857, 518.921783206296, 546.651227898314, 498.925589882916, 517.997920585945, 555.238932409102, 554.591897226013, 522.151073741543, 488.192356041996, 508.439323275852, 494.175084754534, 531.765931072344, 523.957034038036, 507.125536737374, 511.480154611473, 498.080975810678, 506.453027812174, 525.112719342594, 528.572341889096, 550.988682863001, 512.734384772554, 498.260582020558, 537.291306559901, 497.116214440069, 518.497965420497, 533.890234366623, 542.480124629687, 532.82072089771, 536.975360724368, 531.69792551149, 530.506906828636, 526.725075670064, 499.52619997581, 508.490482867339, 524.275305397137, 530.692864283333, 496.764656549245, 524.090828965701, 501.025487618695, 509.434750929354, 516.11724607587, 536.664789545472, 542.313031442664, 513.712656726086, 546.650124541048, 542.743751956637, 515.465774941827, 538.870113809064, 534.719078845769, 495.316763746206, 503.230814068753, 534.937859145727, 515.512757943996, 501.020899167245, 522.249425208958, 547.775324653044, 556.346598694044, 552.608218554145, 537.651259893738, 508.423530534416, 516.003312770418, 548.722044206597, 499.062396758619, 533.582744131335, 520.247950257135, 511.318409663633, 506.844431964129, 537.42224831466, 552.041816865413, 506.711560430761, 526.797091520353, 496.177537991526, 505.710986578467, 529.340562261739, 516.430270263565, 524.109227331441, 504.225030156796, 524.515379266161, 497.979758295638, 517.881227163128, 553.269297322374, 497.57117259966, 506.522709207238, 510.226667787769, 558.62834668054, 521.125950765356, 518.188307717562, 553.837936845558, 538.528025510346, 500.578536779387, 541.276127480632, 535.835533406026, 547.193304366425, 524.656913470386, 516.049555896186, 497.028059138859, 497.606415126601, 523.511188029714, 523.865396164316, 551.556680723755, 537.569582451756, 519.438204403254, 507.657146751239, 527.492437018287, 510.342901169751, 520.14245764016, 553.657820855442, 543.299163838798, 531.639489173731, 513.331745049693, 517.315009912612, 516.057305293822, 501.14506137927, 536.899610702444, 506.654928546839, 527.140940822144, 491.350940389839, 505.61187816545, 514.064200558981, 540.067872740852, 543.38940326946, 545.589148569368, 511.495220096259, 532.971048188528, 532.822042238985, 517.591448445532, 491.035039578688, 499.426551231526, 502.057890813606, 510.037327005259, 511.190523118486, 543.777477298958, 516.694182435805, 515.547749240131, 524.841627800846, 496.25476080375, 506.519804477964, 519.370348704533, 522.177806393259, 524.258768283485, 524.979939122159, 531.69671511646, 522.521675170073, 488.966841408396, 528.714230755661, 517.852007946274, 516.609060252364, 536.897689688576, 517.849164348969, 516.742574590412, 514.568636634418, 518.750236685022, 509.748151759937, 528.828689438559, 516.360947318892, 524.352824187177, 547.36509233614, 556.16398390945, 523.604639796682, 553.352329121545, 534.672171314754, 510.905990308209, 536.880507801772, 533.022026506249, 498.294868161912, 540.946572755399, 558.121021909645, 503.978720171335, 522.440797808855, 520.19298987404, 491.421968372675, 518.190863784115, 520.86856694815, 527.353754029539, 525.571655257233, 486.865373864896, 532.228646412593, 489.440798060727, 514.618228086529, 514.314777566383, 495.441725992253, 523.688594803861, 515.92680393635, 539.892710440847, 520.933854637394, 500.351534477866, 534.194597714677, 528.111319055327, 516.341850696841, 483.51657440561, 515.243437782704, 498.602152179046, 521.621146861097, 504.850586708952, 505.175721898441, 529.180325974582, 502.606259658407, 519.17742725747, 507.454061332166, 510.432237639031, 526.641551748337, 527.667423430597, 489.630315578291, 538.177477754956, 534.391702887497, 526.250638443627, 542.412894392275, 540.874325681277, 547.317480445451, 566.653421256024, 524.65837110041, 530.75047838281, 526.524559487744, 512.170938319092, 528.172964061255, 507.475546355968, 468.316784243682, 516.427747327412, 491.072594852002, 546.244137042135, 518.42777174353, 534.878031437314, 503.98289241409, 547.484361409131, 504.685284125782, 509.682311960988, 489.107468307684, 464.84459754704, 518.946939351697, 523.636835835625, 510.630886398679, 531.861765386645, 523.353096716668, 512.420247627272, 525.730964792859, 524.49391235547, 544.780405987141, 501.712675676284, 533.897086309594, 528.868774117465, 539.738326298225, 516.608956640421, 525.428945100144, 517.320337901103, 524.251150839017, 538.010803720588, 501.463869642269, 497.364696907557, 482.447357510469, 537.362905272636, 562.216051065123, 512.703495655846, 544.885898893307, 504.557002548343, 538.122709130911, 528.332085120472, 515.617937374186, 515.29260424941, 561.148142898035, 501.682267291615, 508.173115735838, 552.87281459309, 516.204976216061, 503.248287515454, 519.583632300006, 502.457113467284, 509.215044085308, 576.417841061342, 515.764269915433, 513.645356654273, 512.271160598334, 513.207144546641, 523.071605455709, 520.312267325335, 500.978619723325, 526.553184976134, 518.089008701645, 500.001490634668, 517.818132475266, 498.538111660951, 546.900520890652, 504.314803494119, 508.837394060773, 541.283618058317, 526.311045122912, 540.524267783179, 503.170635815381, 490.811265205753, 518.808245691205, 523.33443386033, 543.688765680766, 547.681440253751, 546.405063570132, 511.537319583903, 527.559470947787, 520.237950807812, 540.297673967285, 512.392632054788, 542.486305094498, 497.981936420432, 515.87625690835, 529.55754759384, 510.756568262711, 499.679035342205, 506.725816752813, 517.555825525538, 548.306889429703, 542.08119682598, 491.532269124722, 527.097658552875, 524.431846584878, 522.964598736087, 535.513594171829, 531.406280038283, 505.811457213705, 526.347169565293, 521.109402044273, 533.638548535002, 518.213264882971, 547.908898857204, 517.903782801858, 516.882642926084, 541.962272901203, 536.035697032804, 526.072227429596, 487.795269550178, 528.191119332045, 536.09500776475, 545.571741532665, 526.481203571304, 506.120276766315, 528.974835126123, 537.084692909612, 509.859180554164, 557.501812488418, 520.216654840159, 540.553806157307, 495.350900519558, 504.004388640343, 550.70091183698, 532.226550033317, 516.514063327146, 504.733174111897, 512.02225979683, 531.171732799823, 487.439165143565, 554.070912991838, 556.676690442893, 481.936909754446, 525.782596617383, 535.974704889608, 542.759200477325, 518.253977523309, 526.832699147865, 536.080314671702, 520.337942436554, 531.866042600837, 533.820415135486, 501.402708093662, 518.739397926136, 527.027287353425, 516.902778491347, 522.556820548538, 504.962536951892, 497.430326770059, 520.793616720449, 534.957276961143, 514.350274341479, 533.711140747571, 510.511485219067, 549.435348709925, 521.094055111955, 508.108712223032, 525.592895649683, 543.009504928498, 509.340041280427, 522.87488209723, 537.534755407989, 526.386729150493, 523.762636977816, 530.822867705716, 538.544237663939, 541.881188346966, 522.372416722825, 524.27963380138, 530.537544393491, 514.693469977354, 517.277085144186, 537.582089045003, 501.367320591468, 515.94400669606, 529.817944875078, 510.91877604528, 523.871736505414, 553.574982475426, 515.494186186289, 544.412281563828, 524.446567563425, 544.13296628662, 533.300755790326, 524.337231674893, 524.571871554844, 524.487392918948, 544.929886936962, 494.075099061081, 517.439021295138, 510.016731700951, 517.369921522851, 495.735225001444, 496.739699322832, 517.942568703866, 508.091090925458, 530.527818670479, 535.353717984823, 510.8911443814, 519.104615577624, 507.368041961193, 513.02679178802, 520.059548658212, 538.073730911766, 529.912610311221, 479.873047844668, 553.265372034499, 529.086375344401, 542.241493300519, 555.354677331784, 510.156652110261, 498.202534615692, 500.580780087963, 506.404209870494, 524.464259908019, 522.450975368586, 526.874264249047, 506.053949756065, 510.219899040357, 523.764440855541, 536.756907117295, 514.283089764947, 530.166141799562, 507.822268714369, 516.183599700786, 519.507782307185, 508.002161628599, 525.060932626676, 556.243276736597, 518.917665989002, 525.938355799682, 541.937071026779, 510.270208363655, 556.789702274856, 519.995222304754, 525.937376022423, 517.792545315892, 529.116901857334, 506.911786120874, 535.782330307752, 517.351635584004, 513.230595376121, 531.808739251698, 508.988977607622, 526.6170178632, 544.609433752348, 497.747540460149, 488.944598687855, 496.551427798812, 520.961684561136, 510.29652258729, 527.250282372324, 516.480051151717, 520.971124714965, 512.511943440414, 521.566785094279, 529.690131767989, 505.003761765664, 520.288621352528, 511.314162782612, 520.645980046267, 521.846779966985, 542.256293073885, 538.766470034252, 535.675837829428, 509.479651626693, 515.743658769342, 514.681610195816, 541.355989253081, 527.971554365544, 494.672175313865, 550.951809364182, 518.822716507201, 524.569628338356, 557.617272512598, 535.394362902718, 504.121229926479, 532.641467295612, 527.760640483102, 494.798682490328, 519.797797957083, 518.422284631689, 539.213022147146, 531.849845148236, 519.345876826795, 527.581413860327, 536.363809662613, 521.628843771871, 529.224426708784, 560.276887111669, 526.959535145159, 505.411553382335, 538.983945035102, 515.002184478484, 515.523447193579, 529.798877595287, 521.72679717689, 540.214299974871, 515.960475029803, 515.940255118971, 522.976752508132, 508.670779691343, 509.135498910223, 506.594826427206, 518.472552422188, 539.159318540895, 507.967974442613, 512.168031305587, 521.643850674739, 499.189732295643, 515.678485967075, 532.777176082485, 528.484765078079, 515.48960262507, 512.252018590482, 499.619158622369, 516.492735940052, 503.813464542854, 547.821724350296, 539.316538104963, 561.334311731388, 533.475564466162, 497.555437240148, 534.623439638836, 517.145783853806, 504.452083563675, 528.409347239474, 542.406085370705, 508.345371236594, 505.740169803724, 534.743597986418, 525.640462350468, 541.359696906003, 523.429785788862, 523.712701132145, 532.821807789994, 520.178386349112, 542.407043324668, 511.575343945492, 544.655566614379, 529.376289280097, 520.145603899427, 490.168397576274, 515.959172232359, 535.553158464999, 528.877075917443, 498.564097565511, 524.856417294903, 519.74898515047, 501.863740501838, 505.966833818036, 508.21915950734, 534.961244031961, 514.602458934628, 531.935545569181, 535.5556126458, 506.34745083706, 528.89478730856, 531.44694951333, 531.482460239734, 494.733036312346, 510.333313885058, 549.452942341725, 522.917062006444, 502.684865312767, 521.763381596577, 527.513957909539, 549.482737118735, 535.639104926715, 491.509356396509, 524.426323913782, 534.265599022185, 519.08130188293, 527.645583553141, 509.919555062552, 517.264415762695, 513.260192641667, 542.961141229924, 523.560396614881, 540.474921411459, 521.519586276146, 537.604063235096, 510.665904911669, 539.138643531246, 500.594721381009, 529.442407120903, 522.453746814654, 529.288493862744, 546.057761875009, 503.083709932647, 507.182760441502, 524.126207634558, 540.695497141839, 503.064187279209, 512.998391441949, 501.733520689605, 518.778326130358, 528.44136924351, 538.369412745715, 514.070405734479, 537.42163454317, 506.14508911553, 497.822733285466, 534.035606206899, 490.46568539298, 525.559297589242, 530.452512713125, 518.973551050514, 505.014609689269, 521.267593105932, 527.397944044975, 530.080672968684, 526.436195002109, 495.925452184503, 497.361734190814, 530.673742390057, 492.812991335091, 532.290853518751, 536.095776531802, 521.798013068228, 520.332290792327, 504.523534176097, 530.004547983439, 506.926274176677, 505.379220781526, 545.289029113985, 516.12717244122, 512.068067054483, 505.713118619497, 559.224189150722, 521.937112804487, 548.721964701762, 515.127896714341, 506.505077222559, 518.550770422671, 527.790128211206, 500.936793427232, 509.276325418705, 511.643868114873, 523.261539208597, 506.491942078127, 541.025937342626, 499.176873847232, 517.856205325355, 487.270901759818, 537.514873312538, 523.551107314623, 527.265580699613, 528.3047136231, 513.185778476735, 517.022836690957, 529.006578639147, 509.18133824677, 524.381624768249, 526.679532346329, 534.586946050524, 504.893991281221, 531.942532327691, 497.822546070091, 512.357977583487, 478.373244415659, 519.833970455393, 504.643574502253, 509.116197183277, 533.505484271767, 490.186994503236, 517.241891603739, 518.764400726149, 519.029333646968, 548.147655104102, 516.05366977119, 522.65836701341, 552.533112210367, 540.300268116366, 549.08801228143, 502.445538715157, 524.877445831442, 521.592622229995, 498.530664291777, 527.095499033872, 526.543335935459, 548.812102963603, 555.915482622888, 507.86440802868, 493.056978962236, 514.824479493052, 555.087100260205, 546.344661145518, 490.090606651991, 506.894324140511, 515.715840996108, 500.488204617482, 526.548183826391, 527.736239575256, 541.620952061312, 532.016005325796, 535.13349932139, 521.438756347845, 524.316544802563, 516.089497397788, 518.635386696043, 520.443895035211, 512.042799281636, 526.97636810534, 478.837082190689, 530.199197910274, 488.172361489855, 526.155819475268, 552.586818334723, 514.159510774566, 518.451574211136, 542.714440467165, 482.096436035832, 552.187187510757, 504.93070537476, 515.228852910265, 509.24242728712, 524.608596200771, 528.083258150954, 550.275994391986, 554.452299717891, 526.846273438499, 523.875844705358, 521.853321720234, 523.694094327466, 532.508249016968, 505.094617298796, 498.775166821803, 556.175625112724, 496.90355708681, 512.952591223813, 524.644016936032, 511.674405970366, 490.413856861881, 524.61463924071, 521.669986115574, 527.897894981535, 529.549675699225, 540.490677558487, 548.923035933815, 504.811611504764, 530.044970830174, 474.403415791814, 522.898004089809, 500.275975989495, 548.616340356825, 523.456911379373, 541.514588246399, 527.628536217108, 521.760915391216, 534.570906203632, 551.242125813521, 510.211449940728, 533.689732715033, 521.921687439744, 502.165931335489, 541.499422937333, 523.66319805038, 528.5329049818, 504.686578174508, 518.462094095045, 487.204628477183, 520.982609175388, 521.825480462153, 522.269947508452, 523.366791246258, 506.041335607056, 564.34026816575, 556.740317349835, 515.86062873749, 497.56503120382, 500.855878232041, 545.301159324087, 500.754347348827, 543.960415779189, 538.169644928517, 516.11530144711, 544.36940366975, 521.705061389049, 543.145602605221, 507.795762972578, 526.224769734765, 531.533661899075, 524.474449386612, 518.24905868261, 523.70077179284, 511.539255539106, 514.044748257378, 525.530159849858, 524.805295301072, 532.081772089752, 527.119800938009, 514.066161521943, 515.596081253084, 506.071087714376, 498.888586313427, 524.930950708923, 512.950832375351, 537.696009323788, 512.988815589817, 517.307204966353, 506.761589309004, 518.310809626586, 519.911254785032, 517.629706798082, 529.369061088929, 502.289350384168, 547.174731127786, 533.504133161754, 520.040104898698, 528.768989724164, 507.11555466532, 512.409541730481, 557.388193744623, 536.471509762553, 501.701808651659, 512.05900357703, 520.171098884189, 520.40681367242, 494.740153974126, 535.329661110381, 508.511276048715, 523.626848551122, 536.645693006003, 499.563407258537, 509.154867442516, 526.703193864379, 522.740968824289, 513.552006758457, 526.572443002929, 544.222357602611, 492.628331576899, 517.526083864322, 516.373008360731, 514.152742114502, 536.058064748508, 506.61432722776, 519.286127893099, 473.726846695834, 493.963869525513, 516.40841365975, 530.186762208058, 543.954112223097, 511.861728105951, 507.630374567919, 495.798662664437, 519.66955143878, 506.796695310615, 528.224533896544, 516.061620332282, 559.515286088921, 527.438121550904, 514.530543436744, 545.232187945506, 495.32882563701, 509.344622598487, 500.223877199463, 520.55050179145, 520.046993224618, 538.43738047976, 546.242545152873, 513.481726576977, 519.629464675817, 514.413201621451, 508.152179576941, 528.352578312335, 531.472022301117, 536.500507135265, 496.993493744918, 516.106691555476, 531.195225062564, 517.21445975172, 513.306400431822, 523.497363171263, 515.052648516965, 516.804146099448, 565.436532521973, 512.469854437249, 518.170232459028, 511.748052889111, 558.542206421257, 524.190289657315, 507.014881910301, 509.089191007457, 525.883335674051, 552.501908399119, 513.876485261543, 518.909531865396, 528.73672596079, 506.664167286362, 521.023103857194, 537.030605388251, 518.788569037302, 497.224252060257, 515.248918040755, 489.302919196031, 525.806205312603, 502.289588308933, 539.446325813411, 504.770475115414, 504.158004493857, 524.872355012118, 536.067628315424, 546.247211301435, 530.532518203153, 532.377921787434, 545.555129895713, 534.678902941501, 526.516166502406, 544.491047630183, 528.475567280596, 530.74830228964, 504.89040267715, 556.168488752843, 519.4179739771, 524.322559112948, 538.303136961484, 506.499917337175, 528.017456321311, 521.230886631656, 508.899311938111, 525.48344146417, 543.367081013274, 517.43795060517, 523.759931672407, 523.724799686334, 507.961515399119, 503.02797783762, 501.337343722372, 523.934680738996, 493.339932156729, 505.254177302726, 564.008486631167, 524.476810177297, 520.722001279942, 478.315335381047, 506.770541476194, 527.631598096245, 511.698772197203, 510.552195444599, 514.910308741622, 519.898586404194, 527.204715110814, 533.386086873682, 531.377384052493, 525.942399309773, 531.742023538191, 520.343999160232, 522.43015929594, 535.255407174068, 530.079267299076, 519.077873356336, 490.78345557556, 520.506848254875, 525.588234656516, 516.539323191312, 532.167866317339, 525.54796087124, 534.483229129267, 506.5243204004, 522.920753995426, 524.266273151599, 546.43072033522, 528.015699435707, 538.636921359177, 535.934596601017, 499.001716653785, 521.564799777901, 531.471076490159, 517.124991928806, 525.958959624964, 546.39422475385, 516.879992227414, 531.030565594483, 518.247016980912, 482.554062260413, 497.094043526355, 504.280375773273, 540.749383530186, 542.670994855894, 500.914934318449, 525.163765973152, 481.335161186297, 524.927496479442, 521.752172934696, 489.698877124967, 508.559127634942, 508.643555764575, 510.896322846412, 519.087317397487, 536.230526752151, 522.685482129573, 494.649559438308, 534.158389467129, 537.737944540799, 506.163947546661, 541.39611037858, 546.133291358539, 527.999951818608, 518.581443780961, 544.801408042622, 516.278810407338, 518.44567692513, 509.006760878747, 496.04657229418, 542.577468585083, 515.513786284275, 510.44136328565, 532.552387482582, 507.556864343047, 540.458684176854, 519.204047573796, 500.700142137106, 534.853258028445, 536.008946996417, 514.57960651862, 524.167992505345, 525.583736040281, 537.979588037983, 516.553979096151, 540.503371644982, 569.483721685523, 499.799852280522, 497.932613643243, 528.33100709287, 538.522100030643, 535.926519632463, 516.057594541995, 546.470079411869, 531.634357976812, 500.87653825413, 528.018501171834, 543.987032645144, 494.122300026634, 540.164254881231, 524.900654919579, 493.985687973802, 542.301744602949, 526.986527984441, 532.190364853923, 511.59962694282, 522.167574778642, 522.049826897624, 523.566989326381, 492.912217450781, 540.266785608753, 507.942626355675, 531.142966321618, 513.46662815384, 503.282840759632, 520.521792493019, 529.245907297378, 521.756247022783, 519.055311067455, 518.324227461936, 522.186380993661, 502.497978532723, 513.746626623719, 523.296481094235, 538.150728012987, 544.054524045944, 518.347520834839, 528.635982546247, 522.364302831103, 551.844405493525, 516.447778393372, 534.180804070315, 508.352952255504, 533.184362486973, 500.450765353733, 496.675524783702, 539.06955312649, 534.022944281982, 495.579046024495, 497.209321238778, 520.226397940428, 529.92276932235, 520.544936001591, 517.417107392507, 545.739616683521, 544.036467072002, 500.641211948297, 513.463535222881, 515.923094318535, 520.006735371306, 522.373238097737, 522.240719269914, 513.282193893857, 537.985976128671, 526.792482788229, 531.081184538271, 512.728998128645, 515.085934064448, 523.137612904864, 510.776023144476, 523.81107788146, 537.06498115802, 516.532529634785, 543.771368961674, 556.913360219881, 552.412923499764, 531.635179174655, 514.265054138688, 537.654426412088, 537.809995604042, 525.133691908464, 527.362790952934, 526.639058236769, 552.676773689522, 512.202372058049, 538.835377785258, 509.437043550837, 528.243709567251, 497.335633164926, 490.424320739519, 532.252284426152, 498.258327411354, 508.557790798884, 529.535292368733, 524.167656605265, 507.645513481428, 489.005769424113, 538.021591245707, 518.813574169281, 537.824079137626, 502.30101496787, 490.590592977434, 535.6333105502, 510.760134611487, 510.306645609267, 529.069572399174, 546.036811613613, 539.123909406519, 508.675217655878, 526.683003491955, 524.952385428566, 508.701179925786, 526.710508937502, 477.832071307038, 510.445835890334, 528.183391239826, 506.069640732196, 544.87770020794, 523.283954158248, 493.810477082495, 511.746259418998, 532.122635943697, 523.656809818284, 522.4826168746, 531.487932953533, 505.652226814284, 493.798857606335, 529.23408900196, 543.65230209848, 522.265703973997, 534.29552492931, 521.840422583099, 518.654315531026, 494.91677172886, 503.827392771754, 508.709459702956, 508.583788310025, 534.551977762814, 519.294982359469, 525.410121562231, 518.586277916717, 521.884529707754, 517.5073319437, 505.975422106871, 503.711745962483, 494.578098214003, 498.517629013485, 511.840899585369, 513.963486751183, 518.367422354829, 509.910000757265, 513.701502024594, 549.99349946017, 545.195923053734, 530.432115523789, 500.046154088563, 488.236332530383, 519.398842850491, 541.607338604289, 535.865993701015, 518.869144223961, 502.169488420123, 488.861836258029, 526.020877290413, 544.50060098125, 533.808241219235, 527.005733172731, 531.535033801744, 542.703844311133, 536.139224283604, 523.881361459472, 535.127871406659, 518.558025817239, 517.279714686017, 495.654380929682, 511.390005552263, 538.024029481665, 526.684244839377, 537.915266004204, 515.642981658078, 535.0818980818, 507.939169277916, 515.118243241464, 521.948314250289, 498.463211944613, 511.473525089424, 517.509049412902, 511.639108051348, 521.496574246747, 518.293270457822, 519.172094289916, 507.093302786872, 541.214056066597, 521.023838992593, 507.946910571565, 529.707050115674, 545.489220707602, 511.471475405834, 530.869299761437, 535.618120460442, 507.660866055114, 528.229065284815, 528.011053645676, 537.369683402069, 525.718087143369, 528.031252669095, 486.734632477241, 533.010738462027, 508.752538760929, 536.909575965347, 531.281761659103, 526.473839314937, 521.83827556615, 523.342802854087, 537.809533824163, 558.935518996584, 553.921247553613, 524.895819958668, 538.895431046207, 541.705629724127, 537.130570481387, 536.760395383507, 500.602356749357, 520.467987798659, 499.011714994147, 535.633956612451, 543.82023242403, 521.778031105575, 505.779344494988, 522.609765403734, 540.10584459533, 528.798644044639, 534.98134555591, 494.474553577594, 576.7852150389, 521.620135090943, 532.085776086978, 572.079817635712, 538.634603934594, 531.856110969971, 514.277215594211, 549.13635360271, 496.960712972485, 518.901358327551, 550.909577850031, 508.079884616669, 523.21618789851, 535.186945966847, 514.152626592865, 527.20793529455, 510.612771530584, 537.100827854974, 512.36483254557, 506.946107222618, 499.880700207634, 516.227649051561, 548.604731632979, 543.226721052466, 539.113660281164, 519.646672518692, 515.743962677835, 521.967680173973, 523.351409671025, 536.065368934996, 520.123748054045, 535.520388903172, 537.933779000799, 510.139496595222, 516.681751788061, 534.691733909117, 499.267776787737, 507.505252317175, 543.220390896826, 526.88754590857, 503.266007913731, 493.512032018283, 549.166085007084, 509.742432449893, 528.329046979293, 522.279717065206, 512.965934818485, 500.65345644505, 514.195814635649, 512.28781382416, 524.117205565164, 518.320720346972, 518.689845811387, 511.962861704921, 513.756014804238, 518.895809320149, 509.578569944221, 536.869027974782, 511.511361681414, 519.177085052617, 507.651984798992, 488.975223877531, 543.996152036624, 535.878504787377, 528.902775070182, 504.826328253996, 552.721858034577, 504.512675676445, 495.522505763996, 505.85947241822, 525.547703569528, 554.896021850179, 516.126857963617, 534.51822873956, 507.818447977267, 488.337603828512, 505.622734066276, 531.436841031954, 509.96745532299, 509.753930188148, 517.314589075119, 507.026231538285, 511.551589872858, 501.814740446192, 515.474908421547, 505.376308001521, 523.560654297743, 523.636255399206, 553.142033476339, 539.300129421805, 543.645638767185, 498.063244034123, 521.248690656128, 528.491221469173, 538.535886179016, 505.984143396767, 513.170846799002, 537.789806772687, 499.872334277476, 489.569928164003, 490.047573180845, 531.129947327835, 499.909244970276, 527.039178868933, 551.579247479282, 543.826523357457, 493.762159688369, 542.846334681122, 538.421814456202, 505.191731255169, 505.16599500137, 487.173710779855, 525.151993719192, 545.988675129175, 513.116172965843, 516.735165307301, 521.650863212353, 535.354430428317, 479.133992410337, 522.408537910482, 519.02433070428, 516.649309693047, 490.407836666217, 517.268947956714, 507.815335966206, 525.908894849012, 535.280867102427, 524.470417124681, 510.690350799297, 544.252148418844, 498.877198854726, 509.15702496279, 499.06930830651, 539.602030567351, 469.432037270986, 553.273261534862, 504.171838076696, 537.776895622886, 524.605837549064, 531.71566639275, 520.598880564384, 518.387337754436, 513.821525661094, 507.973966901926, 500.976109864499, 505.152027624013, 534.980556983739, 531.010932888082, 519.548355440148, 514.553857883167, 522.564775897811, 528.864522347837, 530.79628263961, 486.430249509335, 521.715125714556, 523.558574529401, 509.089520152624, 500.140432480364, 521.972431643575, 524.693690056622, 521.714005569533, 565.572341638083, 513.309209567777, 509.698124305167, 549.018542228641, 530.90785895009, 522.162525582299, 526.926123568281, 550.434659808181, 520.435311407846, 522.069923511164, 521.179407781082, 537.122088927122, 531.656042001708, 516.822723478331, 520.246126634302, 521.305540924974, 503.635889063976, 530.906769396769, 559.574917561726, 514.616493908754, 511.908460734787, 527.30656845761, 498.093134153738, 506.165100686189, 512.860798342122, 523.797367732906, 548.91101966361, 527.76222231184, 524.360243170821, 527.927696168613, 508.717941612769, 541.578913329149, 508.893892898635, 520.192819779843, 494.780019410918, 498.831524879996, 534.430672060413, 544.111153487363, 513.91651230784, 530.529759923802, 531.839061265451, 523.19468348181, 529.21883359098, 551.996068547378, 533.863386389718, 535.828553168399, 515.616316882095, 517.713952851436, 530.84152769978, 542.325305451038, 522.389567021291, 518.972797145188, 529.517539554469, 506.777319203272, 508.70102758431, 530.433877833133, 486.085921438549, 500.118742969072, 527.678116111759, 520.568827546748, 524.367902962335, 518.979386401862, 511.40196487799, 527.75206511337, 505.439849857991, 532.856938569398, 518.398896123608, 531.413029789593, 513.55350645977, 523.551316647491, 523.019376065395, 543.0496973373, 509.195473421626, 497.530535374302, 534.506448224404, 511.359111365676, 521.716455432274, 522.828464327591, 518.152871829196, 517.951515107747, 548.077594716675, 521.229847584509, 536.490719870439, 521.590012087875, 519.688432060615, 554.869253333117, 520.140745762195, 515.41777277334, 517.277123334929, 542.186617302773, 521.647349862348, 516.52593441066, 515.365383402036, 527.892931318605, 534.11056351362, 522.29611208392, 542.414643926333, 521.84597601276, 541.368602651372, 509.833345333614, 494.613824016985, 528.853060407092, 524.275338362077, 533.147229019895, 521.313130787209, 514.642134388078, 514.030353928334, 529.161463648545, 536.351729772586, 523.362784138002, 535.296531449571, 529.320094560037, 531.270980750819, 519.325627013213, 519.238475435506, 543.595532210299, 506.662960715414, 550.475281548145, 529.734242877909, 539.545738970084, 517.61895860391, 515.406702683682, 524.375759911483, 519.347203832083, 501.878605916267, 545.040344080004, 503.369560463281, 529.684401651062, 532.086329939441, 526.829074261198, 515.373805211242, 494.628143402382, 517.755668551034, 502.130903950166, 533.757125048986, 517.369058153666, 535.727681240167, 521.96597144163, 543.706816202891, 514.092470822164, 555.372302780001, 558.206940312758, 516.12901289962, 505.23347482544, 511.994892558867, 541.457891338797, 524.398203401402, 509.131033526211, 521.882315963552, 530.569513605814, 540.330309840667, 547.991953084313, 544.955857493274, 542.650996888514, 512.383198942928, 536.938458371677, 541.509823747097, 505.140978854509, 504.183958888047, 522.463462101316, 498.491994012968, 505.084877937247, 524.122337578634, 504.98167729359, 543.555980556257, 533.977948395075, 504.329133002467, 511.730003613676, 526.302035645581, 499.049465682138, 544.290672181166, 556.942717954857, 526.481126566241, 526.86784514523, 512.558736789892, 557.576079387713, 494.955901242912, 514.114287981823, 533.699433309951, 509.197887474178, 533.218316389405, 518.590107807086, 541.024540346405, 519.320683473075, 509.184871991023, 551.169262743214, 499.530671193099, 533.857473301398, 519.798660291042, 504.490173565373, 548.390727121866, 504.217710706088, 510.834080349268, 497.589399374388, 509.059259122131, 522.418105288834, 507.885985168502, 531.878059570077, 538.382945089904, 545.452118028569, 532.529695483044, 502.692456448745, 530.777729236797, 525.653117636712, 514.101906476162, 515.654872953335, 559.783373708538, 556.321310745016, 511.981597375861, 513.884148326989, 537.51376202259, 516.405349252592, 544.916751911861, 536.95725794628, 532.221394035315, 508.635225796552, 497.180392614498, 523.460239857287, 505.735714837948, 548.161128639021, 576.055851350156, 523.198389819753, 546.850971834784, 550.714139606761, 521.899066661842, 506.904913047848, 518.964737868436, 520.616042145664, 542.085518663686, 534.952598145501, 504.59478640279, 536.054276984638, 528.143633459566, 518.738697617435, 524.123490337951, 529.254498748066, 535.096134429396, 502.097178199091, 543.509813051282, 515.794294834562, 543.661412254373, 508.391149858071, 525.397368442221, 523.473209879349, 506.643804640209, 527.46707425545, 522.873215444461, 547.674959096653, 530.04042120263, 536.131937098704, 511.807553882171, 509.08888202794, 510.897488714059, 512.028679697426, 532.248444309804, 518.650193103204, 532.899078714163, 535.418542005185, 516.687911308065, 518.43125468697, 512.56901505118, 508.517171028581, 503.055606545715, 536.344836425547, 503.968953061893, 517.313073090002, 575.174598592192, 527.483387488083, 507.659937643346, 536.073824227459, 522.721393890763, 543.080644179679, 513.933841270008, 538.255625995043, 504.630584486151, 519.593735326875, 489.204546413371, 535.02387595276, 549.069255110503, 517.185340398529, 509.844798106559, 521.926931595279, 509.433542892064, 516.101566329767, 501.614233591064, 511.78559283698, 524.943727703026, 536.576192487786, 525.322798074319, 506.454895751295, 542.786813960564, 523.595204787111, 506.784421827111, 540.657622333474, 495.618413198067, 537.872445733992, 531.258500188647, 513.062921657529, 562.295096101539, 524.71246641224, 525.222414044866, 499.070239287656, 523.736215935705, 524.391937203956, 507.389437414653, 524.727324492314, 526.816917079213, 517.563273373787, 525.373874092201, 518.030208020859, 554.335475445535, 546.399796943135, 541.454925874708, 521.753048894626, 543.42638344974, 508.393703251927, 544.893535010115, 501.08043158148, 520.96573495499, 524.831885671379, 542.746141247107, 528.753474253848, 511.361556136401, 524.932038632972, 504.511472155978, 523.574808214009, 507.290389336354, 482.536701470572, 520.869824199099, 517.027224339253, 511.548938615351, 519.445025230401, 524.207395769438, 525.166501172169, 537.557659095668, 539.885792641089, 505.541767867373, 523.696164605122, 506.310127232761, 521.293781984875, 525.890592836281, 532.386832236338, 499.73423524881, 519.067971966964, 497.184889436759, 547.405673534081, 499.435448406509, 537.014100405664, 541.55624695968, 514.21397939143, 512.761520336291, 494.884311257373, 515.800758372389, 504.462443252516, 518.192759430847, 502.262568034193, 507.678123575653, 489.931762215609, 510.760651104642, 484.514436020613, 490.671075213885, 494.868640787094, 507.478975261478, 518.598945456523, 544.736526558752, 519.661685812807, 504.026039268616, 526.293843826949, 538.128105655617, 493.114015610936, 559.822625577301, 501.636923270566, 511.147019566987, 501.368240485514, 524.817027883013, 537.836659803949, 540.962324859811, 516.188799157661, 534.016845195099, 532.185785636016, 509.704290818303, 513.053082843122, 505.189021072461, 523.227485223266, 490.916831995774, 507.605176997206, 492.785022505736, 526.065522806803, 528.52776461596, 537.759372966368, 534.381414813253, 534.444934469619, 495.477977358215, 497.724279199647, 519.331458610004, 547.20650798909, 524.169767128838, 548.509766330681, 543.719649429692, 479.155244069885, 494.51496455826, 526.020815934038, 532.497184521933, 472.907556698538, 509.261615176004, 547.130865627037, 516.417760175162, 514.706938600085, 523.81909707938, 523.210358634398, 544.599836710009, 499.534529209891, 500.153619700164, 479.504750169926, 549.411445911789, 507.139815313166, 517.720173791685, 541.048247816001, 519.919970745014, 523.722844400353, 548.734744893071, 500.239999879519, 540.038429059846, 545.510988364599, 500.120771555674, 524.153028730769, 543.49765910993, 495.609388846179, 545.244915361714, 509.791734405347, 520.132390262365, 511.302234684151, 556.697500297133, 519.598876476999, 550.467433553842, 495.587758025669, 546.254459935712, 530.38433864227, 542.869707505103, 524.11452608006, 504.009893542419, 500.30040820367, 503.504973662749, 543.961573680298, 519.083855405305, 510.40086722889, 508.734319516061, 530.554119784893, 548.898981081744, 530.444551202077, 524.979114479131, 511.747497096057, 514.652012977348, 548.317890495172, 532.803805088323, 526.871550503034, 540.852818135432, 523.236683754439, 529.292429687836, 517.876965972038, 503.971483266693, 530.29841613821, 521.783361128087, 530.773680975659, 522.208420136996, 524.559700982265, 514.012691630186, 518.873543435069, 520.50893483722, 512.64888247809, 553.963154373996, 507.562980272896, 536.678011321365, 515.570812107113, 543.620812442666, 530.306404219829, 516.618551458948, 502.31876741753, 509.162797390807, 526.016220426741, 519.829555076232, 495.905860664228, 516.005515516723, 552.617670747302, 538.217901426179, 510.103162888921, 516.71788715206, 527.19285925533, 527.147518995907, 520.481688320981, 509.512694925948, 544.100112192343, 517.815504805033, 510.431193572179, 510.304825130968, 538.701332172402, 511.383296595402, 510.588710982713, 507.210094631825, 512.132559010306, 541.054004864024, 561.306456510445, 502.999937825572, 504.218681360119, 539.650780775604, 501.733462267366, 542.511161844177, 528.459991219979, 529.911439967819, 508.710135554602, 510.217795262552, 502.971676799783, 506.752203890414, 534.253207223498, 540.139615677032, 521.408684104294, 525.401565135666, 525.933277005182, 499.795712453873, 553.519132839135, 540.993161969505, 527.513486863265, 562.068135181762, 548.615744614916, 526.751158406381, 530.628140927405, 524.195146206647, 552.239269604461, 523.058880699763, 534.902148620973, 521.235169821251, 533.383850348105, 495.83129455896, 515.579049663389, 510.792959748048, 528.302195344305, 518.222939884186, 532.57888501312, 502.476462452519, 537.970923790031, 520.002292798211, 524.597104432008, 516.812857768452, 533.580195580111, 514.282106977408, 540.404115041674, 544.237879773466, 535.101337155488, 522.01372470183, 508.753354098264, 508.032228270819, 556.905178974325, 557.089502137359, 539.704892001679, 528.320931941486, 513.338795277367, 544.187352158385, 517.225202844896, 522.882540115133, 552.626329746686, 500.347433104341, 528.663317807163, 533.301419443772, 516.359969442386, 538.617285663775, 516.635285198468, 557.773978772418, 543.46580658299, 520.876940754725, 516.324911756787, 536.914070921059, 547.610271703566, 521.826864606334, 517.102452722239, 505.542708005821, 493.226684277469, 532.244644145264, 508.855114370469, 510.115015102707, 538.627271493881, 524.168092907467, 493.055961978568, 543.238007591707, 522.11037954042, 500.174869739646, 527.262047673917, 522.856976349781, 495.037554534231, 507.826553860767, 508.077643279171, 495.298944520653, 518.537284377988, 548.854991553865, 510.237209134882, 525.140442789582, 508.572395222347, 529.258233227863, 529.357491602997, 552.272825535953, 531.650924666326, 513.330739997444, 526.206275366639, 515.506637131172, 529.946934451187, 573.670195756479, 497.813851861627, 515.247578971464, 555.525302369762, 479.958741707822, 532.909211247606, 538.152663828464, 550.982348060726, 519.523526204195, 510.016578016098, 475.30843861997, 505.018752776944, 498.388857527825, 509.934260522488, 503.969947987768, 538.336151346668, 557.139239002174, 519.549832763521, 528.334341920245, 528.43515441335, 529.655414384204, 527.928501767929, 513.570625983516, 518.369067331329, 520.784802311202, 533.492916210392, 526.046627826041, 529.067973274717, 505.960428491576, 528.217831527635, 545.627809661566, 524.357712413232, 540.691601551799, 524.467451143596, 535.079431024155, 519.694220664433, 516.009602955552, 544.278873800109, 503.682902394686, 529.777191629467, 544.697151264144, 492.535733198863, 489.090965725163, 515.826499249408, 514.229145580334, 541.447814465966, 523.531518869393, 523.165345960618, 533.090273924096, 536.178965190299, 509.815508228959, 491.109192363937, 508.318365286655, 537.765614952165, 513.154484044685, 523.376991035269, 499.042788612557, 514.565782617765, 555.88879871439, 539.859193599734, 538.866665946043, 490.60840827428, 534.170353137125, 511.090663099929, 519.001964867121, 507.935496077251, 482.927492694432, 494.645730847625, 529.683246087568, 536.68856213564, 526.437018039264, 555.511852597788, 537.130594351538, 534.53592558905, 545.870636665627, 529.474963691118, 521.495479796503, 538.439233338067, 520.736401118037, 518.485555268866, 496.008022416454, 521.890106942112, 511.648058036578, 529.700309467162, 535.841947275024, 503.477939739209, 510.175530923087, 527.203627540425, 492.312092055612, 492.659413293444, 501.124950180657, 571.598132249163, 518.51023095633, 547.70791107289, 482.204631272085, 532.639854863258, 535.790029953911, 501.461679729279, 506.146079573773, 539.662663037482, 505.736782609549, 503.407015819258, 531.589651227904, 512.328141800271, 523.373250526452, 519.183481398641, 544.16322763943, 513.007199786584, 512.46590410213, 548.078311087403, 504.930446846782, 500.946664467672, 524.02888884506, 499.412193615265, 530.711900921612, 517.123069964121, 490.015271222319, 535.559891444795, 531.858348658761, 507.647638194467, 526.299614667866, 530.348534067899, 524.690452113501, 518.923792531626, 540.639574910716, 547.21764641663, 522.166790681855, 538.172980350219, 563.191231831443, 502.077937384289, 538.039352637303, 536.679771341724, 527.491114539899, 505.844879508832, 521.993537003851, 509.213486935063, 524.439802627815, 536.079816733692, 506.217467297165, 531.479733123156, 535.221721901472, 525.67202891662, 514.401781306491, 557.987136615084, 560.492467314545, 548.094152591425, 523.560700529037, 532.093547872276, 524.556597998404, 527.992018273472, 540.315404546257, 485.996407734937, 505.085213594646, 549.485801436453, 540.037489242654, 517.584881574799, 515.335329041606, 518.90744159539, 510.265924291167, 542.080687197322, 505.535459953685, 544.975070945649, 515.921452323931, 529.393125997638, 557.347445142519, 523.249455235964, 527.627580083117, 521.476008454124, 541.559102040397, 516.600457354912, 516.928745244587, 531.085253320933, 515.877422983274, 526.554249082466, 510.460837053137, 538.628372968991, 515.811570914375, 522.569918480591, 525.574307848865, 543.223432734325, 504.626854005544, 509.314111393915, 505.382385995771, 541.520430810306, 526.984996481732, 549.007467951813, 545.940945135129, 509.444287803711, 516.90144380562, 524.729681113532, 524.469680329483, 546.806192937756, 533.679072617263, 544.105424412812, 548.004132473058, 494.126269444159, 522.112456832295, 497.414090543524, 515.815496667128, 512.531722113041, 517.198097555945, 509.942608234158, 532.566041794463, 531.473375799969, 483.940639027245, 553.107545443234, 539.176147531176, 509.232223713768, 531.871766884712, 518.90646347183, 541.163562246522, 519.982112863774, 520.81204319345, 497.447232865897, 521.583680811827, 529.010781448085, 513.187852659588, 515.851523959271, 518.202436534682, 554.520412893009, 522.711342430543, 544.370368002258, 515.495473201604, 514.462624936916, 498.075685603935, 513.457415001454, 515.95629225586, 535.916941089886, 522.839384810313, 527.187392062364, 519.835635295203, 551.193899770958, 534.255635835995, 513.773177457526, 569.786075914278, 494.775698582722, 546.534629446976, 539.996441809896, 528.354248374854, 530.006017569933, 536.85550072008, 513.9919030902, 533.423413255139, 531.623215350351, 486.446820445407, 538.51969380771, 538.144517962305, 538.63319253336, 507.447366928461, 493.016522355028, 518.80358451955, 536.69444721432, 494.423616222726, 532.496024093747, 526.65244366971, 544.64181272271, 533.181156385485, 500.246050242007, 525.068936482624, 540.880601957187, 549.803854570595, 536.909886670669, 534.585397124591, 518.597903812653, 522.535622240528, 527.13464449904, 524.4640681998, 519.444129621108, 548.875710750552, 500.453477307795, 521.225070357921, 529.89745641771, 506.614877502872, 546.358559690474, 530.949218306509, 519.149149754038, 526.141948768991, 520.663312815739, 535.531131354076, 511.102296892601, 530.547936223221, 539.112041038402, 530.956334580465, 543.188862099244, 501.125599532922, 496.090302911485, 544.028816507317, 534.304287061099, 526.861710499906, 523.968319619676, 532.51234616494, 500.625787440388, 506.008213784918, 503.815432344271, 522.984160510222, 535.680031818671, 543.119006755796, 509.789301312478, 502.855542356709, 493.008792066657, 503.271236011692, 548.283261067308, 554.650560166662, 527.254280366052, 510.492098839983, 494.783611178724, 541.066987139592, 547.808920962325, 534.05224932946, 535.316691558697, 525.403297500398, 534.509863380811, 513.430674683531, 500.475303774847, 518.91313173583, 568.456118189659, 526.958580920433, 535.421283787552, 534.607192033362, 534.567436031476, 542.057499390165, 514.965800340529, 543.285052123433, 527.832758859404, 530.186863120948, 531.708735508102, 548.793131744373, 515.461632373962, 513.999170926748, 541.391454492131, 507.384978731718, 507.233257179269, 521.274120627501, 516.534380358539, 550.191799082605, 519.592374524623, 536.457657772894, 541.353070261341, 511.892906176766, 518.850053775603, 528.783591026565, 539.52915893856, 529.563798065092, 528.622032973558, 529.745375574807, 549.045532396348, 517.648758851399, 552.029335701761, 563.834489308783, 535.607170217492, 524.498884994323, 547.949292155418, 521.671493509574, 521.003026759788, 505.325689378429, 524.027879521393, 518.542006482044, 504.447771933569, 510.232097680156, 527.850646383598, 494.223126043162, 542.606518384416, 521.864539240891, 534.903508386977, 521.845105738555, 542.09635459216, 537.31271319087, 517.332046575451, 491.630164060275, 563.671196567793, 532.639637957153, 517.964207264667, 519.276916393647, 544.516191195398, 515.13879434702, 507.998026499934, 510.571634059339, 510.921750534204, 556.760962812332, 510.583444285495, 523.887145962565, 523.053555271059, 510.494265057133, 509.156582862141, 515.864417595902, 528.295578198978, 510.991846074534, 489.050166191485, 528.536985628689, 541.318555977684, 523.499858361363, 504.595982986237, 536.973117097741, 526.461184370415, 516.525285816461, 516.90696121581, 508.175747548033, 510.670689267337, 550.844573907222, 546.619300432194, 526.660966255568, 558.099477642602, 524.001553952897, 528.984401179718, 517.293729829385, 514.078576632136, 509.672049452344, 517.231399458212, 515.478796820882, 532.593146844721, 519.497094387236, 516.370875799058, 524.489911557927, 523.469971973012, 556.391683815747, 529.740977453154, 520.717610850826, 494.274144373825, 527.992968944183, 526.580313941556, 508.320597732599, 485.7610060384, 544.92099563325, 518.755834861344, 471.571834195131, 514.084328208598, 520.486011913876, 501.511848098091, 539.380643617661, 532.908360400848, 500.12693792735, 516.082637805308, 501.979752035408, 514.734032600078, 523.995384373373, 533.132390533385, 515.48947835749, 516.63970344766, 494.809690993064, 533.223940103677, 530.687020820347, 542.814814505542, 511.693440695118, 511.519593956256, 522.826207362206, 543.803636191941, 527.230485812359, 530.771184489697, 548.056030136691, 519.493822462278, 538.271153317757, 519.246896454084, 530.200713894362, 520.600812223827, 539.153465940877, 516.56093871985, 490.781807762675, 549.989240587315, 534.868534447301, 524.695118555446, 539.721644224953, 521.058375141994, 491.987680944025, 519.593683008133, 533.134841883633, 498.668801790729, 517.228533485153, 550.35066831887, 501.997942896991, 547.883605803192, 498.378660926705, 550.168562322695, 509.890983721931, 500.063620452794, 530.963356211108, 512.312861066762, 505.350110880381, 530.47754981558, 517.758653174325, 531.893463958673, 508.659592419115, 513.819147333738, 524.509973823846, 526.941266433736, 533.686224624876, 544.998057314703, 539.102637579636, 530.142979292659, 490.623520995131, 505.564150384134, 524.389092193935, 537.946681534738, 525.888846745871, 512.636054606138, 524.478051496137, 517.114215148529, 525.139975844431, 527.132631797253, 530.588432946436, 525.101954391726, 544.143934144179, 542.928586557529, 511.61457283344, 515.575391962794, 522.980235538547, 534.878544291479, 490.2392450004, 529.714578606478, 522.286858891239, 499.907052746598, 528.498873848971, 504.744544746475, 507.848244659749, 521.154938547803, 508.80137533299, 528.670725719545, 517.316371811832, 502.057244090749, 509.529023907711, 533.961883411694, 526.809658798395, 511.518417877551, 485.419020314968, 482.878103790359, 517.862010161385, 542.89923845587, 494.253647566763, 518.385351454422, 513.871481719291, 525.484400891868, 519.016046766737, 511.326238074769, 525.076122325701, 536.51518902558, 505.672131665915, 517.566482442485, 505.251391680662, 529.426357505081, 532.654767074811, 530.387776164026, 550.9581419254, 492.383782771646, 544.044860638257, 497.88364005455, 541.994991468272, 511.676747638075, 540.910103735998, 528.545096466682, 519.082869738495, 516.9846291997, 543.957108433408, 522.239632746608, 511.227472814582, 514.751826153807, 517.244243151359, 512.632013417985, 530.498155128013, 496.410098552407, 530.088532693385, 549.747491839672, 538.652409174744, 517.453580871203, 534.919502559527, 527.966145047428, 522.698846586813, 507.911837480901, 486.514829946105, 527.934610004266, 537.127886263652, 538.459143424928, 517.61947201307, 545.268966313341, 499.713714403466, 518.921599660963, 523.466997015136, 513.00785477742, 498.351131029548, 531.660807515927, 524.764769540807, 523.157311686472, 524.379079465513, 531.142424297221, 517.030217604284, 559.106265045155, 541.445231217394, 536.279285845332, 534.361443323988, 534.035901899638, 509.498441285921, 507.523810523939, 543.233335410538, 533.002949200554, 523.427219536307, 504.70807198991, 505.348126315197, 522.967701162872, 516.682218171565, 528.152034541229, 532.627641289506, 475.785820352763, 514.213296544444, 516.703595619277, 536.823458803508, 517.178553678802, 535.570312602171, 543.032178183309, 536.137687693998, 516.623528973519, 501.997916380762, 516.641160731221, 505.872264073414, 534.464270209943, 520.77453913838, 510.587027594844, 533.33242635142, 495.188844138457, 542.98223723145, 537.546243195085, 518.331771676056, 538.917182223751, 499.187536167084, 558.323797192526, 500.2978933324, 556.082148473791, 519.44780919705, 500.675696221131, 529.352206505921, 525.988177313417, 541.19340813567, 522.512188524664, 494.489743190505, 546.667924569672, 510.014917596168, 526.9750734172, 540.634954132381, 524.920772751275, 523.356815515593, 554.413220530845, 508.276615085872, 531.659656458157, 518.262876592928, 507.364432099575, 505.094838466215, 536.793680975698, 516.20889210851, 559.812306059982, 496.151044117832, 513.161059954332, 495.581369371779, 549.162524140493, 511.146212531567, 486.222529152226, 517.59706151375, 504.20414253575, 522.940533205875, 529.055042638656, 510.268157660244, 537.820382076725, 544.48580418409, 519.760730133775, 518.632545450894, 532.532171391579, 528.941139276807, 516.014891182738, 474.762442836331, 516.25033730514, 500.702595280247, 523.47175233717, 488.14432100894, 524.762237726642, 501.887778110392, 525.237723330095, 495.17734382417, 536.61568910334, 516.420709834632, 528.644060997496, 520.998100309264, 521.593801280605, 506.849755443608, 539.361541025982, 496.700569563558, 519.627395963527, 516.694873312084, 531.905763538633, 528.159975266638, 519.018848914716, 539.22938034006, 503.817367055804, 526.375452037902, 519.66004807263, 537.399244383073, 513.792228702005, 531.161728112774, 556.047347167901, 519.114544146389, 529.856115420098, 529.723705595368, 511.429491311433, 511.80760722775, 540.104902235662, 537.933361609043, 516.939612343592, 518.213642425847, 535.840852079048, 510.977703541622, 515.433423830835, 524.147935864505, 515.370670125811, 540.36419064564, 494.140763667054, 485.243743916191, 498.504895460377, 511.841773849528, 512.492526001783, 536.676848258177, 520.893101753166, 550.516239224353, 553.468786466492, 517.347726520063, 528.558542268536, 534.899369003202, 536.31510213719, 496.202405987538, 541.139954586785, 526.88753570022, 529.223111850439, 497.65033056662, 528.146375832925, 538.578039950798, 550.959001249176, 507.638282888615, 522.877067910397, 506.00145028702, 541.520696364216, 511.436382496341, 521.238529506719, 543.197193296363, 516.036431423315, 499.705284080481, 497.828607587498, 505.053958004903, 500.888419528914, 521.023575026232, 509.038149216899, 544.090420278111, 538.084854521824, 524.316403574781, 510.506014910158, 485.57197833222, 533.708094091548, 494.764312648128, 513.461368794785, 516.804437805256, 542.963412451757, 539.480950354561, 526.877181762947, 532.812916266897, 534.636206728251, 524.49312217005, 530.929437915383, 524.423742094526, 518.141293697843, 502.935014138483, 495.659100904049, 498.348740104621, 531.911980956171, 536.213381661658, 517.339084470756, 510.399183898084, 528.319211644755, 524.253070434781, 553.477154663017, 519.026991308497, 500.46352908565, 534.51352735215, 538.395738165592, 522.856951263235, 521.547180328979, 510.789767535407, 497.993568225818, 508.16374104627, 509.339826228893, 557.441205388234, 520.924198158561, 525.430927738432, 529.790803476081, 560.408677192526, 521.413492649246, 540.051223628885, 515.803152500863, 523.75657575479, 534.253103366897, 534.975328472187, 506.17630303351, 516.545560561193, 508.936664084177, 498.911154337887, 501.901528096152, 525.932795483337, 493.057140287406, 513.015806289359, 523.216316166977, 530.411675997875, 522.55384592601, 497.968563153883, 510.660901094887, 551.733239099783, 538.161601511115, 493.913019786011, 538.159258005337, 542.621065594597, 482.48907637362, 520.149911887321, 543.194313306545, 525.076509550532, 518.319230906166, 487.995325928298, 519.532223693379, 504.034853164846, 524.764114461642, 501.006351965767, 548.34382391116, 500.587414456457, 500.942679961594, 524.400043557414, 503.551467884383, 552.665181854848, 533.311411548172, 513.535191555761, 533.441586992497, 547.883199340155, 518.509536178864, 524.708639509159, 539.8226078499, 492.067295341777, 527.709192096302, 538.639304628779, 525.08054182758, 509.170306891145, 536.036507552659, 535.836290750923, 538.90001303716, 517.066466985594, 529.698181208955, 512.916665006206, 498.448713413778, 508.333910391327, 505.103947805112, 505.156359537929, 522.121258560089, 494.523264910008, 532.924471663461, 520.663625181096, 552.937545591714, 514.693155991521, 503.545163610692, 490.517855819539, 498.601280985077, 521.222394231066, 496.680924626199, 529.524085739951, 509.044062069155, 507.633953815589, 493.593316291908, 550.652227300496, 537.617420526604, 506.838694149216, 510.967462454171, 519.90380784781, 534.94117348006, 505.671401357055, 552.864461966346, 543.221372226015, 518.160692792555, 519.033344483006, 523.847768370083, 518.553214533913, 531.32837961074, 504.934784468949, 519.223325045981, 523.652549371233, 499.648028156589, 523.28960857511, 510.000170975053, 546.337973277956, 546.456657889557, 497.525542992787, 499.80570670248, 523.939772847039, 541.061482108268, 527.738542714781, 547.56396604566, 548.037406816472, 526.849963584481, 517.11085177265, 513.022361994836, 530.553633003089, 512.287279410948, 501.105628085393, 556.391722613796, 496.748344912712, 537.642791252175, 481.823409542448, 518.999126651659, 521.956146220667, 530.167743374706, 530.115589750067, 549.593826568743, 547.268487617494, 520.184586814925, 551.827335444241, 521.21805051174, 537.572485763776, 510.22469679262, 509.781148854187, 542.794266363358, 528.721312672175, 501.909207299278, 533.12151878998, 528.095672360335, 525.254392564329, 498.459096702626, 510.126667568721, 506.757396270202, 538.092450344038, 530.744721920975, 514.681906066924, 521.551642656414, 511.15342328413, 533.597921242041, 541.037465821241, 514.873887585319, 557.513890193243, 505.563144800124, 486.815516658333, 510.897751217004, 515.991372703691, 528.27517925097, 521.771990198255, 541.180916641009, 510.072713333917, 508.776133082664, 523.312071623977, 539.776871820951, 551.085257697453, 509.827761103927, 509.993394631852, 542.701453767829, 522.557140256134, 530.70710418976, 556.639956529351, 512.386190559399, 522.3832770158, 573.862091023785, 517.747283661068, 519.087625780713, 518.63681609223, 530.715343095215, 540.343500905274, 530.998324397281, 523.538652517914, 517.792623935693, 509.171476258076, 522.705660782437, 509.187121558298, 519.222353546519, 518.789219239397, 511.16972656556, 547.961413907509, 528.567182323313, 532.879261260338, 530.416838761633, 525.07802627136, 508.646233480259, 508.804502816101, 553.140074924872, 512.172437321104, 531.305285099934, 529.172942692973, 527.939151470243, 529.108914957833, 516.779981086451, 517.712049507795, 494.376351473731, 518.419712266502, 524.266154828228, 513.809599344528, 544.224430172622, 543.252220645239, 533.115067453524, 527.72592547785, 542.489783293187, 541.864992103144, 491.376632921839, 517.81406047164, 504.679531966197, 471.990514956359, 532.796783623085, 470.244389189598, 535.466447369617, 492.127261820924, 505.247905878863, 498.930404185423, 542.439358104639, 545.806207412628, 521.116924691501, 520.457788089607, 506.469524649564, 513.796459869168, 496.360097855888, 520.299140853211, 546.486088843664, 496.609624685378, 500.556661966559, 531.228941215749, 558.632190048996, 531.409772618952, 528.233587825414, 539.467330337873, 545.408691718047, 540.082687925398, 538.157009895688, 560.237029534436, 511.649842128132, 536.022305132641, 524.766347291916, 545.787988060835, 521.440006331395, 534.255592863334, 518.777869885936, 511.450309532774, 494.56736815593, 551.441605829195, 519.944776619905, 543.164104933451, 491.303794021085, 510.956674740937, 544.108034208042, 515.023247860856, 505.08312413739, 508.353646694439, 522.537447954091, 509.805228537829, 498.999099111144, 516.773823470621, 524.233605053298, 529.976930364259, 515.266000710518, 530.795838148119, 525.849750107667, 515.270604864929, 512.32087932087, 515.322042634119, 505.066966763701, 532.605371725895, 520.007085886131, 547.085318690866, 543.809583881472, 516.075355045652, 523.002374041183, 555.975893162003, 528.891107791058, 507.920292378225, 534.403359151279, 541.468817134217, 548.009800482698, 498.819857182436, 521.95293551802, 501.011027007998, 520.964559675545, 523.732514754697, 534.612176351776, 522.862760056563, 511.729713149675, 507.868655143791, 520.998929629085, 513.531418809926, 518.618515141989, 519.096947607959, 509.10035292605, 504.001143139627, 542.603783098319, 528.832119474333, 559.00211669752, 500.152004363048, 543.890346982378, 511.188576512874, 508.302520688831, 542.743874996004, 513.462571364718, 523.499284097818, 515.013628494947, 516.297375611937, 509.756659185392, 511.493207691964, 543.572825837232, 537.862404341823, 539.511144472717, 542.982001357075, 538.704406342277, 547.911079213605, 524.747823639487, 542.304369456587, 511.208869246264, 528.398439369619, 498.642108450145, 535.846563717423, 527.493368568294, 512.737756833651, 518.123501638719, 525.95331611227, 518.276693069302, 526.821158255301, 562.945224404154, 512.903030409971, 544.459449225813, 524.795781156205, 513.705881779021, 522.57813443789, 536.355848975824, 518.862357890007, 511.50951919821, 550.352819759087, 543.395179754025, 540.118643463926, 495.840253884398, 488.83346845032, 503.305063743355, 516.317638687276, 569.340818922589, 533.235825186892, 533.517508692923, 525.335352124176, 493.024227640707, 515.523326882079, 509.054890493153, 560.98860277776, 508.475728335045, 522.954593958717, 510.031115760042, 513.938989719626, 535.195987895887, 537.584072869188, 532.209400880486, 509.894760452779, 535.224771581576, 502.573691297991, 508.85464803327, 523.429258956331, 535.299610608888, 513.175025879833, 535.563419984696, 501.298739753478, 512.091588769421, 537.073905517742, 540.040141424579, 510.176503094479, 525.433040696112, 528.676674326846, 533.500472957956, 482.519396118502, 524.074354326439, 507.892613578501, 543.036171357247, 526.991983440154, 547.388464666283, 536.426652273352, 545.274903828218, 525.849207804174, 509.893510043036, 526.50814750301, 483.474169904686, 535.540863819433, 518.679191203566, 514.496254524922, 535.259354292291, 507.557529520712, 536.289468392475, 537.705370180312, 496.768275512301, 533.98201164414, 504.663306210444, 530.231619718687, 553.847350270335, 533.579534591448, 514.999861597726, 517.066598836822, 496.754379990482, 525.245015331801, 523.431969366538, 518.47507696512, 561.246793484228, 528.044257183076, 481.984564908069, 514.981598616701, 528.733386542459, 528.154780753394, 513.933750613538, 531.202170939678, 528.885680860819, 532.252394790502, 510.133590179965, 525.407936826846, 510.901552266047, 497.744073448864, 510.837176773435, 526.64959662971, 534.679496157851, 514.954205696252, 546.113644236566, 536.150890820554, 499.903740199073, 533.744936232709, 506.478888359665, 523.476788614463, 534.086640608057, 515.861165893748, 522.95064402337, 508.024022846693, 513.474869466242, 506.747105342348, 504.841391392831, 538.220975035263, 499.76952643875, 554.018734606759, 528.850161956564, 500.999656526521, 510.933827790077, 542.093832136455, 523.513282751841, 545.401425127625, 513.228338387534, 514.481478482733, 543.462161725496, 495.198161809032, 518.669031220081, 539.749841351914, 517.689026514234, 504.987255302461, 500.005479211351, 524.980533185725, 503.796211366011, 503.679725878252, 517.29585387948, 520.383856242924, 524.064377555645, 546.688783817621, 509.391967873352, 539.32704487804, 520.160855692355, 507.920094501553, 532.089558182845, 550.575169512947, 532.318852772283, 530.844732515052, 553.228293296143, 529.243970129324, 547.362665018342, 541.191332212455, 503.930433253035, 529.517675919207, 544.463351667162, 530.535011598669, 520.413365789514, 497.021955198535, 535.943887393899, 520.243529228541, 490.973361327947, 553.011044365153, 523.931122468878, 478.162545672877, 531.37063603618, 529.00973008793, 532.802326482143, 507.140096091578, 551.805685079746, 537.598676516896, 517.788738567277]];
