# Supplementary material for: Hypothetical Outcome Plots Outperform Error Bars and Violin Plots for Inferences about Reliability of Variable Ordering
Source: PLoS One. 2015 Nov 16;10(11):e0142444. doi: 10.1371/journal.pone.0142444 (PMC4646698; doi:10.1371/journal.pone.0142444)
Supplement: S4 File — All experiment interface and visualization stimuli code is available as a zipped file. (ZIP) [file pone.0142444.s004.zip › experiment_code/data/one/33.csv]

	sample_num	task1	task2	task3	task4
1	1	311.638427518484	128.593890358076	667.656290608896	538.081859160056
2	2	374.714918779899	131.783886467404	669.393279908253	510.350633153351
3	3	333.341408181468	128.107381827137	674.870267896952	509.81747939748
4	4	344.492054885853	134.601305089495	666.985575960709	533.358300116618
5	5	349.494930988149	128.204464720086	674.528030379383	516.530712208789
6	6	350.069392024519	128.937230493736	672.800000369811	504.4460803212
7	7	334.809193975896	131.417081599576	673.435574383275	536.844314835995
8	8	326.000454000847	132.180856077105	675.930024594465	509.235799501452
9	9	364.870209931016	132.880295493265	676.448844427099	519.840320920858
10	10	352.397266320952	134.7591891925	665.356512100242	538.427226615045
11	11	344.785084504487	133.239294172534	669.618968668626	548.917021178444
12	12	390.835220071625	127.90034023127	673.893451458064	517.158969181981
13	13	367.907125527715	130.307385014084	673.775215398491	541.953298129519
14	14	334.147580485518	128.660949643206	672.668273094083	504.625560914824
15	15	343.732816384752	126.159059173857	675.336536370908	543.319890848955
16	16	335.669645766785	130.562361204506	673.420571949661	523.273262100676
17	17	340.515465649452	132.595388027627	675.732186987472	565.296179017801
18	18	350.32791108121	128.983004360805	669.160380889667	552.248039688617
19	19	356.873937151355	132.840172254551	672.651364036448	503.006854549822
20	20	344.676015837813	129.649655480289	672.796782140053	500.934122774978
21	21	326.519611135238	128.262734758358	679.169933063726	492.906122411922
22	22	320.361715612744	133.528159960702	669.378130191964	533.474919960596
23	23	339.561909662948	130.73339065063	671.712206637792	491.502015992313
24	24	335.788182844795	132.232476472029	670.02284055487	530.901827034407
25	25	343.162276193951	129.270477522312	669.403808462976	500.522947467749
26	26	356.859500655628	128.540271188877	670.179001000941	520.784732569208
27	27	352.766141512183	135.396324635749	669.437636050123	501.335809011605
28	28	321.893437812953	130.448886083146	670.606908036352	507.059359550668
29	29	365.621778486736	132.142788154285	669.943862256887	535.260083942655
30	30	370.179937430154	128.351097278387	665.24902986305	539.076446348737
31	31	321.599234329763	132.872905752914	672.462751890531	533.500394006215
32	32	348.064444696652	135.741692867485	673.816591756995	495.597197221985
33	33	375.166655892092	131.606988356603	673.863261985757	572.144542353667
34	34	366.084994088675	131.03355347189	666.04629562573	544.399284272655
35	35	355.92714452017	135.46058073598	671.438522465371	461.87921724509
36	36	354.592040939204	128.765941899218	673.54930765026	538.541869470281
37	37	309.422728964287	130.542424874755	668.839021306493	533.481838341046
38	38	343.744943757822	133.295044418133	672.619109322976	518.802980703556
39	39	341.158519410775	127.995090929645	673.544711870008	521.300298013525
40	40	320.51780075528	133.057636089874	675.40172527577	532.697205139821
41	41	329.687907571841	126.77854988962	670.929931628187	509.084023790009
42	42	353.343343246165	131.694752637745	669.432415601539	536.400724962277
43	43	342.385617018637	132.994534820221	671.333144543863	504.588694711977
44	44	350.834201714165	126.81547697125	672.25085239992	521.985276149486
45	45	363.392089900504	135.303927548652	673.578611464829	543.156061696343
46	46	337.203862788273	134.052911835878	671.771750300675	559.69010791861
47	47	339.161373071177	126.756448597164	670.446149026529	508.698641883882
48	48	348.46261833955	131.628881686507	672.560653162779	501.104192222398
49	49	360.883015405895	130.137444330852	676.448710741875	553.63316671627
50	50	364.242175617084	130.83423423107	666.607121918492	513.572113474719
51	51	356.671166756221	129.625659251193	675.277337753369	502.967721190519
52	52	357.709420516708	131.614003542596	670.275050493969	520.747692822748
53	53	340.541389332723	131.681323602127	673.322302773827	512.189728660654
54	54	323.456316535927	130.353873781879	670.460990842306	487.850752771992
55	55	314.267947469123	128.570068715446	673.75711044075	533.391560598186
56	56	343.54206061161	132.613921043016	671.931601381177	506.044456390458
57	57	354.475202206463	139.041189031811	670.843101745176	515.66731027341
58	58	355.301766976704	134.480479074914	672.068897720584	489.723954888893
59	59	345.778008443307	128.778155576974	670.208468379716	502.220573595559
60	60	334.271629929327	129.160492057154	671.493136687022	567.907722971796
61	61	343.094860517634	132.433204739433	672.786251856561	535.741323756054
62	62	345.04081992613	127.320075686628	668.819194781999	540.991471156423
63	63	347.110202837619	130.778877675277	668.967936872087	522.94912015995
64	64	358.12269664238	127.332561006571	675.866534322921	512.546220915406
65	65	351.181301491057	127.060048830804	671.49280905069	529.404433974421
66	66	358.298589156638	137.248544767557	671.025020657359	543.967661043995
67	67	360.329355805232	131.41949302173	669.224714193195	521.723617008225
68	68	379.73329786975	126.347299282147	673.306002288832	514.247023948396
69	69	341.560786568867	135.031972144266	674.313384027951	542.125782549033
70	70	344.500723808682	131.837949823975	674.81825451038	524.42873634402
71	71	338.052620433476	132.431554795298	671.104991734762	514.240934384739
72	72	347.350607109904	131.900392980673	674.727713938216	549.815732990502
73	73	344.839662505745	125.078176421519	671.46557323273	537.996474312443
74	74	336.996021789948	128.976319794303	670.480479566943	527.456285280247
75	75	340.355192892338	133.991792052434	673.12558809001	513.547624804046
76	76	359.99815128042	128.972230691357	667.482764527654	502.593884917624
77	77	337.658434496702	135.127715601996	673.088281308648	516.742581643484
78	78	351.574554866692	134.978504280008	671.938566994307	505.535736216853
79	79	362.097133574584	128.944092681468	670.719020518919	519.942423479603
80	80	367.939975689049	133.06737814093	667.303340099549	529.326464871657
81	81	308.417225792827	129.635170239444	669.10168231197	523.897154105916
82	82	347.180843864087	133.374144570396	675.622464278935	506.887883919015
83	83	358.584604871962	132.6470478342	672.834184906896	491.314428238336
84	84	347.429631837102	124.102534443393	675.847299634311	536.961284970676
85	85	337.752291417629	129.302213987513	668.538902925004	528.375191142643
86	86	331.362649825614	127.858784560675	669.801222345781	526.116304910135
87	87	349.528588251898	132.715947474735	676.415736325007	497.783944501439
88	88	393.316772877723	131.790596465447	674.079736153676	518.145393743167
89	89	334.32258031669	135.88387319866	677.941930228092	518.661902222132
90	90	332.95124932942	126.796726356364	671.68367479374	525.743930795563
91	91	364.460603481279	125.09130004913	670.923309439225	565.078355957576
92	92	327.370394165888	125.863877580132	669.602105931458	528.271607027497
93	93	341.622690679918	132.386301797416	672.43069063844	526.990207546574
94	94	349.78068868732	127.971351035585	674.286695849136	523.582364158741
95	95	361.623611643085	130.040987267575	677.373442607304	518.490099551141
96	96	356.091107440972	132.901958392746	672.178941217876	529.115502165052
97	97	316.993941798175	131.076367196142	674.844477924572	528.706926844749
98	98	318.998939036776	134.858569196388	673.398708872982	527.019869068894
99	99	335.555704324353	129.41689232724	669.062288456945	518.535493494264
100	100	341.377697141939	127.272228069055	668.60636834029	508.662847797295
101	101	345.917806746726	134.446413189548	671.820981191387	490.807491614398
102	102	338.21613960358	133.714539518301	671.937328661883	508.02213953195
103	103	310.342345852708	134.204107149241	673.712279983697	544.918450381128
104	104	319.709090567533	132.274163675459	668.472443145695	514.564843277019
105	105	319.405599325783	133.350468883281	677.365476896717	544.374664766051
106	106	384.442713971628	127.811421111657	673.177305159031	529.777622336128
107	107	343.320214789639	135.312811761399	669.203171188981	528.712622205422
108	108	355.260610053078	131.47851131337	667.998900374244	498.542326664494
109	109	313.552637390779	132.752350105233	671.910007834581	530.923514488919
110	110	312.160330498766	125.471444079033	676.327944315577	511.518271798602
111	111	327.703385423806	134.962806551412	670.240305253091	525.365224160406
112	112	312.17149605701	130.483136797937	673.209154379746	501.635690126085
113	113	342.641632158803	129.423916378891	678.246472516611	528.599027557937
114	114	324.123830846752	132.707464030092	673.749966948799	503.094206061184
115	115	369.745182540335	132.292009734654	669.391098655023	510.772922012569
116	116	314.921096634876	125.533366895849	670.367646651089	505.95576524147
117	117	347.878104932931	128.829196356305	672.236446430578	527.489142797724
118	118	315.625270589799	132.251809804574	675.203854741444	521.323117555015
119	119	353.499945315073	133.351859756187	672.822638131495	541.790977062854
120	120	331.702114754019	129.455126001247	671.053419690814	520.087102865351
121	121	348.402797993778	132.097584991161	670.198771435355	528.029449140878
122	122	333.871292580689	129.83934544783	675.453194721294	544.882856410623
123	123	329.858744126179	130.387962570182	669.884315295353	544.653715354923
124	124	339.278848070958	126.155713330878	675.840981628498	494.262007831578
125	125	346.571877447896	134.17032093948	668.921587616317	530.119077821846
126	126	350.217744009309	127.545195057877	674.645385404326	525.34163919126
127	127	356.872668030107	131.821231573943	676.25535859797	514.492329285582
128	128	341.5962156076	131.990421993641	673.734205476324	520.823843275681
129	129	321.58423308485	131.63277013992	667.313210463236	537.290868599443
130	130	369.972325299892	133.542521998886	668.477009794083	496.033125582854
131	131	349.397692776131	128.519716753328	674.414452379765	538.051689116341
132	132	345.783110338702	133.784822395318	671.743074988874	511.327571709419
133	133	337.934136905288	129.759839518193	666.862872716715	538.43607746295
134	134	338.690532768921	133.419367511631	670.708162875236	511.031372056703
135	135	335.235382987803	131.771209300395	677.872826334787	532.507419350221
136	136	356.296128817172	133.703700431766	666.851836688127	492.304703141178
137	137	338.517758595679	132.632669812385	672.868392528698	496.902756646832
138	138	342.275486295224	125.920579621389	678.738533004876	514.743151253339
139	139	322.060750433097	128.402939887599	665.778780062399	522.481644543032
140	140	378.078005441658	129.243997212684	673.076254627287	515.334555152355
141	141	376.692359782287	131.936673564452	674.749570486873	537.991819220953
142	142	311.599440670845	127.462185329824	671.847884037169	499.329058031704
143	143	334.268254948902	133.762399498749	670.372879443591	526.787783814927
144	144	335.120771756741	127.700401763208	670.794963342081	557.909139649737
145	145	379.238477360255	125.895322124451	672.347963168953	494.461373690756
146	146	359.398078528241	136.442698249971	677.597887112487	523.458108735111
147	147	369.252539358122	130.609181159422	672.561472099725	521.910443822275
148	148	345.808115137426	135.266221931523	670.735906952912	521.299847070909
149	149	363.047260442195	133.308050239407	672.431266611515	518.417000796912
150	150	348.839637270868	126.354418821923	673.632518102893	515.614703175077
151	151	372.733439965202	132.230700723269	669.748264629477	498.657270338648
152	152	351.980940161192	130.485558117915	674.309579233223	532.433790587771
153	153	366.255497838982	132.075563275862	671.36293204187	563.555452399526
154	154	373.610734062982	128.38421762618	671.786266483186	517.811508717934
155	155	345.254055812277	130.314044248387	670.83750328021	537.589191534807
156	156	338.951811752545	128.964586967582	670.968490093618	531.779748938845
157	157	353.537649246372	128.804378289764	674.715025630844	497.019774842193
158	158	312.604272094285	132.127493388796	665.875314130169	517.856658927417
159	159	320.559900305515	131.743392316252	672.59188735672	508.691180257273
160	160	334.132522193878	131.960994598715	670.5802004708	497.468450248803
161	161	324.711106308123	126.486510328937	668.139866122709	500.132702141718
162	162	330.241263245925	129.521883452679	672.658978940504	510.81131758859
163	163	346.559557009526	132.441381320479	679.120329285258	491.243099470507
164	164	343.98963816555	127.4803252785	672.572349682705	492.318514793894
165	165	331.026264004111	130.421905922966	674.218265689523	523.243811380243
166	166	314.170277807548	127.070203795477	674.109200745767	515.851019844036
167	167	344.370782327315	130.744792850226	673.79974743538	488.713230919667
168	168	313.080070216209	132.828654375645	674.669960450426	548.024297089508
169	169	348.44795364691	132.19572708864	665.95186736847	507.68213480675
170	170	375.916052646299	129.045071213318	675.846061912674	527.641591476739
171	171	369.97609252175	130.838095384383	668.50013238933	533.388345818352
172	172	344.420221382892	131.927019069714	670.541606953571	529.034125955947
173	173	357.933917868859	125.26821117409	673.737637717741	517.69833568635
174	174	359.372188804924	133.318076314556	674.513746811987	499.582717761441
175	175	375.097134792023	130.159997627452	669.395393112665	500.996771569609
176	176	341.622743637721	132.511119197719	675.219146346528	550.617260789982
177	177	371.327971988113	126.432320269058	669.668833516184	526.329517293054
178	178	386.966946851121	130.49857814408	672.632441237838	494.583573747303
179	179	361.290216485779	135.175018296776	671.571617233895	526.958493852035
180	180	335.759486113561	130.226348840188	672.718617450622	516.119211643211
181	181	368.213699844553	125.883498506632	675.638980428941	531.43448661429
182	182	333.202528917489	130.939626636773	678.120679714016	558.00514313323
183	183	333.049968101496	129.65760665107	669.211379978805	507.422050687369
184	184	323.119240668803	129.24741549329	673.907219396289	561.072444659393
185	185	362.127641976646	130.545753144109	673.977436638103	540.674896013437
186	186	331.116996159628	135.139528595027	675.978587545569	507.27042685243
187	187	375.935931461691	129.763919349703	669.833135455125	538.968474117999
188	188	325.394067950808	130.716497981516	671.795963533469	489.318816402753
189	189	350.543288752749	127.299296906212	670.9212901108	524.005922180942
190	190	331.863992496012	129.0845431579	670.143461416282	506.69268368153
191	191	349.452770853221	135.342813741642	671.685085611674	532.646252492084
192	192	322.847315806568	124.624130723537	666.716720661772	508.76099136616
193	193	341.571731040137	131.287051794824	670.070386755793	530.385706121706
194	194	336.621434308218	133.696445274417	673.249358789018	521.728629602172
195	195	347.774538628989	129.189550515422	672.21631990842	531.561786235104
196	196	360.809616601579	132.752899203387	676.285574436268	561.20271962997
197	197	330.553351542415	130.088188773721	669.556879475225	511.279942141164
198	198	354.933512364414	130.92797966163	674.612445245532	512.40991607266
199	199	345.151866559267	132.033770727267	671.808127120552	515.353430075599
200	200	345.598376408113	135.908231195963	675.625679207129	525.069499451726
201	201	344.130472333668	127.675756554945	675.261098395227	524.551057209084
202	202	345.945467179451	130.77631078026	680.215764928231	518.55278123142
203	203	311.743441488932	131.487818648562	672.281808056501	493.236545776967
204	204	353.913949318636	131.428593989593	666.772207274554	524.847211906159
205	205	360.720870305404	132.405516108705	671.695282357324	534.725367219031
206	206	326.012262583689	131.27789308459	668.462651143945	526.372462217615
207	207	330.218035357699	130.675970938807	669.363079210686	502.17810818104
208	208	358.131717642857	127.591085124927	670.299686496102	511.045133034715
209	209	340.686757767304	128.877223746104	670.271479609275	514.626972607536
210	210	342.252086945764	130.658660689905	674.072460162783	532.174290388672
211	211	334.618202374992	129.345565530506	675.041348130461	536.137826717703
212	212	323.246363549946	130.09561818243	676.368168321943	514.308180268572
213	213	358.626564396768	128.35846364589	668.433440087348	514.501489749941
214	214	349.509779415315	134.52308983914	673.681100594445	507.773043278994
215	215	348.526800905555	127.317048645869	672.740734069382	529.137493956595
216	216	332.77994109345	132.904903790669	670.95805161636	547.812677801476
217	217	322.786877182213	131.569385923252	669.988903220249	497.472054276808
218	218	371.159549293274	128.863686039103	671.469606191541	533.133181433033
219	219	344.627704356525	129.065026332195	671.984226719023	494.161279122347
220	220	351.374078085389	132.211875497338	670.792051139893	518.499120880513
221	221	334.11945924936	135.216593928561	671.040520169487	521.954793717927
222	222	330.66995547845	131.461371290769	667.730687279098	547.282263928757
223	223	337.789130459374	129.320646664107	671.764361344317	520.197786710642
224	224	342.746131973576	131.0048749943	670.951979016147	527.945673561832
225	225	347.020343985453	133.174014271095	672.418456588781	526.904140202104
226	226	347.937304483893	130.217868756662	670.440578346244	556.704416857526
227	227	341.602709300666	128.850002196971	669.837558118303	538.208001977502
228	228	363.771856617442	131.518492841057	671.059645291338	505.255926529734
229	229	333.684617129789	131.823079642561	675.885057365817	534.110998481523
230	230	329.099405131923	127.274272676981	672.911753085734	564.144284070977
231	231	343.771103002245	135.073560245041	675.404453019986	503.137417214159
232	232	345.715590936748	130.572107037489	672.314692087952	534.86017549239
233	233	325.829210316303	132.42820934366	667.14158928588	532.715332287199
234	234	343.352142612774	134.32699574775	666.881979878279	517.237138460247
235	235	327.953038874937	122.992023992476	667.492296495113	547.813415075805
236	236	341.961081391764	129.322819282286	674.807247282968	512.780301771628
237	237	335.045617754967	132.887083776663	670.719803715952	504.371176090694
238	238	354.211755722281	134.041001201768	672.451906883708	527.390404369788
239	239	355.251014429174	131.842437127694	674.534287382151	546.170212780662
240	240	333.967948210792	125.844490501863	669.731880144394	547.147792086922
241	241	340.16372419221	132.360963546371	667.226353130367	521.400909252006
242	242	338.982802640825	136.810861424756	671.69108325197	506.935489964264
243	243	342.71871657897	132.046470971716	678.008021440558	537.560208900254
244	244	339.77967967169	133.808211165466	667.57316361027	534.858581328125
245	245	332.383531487069	131.565728208595	671.414311337584	559.266077145916
246	246	326.126568035395	127.271724343877	670.281332306422	528.307443918447
247	247	331.865885522379	132.663354818095	671.169193939948	488.907288277379
248	248	300.116088981598	126.309090876448	673.930993009561	490.786735251144
249	249	337.39410631087	138.534827112101	672.130449046593	535.477443086345
250	250	339.26964780086	127.672838892099	674.592731778547	513.704468422643
251	251	355.828608689883	135.066415702786	675.834380623341	539.975962372257
252	252	348.769779131433	129.186797674332	679.201598723649	521.649354241205
253	253	318.007202421148	129.909173462982	664.398559558296	523.079389923504
254	254	353.746433000536	139.255803116544	669.485316758138	521.091020451496
255	255	342.276220344398	135.687549627773	671.246171237917	514.464147010681
256	256	356.460399020704	130.128185100795	666.986981239126	535.365497257223
257	257	357.950610299938	131.065984759919	669.474483736901	497.848444194499
258	258	363.250319368267	121.721520310395	669.192491382536	509.288127162572
259	259	362.086390686886	133.655691204281	670.943649489815	532.707789605655
260	260	353.173280276289	129.47039849535	673.83583809065	539.022361807866
261	261	337.62159025317	135.290319539273	674.985282094217	529.466455720597
262	262	316.172316927726	130.490539955439	675.217745473755	501.229910471319
263	263	344.085568743726	132.247566672936	670.681983737531	525.152857636794
264	264	364.406431223232	130.906270923989	673.399671456526	555.74111497687
265	265	322.683787734578	131.872091205311	671.018753362411	525.671071388296
266	266	362.174827851414	132.493232600008	674.670103906461	528.909426131229
267	267	347.955264874019	130.931711588633	672.571542207762	498.797307458763
268	268	354.619505601998	128.13487865032	669.063695054173	497.459961390203
269	269	356.723221798933	127.78240945317	671.94264109997	544.976252125621
270	270	361.596306114413	129.051727630005	672.699238022515	528.187343776258
271	271	349.70377212	126.932327975992	670.825558168226	531.927623744416
272	272	351.818189677446	126.977310898223	666.56838713178	511.720313510171
273	273	341.55250890424	130.610115272797	668.875462052656	525.294932042356
274	274	338.736323063925	130.101785247128	675.009503193307	537.224406417307
275	275	341.320127588783	134.254038146635	674.492426701598	544.202503234101
276	276	338.166803884572	128.748179415571	672.700288844057	511.169554665731
277	277	366.71376951819	138.391174285133	673.472437857925	525.523012034442
278	278	364.845692922478	132.45638790207	673.684777646174	522.089187356008
279	279	340.740615547497	128.521688264864	670.188801344643	555.563231447051
280	280	333.668809773439	132.302266559301	673.096126889256	520.202756060192
281	281	376.401066798772	130.847608624118	672.775996784405	524.479167502817
282	282	350.011031346046	130.676974520407	669.047139973968	521.784607640967
283	283	335.498577289703	131.73978102256	676.107973263755	569.493253950426
284	284	333.508463739134	134.478529965252	674.536283839886	520.756819292554
285	285	337.541368873615	129.129321361491	671.566920407542	539.382059229971
286	286	349.813451669213	130.63699108383	668.045835898243	520.283489635688
287	287	339.100418638188	132.266966303952	669.514096230758	523.92784765132
288	288	368.039397063092	132.760649304437	676.029949708803	528.535807677197
289	289	335.668069064468	132.805861379133	672.16676120239	526.937735349581
290	290	319.255597142853	136.758544650462	673.543636586349	514.954436047146
291	291	342.914541060303	130.034193901596	673.406114996493	512.949113832186
292	292	376.636649659334	130.307538958756	670.253086879583	529.811717646611
293	293	382.440795958005	130.845960394766	672.249946326972	487.341838951648
294	294	362.513067219009	132.76217822662	674.017901255213	519.623333829222
295	295	376.209511846618	129.443819143571	670.591648343673	491.464471222021
296	296	347.704451008154	126.924923840182	673.117804029437	523.642859499016
297	297	369.856223499938	129.78900489615	673.24710510627	551.318991341144
298	298	343.379295838918	132.212959497724	672.96732903013	535.977344179555
299	299	330.90697500575	126.72305392939	678.167668769211	527.358266001342
300	300	349.648326845336	128.326798695179	670.853794659054	507.530263429087
301	301	322.162887798415	130.885112333746	669.194425097406	495.130471934824
302	302	396.01591659102	126.225666517191	675.10083960385	544.516134443878
303	303	317.732393693099	126.569262173974	669.635563034109	559.19099397882
304	304	321.182680409156	131.126191254397	672.334250913204	506.161709101551
305	305	295.350622413342	130.209953063517	670.431499815687	535.983739066659
306	306	328.110385824681	135.69406434855	670.846409690222	535.523932740367
307	307	342.830516832026	127.087307989103	668.014795890678	548.794731060635
308	308	350.581115441795	133.617811716597	671.566372880957	516.763953464671
309	309	347.907888836236	131.058493003715	671.843602095049	534.87445121319
310	310	336.293163425447	130.444769890553	671.717856883678	537.663635501429
311	311	354.383078006148	129.979043426185	673.624904616762	485.1078698575
312	312	363.93570037916	128.326142611393	672.516667394821	526.905527408348
313	313	279.670874088649	132.37118743777	670.540184812078	509.387452765937
314	314	345.164724529712	134.703913275289	675.282216555731	500.397572356338
315	315	348.223321235893	132.785753238907	674.475274860743	525.280863496343
316	316	343.028968246463	131.263766043306	678.800595518926	528.069562264332
317	317	364.368373346501	133.490754851237	668.989343090882	518.774787621245
318	318	362.028967276834	129.513204477023	673.104305646254	506.254630104402
319	319	345.755031324744	134.776653891476	668.430240961665	518.004823688931
320	320	317.744520116811	127.055056888171	673.228989683587	511.873428282309
321	321	316.049223853424	125.909176408946	672.211275253339	517.178574504166
322	322	350.440117114194	130.776998729752	672.492345457947	510.239564729494
323	323	325.880839276167	128.283054791323	670.216005251509	542.340686636946
324	324	330.70902437183	132.081526566726	673.361974113053	530.936137453506
325	325	352.039779609152	127.392978062056	666.038956837531	529.22511863769
326	326	348.174353747045	131.438869891108	667.056095374049	496.640812875534
327	327	344.293469380576	131.062031137826	669.673704363475	507.235566380143
328	328	350.566158823924	130.561178134283	673.949511242588	529.341527626028
329	329	311.927281032443	132.762166119416	677.598073650534	497.96386933478
330	330	346.824045413133	131.915719180608	674.179744119515	491.121964899152
331	331	360.623116925247	133.331655652937	667.947751758482	525.841193777607
332	332	347.091424755527	131.03930768568	672.846953070917	515.442943916187
333	333	364.691430314356	125.948986133817	674.814662268604	506.878873853033
334	334	370.636541218301	130.370932201993	671.482091039302	502.360053471882
335	335	348.323227126545	132.045954750654	669.770336953613	536.068102151692
336	336	332.807460465487	131.082177243135	671.973191516264	514.040139548869
337	337	345.336290466302	133.064060093936	672.568039390276	521.142934394332
338	338	336.873555965162	125.433735790392	672.23894926655	551.703911704136
339	339	343.278094740933	130.221268862575	674.351861416398	517.933198559299
340	340	332.927233706251	129.917107082126	671.533397074524	537.573970532537
341	341	335.791152862852	132.390977973403	674.207878737842	513.184354142117
342	342	300.175824332541	130.646874313446	673.318176175857	511.619020992714
343	343	346.95395471665	133.822357852419	672.808678394828	500.593634075369
344	344	340.379698111646	128.311670967143	669.258211192553	532.779012200876
345	345	344.018848939932	131.252623903197	673.874210557796	531.244796847402
346	346	351.413049199392	131.806715905238	671.987507191468	534.9204228523
347	347	350.808314814947	130.872757786668	672.981954437667	520.065689355569
348	348	333.431245339387	130.152529786511	667.906131883177	525.304716707421
349	349	323.462317074947	134.347248618128	680.019873113792	518.768881163929
350	350	366.661436095615	131.295851994996	678.80971125494	480.616493785368
351	351	351.976989527133	132.616414035417	674.115056889031	551.419893300769
352	352	369.862760616669	120.749030223666	671.930610949714	511.132061656496
353	353	332.736408639722	133.423615759653	675.534166186435	502.736650774743
354	354	352.452365690239	129.927505275118	666.975834248347	509.402158233668
355	355	348.487271473071	130.840505855976	674.079854912281	528.196121956342
356	356	308.090608142382	130.650405603525	672.887742884826	530.80351901266
357	357	359.869000806537	124.886951545792	671.582755054276	556.342271298017
358	358	350.266808934135	127.475280407901	674.062946104487	537.260739670078
359	359	353.636337719006	132.936554887048	672.192393507105	520.733325304644
360	360	340.591359488419	133.647393177163	671.113423764209	497.508429689888
361	361	331.208033450266	131.149663280665	671.715412721882	555.038099106651
362	362	319.053329497426	129.181524215001	666.799971964176	539.637018768534
363	363	356.433381097795	130.339041922405	672.4318509917	540.703754702909
364	364	347.667278017038	127.694264476724	674.454442938711	538.212669652562
365	365	350.099190691892	129.675907858782	673.595344656867	522.775091795066
366	366	363.353479809271	128.068244387942	669.397451973088	553.175914036353
367	367	353.143352157062	127.376747828314	676.667645269924	527.192815120618
368	368	346.823762127898	129.209980577829	671.746889425852	513.083886759346
369	369	322.355416615459	129.373236379003	672.333329194505	506.813777743696
370	370	311.750489383511	134.242172775326	673.212616091154	527.721053901832
371	371	360.963258710545	132.184766709215	676.982397057553	525.35127890675
372	372	316.245038904611	126.323566573821	666.781426874871	530.071365130502
373	373	329.219903877559	131.111934563119	676.525353795505	534.488324700051
374	374	336.281831590637	134.715713925928	672.136140617578	521.007103312219
375	375	303.526844028085	127.259363154322	672.900387254321	530.96874777842
376	376	341.32156048688	132.844746173679	673.696789091228	523.278435651014
377	377	330.172698145299	131.189255985682	666.308313556584	536.033787136097
378	378	342.917031704239	129.486128602144	668.698675793101	525.253450667869
379	379	361.640868421018	124.677655289042	669.613309352949	509.283108853182
380	380	365.238497000962	134.011693755288	672.918713997951	529.058791657703
381	381	338.522759483416	133.891624315364	674.192075292956	528.946604170066
382	382	368.232927645117	134.713713137159	670.293508781718	534.772011035516
383	383	325.000180556121	133.756219109062	670.904049935257	510.783485628469
384	384	349.322039507341	132.368694761188	670.86204381658	516.792752833694
385	385	334.851431657322	131.388964275216	673.021296181324	522.003792438547
386	386	359.806546849994	130.895240877595	670.370015036251	507.787611083505
387	387	328.947288777222	129.246969636167	670.240483601833	534.720530063841
388	388	354.46093319446	135.210130380501	670.478814794276	544.945794168488
389	389	317.688926065381	136.899712626691	672.318414202557	523.742695330649
390	390	329.176843408077	133.141509284942	665.889525636524	532.383126955708
391	391	337.37886013013	131.178274679914	673.629529829621	520.596208764491
392	392	334.973274830985	129.261377747396	667.538210667052	525.582926964507
393	393	329.032740844746	130.330855305976	672.671159057699	521.57200419766
394	394	374.358920792771	134.586720305297	671.035997211267	521.204050222513
395	395	342.419098156288	133.03931526607	672.549803393549	513.873894097832
396	396	337.27680483	133.494759359226	675.500034575112	507.916194629933
397	397	345.520992688008	131.895978036948	676.522933780632	525.025960685271
398	398	362.261660622625	133.872837057709	672.47958997081	532.391146741951
399	399	348.471184944008	129.207938600722	672.921294284026	495.548177301218
400	400	329.484845696814	124.520320542418	675.508401604084	497.11630995185
401	401	339.38481208215	134.066351672582	670.937720271899	511.229091940203
402	402	361.15620714552	131.253090080698	675.320780036962	486.688240026541
403	403	340.055896558193	132.059301171642	670.640695651914	500.191156167567
404	404	359.498940549161	135.140654233857	675.021629938432	524.630711690928
405	405	345.222440361395	126.573222472072	674.871690261545	515.333714815104
406	406	327.16472855956	130.584362998564	675.408483517723	514.561979736742
407	407	342.629690097992	133.977024012097	671.607331035601	508.933144138255
408	408	351.093452666078	129.474870490308	667.88354273982	538.339165126415
409	409	336.206733353909	125.867223930622	674.002056580089	518.603563113914
410	410	388.644452972181	127.420957710391	672.412224638729	493.915875543271
411	411	333.881141964734	128.883586177658	674.633170050993	506.195359380681
412	412	349.174311101987	125.86418823574	678.720872415346	516.898393058602
413	413	324.963191279834	130.407002388869	673.680024558144	474.837353718274
414	414	341.466205183336	132.213103511449	670.768369595242	532.433156122602
415	415	331.875673373589	132.279552967497	668.940012928896	529.677386063235
416	416	331.583146196964	138.176864407394	672.276328543158	522.45840579995
417	417	306.72248188034	132.973696108471	675.065466239159	477.64069590968
418	418	339.693146094084	133.385199177246	671.963340112241	553.122860010532
419	419	354.890069402295	131.95012240388	674.45696653137	503.554103238313
420	420	319.076555968335	130.948319185523	672.339304312442	501.213949972592
421	421	315.111941996223	128.594755198243	666.913847849018	523.759356448802
422	422	345.338101042271	126.181083155509	665.673286234597	526.591777939245
423	423	328.396446410661	133.656608462518	674.773663347263	520.891472655098
424	424	359.391210182798	129.112699659279	668.86541331014	540.468722507921
425	425	317.943077455604	131.923471327324	674.067465310186	525.59637370673
426	426	352.533138800659	126.86137593147	673.059415787279	532.600227957087
427	427	355.98761698269	133.152645790487	673.475156281329	505.300864433962
428	428	353.009790209529	130.913238766276	670.901609917595	513.729598244623
429	429	355.813952376343	128.438942990868	668.766736940611	508.287243691499
430	430	378.708163144143	132.104981559471	669.948163320621	534.070833914379
431	431	332.351954794951	129.048232626299	669.528011608354	501.180863958998
432	432	367.262337114632	125.407636781222	670.774608917913	538.419209964044
433	433	354.916124518054	132.473731527071	674.44506017923	518.876682125864
434	434	339.263566790687	132.779438475477	671.595543089435	522.379605541171
435	435	325.254985851463	132.087387254445	673.363445675704	550.73005999008
436	436	366.125238509391	131.727866886252	672.185560824754	511.62626606813
437	437	342.586859348034	130.828456042916	671.938433269502	548.585591540615
438	438	362.532611822381	135.051269934927	672.098097484498	537.381285174732
439	439	325.570509644039	131.214352717039	669.019785363578	496.487895835107
440	440	352.071382379063	127.464317883356	674.847962146137	518.113426395071
441	441	342.162693983631	130.649823433531	670.654670019644	541.158366112752
442	442	331.694630996449	133.185097546599	674.570230016681	525.711383248087
443	443	363.420055192361	132.937177172115	677.526564198931	528.014134609349
444	444	336.554401892416	125.860774425065	673.844523624302	496.830871488242
445	445	333.034235916547	131.211977131571	669.580202995047	537.181140618676
446	446	364.901791855163	134.435620412242	673.589420618048	530.203013097618
447	447	361.59072698447	129.955478279183	673.80810534304	535.633066332072
448	448	343.896481114797	131.949917500024	668.707781993848	543.317763942968
449	449	341.744731861005	135.158607900288	673.495875073881	506.249585979277
450	450	332.818077672578	129.336514105412	668.510946888066	526.971365211405
451	451	341.274481436136	133.804781113422	671.494238345329	527.814895547625
452	452	317.693556069619	135.51236007368	670.583399947049	553.89822495749
453	453	363.016435217303	129.430725743404	671.875979412462	534.665770033307
454	454	313.004912358866	135.732346295236	674.822340662106	529.021356628033
455	455	326.536610163409	127.422220603169	671.257868273973	539.135948064175
456	456	340.602597719335	132.014642319986	672.888977577166	521.723027224805
457	457	319.515335819639	127.602629931477	674.979771871502	528.25560473133
458	458	337.667358163118	129.438958685622	672.503806608763	514.479482811463
459	459	374.456840037708	129.172975573045	668.289300851074	519.487766735209
460	460	377.083209845267	130.808689821534	667.21266136477	511.420555408356
461	461	373.542504994351	129.319168151943	672.011649327819	521.734417357575
462	462	371.971103006588	133.613310962213	671.026935211955	517.063410103575
463	463	354.13211129161	135.188587971537	672.520177227642	498.748076930786
464	464	363.881711578892	126.456733952922	670.669147090988	549.365425856469
465	465	343.302879414939	132.002927799424	672.757982257835	535.637099082542
466	466	294.915494808276	134.18580848543	674.048186148631	541.630043945585
467	467	357.211642837214	132.823304576586	667.51619112264	516.15918005201
468	468	356.5170173927	130.055594362909	673.655591788936	532.538962275702
469	469	312.451330268901	130.104086362591	661.751958167885	509.550393255119
470	470	344.533293243016	127.163600220327	672.657037378324	516.451068775613
471	471	373.048288325466	130.541783309599	664.728991416453	531.739498270336
472	472	333.228581211031	139.127724061527	669.614679234994	506.991773663016
473	473	338.655447645317	132.490591064147	674.11583312566	528.306985266314
474	474	383.551102183669	128.482133693886	669.266659340273	521.907552851388
475	475	335.487083818609	129.724030063525	669.445350908468	517.470522102212
476	476	355.895270698702	129.034802292545	668.923181929196	550.437563876677
477	477	368.540710598777	130.268907867725	667.761470547247	510.205728981795
478	478	348.228174684327	126.172831160845	670.485026492884	539.969510464795
479	479	334.051291002862	127.078792693169	664.818135909625	511.713791155953
480	480	312.436501841373	132.157571468871	675.347557485301	520.163657081764
481	481	336.319610431814	136.019203161057	667.637046735182	519.246371031568
482	482	351.890926634749	133.131477435235	668.59095203113	544.492082816732
483	483	372.300894508989	130.582834582048	669.199459163322	533.962845889191
484	484	359.047787999583	129.968728197635	668.92086444468	509.560001347094
485	485	347.547477256647	129.678556471103	671.407478006009	527.123490917903
486	486	327.225740579157	127.764263683699	671.237710355481	502.744234345193
487	487	330.150619936565	134.008752247758	674.51563601876	533.621375263431
488	488	361.058795720339	127.498873658751	678.587579982355	517.953849204925
489	489	341.747323300833	132.64365821279	675.64415032436	507.449635031779
490	490	336.494080602179	126.275307809467	673.611851803785	519.787824924546
491	491	355.254528150562	130.850614191874	675.219615191601	515.274285115065
492	492	350.996154803505	129.796201185942	673.884626708955	495.591004877442
493	493	351.727445078495	125.674586836346	670.346341869811	541.33127412717
494	494	337.228112770567	134.167241331486	668.65933061277	501.637799879369
495	495	363.081366118384	131.30792453649	673.685868069375	514.692961285215
496	496	336.268324913541	133.353791043818	671.559172751986	525.235035019171
497	497	354.778585820055	134.942836048372	671.083006932242	550.83669565682
498	498	352.343333281471	136.549110230485	668.49766667516	505.769181785809
499	499	358.050415783285	134.806464527467	668.808944719147	550.903352904709
500	500	324.120162551361	126.681107204182	663.698047280083	527.078339118477
501	501	355.298535377742	131.597884440044	671.513153102369	541.35137715799
502	502	307.329612472462	129.802699359725	676.147259994317	534.100719170755
503	503	320.542758213248	136.833405200843	672.769222171045	492.354843394761
504	504	356.76331773338	129.412817545637	674.932656254549	553.506593524996
505	505	373.304699467115	125.997813201653	674.756531475592	546.251113446114
506	506	326.039892796178	128.680707824027	669.059363559436	555.205248493617
507	507	331.761974570887	135.989897668817	669.42915492783	534.010406306903
508	508	319.829776364991	130.261174033733	673.071496221222	533.848502003357
509	509	320.736512287968	131.754133793124	671.790692121524	509.434886232059
510	510	350.66310351285	134.16634142789	680.158126426579	516.643987927721
511	511	341.634686049794	130.856260957979	673.18418011793	522.048120390309
512	512	350.05701133052	129.078657028709	673.503746575444	505.602695787738
513	513	325.172190166001	132.436793085364	671.063373821964	526.799278730476
514	514	331.396386529213	127.905420533799	674.926702558159	528.396757850512
515	515	346.572944026252	130.400578076026	675.791038263586	519.620330991912
516	516	341.615432796322	129.619754266979	670.201800796614	507.614434543814
517	517	338.613508898603	129.480604314151	675.412770924402	498.636642593806
518	518	309.333162089227	125.410817215964	670.016029555608	542.51820943981
519	519	357.197402345218	128.932615854834	674.553758955061	503.809232577863
520	520	347.566844735344	126.104017738333	673.743068278342	518.408831732769
521	521	356.314429462904	132.202926135925	675.801713423303	531.452849829456
522	522	385.816567332301	126.871204517003	669.536313941492	520.927453473242
523	523	349.460223115135	131.221210928304	667.356402226909	542.586079259408
524	524	349.883217018014	128.93106959837	670.283685956427	550.011526657726
525	525	338.431378605627	129.450658218146	671.662854835482	495.919484561415
526	526	356.173157007581	132.906852866172	668.287636648993	521.309125428784
527	527	329.380431394839	135.046201641367	668.565377570283	500.68117795969
528	528	367.83456922381	133.873925215361	669.912522432206	532.389301096086
529	529	363.018247945551	125.230778381163	673.880902680766	534.187370136592
530	530	378.398649017141	125.645444850706	675.626834745373	548.182237574869
531	531	349.94367627356	129.918065029656	671.109444420493	520.392102672176
532	532	334.14243441492	126.10280955737	670.349845375835	518.624029050223
533	533	355.061011221115	132.599268949168	673.197492287494	483.868470705387
534	534	321.244229579612	132.83013119528	673.397639828469	523.20472001031
535	535	362.783819578528	122.596317214112	669.029869028966	551.044041426428
536	536	343.752059405478	130.858487689216	672.381496861053	539.340314933791
537	537	329.084081452844	130.046462929751	666.206512335402	507.203793219638
538	538	351.634500525638	127.131652577609	672.493902269818	545.587901442604
539	539	306.599136007521	129.503762179063	668.064385564159	522.40835375936
540	540	339.366845989	132.239615048816	669.120681301356	508.959437283296
541	541	341.64161614923	129.500853908674	670.911408812505	546.714267730126
542	542	350.757181607983	132.740868053735	672.189213470261	518.869264304103
543	543	365.01990920783	124.133205242531	675.267875653963	534.621069478471
544	544	355.074802329297	130.880811471646	673.592697010836	499.285020454205
545	545	355.921188112837	127.926775011189	670.796443760836	540.216500627792
546	546	332.397308173692	130.619755909725	676.570748741618	528.966627972068
547	547	331.517537260609	134.114438073666	672.089153194794	517.419694749423
548	548	352.285361417928	129.263554015903	670.732193317445	527.024978845476
549	549	336.889671118301	130.822852073603	675.494088048312	526.143982012922
550	550	353.310785148067	131.823520611854	670.831776297174	520.345985622584
551	551	359.376115667223	134.209255550342	671.988075466262	549.23059353067
552	552	348.145495949028	125.186863123851	673.375044007577	512.780795296209
553	553	332.023601162917	132.335411979151	669.143948154226	509.68587931766
554	554	325.657949972032	131.266127028189	672.623434656792	545.319656590252
555	555	346.397035047658	127.002505011239	670.91890614008	523.065184768606
556	556	348.531206390412	128.396477450665	670.910876593384	500.674358036043
557	557	360.904909877879	133.544268636608	671.165889409344	544.337684998404
558	558	359.125225160828	131.255992043201	668.540855661584	492.063423467636
559	559	341.789223107932	135.749465010847	670.610082749643	509.666378696635
560	560	357.528321228747	130.899403887264	668.712049453487	523.171511118068
561	561	346.881037344186	123.616591931907	676.40074345271	551.135478053089
562	562	324.278395869265	130.369380940843	677.394372417394	541.205076043266
563	563	340.303847831887	125.007556910098	672.921883912549	527.381298807573
564	564	319.339686099412	130.495402003771	673.850740912338	494.962772091956
565	565	360.064707209766	132.589809414042	670.806472969953	530.649626190891
566	566	317.995566972886	129.345429430024	673.724960804904	520.966669381334
567	567	360.019887567232	125.538406412595	667.923422928287	531.96324758734
568	568	340.68178903072	128.489727060317	671.668979517712	528.621245418796
569	569	374.364592231072	128.804117893274	669.360968621148	538.927955669156
570	570	350.075888622294	129.984374750408	672.962627192536	565.578971259076
571	571	363.552635105704	124.543146939137	667.078839047511	501.859174009869
572	572	329.452764753073	131.849958312554	669.860856873343	530.77593567437
573	573	363.185159669918	132.031627696208	667.713832423726	514.237773330064
574	574	332.493857094889	129.245143970756	673.587854078611	506.574655157388
575	575	366.465829372256	132.265864921639	675.132340812665	502.23038521488
576	576	346.647893826976	133.445739102188	671.282062621051	519.654424543788
577	577	320.451879766203	129.894769445728	671.826229961959	552.092789060711
578	578	347.733586845856	126.772242794837	666.180913587579	529.473571379146
579	579	328.487467427697	136.132233940387	672.8533317151	517.462008396892
580	580	367.14218730573	135.911318733269	675.423498699065	512.975631123403
581	581	349.941699662012	127.910958108902	671.197537687586	538.365918066409
582	582	346.233644086786	134.305668909588	670.443413807168	518.692672752783
583	583	338.770762348964	126.355215511421	676.277857674215	539.838014509931
584	584	345.340861627412	130.240720857209	671.920170459573	565.923452530903
585	585	368.81251172312	126.425415884466	675.471358680988	534.793851897158
586	586	333.594871408219	131.960228601234	676.9397577954	490.921193185556
587	587	344.195757784519	134.342110473312	670.84518172841	534.800385117871
588	588	303.944515622933	129.793122664973	672.944950941904	526.18028471029
589	589	353.22591168947	130.848096206757	671.085704001474	521.763588868409
590	590	351.573274218638	132.410053251786	668.443647680451	553.752982901006
591	591	311.175534530976	132.259025235162	670.201996362509	532.35531427221
592	592	323.86696845981	129.227427695092	668.517796521708	542.745468800167
593	593	357.683928356011	130.334145599699	670.45469303686	501.778787914563
594	594	338.132643283643	136.964257112365	676.612492259335	479.325310646195
595	595	371.802475186685	133.828698305984	672.979085985448	519.446258222184
596	596	342.155928707968	130.313854780404	672.407948900752	525.023101655525
597	597	340.352551023892	131.593727575296	672.867507288072	519.760730889703
598	598	386.035462916275	132.727304192972	674.29192339261	531.15275311982
599	599	349.150444701738	128.630049876307	672.122640286921	525.192271881913
600	600	320.638254940471	131.455014897005	672.21876246474	533.537633374464
601	601	330.792156835938	130.619997081875	670.482152294521	552.758959426814
602	602	343.724791678599	130.670352235309	672.180588887702	538.544931239273
603	603	371.190002751701	133.011525126895	670.316650682727	513.214832817044
604	604	321.57066305659	128.607545882871	668.705784473749	525.930122311411
605	605	337.460889717834	138.143560170219	674.368541833334	521.989772114919
606	606	307.877620580843	131.244932337299	673.178065138753	545.620272945659
607	607	301.402693015695	131.709928982862	673.222730271844	547.425173542481
608	608	332.445555245614	128.954033452538	672.588866165183	516.248577108957
609	609	360.4704674612	137.106982558618	674.341489207166	514.767325577012
610	610	341.027947225897	125.80515825695	669.170616527222	511.200281667841
611	611	352.35993629276	131.455689990075	670.242505456974	509.599549529151
612	612	327.050235955528	129.445900732865	665.460521934944	523.376657739948
613	613	364.02112408753	126.002516238357	669.697231035683	539.185831918596
614	614	311.095766691807	132.188223884858	672.750177450384	529.563912066394
615	615	360.368821592405	133.025920811495	668.170218717094	529.632518334763
616	616	355.781778833107	130.08515121045	674.792080396631	545.676902950171
617	617	357.022870284828	130.452147424902	674.006692693833	550.317610187559
618	618	361.063133633021	130.039143754023	677.036667636202	549.975073367254
619	619	349.29095046984	132.052019467004	666.128867238669	526.785786635264
620	620	334.00796436356	129.748838595451	670.405149311141	527.729550990463
621	621	317.789610351778	132.464925677174	670.679068587814	508.636153075517
622	622	361.449342717754	124.017985233358	672.08355271221	536.879685473185
623	623	324.532607810991	130.590569531873	670.387399689274	526.428738321618
624	624	337.880563648781	133.023408106383	666.991143419669	528.604923073993
625	625	347.019595747352	132.493611882392	672.571653830427	469.097213166513
626	626	332.728876817445	131.002086593264	671.316469374605	479.394503321729
627	627	360.856033565416	129.985678135378	672.696503943039	537.345408980532
628	628	341.770767755836	131.934143164359	673.293257056131	530.384479856945
629	629	373.488767359954	133.116065450274	669.563727084777	505.534093177446
630	630	354.223225816066	127.625644866853	673.587095839358	527.000223712373
631	631	346.818289769923	130.239990211192	673.010542688264	499.075495755151
632	632	353.460240223979	130.575100786845	668.427636962495	526.84298925026
633	633	334.886841019221	131.945676328091	665.590107428055	518.149534638322
634	634	342.15408528761	134.762815875881	675.765466843118	532.704429493547
635	635	350.904585942471	130.013472762458	672.20773537015	520.481390102302
636	636	317.231259110838	128.714828130827	671.736202444825	557.216982235448
637	637	348.725577155487	135.918527063389	669.616209181015	531.64926862226
638	638	327.964500490775	129.536494072217	669.72392530505	536.049796478551
639	639	344.671326204628	129.9433696562	675.178436269765	502.026337089652
640	640	336.957252064594	131.552220974051	674.247978244866	524.431774556348
641	641	325.132586117261	132.082032977943	670.883819271913	501.27685918491
642	642	339.467767946099	134.16511852171	671.991095465279	506.74249246443
643	643	366.051061338769	124.958994616752	673.86260091374	549.86419726464
644	644	318.293112042571	127.394802144299	670.77225463777	528.918484804196
645	645	381.943416890837	130.443955058262	672.315840592687	526.928153819015
646	646	321.900382906728	129.448802009217	671.367150047856	550.412798337952
647	647	364.317606939665	128.663522692046	674.168603529829	541.371428627795
648	648	386.76397965042	134.83889322648	670.777552517465	527.243508459203
649	649	383.106693795227	130.585948605321	670.125843640448	542.823768694337
650	650	334.037190929169	130.536874529905	678.852335416493	535.424036175525
651	651	314.54753150117	133.612401920417	675.242651514617	506.716969165951
652	652	347.746664375933	134.022123727988	673.875252589839	518.662289194063
653	653	377.427080851962	129.001472924535	670.370594661148	509.521256386113
654	654	329.335215001968	129.533342835702	669.340128364987	550.228461947284
655	655	333.806480611187	132.326272643798	669.242184435734	521.085164294468
656	656	343.024282190013	133.375886982724	665.437348613632	526.258031132354
657	657	322.597063258833	130.12130434123	670.027329382179	542.130564441451
658	658	337.840249506478	140.626646927995	670.150325950559	526.686124041501
659	659	338.96879930204	131.137305978578	672.227438653512	541.471819589582
660	660	342.067881219197	128.790530292959	672.123463043372	527.892951628025
661	661	334.257584432963	132.300922258499	677.713073234659	523.230016549708
662	662	362.26321656436	136.507691433215	671.611764932115	497.773253753742
663	663	351.583492130174	132.952501633654	670.169865398583	525.397576812759
664	664	323.540392019437	129.186144820628	670.248396000185	524.591575676821
665	665	349.672380094186	127.148030146756	673.402526972103	517.790530453449
666	666	357.86723360133	130.074902841573	674.617177749407	514.012838334757
667	667	350.782065917967	132.431126927982	670.470678982853	502.315305776449
668	668	359.001870379333	130.936370357226	672.364274461477	485.849364747522
669	669	355.443628285394	133.160018206209	669.393792567883	501.531128079188
670	670	318.22866838007	128.086884245022	675.032072520061	505.10485415633
671	671	374.571046786631	134.509662561406	672.761406761189	519.647878017589
672	672	315.827526228073	134.977699285983	668.571438472352	559.192388239777
673	673	357.650952566866	128.513423325294	671.369869156475	500.660390562839
674	674	309.268933987078	132.66263471475	681.902353365924	548.389267015616
675	675	357.348037387849	133.657256812002	672.11435426367	504.305869633882
676	676	340.085289958242	131.362190162335	674.72537760376	513.377643549758
677	677	325.864499113968	134.174095279109	671.618262429312	530.041726875682
678	678	343.87169163647	128.426172862016	673.937604392523	531.235899153823
679	679	365.084666124982	134.489815399635	669.042716579229	523.393165772488
680	680	347.502351747662	132.626598617934	669.145114778634	521.179834358071
681	681	336.294370868289	129.743196924261	668.876353194642	528.03680757216
682	682	324.714040612411	129.908048836835	673.123298150657	517.63658960937
683	683	339.84111870518	133.860135919138	672.807060796465	503.863533063338
684	684	334.031255409607	134.450229214633	672.17964895443	512.316114658626
685	685	335.064253536027	128.323772133124	669.081933583618	518.127281540862
686	686	322.581308561797	128.767807271555	669.656386821905	519.219529845978
687	687	358.571868774738	128.991905843382	672.356346799378	536.933094484956
688	688	332.370426049709	132.987996243811	674.044474650952	510.298284575743
689	689	339.641441791284	132.601962829461	669.78662887671	520.494793850656
690	690	350.963707658341	131.32906139049	674.957864280542	537.9393147483
691	691	356.215550242185	129.546605450858	671.00150186085	514.237110355714
692	692	335.98337713211	133.867537595133	676.455423405623	531.612758054517
693	693	348.466188259152	132.200690075325	673.96377992935	518.189335293816
694	694	344.703346260397	128.4700571369	669.013107206495	511.941875060746
695	695	354.66111167008	133.666699628446	674.316107780715	529.515922807461
696	696	349.23111772931	128.608965404596	675.987931275365	519.537609735054
697	697	338.860130942246	130.652805616299	667.291524446304	487.967524357773
698	698	346.771517022526	128.392542885591	675.763223301625	526.356041390704
699	699	327.941503120215	126.740241680826	670.655847074744	530.971923429453
700	700	350.235311516391	136.987306886642	674.315586846489	509.988391671739
701	701	343.67315599127	125.067977592658	676.711347335494	510.898988769917
702	702	348.969331823104	132.554579660464	669.543230163192	513.822575786686
703	703	345.265528373606	128.902471123589	670.237765161187	531.81414971033
704	704	335.692213139848	131.273576449735	669.790279708595	510.370449402934
705	705	344.894058686254	131.556467699693	672.217038279792	531.866707976991
706	706	357.914913248777	129.590513681348	677.048635840249	527.613833737285
707	707	301.759295523726	130.06278274556	670.603982121531	523.332120297087
708	708	335.521184688381	130.674219770438	668.278212738851	521.820499163666
709	709	344.542874842298	129.865813449701	675.654588993047	529.204392616597
710	710	373.14357487666	128.350602495678	674.278002422445	519.895832776777
711	711	360.648650894532	132.133388066548	668.734993057723	551.795227196831
712	712	335.521112229998	125.134207877297	666.8554579337	519.349150187572
713	713	350.422423711206	139.036609377095	676.858123672116	527.118910409529
714	714	332.935429320407	131.98687208047	676.89815145609	531.34178688495
715	715	344.02822130268	127.758963351848	672.355734886387	535.586659614279
716	716	315.690509505523	131.265090315361	671.004852030533	514.159382362756
717	717	321.397059057851	134.283957289879	677.410486708829	507.544600514652
718	718	356.438554910667	129.912225015185	676.43797713959	520.472148568057
719	719	359.2707206017	132.267699612745	667.276913569993	505.454851078233
720	720	375.99604501571	129.309788209856	682.049552912666	522.846298510676
721	721	359.306039215692	129.230256029631	673.305970625742	549.230548082289
722	722	339.893991300587	128.393186864368	674.91462482101	505.177282725633
723	723	367.26782469916	126.335149996766	668.561923978975	487.033693763851
724	724	357.291007111781	134.806056973096	676.735778514986	537.373663507388
725	725	342.313299489767	131.536583306231	667.79488937962	506.073579535804
726	726	343.139911171626	132.473569924643	671.402013216213	482.340046712472
727	727	326.193477694681	132.058830235535	674.513096381402	518.795425797848
728	728	345.372786146608	129.363358624248	675.743920193678	539.545022043833
729	729	334.277351871565	127.298688573613	668.68175764849	485.675001772399
730	730	353.340541926948	129.195726501872	672.048614427638	533.055915895395
731	731	351.030282034157	132.937096315866	674.913373224111	549.560607325047
732	732	330.147171229857	137.954759985429	674.177883077662	545.941065304249
733	733	341.757820952412	130.2612364379	674.522983488859	524.05124252014
734	734	363.33269535499	125.026346611072	666.278646124632	528.449920588901
735	735	343.488756886753	130.400242973592	671.481761143191	522.653699031057
736	736	327.113158773862	137.678744990989	667.656113130412	518.012816917699
737	737	326.692209157897	128.307823783465	664.995845781764	511.679888525045
738	738	385.409579026447	131.907107895254	674.040010020712	541.562407796247
739	739	356.000948730567	132.395003694846	671.811976188546	544.156394499347
740	740	330.48532025742	131.035521093776	674.293544192914	526.998754804111
741	741	322.146407986076	128.819896274606	672.489886322632	504.842922724262
742	742	325.546709002152	131.622730114009	673.714566012175	525.415656869887
743	743	348.802758372906	132.14670316176	670.599399468184	531.648791350443
744	744	361.340526626808	129.419502939643	669.134541693165	532.649889080421
745	745	350.243991507363	133.049575274172	670.321072828304	524.414923763541
746	746	345.70687621808	128.759349853531	671.124002556837	553.945766183735
747	747	336.408263775669	133.233959361075	675.414011443478	525.175674178314
748	748	331.602558316887	131.607632078915	664.601163938123	512.571522658918
749	749	343.654373949598	131.699691114206	671.07124667907	519.143240976897
750	750	333.824023638234	129.49571062645	671.902476206436	516.687925876992
751	751	327.345921336441	133.517446021988	671.17693498002	541.096819910383
752	752	317.256122782373	132.945946297056	676.039269172	528.971817025237
753	753	340.496284936307	132.760176877829	671.089222543297	528.854974355703
754	754	344.648147106051	134.771452786407	674.639181148865	527.394664305618
755	755	343.169715437973	137.356473225126	666.038536514361	517.860325020321
756	756	350.561235353018	133.933103665371	680.370592335109	498.487211428516
757	757	354.856408557495	130.307320066777	672.661346724805	525.43860829684
758	758	344.997384229551	128.536515244111	674.495917969302	529.499707592895
759	759	321.056572740591	127.193662243706	670.00772631234	555.537729773908
760	760	346.659972072692	135.145377929191	670.536912551605	488.860243861307
761	761	388.604110888097	131.160799109779	678.695275774138	539.988836329817
762	762	299.273026929456	130.949483330187	671.991015365295	515.390729402154
763	763	337.652383629362	126.266826744134	674.691520489163	525.354392318376
764	764	329.222102518922	126.619286442983	669.045413861925	540.699610678239
765	765	343.936202826141	132.655909549342	671.478396936385	544.550955395984
766	766	308.424229431577	138.539195607007	670.319086880115	523.465663587212
767	767	352.72009103081	129.355753615065	670.315016654132	522.204350806555
768	768	361.059028684054	133.231127437447	674.450188132791	513.790891218378
769	769	336.807845113448	127.223835232964	670.099100484949	513.469374786735
770	770	348.301101045576	127.333664713725	675.611162376984	526.735599138559
771	771	357.498110806726	136.767181704859	670.705415142845	529.880493809506
772	772	376.238773276448	131.013569303294	675.860431189496	528.578435308691
773	773	320.294642337625	131.028620189315	674.265333452777	526.688087086415
774	774	359.258529918492	129.557942454777	678.872362432282	528.911474852775
775	775	345.43876599827	129.601055039632	678.257833020013	518.797992317994
776	776	346.930944556005	136.820519436847	672.873269262346	519.649438049565
777	777	337.038377611606	137.408886267434	674.105729578588	500.560267704551
778	778	312.896536002912	129.737576182209	672.572775387259	522.015298219315
779	779	366.948373001244	128.662673034782	673.851403263481	545.798423271371
780	780	338.261647269743	137.407695009401	670.302509474527	498.939915040957
781	781	345.174809521324	135.666479342608	672.643631568918	511.177415563249
782	782	361.72226222639	133.785769612184	671.08286625571	527.831427159409
783	783	344.976723067717	133.3095131148	673.172567156167	514.452842020937
784	784	343.509318540568	128.927692546071	667.702117020424	535.746433633844
785	785	325.636282859535	136.456295629476	674.280184747722	524.72182589205
786	786	362.910865848527	130.265803476928	673.233150815309	523.858080988162
787	787	346.875917676107	130.504175512051	665.320472542766	507.72377638042
788	788	321.636788468857	133.317000286243	674.317200709291	518.33376182778
789	789	347.318745215898	126.966012063919	672.36337729942	517.484654931745
790	790	342.09000165282	128.22681799352	668.578692295668	513.285180142534
791	791	355.630540847321	131.836298483743	670.685981496219	548.157762031395
792	792	337.829586450706	127.668044238595	675.550685320924	507.945302878176
793	793	352.798451108729	134.148591069895	670.029827511258	534.914038303136
794	794	364.884192036673	127.437931533612	673.729089224361	558.75423953178
795	795	346.670041929123	134.145660134183	671.478946867446	522.107752601191
796	796	310.51635720324	131.454420559235	675.703044812978	544.893317701421
797	797	320.436529368223	128.294516618231	673.773808531845	515.745559698942
798	798	351.341586106418	127.413054478404	670.539712302942	534.576062283385
799	799	350.35090978244	129.487401666853	674.059397725834	509.576544127742
800	800	365.028456551193	129.719783368203	670.017967246356	518.520441762629
801	801	317.993304090866	132.306516795383	671.389032192872	521.420295982699
802	802	345.968442529924	134.632664575067	674.922822676423	528.802319259313
803	803	328.842208646297	128.657268802326	679.308652602501	507.558150631749
804	804	366.736877760835	135.601969042337	669.538003143314	529.708153575969
805	805	345.679636120205	133.065601655249	672.304052065967	525.45845612888
806	806	362.213270041691	128.391203065238	669.220864260477	526.145392168847
807	807	360.050239969838	131.283908358334	667.395207644502	524.299437928561
808	808	339.509534327846	130.253781905769	673.473227586553	546.706690395853
809	809	366.065622606356	131.138644452205	674.164693495371	522.71839515549
810	810	334.372567082364	134.196040246926	665.783455486065	521.646315203088
811	811	362.189719277571	133.048898422802	673.092783691467	540.953298111906
812	812	349.975802274256	128.442131325097	672.958192917092	506.890140414555
813	813	310.330645824708	135.354661197892	666.008527465174	505.696667992113
814	814	354.898887702136	129.325219761399	675.059356826647	519.001253644395
815	815	327.522772754716	133.244284991095	673.982464408414	544.043256503473
816	816	340.191979978494	125.859335187444	668.281968190904	504.256620048009
817	817	318.629218809611	128.898061401366	667.844754917148	496.042493175062
818	818	326.94034989152	130.880443238314	673.783940961105	512.961611736329
819	819	327.095057399229	129.172718418591	670.936655009032	506.057709932274
820	820	364.479242994	127.627165844328	671.117744906504	525.313251911888
821	821	352.654698847822	130.316805736877	674.40047042841	476.472034802602
822	822	376.033549575358	137.939612350084	674.028846560917	521.897689659447
823	823	325.902919959259	132.315276397421	672.299465389696	550.884674392366
824	824	342.88114477879	134.524184207954	675.807854850638	524.96480133033
825	825	361.743926566917	131.286702930808	670.845491056624	526.698945426015
826	826	376.146577922877	129.979632226667	676.079802416023	506.880317169214
827	827	328.948633457758	131.500909368062	669.845543631888	557.673269184364
828	828	373.243196541649	135.505573996378	668.841996202707	512.791666007944
829	829	368.125050623696	135.260239580855	674.361741278602	531.534075741982
830	830	351.720070442839	130.460786332522	667.316456510342	507.808711613481
831	831	344.802948527026	137.048268214343	670.578741996543	489.777054773234
832	832	349.601186534604	128.712955517025	671.574232021709	514.623562641224
833	833	358.120440548113	131.918186101251	668.257171184471	515.853699996678
834	834	344.387800800536	128.741731480127	667.953784227121	526.276384052975
835	835	344.982133813584	128.911100907787	671.535387620768	519.830234497345
836	836	345.067524101624	127.605860405552	671.06311192639	519.130437292948
837	837	318.500734408826	129.628411447061	667.063899431245	529.704717619921
838	838	343.49918519339	129.851226819834	678.998101307651	543.30064436303
839	839	339.87757094442	127.100326170349	669.922254756615	529.159338592928
840	840	342.110219767962	133.999387749456	673.737905852368	565.10640879475
841	841	363.749824944786	134.49802798694	671.396273251374	504.877419821257
842	842	337.467536790964	133.602188628975	670.367288638247	536.745340703109
843	843	353.736278968727	129.377634236078	673.755347510917	546.760922855584
844	844	321.602333153659	130.495675174725	673.19362304318	533.220646486212
845	845	362.342220661223	130.325192304307	673.658094816864	532.479370705169
846	846	394.864860115336	130.723025569881	666.377576456472	515.728376310066
847	847	328.489273316739	135.33805830177	673.85666874269	501.130775906984
848	848	359.412084400489	128.141386629829	669.348535186607	504.019385287221
849	849	364.009610934456	134.476095497402	671.165441916873	525.321299592952
850	850	351.462214995064	136.092124561554	674.846965032355	517.349278651941
851	851	350.08252672547	129.891328114443	667.760846842853	530.718296622626
852	852	338.407709941133	131.054606631791	673.785229130501	548.784577175253
853	853	353.18970777563	130.009618833613	671.960780592416	516.73377645506
854	854	324.854238004801	127.303389216869	670.978439746641	542.139452689918
855	855	351.929303727064	129.988012301657	674.393799380166	534.613107362639
856	856	335.197964576494	133.378963690261	673.573635212398	507.252873686081
857	857	342.026566384568	131.280086264342	674.758353490278	528.527279751366
858	858	359.841003622234	132.452713655192	674.800680512937	520.870784159616
859	859	343.113227684372	131.666360404791	669.686776888403	505.309067522486
860	860	353.820301076988	129.66481343201	672.041499933905	567.658452781341
861	861	338.71420947561	132.851129057741	676.556322210669	520.670760827925
862	862	337.553630047394	135.78831389463	673.029427238247	509.830360370696
863	863	359.472214424676	133.188825426588	667.814673950372	529.538777643558
864	864	315.157328925118	138.028144467462	673.209702442618	547.053365613959
865	865	332.946048330392	134.487417506016	674.857203446296	510.209057544407
866	866	347.411995970847	128.965611209947	670.789014919403	495.238779104034
867	867	311.131702217253	130.264108064774	671.815156539423	533.157773319276
868	868	329.064291399024	128.862151385129	674.571150535568	519.606245240849
869	869	362.045137897654	131.437988576707	671.429801536665	514.669505620003
870	870	334.534999698057	130.397900255427	671.400729020205	530.539663966871
871	871	357.94981513564	132.890562807328	674.82552609742	536.629234317809
872	872	331.699063362106	127.763537065385	671.013055250789	513.931486556222
873	873	348.138791440413	127.090762320704	674.946166844629	501.962092593489
874	874	350.282085286923	125.661303095246	673.034845590641	539.685693569493
875	875	342.869807236968	132.54494730535	671.368695960039	554.669642604416
876	876	347.574943529509	129.834641511147	668.894497653132	512.832301617804
877	877	340.361402281002	132.001301957978	667.594742431459	501.027186229501
878	878	391.44224109125	133.647676142415	676.00912689698	513.305010936459
879	879	357.608476624495	129.856548740017	676.072615770493	520.361202876001
880	880	344.522976990933	128.773256241961	671.62604201583	527.347272488279
881	881	334.721740533667	134.271235875132	672.112840222426	532.565657072888
882	882	355.243614124226	134.114453994427	674.988973972443	504.705040162395
883	883	340.005469895839	130.517165817719	672.261079348204	511.459143891007
884	884	336.993973720101	134.24073534748	668.22179779768	503.113684320658
885	885	379.270731048652	125.751106022112	669.242989309128	554.164813146941
886	886	347.032261404856	131.841052448407	668.448222091492	524.444028344177
887	887	359.19844223981	135.934709536586	675.434598098555	535.333949393248
888	888	317.87132480135	135.79188109161	671.201785211024	527.173139250735
889	889	333.332270022979	125.298498237984	671.182004446818	523.680998116569
890	890	313.74502311235	133.13166494932	675.758807646075	512.364768291318
891	891	356.564157436076	135.675353387429	672.847863067665	515.244443385368
892	892	333.598113060161	129.234683012731	673.919106719817	539.585524964833
893	893	313.591746071316	126.199739557531	669.930042239252	510.935401200816
894	894	360.171319603436	135.547128086193	671.141266624358	547.606204735586
895	895	364.105693923904	129.701686942943	668.020042516031	497.113910914165
896	896	370.865906897434	130.522108623164	669.385558164644	496.222261684188
897	897	327.567566371251	132.953218004839	671.567116621583	531.564967427291
898	898	354.798429599832	130.148198798153	674.124917215787	550.4852115149
899	899	364.017019570967	129.700526923972	667.84614501675	508.284714915114
900	900	321.439535325183	134.15387639493	670.101851207582	515.812979662322
901	901	344.769219357226	130.755430290955	674.332989370566	533.265696718843
902	902	334.172676858704	127.640871684749	665.78722460332	541.715735815556
903	903	327.023625572598	134.122347745888	674.600001193961	507.794500128393
904	904	360.370908604112	128.312577131383	676.061289747183	560.509790051698
905	905	349.609755600371	132.520185981015	672.344650119625	527.816285366508
906	906	350.628499495951	129.176201825713	671.762435601987	512.789918714484
907	907	348.741998298346	131.903173079397	678.429888463232	547.71762466312
908	908	348.960818112602	131.264283625271	673.282515247752	506.66401244473
909	909	365.465858124482	130.995973887995	672.127395056185	517.10796308891
910	910	337.591011348792	133.980529861525	670.63665005365	519.975405298872
911	911	324.888444209595	127.970748891704	665.616018555396	495.709562088716
912	912	346.675428522991	134.971085230881	669.012265513135	491.362587780506
913	913	307.171405060431	134.47003357754	671.287909170562	494.071069722337
914	914	317.123937994399	124.687939592312	672.032451036171	496.13578048542
915	915	352.970833601734	129.70993921023	669.402362857841	537.837470895282
916	916	347.457904500622	133.925579143948	671.00463566883	510.153870160606
917	917	339.887126531897	127.473923783345	671.590931627897	533.484249185155
918	918	332.867908467456	137.775016123084	673.028688132096	531.883856139127
919	919	316.432112655205	132.402507621628	672.382531100347	539.188885397018
920	920	378.236868309231	134.040354391758	672.981236750742	498.093094856059
921	921	345.512147593612	140.140174702728	668.593887789649	541.297031473704
922	922	350.543202282998	136.134927497607	671.055166923984	509.196965651268
923	923	337.225489607188	125.746393414924	666.284263372618	531.74918937117
924	924	339.037502693486	131.951901850433	669.570336490578	543.016010376676
925	925	349.126388969835	133.803504329269	670.250972249714	524.670162960797
926	926	353.128514599467	130.755414645291	672.319332322706	522.927083575839
927	927	338.114143907489	134.412583855448	672.224314954983	511.11681664228
928	928	373.720713702039	131.028371338293	673.165932500552	516.65852246437
929	929	353.578500623888	128.579775336572	679.333094518939	486.064704777361
930	930	324.235986407648	129.733169707772	666.065595935618	507.806900861086
931	931	333.722270816251	126.928717143702	666.662070264047	522.844422729651
932	932	352.395407749227	130.234474623977	678.75837606474	515.543347855348
933	933	344.560864351916	128.891490464795	673.240351174236	518.533317384321
934	934	357.05776739408	129.329012219831	673.451270958893	505.007191384388
935	935	351.82365663472	131.205102164146	679.296197080834	549.410354542895
936	936	345.277596364696	126.665166608075	676.836012358867	530.722235379314
937	937	338.228989935542	129.619133793412	671.72713064669	516.74271439053
938	938	338.474483434633	130.890708278554	679.106749527837	540.490060477729
939	939	320.748370621644	131.945870408249	667.788367488743	522.601674501801
940	940	348.937619266966	128.161239973576	672.617235558803	538.069417140165
941	941	322.033535421233	132.607648656657	671.253226201179	557.283227932132
942	942	335.662629687879	125.655779908999	668.767662991036	556.604588396411
943	943	285.427820532642	137.103577097267	676.695293534612	502.303458861686
944	944	342.832616984301	129.820191879914	671.230586296391	517.554695743939
945	945	363.316093184526	126.751440308633	669.738399720918	532.171343220906
946	946	328.229561317119	127.897433925494	673.404977317835	541.617798497328
947	947	356.910939967516	137.108228533785	673.249312160264	512.701053884703
948	948	375.291323642693	133.26305253692	669.718809920475	528.80500993356
949	949	344.63591004774	128.232908933375	672.451479677212	522.669564196232
950	950	342.770606670777	131.74157204657	675.047957168551	535.229155336312
951	951	325.624330558972	134.102606910419	671.965481445597	524.119690048724
952	952	350.078370004361	126.278350037845	669.124351327665	517.878898460391
953	953	363.801795570274	137.292172520436	669.511848066666	556.331349549319
954	954	348.612795851517	134.961269955743	677.193337943965	533.974977606984
955	955	345.215797873031	130.234260281012	673.896203432027	531.655943350699
956	956	307.968625993251	131.514480949739	671.717450180037	534.740029703192
957	957	357.077428274513	128.345643682299	676.150302818795	537.059092055289
958	958	328.493953886659	132.837530266133	668.690031081886	522.896964473332
959	959	376.77620093327	130.708106582104	677.959256198231	552.110908776683
960	960	343.9258833182	127.46220536258	674.254922994506	498.878619133857
961	961	350.250738825902	130.90619585995	672.115917998082	521.11003928149
962	962	334.561455713799	130.457973333264	672.062770729266	525.702486866857
963	963	377.260596701581	134.9259409703	670.284988378461	542.020933566841
964	964	323.852774882672	127.986691784613	675.120347959356	518.342656437292
965	965	346.582893264277	127.770679456114	677.732002744541	523.009139369002
966	966	367.819450438571	131.96816258229	670.584779711828	515.10179431047
967	967	335.74285801591	131.588567443928	671.122124802901	511.783962611383
968	968	344.055253584325	133.605376910013	675.560250075522	518.204977977209
969	969	351.553207938096	132.876211382388	672.836608943102	536.61820692304
970	970	338.900523360193	133.164561460735	672.060442825258	515.240182097886
971	971	336.846853762271	134.944918312679	676.794361475874	532.334569232445
972	972	341.977005301442	132.556952227497	675.712875974429	501.887251016946
973	973	342.391456322408	134.462274975298	666.72553460704	557.166806696748
974	974	337.427979586083	132.495665313997	671.321745033536	505.861896148067
975	975	333.183609460369	131.566619331044	673.151865354074	536.958155505655
976	976	325.863832539221	128.794214429918	673.009100845639	503.786533702794
977	977	370.234098035633	132.537607263325	670.396012990315	513.587431486707
978	978	325.712400871007	128.391121755912	670.838807248784	504.741134476415
979	979	351.524899977232	133.717385327059	676.170041575306	516.151440290886
980	980	363.11006862732	133.753378111497	672.370114092966	518.672990439395
981	981	307.918940817502	127.333582171914	675.091095593478	516.695516654171
982	982	346.517509362857	129.808743881751	674.404243949985	508.540603866905
983	983	373.139427049705	128.875545464677	673.615180997917	516.922650270806
984	984	344.668875713844	137.23438258949	668.347917647945	514.172651279198
985	985	351.096918098014	128.259371543116	670.929932812102	534.560144181873
986	986	325.725603148119	133.846171415629	671.327861429082	563.522497870326
987	987	336.540398899007	130.597858122004	675.380970678627	526.74679495251
988	988	310.221313063731	131.190483315663	678.193160249548	520.111408203369
989	989	329.956197469987	124.62642421661	674.380416629853	513.337539262045
990	990	338.087006373226	133.33040351051	675.700425226621	503.737248561118
991	991	343.025090192754	130.20053608668	671.607339302619	558.715820127296
992	992	341.874529601407	132.802768118565	669.059135746775	520.424516658784
993	993	340.302231245002	129.223654629879	671.309633522472	520.714721511742
994	994	362.765552724025	132.803829307967	673.985814427593	533.537933566871
995	995	340.357528769858	125.249423171963	669.34085502897	544.603711037051
996	996	341.205619724981	132.959994183463	671.65055550291	514.565208499923
997	997	342.007151644875	128.155390892582	679.33275111541	500.96029511684
998	998	331.866320062931	126.15004628355	671.710441686145	506.590794433069
999	999	307.775769863169	134.562196950378	671.972164367398	517.737780464764
1000	1000	348.339452347454	130.120443868154	669.571566612456	517.368423091387
1001	1001	360.300787928769	132.339613096621	669.690064638348	525.993870923519
1002	1002	349.02758089348	133.443217779127	677.493274394668	500.013286744521
1003	1003	374.315123722428	133.125760160366	679.469478568386	506.032351640151
1004	1004	375.815535039772	129.212157599476	677.775442022228	550.053891056678
1005	1005	385.15698228261	132.754829280235	677.173389263804	511.619628850876
1006	1006	343.924787174956	131.495488071684	674.485074648257	522.544823394351
1007	1007	325.185408753421	127.049666827202	671.869538870563	499.876758297597
1008	1008	363.000524390752	127.649119318619	669.748215791863	537.194076404462
1009	1009	358.621360523079	127.046560199946	667.550777721214	493.684898838763
1010	1010	335.256715261827	130.347805976201	671.984127933851	537.639489077055
1011	1011	330.088168538902	128.78200639313	667.175432189929	519.134766119339
1012	1012	346.486224397356	131.634682193709	669.242133276986	545.589895128069
1013	1013	354.21919805504	133.536389632073	664.749368534262	527.641744429852
1014	1014	356.744054467157	128.571743318366	669.586592957252	541.363437998436
1015	1015	318.527156565127	129.252907007593	674.22602473998	525.051397486539
1016	1016	350.321159551451	127.049962942645	672.686276113134	506.283859793103
1017	1017	357.803831794224	129.492655760268	676.515968280148	523.568742481656
1018	1018	347.491747341657	128.526542520503	673.433304507726	504.881243100669
1019	1019	335.289375653413	133.094852402829	674.5474506407	490.990730113457
1020	1020	368.07129234918	133.229901511922	671.713466473221	518.535840071918
1021	1021	345.315726622324	138.322390811608	676.81755033447	517.503881451857
1022	1022	338.317793177183	128.382285411655	667.857134261512	499.60480781831
1023	1023	373.171789069052	129.821306240795	675.54605087852	518.242909818848
1024	1024	337.941817622651	132.917243512876	673.549187561166	509.931633658233
1025	1025	334.451383365098	129.900206339253	675.821036374403	501.449675751956
1026	1026	335.272404862222	129.88453930806	675.123263588056	521.43835183695
1027	1027	338.099386233835	128.366466641822	670.918462707548	532.28798014195
1028	1028	361.902754965506	129.420645674932	671.400172745648	547.7423293582
1029	1029	320.898577285849	131.177840333982	670.519409941503	555.721307202298
1030	1030	327.182036042513	134.128370192798	673.667418454911	517.985250036564
1031	1031	315.379664762191	130.837279704873	670.170358140675	541.238958159148
1032	1032	311.871612909427	129.636851917564	669.53932452372	515.771013620404
1033	1033	318.086130904537	133.308811998426	677.510060070682	530.58096513928
1034	1034	325.303220175943	132.815354868434	667.594216042221	527.944643961914
1035	1035	320.549764645175	126.859339369118	666.350435661286	506.508367539978
1036	1036	330.835204632322	131.464242225263	670.120594692625	527.619517815438
1037	1037	355.452302627343	132.030892331847	674.113507775191	541.623610278397
1038	1038	335.411836431224	134.007003847057	671.975403333208	528.640008566084
1039	1039	366.513328472351	134.227765323083	674.704081480488	556.976205966771
1040	1040	327.392081943765	131.761586601388	674.120633061578	530.331860766943
1041	1041	335.70096660914	129.567173419455	669.020534210855	486.127940138806
1042	1042	340.244299120003	132.624062294206	666.001590225381	527.874217636558
1043	1043	322.119955076453	136.081081825929	672.822589865919	533.704778962893
1044	1044	351.08887351147	128.051682217706	669.1465541928	537.858780379709
1045	1045	326.536796357824	131.202047237217	667.056226921187	524.616667670726
1046	1046	347.448203551193	128.260452249511	671.127611172821	531.724005166671
1047	1047	352.362737837965	132.913189769797	671.553930695476	514.310745542404
1048	1048	350.763668089627	127.559149254877	673.013213000674	550.919732063246
1049	1049	301.766151361518	130.008762125312	671.409333566071	525.315784443483
1050	1050	367.515439474142	130.139985231654	669.657794263658	514.545143616092
1051	1051	344.479527953473	133.371480231173	672.803922244201	533.095953240398
1052	1052	359.574049215971	131.993591027875	669.124184239143	537.688874618281
1053	1053	350.090627836666	132.678483847911	674.816892004042	499.672703202869
1054	1054	357.675390785237	132.625359493329	669.186581971409	522.930953956177
1055	1055	353.457512964422	130.168646417128	670.214330944066	531.930392104648
1056	1056	328.508507075404	133.451995713207	665.294634674988	537.104914219816
1057	1057	339.680913630357	127.73156648093	671.034571871286	495.063011268344
1058	1058	365.512468334608	132.156998813064	670.811415346531	562.276832868493
1059	1059	343.10663066342	126.73095632955	672.356486120959	526.531911070708
1060	1060	345.826811535086	134.366256812977	669.727948901268	515.290917477024
1061	1061	323.229592843544	130.299283145251	673.405419530809	512.058315303472
1062	1062	343.212698321027	130.965732320546	672.033286517907	517.869628169109
1063	1063	344.386881133126	131.360177137217	672.925712249703	541.66505632455
1064	1064	375.099839115285	130.78116893768	679.065954103972	518.519032993601
1065	1065	344.782848366242	127.023660449767	671.929925221477	497.270348642281
1066	1066	325.75573551411	134.903146231723	673.917324917311	523.011041201533
1067	1067	373.136326223991	124.744052974827	678.889795142855	539.851348514557
1068	1068	327.719205920927	130.727684734172	665.028130429243	554.024561120543
1069	1069	320.206445461312	130.8467138455	674.654482668858	511.753497975783
1070	1070	362.393671316748	129.246606063899	666.811352817239	490.21046370752
1071	1071	330.412624674743	129.955820917673	676.180193151205	512.894784921143
1072	1072	323.925693989135	123.846448289237	672.059425573687	500.014086963165
1073	1073	340.310729685762	131.474463897566	677.378258306695	534.640405526403
1074	1074	310.13283769579	129.999121278823	674.116706974192	485.688763228241
1075	1075	367.299489313022	138.03068384885	669.635049466536	542.655682180061
1076	1076	339.149832280299	135.368398605848	668.927504849094	517.478231704071
1077	1077	333.044664082206	136.696030120037	672.088633826108	522.187850072074
1078	1078	352.960967304108	126.293772183725	667.003538525127	542.036419086983
1079	1079	322.562547133814	131.184019274616	669.140197883659	539.583068269069
1080	1080	354.533777476275	129.808315326715	667.544119303953	546.050894774879
1081	1081	349.596906958063	131.504772420853	674.732748131348	554.142944484435
1082	1082	337.300841730877	132.69086725718	670.824693938784	514.935239235601
1083	1083	359.11521080021	134.63241977397	673.556604420463	518.360301267576
1084	1084	343.946812553672	128.720639376645	672.601191911524	547.827503510471
1085	1085	355.139313372446	129.550780333968	667.373474784722	517.544231287343
1086	1086	357.143642229402	129.662000511947	677.480903524834	503.459483136685
1087	1087	350.19003280607	129.027987455837	677.855074554486	507.190490930001
1088	1088	363.689703649331	125.755621215574	672.07709320663	536.361499146828
1089	1089	331.219579638464	129.8702624928	671.54148743701	550.641300326735
1090	1090	325.036372817838	131.242742246727	670.987103334745	544.299071416439
1091	1091	342.312418494481	130.703432064599	668.390235094106	496.340381275656
1092	1092	371.292198857	133.49397742494	667.567002610409	523.866693982268
1093	1093	336.998605284982	128.591211115629	668.336571201168	524.17514509994
1094	1094	327.94999339603	132.281164722606	674.50463618635	510.028440595754
1095	1095	353.946742075526	134.280207585158	667.689544723635	501.964932456772
1096	1096	347.537780744804	133.176118126706	667.81705108496	530.871085518412
1097	1097	310.177569838712	132.28103789154	670.912199056948	528.009097542172
1098	1098	312.384303808393	126.768024432248	667.586668550349	522.923692227716
1099	1099	336.686868024853	128.536542237564	672.002981552156	532.187377694309
1100	1100	299.159646423021	132.030351046766	674.051497805277	533.859706232203
1101	1101	313.522185125861	130.751503436201	667.806686262003	551.147550861353
1102	1102	344.751973411918	133.775559616387	675.4025751874	509.422647277501
1103	1103	366.251913603349	132.53318300532	672.974935772762	537.378070621247
1104	1104	340.120585902386	133.82947439694	672.256569431938	501.043507113748
1105	1105	302.79407320246	129.60219872413	672.222291521482	547.925179587987
1106	1106	335.474592683492	125.71872040341	671.710456646463	512.211561573966
1107	1107	340.960987354095	135.632028247435	673.637898773368	549.821241124859
1108	1108	335.937754965156	131.730055746992	673.815384477432	526.967193127252
1109	1109	314.331380105285	128.70770303086	673.548699219355	515.930630681908
1110	1110	341.42868793338	128.160473274518	673.503158951923	529.352099756746
1111	1111	392.293233799005	135.67266441536	670.016786912632	516.884971459679
1112	1112	360.077537791459	135.132599308083	676.710814765525	520.958719785029
1113	1113	332.064033761482	130.254064785494	677.152434146899	500.883607226227
1114	1114	333.407345244476	127.621560550468	671.797669439069	530.278870864154
1115	1115	334.392775168038	130.389641353383	667.927017559355	547.675400135896
1116	1116	322.70748094085	130.063267959814	672.207995669262	527.81790633018
1117	1117	337.251307508207	129.871571987289	671.083472354372	569.76120826873
1118	1118	354.742185904466	128.873735800283	672.208735255045	540.815400984342
1119	1119	309.387256781708	130.450150714942	673.588495848596	514.597221444558
1120	1120	329.265433712061	131.888639054016	675.733694911261	497.455727527014
1121	1121	330.742363836167	133.77413184982	680.849961219669	507.835978327305
1122	1122	349.086125110943	135.469652125413	669.256063848102	477.854482664952
1123	1123	362.165365526096	128.255979864911	668.074853745394	500.402152396959
1124	1124	319.948171179399	129.74144097351	669.022366606162	513.074361511901
1125	1125	318.943564877992	134.598692592531	675.488081368194	542.734857950857
1126	1126	337.243496445113	130.386154937716	670.431991907524	535.466993741343
1127	1127	321.485359943146	128.400571638021	673.906529393828	522.181532861097
1128	1128	342.951439098723	128.231832516452	672.029911207367	528.801573288468
1129	1129	311.669597764729	126.017734262729	673.578766257973	511.735889745761
1130	1130	349.937872403659	129.834736720164	669.639270280108	508.666412346977
1131	1131	328.414589220653	130.48254976052	671.865161188434	520.847874736377
1132	1132	330.307506990938	136.635113622311	681.983612197765	513.042610226879
1133	1133	353.804752154647	130.429943489013	668.234188391287	512.544839738199
1134	1134	352.538596464086	131.825422346508	677.240471230099	519.2725211354
1135	1135	338.227078855592	132.725485402282	672.560681949943	523.47762947486
1136	1136	351.708847977059	134.916967908754	673.127760730366	546.040463837023
1137	1137	359.938391848378	123.941695107693	665.53863015733	527.64006534126
1138	1138	339.15752868628	128.261437179255	672.853667181856	527.908877000571
1139	1139	329.877302724198	133.343723502029	672.084579877038	539.726509118794
1140	1140	369.582744174076	126.47747424719	669.912737387048	526.612098586474
1141	1141	344.542770605659	123.609065102977	669.717558391622	498.018577369816
1142	1142	338.52059923718	129.429358887712	673.915103969888	508.533732766199
1143	1143	346.211351990464	131.657241741997	672.254921127342	504.179673601387
1144	1144	312.881006177822	124.499863419732	664.382718798384	531.053429344215
1145	1145	321.640808960041	134.605091401161	673.241557697871	521.58157668387
1146	1146	349.110759184215	134.99924121969	666.528468473405	515.368961477759
1147	1147	352.519255366373	129.380125439128	675.094348921363	531.017179285346
1148	1148	350.150372169957	128.901861224181	673.51120866265	510.446550305781
1149	1149	352.756228796995	130.441680630587	666.612795179878	534.430190901925
1150	1150	308.852493437984	133.666232457466	672.235430642941	542.096869742997
1151	1151	335.541536909053	125.954395322486	670.834483078756	550.443110828189
1152	1152	319.024901942529	131.727148528554	675.490650572156	526.948049824256
1153	1153	339.266653922195	135.311632928613	669.217288938284	511.749848104914
1154	1154	360.752683575473	135.531649824459	669.166725661437	519.665318682432
1155	1155	342.603046390022	130.517179451344	672.357239604544	498.900743269375
1156	1156	338.547384350682	130.27052427841	675.34613771748	553.824409374099
1157	1157	348.261614108636	131.681658258089	671.450430021644	518.971036483703
1158	1158	322.141066066901	127.943754861079	670.573278327275	538.830888976946
1159	1159	314.677088022137	132.440788273599	676.010767965584	538.794766877661
1160	1160	338.632285676976	126.456301683043	674.278300811654	534.55095811888
1161	1161	366.858533859026	131.48508958734	680.31614662532	544.179606922715
1162	1162	323.490632164488	128.687832691655	673.886838398519	521.359395261333
1163	1163	330.312005195626	128.664917646269	669.745649590088	532.996981608492
1164	1164	379.888569938591	132.352623782379	676.423664009149	498.874625518793
1165	1165	340.393624812395	135.180936051307	671.903883328246	539.633429450393
1166	1166	356.955632642358	128.893515270327	676.125439603273	531.522824172138
1167	1167	324.347120244181	129.796162692913	670.738293776706	534.07350245895
1168	1168	349.141813608193	126.7779256878	673.262905870401	521.115502570728
1169	1169	370.35055033543	131.760992838815	673.773546128399	569.903182780587
1170	1170	338.766338623528	134.522627417292	669.113391552336	518.06828551885
1171	1171	354.774682217375	133.232673069028	669.639408492249	528.041844293287
1172	1172	343.230497861095	135.757518744476	672.003158761484	537.027183182663
1173	1173	336.143774391257	131.119037437034	667.851454236151	506.003451646537
1174	1174	337.925016052832	128.380342724788	674.082692484077	476.339044053943
1175	1175	319.950702833705	132.044814279156	673.754796587973	532.946328540548
1176	1176	344.673910115606	129.281765369685	672.221916071609	526.203525685286
1177	1177	330.228094477746	128.948483142458	675.230112317958	488.490242130616
1178	1178	337.668569093279	128.490060416332	675.590131802374	552.25071199203
1179	1179	309.609212362307	131.137404930643	676.506677667922	510.821951424256
1180	1180	342.02036766095	126.953292336472	670.520913891828	558.664344954191
1181	1181	327.347142638687	129.989059840735	668.058266246763	477.422306290877
1182	1182	340.48804363648	129.172032925127	667.418589403474	527.087422169941
1183	1183	333.953792525529	130.13883555442	673.170362542347	535.542917940598
1184	1184	331.772298452335	127.681672159052	673.5248138263	519.081834830549
1185	1185	350.844404575373	127.264670534168	670.58152351685	513.983473140482
1186	1186	339.355134854946	134.588213900824	673.537300954891	512.640100515367
1187	1187	353.041718416281	134.040127156521	672.592272770605	529.298960723716
1188	1188	320.223166662843	134.210809485281	669.297235306129	536.609936966907
1189	1189	336.787097531301	130.334464549766	673.662055554499	524.330902421745
1190	1190	360.279935587688	131.208708069433	673.705955684491	536.504018528093
1191	1191	343.050769353434	129.792268992373	675.792811508308	511.21782610213
1192	1192	333.422557676922	129.544783935839	675.925072862857	533.894972525575
1193	1193	353.998033495086	127.966149225782	672.651281233425	519.72677969078
1194	1194	367.200496310612	130.285182336828	671.65960548058	525.598676036631
1195	1195	354.938150063862	130.74274924713	670.573985922287	518.151976088442
1196	1196	318.428413416157	132.827085952507	672.041101422419	532.071160163433
1197	1197	321.870646226096	132.881021367126	671.481485250404	524.804223329122
1198	1198	362.410314446923	131.877477275344	671.076484824417	533.008499373344
1199	1199	368.786851947303	134.329035193061	670.835078154334	505.882440664056
1200	1200	355.61283374529	135.748086692514	675.892432782496	522.935086594708
1201	1201	357.821553452131	133.470737265848	669.72931640823	534.209963557455
1202	1202	358.220409653527	131.929650466722	673.97209148395	542.060784356022
1203	1203	339.91264340327	133.179774516726	667.935960106761	527.809988257366
1204	1204	349.242264212149	127.982439515837	673.541452593291	527.71522183911
1205	1205	322.093030048953	133.073652993133	677.846214539826	577.388670650784
1206	1206	368.205459865488	128.848406464721	668.494025127122	537.456543043738
1207	1207	347.331209003146	127.822454066992	674.98097629289	542.319604016385
1208	1208	363.889206859112	134.096120357836	671.715476474597	511.598009060769
1209	1209	347.314767336429	131.665125431704	672.503803175757	506.861013762737
1210	1210	325.362162610668	129.642981228643	672.992811073143	522.716055126462
1211	1211	344.010095290137	127.089977538794	675.052245780204	532.714407540102
1212	1212	349.130011090036	132.579017497513	671.345758038016	498.74281037621
1213	1213	359.384415763103	133.229279290164	676.305086746883	496.068235496118
1214	1214	348.254405522136	128.557339469978	677.921874524563	519.087423814311
1215	1215	366.494963710271	133.10202907581	673.628911318069	531.172985204516
1216	1216	361.058759840106	127.705530884987	668.74519432001	477.66938562023
1217	1217	349.201019414775	131.267222469149	671.909394469858	474.30594500589
1218	1218	327.20066243355	131.113197304735	673.352877670155	488.453699584733
1219	1219	324.48114425455	135.910373869674	668.379600089249	510.468590532477
1220	1220	335.892267968239	135.668943985825	669.404145889776	504.664077352569
1221	1221	342.390715063488	130.214375896003	674.294738091494	513.575400388234
1222	1222	318.988150831319	136.028119449997	671.524007552671	547.488400885385
1223	1223	328.556308568141	130.861150510517	674.147108223822	533.220569667801
1224	1224	349.581769586999	129.428999739593	674.682817999908	550.235961602509
1225	1225	335.462607502266	135.714557006185	673.444222435637	520.718874705737
1226	1226	356.376099805108	130.902210573451	666.818566366035	495.308872717695
1227	1227	370.680045724402	133.112395773201	668.341843860672	546.288305632377
1228	1228	351.443406123236	132.644851926647	669.826167611965	517.431568386471
1229	1229	331.938186991804	129.435759383672	675.424335591128	527.519399385149
1230	1230	348.836572707976	130.073677850472	672.959496846589	533.478377063585
1231	1231	327.274393539696	131.623849749323	676.368663435274	523.016613424647
1232	1232	351.618501396622	123.839917429986	671.662006277194	506.762439495442
1233	1233	378.381185569774	127.51101750058	674.125606758362	532.801001644894
1234	1234	356.321222213031	129.540553200793	670.743741566894	532.071451646054
1235	1235	324.78988968036	129.694871198471	672.931080360331	522.659772726036
1236	1236	356.891106616983	124.868863109692	666.298631749197	513.544603776362
1237	1237	372.187382920926	132.012717665203	671.977537094596	526.467758098274
1238	1238	330.929683436136	133.870131596626	672.060693684258	509.197289091735
1239	1239	374.44630911984	126.540750593422	667.34828569545	546.938539034132
1240	1240	335.585124312244	131.587380389385	672.083700765822	489.932726433496
1241	1241	312.616546481366	129.755278936243	675.112562631286	505.236839786183
1242	1242	338.357021951161	134.668535087302	674.010266083517	517.433107541585
1243	1243	351.229992147382	127.464998193915	671.67742328889	525.30527372914
1244	1244	367.184343975365	135.643705499095	671.227826589396	485.617114952113
1245	1245	352.398440476809	134.386116925006	671.040017844974	520.215071234219
1246	1246	343.147068769277	136.334446193136	673.288916887199	524.520887430351
1247	1247	345.835910398538	128.452953842948	667.526432877307	541.301011552637
1248	1248	326.462273971687	128.120614090566	668.852645682126	516.092976176408
1249	1249	329.358023908582	133.126135806454	668.73190936249	529.845437640608
1250	1250	345.878378804627	129.560573888043	670.632538582698	530.268757476397
1251	1251	351.986003061717	123.951015918206	669.277387867026	520.142692350905
1252	1252	369.864854056091	130.780121337691	675.634772390739	509.048249540924
1253	1253	352.431669564425	134.236112492734	672.557920791755	524.834395880255
1254	1254	332.861542066959	134.182354621174	667.742657477991	548.788845147831
1255	1255	333.75152554767	132.964717529417	675.25813160704	516.71654532534
1256	1256	342.544411569819	134.289804603205	673.147993195921	495.312736467579
1257	1257	349.100439457989	130.237932462275	668.946143203453	516.305298160665
1258	1258	352.024636819004	131.139734758019	664.244603382625	516.704782587941
1259	1259	353.072178094232	136.819027072884	672.674700584057	513.946846071525
1260	1260	327.132148649564	136.189044560185	670.699766950125	547.631117446496
1261	1261	327.69749457311	126.867943556725	672.105329495967	516.926053501195
1262	1262	325.418606572896	132.422905815035	676.705424240663	536.118279229978
1263	1263	346.47080330474	133.954055932208	680.538144392761	531.67500149912
1264	1264	343.977183700519	130.81272208908	669.129290202266	543.815430599104
1265	1265	360.700403364483	135.806473846921	667.699687192872	522.217420636046
1266	1266	370.654665174106	132.243225446448	674.548710766293	518.477190067435
1267	1267	349.692453696107	127.132331796882	670.125040422993	519.677106413375
1268	1268	328.078784493974	128.279781827704	674.794282964051	520.199942990663
1269	1269	362.577430281232	126.690831083573	668.781525430496	541.311926441692
1270	1270	323.008404115029	136.326667913482	672.362112531393	525.855768237531
1271	1271	341.688120931688	132.328809491346	668.709091971982	514.354454628239
1272	1272	346.413994146011	130.396096100301	671.37860008476	547.234268911566
1273	1273	333.090938552865	127.329272135247	673.75299123522	518.379790066878
1274	1274	325.500029053824	129.019340125824	671.983140675657	540.807455239527
1275	1275	342.839797208867	128.915830748692	671.335850637721	518.794270806352
1276	1276	342.202016680265	129.279575095256	669.722157405541	535.561060269406
1277	1277	322.89558541425	131.970040999478	670.618801012072	530.797773310432
1278	1278	334.371291982252	131.351581455687	670.735240980704	530.514074492435
1279	1279	347.563986306257	130.054900309658	672.445164229253	494.424745888651
1280	1280	316.741029381975	125.629798444742	674.675852091534	528.132343910709
1281	1281	346.498161248553	132.395718780351	673.290345416956	529.859623364957
1282	1282	350.975786314236	135.781192248309	668.778791000391	518.886678852541
1283	1283	322.036204458838	129.177042541146	671.22056920795	533.405019970545
1284	1284	333.378186454149	131.824099256846	672.698665586967	494.155359584644
1285	1285	348.243329207445	131.291768311579	667.762160532874	524.195275552757
1286	1286	355.816596790883	129.548913091318	675.407355038667	518.035239074927
1287	1287	317.82494258638	126.437295983486	674.712028615497	543.501279888958
1288	1288	303.006165792203	127.643118180824	670.046939937908	542.999682242196
1289	1289	363.674443610572	136.842548958368	671.875111972592	522.43178285423
1290	1290	359.591526319607	133.972545267664	671.949026812593	526.130539645429
1291	1291	329.773433716383	129.891606433137	674.318752125003	534.229067550058
1292	1292	345.108304889057	135.959805188774	670.964215356071	499.258357290839
1293	1293	329.636239898182	128.445261227939	676.171846496797	513.010583200889
1294	1294	369.572960833553	124.400490512882	669.636183200826	504.268173296595
1295	1295	353.711387381176	130.194832129341	678.037775005126	526.065650174265
1296	1296	370.334881107022	127.205029384486	666.087940830375	511.587610610173
1297	1297	331.196983420275	130.436208093905	667.862935575855	524.439855686815
1298	1298	316.832858983128	130.734074224656	673.192456151328	506.487618151261
1299	1299	333.282100263024	129.8885609535	674.643383866825	521.778292722064
1300	1300	332.846160510651	131.153353039101	670.097624244659	527.458198544745
1301	1301	353.793988188916	127.103520540876	665.497897700535	516.980609292855
1302	1302	366.223414523017	132.435993988868	664.148108529775	504.466568513252
1303	1303	340.942396506566	130.94020067424	669.375496527125	507.323093875981
1304	1304	359.447896661154	139.668261907744	674.273619628146	516.20272211218
1305	1305	350.624119574666	132.512639168403	672.59887005599	495.732614734029
1306	1306	349.662629380868	127.548670911104	673.379654556896	504.118782586295
1307	1307	302.191108922432	129.815884441363	672.233729883625	527.602203452774
1308	1308	327.361217608867	128.753276644398	667.393101979699	527.592825704848
1309	1309	321.036257663658	132.368112772544	672.222876265812	513.210274157495
1310	1310	384.295945335503	129.079884836608	674.656580197742	509.079890590407
1311	1311	330.873465052355	130.5205029423	675.049741460122	523.630784033286
1312	1312	354.01532897854	127.60244893333	673.486733758339	553.278110396856
1313	1313	349.501124272268	132.123870079281	674.411569383849	521.682687012685
1314	1314	352.312048367041	127.460409270186	677.55069188668	509.878581245705
1315	1315	346.51875393711	129.866431175055	674.496315399587	531.471341132028
1316	1316	342.072601963285	133.2520550374	672.850649373268	511.185857740823
1317	1317	334.188739842187	130.928486369424	675.435479104034	486.330035856916
1318	1318	343.172287253512	132.038866126359	673.303994682082	494.005632474767
1319	1319	341.018787960118	131.821061995814	664.072219737997	525.243329977356
1320	1320	329.944742207853	129.174627485193	674.153392290972	519.325865728799
1321	1321	337.390071920688	136.823037507972	673.028618087818	531.993035802745
1322	1322	329.917289391743	125.855259555452	673.899016316423	508.652584845527
1323	1323	358.530270680284	122.610320983856	675.876889680954	536.003695216115
1324	1324	352.454575685892	128.623179850615	672.954980050983	527.719365680316
1325	1325	323.00731976363	127.542347449865	667.987065558833	521.204780913014
1326	1326	350.016571373053	129.498326041548	670.451567192275	533.239623476479
1327	1327	360.517346091041	126.333314192472	668.694309485504	539.60917688667
1328	1328	331.895519216857	134.940080424762	671.917532649299	528.108161801829
1329	1329	332.532059832268	127.287268341794	676.999607765213	520.103336093607
1330	1330	318.361108144788	129.952733993846	671.157617585855	561.959025336526
1331	1331	356.127889688609	129.78423811833	674.089999461137	527.567094177712
1332	1332	343.988313884035	129.340812034319	675.806830767501	530.250465035231
1333	1333	342.473118857867	128.425512686442	668.214120420231	508.755086228114
1334	1334	326.052529256384	132.044878562983	675.122349976514	532.38651346635
1335	1335	395.518280356439	128.159433532856	674.203048743389	519.963221057211
1336	1336	365.760318891512	129.705776735796	673.342606822918	504.517843653243
1337	1337	319.286252888184	132.407870374923	674.842256986923	519.224879629046
1338	1338	369.500295354034	131.008276499207	670.33675202199	510.419985021269
1339	1339	354.643116488994	128.024561199266	671.9385985132	496.477631142097
1340	1340	364.507814353826	129.421798848612	668.961763663091	556.494946512166
1341	1341	339.023903841257	133.76235966507	675.403625282925	525.645378866455
1342	1342	360.804738387712	131.079382458071	671.71171630909	516.483061075488
1343	1343	309.161326520743	128.454170002978	672.18448438003	508.709342753586
1344	1344	314.314405164886	134.838473880784	666.498966892091	525.04561345158
1345	1345	388.721358292685	136.263424633202	670.497542128128	530.192587899224
1346	1346	332.05405393462	129.404909314573	666.88614173108	529.849246033265
1347	1347	328.629353521615	128.925794677109	667.435039867039	511.072641246049
1348	1348	364.363827813641	128.54991755646	670.706394878806	516.421333797989
1349	1349	366.564409776861	128.854921908225	674.36362934577	536.913953907912
1350	1350	355.319945521228	131.659098008703	671.638911806663	530.479140724451
1351	1351	321.4897812538	133.343461451498	675.907164098312	538.226005467685
1352	1352	339.035075434756	126.470641336466	667.934525214804	517.027147826756
1353	1353	354.648610537453	131.352078242462	674.808714664324	508.200392539928
1354	1354	370.181361897506	127.568177954522	671.53172360452	491.942560824053
1355	1355	299.991389770407	131.435985649823	664.260143392602	513.639363537543
1356	1356	354.439243406613	126.180348039067	672.380753145318	531.175001716533
1357	1357	321.95780251153	131.208700932057	670.688362742694	508.919275121262
1358	1358	331.713864999349	130.226702135618	673.014624917604	518.243095917901
1359	1359	357.219941294337	129.473755288706	667.432675288444	549.699633201335
1360	1360	375.20503323215	134.989832833691	676.699854410836	510.159418577139
1361	1361	367.541211584343	127.754466588955	671.040152097539	496.662961486505
1362	1362	353.07679457853	128.171651528536	670.278378399368	507.810711754362
1363	1363	346.643733750675	134.35609536977	675.238630576261	505.607803266859
1364	1364	337.122456222331	133.760334930647	672.107206383523	522.013611389571
1365	1365	334.049745042491	129.445641611254	666.999518721311	530.011376788595
1366	1366	369.445770715024	131.50764555109	671.685252734206	498.815012409897
1367	1367	354.176239181952	134.56488148352	670.847144662081	510.583926849837
1368	1368	361.429580515939	134.284538611236	668.434073428783	518.58351713154
1369	1369	332.919166724713	125.527372028072	667.479969843814	526.962151936198
1370	1370	328.690587220376	132.099722177983	670.527376742236	521.290548184075
1371	1371	323.618640707321	130.764887041708	667.778484683885	530.936559719909
1372	1372	372.21626458426	133.04871115629	674.838571533513	512.761346153277
1373	1373	308.982229946767	129.585766693743	673.556560488547	521.651561808066
1374	1374	367.684255315543	131.489329101154	671.351126788012	505.574931659629
1375	1375	331.807198843903	128.33490310097	668.70786993545	536.097662270384
1376	1376	343.198854429348	128.311334004971	673.416121721702	539.675574389889
1377	1377	316.338219790693	132.685702113032	674.523239726549	538.77180998962
1378	1378	325.298310090946	126.267549161362	673.599418039057	509.327688340007
1379	1379	351.873333688246	133.327822622742	673.390787006544	536.728888017287
1380	1380	330.979145178258	128.380331398142	671.360984025749	501.125749857993
1381	1381	352.851774744892	134.27279568571	674.575915532086	492.684119184936
1382	1382	352.494259631522	125.872190959265	673.433831229415	535.11969063917
1383	1383	347.704895581916	135.521947354268	676.71614339021	525.613460956368
1384	1384	346.751976933387	126.380532355893	670.713683928877	512.072291483929
1385	1385	341.758399959676	128.722844569795	679.093875647022	538.89609074319
1386	1386	343.805998714033	132.278745816001	672.018226803503	512.146195630647
1387	1387	338.238306147072	131.339446320515	671.194208516665	515.070370129648
1388	1388	366.724606559353	131.139880619154	672.336698241654	538.326419968996
1389	1389	362.320018570648	130.688721090591	667.810447112127	532.052228036897
1390	1390	323.307963141876	132.255034921315	670.525928717092	511.566182500883
1391	1391	325.812956137941	130.769999988179	673.970022944057	516.16912375793
1392	1392	387.222688316987	131.228441258942	669.582710714573	508.147715249858
1393	1393	326.727209491615	127.989650921124	668.990286681057	515.482215085992
1394	1394	348.538604857817	125.575291487656	672.947778306573	500.219665256578
1395	1395	342.049796622686	134.331517705541	667.64528872953	509.356222016758
1396	1396	335.101606435785	132.036752173014	672.239522721307	533.005544576005
1397	1397	314.308696727136	133.487955604397	677.03277057501	516.526014156965
1398	1398	332.196400808724	132.69505288092	674.022482041023	522.335280308779
1399	1399	306.697886271067	134.352034985735	667.542715494288	530.301095909575
1400	1400	347.73684425769	129.298842692865	678.050679097546	546.716193467201
1401	1401	343.819659485832	129.655608526346	672.922166451802	515.200349536212
1402	1402	339.699353130761	132.313034148068	671.718177798806	518.414636253339
1403	1403	331.654306779633	129.282587942333	668.325246696936	501.015957778169
1404	1404	350.543068827083	131.361496603924	673.297293009562	529.721200340889
1405	1405	337.650649088608	129.926627767981	669.814440481361	534.483437307049
1406	1406	352.366247723203	129.355967509497	670.806594006581	506.849205407435
1407	1407	340.054033020444	130.977822147595	674.643496915086	521.448177905363
1408	1408	342.833226136783	130.405063926143	669.212466508495	515.241065262119
1409	1409	324.482585710827	128.097899489905	670.25862143678	518.220833121476
1410	1410	350.973900120015	134.191093187387	671.421358138461	516.862216391127
1411	1411	335.269587147365	127.308759790454	674.141321557679	537.284407495318
1412	1412	302.901061672814	130.08593537756	674.66572389281	513.82291606878
1413	1413	341.15701720187	130.350908215782	676.118329666456	509.827025247233
1414	1414	335.150110548796	124.941614119949	675.970809493468	535.489880554696
1415	1415	334.749082146081	130.578551158646	667.700400031803	554.028689480433
1416	1416	350.738743934989	128.926006762272	673.272584883226	500.488805355108
1417	1417	337.982803735696	124.770612596449	669.966921299953	535.439137883481
1418	1418	333.606747443821	129.63132459254	670.812435815664	538.294353354307
1419	1419	348.207265305014	134.513989265717	675.045833157498	530.521047280961
1420	1420	352.660652876575	133.304507903512	673.8512450769	515.868900209702
1421	1421	373.844684035877	126.80851566915	670.878941046981	532.766986109776
1422	1422	340.443802608483	131.118630426753	669.101847207433	525.194183781174
1423	1423	346.678673607847	136.349964310139	675.877678615178	514.502954001381
1424	1424	332.908435858365	131.409165177534	668.112525477458	546.502127230485
1425	1425	329.367572314654	134.308318154453	674.575397348653	548.240495154717
1426	1426	320.437786152291	132.859549628646	666.478095722704	509.220177937863
1427	1427	382.254132208723	139.560889318415	672.224666266662	545.833225244134
1428	1428	345.552810014533	126.53726235463	674.847799472008	535.396290547019
1429	1429	339.321342488277	131.820817430101	669.262917875459	543.351041824057
1430	1430	372.006109724974	128.3382099063	668.11546088177	501.323048298631
1431	1431	404.497149521632	129.698461382621	672.867676183247	540.845370254583
1432	1432	349.492570534481	133.571733008204	672.518492933567	520.141418895351
1433	1433	362.610908589385	128.933499686147	671.66065095038	506.361352460762
1434	1434	348.886382348487	130.201749332161	675.946441152252	509.788953983821
1435	1435	342.03237179287	130.349998802026	670.198041435266	528.801483541423
1436	1436	345.828694272327	132.8330575193	671.770077712642	532.208178873417
1437	1437	345.508014038696	128.842626191545	665.290510922396	526.033648358002
1438	1438	373.37201986326	130.525644487681	674.990800302608	518.280626662071
1439	1439	337.439445169863	133.868096127608	668.506959487696	503.590958426155
1440	1440	339.27382315146	128.76766407201	676.824510709239	519.725277793574
1441	1441	348.627203123775	128.831637289788	665.882384482723	552.47038592106
1442	1442	324.752852587211	131.197082357552	665.497391002817	526.040335593476
1443	1443	344.875249385168	133.872068142362	674.808020973311	530.918410415462
1444	1444	331.490705936185	127.816879933106	668.165610609963	520.129972918052
1445	1445	343.168259335127	129.059972246785	668.367047621843	515.699286675738
1446	1446	343.59731042828	130.08414116867	677.362622567774	540.977021780437
1447	1447	322.727361139236	127.098683337472	672.179991973329	503.600670040162
1448	1448	327.148902664634	135.125675418948	670.746736829611	529.649074837136
1449	1449	342.292539020088	131.797665083928	673.032134048372	484.656359239981
1450	1450	344.813248720767	125.822336138729	670.129344172564	516.313533321379
1451	1451	318.840174974274	134.3062486106	667.382276372591	524.452882700606
1452	1452	354.441188803226	125.407199526259	670.718532927133	477.877905985153
1453	1453	343.856457097311	129.872128157044	670.825428604726	513.675120810343
1454	1454	357.578923221931	128.774397144711	670.799118502495	485.395385011223
1455	1455	320.703269578979	132.659381592442	672.302466587184	525.177987938832
1456	1456	342.41152552543	126.966106186218	671.682459107123	477.226012611106
1457	1457	329.216418499641	131.984307411594	670.307861599918	535.170358085391
1458	1458	344.128046232414	136.469501880988	671.867512167263	500.550591542494
1459	1459	349.80488074287	132.812692103334	671.756207872909	500.479336121628
1460	1460	302.620538267287	134.057728338869	673.901363869131	524.342573983186
1461	1461	341.824990593832	126.619533049904	672.405125588839	525.736470864379
1462	1462	340.328667028467	131.147849594954	674.898273154059	525.006640561616
1463	1463	335.477345730118	127.623544276372	669.141684252417	498.58334908152
1464	1464	378.798333972597	130.031027123937	671.41999007932	516.377024910379
1465	1465	336.302304163742	128.656805113363	667.466043334074	550.347381509714
1466	1466	319.62065907204	133.537358926299	667.672693095238	517.005456956396
1467	1467	336.680963141189	129.866567385215	671.362199076526	486.971953175879
1468	1468	335.100069463118	132.489968257439	672.356221951629	482.865637264839
1469	1469	329.575383556628	133.130306105592	670.591103986718	529.051030066746
1470	1470	368.423937608731	131.506161013763	670.659142642128	512.076091353082
1471	1471	375.724852129208	129.477419181767	670.671828267378	543.6961449536
1472	1472	323.336325988013	127.250398032408	671.723958627449	507.886871199463
1473	1473	331.071443060278	130.565366448859	675.788141068947	530.21491852846
1474	1474	355.756695734589	135.505947274371	673.415375905361	526.540303395373
1475	1475	339.414827894413	131.468546179746	672.236278718022	513.801750417613
1476	1476	344.661874364173	132.33515402905	670.689570522516	526.095709537179
1477	1477	325.574721229723	130.070342568864	669.294119026547	546.06670633202
1478	1478	339.676330526255	129.996250963306	675.509014853571	491.351623730397
1479	1479	338.740633094242	125.991198252479	671.224042921323	502.430162553086
1480	1480	333.427636848878	132.904949895363	672.018534939544	543.630877406774
1481	1481	359.886966164516	134.140356739063	674.221399270901	519.828302842154
1482	1482	306.602400067743	136.597017846197	673.578624646804	528.545137702427
1483	1483	349.783850443013	131.274031101818	674.910795156512	550.137153984336
1484	1484	336.293656292885	129.898371606038	675.99050535296	496.289008558742
1485	1485	354.384753155563	130.479996747995	673.661624175616	521.503840093316
1486	1486	347.990844310228	133.614621776948	674.315948908234	488.406826966346
1487	1487	344.176081388445	127.574104496652	674.869482586001	509.409000774083
1488	1488	386.330725148198	131.372507829626	670.40566859405	506.969674282348
1489	1489	323.677458210872	130.654238415893	670.899338431507	546.054627040592
1490	1490	391.067568655077	129.263251659091	673.674807334084	535.270177506747
1491	1491	334.216039484968	129.250429871326	672.83999021649	548.353060136788
1492	1492	358.741617554402	128.346691693331	671.131647706924	527.637217465991
1493	1493	351.442294031113	136.235383582243	674.787271744564	494.862443600777
1494	1494	356.772007939293	136.983738331649	675.110766709897	527.925034659599
1495	1495	336.281874527966	132.871759327227	670.048852593614	534.031002967356
1496	1496	356.671996040186	131.500773368749	668.483712283374	519.284054240243
1497	1497	360.943332306641	132.593414338169	671.651513664522	503.006653597235
1498	1498	337.169143975273	136.879669451729	676.369168379947	535.4712428318
1499	1499	351.763896255635	130.012968737923	675.899419811066	533.575010740594
1500	1500	379.728828493595	138.63610952589	673.9347716827	521.119937519273
1501	1501	321.888251444671	130.358777991666	672.793837692372	519.146660936651
1502	1502	357.081264693831	127.877580327733	675.741825502878	540.340685284195
1503	1503	328.577869697238	134.04511389034	674.142235249007	524.942756561223
1504	1504	343.142747076277	126.224999445156	674.000815936755	534.793846033697
1505	1505	342.792696448675	131.093005021602	675.324236039449	518.592865017705
1506	1506	348.529056996704	129.163729133134	676.033389399654	525.720720422561
1507	1507	324.173427636419	129.455179803812	672.568700000541	484.865743679241
1508	1508	328.900369083532	132.078165350067	673.234737303032	494.855866833521
1509	1509	342.325012893502	134.548191916847	672.723117462	522.061454671745
1510	1510	355.161534560952	131.500703123388	673.124880391081	540.55506317923
1511	1511	337.305413401633	133.200267789561	674.69577807423	559.334771827407
1512	1512	366.121782419612	132.008272013092	676.006116456375	481.903307281341
1513	1513	336.164148151547	138.13928360138	675.672652208798	531.345272295416
1514	1514	348.650540575486	131.564249744416	668.974457867619	527.622644560118
1515	1515	341.602119798361	134.330568913426	671.720235191182	521.773419752319
1516	1516	357.95141139454	132.543780745513	670.017548019276	537.601303073056
1517	1517	307.011094378114	129.771265212483	674.428441977933	514.516896427218
1518	1518	336.790035907697	126.011024707447	672.88376383822	516.734469491075
1519	1519	343.064098188959	131.857310482112	672.544062720177	500.683029791337
1520	1520	357.28032573997	127.164838864127	675.209490333743	497.50696334476
1521	1521	324.100066517866	129.991389584191	672.352657380869	495.092654995131
1522	1522	349.280601003046	133.520604210975	672.088289770584	561.209409561524
1523	1523	366.094435435317	128.878296567557	670.502412334634	497.329346730853
1524	1524	339.385235588	132.775535989331	672.239329499733	533.262990635508
1525	1525	330.268463805141	127.103231172812	674.499704622807	506.713869155402
1526	1526	385.61321202898	129.928848275454	668.371657503454	514.724007846855
1527	1527	333.283534309473	130.862477939741	674.460397870091	510.256155454309
1528	1528	334.511096327523	126.620540864411	671.451441186098	506.575199531393
1529	1529	311.046835887825	134.518399517277	673.239133434218	548.471930198275
1530	1530	370.444018355293	129.989366513076	667.559904708036	492.774639964058
1531	1531	361.029096611282	129.775708890869	670.649480051528	515.125502249623
1532	1532	346.617447343847	131.127917751308	676.302729265651	539.946722364094
1533	1533	338.488757565547	135.352671054037	673.22239806889	519.394698444797
1534	1534	321.29225376465	133.24900724365	670.892793001924	513.093154829063
1535	1535	343.954037326506	133.030706684555	678.26335469901	507.776420878026
1536	1536	343.445208059409	136.516605369741	668.948277610594	521.81744740791
1537	1537	343.033563871133	129.640107514179	674.144927696344	509.600630852626
1538	1538	363.91841714413	131.371643950694	668.110702505754	530.649610265034
1539	1539	351.131463164385	125.930131095229	670.763592656205	543.368751603953
1540	1540	338.361594388234	132.294676340024	667.221699686882	529.862651966035
1541	1541	337.240705713008	128.40722960664	674.798895463252	527.836771340339
1542	1542	378.502912505184	131.580928882221	671.438049135901	525.132047306367
1543	1543	336.020048098097	127.826236273691	669.086212888096	509.28977198163
1544	1544	349.761722334716	134.286404765711	672.424764084098	529.909111058196
1545	1545	302.988764483634	130.227818013654	672.11879335127	519.108755331761
1546	1546	348.463323480043	133.489073168075	671.209150339128	511.120246040268
1547	1547	316.183013685405	129.994736594979	663.911998621037	531.448143178406
1548	1548	369.513320860706	127.116105067368	672.443936555288	496.314275992074
1549	1549	346.128775052359	125.117881214816	675.109850399204	498.771183509662
1550	1550	317.644633032341	132.492823122194	675.160979877632	510.528716307268
1551	1551	369.190886649033	132.957579184334	673.549483733686	511.568129092279
1552	1552	336.280243299402	129.628657607614	672.458220510757	535.068828090086
1553	1553	320.576949798417	130.723440848219	666.419117737414	500.57362682927
1554	1554	340.530912070019	131.774225349029	667.75439228156	535.184945269719
1555	1555	354.142142007454	128.94956732693	672.335941817992	505.955954375733
1556	1556	331.235641327734	134.854229485651	677.765614016216	527.868131419585
1557	1557	360.188216774218	131.318135797109	673.006918221829	500.014422007473
1558	1558	374.285901299949	126.762149965289	674.254452730776	527.027120804284
1559	1559	338.604069729527	132.992823665357	665.811126319908	535.05657648643
1560	1560	347.896040865325	128.901280768961	674.354534265361	532.083255463479
1561	1561	352.335283710117	133.306672326537	672.364567880738	494.660865869419
1562	1562	365.028577360653	137.091080105772	673.278187713695	538.675159789946
1563	1563	323.573489029048	128.884698697121	671.155669420581	513.82129844765
1564	1564	333.872540609673	125.184553066332	667.036912756489	531.74262481262
1565	1565	307.979873482584	123.556558543763	671.365589696894	517.912006395221
1566	1566	333.465870618118	134.586478620011	671.30590966273	494.819713953353
1567	1567	331.461005959599	127.222923513892	674.368198719479	536.925907037949
1568	1568	333.985008664653	134.615849521908	670.597366700245	503.34140761765
1569	1569	367.679153517	131.721228820906	673.151752362588	478.876926627974
1570	1570	319.801832044537	129.22423565911	673.960674497312	525.243893561686
1571	1571	365.494705939549	129.105147591034	674.150853814971	523.484589770213
1572	1572	343.480623922288	131.21783760615	672.76944995742	508.584150114734
1573	1573	366.000807071618	134.727454427227	676.814551804668	524.26080817494
1574	1574	340.570705784169	138.141520412088	670.975676510471	519.962704184811
1575	1575	339.730229413786	129.855948354335	671.776838359931	558.163010025731
1576	1576	340.942374005429	133.956630048709	671.376449606525	547.18191052257
1577	1577	327.277182786319	133.339963242467	670.717264232429	532.262897766036
1578	1578	330.45456566773	127.810162737238	670.677712476076	528.769509238203
1579	1579	349.382092218272	129.470427007643	669.66242129461	526.016141154066
1580	1580	358.011290270168	129.243168467407	671.685965331123	500.738299421217
1581	1581	351.254395009565	127.694723390748	672.58112078867	549.858431783168
1582	1582	335.795723412162	136.448709866065	677.751176539257	522.355124968724
1583	1583	354.752935107912	132.89134304982	673.016562899897	525.90225082744
1584	1584	347.420038934728	135.809535731284	673.582535224098	551.915854550815
1585	1585	329.254582234605	129.70162204298	672.285351257039	517.746241141053
1586	1586	319.235291617879	131.138372516631	672.684878180488	554.418301007773
1587	1587	316.104342498396	132.007921650261	674.738051729578	541.971826255063
1588	1588	352.741700343054	126.325084360915	673.48501969268	496.804089406758
1589	1589	365.308388098264	122.787710395385	674.952887609602	549.05479885314
1590	1590	341.437502785267	130.953842120307	670.869946431522	500.485344006858
1591	1591	371.328662125094	136.210597638378	672.280523518557	541.855492922791
1592	1592	341.770009058113	129.715753477273	668.635893275227	551.616548792533
1593	1593	358.611171527329	131.800522675074	673.286116948617	491.294583633963
1594	1594	332.144479458569	131.367609949341	677.200353367346	528.418882441807
1595	1595	358.648642881889	131.387576220226	674.180704363643	532.534507779447
1596	1596	347.630607881274	132.965726693555	671.210581941277	535.869664768332
1597	1597	365.604084695686	131.786142699528	675.284765872464	505.65621004335
1598	1598	366.237272583297	131.15033165788	672.309125466974	510.989921240124
1599	1599	367.417955835674	133.133280038072	667.680009046769	500.373703446655
1600	1600	338.21919054588	130.529559271117	671.226697273276	528.275338681783
1601	1601	320.981805162809	127.920724894735	672.115624869052	523.467789418285
1602	1602	345.961522968485	131.26553807603	671.583190972036	534.074600465668
1603	1603	342.685235771468	129.589574260442	668.005785395137	488.768752315208
1604	1604	359.989588466961	132.941092852803	669.411506733689	513.891397084102
1605	1605	317.725194683825	129.33761689662	670.30595299799	519.991868908967
1606	1606	338.911702991129	129.296478285205	670.48816997988	532.242491162168
1607	1607	327.743320458449	132.176002165008	667.088340057733	539.32725222626
1608	1608	307.18809155044	134.186103356252	670.655568531892	527.37962965625
1609	1609	330.525801323503	134.719474192607	673.958145504144	515.306337352357
1610	1610	356.880399023925	133.042130934176	675.252056881529	504.027512508441
1611	1611	340.42424132212	131.476429232095	668.719274917638	515.367163281374
1612	1612	366.314860917024	132.860005474917	668.839518715552	521.435830109242
1613	1613	333.109931683784	132.163238780999	675.210768710846	506.857067440264
1614	1614	347.033136277235	133.835534231191	676.102129542638	536.805141270246
1615	1615	342.064188874302	126.823580101915	673.240009849801	506.801029223756
1616	1616	354.970842285039	132.721843682038	670.468263930813	535.533898322184
1617	1617	368.802767970354	135.631619294914	666.022660011915	505.250381701906
1618	1618	344.773991064745	130.653818074509	670.94914621617	507.65705150798
1619	1619	329.216655134346	130.223406765755	671.146205854712	532.173857987316
1620	1620	349.980234635359	129.595699938648	670.478872662915	493.509063243143
1621	1621	357.239935958129	131.338837569777	671.364962749024	514.819002973421
1622	1622	374.904827048027	131.792106569964	671.472419977489	562.778036806589
1623	1623	340.529440968752	131.270785423797	668.385682268016	540.995518877847
1624	1624	362.69404901912	128.78674019865	671.58680027603	527.682688295563
1625	1625	355.8756399429	127.852205021666	671.79158684919	526.98473277317
1626	1626	360.458619671407	128.703867868101	674.928473325223	529.80384808761
1627	1627	370.26152091874	131.799237414531	676.031626211844	525.786496602023
1628	1628	327.470175303675	128.848949801486	670.787188104797	537.098352342622
1629	1629	319.651475447792	129.027609793016	667.367944192451	542.576714975385
1630	1630	338.923769238062	136.92600103278	669.239537686516	495.845377571603
1631	1631	354.849317168968	131.801104360246	672.685087539792	534.001230391399
1632	1632	330.059832531957	130.566599965116	669.604195526316	509.924212416515
1633	1633	302.999296152141	135.422781174295	671.423170682912	536.511843433062
1634	1634	332.748295552062	131.949938652905	672.516683389901	534.018737939993
1635	1635	326.415060029029	127.296679168824	671.680970732315	525.413729431473
1636	1636	323.39668443208	131.92956327732	672.74548902689	521.808811137534
1637	1637	352.589804561421	132.012679876751	672.576739880958	544.71784566886
1638	1638	338.100161000236	129.778004764291	666.967923739156	538.583246581954
1639	1639	310.670883290986	133.269118533485	671.308541464397	539.493361256479
1640	1640	371.840955446599	132.318455939973	673.403605882245	516.103138686501
1641	1641	363.702799947182	136.166522864615	675.189756262439	533.223932660717
1642	1642	303.605323520276	134.641496664204	667.529841801716	541.449590274335
1643	1643	346.99367227158	128.496831724474	675.179631272421	524.636449117008
1644	1644	324.890732579828	131.281367410856	670.350514801088	519.722563798039
1645	1645	344.95403929683	129.717310067542	671.825760489853	488.38518069578
1646	1646	330.180544999044	127.630104740764	666.08584283717	507.842328688358
1647	1647	360.645684904173	132.630445135016	670.263929716513	502.879264501982
1648	1648	348.270407183432	134.166332726497	673.564926614265	532.307213631708
1649	1649	331.259798221122	131.896565558282	668.426623094283	511.768667535005
1650	1650	347.13993935909	132.306128374757	674.231979668031	517.981896083539
1651	1651	338.363181478759	133.015881269024	676.800689219661	536.219437512604
1652	1652	356.748785877699	133.82189275132	673.351189257936	517.42631802949
1653	1653	347.818906968127	130.1262211119	668.512826636459	533.33740979145
1654	1654	356.379392119946	136.812510624215	669.122120012512	518.63605117996
1655	1655	374.356404149931	128.123853832545	672.397935502201	476.106277459327
1656	1656	362.476757858475	129.855849587287	665.993261004457	541.626811556908
1657	1657	337.818390030165	131.461869253236	673.409929215925	526.626416690205
1658	1658	319.147620856522	134.014463009034	679.506126994052	505.56334702644
1659	1659	319.826013983382	127.780506002523	666.945890325665	507.359857454995
1660	1660	334.723076391478	134.132083555094	670.531232673434	539.339229841843
1661	1661	352.883464703617	128.035264559949	669.52361400173	508.378949720748
1662	1662	348.541327687813	126.103683421712	672.099275570069	516.319048738007
1663	1663	355.913692657776	131.760744582829	668.049157128209	524.580521636192
1664	1664	346.216890010473	129.849796849747	674.39819010057	516.579330351492
1665	1665	366.435042698673	131.38521784549	674.9511544867	544.461353421411
1666	1666	319.757070205988	125.796752670255	670.430668869664	488.488891334752
1667	1667	380.147603288801	133.158628663069	672.114657181992	533.436982913287
1668	1668	387.386118278233	135.435739825892	674.789988040741	504.344280045295
1669	1669	357.888810918081	127.308446127089	667.385630339447	555.333356334738
1670	1670	318.822875173241	135.253679222108	676.227247513687	524.754453664739
1671	1671	354.373174620231	128.829854220211	669.140243648193	527.98782457566
1672	1672	367.565959969024	127.914770672571	669.596102767748	500.938052612856
1673	1673	336.010620401295	135.369720528485	668.87379528728	493.953251100916
1674	1674	372.240825112658	132.569615103803	666.187871423155	534.794289022129
1675	1675	316.819357435404	131.038630095392	668.127175122404	503.46783411344
1676	1676	356.369086271871	131.727029296123	668.440972310933	499.157344124402
1677	1677	342.082231855213	130.8709516979	670.199181276818	557.252089356491
1678	1678	330.076773530174	129.313180947142	673.820329922883	513.749032592439
1679	1679	296.064564318872	128.291764437028	669.325431876809	530.956427841154
1680	1680	333.106141752286	126.102000620172	674.608382327681	537.632740091308
1681	1681	311.62836012249	138.233959230628	670.017275533089	529.713806914156
1682	1682	331.590833697408	129.24512972954	672.302349558296	528.204676855694
1683	1683	396.974737369902	126.32088238093	672.381465082198	535.158852316702
1684	1684	346.25457534871	127.798291601108	672.477274696001	506.015871684562
1685	1685	305.182002110442	134.824332478316	669.970508588374	548.055090918716
1686	1686	332.196961172752	130.341466999491	671.887569211583	545.28920537948
1687	1687	347.88131308396	128.837408612933	675.297061928818	520.089631586275
1688	1688	323.314987496417	135.709562310278	669.084955475901	516.65640446084
1689	1689	359.82067293372	126.565151413872	671.75174052563	550.032060264824
1690	1690	358.428956126981	130.583268550059	674.376577828282	524.737066188671
1691	1691	362.685672177249	138.131083063379	668.713141270341	525.706948136693
1692	1692	356.980503764834	132.676099883531	676.120306006053	549.469249697018
1693	1693	363.978447829898	131.651685085287	671.409347940346	492.186704655182
1694	1694	345.621563533949	137.118927246798	675.717425620702	515.704528261247
1695	1695	335.313814821397	130.856988425469	672.203179881954	516.883097999376
1696	1696	327.540395524719	128.898437535158	668.270505797644	510.721575574406
1697	1697	322.864588921385	134.591014348182	673.303939574729	519.339502513884
1698	1698	348.755988635435	128.314947218455	674.117044849651	520.490116932188
1699	1699	344.704523875119	130.607524852302	672.839942928994	532.150259736917
1700	1700	359.69084051225	131.647552396324	672.203921255089	538.756564791054
1701	1701	356.256785022251	130.061073146195	672.194771164874	514.532908680348
1702	1702	317.828615518538	128.584778030832	675.60530037698	539.031124602055
1703	1703	345.432246052884	131.162181299616	669.027957705066	508.319114703684
1704	1704	354.223153413316	132.843756762906	676.077235067612	542.240991165861
1705	1705	359.902845192912	129.531211923106	668.261629060225	492.696417243933
1706	1706	335.994629679248	131.139613360787	671.264119740938	520.786378180235
1707	1707	357.118578470246	130.479966163801	672.23827990586	525.14773328068
1708	1708	336.090730432535	130.187205493639	670.080536371401	528.503072821603
1709	1709	328.6918160623	132.078491155739	670.707142574921	534.703410454916
1710	1710	334.929273214585	131.329417094888	676.479670759282	533.947825775763
1711	1711	341.688498021876	129.5163589697	671.189536637793	513.68053569176
1712	1712	330.487470533756	131.545736128711	669.125077776363	508.844536916992
1713	1713	334.966487114139	133.529772618499	674.039545702154	544.052344706377
1714	1714	351.119228028111	131.338059303183	673.416781765154	516.494603652917
1715	1715	371.80674584449	130.360057375931	670.342039815501	517.933261948034
1716	1716	325.674151584196	125.593741270875	670.945344492767	509.029720563475
1717	1717	354.664433156295	133.806153886933	672.293468304766	527.856723665249
1718	1718	362.497155990568	131.181471930344	666.579892644077	522.493965963375
1719	1719	357.759739240504	127.728068084007	671.663545013829	560.982650890904
1720	1720	318.953798430942	127.714282765284	672.332410035925	507.677385961271
1721	1721	348.769215066333	133.028253086442	673.701514163697	509.785704103002
1722	1722	336.098691298425	127.140764971125	674.640684869247	532.044963499088
1723	1723	308.272202602575	125.604718237995	669.488431259746	526.708721535434
1724	1724	346.333714285578	132.283354283471	674.378732388711	532.239695621915
1725	1725	357.105983059893	137.877247057028	669.416928268657	533.743657278561
1726	1726	329.041235016522	129.716413651201	673.157115784621	539.411828392351
1727	1727	321.383944450152	132.534275617467	672.744742738192	536.230062394875
1728	1728	334.382919954736	131.52107970148	676.835132200105	536.150542713755
1729	1729	323.452590674927	131.960504174615	668.695257107863	523.231295546675
1730	1730	367.529196022204	131.344916356525	672.791932531557	550.543414710992
1731	1731	323.15936427309	134.486026196546	672.598972865468	515.571298264767
1732	1732	358.299062106904	131.420559916842	677.787791888755	531.993718435373
1733	1733	356.216317101929	128.731761725673	674.138169787892	546.093744515401
1734	1734	343.136512208591	127.361117755084	671.847002317097	530.286433733117
1735	1735	328.550782799864	128.879868990616	677.804039474016	488.456883141683
1736	1736	350.103280723503	126.09259154507	672.884767002927	521.627405983403
1737	1737	321.710066614767	126.44473797786	668.972380425217	506.250377805285
1738	1738	325.902005842816	137.152503695802	667.222944181694	524.593441724346
1739	1739	341.861086941332	134.503705109769	672.904030901551	521.29602244236
1740	1740	366.321038137773	131.394996736546	673.041754502002	539.166174178501
1741	1741	379.626934177761	128.351004307193	667.207628717313	545.393867426287
1742	1742	366.491958958394	135.758619037263	675.310347772253	519.340901069444
1743	1743	344.690620911066	135.62211890482	674.362188409561	518.874359705231
1744	1744	351.005839670596	134.744985444491	670.591164433041	539.587866957133
1745	1745	358.183445729064	130.054195965565	672.813141322406	547.492755984793
1746	1746	340.441221732559	129.220528135591	674.602032078972	531.75776180115
1747	1747	311.528445504701	132.83638047757	675.561627907951	516.7084935842
1748	1748	347.11797761459	126.797953303298	671.586261836093	531.881051079926
1749	1749	364.307452979128	128.624873261366	671.258159517997	545.635592720811
1750	1750	334.335734196698	130.983197992546	668.504351799215	537.836715017388
1751	1751	340.877056431232	136.039332993771	668.905614683672	543.623627524569
1752	1752	367.420079236599	132.488616904272	666.30090755029	518.167967032779
1753	1753	345.55470157389	132.376218105865	673.356751710108	469.497913317377
1754	1754	334.605966807567	131.369019728867	672.368265211284	512.708504581737
1755	1755	336.568725945503	129.242405930918	675.495654491448	532.532767653471
1756	1756	365.846981556209	129.489049273788	670.614627824006	519.690765697229
1757	1757	338.170935693183	126.112477536041	671.938718019765	512.961860901001
1758	1758	343.000755729669	125.012189552207	673.192460759594	532.737284809113
1759	1759	337.631009253407	134.230899057835	670.404831902158	477.784230777785
1760	1760	346.516641708427	129.625868516101	675.763847632247	527.14222378974
1761	1761	306.521291508858	135.13386732911	676.624552994408	506.537872091513
1762	1762	338.68812069063	128.677259886013	672.769252100898	532.671193822673
1763	1763	348.094282965803	126.857388972036	670.802733185013	513.694939062555
1764	1764	318.833999434696	131.914560460251	669.772525975308	526.872941222478
1765	1765	310.636389072185	129.911116002631	669.301320758942	554.617030269141
1766	1766	307.841018877668	129.90916699759	666.008477036395	521.112141392162
1767	1767	317.360214990561	127.393359464907	674.394238629168	483.705206302269
1768	1768	358.117720593583	130.911211883302	669.397950935303	525.915026169568
1769	1769	369.795146717587	128.343334746982	670.060404786056	517.791377120366
1770	1770	343.714878149581	133.469025173616	669.143711634672	505.157505935086
1771	1771	345.150140264778	133.93631813909	676.067328305104	548.272985530349
1772	1772	316.255426069779	130.840560647473	672.111345275564	547.577942557517
1773	1773	379.155224947824	125.491586355351	669.232620138536	497.419952482777
1774	1774	340.233002414615	130.701171531066	669.928832405486	521.313222210637
1775	1775	347.456212301806	131.582466592293	665.934931218727	527.557141692724
1776	1776	338.762102082016	133.560505712415	672.650800313617	520.80081668057
1777	1777	323.088144806737	131.570966239784	671.203399810378	514.045650297277
1778	1778	360.402706153856	129.161258855676	676.838127700322	536.640389346777
1779	1779	308.966977871935	129.506589476044	670.125671928962	509.382832673131
1780	1780	318.40728053196	134.374933003764	673.949272906844	518.049721631443
1781	1781	326.006159495741	134.411759873519	673.166565248035	532.733335369623
1782	1782	363.437418537095	129.503490733986	671.470437471848	553.690532030788
1783	1783	353.648376453564	127.744348715086	665.765414776608	542.720887101878
1784	1784	364.78032502483	131.773048156715	677.297398014235	519.086438405934
1785	1785	372.502579178178	132.329361796907	675.518578514037	522.249641028807
1786	1786	336.503005102471	127.600806789021	675.226525568001	540.291190386574
1787	1787	335.861708689141	131.711253962967	670.51919347163	510.956290643268
1788	1788	340.974918836393	130.912379992533	671.347072046542	532.832067116566
1789	1789	347.001972585185	132.243015113112	672.454250311976	484.864334767595
1790	1790	362.506084749998	130.177741853922	673.164686328297	527.300883230438
1791	1791	354.848188883028	130.037262592348	669.715035004954	519.954153010254
1792	1792	362.757654740728	131.53695884353	676.065213704107	530.5706072592
1793	1793	363.912291641108	128.087416850732	669.453951361221	546.191499685292
1794	1794	341.718551094069	129.663986597075	675.477102289367	534.513298032559
1795	1795	335.667597545865	135.624820744223	671.325435791357	548.244376550977
1796	1796	402.255245754875	134.000000814504	674.490429984019	513.439393920249
1797	1797	304.38168999546	137.922875560222	672.236195579717	535.408822880721
1798	1798	350.516344025642	130.537380291568	673.848308605275	525.686598443427
1799	1799	374.326150743435	135.508339771361	674.867760647834	530.966045572773
1800	1800	348.804548868135	133.905128076646	668.895068931932	510.191570948186
1801	1801	350.045465545475	128.902096406299	666.423313231031	553.435292058087
1802	1802	353.429347999585	130.012347963894	666.624099699283	521.446303454155
1803	1803	326.902834559858	132.612837986605	673.469853586982	546.861171695853
1804	1804	337.808872155889	135.670571971414	675.338537039537	502.612223388444
1805	1805	372.083886159652	129.030995240531	673.4149363858	493.704834840984
1806	1806	348.854250243971	131.032325736962	669.553476329908	522.246859251202
1807	1807	335.333196926358	130.925045390911	673.479501281384	534.516159502351
1808	1808	328.854901289577	130.56619726757	666.429363020411	490.48623027687
1809	1809	359.392009204343	131.145860677428	675.216460799486	488.521503620012
1810	1810	338.287123293439	124.203018892905	671.686622205428	490.726112153707
1811	1811	344.627365680085	129.851027540489	677.236101527986	515.494731830461
1812	1812	333.353686114945	128.080432054277	670.740941095132	526.842782291013
1813	1813	316.193099374876	130.945214375725	673.038638823979	539.724833796146
1814	1814	347.570831563797	130.519379596422	673.002890043006	509.155397346119
1815	1815	345.392828230732	135.488909315716	672.136136041669	517.339936013924
1816	1816	347.167708231389	130.749980669037	667.758936090657	497.285817943726
1817	1817	349.138068710919	129.023180636096	670.527686123416	514.650854988535
1818	1818	346.815626896793	130.746899371459	667.276452868742	500.56417970965
1819	1819	340.873614881882	128.8670828588	674.372824169084	533.705294367342
1820	1820	347.06009237747	130.225140163045	672.039166595881	537.57158227922
1821	1821	350.4557995162	129.068388684373	676.271903240264	501.335195623633
1822	1822	344.889436755401	127.063669510623	669.010050555517	549.815624380822
1823	1823	360.167657887854	135.739233981103	671.897996937406	517.385910116388
1824	1824	384.541970540824	129.131430831939	668.313867925533	534.320310385537
1825	1825	338.777933119012	131.620735051558	670.313798374814	530.252567346836
1826	1826	325.557163452661	128.856968042479	673.228784005465	495.787714216283
1827	1827	349.95787035451	132.385191022149	679.299750448223	544.091275162208
1828	1828	361.750322024037	125.013765998581	673.619740766441	542.699572881795
1829	1829	330.606465942535	131.686234488796	674.059794082428	518.655312320407
1830	1830	341.001069003795	129.910103985999	674.189556051076	522.895368770211
1831	1831	299.039961499904	129.592326394075	673.452763054887	523.866817425897
1832	1832	372.561289547803	128.697908034509	674.336593118638	548.2187995812
1833	1833	343.586447815199	126.38448995972	673.58784971097	511.460600813243
1834	1834	345.524294273177	129.499460877705	672.254679086506	535.718738918191
1835	1835	342.874045912161	129.340378511122	670.172623546959	502.534546337663
1836	1836	344.670563725055	125.880791156979	675.085543198892	500.244375328807
1837	1837	315.707795026215	128.950453437705	673.54510348424	505.693665607318
1838	1838	334.535219845753	130.92574444356	673.187675113478	522.340737147599
1839	1839	333.794324676421	134.718832245809	671.131535202435	532.184862992501
1840	1840	351.151173998804	126.613060861083	673.279531381969	509.185615253296
1841	1841	337.500179345981	127.999565547767	674.135813996347	534.1352304235
1842	1842	358.06398525871	132.203197593562	667.726056313109	530.521864041377
1843	1843	339.591772072443	130.19699051727	671.460643192404	516.473126367082
1844	1844	349.35886285157	135.682407782207	667.987929692235	516.732706614671
1845	1845	339.259839235534	135.3734369736	666.732459938161	507.273956793466
1846	1846	341.066287223037	130.434249354665	670.606360317833	525.107650599682
1847	1847	302.920014094484	137.459034056339	674.795831178261	544.305309381878
1848	1848	335.456703451091	127.966004691609	673.733426399461	532.952069691283
1849	1849	337.942191767861	131.410847126168	672.815858916847	550.734217570365
1850	1850	338.677047656992	132.078399443438	674.256354451867	530.925858721643
1851	1851	335.126598761826	125.609677799733	667.347502910992	537.541990645886
1852	1852	355.168589856994	131.498777738899	668.099805398047	534.700112622162
1853	1853	364.53226328512	127.209254528504	670.28096458523	501.979557666561
1854	1854	368.420236067885	132.97008609382	677.277061829353	514.697257540196
1855	1855	323.617853181963	130.310019793124	668.226588510444	516.38259058888
1856	1856	347.829186809689	131.386466189435	671.948033362426	530.882328868669
1857	1857	382.015626001986	130.592032776452	673.928072766249	497.739588196446
1858	1858	352.460549825115	132.416358388681	674.288600307608	531.504242744304
1859	1859	333.053117080612	128.387511129293	672.03962260881	523.640751614924
1860	1860	358.880825084555	130.822709291197	670.044898686149	532.03385585451
1861	1861	355.445219077443	133.624845598204	675.429516808188	547.631406378154
1862	1862	344.471526146682	132.247170173978	669.214586255544	528.719952216898
1863	1863	341.562761089625	127.366116266485	674.639131928498	516.514087598619
1864	1864	363.71790575192	125.40677530988	672.775571906459	536.528625983757
1865	1865	348.990233492273	128.347676428959	665.497764776576	508.230103126062
1866	1866	354.852952144604	129.582771032361	667.009439966539	528.949984474127
1867	1867	346.593721341066	126.97256550539	671.006680952893	549.4302042996
1868	1868	342.207606276872	134.618366054507	672.560054292449	535.156912671197
1869	1869	363.773586536255	128.792235298479	669.376019340147	512.103507263323
1870	1870	334.665799602722	127.400469350809	675.012318502326	509.293388697764
1871	1871	350.188034847003	133.436906379446	670.028367768182	511.219661394336
1872	1872	354.633148411395	126.010156431702	664.568549990185	505.095528630302
1873	1873	333.815209501127	127.250608861593	672.33932779044	510.309003429207
1874	1874	345.7616646769	134.184909469187	676.17983603129	518.667669310436
1875	1875	340.369395470465	127.530624740852	673.669519191994	544.697067821376
1876	1876	335.358447479889	135.209981113371	675.038221667349	539.736198348956
1877	1877	323.781942741285	130.049747055105	674.202607625073	522.69119545184
1878	1878	322.594733110697	128.76861536188	670.943723558298	533.080483936451
1879	1879	335.886011287231	128.941539864763	674.533682179275	522.598416849165
1880	1880	356.792374401965	130.047010639054	674.124858626302	515.755003142084
1881	1881	351.642131145499	130.379292516823	674.251293796466	548.567006521495
1882	1882	342.514412137193	132.279067921576	669.324496654819	510.280750817609
1883	1883	322.801580202345	123.103705958485	671.208836331765	485.83357234077
1884	1884	325.536128194286	128.365193368566	669.223206573424	501.795893616486
1885	1885	323.713090367235	130.100938664166	673.190971813808	531.364282020219
1886	1886	309.259210343098	137.263568523314	673.015980766558	530.46358586969
1887	1887	341.349126683782	132.516261815234	672.503083363418	518.745312566707
1888	1888	355.57895457463	130.293338842108	672.608493435796	511.431705428412
1889	1889	350.00769746868	132.429070494924	669.524216810161	534.79905850844
1890	1890	358.23562755893	127.579134333128	672.2128764782	480.864992340245
1891	1891	326.634998222931	130.23577907386	672.878168750208	497.869366242002
1892	1892	355.35696233146	131.363645018576	676.450933968786	534.659449870523
1893	1893	324.421183648754	134.028677441662	668.568829515204	530.427344560509
1894	1894	370.125717569957	128.106768613897	675.354119528494	506.40127390102
1895	1895	310.171489687566	132.880939996214	672.541200303683	488.883849789089
1896	1896	336.45562607435	127.921801136101	670.751875619308	516.314078524469
1897	1897	366.638325952195	131.796402822848	669.761638115164	500.949821823292
1898	1898	338.244946390549	128.497514005556	671.871548025384	544.458538268819
1899	1899	352.251927915777	131.282334072511	670.044858546348	530.406295526167
1900	1900	343.230928308479	133.337122709351	671.795451740387	487.372742090159
1901	1901	332.364541566569	133.866810227362	675.47193409883	525.133775922263
1902	1902	344.287855566008	130.408432289871	667.215236188713	533.192577033887
1903	1903	329.340550437596	132.582360664511	670.788907400445	531.801020793981
1904	1904	334.015683477113	130.589579284072	674.691764617412	528.727333406904
1905	1905	316.846731235904	132.263586347932	672.907707694121	531.597622845243
1906	1906	361.705221027979	129.705053774576	673.418310826043	529.208381106322
1907	1907	338.024719923514	130.827927775763	672.619794417407	507.332934944013
1908	1908	341.30010242673	133.970532019521	673.790177632301	527.666928422502
1909	1909	337.338511160389	129.346152485019	669.261846197333	483.95365017648
1910	1910	356.013264617819	137.782045483032	674.271844837133	512.854225671707
1911	1911	317.867660134272	137.982012455622	673.820197262404	523.522616600274
1912	1912	322.487198920664	133.87541602603	673.952190383569	511.267815297737
1913	1913	333.092111614031	131.728568747168	665.585996806954	527.57666563907
1914	1914	335.190552251004	129.590171482904	670.500202384797	492.566143002704
1915	1915	320.107439562506	133.772151269306	672.057455499216	549.552049015629
1916	1916	336.298789645385	130.665245834675	678.906109137954	521.842721001787
1917	1917	350.150636849258	132.932277037771	671.343167371791	531.673334894813
1918	1918	339.055289698322	133.595220232953	670.357030741104	521.113384297642
1919	1919	355.162369512289	127.726898577655	672.175953645918	505.682763155012
1920	1920	356.889884240653	134.964742727879	667.542836679403	524.298312119145
1921	1921	320.628840432542	126.793011251959	669.180353403221	522.886218657488
1922	1922	343.98654968103	131.765664509509	678.040316782877	527.951415355327
1923	1923	327.172797729046	129.409129499425	671.767461186476	544.123025990898
1924	1924	349.691790165424	136.205821411155	673.060457286501	533.246077740538
1925	1925	377.684962951571	129.049382092094	670.997431002754	496.628321831975
1926	1926	339.065970608612	129.549549119446	673.809222340208	477.484647185223
1927	1927	318.898827951641	129.584329739448	671.677762753115	525.029300393903
1928	1928	378.839546147881	131.6645078093	669.545252100682	552.53474319194
1929	1929	349.478871958902	132.671709069657	674.354371550166	557.429686451211
1930	1930	339.32258497471	130.438541120999	672.444506063333	511.905060032648
1931	1931	342.569910194769	128.107151369899	670.028161490471	499.430433140132
1932	1932	317.554212711398	131.825088472345	678.15977309528	549.607417025534
1933	1933	337.818104474604	129.333871964167	666.902739327696	564.379909154212
1934	1934	348.681468435893	134.835174710592	670.989635950064	513.761301290014
1935	1935	337.815903696442	132.18908625817	674.936335402066	490.339688100212
1936	1936	356.806763296855	135.689712811706	674.750219291701	535.690895166258
1937	1937	377.406409451855	135.873536836684	669.918928061554	509.27732013395
1938	1938	319.808021967916	127.361254262101	672.043752821692	483.2503236279
1939	1939	326.480295477779	125.324514985007	671.047529956534	531.523736180281
1940	1940	342.922791124732	128.637449715649	673.783551070773	515.388222615032
1941	1941	353.407570585679	127.961514111033	670.464445179041	512.161490204375
1942	1942	343.476954679503	133.873753836305	671.82502088057	516.695985270693
1943	1943	338.208142904675	127.59107796105	669.058271213314	518.422973597678
1944	1944	317.841940906344	130.261237982773	669.072796029469	552.312866431221
1945	1945	335.439653765428	132.68687937094	671.90202823304	520.490387523683
1946	1946	320.722884399487	128.699685532938	667.593863799253	554.219401364193
1947	1947	327.590024678733	127.935860900376	675.255056117778	521.1429243664
1948	1948	309.544771270856	128.27742196542	672.101618883347	527.918874499977
1949	1949	356.613136715439	132.684683982284	673.102827716842	542.959353459509
1950	1950	370.516223655403	130.270939520762	664.01723165433	525.297402466386
1951	1951	311.188999922404	133.26608983813	673.364822788272	523.397114863059
1952	1952	319.451162198524	132.011775398151	673.285359257606	497.739718362144
1953	1953	351.476590637262	133.240101239865	668.089557924024	508.408967672087
1954	1954	324.863210672471	132.018164068227	670.613296936455	522.942441152522
1955	1955	333.188295462008	126.616199510574	669.302591733306	553.545563049265
1956	1956	350.150448362424	137.36148086894	675.041397746498	525.854394108075
1957	1957	333.278547152861	130.28393057707	673.701025466865	509.682186846157
1958	1958	354.627243292157	130.202994865527	671.558064215723	516.39303265428
1959	1959	331.48052797084	128.44939052812	666.643596950831	520.234275571475
1960	1960	347.950399559838	135.141053954647	669.091883027734	529.147821154791
1961	1961	349.010721206591	127.291186200272	675.066905719023	516.866676164881
1962	1962	363.654108860685	134.614071862212	675.267452861347	544.138524692783
1963	1963	353.565715781939	130.635405708921	668.7923545038	517.990171412482
1964	1964	348.87095949675	138.725922989396	672.148808929376	540.4150886458
1965	1965	337.212428633963	134.764013918795	667.701309919084	519.722702017114
1966	1966	362.830868534648	132.454439183727	672.02348910294	523.802750964183
1967	1967	333.051743242325	131.476408099456	675.242612219795	500.193758349459
1968	1968	377.044546363233	127.651970670682	676.172395072287	519.921331341477
1969	1969	330.25754206519	134.080269388267	671.052418955408	530.725009085001
1970	1970	369.818146747511	134.534132988709	671.59532331255	529.06505512468
1971	1971	324.888639629857	134.783490946026	668.658429819564	513.579990046056
1972	1972	344.45987866531	133.807361124504	668.252154251853	499.128569706681
1973	1973	317.948437770991	129.295594895683	675.909897086018	528.202057345755
1974	1974	307.800931913502	130.445867109902	667.00761512545	506.685471365309
1975	1975	345.549738363202	123.050789288515	671.883923927022	510.209029066937
1976	1976	353.180241834604	130.058953249358	672.964561355291	527.571964777053
1977	1977	322.409604485166	132.143995959308	678.23619384545	540.855153023559
1978	1978	318.070441751417	131.723513759338	671.472708772562	507.866485466499
1979	1979	346.054108567512	131.033379003602	674.128723216175	525.202586030217
1980	1980	367.706139234035	135.33612511659	668.449388671037	504.80210058227
1981	1981	349.40998737447	133.252831149811	671.939810492301	540.592180271034
1982	1982	354.851679326298	130.537104679933	673.10468006958	546.788897809398
1983	1983	351.004406247991	131.932034528275	676.806340113449	500.13801933916
1984	1984	310.980939803292	125.105512662863	671.642499220957	519.492611112011
1985	1985	337.648416165384	137.328127895805	675.171256425069	495.136739975055
1986	1986	339.433715972186	128.065116073904	672.354588484802	556.215677988171
1987	1987	358.312195755899	127.307239685103	675.350302973543	514.907979065296
1988	1988	336.624435006753	132.019089940925	670.15993837899	531.557330468767
1989	1989	349.036229965967	133.471653054675	671.62623195495	512.647209479386
1990	1990	353.619805901641	130.443090848615	668.297235075178	521.363512243186
1991	1991	338.55064147461	130.681920634453	676.940507295782	506.020811936164
1992	1992	302.724335773532	132.383163510131	676.97767503058	534.425486463191
1993	1993	352.324802157587	133.024983475041	668.757878792905	535.752312021962
1994	1994	333.162488128087	128.884726675415	671.239848542196	534.421105322009
1995	1995	322.648537775185	127.60009420087	673.757638723858	529.147697015743
1996	1996	297.582547918492	137.048305018713	673.227449236331	526.379146990372
1997	1997	339.367115879468	131.984403413795	672.633181506592	554.251613679299
1998	1998	369.706416149373	133.477161427796	676.936675113707	488.304728527044
1999	1999	304.963233048778	132.155137396924	669.88337063239	534.111784771959
[truncated: 3,001 more rows]
