# Supplementary material for: Hypothetical Outcome Plots Outperform Error Bars and Violin Plots for Inferences about Reliability of Variable Ordering
Source: PLoS One. 2015 Nov 16;10(11):e0142444. doi: 10.1371/journal.pone.0142444 (PMC4646698; doi:10.1371/journal.pone.0142444)
Supplement: S4 File — All experiment interface and visualization stimuli code is available as a zipped file. (ZIP) [file pone.0142444.s004.zip › experiment_code/data/one/33.js]

var results = [[311.638427518484, 374.714918779899, 333.341408181468, 344.492054885853, 349.494930988149, 350.069392024519, 334.809193975896, 326.000454000847, 364.870209931016, 352.397266320952, 344.785084504487, 390.835220071625, 367.907125527715, 334.147580485518, 343.732816384752, 335.669645766785, 340.515465649452, 350.32791108121, 356.873937151355, 344.676015837813, 326.519611135238, 320.361715612744, 339.561909662948, 335.788182844795, 343.162276193951, 356.859500655628, 352.766141512183, 321.893437812953, 365.621778486736, 370.179937430154, 321.599234329763, 348.064444696652, 375.166655892092, 366.084994088675, 355.92714452017, 354.592040939204, 309.422728964287, 343.744943757822, 341.158519410775, 320.51780075528, 329.687907571841, 353.343343246165, 342.385617018637, 350.834201714165, 363.392089900504, 337.203862788273, 339.161373071177, 348.46261833955, 360.883015405895, 364.242175617084, 356.671166756221, 357.709420516708, 340.541389332723, 323.456316535927, 314.267947469123, 343.54206061161, 354.475202206463, 355.301766976704, 345.778008443307, 334.271629929327, 343.094860517634, 345.04081992613, 347.110202837619, 358.12269664238, 351.181301491057, 358.298589156638, 360.329355805232, 379.73329786975, 341.560786568867, 344.500723808682, 338.052620433476, 347.350607109904, 344.839662505745, 336.996021789948, 340.355192892338, 359.99815128042, 337.658434496702, 351.574554866692, 362.097133574584, 367.939975689049, 308.417225792827, 347.180843864087, 358.584604871962, 347.429631837102, 337.752291417629, 331.362649825614, 349.528588251898, 393.316772877723, 334.32258031669, 332.95124932942, 364.460603481279, 327.370394165888, 341.622690679918, 349.78068868732, 361.623611643085, 356.091107440972, 316.993941798175, 318.998939036776, 335.555704324353, 341.377697141939, 345.917806746726, 338.21613960358, 310.342345852708, 319.709090567533, 319.405599325783, 384.442713971628, 343.320214789639, 355.260610053078, 313.552637390779, 312.160330498766, 327.703385423806, 312.17149605701, 342.641632158803, 324.123830846752, 369.745182540335, 314.921096634876, 347.878104932931, 315.625270589799, 353.499945315073, 331.702114754019, 348.402797993778, 333.871292580689, 329.858744126179, 339.278848070958, 346.571877447896, 350.217744009309, 356.872668030107, 341.5962156076, 321.58423308485, 369.972325299892, 349.397692776131, 345.783110338702, 337.934136905288, 338.690532768921, 335.235382987803, 356.296128817172, 338.517758595679, 342.275486295224, 322.060750433097, 378.078005441658, 376.692359782287, 311.599440670845, 334.268254948902, 335.120771756741, 379.238477360255, 359.398078528241, 369.252539358122, 345.808115137426, 363.047260442195, 348.839637270868, 372.733439965202, 351.980940161192, 366.255497838982, 373.610734062982, 345.254055812277, 338.951811752545, 353.537649246372, 312.604272094285, 320.559900305515, 334.132522193878, 324.711106308123, 330.241263245925, 346.559557009526, 343.98963816555, 331.026264004111, 314.170277807548, 344.370782327315, 313.080070216209, 348.44795364691, 375.916052646299, 369.97609252175, 344.420221382892, 357.933917868859, 359.372188804924, 375.097134792023, 341.622743637721, 371.327971988113, 386.966946851121, 361.290216485779, 335.759486113561, 368.213699844553, 333.202528917489, 333.049968101496, 323.119240668803, 362.127641976646, 331.116996159628, 375.935931461691, 325.394067950808, 350.543288752749, 331.863992496012, 349.452770853221, 322.847315806568, 341.571731040137, 336.621434308218, 347.774538628989, 360.809616601579, 330.553351542415, 354.933512364414, 345.151866559267, 345.598376408113, 344.130472333668, 345.945467179451, 311.743441488932, 353.913949318636, 360.720870305404, 326.012262583689, 330.218035357699, 358.131717642857, 340.686757767304, 342.252086945764, 334.618202374992, 323.246363549946, 358.626564396768, 349.509779415315, 348.526800905555, 332.77994109345, 322.786877182213, 371.159549293274, 344.627704356525, 351.374078085389, 334.11945924936, 330.66995547845, 337.789130459374, 342.746131973576, 347.020343985453, 347.937304483893, 341.602709300666, 363.771856617442, 333.684617129789, 329.099405131923, 343.771103002245, 345.715590936748, 325.829210316303, 343.352142612774, 327.953038874937, 341.961081391764, 335.045617754967, 354.211755722281, 355.251014429174, 333.967948210792, 340.16372419221, 338.982802640825, 342.71871657897, 339.77967967169, 332.383531487069, 326.126568035395, 331.865885522379, 300.116088981598, 337.39410631087, 339.26964780086, 355.828608689883, 348.769779131433, 318.007202421148, 353.746433000536, 342.276220344398, 356.460399020704, 357.950610299938, 363.250319368267, 362.086390686886, 353.173280276289, 337.62159025317, 316.172316927726, 344.085568743726, 364.406431223232, 322.683787734578, 362.174827851414, 347.955264874019, 354.619505601998, 356.723221798933, 361.596306114413, 349.70377212, 351.818189677446, 341.55250890424, 338.736323063925, 341.320127588783, 338.166803884572, 366.71376951819, 364.845692922478, 340.740615547497, 333.668809773439, 376.401066798772, 350.011031346046, 335.498577289703, 333.508463739134, 337.541368873615, 349.813451669213, 339.100418638188, 368.039397063092, 335.668069064468, 319.255597142853, 342.914541060303, 376.636649659334, 382.440795958005, 362.513067219009, 376.209511846618, 347.704451008154, 369.856223499938, 343.379295838918, 330.90697500575, 349.648326845336, 322.162887798415, 396.01591659102, 317.732393693099, 321.182680409156, 295.350622413342, 328.110385824681, 342.830516832026, 350.581115441795, 347.907888836236, 336.293163425447, 354.383078006148, 363.93570037916, 279.670874088649, 345.164724529712, 348.223321235893, 343.028968246463, 364.368373346501, 362.028967276834, 345.755031324744, 317.744520116811, 316.049223853424, 350.440117114194, 325.880839276167, 330.70902437183, 352.039779609152, 348.174353747045, 344.293469380576, 350.566158823924, 311.927281032443, 346.824045413133, 360.623116925247, 347.091424755527, 364.691430314356, 370.636541218301, 348.323227126545, 332.807460465487, 345.336290466302, 336.873555965162, 343.278094740933, 332.927233706251, 335.791152862852, 300.175824332541, 346.95395471665, 340.379698111646, 344.018848939932, 351.413049199392, 350.808314814947, 333.431245339387, 323.462317074947, 366.661436095615, 351.976989527133, 369.862760616669, 332.736408639722, 352.452365690239, 348.487271473071, 308.090608142382, 359.869000806537, 350.266808934135, 353.636337719006, 340.591359488419, 331.208033450266, 319.053329497426, 356.433381097795, 347.667278017038, 350.099190691892, 363.353479809271, 353.143352157062, 346.823762127898, 322.355416615459, 311.750489383511, 360.963258710545, 316.245038904611, 329.219903877559, 336.281831590637, 303.526844028085, 341.32156048688, 330.172698145299, 342.917031704239, 361.640868421018, 365.238497000962, 338.522759483416, 368.232927645117, 325.000180556121, 349.322039507341, 334.851431657322, 359.806546849994, 328.947288777222, 354.46093319446, 317.688926065381, 329.176843408077, 337.37886013013, 334.973274830985, 329.032740844746, 374.358920792771, 342.419098156288, 337.27680483, 345.520992688008, 362.261660622625, 348.471184944008, 329.484845696814, 339.38481208215, 361.15620714552, 340.055896558193, 359.498940549161, 345.222440361395, 327.16472855956, 342.629690097992, 351.093452666078, 336.206733353909, 388.644452972181, 333.881141964734, 349.174311101987, 324.963191279834, 341.466205183336, 331.875673373589, 331.583146196964, 306.72248188034, 339.693146094084, 354.890069402295, 319.076555968335, 315.111941996223, 345.338101042271, 328.396446410661, 359.391210182798, 317.943077455604, 352.533138800659, 355.98761698269, 353.009790209529, 355.813952376343, 378.708163144143, 332.351954794951, 367.262337114632, 354.916124518054, 339.263566790687, 325.254985851463, 366.125238509391, 342.586859348034, 362.532611822381, 325.570509644039, 352.071382379063, 342.162693983631, 331.694630996449, 363.420055192361, 336.554401892416, 333.034235916547, 364.901791855163, 361.59072698447, 343.896481114797, 341.744731861005, 332.818077672578, 341.274481436136, 317.693556069619, 363.016435217303, 313.004912358866, 326.536610163409, 340.602597719335, 319.515335819639, 337.667358163118, 374.456840037708, 377.083209845267, 373.542504994351, 371.971103006588, 354.13211129161, 363.881711578892, 343.302879414939, 294.915494808276, 357.211642837214, 356.5170173927, 312.451330268901, 344.533293243016, 373.048288325466, 333.228581211031, 338.655447645317, 383.551102183669, 335.487083818609, 355.895270698702, 368.540710598777, 348.228174684327, 334.051291002862, 312.436501841373, 336.319610431814, 351.890926634749, 372.300894508989, 359.047787999583, 347.547477256647, 327.225740579157, 330.150619936565, 361.058795720339, 341.747323300833, 336.494080602179, 355.254528150562, 350.996154803505, 351.727445078495, 337.228112770567, 363.081366118384, 336.268324913541, 354.778585820055, 352.343333281471, 358.050415783285, 324.120162551361, 355.298535377742, 307.329612472462, 320.542758213248, 356.76331773338, 373.304699467115, 326.039892796178, 331.761974570887, 319.829776364991, 320.736512287968, 350.66310351285, 341.634686049794, 350.05701133052, 325.172190166001, 331.396386529213, 346.572944026252, 341.615432796322, 338.613508898603, 309.333162089227, 357.197402345218, 347.566844735344, 356.314429462904, 385.816567332301, 349.460223115135, 349.883217018014, 338.431378605627, 356.173157007581, 329.380431394839, 367.83456922381, 363.018247945551, 378.398649017141, 349.94367627356, 334.14243441492, 355.061011221115, 321.244229579612, 362.783819578528, 343.752059405478, 329.084081452844, 351.634500525638, 306.599136007521, 339.366845989, 341.64161614923, 350.757181607983, 365.01990920783, 355.074802329297, 355.921188112837, 332.397308173692, 331.517537260609, 352.285361417928, 336.889671118301, 353.310785148067, 359.376115667223, 348.145495949028, 332.023601162917, 325.657949972032, 346.397035047658, 348.531206390412, 360.904909877879, 359.125225160828, 341.789223107932, 357.528321228747, 346.881037344186, 324.278395869265, 340.303847831887, 319.339686099412, 360.064707209766, 317.995566972886, 360.019887567232, 340.68178903072, 374.364592231072, 350.075888622294, 363.552635105704, 329.452764753073, 363.185159669918, 332.493857094889, 366.465829372256, 346.647893826976, 320.451879766203, 347.733586845856, 328.487467427697, 367.14218730573, 349.941699662012, 346.233644086786, 338.770762348964, 345.340861627412, 368.81251172312, 333.594871408219, 344.195757784519, 303.944515622933, 353.22591168947, 351.573274218638, 311.175534530976, 323.86696845981, 357.683928356011, 338.132643283643, 371.802475186685, 342.155928707968, 340.352551023892, 386.035462916275, 349.150444701738, 320.638254940471, 330.792156835938, 343.724791678599, 371.190002751701, 321.57066305659, 337.460889717834, 307.877620580843, 301.402693015695, 332.445555245614, 360.4704674612, 341.027947225897, 352.35993629276, 327.050235955528, 364.02112408753, 311.095766691807, 360.368821592405, 355.781778833107, 357.022870284828, 361.063133633021, 349.29095046984, 334.00796436356, 317.789610351778, 361.449342717754, 324.532607810991, 337.880563648781, 347.019595747352, 332.728876817445, 360.856033565416, 341.770767755836, 373.488767359954, 354.223225816066, 346.818289769923, 353.460240223979, 334.886841019221, 342.15408528761, 350.904585942471, 317.231259110838, 348.725577155487, 327.964500490775, 344.671326204628, 336.957252064594, 325.132586117261, 339.467767946099, 366.051061338769, 318.293112042571, 381.943416890837, 321.900382906728, 364.317606939665, 386.76397965042, 383.106693795227, 334.037190929169, 314.54753150117, 347.746664375933, 377.427080851962, 329.335215001968, 333.806480611187, 343.024282190013, 322.597063258833, 337.840249506478, 338.96879930204, 342.067881219197, 334.257584432963, 362.26321656436, 351.583492130174, 323.540392019437, 349.672380094186, 357.86723360133, 350.782065917967, 359.001870379333, 355.443628285394, 318.22866838007, 374.571046786631, 315.827526228073, 357.650952566866, 309.268933987078, 357.348037387849, 340.085289958242, 325.864499113968, 343.87169163647, 365.084666124982, 347.502351747662, 336.294370868289, 324.714040612411, 339.84111870518, 334.031255409607, 335.064253536027, 322.581308561797, 358.571868774738, 332.370426049709, 339.641441791284, 350.963707658341, 356.215550242185, 335.98337713211, 348.466188259152, 344.703346260397, 354.66111167008, 349.23111772931, 338.860130942246, 346.771517022526, 327.941503120215, 350.235311516391, 343.67315599127, 348.969331823104, 345.265528373606, 335.692213139848, 344.894058686254, 357.914913248777, 301.759295523726, 335.521184688381, 344.542874842298, 373.14357487666, 360.648650894532, 335.521112229998, 350.422423711206, 332.935429320407, 344.02822130268, 315.690509505523, 321.397059057851, 356.438554910667, 359.2707206017, 375.99604501571, 359.306039215692, 339.893991300587, 367.26782469916, 357.291007111781, 342.313299489767, 343.139911171626, 326.193477694681, 345.372786146608, 334.277351871565, 353.340541926948, 351.030282034157, 330.147171229857, 341.757820952412, 363.33269535499, 343.488756886753, 327.113158773862, 326.692209157897, 385.409579026447, 356.000948730567, 330.48532025742, 322.146407986076, 325.546709002152, 348.802758372906, 361.340526626808, 350.243991507363, 345.70687621808, 336.408263775669, 331.602558316887, 343.654373949598, 333.824023638234, 327.345921336441, 317.256122782373, 340.496284936307, 344.648147106051, 343.169715437973, 350.561235353018, 354.856408557495, 344.997384229551, 321.056572740591, 346.659972072692, 388.604110888097, 299.273026929456, 337.652383629362, 329.222102518922, 343.936202826141, 308.424229431577, 352.72009103081, 361.059028684054, 336.807845113448, 348.301101045576, 357.498110806726, 376.238773276448, 320.294642337625, 359.258529918492, 345.43876599827, 346.930944556005, 337.038377611606, 312.896536002912, 366.948373001244, 338.261647269743, 345.174809521324, 361.72226222639, 344.976723067717, 343.509318540568, 325.636282859535, 362.910865848527, 346.875917676107, 321.636788468857, 347.318745215898, 342.09000165282, 355.630540847321, 337.829586450706, 352.798451108729, 364.884192036673, 346.670041929123, 310.51635720324, 320.436529368223, 351.341586106418, 350.35090978244, 365.028456551193, 317.993304090866, 345.968442529924, 328.842208646297, 366.736877760835, 345.679636120205, 362.213270041691, 360.050239969838, 339.509534327846, 366.065622606356, 334.372567082364, 362.189719277571, 349.975802274256, 310.330645824708, 354.898887702136, 327.522772754716, 340.191979978494, 318.629218809611, 326.94034989152, 327.095057399229, 364.479242994, 352.654698847822, 376.033549575358, 325.902919959259, 342.88114477879, 361.743926566917, 376.146577922877, 328.948633457758, 373.243196541649, 368.125050623696, 351.720070442839, 344.802948527026, 349.601186534604, 358.120440548113, 344.387800800536, 344.982133813584, 345.067524101624, 318.500734408826, 343.49918519339, 339.87757094442, 342.110219767962, 363.749824944786, 337.467536790964, 353.736278968727, 321.602333153659, 362.342220661223, 394.864860115336, 328.489273316739, 359.412084400489, 364.009610934456, 351.462214995064, 350.08252672547, 338.407709941133, 353.18970777563, 324.854238004801, 351.929303727064, 335.197964576494, 342.026566384568, 359.841003622234, 343.113227684372, 353.820301076988, 338.71420947561, 337.553630047394, 359.472214424676, 315.157328925118, 332.946048330392, 347.411995970847, 311.131702217253, 329.064291399024, 362.045137897654, 334.534999698057, 357.94981513564, 331.699063362106, 348.138791440413, 350.282085286923, 342.869807236968, 347.574943529509, 340.361402281002, 391.44224109125, 357.608476624495, 344.522976990933, 334.721740533667, 355.243614124226, 340.005469895839, 336.993973720101, 379.270731048652, 347.032261404856, 359.19844223981, 317.87132480135, 333.332270022979, 313.74502311235, 356.564157436076, 333.598113060161, 313.591746071316, 360.171319603436, 364.105693923904, 370.865906897434, 327.567566371251, 354.798429599832, 364.017019570967, 321.439535325183, 344.769219357226, 334.172676858704, 327.023625572598, 360.370908604112, 349.609755600371, 350.628499495951, 348.741998298346, 348.960818112602, 365.465858124482, 337.591011348792, 324.888444209595, 346.675428522991, 307.171405060431, 317.123937994399, 352.970833601734, 347.457904500622, 339.887126531897, 332.867908467456, 316.432112655205, 378.236868309231, 345.512147593612, 350.543202282998, 337.225489607188, 339.037502693486, 349.126388969835, 353.128514599467, 338.114143907489, 373.720713702039, 353.578500623888, 324.235986407648, 333.722270816251, 352.395407749227, 344.560864351916, 357.05776739408, 351.82365663472, 345.277596364696, 338.228989935542, 338.474483434633, 320.748370621644, 348.937619266966, 322.033535421233, 335.662629687879, 285.427820532642, 342.832616984301, 363.316093184526, 328.229561317119, 356.910939967516, 375.291323642693, 344.63591004774, 342.770606670777, 325.624330558972, 350.078370004361, 363.801795570274, 348.612795851517, 345.215797873031, 307.968625993251, 357.077428274513, 328.493953886659, 376.77620093327, 343.9258833182, 350.250738825902, 334.561455713799, 377.260596701581, 323.852774882672, 346.582893264277, 367.819450438571, 335.74285801591, 344.055253584325, 351.553207938096, 338.900523360193, 336.846853762271, 341.977005301442, 342.391456322408, 337.427979586083, 333.183609460369, 325.863832539221, 370.234098035633, 325.712400871007, 351.524899977232, 363.11006862732, 307.918940817502, 346.517509362857, 373.139427049705, 344.668875713844, 351.096918098014, 325.725603148119, 336.540398899007, 310.221313063731, 329.956197469987, 338.087006373226, 343.025090192754, 341.874529601407, 340.302231245002, 362.765552724025, 340.357528769858, 341.205619724981, 342.007151644875, 331.866320062931, 307.775769863169, 348.339452347454, 360.300787928769, 349.02758089348, 374.315123722428, 375.815535039772, 385.15698228261, 343.924787174956, 325.185408753421, 363.000524390752, 358.621360523079, 335.256715261827, 330.088168538902, 346.486224397356, 354.21919805504, 356.744054467157, 318.527156565127, 350.321159551451, 357.803831794224, 347.491747341657, 335.289375653413, 368.07129234918, 345.315726622324, 338.317793177183, 373.171789069052, 337.941817622651, 334.451383365098, 335.272404862222, 338.099386233835, 361.902754965506, 320.898577285849, 327.182036042513, 315.379664762191, 311.871612909427, 318.086130904537, 325.303220175943, 320.549764645175, 330.835204632322, 355.452302627343, 335.411836431224, 366.513328472351, 327.392081943765, 335.70096660914, 340.244299120003, 322.119955076453, 351.08887351147, 326.536796357824, 347.448203551193, 352.362737837965, 350.763668089627, 301.766151361518, 367.515439474142, 344.479527953473, 359.574049215971, 350.090627836666, 357.675390785237, 353.457512964422, 328.508507075404, 339.680913630357, 365.512468334608, 343.10663066342, 345.826811535086, 323.229592843544, 343.212698321027, 344.386881133126, 375.099839115285, 344.782848366242, 325.75573551411, 373.136326223991, 327.719205920927, 320.206445461312, 362.393671316748, 330.412624674743, 323.925693989135, 340.310729685762, 310.13283769579, 367.299489313022, 339.149832280299, 333.044664082206, 352.960967304108, 322.562547133814, 354.533777476275, 349.596906958063, 337.300841730877, 359.11521080021, 343.946812553672, 355.139313372446, 357.143642229402, 350.19003280607, 363.689703649331, 331.219579638464, 325.036372817838, 342.312418494481, 371.292198857, 336.998605284982, 327.94999339603, 353.946742075526, 347.537780744804, 310.177569838712, 312.384303808393, 336.686868024853, 299.159646423021, 313.522185125861, 344.751973411918, 366.251913603349, 340.120585902386, 302.79407320246, 335.474592683492, 340.960987354095, 335.937754965156, 314.331380105285, 341.42868793338, 392.293233799005, 360.077537791459, 332.064033761482, 333.407345244476, 334.392775168038, 322.70748094085, 337.251307508207, 354.742185904466, 309.387256781708, 329.265433712061, 330.742363836167, 349.086125110943, 362.165365526096, 319.948171179399, 318.943564877992, 337.243496445113, 321.485359943146, 342.951439098723, 311.669597764729, 349.937872403659, 328.414589220653, 330.307506990938, 353.804752154647, 352.538596464086, 338.227078855592, 351.708847977059, 359.938391848378, 339.15752868628, 329.877302724198, 369.582744174076, 344.542770605659, 338.52059923718, 346.211351990464, 312.881006177822, 321.640808960041, 349.110759184215, 352.519255366373, 350.150372169957, 352.756228796995, 308.852493437984, 335.541536909053, 319.024901942529, 339.266653922195, 360.752683575473, 342.603046390022, 338.547384350682, 348.261614108636, 322.141066066901, 314.677088022137, 338.632285676976, 366.858533859026, 323.490632164488, 330.312005195626, 379.888569938591, 340.393624812395, 356.955632642358, 324.347120244181, 349.141813608193, 370.35055033543, 338.766338623528, 354.774682217375, 343.230497861095, 336.143774391257, 337.925016052832, 319.950702833705, 344.673910115606, 330.228094477746, 337.668569093279, 309.609212362307, 342.02036766095, 327.347142638687, 340.48804363648, 333.953792525529, 331.772298452335, 350.844404575373, 339.355134854946, 353.041718416281, 320.223166662843, 336.787097531301, 360.279935587688, 343.050769353434, 333.422557676922, 353.998033495086, 367.200496310612, 354.938150063862, 318.428413416157, 321.870646226096, 362.410314446923, 368.786851947303, 355.61283374529, 357.821553452131, 358.220409653527, 339.91264340327, 349.242264212149, 322.093030048953, 368.205459865488, 347.331209003146, 363.889206859112, 347.314767336429, 325.362162610668, 344.010095290137, 349.130011090036, 359.384415763103, 348.254405522136, 366.494963710271, 361.058759840106, 349.201019414775, 327.20066243355, 324.48114425455, 335.892267968239, 342.390715063488, 318.988150831319, 328.556308568141, 349.581769586999, 335.462607502266, 356.376099805108, 370.680045724402, 351.443406123236, 331.938186991804, 348.836572707976, 327.274393539696, 351.618501396622, 378.381185569774, 356.321222213031, 324.78988968036, 356.891106616983, 372.187382920926, 330.929683436136, 374.44630911984, 335.585124312244, 312.616546481366, 338.357021951161, 351.229992147382, 367.184343975365, 352.398440476809, 343.147068769277, 345.835910398538, 326.462273971687, 329.358023908582, 345.878378804627, 351.986003061717, 369.864854056091, 352.431669564425, 332.861542066959, 333.75152554767, 342.544411569819, 349.100439457989, 352.024636819004, 353.072178094232, 327.132148649564, 327.69749457311, 325.418606572896, 346.47080330474, 343.977183700519, 360.700403364483, 370.654665174106, 349.692453696107, 328.078784493974, 362.577430281232, 323.008404115029, 341.688120931688, 346.413994146011, 333.090938552865, 325.500029053824, 342.839797208867, 342.202016680265, 322.89558541425, 334.371291982252, 347.563986306257, 316.741029381975, 346.498161248553, 350.975786314236, 322.036204458838, 333.378186454149, 348.243329207445, 355.816596790883, 317.82494258638, 303.006165792203, 363.674443610572, 359.591526319607, 329.773433716383, 345.108304889057, 329.636239898182, 369.572960833553, 353.711387381176, 370.334881107022, 331.196983420275, 316.832858983128, 333.282100263024, 332.846160510651, 353.793988188916, 366.223414523017, 340.942396506566, 359.447896661154, 350.624119574666, 349.662629380868, 302.191108922432, 327.361217608867, 321.036257663658, 384.295945335503, 330.873465052355, 354.01532897854, 349.501124272268, 352.312048367041, 346.51875393711, 342.072601963285, 334.188739842187, 343.172287253512, 341.018787960118, 329.944742207853, 337.390071920688, 329.917289391743, 358.530270680284, 352.454575685892, 323.00731976363, 350.016571373053, 360.517346091041, 331.895519216857, 332.532059832268, 318.361108144788, 356.127889688609, 343.988313884035, 342.473118857867, 326.052529256384, 395.518280356439, 365.760318891512, 319.286252888184, 369.500295354034, 354.643116488994, 364.507814353826, 339.023903841257, 360.804738387712, 309.161326520743, 314.314405164886, 388.721358292685, 332.05405393462, 328.629353521615, 364.363827813641, 366.564409776861, 355.319945521228, 321.4897812538, 339.035075434756, 354.648610537453, 370.181361897506, 299.991389770407, 354.439243406613, 321.95780251153, 331.713864999349, 357.219941294337, 375.20503323215, 367.541211584343, 353.07679457853, 346.643733750675, 337.122456222331, 334.049745042491, 369.445770715024, 354.176239181952, 361.429580515939, 332.919166724713, 328.690587220376, 323.618640707321, 372.21626458426, 308.982229946767, 367.684255315543, 331.807198843903, 343.198854429348, 316.338219790693, 325.298310090946, 351.873333688246, 330.979145178258, 352.851774744892, 352.494259631522, 347.704895581916, 346.751976933387, 341.758399959676, 343.805998714033, 338.238306147072, 366.724606559353, 362.320018570648, 323.307963141876, 325.812956137941, 387.222688316987, 326.727209491615, 348.538604857817, 342.049796622686, 335.101606435785, 314.308696727136, 332.196400808724, 306.697886271067, 347.73684425769, 343.819659485832, 339.699353130761, 331.654306779633, 350.543068827083, 337.650649088608, 352.366247723203, 340.054033020444, 342.833226136783, 324.482585710827, 350.973900120015, 335.269587147365, 302.901061672814, 341.15701720187, 335.150110548796, 334.749082146081, 350.738743934989, 337.982803735696, 333.606747443821, 348.207265305014, 352.660652876575, 373.844684035877, 340.443802608483, 346.678673607847, 332.908435858365, 329.367572314654, 320.437786152291, 382.254132208723, 345.552810014533, 339.321342488277, 372.006109724974, 404.497149521632, 349.492570534481, 362.610908589385, 348.886382348487, 342.03237179287, 345.828694272327, 345.508014038696, 373.37201986326, 337.439445169863, 339.27382315146, 348.627203123775, 324.752852587211, 344.875249385168, 331.490705936185, 343.168259335127, 343.59731042828, 322.727361139236, 327.148902664634, 342.292539020088, 344.813248720767, 318.840174974274, 354.441188803226, 343.856457097311, 357.578923221931, 320.703269578979, 342.41152552543, 329.216418499641, 344.128046232414, 349.80488074287, 302.620538267287, 341.824990593832, 340.328667028467, 335.477345730118, 378.798333972597, 336.302304163742, 319.62065907204, 336.680963141189, 335.100069463118, 329.575383556628, 368.423937608731, 375.724852129208, 323.336325988013, 331.071443060278, 355.756695734589, 339.414827894413, 344.661874364173, 325.574721229723, 339.676330526255, 338.740633094242, 333.427636848878, 359.886966164516, 306.602400067743, 349.783850443013, 336.293656292885, 354.384753155563, 347.990844310228, 344.176081388445, 386.330725148198, 323.677458210872, 391.067568655077, 334.216039484968, 358.741617554402, 351.442294031113, 356.772007939293, 336.281874527966, 356.671996040186, 360.943332306641, 337.169143975273, 351.763896255635, 379.728828493595, 321.888251444671, 357.081264693831, 328.577869697238, 343.142747076277, 342.792696448675, 348.529056996704, 324.173427636419, 328.900369083532, 342.325012893502, 355.161534560952, 337.305413401633, 366.121782419612, 336.164148151547, 348.650540575486, 341.602119798361, 357.95141139454, 307.011094378114, 336.790035907697, 343.064098188959, 357.28032573997, 324.100066517866, 349.280601003046, 366.094435435317, 339.385235588, 330.268463805141, 385.61321202898, 333.283534309473, 334.511096327523, 311.046835887825, 370.444018355293, 361.029096611282, 346.617447343847, 338.488757565547, 321.29225376465, 343.954037326506, 343.445208059409, 343.033563871133, 363.91841714413, 351.131463164385, 338.361594388234, 337.240705713008, 378.502912505184, 336.020048098097, 349.761722334716, 302.988764483634, 348.463323480043, 316.183013685405, 369.513320860706, 346.128775052359, 317.644633032341, 369.190886649033, 336.280243299402, 320.576949798417, 340.530912070019, 354.142142007454, 331.235641327734, 360.188216774218, 374.285901299949, 338.604069729527, 347.896040865325, 352.335283710117, 365.028577360653, 323.573489029048, 333.872540609673, 307.979873482584, 333.465870618118, 331.461005959599, 333.985008664653, 367.679153517, 319.801832044537, 365.494705939549, 343.480623922288, 366.000807071618, 340.570705784169, 339.730229413786, 340.942374005429, 327.277182786319, 330.45456566773, 349.382092218272, 358.011290270168, 351.254395009565, 335.795723412162, 354.752935107912, 347.420038934728, 329.254582234605, 319.235291617879, 316.104342498396, 352.741700343054, 365.308388098264, 341.437502785267, 371.328662125094, 341.770009058113, 358.611171527329, 332.144479458569, 358.648642881889, 347.630607881274, 365.604084695686, 366.237272583297, 367.417955835674, 338.21919054588, 320.981805162809, 345.961522968485, 342.685235771468, 359.989588466961, 317.725194683825, 338.911702991129, 327.743320458449, 307.18809155044, 330.525801323503, 356.880399023925, 340.42424132212, 366.314860917024, 333.109931683784, 347.033136277235, 342.064188874302, 354.970842285039, 368.802767970354, 344.773991064745, 329.216655134346, 349.980234635359, 357.239935958129, 374.904827048027, 340.529440968752, 362.69404901912, 355.8756399429, 360.458619671407, 370.26152091874, 327.470175303675, 319.651475447792, 338.923769238062, 354.849317168968, 330.059832531957, 302.999296152141, 332.748295552062, 326.415060029029, 323.39668443208, 352.589804561421, 338.100161000236, 310.670883290986, 371.840955446599, 363.702799947182, 303.605323520276, 346.99367227158, 324.890732579828, 344.95403929683, 330.180544999044, 360.645684904173, 348.270407183432, 331.259798221122, 347.13993935909, 338.363181478759, 356.748785877699, 347.818906968127, 356.379392119946, 374.356404149931, 362.476757858475, 337.818390030165, 319.147620856522, 319.826013983382, 334.723076391478, 352.883464703617, 348.541327687813, 355.913692657776, 346.216890010473, 366.435042698673, 319.757070205988, 380.147603288801, 387.386118278233, 357.888810918081, 318.822875173241, 354.373174620231, 367.565959969024, 336.010620401295, 372.240825112658, 316.819357435404, 356.369086271871, 342.082231855213, 330.076773530174, 296.064564318872, 333.106141752286, 311.62836012249, 331.590833697408, 396.974737369902, 346.25457534871, 305.182002110442, 332.196961172752, 347.88131308396, 323.314987496417, 359.82067293372, 358.428956126981, 362.685672177249, 356.980503764834, 363.978447829898, 345.621563533949, 335.313814821397, 327.540395524719, 322.864588921385, 348.755988635435, 344.704523875119, 359.69084051225, 356.256785022251, 317.828615518538, 345.432246052884, 354.223153413316, 359.902845192912, 335.994629679248, 357.118578470246, 336.090730432535, 328.6918160623, 334.929273214585, 341.688498021876, 330.487470533756, 334.966487114139, 351.119228028111, 371.80674584449, 325.674151584196, 354.664433156295, 362.497155990568, 357.759739240504, 318.953798430942, 348.769215066333, 336.098691298425, 308.272202602575, 346.333714285578, 357.105983059893, 329.041235016522, 321.383944450152, 334.382919954736, 323.452590674927, 367.529196022204, 323.15936427309, 358.299062106904, 356.216317101929, 343.136512208591, 328.550782799864, 350.103280723503, 321.710066614767, 325.902005842816, 341.861086941332, 366.321038137773, 379.626934177761, 366.491958958394, 344.690620911066, 351.005839670596, 358.183445729064, 340.441221732559, 311.528445504701, 347.11797761459, 364.307452979128, 334.335734196698, 340.877056431232, 367.420079236599, 345.55470157389, 334.605966807567, 336.568725945503, 365.846981556209, 338.170935693183, 343.000755729669, 337.631009253407, 346.516641708427, 306.521291508858, 338.68812069063, 348.094282965803, 318.833999434696, 310.636389072185, 307.841018877668, 317.360214990561, 358.117720593583, 369.795146717587, 343.714878149581, 345.150140264778, 316.255426069779, 379.155224947824, 340.233002414615, 347.456212301806, 338.762102082016, 323.088144806737, 360.402706153856, 308.966977871935, 318.40728053196, 326.006159495741, 363.437418537095, 353.648376453564, 364.78032502483, 372.502579178178, 336.503005102471, 335.861708689141, 340.974918836393, 347.001972585185, 362.506084749998, 354.848188883028, 362.757654740728, 363.912291641108, 341.718551094069, 335.667597545865, 402.255245754875, 304.38168999546, 350.516344025642, 374.326150743435, 348.804548868135, 350.045465545475, 353.429347999585, 326.902834559858, 337.808872155889, 372.083886159652, 348.854250243971, 335.333196926358, 328.854901289577, 359.392009204343, 338.287123293439, 344.627365680085, 333.353686114945, 316.193099374876, 347.570831563797, 345.392828230732, 347.167708231389, 349.138068710919, 346.815626896793, 340.873614881882, 347.06009237747, 350.4557995162, 344.889436755401, 360.167657887854, 384.541970540824, 338.777933119012, 325.557163452661, 349.95787035451, 361.750322024037, 330.606465942535, 341.001069003795, 299.039961499904, 372.561289547803, 343.586447815199, 345.524294273177, 342.874045912161, 344.670563725055, 315.707795026215, 334.535219845753, 333.794324676421, 351.151173998804, 337.500179345981, 358.06398525871, 339.591772072443, 349.35886285157, 339.259839235534, 341.066287223037, 302.920014094484, 335.456703451091, 337.942191767861, 338.677047656992, 335.126598761826, 355.168589856994, 364.53226328512, 368.420236067885, 323.617853181963, 347.829186809689, 382.015626001986, 352.460549825115, 333.053117080612, 358.880825084555, 355.445219077443, 344.471526146682, 341.562761089625, 363.71790575192, 348.990233492273, 354.852952144604, 346.593721341066, 342.207606276872, 363.773586536255, 334.665799602722, 350.188034847003, 354.633148411395, 333.815209501127, 345.7616646769, 340.369395470465, 335.358447479889, 323.781942741285, 322.594733110697, 335.886011287231, 356.792374401965, 351.642131145499, 342.514412137193, 322.801580202345, 325.536128194286, 323.713090367235, 309.259210343098, 341.349126683782, 355.57895457463, 350.00769746868, 358.23562755893, 326.634998222931, 355.35696233146, 324.421183648754, 370.125717569957, 310.171489687566, 336.45562607435, 366.638325952195, 338.244946390549, 352.251927915777, 343.230928308479, 332.364541566569, 344.287855566008, 329.340550437596, 334.015683477113, 316.846731235904, 361.705221027979, 338.024719923514, 341.30010242673, 337.338511160389, 356.013264617819, 317.867660134272, 322.487198920664, 333.092111614031, 335.190552251004, 320.107439562506, 336.298789645385, 350.150636849258, 339.055289698322, 355.162369512289, 356.889884240653, 320.628840432542, 343.98654968103, 327.172797729046, 349.691790165424, 377.684962951571, 339.065970608612, 318.898827951641, 378.839546147881, 349.478871958902, 339.32258497471, 342.569910194769, 317.554212711398, 337.818104474604, 348.681468435893, 337.815903696442, 356.806763296855, 377.406409451855, 319.808021967916, 326.480295477779, 342.922791124732, 353.407570585679, 343.476954679503, 338.208142904675, 317.841940906344, 335.439653765428, 320.722884399487, 327.590024678733, 309.544771270856, 356.613136715439, 370.516223655403, 311.188999922404, 319.451162198524, 351.476590637262, 324.863210672471, 333.188295462008, 350.150448362424, 333.278547152861, 354.627243292157, 331.48052797084, 347.950399559838, 349.010721206591, 363.654108860685, 353.565715781939, 348.87095949675, 337.212428633963, 362.830868534648, 333.051743242325, 377.044546363233, 330.25754206519, 369.818146747511, 324.888639629857, 344.45987866531, 317.948437770991, 307.800931913502, 345.549738363202, 353.180241834604, 322.409604485166, 318.070441751417, 346.054108567512, 367.706139234035, 349.40998737447, 354.851679326298, 351.004406247991, 310.980939803292, 337.648416165384, 339.433715972186, 358.312195755899, 336.624435006753, 349.036229965967, 353.619805901641, 338.55064147461, 302.724335773532, 352.324802157587, 333.162488128087, 322.648537775185, 297.582547918492, 339.367115879468, 369.706416149373, 304.963233048778, 346.31733480117, 374.185234083821, 350.727931034925, 357.689257820482, 362.478328497812, 341.861947171149, 328.254270512067, 332.081239132548, 322.250009381137, 350.197143450876, 331.41527377029, 333.921591319586, 320.355393198257, 333.490390916332, 334.18292208029, 344.292934390793, 335.218075090283, 355.562676744144, 342.805319276465, 355.583677528145, 351.22909351635, 325.353757461873, 349.941006350901, 319.114575547462, 344.890979761524, 375.21180469743, 357.329881337574, 338.387034744191, 321.175949456042, 342.889512480094, 336.276384920898, 365.246799796839, 332.377247550185, 350.104941232426, 316.672231565045, 328.317313131378, 320.673476627626, 349.993894993219, 332.879589455034, 343.268979921515, 345.944257095246, 365.374936066351, 339.180022179592, 361.177288102823, 330.002142070322, 326.344421541899, 307.863002196957, 338.766404043685, 347.076362499777, 314.174896432523, 336.953975807526, 344.755936695537, 359.496209903305, 330.210334454591, 355.497052406999, 349.41834970717, 364.320371039304, 342.423492514802, 359.20135549663, 353.491064313793, 313.971090953918, 365.500974088204, 345.958351636032, 377.229256413638, 327.984235918207, 348.555501507384, 331.836764714682, 313.493455711694, 331.974538018761, 364.785104229195, 357.071542957644, 338.375353416985, 298.667790053694, 366.939088958695, 329.14769956895, 347.629591345092, 344.454308603998, 372.197476350278, 358.119726312129, 326.821586624174, 358.638453600994, 352.318737678574, 321.547405204755, 324.437778542637, 368.216674943842, 356.973218113394, 306.025226808028, 383.058016277937, 356.688090269293, 376.558500589825, 349.188985381187, 338.478045106581, 349.363481473306, 356.92362670325, 338.297485576225, 360.472207459147, 355.398667069242, 336.460723714015, 357.006369499936, 336.321176894258, 314.196345658259, 292.713340528481, 349.9592137096, 344.985238720993, 364.019666898852, 334.011585914236, 338.145927357104, 357.767374187061, 359.152220613654, 310.46650006945, 340.623786303674, 329.276381672685, 323.578570526363, 338.978563898454, 359.049038412001, 351.674421512486, 343.014127573153, 319.277486065491, 353.651862372761, 317.642334957339, 352.081443257427, 344.30940776893, 351.630569064627, 341.522227732231, 362.041814004715, 357.680077143242, 372.453750358772, 347.269945541075, 362.14874790426, 317.44971793306, 335.487723421307, 345.820605815159, 347.725554485267, 357.394307436313, 356.047968474167, 361.537022517284, 331.677874317917, 329.665698615127, 344.132136303293, 329.389799519702, 355.263074107018, 347.627422164502, 359.456237002721, 338.248396481891, 318.340764170743, 317.512546561607, 349.883719989194, 314.295972008118, 322.733668213389, 334.274149593151, 365.559478601087, 331.875950929229, 348.922021329276, 371.892228771997, 326.16674914064, 327.065468517789, 344.282742792987, 313.331181947833, 339.44626147275, 341.40424334219, 343.913227450417, 363.842377649576, 342.978586422691, 368.932083490371, 370.920919281703, 349.612548836479, 326.732441142432, 335.257403927527, 311.633314758243, 348.736179879772, 360.808436108128, 361.3175138357, 339.829627382926, 336.578307492577, 341.898387025577, 334.185422558781, 358.488684710134, 352.489904126993, 348.669198495831, 319.782891052218, 332.73492576922, 351.173356457218, 350.49955729993, 340.921979995131, 355.099604957917, 331.671341806403, 358.196972661946, 364.108284789295, 376.19372204168, 318.01954922657, 328.955454830468, 316.982582432673, 314.670432863028, 317.503722869736, 331.282520411328, 352.559514125337, 346.054903479466, 370.293070773789, 326.96849425434, 325.416461756385, 320.381223196436, 354.053502560288, 337.70135539212, 345.926300047323, 345.714995534101, 355.472370458452, 356.536146977751, 331.643486465851, 338.062440750748, 329.874254732326, 365.128872033556, 343.646275410734, 356.556855682593, 348.184804130213, 337.728387084224, 327.379234479338, 348.932754520813, 353.508920976701, 339.4627910215, 368.572789696459, 363.568369395384, 347.809354999784, 333.461133797758, 341.859833479176, 324.49754155011, 341.862623932487, 345.816162385352, 374.312070831644, 327.192051926296, 352.495206122634, 304.067808471673, 366.712196751133, 379.790884996283, 309.279142460124, 341.757686141073, 322.418386222136, 335.207986385307, 332.735314864709, 338.767320384789, 359.794808986533, 316.936485454892, 337.949231553052, 343.005352981674, 341.037487081385, 368.928418680945, 318.946765060545, 322.799519194136, 364.847686572767, 392.78102695372, 356.066815412773, 365.74038052837, 357.881552615909, 343.2674732976, 351.621910879473, 347.315997655961, 341.751154844797, 342.149267543049, 329.526705439736, 329.567489521885, 319.173458828745, 349.070169060619, 333.583638876684, 325.921166485498, 340.169531255516, 335.734077698018, 353.126876423114, 343.82320582896, 341.754881338886, 333.366026296725, 323.531781744472, 344.202524480756, 354.207312984934, 375.962005076247, 358.805416492821, 317.762481724378, 332.981314615927, 349.59043288802, 356.478116093355, 344.182333239167, 344.277957988093, 315.986526705806, 336.254401931348, 349.98993151279, 340.069775176281, 326.120149059581, 360.308942740926, 347.451486552328, 342.492215101558, 362.442023269358, 305.0265542439, 353.989340859902, 359.589305409988, 367.448160604855, 343.392465962794, 341.218584622083, 343.233129806082, 346.054761389233, 385.535279940318, 328.575910138716, 324.205504589677, 333.195877005552, 325.023112243783, 320.724559596389, 335.712362012239, 342.9556600277, 337.474270230441, 360.905310915181, 308.09719829612, 321.731301075532, 341.227259501605, 363.064201845499, 368.85992336577, 314.467967084317, 338.268702105553, 362.352910272098, 342.673031152486, 353.310920707191, 326.917128303939, 350.003854094021, 348.656927976698, 377.71474852394, 352.622567086367, 349.636692320173, 370.349102067162, 332.774362144344, 340.13734248391, 358.324540382839, 313.614039801999, 334.129178374189, 345.032190044281, 333.611275415378, 343.308572568463, 351.271044908922, 342.225964779613, 344.265548528344, 355.594256507416, 351.915028923453, 314.25946027581, 330.876418457123, 351.67292924776, 347.959926065901, 345.580836814386, 354.835285866455, 349.990612286734, 329.830347467704, 321.982674833346, 339.262447535848, 339.365330638639, 353.925870697194, 337.52151299432, 343.937229093076, 329.889519374689, 324.974759967946, 332.526969250952, 350.377674738881, 353.346473451011, 325.937050292913, 339.376215466775, 348.844184777102, 334.322428577368, 334.471694187667, 351.849830195642, 340.877653961843, 332.271954001588, 367.466331122088, 341.933961171048, 328.632984755212, 338.397040508195, 315.487911278461, 339.613760160206, 309.941659962198, 307.667711480485, 354.760386272065, 355.843617202464, 321.693514391639, 319.796886130728, 321.356324611305, 332.374965731776, 366.776444806944, 337.315643800421, 309.087259039533, 320.53650379961, 334.040993489025, 339.271479395583, 321.298024751431, 284.519850496953, 332.01030553037, 344.634158508578, 351.170594837638, 328.246536908414, 361.926084216909, 351.254825472609, 345.574355205716, 340.466229948147, 352.734910524528, 340.405427342007, 332.585741810181, 361.058440130811, 342.239897621247, 328.322950385373, 341.960677788906, 346.931802339796, 304.570010692876, 347.775048576271, 343.49856114369, 349.730297282885, 342.501444687822, 320.840882286745, 341.097041001115, 308.696076934902, 373.781815427779, 340.297664921999, 361.943643655018, 364.062761548898, 336.430640258766, 316.654435192993, 345.396801380544, 339.619066662414, 349.258170591178, 326.155112647174, 343.541268431044, 346.062850252118, 331.997918941235, 364.262814664181, 349.311364269207, 329.496988326619, 359.64696286313, 352.519469439954, 340.306475280643, 347.477591479596, 354.322812428776, 345.435315412959, 354.74414427734, 337.94281709461, 340.744743829743, 364.494018981783, 327.487663931133, 325.963511950539, 352.156401705786, 350.490947252666, 349.404298288061, 326.336754564769, 353.069709615313, 356.563453288074, 343.149281661874, 310.102735767753, 359.641184588224, 321.853414756117, 340.534082235531, 352.370264730943, 339.726399828136, 315.327191899596, 346.89480653174, 322.118225348791, 339.229445142226, 340.849819318681, 355.918738211182, 318.770347201151, 337.244714787255, 334.174541357034, 343.436233752077, 330.486403905259, 346.346931979835, 355.310701756981, 340.694532627172, 327.922942346096, 316.839525423581, 374.452039229436, 332.207530351234, 311.11041080112, 325.88729547268, 338.684463779288, 344.575575351408, 349.755676963048, 337.708264092079, 333.29902005367, 372.670761775605, 366.470121617073, 325.283274113578, 326.233475836182, 308.258217951475, 343.55215205263, 345.888622725964, 346.078226658058, 326.11897527033, 345.49360393001, 349.594522796016, 331.074680760209, 363.267670408878, 361.735080192692, 332.119304272068, 346.65232243149, 358.125423297587, 315.068676671285, 337.321894831619, 346.688482725959, 324.866970094148, 343.191261635115, 362.469741515046, 330.081108547567, 336.756051315084, 338.486760698772, 340.999120967785, 371.675476343838, 320.616114743319, 336.577301501245, 346.076195156328, 318.289510543711, 366.209934144835, 343.366645446207, 330.842846932313, 337.232972009507, 349.617203131506, 359.169558496399, 342.416606990229, 352.134656085426, 334.660571006506, 350.625410925938, 333.793126201025, 360.785348350974, 338.77250077747, 351.790924890801, 353.807922829054, 360.257698014736, 337.784041673012, 344.417922543119, 351.010396190383, 373.722516123409, 333.097852594035, 338.40508960618, 376.946989309236, 355.982158109726, 345.998030218489, 351.313603361958, 304.181091681751, 352.692506370028, 324.877398572316, 344.800285402616, 322.95522342722, 342.636072547666, 361.84435276088, 359.2673580302, 364.654987550595, 326.486494122776, 350.256635050521, 306.084739483169, 321.565205878759, 342.794775925337, 340.467322528745, 353.154148227464, 344.323587607238, 344.224944660247, 339.057108379454, 349.870416634767, 341.992423619049, 311.555901707532, 334.766200248136, 330.549278186772, 347.763218822802, 341.076398171866, 312.214939976692, 341.265940324679, 349.555651457072, 326.953311030202, 321.87859632716, 325.52795099846, 314.431570936807, 384.748977633185, 340.691429856033, 345.930049222038, 314.657694143217, 334.780366912837, 333.665540533901, 353.878522018018, 338.304789086187, 344.593910917856, 347.506184308076, 371.669541818615, 344.922679372153, 330.829468906919, 375.489521055045, 323.702608015265, 345.90843711804, 339.790338431504, 313.915804140764, 337.069467379756, 344.406249442671, 336.596462914791, 355.064233281818, 343.393418442387, 340.800904563249, 321.279845483109, 327.095715497519, 346.695031902525, 336.294705733377, 357.584416773723, 357.399634417822, 311.975483448977, 359.975697946112, 347.70553344152, 336.806742327353, 361.430416474567, 353.479624077365, 340.863523384814, 328.474465063136, 334.924260163248, 317.873250210435, 327.787738429608, 354.253370644721, 323.95715486497, 338.704292120213, 324.457580982626, 356.464959701525, 363.853260813858, 340.705653857112, 332.821644424275, 366.049566257036, 347.221041956111, 340.229369448512, 347.464309013699, 295.036047070649, 318.113730202734, 317.42329076412, 323.365914351995, 354.995703422177, 362.225089812626, 343.242989522483, 362.190849828552, 343.402398942368, 344.405456887615, 328.029630735833, 340.792546584492, 328.204805168264, 330.022615015793, 358.375879592812, 338.130300791242, 338.372146559144, 333.688461720897, 382.284787603835, 333.104394444344, 348.068992077367, 366.58543365964, 312.293858401157, 359.939956657872, 357.998415678636, 353.549654641524, 339.811835489248, 322.533563143434, 339.853473943808, 358.058736312895, 331.643935180554, 366.285287726206, 334.148460613953, 335.860408853545, 367.163564263544, 351.666869594474, 325.61929856786, 349.380074618172, 326.080985378147, 345.516913187767, 360.345729472119, 329.79709401895, 349.417015873029, 364.030566080612, 327.59599170463, 372.441067303976, 324.200330417292, 337.651891144661, 363.680302938252, 371.463951756041, 339.142009283044, 338.235026390007, 311.377950991179, 352.608264044989, 359.543759020265, 362.95698690163, 365.970476978526, 361.360213622319, 339.746475187467, 345.586358943443, 351.871266188399, 319.067780654309, 321.93628952147, 335.838786147, 346.84212233812, 350.902753447233, 337.816172072313, 334.074949159703, 366.625681084635, 335.971543037406, 315.34063245083, 346.787867268964, 337.862864611631, 338.8738110706, 354.956406915988, 365.693277282215, 330.229790432502, 347.379530186501, 370.747080257346, 351.712070619411, 368.050262866966, 375.815598017023, 367.853383718841, 359.710260883574, 325.688478645873, 322.998462232712, 354.481471610888, 324.338254376002, 347.859598315581, 351.447063779111, 328.670756707155, 343.296849593898, 331.57630770283, 351.079711254628, 324.428529969779, 336.552544796857, 295.715372222085, 365.89840209927, 322.581313292716, 333.256388463844, 365.042220227899, 319.174079077255, 348.829239043499, 373.096573094729, 330.428961899687, 379.95984667089, 342.49792364227, 313.351753697361, 355.651900278225, 320.026158545549, 346.382823167067, 322.174744860191, 332.15819426697, 366.242475500792, 359.311960940261, 353.026738010743, 357.190626370749, 351.642009568148, 332.20582196483, 331.030798958371, 335.750988122008, 341.185203032133, 347.672642157412, 315.620003377168, 339.831513297766, 346.94390962045, 329.764790947709, 341.617969915824, 331.183621078271, 332.097842181302, 299.299006591829, 364.089851992438, 335.516515477158, 340.363045735941, 346.150604822355, 358.60596608238, 346.698226369343, 346.856871066941, 348.787667778023, 357.972751337537, 318.028258001778, 370.036133880786, 339.404212837262, 358.766617222714, 347.10554652247, 360.20747726017, 331.830354338108, 338.704267822755, 328.518097068951, 346.707652814146, 337.533383394347, 365.648288614301, 342.845277273193, 345.221743295992, 364.877156599774, 324.748539452809, 353.707399506274, 335.588706067884, 340.408920673451, 319.602797321231, 334.386850699509, 343.268647637281, 387.335924402058, 338.58886467723, 332.755072913921, 309.410935141808, 352.853867849829, 359.862275658918, 365.826349732343, 340.381539804356, 334.389239477423, 359.180932684857, 330.593722372445, 353.50373819014, 342.69116533051, 322.553078746286, 328.440880643613, 370.645347912905, 320.887022635064, 333.285570472701, 374.149964161164, 317.462051957177, 351.644306840365, 353.316853422613, 350.849613929046, 347.451439804189, 345.152599364429, 329.727314524984, 332.236376473107, 342.910981302974, 358.401480038064, 344.097742728266, 308.333189298102, 351.061572460208, 352.831211489355, 359.803567308565, 314.214511610931, 330.666674743089, 355.576344511464, 319.340714430772, 329.07294198097, 325.01481826356, 352.148830597679, 349.874093776596, 327.257168876591, 354.354411577929, 317.972555483273, 336.505148848131, 344.364553680234, 360.458305575102, 352.001629136027, 380.823627289284, 331.365252536411, 335.262789225408, 349.32906244115, 310.59790935533, 344.664508148993, 366.040695196599, 314.078345525187, 321.15112714281, 315.166792828714, 335.086028171326, 348.468369880669, 341.584391161129, 351.548981425639, 358.446902533134, 329.576253944313, 367.777392022293, 360.098635373761, 342.992959150039, 339.302402860539, 351.829741827117, 330.916093849269, 325.192787349368, 323.700455162897, 368.143626209175, 359.968274690973, 358.973468747631, 348.112643011259, 368.713287010087, 335.555482092555, 379.499193140995, 365.433305436617, 336.386757481333, 353.907809872487, 348.824458340076, 336.8106865192, 329.302870167282, 365.650051752043, 345.526998546712, 337.277900790134, 379.093832983888, 347.320881669376, 353.411686137557, 344.674367848776, 362.607146409538, 368.281938023084, 352.451297547118, 353.703666021528, 311.738942486889, 326.190594692998, 333.27331799246, 363.482848993994, 341.914651309716, 332.994096316186, 345.995655707232, 364.949953576712, 322.572893643873, 336.058410375337, 340.595289698033, 356.084642550357, 338.112813315244, 344.273789117026, 329.03159836361, 329.602270535691, 348.619764190066, 362.686253344924, 328.890803930145, 353.787426399272, 349.133450264266, 334.331306817077, 351.275597686061, 362.200609407985, 321.410557045414, 335.667489241884, 353.888799458586, 343.894909484578, 338.870145098889, 346.175652761452, 311.25788614769, 363.096625778208, 347.728895601204, 325.349863800001, 348.667469968142, 345.884792100348, 316.239211913966, 299.994519290856, 332.723685378618, 328.038738776252, 342.6171873017, 360.480348395131, 359.281770174115, 325.349340567439, 336.524199172376, 353.979154439399, 353.184496756411, 357.856384123883, 337.229074021623, 340.99304525805, 357.89995014273, 309.114160461919, 317.706521977984, 338.105516381926, 350.462270020547, 337.962201613815, 348.592400234051, 338.954664949272, 339.099251376617, 326.705936783648, 363.60718555071, 348.70551986306, 341.781773584013, 329.47185177669, 359.684856149791, 367.645389286508, 340.715905029016, 331.792649826944, 351.908088504188, 351.327656826521, 333.58109346509, 329.341490540913, 349.351962381549, 391.573965741184, 342.353394503739, 358.056661297719, 339.747654823044, 373.272753274884, 339.530148826108, 313.012817184865, 354.94985290809, 346.341816695251, 347.281594964594, 374.035011159423, 349.316017879965, 320.652748225999, 389.409964320273, 339.824516162177, 331.160314259203, 336.316189700118, 373.086779813302, 299.635349137096, 344.939891399939, 319.306009800792, 333.852856853588, 354.687075103302, 321.320723280671, 337.308346341543, 363.50282994463, 345.656746680591, 320.487575606491, 335.415115466921, 338.037656029385, 337.709182630435, 341.461562601696, 303.690299849288, 378.033981178671, 353.381868509482, 333.182617526142, 333.283087719835, 331.537774378408, 328.021069672083, 337.035216868914, 366.289740994962, 333.772348757145, 348.207916488435, 354.989151973777, 337.12942630376, 348.561396081436, 369.290319222164, 344.35719764257, 360.972669845347, 363.440410711164, 342.246670591879, 358.406389451147, 341.985816838876, 347.103923515528, 343.096907175603, 336.856423767129, 323.178476776435, 353.44429307272, 338.375916196709, 348.603856637326, 335.192822552182, 339.374399999502, 339.434006944441, 373.313106103637, 356.844566280166, 340.996525844993, 341.447065879554, 327.918234699096, 325.20006132397, 348.133723513008, 354.462909076873, 344.261877497668, 361.010995651259, 335.136589083601, 356.892214524628, 348.338115123496, 315.499695629658, 362.299289384997, 345.350090424424, 344.995575516345, 347.95942853435, 353.972874024207, 344.566334200952, 365.878643473146, 350.183227979394, 337.291843620907, 348.277612463434, 349.634091883337, 321.574506640852, 315.420130326406, 344.648471850605, 332.519792475044, 347.782923765774, 367.613090924472, 350.537450205719, 355.093910676293, 344.368547805596, 315.451515155634, 320.123644977547, 316.677440200865, 360.942430765188, 352.359743970122, 308.089305123764, 351.424015886014, 330.745179990577, 355.751963030793, 342.53995870351, 313.711704247223, 361.878119541038, 347.851814952664, 372.418095800906, 332.193324257027, 349.384566351167, 320.09466423311, 347.021964821782, 381.637126508367, 370.465538590213, 330.865091439504, 354.039143077415, 346.651059300261, 364.399565437544, 324.453133998773, 348.214440000577, 345.346544988862, 352.211186196624, 348.418922376643, 338.375258014227, 325.43980024995, 358.730094345326, 337.045341110881, 368.265142942385, 372.142991248393, 348.284438677861, 322.587944708799, 361.407738951703, 338.358241563749, 357.668466748095, 344.492167697134, 347.675498549655, 344.975399158524, 364.191660228093, 336.595862771486, 345.701010173283, 327.12676864246, 363.72278735513, 336.592737868315, 343.708899992171, 325.651099535473, 333.330314522909, 374.116084059108, 361.502233690087, 354.700903485845, 336.973421210997, 317.406440117182, 348.369975552216, 357.27236655864, 347.5417412885, 337.537972715962, 323.314587342796, 340.61448320994, 360.938795068583, 324.565629170755, 367.025217087237, 333.526462885144, 336.152752248966, 368.777137816533, 335.717667247518, 358.749718853839, 312.960434020755, 370.34134157843, 342.401986931809, 335.520601148073, 344.599874771753, 352.622093646172, 325.056022076305, 330.31169625881, 356.66032077724, 349.730333469047, 334.778002568057, 350.819061974416, 344.178658908845, 352.630707860741, 382.954284165806, 339.135562561771, 324.355006093958, 315.583521175059, 336.387454874834, 350.375618311533, 337.636157577828, 347.557736667912, 305.600243241453, 321.766367905635, 357.234168175718, 361.510717308148, 359.000852865371, 340.33299060552, 345.353269852106, 361.491032725176, 358.886508008874, 351.705999188783, 351.590497019055, 346.372881031334, 354.915726574893, 343.071862107886, 357.579517214217, 353.045562829268, 355.643228224905, 325.655180463882, 338.02706332767, 360.107483267775, 359.583797251715, 335.948621240089, 369.425923918901, 320.535993035934, 350.022889926298, 375.869137017498, 365.155408352026, 323.029259691898, 346.407687415796, 333.896555577629, 345.803340260822, 362.473802595419, 356.023770631358, 331.605823888983, 352.042325565615, 357.884925793783, 352.922472094945, 329.657411065281, 346.559261897766, 317.260411749233, 317.481671730676, 358.699561102483, 319.392231174199, 352.463311113355, 351.810105651446, 336.225056590033, 354.236062401874, 358.366728099879, 357.36626695258, 317.473082139992, 342.665925023814, 331.271290546457, 337.778336609229, 330.331731561101, 362.090369738729, 329.678292819058, 345.210919791384, 366.106024252148, 348.712987420277, 344.9232817514, 363.232175379794, 351.088929109489, 316.553125169509, 374.508667359405, 352.00064965716, 350.116060381799, 361.249008004056, 337.818445716089, 356.352814787445, 326.291369111926, 346.053405523863, 326.758159016981, 391.351156567756, 355.648956884445, 350.919758107526, 344.856702560959, 366.069504613175, 348.809051748704, 331.744926702884, 305.177534723368, 326.732977299062, 337.396413988781, 359.937009700412, 336.385832837342, 316.015798072785, 361.178128751809, 332.274290785333, 337.704784092181, 361.290084455864, 344.825899736144, 349.061540133287, 321.762300548343, 370.525688951342, 333.363622057266, 338.223648803521, 333.177122738633, 353.503791462895, 335.508927265703, 345.002093665148, 335.735131174139, 346.309868009121, 365.325326527646, 342.366920099685, 345.246260370335, 326.582586818683, 335.0389389178, 363.551579366939, 330.274648228696, 337.643764210303, 371.123399637675, 327.49891027827, 351.690019939192, 364.92077885493, 345.139564802994, 317.241217922734, 343.034607165777, 350.433186722417, 349.33764700438, 353.448716810944, 322.340179540568, 361.688790358442, 351.8443221431, 353.745271539811, 387.518240954114, 342.201514648892, 320.769029978796, 352.724660733164, 356.01166940583, 344.601665848872, 334.32958758667, 346.775320612637, 384.215509787657, 338.994026174615, 314.347843942722, 338.14975759474, 340.821535895681, 346.379789480624, 360.122772320802, 351.542565139013, 348.106156896541, 345.621371870345, 343.371784037366, 322.861675182902, 351.132367726222, 326.407239080141, 356.209011082525, 348.992532514821, 342.379232251157, 345.85753192873, 343.572376899189, 338.110317392101, 332.386855178892, 346.097856799454, 352.941630460901, 327.064839179771, 353.221561674416, 364.914025691345, 358.991569202419, 368.914350532887, 342.680919563925, 371.837626624854, 348.315503295909, 341.5347366754, 388.973235622896, 324.683396139645, 334.97572896004, 352.484567979815, 348.676624500521, 310.906375701263, 321.940184071806, 378.560750886617, 341.177138856079, 362.767808422959, 387.357441933544, 351.723881833161, 368.931592530134, 347.585240974428, 346.636766949205, 362.571375986176, 340.716045026209, 339.814926042515, 397.677543418057, 326.893364585366, 345.658834305558, 367.591959472846, 344.613133825747, 351.004044463164, 332.897408112808, 367.826417088042, 335.668569452667, 331.167348596595, 359.295701113547, 402.160805417525, 343.416815113104, 300.918146373032, 363.864085853302, 332.968899704938, 320.853641573858, 328.234950609957, 374.128312629742, 342.38877235875, 334.901250279714, 333.612970553298, 335.039952583397, 342.649750808092, 346.261306794206, 332.240451395018, 355.193491457119, 344.375658354069, 358.391247228731, 343.208096438076, 343.641777903939, 337.5728495034, 324.925223839943, 345.240544107889, 333.966642915142, 341.823821679666, 345.248799087585, 379.80107292297, 341.996162924525, 339.876086346602, 345.576042626726, 326.760187076672, 345.433169026597, 368.960314408484, 355.256072913088, 354.276325280257, 356.043029890904, 345.818586282477, 353.055253146616, 327.139735377261, 336.747674865739, 326.454585625883, 338.09501648901, 351.4878412021, 323.214356485364, 331.506059921867, 334.353251517949, 338.250733580214, 302.516456183917, 334.475460644626, 342.794588430149, 349.803987553859, 342.722608629222, 349.420039071371, 356.164781715757, 324.503979430482, 333.122806364525, 332.067253910322, 359.209510053572, 374.725945467945, 353.599777152843, 341.679251401577, 347.52442024346, 341.046744164949, 335.971309691824, 337.513109615814, 331.766817337067, 334.282468950826, 335.249661690149, 361.206957927339, 331.624893041524, 373.335981550639, 360.561614522709, 342.477739259353, 319.212856525293, 358.017287491932, 355.773684217201, 326.813396985338, 366.871239046152, 344.334315090543, 336.300637973841, 349.562419886087, 314.088184844145, 374.056650810429, 358.748398246959, 399.505688108707, 354.03801920256, 353.419502765381, 350.896212971326, 341.165621618294, 343.86457902786, 354.508985547228, 347.46946687814, 369.394300592149, 381.819135970649, 338.331033466776, 328.50739933004, 345.085945582676, 306.449649659322, 328.623668154115, 356.837291971537, 330.221148981592, 353.03326757026, 346.225560103822, 329.819816293887, 336.495719235214, 338.060473007914, 346.892698823503, 339.224771643469, 352.395592404299, 345.123812457121, 345.396408021018, 318.418466347732, 335.28595869309, 332.374276476743, 349.724431090542, 340.155197135118, 344.311922474604, 337.717821829385, 336.654440505861, 378.857968830774, 348.847019592634, 364.829347387219, 307.528703922227, 363.951354990532, 341.464837498594, 334.040276951921, 343.554779850354, 361.112728748378, 329.766829717092, 348.689497682618, 335.936540305506, 339.283001662182, 335.281698876297, 335.250468334881, 356.780424977974, 308.094995647687, 348.420955020352, 310.605381915418, 355.809464614261, 340.831959814516, 359.23697674053, 343.572048541156, 361.650610501362, 337.677710616033, 336.064616310809, 323.248032720778, 335.390250511425, 340.051296427685, 357.52998326372, 380.259829288292, 378.959270060545, 354.861269306433, 345.079843420161, 362.838786167319, 339.225641249156, 344.898417514059, 327.629844538225, 301.28423116079, 358.518468266086, 333.243369195573, 316.289751912023, 338.105948955478, 348.390517488145, 336.495152654366, 342.903226448035, 360.231118999453, 358.480158951395, 337.758629988196, 338.434644194456, 345.493257008262, 365.337402843121, 355.698518494041, 335.638658449371, 344.608343951424, 325.152628310985, 341.289678528122, 368.420296319999, 353.097144004252, 327.911818454173, 356.857705101167, 346.209943890283, 318.349191063018, 316.1951221653, 352.736925104914, 354.227612010655, 344.414602747514, 336.780270325412, 360.450777346647, 341.536013783115, 294.134782246548, 341.596654245962, 354.534955690028, 372.982430238213, 350.057338576068, 346.902017547295, 347.213542072966, 339.308234816819, 333.68158468091, 324.157112084683, 369.300420475375, 324.53703891882, 327.808693335415, 339.817803386886, 360.891903183788, 338.153629736922, 329.568566652621, 352.258797279609, 356.795134966495, 351.521807916109, 355.435396677425, 341.077200641654, 362.296759655996, 349.05221847837, 342.260577681525, 347.849290267287, 365.114375345338, 345.587970233758, 351.661942833392, 347.294179030776, 324.92718596626, 355.677585843033, 345.382362634084, 351.98655658966, 358.296812724734, 361.312004255025, 344.129351834897, 336.435840103372, 339.692169363249, 361.702659176586, 324.598250202679, 369.393245347166, 316.306448076542, 358.772269713965, 329.168000508192, 331.095925956725, 343.810851397126, 366.677143067748, 340.275205172298, 360.33668189254, 370.530534471226, 340.655240368297, 348.855628567601, 375.369362486288, 324.191885891386, 341.75541863538, 353.741154421034, 335.940520895144, 330.685324396093, 343.106600507605, 347.514041125401, 337.520004081505, 338.074086700575, 331.60892878618, 348.913945360239, 351.855912356352, 348.582452029498, 343.987869599057, 358.538768167562, 371.969110522563, 354.685622595331, 372.512115833436, 322.7980687426, 339.467674366367, 362.462703723943, 342.020869488581, 339.20626172746, 326.036372677775, 367.800083647815, 336.593852128057, 364.661038920417, 340.427442037925, 343.170128881501, 348.439169665452, 344.009170094854, 322.461907195896, 392.444025734102, 357.581223270587, 332.118267962855, 338.878581614458, 353.58884437728, 326.349177428622, 346.552379965966, 318.615501550284, 352.130510802603, 332.143921480393, 354.049165014082, 347.388002455058, 374.351575319303, 352.810623380458, 334.541065452318, 345.255969151788, 336.703941129359, 343.007697094987, 343.203887529822, 362.81918363998, 338.489419188445, 338.694112938291, 343.460660576028, 367.393529510884, 331.716028079483, 335.840285639435, 366.233543301798, 313.54250908609, 351.0630463337, 337.314152754252, 323.030974360949, 368.999357524538, 350.503899393277, 305.511906239107, 364.326465025403, 366.915971128989, 356.853449000705, 360.040787755783, 352.557008165458, 341.767668177952, 340.058588059241, 356.504195795014, 304.982546067466, 339.318441243415, 337.787707321245, 374.543496263111, 328.85230699442, 333.373489468194, 338.57555237275, 330.662338966881, 331.146839162476, 369.855094362167, 330.224725577326, 325.907371193939, 373.595473954847, 309.747400076398, 329.607701573108, 302.21931514125, 322.852793489804, 325.140519455164, 296.303397084902, 342.3422165414, 303.544161958219, 373.010177129755, 327.698737082931, 342.378517399739, 343.302771046049, 360.123499215863, 338.262547850728, 368.813635055166, 341.79439038547, 332.233949598867, 346.109942336542, 337.242866619711, 361.155461647801, 351.439417254123, 331.380896089121, 294.902520401025, 318.787157036387, 309.639318597537, 302.934156122468, 359.762924284768, 332.285642429377, 376.414988246248, 338.618807945715, 330.024954719423, 325.424960870089, 359.116984813747, 330.565842700494, 372.57561566121, 344.135563513221, 324.263076534775, 319.092443508935, 331.430213118642, 347.394769204312, 327.780780782763, 363.528476466596, 334.361941870497, 349.651149884269, 347.741220813352, 351.085630752094, 321.585573623345, 336.544928155502, 362.166658358504, 337.768304298451, 360.139148502411, 349.421626455109, 325.047019031873, 351.358527114512, 355.396982347156, 361.578544838595, 349.518990948753, 329.810775816086, 336.26030363125, 373.195309161294, 333.236203326429, 324.667367977878, 329.458883695599, 334.336547629243, 351.723710826119, 348.003086721154, 344.778822489521, 343.815646129515, 351.247827515006, 343.766116412314, 310.167306537479, 362.819211453344, 335.695540435052, 340.0794984204, 331.128790352497, 338.232802088993, 387.203874009233, 321.45771144272, 329.167711778166, 339.685865258994, 335.337563124128, 346.29093883311, 361.38207549406, 351.402807026916, 360.769990250865, 375.123524949274, 363.239197690108, 357.256058968199, 350.67107227878, 349.735454749843, 351.138966160514, 341.676577465005, 325.131163036824, 339.771505653259, 382.185364418284, 346.606910926131, 376.314546897493, 314.787939635271, 366.597129145622, 340.726140749478, 354.327776392766, 337.395778152186, 350.504545173721, 342.723705408696, 344.865458549684, 345.309274898696, 341.079289847176, 355.696785664033, 349.330091017745, 334.28470934494, 339.433797369517, 342.518711399836, 330.512138847169, 362.828523626364, 360.632414721615, 329.228958919351, 327.711462731496, 325.31236335274, 349.171876136024, 324.981842314718, 343.073620007553, 376.170211512371, 343.685466103169, 354.20223716514, 343.996785039779, 323.807033317349, 338.811997306903, 364.804060066601, 383.544089703433, 338.049720653243, 360.741468970386, 349.999594600708, 340.832093515221, 337.988777147876, 346.644312020443, 351.665135063644, 338.078979889251, 317.914940652279, 339.410067175912, 314.685496622703, 308.386417460768, 332.400843373925, 355.611647254463, 336.107776430917, 354.18357301745, 331.923531232677, 335.962126422836, 332.994534029581, 341.64204541384, 297.030851256848, 323.377940431276, 334.376921669029, 336.035235032473, 319.876032936517, 340.711287311676, 330.867538328518, 342.428064252262, 332.525912338078, 350.437551040916, 362.859486066509, 344.378748294782, 325.459990361806, 331.209444731011, 324.74724427892, 317.981282517228, 370.332306376062, 347.327137835548, 343.244778043377, 370.753982522604, 339.763398377718, 324.132685336352, 358.758714782869, 365.073956681098, 351.624568121224, 347.387201056241, 331.943932336042, 357.233477824716, 318.102605116023, 346.044356769527, 332.001270733599, 338.437300313521, 322.398557806239, 339.377868393535, 352.987276941192, 342.809704855432, 351.014704629065, 362.413590218113, 331.085806915187, 343.256822338173, 345.422226241632, 351.888279421585, 350.839679834369, 354.689279178913, 346.59432998658, 346.874771214824, 343.233797087876, 338.188521937868, 336.059210366588, 380.942369584389, 342.276521177658, 353.294632942247, 359.393668163367, 348.191100567995, 345.127811173086, 335.948447747217, 345.197452443479, 334.70185023636, 340.061443723133, 349.837717765197, 359.339210986005, 359.402023786442, 331.341997749753, 320.74358550803, 347.479322456045, 358.861691917342, 359.258163975843, 361.924140160098, 339.131788605755, 369.086117995332, 350.923819264819, 352.980690455546, 346.739419279477, 337.316620979952, 340.722213018133, 346.098486820297, 331.634779529958, 340.708385406211, 340.732986990923, 364.984192743311, 326.849551456337, 353.096586848202, 365.772375059481, 312.462038400699, 310.917485959224, 343.1503964362, 341.179415438382, 350.906476640155, 333.339532620861, 353.021190257857, 316.319148730649, 332.758619894118, 354.367947574896, 329.520299679092, 340.159529301672, 356.540161129611, 393.131472924571, 329.605316240359, 353.017199658602, 319.345089698255, 359.64017102508, 345.65207493809, 320.075315205249, 351.089080579296, 346.277157431077, 337.231653104233, 343.808869076041, 352.414361406899, 344.999697213645, 332.879013659022, 370.338241148828, 318.080877733889, 357.509468280481, 350.589684768732, 329.071600861909, 350.841759650255, 340.202655576516, 327.994089996986, 321.207579930132, 337.544406285986, 344.267827308897, 322.559232656821, 358.572037686481, 335.72935272082, 358.455294248493, 328.187204557048, 346.023136257532, 326.695280418046, 360.329957643426, 319.283268512425, 341.746582693647, 352.42342416347, 348.217516001152, 350.089178820252, 363.760820349964, 351.16078681636, 359.771496348367, 329.43826952323, 347.412665467668, 343.175778317506, 329.67710356723, 389.316654179596, 357.892345442884, 347.685032061759, 343.530499608313, 374.351333250385, 363.256355697597, 316.724068560286, 330.134200942332, 374.971931249601, 352.850041946857, 339.609429854326, 321.078444565083, 312.377220552273, 325.802237588731, 352.019512547383, 345.077220655825, 346.278443050559, 335.92597163787, 353.621034957916, 367.352544936134, 342.069298126799, 326.683646129784, 341.850040778557, 317.872763912378, 344.630675703901, 337.47645813794, 347.964593101683, 306.076673702236, 357.898482709127, 330.714072525485, 353.482862032084, 353.224753163516, 341.621804227954, 330.057001795787, 332.699600781872, 341.18112706814, 354.601061698054, 352.50456005053, 367.733763054082, 355.974052810288, 348.274975630033, 330.088609430341, 377.639903720091, 361.07069980129, 338.945199880667, 358.85206382602, 356.143100945551, 335.128941498842, 363.524500615332, 306.177913500948, 326.383200984129, 359.884547012889, 337.815342921255, 327.438570394575, 352.169758573883, 377.419267407163, 327.03964726546, 363.178486843596, 325.364265198328, 347.262953258036, 361.242801157763, 369.77197174374, 365.918990089554, 352.492565276712, 338.523045464604, 342.305623698646, 372.177921815517, 373.32331349939, 327.114656837501, 320.583664067607, 346.901564174259, 329.616842209978, 343.561351705922, 346.203679947994, 355.353955779145, 335.386633639101, 347.273103710982, 333.933228188693, 371.304858602855, 346.41449271046, 367.645301916879, 328.62751736418, 342.607433278385, 343.243316380921, 353.016389051562, 342.348733952315, 387.615952544976, 321.570625489305, 352.167923724771, 318.841027574007, 347.953096885495, 350.764139140813, 343.770714034034, 347.799582441034, 317.830870693081, 375.918926679914, 353.752008694246, 335.072179758249, 311.438801866389, 356.950014480652, 329.465253458926, 364.398414938396, 338.440254774316, 366.907436097511, 320.541467529824, 352.751117524887, 321.223853147295, 329.523253169688, 321.586893531761, 315.879099257404, 331.247251725441, 330.23159670395, 309.496036876184, 344.32595938066, 358.221551006154, 333.229136257498, 344.433965880046, 329.076218081447, 376.548525295732, 343.73090974341, 321.527740262687, 371.086171306652, 369.445581731281, 331.266325387213, 365.405104103977, 340.586926083221, 329.976624414063, 336.376889517712, 347.915168361731, 358.03303947472, 353.035612962005, 322.110834661736, 330.714712725311, 293.157865989447, 344.813243775784, 337.332751718551, 326.387535617816, 362.351254977415, 366.180848523507, 321.018513767529, 325.117192087292, 336.597050122344, 333.984722943526, 365.396607992286, 336.620489739973, 371.022820465617, 334.138150773082, 312.429330096177, 325.48157048679, 384.323952288715, 315.787427414978, 385.906524712837, 351.7929355219, 350.483717985928, 320.8634709563, 340.323509737652, 331.489373722296, 322.047190188252, 343.393297010565, 383.786125597401, 357.018501122357, 343.076449310934, 337.969155140255, 321.88523506227, 360.531983698776, 332.635119399312, 333.030424455833, 355.986959309631, 347.746002918506, 338.926000058084, 367.990668297379, 341.14584079262, 353.469280621062, 321.505657925784, 321.456782068164, 310.858013630063, 342.809955589786, 342.84637915824, 318.059348837591, 369.083043089325, 355.780897906527, 342.072533759729, 320.342397127533, 356.368117025002, 346.657601369064, 353.278162839641, 331.327031930288, 349.214767421978, 346.43299423953, 341.991886051193, 347.218385619958, 351.972596509889, 337.25042331762, 358.727054561987, 362.940075491504, 370.038088048171, 359.457920178798, 327.669956347034, 360.078431927919, 333.794569198357, 320.09799698334, 313.449402913101, 372.943685930719, 355.342497598063, 375.804199256023, 318.202074580473, 333.453261174851, 349.267364885151, 312.018954363235, 340.766027656543, 332.060887022724, 324.300080495885, 333.356921345934, 348.026225850883, 319.924966752859, 348.017048979924, 349.766553361474, 340.657075205614, 343.946917764269, 356.47630182922, 351.737251035005, 338.127236478197, 355.305188879828, 333.051822198236, 354.822875385162, 351.175325123714, 329.445590388821, 348.922028581914, 328.178281474829, 353.954459403125, 351.154186427654, 318.904163726203, 333.968457470621, 336.395463927702, 366.673642699317, 370.977965188912, 371.616336949354, 376.552921739224, 356.4344740002, 369.791281458059, 342.966525843459, 318.21360846805, 342.916418298502, 346.958578000944, 317.197692705221, 327.47159108656, 332.193143732893, 357.664985685536, 372.344863423695, 366.145231479886, 313.632314316962, 315.882049869234, 329.368901469125, 369.189961014143, 355.603960284013, 353.003222807702, 353.209412174893, 340.676488782286, 348.48409019448, 359.001092906217, 310.808024801426, 369.967562561329, 352.639471981875, 328.408459293649, 355.458743942765, 342.046596912442, 349.578827117246, 333.10415389086, 328.204753637676, 350.257114168317, 355.23880405752, 340.927661013248, 344.412604838095, 353.676368780773, 326.417628517484, 321.533599965179, 331.745593948898, 317.549377133371, 363.292923282316, 328.797081434844, 333.176763639199, 350.151388095174, 348.930240948267, 325.909082922575, 342.445856637836, 352.629723095146, 321.244062586148, 336.233271467351, 340.542206384614, 356.917473870715, 393.89501917813, 353.412702338123, 333.069935231349, 365.016209799223, 354.229422405343, 372.674443312022, 333.925994401876, 365.580156941141, 369.924804881949, 324.508062229775, 353.206273182478, 323.912351000067, 341.261514834689, 353.243823824529, 319.873132163488, 364.048456058143, 347.386031266309, 337.203820667663, 355.039927141556, 354.629710539629, 325.417732600401, 371.212221259874, 343.4906508515, 298.035799750804, 354.878512951894, 329.255934558971, 377.240426093504, 352.241249521647, 349.952080039368, 369.474866864076, 356.791785404634, 350.496214198526, 382.642250550204, 384.530406933221, 303.558767190287, 324.051660233119, 354.835479618587, 351.534454426207, 330.862815643719, 339.736952477172, 366.527527634612, 332.56266117052, 349.725170715599, 310.883677986775, 324.155490221581, 352.920571059024, 362.400600751968, 340.469719400894, 325.007212879583, 301.449003011966, 370.343992949089, 346.000032931385, 335.884712460138, 351.085069408603, 323.23197528749, 364.597647773589, 362.942901992176, 344.819394610544, 345.303933970018, 345.769664128405, 351.062634534695, 346.270936197677, 355.482853992186, 367.090039904675, 357.043001836027, 333.501613025131, 328.401904786325, 363.585065224111, 349.858172605519, 323.541773769886, 343.578147455477, 343.003104743074, 363.920179678334, 331.228993109478, 331.479186898855, 336.098479752647, 343.616503799, 333.681075148199, 364.400981885898, 332.900883904605, 349.559963185418, 330.390752481262, 298.788476085806, 356.224516420476, 326.76620469057, 379.100567950844, 337.257770071089, 317.67230302889, 336.432778945068, 320.092684156345, 338.023856188651, 338.415378213002, 357.795264046452, 351.650723710392, 344.877853477487, 331.980235701314, 341.321496474381, 324.279738862312, 321.197853796105, 349.418498334521, 337.999392312619, 359.338641102516, 341.918993003108, 338.899030845198, 345.218144440317, 330.237193352535, 344.930059006777, 303.750150343448, 356.884389853797, 359.674158543802, 325.827979952754, 342.373164341298, 314.842668602031, 332.373206542358, 366.858023297154, 331.73166349522, 348.880633358717, 341.043554471921, 325.558221145348, 329.709745479978, 341.429798736406, 357.12625878074, 346.479985382486, 339.304951856875, 340.432914116054, 337.360296427186, 379.065860839912, 343.339634933218, 292.826627653311, 357.653655352979, 376.05514574028, 356.242750970344, 346.916530400313, 323.011641930296, 346.337834832279, 313.034667665463, 327.479687001476, 319.972504263798, 344.262573334006, 331.559194402983, 331.872728414406, 336.553934975741, 343.007550941618, 308.253286552267, 310.873079897972, 345.162109968349, 327.014333537589, 329.008241504865, 337.610944355303, 349.964209569124, 345.694289753451, 359.438963892003, 375.002450057137, 328.376385800214, 328.21913764425, 321.511782346239, 353.945037085504, 341.569253173954, 359.690031520502, 381.055394074305, 377.073260113502, 342.369946970731, 366.933031003896, 362.932634971884, 333.339514678397, 339.368113294342, 320.899395930384, 370.553014262315, 337.340922906961, 362.544333092127, 360.845275355861, 348.373565705085, 349.784287851508, 335.467733983198, 330.293614007377, 340.209238848469, 346.520561576868, 332.037184267984, 345.207258487228, 328.02999112988, 378.332840418335, 347.473610667324, 348.307747960052, 338.475591116252, 327.535068323476, 351.605292622562, 359.350812380369, 330.158818325903, 356.864328775256, 354.152361889067, 358.484044275867, 350.184818327317, 336.251311216722, 344.185380604542, 374.73431649594, 313.134698086059, 349.270916229553, 335.08698127507, 308.743382464937, 348.724601195424, 379.337790768804, 321.893909614446, 343.207340564397, 355.175947528889, 327.709666045732, 339.158796138808, 357.296933996742, 335.754820711223, 323.814213622167, 369.238221592959, 296.00850164899, 388.797182690333, 313.501003664305, 343.026646606636, 365.598464711594, 377.049902664475, 373.504941703262, 335.299545543651, 347.095703942104, 348.215170123076, 340.512898375992, 311.897585406502, 371.920001374436, 322.899295646182, 357.453141181781, 369.066256865093, 341.726949581549, 345.05553367802, 367.30422579703, 323.416687419546, 304.287861674131, 325.139830866262, 341.97940452148, 322.116160143264, 311.603644870337, 348.873497450188, 325.415127447754, 324.508755457693, 345.932314391368, 365.322656302147, 368.736863939934, 346.349517518955, 349.70010665654, 311.599354978041, 342.808457155782, 352.453096986847, 323.156223069867, 350.608176168741, 334.627997382814, 322.86452827514, 342.536098497874, 329.834327910721, 351.057727384727, 367.848260169692, 333.385666910168, 340.107791830945, 379.042477173336, 350.798162453389, 330.081717318476, 293.061482206395, 356.877900222735, 331.698146650139, 350.728083086597, 338.901238042452, 349.53353458754, 331.981984954525, 356.665585870571, 326.257188673905, 365.161799963406, 335.60579876382, 342.852928881002, 346.452377107174, 338.384001503712, 349.422769613204, 351.505793951699, 359.590900216383, 350.845545229769, 345.782927555201, 322.46141278479, 331.307018235739, 355.835261936239, 336.756433007331, 327.154901782119, 329.640280976827, 327.748263194227, 333.959058206397, 327.382332438811, 327.673496206289, 357.715303138988, 339.157910888729, 339.951185683648, 350.084884546675, 355.164718137628, 346.947808101093, 347.851036338575, 343.000859018679, 343.008202747337, 337.957192874149, 340.539326773539, 376.907079571078, 336.725996958695, 353.162145783641, 368.874762770685, 344.295583822775, 332.634051668443, 358.211630138177, 340.293537896249, 325.308210746814, 338.245313545563, 361.667451036451, 351.439463270344, 330.959149873416, 326.972625835218, 359.052494506943, 332.014167892682, 339.894206608211, 323.084357780848, 350.60484162961, 330.812646231979, 347.794147895166, 352.092543950864, 355.818114463338, 336.731667893317, 321.541636234701, 365.098621164824, 360.64946950756, 395.081731229774, 351.284448507178, 357.184901786859, 346.714890750536, 352.852867451922, 341.138441762828, 333.353086176041, 336.967792969121, 356.380432312897, 356.722072660244, 320.300733261918, 339.158127956448, 360.19305096501, 344.719878704411, 359.409545401146, 322.41598086326, 316.485418468791, 352.459698995607, 327.830976943891, 335.897239656348, 327.975918266301, 345.457142105986, 347.37756882283, 342.044472308046, 352.336846446872, 311.051778312433, 375.669788247135, 356.500855040164, 353.675244212902, 335.49611006095, 352.277776350803, 330.7028209523, 341.410541083356, 360.140528201301, 355.389560060281, 322.884422664185, 333.463051085865, 325.847584674244, 324.366684159897, 350.037478974613, 337.964071385266, 359.102272615738, 352.057831623401, 341.110599153038, 353.737229152321, 353.800509921197, 317.593528980192, 384.374798768435, 371.557622889141, 331.815528032785, 360.056374670571, 343.365430466354, 358.293185384244, 348.455048691226, 338.657240295587, 338.810666572971, 329.625878895262, 386.176411464687, 326.613230365043, 377.20192992599, 367.755708788034, 333.317486159851, 331.791100960755, 318.153273489942, 367.287720613832, 362.632558118896, 347.95313245889, 361.619065330159, 344.66898518387, 361.98769004323, 322.355816109102, 361.275928887758, 376.413648767399, 354.183292907007, 327.290806500835, 336.909014474966, 371.339788500566, 314.714593580389, 331.291462927597, 320.894837064936, 358.435334181469, 347.392067308708, 355.24417451985, 358.17119316568, 344.43664969977, 356.576372452547, 328.438392680684, 343.574028767432, 367.115486201241, 353.571092886046, 355.092933601411, 363.315870551568, 342.809645193432, 347.555828256511, 346.856836596998, 343.907907420924, 382.936837843172, 338.262451346179, 352.642899264689, 371.422717415644, 350.408841663431, 313.161297887053, 350.41501015526, 331.587447319759, 344.488800854134, 357.287140243675, 326.087302917512, 326.527236060775, 304.927038977873, 347.67809357843, 340.386629796426, 380.68804613934, 335.161761233446, 331.263140485725, 358.088373833264, 349.911049776588, 331.519603058612, 349.031692258628, 326.16344124358, 378.269806372752, 314.94610727952, 330.214192499402, 343.310054675606, 369.930419039146, 359.328092232543, 341.866401141782, 350.79927477539, 329.595252898188, 330.964217537079, 334.039437015187, 354.567817773645, 328.372781034432, 353.007604307767, 318.371475475464, 324.433207122661, 334.173667850276, 378.813260075447, 345.477857857504, 352.014988586484, 324.327741182937, 347.804396115081, 344.626400400867, 351.402568648846, 339.798451453994, 332.525169574787, 345.754328480828, 349.29859288695, 331.300287340058, 348.161471900221, 350.33470339525, 320.222980803147, 340.674105268929, 341.822544603471, 331.86776228727, 344.117868280016, 332.714100337498, 366.35327922398, 344.426231410998, 350.232015062903, 360.932910133774, 343.847598605141, 341.375261957279, 331.116938535129, 336.999681480099, 351.667960438485, 345.716416041532, 347.182153265458, 348.484137099589, 325.867443408226, 315.437339830061, 335.059767090369, 356.782488116422, 349.655731386634, 345.432394410062, 331.782752190573, 361.673120058725, 328.111034065468, 340.413486646413, 343.981363359678, 336.829522462851, 339.145042610031, 343.330593761403, 340.42879589773, 333.266243488788, 362.160590564991, 330.083453182051, 332.301369231629, 371.962023499284, 375.652487930529, 312.369888490181, 329.417023985734, 362.986057966143, 339.599818321919, 362.504716763519, 323.703679055515, 350.405784578886, 376.748115622327, 344.012652431655, 334.023017829046, 342.249942343184, 364.343779332268, 297.060654976552, 344.732685872806, 344.891675396089, 335.802626730914, 350.382829842898, 348.379798487752, 341.359716772361, 330.931202297869, 344.790621261375, 356.319395515733, 357.143049230472, 374.357158633391, 355.417867284143, 341.842064352789, 343.863579196176, 372.778743119568, 328.333689515572, 335.89148145147, 367.771652428695, 340.226438307232, 329.998670678431, 355.815905012953, 349.27110807829, 316.285434329039, 343.316183117225, 331.804199046766, 342.677929823836, 353.989688446287, 348.725754085199, 355.365494742453, 370.485970201857, 355.355077268944, 342.83139700468, 347.934853611993, 366.521488028987, 336.479655572599, 344.684658116109, 359.090626890718, 322.102105358341, 339.053920007638, 331.10607175079, 356.048045149127, 328.637502604631, 330.624576445999, 341.030089508907, 357.905668074095, 358.865027756402, 346.993238712618, 344.040618599206, 351.749189278092, 348.668250336834, 352.017387511242, 302.11807583154, 334.330597181177, 322.834040822128, 347.942893553814, 322.671845127594, 370.817236386595, 376.666639258612, 343.277037629496, 343.56751808244, 350.555352756144, 338.733033767858, 310.021541501099, 361.358440576117, 335.886736311781, 336.848878258496, 359.809088081113, 348.500883878976, 376.165792663243, 313.719445200417, 355.621797621163, 365.269328266408, 337.88347873158, 317.735291171196, 379.131152559075, 361.986033591808, 354.674017461847, 349.492944059806, 347.793564726252, 337.928612726102, 341.15103021682, 343.591967269377, 358.586661789983, 363.618230735352, 340.460206035985, 345.374344169026, 338.017845383966, 343.620734286438, 356.8001063118, 340.585629290811, 347.93367816446, 343.014323706945, 339.23832495971, 355.346197189592, 335.944574093617, 356.020021338961, 360.729078168221, 352.819468495596, 348.256054331896, 352.642038274778, 336.578600024049, 335.223320353773, 350.010338949097, 335.819772702494, 327.313922144857, 339.206167748392, 304.774690293974, 308.231405037013, 362.902019559605, 378.772286738388, 337.400290084534, 345.275416866478, 335.996506387231, 332.379607437834, 324.622455802048, 372.123545972455, 342.265102364867, 354.746160677247, 337.024587948568, 362.762926816548, 352.820211255146, 343.351182921588, 383.576784806039, 334.1886487518, 349.687730922457, 349.162402189041, 355.471786659154, 361.278798871947, 343.554535531688, 333.642397060236, 330.924984713168, 323.372448445477, 330.865402981854, 326.249120409939, 345.906043653451, 366.292614204996, 333.475965318975, 342.616648675622, 321.215465191495, 350.219060838689, 320.37576642273, 361.55069502777, 370.082598319703, 340.782116668108, 306.202976082389, 341.614508386296, 337.987220618382, 343.909593749735, 331.253616186815, 315.546155387034, 356.083731939545, 347.309920291611, 373.754985997217, 380.181174689104, 374.182176826608, 343.107711468116, 369.480377838046, 349.948184574136, 333.989057183038, 355.924549693513, 340.214470545389, 324.93528156955, 325.448089885204, 365.926378132078, 338.416739818681, 341.367252413367, 317.649810692095, 307.729301124016, 339.834558992935, 317.466555387251, 361.025246178653, 327.785028645531, 344.130594537591, 345.237469284656, 376.979523880303, 364.7326798842, 326.728074872949, 327.142152462218, 323.036805654472, 323.176143112568, 336.84481993314, 338.241153743586, 340.370237539156, 335.248466132619, 349.344946552802, 329.881725553037, 363.886919537982, 348.615346051621, 377.577279344565, 353.520378280609, 344.133716526109, 332.887759798067, 344.36870076614, 307.834788000629, 322.851097612177, 346.960560363692, 336.278334734417, 311.258559647011, 316.936229882945, 330.328377256751, 333.958392785738, 347.322386666103, 345.726729172905, 328.240908948865, 325.72857637666, 371.238707674501, 351.075000279976, 348.672690860226, 317.36963406644, 342.144000421902, 374.271795479566, 341.65239085659, 327.541024366058, 347.698687482327, 332.04656708127, 368.393582650635, 378.518123088972, 349.116908982932, 334.504331458201, 362.310365094944, 371.664902325792, 367.353136508495, 355.84553242042, 327.710148485707, 323.087845298571, 313.85551011862, 366.109765562606, 360.86194302761, 326.395184406883],[128.593890358076, 131.783886467404, 128.107381827137, 134.601305089495, 128.204464720086, 128.937230493736, 131.417081599576, 132.180856077105, 132.880295493265, 134.7591891925, 133.239294172534, 127.90034023127, 130.307385014084, 128.660949643206, 126.159059173857, 130.562361204506, 132.595388027627, 128.983004360805, 132.840172254551, 129.649655480289, 128.262734758358, 133.528159960702, 130.73339065063, 132.232476472029, 129.270477522312, 128.540271188877, 135.396324635749, 130.448886083146, 132.142788154285, 128.351097278387, 132.872905752914, 135.741692867485, 131.606988356603, 131.03355347189, 135.46058073598, 128.765941899218, 130.542424874755, 133.295044418133, 127.995090929645, 133.057636089874, 126.77854988962, 131.694752637745, 132.994534820221, 126.81547697125, 135.303927548652, 134.052911835878, 126.756448597164, 131.628881686507, 130.137444330852, 130.83423423107, 129.625659251193, 131.614003542596, 131.681323602127, 130.353873781879, 128.570068715446, 132.613921043016, 139.041189031811, 134.480479074914, 128.778155576974, 129.160492057154, 132.433204739433, 127.320075686628, 130.778877675277, 127.332561006571, 127.060048830804, 137.248544767557, 131.41949302173, 126.347299282147, 135.031972144266, 131.837949823975, 132.431554795298, 131.900392980673, 125.078176421519, 128.976319794303, 133.991792052434, 128.972230691357, 135.127715601996, 134.978504280008, 128.944092681468, 133.06737814093, 129.635170239444, 133.374144570396, 132.6470478342, 124.102534443393, 129.302213987513, 127.858784560675, 132.715947474735, 131.790596465447, 135.88387319866, 126.796726356364, 125.09130004913, 125.863877580132, 132.386301797416, 127.971351035585, 130.040987267575, 132.901958392746, 131.076367196142, 134.858569196388, 129.41689232724, 127.272228069055, 134.446413189548, 133.714539518301, 134.204107149241, 132.274163675459, 133.350468883281, 127.811421111657, 135.312811761399, 131.47851131337, 132.752350105233, 125.471444079033, 134.962806551412, 130.483136797937, 129.423916378891, 132.707464030092, 132.292009734654, 125.533366895849, 128.829196356305, 132.251809804574, 133.351859756187, 129.455126001247, 132.097584991161, 129.83934544783, 130.387962570182, 126.155713330878, 134.17032093948, 127.545195057877, 131.821231573943, 131.990421993641, 131.63277013992, 133.542521998886, 128.519716753328, 133.784822395318, 129.759839518193, 133.419367511631, 131.771209300395, 133.703700431766, 132.632669812385, 125.920579621389, 128.402939887599, 129.243997212684, 131.936673564452, 127.462185329824, 133.762399498749, 127.700401763208, 125.895322124451, 136.442698249971, 130.609181159422, 135.266221931523, 133.308050239407, 126.354418821923, 132.230700723269, 130.485558117915, 132.075563275862, 128.38421762618, 130.314044248387, 128.964586967582, 128.804378289764, 132.127493388796, 131.743392316252, 131.960994598715, 126.486510328937, 129.521883452679, 132.441381320479, 127.4803252785, 130.421905922966, 127.070203795477, 130.744792850226, 132.828654375645, 132.19572708864, 129.045071213318, 130.838095384383, 131.927019069714, 125.26821117409, 133.318076314556, 130.159997627452, 132.511119197719, 126.432320269058, 130.49857814408, 135.175018296776, 130.226348840188, 125.883498506632, 130.939626636773, 129.65760665107, 129.24741549329, 130.545753144109, 135.139528595027, 129.763919349703, 130.716497981516, 127.299296906212, 129.0845431579, 135.342813741642, 124.624130723537, 131.287051794824, 133.696445274417, 129.189550515422, 132.752899203387, 130.088188773721, 130.92797966163, 132.033770727267, 135.908231195963, 127.675756554945, 130.77631078026, 131.487818648562, 131.428593989593, 132.405516108705, 131.27789308459, 130.675970938807, 127.591085124927, 128.877223746104, 130.658660689905, 129.345565530506, 130.09561818243, 128.35846364589, 134.52308983914, 127.317048645869, 132.904903790669, 131.569385923252, 128.863686039103, 129.065026332195, 132.211875497338, 135.216593928561, 131.461371290769, 129.320646664107, 131.0048749943, 133.174014271095, 130.217868756662, 128.850002196971, 131.518492841057, 131.823079642561, 127.274272676981, 135.073560245041, 130.572107037489, 132.42820934366, 134.32699574775, 122.992023992476, 129.322819282286, 132.887083776663, 134.041001201768, 131.842437127694, 125.844490501863, 132.360963546371, 136.810861424756, 132.046470971716, 133.808211165466, 131.565728208595, 127.271724343877, 132.663354818095, 126.309090876448, 138.534827112101, 127.672838892099, 135.066415702786, 129.186797674332, 129.909173462982, 139.255803116544, 135.687549627773, 130.128185100795, 131.065984759919, 121.721520310395, 133.655691204281, 129.47039849535, 135.290319539273, 130.490539955439, 132.247566672936, 130.906270923989, 131.872091205311, 132.493232600008, 130.931711588633, 128.13487865032, 127.78240945317, 129.051727630005, 126.932327975992, 126.977310898223, 130.610115272797, 130.101785247128, 134.254038146635, 128.748179415571, 138.391174285133, 132.45638790207, 128.521688264864, 132.302266559301, 130.847608624118, 130.676974520407, 131.73978102256, 134.478529965252, 129.129321361491, 130.63699108383, 132.266966303952, 132.760649304437, 132.805861379133, 136.758544650462, 130.034193901596, 130.307538958756, 130.845960394766, 132.76217822662, 129.443819143571, 126.924923840182, 129.78900489615, 132.212959497724, 126.72305392939, 128.326798695179, 130.885112333746, 126.225666517191, 126.569262173974, 131.126191254397, 130.209953063517, 135.69406434855, 127.087307989103, 133.617811716597, 131.058493003715, 130.444769890553, 129.979043426185, 128.326142611393, 132.37118743777, 134.703913275289, 132.785753238907, 131.263766043306, 133.490754851237, 129.513204477023, 134.776653891476, 127.055056888171, 125.909176408946, 130.776998729752, 128.283054791323, 132.081526566726, 127.392978062056, 131.438869891108, 131.062031137826, 130.561178134283, 132.762166119416, 131.915719180608, 133.331655652937, 131.03930768568, 125.948986133817, 130.370932201993, 132.045954750654, 131.082177243135, 133.064060093936, 125.433735790392, 130.221268862575, 129.917107082126, 132.390977973403, 130.646874313446, 133.822357852419, 128.311670967143, 131.252623903197, 131.806715905238, 130.872757786668, 130.152529786511, 134.347248618128, 131.295851994996, 132.616414035417, 120.749030223666, 133.423615759653, 129.927505275118, 130.840505855976, 130.650405603525, 124.886951545792, 127.475280407901, 132.936554887048, 133.647393177163, 131.149663280665, 129.181524215001, 130.339041922405, 127.694264476724, 129.675907858782, 128.068244387942, 127.376747828314, 129.209980577829, 129.373236379003, 134.242172775326, 132.184766709215, 126.323566573821, 131.111934563119, 134.715713925928, 127.259363154322, 132.844746173679, 131.189255985682, 129.486128602144, 124.677655289042, 134.011693755288, 133.891624315364, 134.713713137159, 133.756219109062, 132.368694761188, 131.388964275216, 130.895240877595, 129.246969636167, 135.210130380501, 136.899712626691, 133.141509284942, 131.178274679914, 129.261377747396, 130.330855305976, 134.586720305297, 133.03931526607, 133.494759359226, 131.895978036948, 133.872837057709, 129.207938600722, 124.520320542418, 134.066351672582, 131.253090080698, 132.059301171642, 135.140654233857, 126.573222472072, 130.584362998564, 133.977024012097, 129.474870490308, 125.867223930622, 127.420957710391, 128.883586177658, 125.86418823574, 130.407002388869, 132.213103511449, 132.279552967497, 138.176864407394, 132.973696108471, 133.385199177246, 131.95012240388, 130.948319185523, 128.594755198243, 126.181083155509, 133.656608462518, 129.112699659279, 131.923471327324, 126.86137593147, 133.152645790487, 130.913238766276, 128.438942990868, 132.104981559471, 129.048232626299, 125.407636781222, 132.473731527071, 132.779438475477, 132.087387254445, 131.727866886252, 130.828456042916, 135.051269934927, 131.214352717039, 127.464317883356, 130.649823433531, 133.185097546599, 132.937177172115, 125.860774425065, 131.211977131571, 134.435620412242, 129.955478279183, 131.949917500024, 135.158607900288, 129.336514105412, 133.804781113422, 135.51236007368, 129.430725743404, 135.732346295236, 127.422220603169, 132.014642319986, 127.602629931477, 129.438958685622, 129.172975573045, 130.808689821534, 129.319168151943, 133.613310962213, 135.188587971537, 126.456733952922, 132.002927799424, 134.18580848543, 132.823304576586, 130.055594362909, 130.104086362591, 127.163600220327, 130.541783309599, 139.127724061527, 132.490591064147, 128.482133693886, 129.724030063525, 129.034802292545, 130.268907867725, 126.172831160845, 127.078792693169, 132.157571468871, 136.019203161057, 133.131477435235, 130.582834582048, 129.968728197635, 129.678556471103, 127.764263683699, 134.008752247758, 127.498873658751, 132.64365821279, 126.275307809467, 130.850614191874, 129.796201185942, 125.674586836346, 134.167241331486, 131.30792453649, 133.353791043818, 134.942836048372, 136.549110230485, 134.806464527467, 126.681107204182, 131.597884440044, 129.802699359725, 136.833405200843, 129.412817545637, 125.997813201653, 128.680707824027, 135.989897668817, 130.261174033733, 131.754133793124, 134.16634142789, 130.856260957979, 129.078657028709, 132.436793085364, 127.905420533799, 130.400578076026, 129.619754266979, 129.480604314151, 125.410817215964, 128.932615854834, 126.104017738333, 132.202926135925, 126.871204517003, 131.221210928304, 128.93106959837, 129.450658218146, 132.906852866172, 135.046201641367, 133.873925215361, 125.230778381163, 125.645444850706, 129.918065029656, 126.10280955737, 132.599268949168, 132.83013119528, 122.596317214112, 130.858487689216, 130.046462929751, 127.131652577609, 129.503762179063, 132.239615048816, 129.500853908674, 132.740868053735, 124.133205242531, 130.880811471646, 127.926775011189, 130.619755909725, 134.114438073666, 129.263554015903, 130.822852073603, 131.823520611854, 134.209255550342, 125.186863123851, 132.335411979151, 131.266127028189, 127.002505011239, 128.396477450665, 133.544268636608, 131.255992043201, 135.749465010847, 130.899403887264, 123.616591931907, 130.369380940843, 125.007556910098, 130.495402003771, 132.589809414042, 129.345429430024, 125.538406412595, 128.489727060317, 128.804117893274, 129.984374750408, 124.543146939137, 131.849958312554, 132.031627696208, 129.245143970756, 132.265864921639, 133.445739102188, 129.894769445728, 126.772242794837, 136.132233940387, 135.911318733269, 127.910958108902, 134.305668909588, 126.355215511421, 130.240720857209, 126.425415884466, 131.960228601234, 134.342110473312, 129.793122664973, 130.848096206757, 132.410053251786, 132.259025235162, 129.227427695092, 130.334145599699, 136.964257112365, 133.828698305984, 130.313854780404, 131.593727575296, 132.727304192972, 128.630049876307, 131.455014897005, 130.619997081875, 130.670352235309, 133.011525126895, 128.607545882871, 138.143560170219, 131.244932337299, 131.709928982862, 128.954033452538, 137.106982558618, 125.80515825695, 131.455689990075, 129.445900732865, 126.002516238357, 132.188223884858, 133.025920811495, 130.08515121045, 130.452147424902, 130.039143754023, 132.052019467004, 129.748838595451, 132.464925677174, 124.017985233358, 130.590569531873, 133.023408106383, 132.493611882392, 131.002086593264, 129.985678135378, 131.934143164359, 133.116065450274, 127.625644866853, 130.239990211192, 130.575100786845, 131.945676328091, 134.762815875881, 130.013472762458, 128.714828130827, 135.918527063389, 129.536494072217, 129.9433696562, 131.552220974051, 132.082032977943, 134.16511852171, 124.958994616752, 127.394802144299, 130.443955058262, 129.448802009217, 128.663522692046, 134.83889322648, 130.585948605321, 130.536874529905, 133.612401920417, 134.022123727988, 129.001472924535, 129.533342835702, 132.326272643798, 133.375886982724, 130.12130434123, 140.626646927995, 131.137305978578, 128.790530292959, 132.300922258499, 136.507691433215, 132.952501633654, 129.186144820628, 127.148030146756, 130.074902841573, 132.431126927982, 130.936370357226, 133.160018206209, 128.086884245022, 134.509662561406, 134.977699285983, 128.513423325294, 132.66263471475, 133.657256812002, 131.362190162335, 134.174095279109, 128.426172862016, 134.489815399635, 132.626598617934, 129.743196924261, 129.908048836835, 133.860135919138, 134.450229214633, 128.323772133124, 128.767807271555, 128.991905843382, 132.987996243811, 132.601962829461, 131.32906139049, 129.546605450858, 133.867537595133, 132.200690075325, 128.4700571369, 133.666699628446, 128.608965404596, 130.652805616299, 128.392542885591, 126.740241680826, 136.987306886642, 125.067977592658, 132.554579660464, 128.902471123589, 131.273576449735, 131.556467699693, 129.590513681348, 130.06278274556, 130.674219770438, 129.865813449701, 128.350602495678, 132.133388066548, 125.134207877297, 139.036609377095, 131.98687208047, 127.758963351848, 131.265090315361, 134.283957289879, 129.912225015185, 132.267699612745, 129.309788209856, 129.230256029631, 128.393186864368, 126.335149996766, 134.806056973096, 131.536583306231, 132.473569924643, 132.058830235535, 129.363358624248, 127.298688573613, 129.195726501872, 132.937096315866, 137.954759985429, 130.2612364379, 125.026346611072, 130.400242973592, 137.678744990989, 128.307823783465, 131.907107895254, 132.395003694846, 131.035521093776, 128.819896274606, 131.622730114009, 132.14670316176, 129.419502939643, 133.049575274172, 128.759349853531, 133.233959361075, 131.607632078915, 131.699691114206, 129.49571062645, 133.517446021988, 132.945946297056, 132.760176877829, 134.771452786407, 137.356473225126, 133.933103665371, 130.307320066777, 128.536515244111, 127.193662243706, 135.145377929191, 131.160799109779, 130.949483330187, 126.266826744134, 126.619286442983, 132.655909549342, 138.539195607007, 129.355753615065, 133.231127437447, 127.223835232964, 127.333664713725, 136.767181704859, 131.013569303294, 131.028620189315, 129.557942454777, 129.601055039632, 136.820519436847, 137.408886267434, 129.737576182209, 128.662673034782, 137.407695009401, 135.666479342608, 133.785769612184, 133.3095131148, 128.927692546071, 136.456295629476, 130.265803476928, 130.504175512051, 133.317000286243, 126.966012063919, 128.22681799352, 131.836298483743, 127.668044238595, 134.148591069895, 127.437931533612, 134.145660134183, 131.454420559235, 128.294516618231, 127.413054478404, 129.487401666853, 129.719783368203, 132.306516795383, 134.632664575067, 128.657268802326, 135.601969042337, 133.065601655249, 128.391203065238, 131.283908358334, 130.253781905769, 131.138644452205, 134.196040246926, 133.048898422802, 128.442131325097, 135.354661197892, 129.325219761399, 133.244284991095, 125.859335187444, 128.898061401366, 130.880443238314, 129.172718418591, 127.627165844328, 130.316805736877, 137.939612350084, 132.315276397421, 134.524184207954, 131.286702930808, 129.979632226667, 131.500909368062, 135.505573996378, 135.260239580855, 130.460786332522, 137.048268214343, 128.712955517025, 131.918186101251, 128.741731480127, 128.911100907787, 127.605860405552, 129.628411447061, 129.851226819834, 127.100326170349, 133.999387749456, 134.49802798694, 133.602188628975, 129.377634236078, 130.495675174725, 130.325192304307, 130.723025569881, 135.33805830177, 128.141386629829, 134.476095497402, 136.092124561554, 129.891328114443, 131.054606631791, 130.009618833613, 127.303389216869, 129.988012301657, 133.378963690261, 131.280086264342, 132.452713655192, 131.666360404791, 129.66481343201, 132.851129057741, 135.78831389463, 133.188825426588, 138.028144467462, 134.487417506016, 128.965611209947, 130.264108064774, 128.862151385129, 131.437988576707, 130.397900255427, 132.890562807328, 127.763537065385, 127.090762320704, 125.661303095246, 132.54494730535, 129.834641511147, 132.001301957978, 133.647676142415, 129.856548740017, 128.773256241961, 134.271235875132, 134.114453994427, 130.517165817719, 134.24073534748, 125.751106022112, 131.841052448407, 135.934709536586, 135.79188109161, 125.298498237984, 133.13166494932, 135.675353387429, 129.234683012731, 126.199739557531, 135.547128086193, 129.701686942943, 130.522108623164, 132.953218004839, 130.148198798153, 129.700526923972, 134.15387639493, 130.755430290955, 127.640871684749, 134.122347745888, 128.312577131383, 132.520185981015, 129.176201825713, 131.903173079397, 131.264283625271, 130.995973887995, 133.980529861525, 127.970748891704, 134.971085230881, 134.47003357754, 124.687939592312, 129.70993921023, 133.925579143948, 127.473923783345, 137.775016123084, 132.402507621628, 134.040354391758, 140.140174702728, 136.134927497607, 125.746393414924, 131.951901850433, 133.803504329269, 130.755414645291, 134.412583855448, 131.028371338293, 128.579775336572, 129.733169707772, 126.928717143702, 130.234474623977, 128.891490464795, 129.329012219831, 131.205102164146, 126.665166608075, 129.619133793412, 130.890708278554, 131.945870408249, 128.161239973576, 132.607648656657, 125.655779908999, 137.103577097267, 129.820191879914, 126.751440308633, 127.897433925494, 137.108228533785, 133.26305253692, 128.232908933375, 131.74157204657, 134.102606910419, 126.278350037845, 137.292172520436, 134.961269955743, 130.234260281012, 131.514480949739, 128.345643682299, 132.837530266133, 130.708106582104, 127.46220536258, 130.90619585995, 130.457973333264, 134.9259409703, 127.986691784613, 127.770679456114, 131.96816258229, 131.588567443928, 133.605376910013, 132.876211382388, 133.164561460735, 134.944918312679, 132.556952227497, 134.462274975298, 132.495665313997, 131.566619331044, 128.794214429918, 132.537607263325, 128.391121755912, 133.717385327059, 133.753378111497, 127.333582171914, 129.808743881751, 128.875545464677, 137.23438258949, 128.259371543116, 133.846171415629, 130.597858122004, 131.190483315663, 124.62642421661, 133.33040351051, 130.20053608668, 132.802768118565, 129.223654629879, 132.803829307967, 125.249423171963, 132.959994183463, 128.155390892582, 126.15004628355, 134.562196950378, 130.120443868154, 132.339613096621, 133.443217779127, 133.125760160366, 129.212157599476, 132.754829280235, 131.495488071684, 127.049666827202, 127.649119318619, 127.046560199946, 130.347805976201, 128.78200639313, 131.634682193709, 133.536389632073, 128.571743318366, 129.252907007593, 127.049962942645, 129.492655760268, 128.526542520503, 133.094852402829, 133.229901511922, 138.322390811608, 128.382285411655, 129.821306240795, 132.917243512876, 129.900206339253, 129.88453930806, 128.366466641822, 129.420645674932, 131.177840333982, 134.128370192798, 130.837279704873, 129.636851917564, 133.308811998426, 132.815354868434, 126.859339369118, 131.464242225263, 132.030892331847, 134.007003847057, 134.227765323083, 131.761586601388, 129.567173419455, 132.624062294206, 136.081081825929, 128.051682217706, 131.202047237217, 128.260452249511, 132.913189769797, 127.559149254877, 130.008762125312, 130.139985231654, 133.371480231173, 131.993591027875, 132.678483847911, 132.625359493329, 130.168646417128, 133.451995713207, 127.73156648093, 132.156998813064, 126.73095632955, 134.366256812977, 130.299283145251, 130.965732320546, 131.360177137217, 130.78116893768, 127.023660449767, 134.903146231723, 124.744052974827, 130.727684734172, 130.8467138455, 129.246606063899, 129.955820917673, 123.846448289237, 131.474463897566, 129.999121278823, 138.03068384885, 135.368398605848, 136.696030120037, 126.293772183725, 131.184019274616, 129.808315326715, 131.504772420853, 132.69086725718, 134.63241977397, 128.720639376645, 129.550780333968, 129.662000511947, 129.027987455837, 125.755621215574, 129.8702624928, 131.242742246727, 130.703432064599, 133.49397742494, 128.591211115629, 132.281164722606, 134.280207585158, 133.176118126706, 132.28103789154, 126.768024432248, 128.536542237564, 132.030351046766, 130.751503436201, 133.775559616387, 132.53318300532, 133.82947439694, 129.60219872413, 125.71872040341, 135.632028247435, 131.730055746992, 128.70770303086, 128.160473274518, 135.67266441536, 135.132599308083, 130.254064785494, 127.621560550468, 130.389641353383, 130.063267959814, 129.871571987289, 128.873735800283, 130.450150714942, 131.888639054016, 133.77413184982, 135.469652125413, 128.255979864911, 129.74144097351, 134.598692592531, 130.386154937716, 128.400571638021, 128.231832516452, 126.017734262729, 129.834736720164, 130.48254976052, 136.635113622311, 130.429943489013, 131.825422346508, 132.725485402282, 134.916967908754, 123.941695107693, 128.261437179255, 133.343723502029, 126.47747424719, 123.609065102977, 129.429358887712, 131.657241741997, 124.499863419732, 134.605091401161, 134.99924121969, 129.380125439128, 128.901861224181, 130.441680630587, 133.666232457466, 125.954395322486, 131.727148528554, 135.311632928613, 135.531649824459, 130.517179451344, 130.27052427841, 131.681658258089, 127.943754861079, 132.440788273599, 126.456301683043, 131.48508958734, 128.687832691655, 128.664917646269, 132.352623782379, 135.180936051307, 128.893515270327, 129.796162692913, 126.7779256878, 131.760992838815, 134.522627417292, 133.232673069028, 135.757518744476, 131.119037437034, 128.380342724788, 132.044814279156, 129.281765369685, 128.948483142458, 128.490060416332, 131.137404930643, 126.953292336472, 129.989059840735, 129.172032925127, 130.13883555442, 127.681672159052, 127.264670534168, 134.588213900824, 134.040127156521, 134.210809485281, 130.334464549766, 131.208708069433, 129.792268992373, 129.544783935839, 127.966149225782, 130.285182336828, 130.74274924713, 132.827085952507, 132.881021367126, 131.877477275344, 134.329035193061, 135.748086692514, 133.470737265848, 131.929650466722, 133.179774516726, 127.982439515837, 133.073652993133, 128.848406464721, 127.822454066992, 134.096120357836, 131.665125431704, 129.642981228643, 127.089977538794, 132.579017497513, 133.229279290164, 128.557339469978, 133.10202907581, 127.705530884987, 131.267222469149, 131.113197304735, 135.910373869674, 135.668943985825, 130.214375896003, 136.028119449997, 130.861150510517, 129.428999739593, 135.714557006185, 130.902210573451, 133.112395773201, 132.644851926647, 129.435759383672, 130.073677850472, 131.623849749323, 123.839917429986, 127.51101750058, 129.540553200793, 129.694871198471, 124.868863109692, 132.012717665203, 133.870131596626, 126.540750593422, 131.587380389385, 129.755278936243, 134.668535087302, 127.464998193915, 135.643705499095, 134.386116925006, 136.334446193136, 128.452953842948, 128.120614090566, 133.126135806454, 129.560573888043, 123.951015918206, 130.780121337691, 134.236112492734, 134.182354621174, 132.964717529417, 134.289804603205, 130.237932462275, 131.139734758019, 136.819027072884, 136.189044560185, 126.867943556725, 132.422905815035, 133.954055932208, 130.81272208908, 135.806473846921, 132.243225446448, 127.132331796882, 128.279781827704, 126.690831083573, 136.326667913482, 132.328809491346, 130.396096100301, 127.329272135247, 129.019340125824, 128.915830748692, 129.279575095256, 131.970040999478, 131.351581455687, 130.054900309658, 125.629798444742, 132.395718780351, 135.781192248309, 129.177042541146, 131.824099256846, 131.291768311579, 129.548913091318, 126.437295983486, 127.643118180824, 136.842548958368, 133.972545267664, 129.891606433137, 135.959805188774, 128.445261227939, 124.400490512882, 130.194832129341, 127.205029384486, 130.436208093905, 130.734074224656, 129.8885609535, 131.153353039101, 127.103520540876, 132.435993988868, 130.94020067424, 139.668261907744, 132.512639168403, 127.548670911104, 129.815884441363, 128.753276644398, 132.368112772544, 129.079884836608, 130.5205029423, 127.60244893333, 132.123870079281, 127.460409270186, 129.866431175055, 133.2520550374, 130.928486369424, 132.038866126359, 131.821061995814, 129.174627485193, 136.823037507972, 125.855259555452, 122.610320983856, 128.623179850615, 127.542347449865, 129.498326041548, 126.333314192472, 134.940080424762, 127.287268341794, 129.952733993846, 129.78423811833, 129.340812034319, 128.425512686442, 132.044878562983, 128.159433532856, 129.705776735796, 132.407870374923, 131.008276499207, 128.024561199266, 129.421798848612, 133.76235966507, 131.079382458071, 128.454170002978, 134.838473880784, 136.263424633202, 129.404909314573, 128.925794677109, 128.54991755646, 128.854921908225, 131.659098008703, 133.343461451498, 126.470641336466, 131.352078242462, 127.568177954522, 131.435985649823, 126.180348039067, 131.208700932057, 130.226702135618, 129.473755288706, 134.989832833691, 127.754466588955, 128.171651528536, 134.35609536977, 133.760334930647, 129.445641611254, 131.50764555109, 134.56488148352, 134.284538611236, 125.527372028072, 132.099722177983, 130.764887041708, 133.04871115629, 129.585766693743, 131.489329101154, 128.33490310097, 128.311334004971, 132.685702113032, 126.267549161362, 133.327822622742, 128.380331398142, 134.27279568571, 125.872190959265, 135.521947354268, 126.380532355893, 128.722844569795, 132.278745816001, 131.339446320515, 131.139880619154, 130.688721090591, 132.255034921315, 130.769999988179, 131.228441258942, 127.989650921124, 125.575291487656, 134.331517705541, 132.036752173014, 133.487955604397, 132.69505288092, 134.352034985735, 129.298842692865, 129.655608526346, 132.313034148068, 129.282587942333, 131.361496603924, 129.926627767981, 129.355967509497, 130.977822147595, 130.405063926143, 128.097899489905, 134.191093187387, 127.308759790454, 130.08593537756, 130.350908215782, 124.941614119949, 130.578551158646, 128.926006762272, 124.770612596449, 129.63132459254, 134.513989265717, 133.304507903512, 126.80851566915, 131.118630426753, 136.349964310139, 131.409165177534, 134.308318154453, 132.859549628646, 139.560889318415, 126.53726235463, 131.820817430101, 128.3382099063, 129.698461382621, 133.571733008204, 128.933499686147, 130.201749332161, 130.349998802026, 132.8330575193, 128.842626191545, 130.525644487681, 133.868096127608, 128.76766407201, 128.831637289788, 131.197082357552, 133.872068142362, 127.816879933106, 129.059972246785, 130.08414116867, 127.098683337472, 135.125675418948, 131.797665083928, 125.822336138729, 134.3062486106, 125.407199526259, 129.872128157044, 128.774397144711, 132.659381592442, 126.966106186218, 131.984307411594, 136.469501880988, 132.812692103334, 134.057728338869, 126.619533049904, 131.147849594954, 127.623544276372, 130.031027123937, 128.656805113363, 133.537358926299, 129.866567385215, 132.489968257439, 133.130306105592, 131.506161013763, 129.477419181767, 127.250398032408, 130.565366448859, 135.505947274371, 131.468546179746, 132.33515402905, 130.070342568864, 129.996250963306, 125.991198252479, 132.904949895363, 134.140356739063, 136.597017846197, 131.274031101818, 129.898371606038, 130.479996747995, 133.614621776948, 127.574104496652, 131.372507829626, 130.654238415893, 129.263251659091, 129.250429871326, 128.346691693331, 136.235383582243, 136.983738331649, 132.871759327227, 131.500773368749, 132.593414338169, 136.879669451729, 130.012968737923, 138.63610952589, 130.358777991666, 127.877580327733, 134.04511389034, 126.224999445156, 131.093005021602, 129.163729133134, 129.455179803812, 132.078165350067, 134.548191916847, 131.500703123388, 133.200267789561, 132.008272013092, 138.13928360138, 131.564249744416, 134.330568913426, 132.543780745513, 129.771265212483, 126.011024707447, 131.857310482112, 127.164838864127, 129.991389584191, 133.520604210975, 128.878296567557, 132.775535989331, 127.103231172812, 129.928848275454, 130.862477939741, 126.620540864411, 134.518399517277, 129.989366513076, 129.775708890869, 131.127917751308, 135.352671054037, 133.24900724365, 133.030706684555, 136.516605369741, 129.640107514179, 131.371643950694, 125.930131095229, 132.294676340024, 128.40722960664, 131.580928882221, 127.826236273691, 134.286404765711, 130.227818013654, 133.489073168075, 129.994736594979, 127.116105067368, 125.117881214816, 132.492823122194, 132.957579184334, 129.628657607614, 130.723440848219, 131.774225349029, 128.94956732693, 134.854229485651, 131.318135797109, 126.762149965289, 132.992823665357, 128.901280768961, 133.306672326537, 137.091080105772, 128.884698697121, 125.184553066332, 123.556558543763, 134.586478620011, 127.222923513892, 134.615849521908, 131.721228820906, 129.22423565911, 129.105147591034, 131.21783760615, 134.727454427227, 138.141520412088, 129.855948354335, 133.956630048709, 133.339963242467, 127.810162737238, 129.470427007643, 129.243168467407, 127.694723390748, 136.448709866065, 132.89134304982, 135.809535731284, 129.70162204298, 131.138372516631, 132.007921650261, 126.325084360915, 122.787710395385, 130.953842120307, 136.210597638378, 129.715753477273, 131.800522675074, 131.367609949341, 131.387576220226, 132.965726693555, 131.786142699528, 131.15033165788, 133.133280038072, 130.529559271117, 127.920724894735, 131.26553807603, 129.589574260442, 132.941092852803, 129.33761689662, 129.296478285205, 132.176002165008, 134.186103356252, 134.719474192607, 133.042130934176, 131.476429232095, 132.860005474917, 132.163238780999, 133.835534231191, 126.823580101915, 132.721843682038, 135.631619294914, 130.653818074509, 130.223406765755, 129.595699938648, 131.338837569777, 131.792106569964, 131.270785423797, 128.78674019865, 127.852205021666, 128.703867868101, 131.799237414531, 128.848949801486, 129.027609793016, 136.92600103278, 131.801104360246, 130.566599965116, 135.422781174295, 131.949938652905, 127.296679168824, 131.92956327732, 132.012679876751, 129.778004764291, 133.269118533485, 132.318455939973, 136.166522864615, 134.641496664204, 128.496831724474, 131.281367410856, 129.717310067542, 127.630104740764, 132.630445135016, 134.166332726497, 131.896565558282, 132.306128374757, 133.015881269024, 133.82189275132, 130.1262211119, 136.812510624215, 128.123853832545, 129.855849587287, 131.461869253236, 134.014463009034, 127.780506002523, 134.132083555094, 128.035264559949, 126.103683421712, 131.760744582829, 129.849796849747, 131.38521784549, 125.796752670255, 133.158628663069, 135.435739825892, 127.308446127089, 135.253679222108, 128.829854220211, 127.914770672571, 135.369720528485, 132.569615103803, 131.038630095392, 131.727029296123, 130.8709516979, 129.313180947142, 128.291764437028, 126.102000620172, 138.233959230628, 129.24512972954, 126.32088238093, 127.798291601108, 134.824332478316, 130.341466999491, 128.837408612933, 135.709562310278, 126.565151413872, 130.583268550059, 138.131083063379, 132.676099883531, 131.651685085287, 137.118927246798, 130.856988425469, 128.898437535158, 134.591014348182, 128.314947218455, 130.607524852302, 131.647552396324, 130.061073146195, 128.584778030832, 131.162181299616, 132.843756762906, 129.531211923106, 131.139613360787, 130.479966163801, 130.187205493639, 132.078491155739, 131.329417094888, 129.5163589697, 131.545736128711, 133.529772618499, 131.338059303183, 130.360057375931, 125.593741270875, 133.806153886933, 131.181471930344, 127.728068084007, 127.714282765284, 133.028253086442, 127.140764971125, 125.604718237995, 132.283354283471, 137.877247057028, 129.716413651201, 132.534275617467, 131.52107970148, 131.960504174615, 131.344916356525, 134.486026196546, 131.420559916842, 128.731761725673, 127.361117755084, 128.879868990616, 126.09259154507, 126.44473797786, 137.152503695802, 134.503705109769, 131.394996736546, 128.351004307193, 135.758619037263, 135.62211890482, 134.744985444491, 130.054195965565, 129.220528135591, 132.83638047757, 126.797953303298, 128.624873261366, 130.983197992546, 136.039332993771, 132.488616904272, 132.376218105865, 131.369019728867, 129.242405930918, 129.489049273788, 126.112477536041, 125.012189552207, 134.230899057835, 129.625868516101, 135.13386732911, 128.677259886013, 126.857388972036, 131.914560460251, 129.911116002631, 129.90916699759, 127.393359464907, 130.911211883302, 128.343334746982, 133.469025173616, 133.93631813909, 130.840560647473, 125.491586355351, 130.701171531066, 131.582466592293, 133.560505712415, 131.570966239784, 129.161258855676, 129.506589476044, 134.374933003764, 134.411759873519, 129.503490733986, 127.744348715086, 131.773048156715, 132.329361796907, 127.600806789021, 131.711253962967, 130.912379992533, 132.243015113112, 130.177741853922, 130.037262592348, 131.53695884353, 128.087416850732, 129.663986597075, 135.624820744223, 134.000000814504, 137.922875560222, 130.537380291568, 135.508339771361, 133.905128076646, 128.902096406299, 130.012347963894, 132.612837986605, 135.670571971414, 129.030995240531, 131.032325736962, 130.925045390911, 130.56619726757, 131.145860677428, 124.203018892905, 129.851027540489, 128.080432054277, 130.945214375725, 130.519379596422, 135.488909315716, 130.749980669037, 129.023180636096, 130.746899371459, 128.8670828588, 130.225140163045, 129.068388684373, 127.063669510623, 135.739233981103, 129.131430831939, 131.620735051558, 128.856968042479, 132.385191022149, 125.013765998581, 131.686234488796, 129.910103985999, 129.592326394075, 128.697908034509, 126.38448995972, 129.499460877705, 129.340378511122, 125.880791156979, 128.950453437705, 130.92574444356, 134.718832245809, 126.613060861083, 127.999565547767, 132.203197593562, 130.19699051727, 135.682407782207, 135.3734369736, 130.434249354665, 137.459034056339, 127.966004691609, 131.410847126168, 132.078399443438, 125.609677799733, 131.498777738899, 127.209254528504, 132.97008609382, 130.310019793124, 131.386466189435, 130.592032776452, 132.416358388681, 128.387511129293, 130.822709291197, 133.624845598204, 132.247170173978, 127.366116266485, 125.40677530988, 128.347676428959, 129.582771032361, 126.97256550539, 134.618366054507, 128.792235298479, 127.400469350809, 133.436906379446, 126.010156431702, 127.250608861593, 134.184909469187, 127.530624740852, 135.209981113371, 130.049747055105, 128.76861536188, 128.941539864763, 130.047010639054, 130.379292516823, 132.279067921576, 123.103705958485, 128.365193368566, 130.100938664166, 137.263568523314, 132.516261815234, 130.293338842108, 132.429070494924, 127.579134333128, 130.23577907386, 131.363645018576, 134.028677441662, 128.106768613897, 132.880939996214, 127.921801136101, 131.796402822848, 128.497514005556, 131.282334072511, 133.337122709351, 133.866810227362, 130.408432289871, 132.582360664511, 130.589579284072, 132.263586347932, 129.705053774576, 130.827927775763, 133.970532019521, 129.346152485019, 137.782045483032, 137.982012455622, 133.87541602603, 131.728568747168, 129.590171482904, 133.772151269306, 130.665245834675, 132.932277037771, 133.595220232953, 127.726898577655, 134.964742727879, 126.793011251959, 131.765664509509, 129.409129499425, 136.205821411155, 129.049382092094, 129.549549119446, 129.584329739448, 131.6645078093, 132.671709069657, 130.438541120999, 128.107151369899, 131.825088472345, 129.333871964167, 134.835174710592, 132.18908625817, 135.689712811706, 135.873536836684, 127.361254262101, 125.324514985007, 128.637449715649, 127.961514111033, 133.873753836305, 127.59107796105, 130.261237982773, 132.68687937094, 128.699685532938, 127.935860900376, 128.27742196542, 132.684683982284, 130.270939520762, 133.26608983813, 132.011775398151, 133.240101239865, 132.018164068227, 126.616199510574, 137.36148086894, 130.28393057707, 130.202994865527, 128.44939052812, 135.141053954647, 127.291186200272, 134.614071862212, 130.635405708921, 138.725922989396, 134.764013918795, 132.454439183727, 131.476408099456, 127.651970670682, 134.080269388267, 134.534132988709, 134.783490946026, 133.807361124504, 129.295594895683, 130.445867109902, 123.050789288515, 130.058953249358, 132.143995959308, 131.723513759338, 131.033379003602, 135.33612511659, 133.252831149811, 130.537104679933, 131.932034528275, 125.105512662863, 137.328127895805, 128.065116073904, 127.307239685103, 132.019089940925, 133.471653054675, 130.443090848615, 130.681920634453, 132.383163510131, 133.024983475041, 128.884726675415, 127.60009420087, 137.048305018713, 131.984403413795, 133.477161427796, 132.155137396924, 127.9775065301, 129.451281219724, 125.819486728302, 133.285527784599, 125.303411437062, 129.732586303524, 127.307937191558, 123.123454125364, 133.311920671494, 130.369255256156, 126.78648640403, 132.373743575488, 132.295488975327, 130.364493136539, 128.210720563432, 136.79555324656, 132.141041951318, 124.603508295892, 130.260251227425, 133.180790617263, 130.647156524058, 129.556190988101, 129.107877912318, 128.854411600212, 134.221840820291, 131.001521030323, 130.508919257799, 127.781389255132, 133.975675705732, 129.735172006725, 132.575850957384, 131.225187616116, 127.062865290185, 128.013759814456, 129.562604870832, 133.234016572263, 127.676236169583, 126.446234319601, 133.598431393686, 135.270028725611, 129.822558036958, 131.84426178932, 134.408693535255, 129.982936156168, 134.19940008571, 129.113139865588, 129.986874469156, 129.189112358636, 123.076795705774, 132.014061238024, 134.579819710742, 128.048427777145, 132.715070078165, 130.721332529905, 129.459033380995, 132.94950484541, 133.08749279761, 131.194348640909, 132.131098162231, 130.921514991433, 131.073214801777, 130.465800479387, 126.543092774231, 130.922149779328, 129.122428973169, 126.400890755972, 131.421694056285, 132.54107336536, 129.105577815452, 131.609658042216, 127.778164569562, 129.454407155087, 128.378199710095, 133.691431526669, 125.921619900456, 135.527652431297, 132.575639872323, 128.184539470477, 126.921870143233, 133.843130401546, 128.54121758583, 129.206551979719, 130.993175439048, 128.129837293318, 132.823256081243, 135.372572001852, 130.975040014761, 131.037216640279, 130.878173310026, 128.274404978998, 130.901071445919, 125.69211372753, 127.365902645324, 132.417204805812, 129.797357899887, 130.368002710502, 136.463942610317, 135.214003039818, 132.782574624204, 140.981986665405, 135.644407554951, 131.188569814881, 130.772299829349, 124.971139561163, 129.701329130789, 132.764837888277, 133.828651985936, 131.187225092272, 132.572128438583, 130.722669226851, 132.621780047698, 126.79403549498, 128.763119057156, 130.667164374932, 129.454302154172, 129.342929120424, 133.760324667755, 125.929841225257, 130.857117539931, 127.002067760226, 129.352481416953, 131.504129301339, 132.387673328182, 127.989642937779, 128.452068288322, 125.709042358619, 128.335894544643, 136.344034335753, 132.599192753502, 133.894893714747, 128.702278073566, 129.171100051608, 127.788602263854, 130.02195978795, 131.132084176708, 130.850885222666, 132.329787771047, 133.643242890677, 122.915563427761, 124.088150449981, 131.406143031497, 130.90996883996, 131.19185153925, 124.785734681799, 131.696438692625, 129.599693765003, 126.422808692771, 129.083264106287, 132.041091598539, 131.929824351007, 133.701182459178, 131.35325185046, 127.795991918133, 133.901945209818, 129.942044267372, 131.711478640554, 133.927966183479, 135.252345007577, 128.43773499228, 132.094573575986, 131.034591501889, 130.928736216677, 127.574047428518, 127.127265390534, 134.390942294398, 125.636634286929, 130.888043026046, 134.256734558552, 130.298916044319, 127.258793990294, 133.120706679833, 129.696713651637, 125.040184010971, 128.634361378764, 126.733462521257, 131.483170887706, 130.003512902217, 130.93338189863, 131.130471073983, 135.246046552528, 133.456834266143, 136.876189350397, 129.779958843254, 130.684329984322, 135.090288281522, 134.196653012429, 129.934822766306, 134.532266929749, 129.144339635735, 133.244306601872, 129.569677751638, 128.552758453983, 126.848591074419, 130.623523516505, 129.992282242115, 132.28321586375, 128.292350687075, 133.214509910844, 132.875058015001, 132.512079805859, 130.128788879842, 138.496789052819, 129.828735645489, 129.570002695324, 130.120115420125, 127.833741525055, 130.100053711388, 122.131486416846, 134.186148982018, 135.832034266701, 129.675519393469, 127.643514416388, 136.937308151289, 132.532023190888, 126.511113994967, 132.508999501949, 132.040969727411, 133.741740964683, 131.361970122798, 128.218259686267, 131.804771899837, 132.566366290244, 134.494752637592, 130.290639482181, 132.36374478382, 131.185947802388, 128.730690854063, 134.325735951263, 131.342390969958, 125.211568783996, 135.492295014949, 134.750342859315, 133.137439270337, 136.356582198397, 127.372428087263, 132.005883598121, 131.704731627552, 131.525483933272, 131.265661290346, 128.159122849087, 128.43567754619, 127.528398387388, 127.663488850233, 135.303678663775, 133.582249829491, 132.227131629645, 131.702282543424, 129.258129686691, 126.831082432563, 129.746508592686, 131.097043384626, 136.925099938343, 124.122413586473, 135.893464252848, 129.579575822653, 132.706326948227, 131.29970351382, 126.603033802312, 127.840463165882, 134.052742144321, 127.416691047734, 129.330909915246, 136.662333236936, 130.738745857769, 129.8217665445, 128.970134194654, 130.220092845174, 133.441548679868, 132.572436061663, 126.416251069039, 135.564174408719, 127.179007083556, 134.297056718957, 133.959046301895, 132.591032864497, 133.126637356138, 128.741619746305, 129.131026550663, 131.62833912906, 130.924512015063, 127.220457959853, 132.693180780979, 128.912433751522, 134.174841723764, 139.57789483763, 126.716106494562, 129.628299884846, 135.43558795537, 132.790856442531, 129.497705490908, 130.126183839235, 126.712495839437, 130.321308762959, 131.805814248376, 130.039579710112, 128.085321530126, 139.063105486345, 127.316134422379, 133.117801529242, 131.35656176258, 133.299592809374, 132.014477878653, 132.925265007546, 130.624673473379, 134.70826048757, 133.830281049966, 132.725638555784, 125.963774444494, 131.942200063618, 135.875242526552, 131.406807233338, 125.458301992115, 134.616160981926, 135.012897002877, 133.147939258467, 133.816411027589, 130.521893577744, 128.713247045284, 133.65326624399, 133.590587387752, 129.127991959554, 127.683959216783, 134.821634839459, 128.677546716384, 132.677842376165, 131.499648093516, 132.536093847864, 129.613971354766, 135.020903162106, 131.673312883509, 129.546779095599, 134.004980378689, 128.933723306891, 136.578363582365, 134.776306909275, 131.878552507172, 129.263699956392, 136.377785638201, 133.236111401659, 132.096652314137, 128.246166834883, 132.770440802179, 130.65602604693, 127.910537487864, 130.631173089541, 124.997574231977, 128.308778491018, 137.017879074459, 136.753806287102, 136.234827357085, 130.122538782735, 133.27175468102, 127.135337258119, 131.805973883406, 134.48495886629, 129.792971182227, 130.517814359139, 132.911236503883, 131.178942119682, 124.905176691229, 128.001891055731, 132.797073226033, 131.57683449611, 136.737629446796, 136.565054318841, 133.273967660233, 130.625297565206, 128.505298608511, 131.640531809264, 130.171487692561, 131.594728858623, 132.438560545097, 134.425099324567, 132.405992358904, 130.67857400943, 131.18541430507, 134.71532207933, 131.456074671394, 133.506367151715, 128.719170128344, 135.491110911883, 129.179653908274, 127.082987430714, 125.938399636703, 132.902478438656, 135.649651424204, 129.775545306833, 132.08183752202, 129.846931709286, 128.423428334303, 131.583098836032, 129.665300908106, 133.182899748915, 129.412050462623, 130.735554052084, 133.054997714521, 129.792126988671, 128.8682291334, 129.32045616511, 129.729714836908, 130.458144167229, 134.649631363707, 134.732354354858, 130.008626236556, 129.62560666352, 135.422932303966, 128.910325558379, 129.908245116993, 132.714529627031, 133.052675808111, 130.501788516179, 130.636329018229, 127.088642205382, 131.549337727003, 123.778500782717, 129.355342496982, 128.8770559039, 137.588314694597, 137.043661157281, 128.231436328229, 128.065353462736, 129.383789201211, 132.908536948482, 129.761336037483, 133.689243956421, 126.775891717324, 128.218483897587, 130.059255292181, 132.086852538276, 132.792884689458, 130.985126506487, 131.99214823986, 127.369022143515, 131.806615435021, 131.184562495237, 130.790562507759, 126.531421413023, 135.291280183252, 130.911603794435, 128.699679689707, 130.886648512281, 131.507063175712, 133.294403472683, 129.365154238611, 130.720007610145, 132.224041591882, 131.78240816094, 132.930378676384, 127.707535442067, 133.264031969947, 128.692748499477, 130.54879102916, 131.386747885394, 128.50653978726, 138.73135093958, 134.868677537957, 131.833569617641, 130.901056434511, 135.265595452243, 131.900542689389, 129.324048888165, 127.094948217435, 131.423112031151, 128.830420721828, 131.593231221419, 130.048285420712, 133.380980136351, 137.859495723005, 128.411078908448, 129.866399838112, 131.970528951069, 125.811580007295, 127.199428703373, 134.351818981928, 129.408733329023, 132.224157464996, 128.976423246092, 130.013570012802, 128.353382195179, 133.567800711304, 132.006948036555, 131.855996910745, 132.68141351874, 127.539118960345, 128.733676084878, 127.957686595474, 127.90913188582, 125.094842998805, 133.381455040458, 130.674666497562, 134.424627883486, 134.652185838816, 132.290921196634, 131.098049717658, 129.01707273337, 130.019678198806, 128.36939995719, 131.412491425002, 132.112045711429, 133.233871010318, 125.834674747796, 125.19966897343, 131.680673611738, 127.495914431507, 132.982648860509, 131.066170843516, 132.443549527653, 133.426602646942, 134.33694210283, 134.837002104566, 127.07900466743, 132.170896751661, 133.165479138671, 129.850332795338, 133.204025915608, 131.534934434407, 134.964316302763, 125.839345341944, 132.78803678405, 130.349078319963, 133.145802663137, 127.537577561284, 131.665992430539, 131.353140786212, 135.014007034546, 134.136091546335, 125.631130304192, 133.87524973, 125.901849815133, 130.506143326058, 126.390577495695, 128.484898774062, 132.3143250367, 126.531848604547, 128.174945326243, 128.879880419076, 131.000359464909, 132.390137639254, 131.273802034179, 134.075572430193, 132.640937615551, 132.194344921083, 124.426347564759, 123.032736555096, 134.988904648988, 131.435595738613, 132.358990837417, 134.023479143897, 127.783213970258, 131.760390204678, 131.277113239013, 134.904615942179, 128.72078124016, 126.082874803805, 134.779906240894, 134.510634650265, 128.324463471099, 136.723447922305, 128.298031433473, 125.188435715683, 134.616314400601, 128.588694238613, 128.203489046784, 135.912184133723, 133.356039558481, 129.006144052159, 129.48455390497, 130.067531612989, 129.008102467699, 130.862294409262, 123.081271281063, 129.558970938135, 131.506975493795, 137.170521894139, 124.80327891385, 133.99296206231, 136.752525499588, 121.994327495896, 138.371817891758, 130.247777614582, 132.718527624992, 132.217697468754, 131.729733091452, 131.066378254421, 129.688386896118, 129.782384019162, 136.179073892265, 128.694666608786, 134.332775238384, 134.029375660323, 130.614875345082, 132.670374467277, 129.098079768491, 131.765525745592, 127.882087695473, 127.84826762049, 132.651985973569, 133.017931659224, 134.335793302253, 134.097511072166, 129.453964164237, 129.10197516345, 134.412304108377, 127.630942947365, 132.196054470834, 128.448869491195, 126.845941630384, 127.52052393919, 126.546571498765, 128.159264328507, 129.770987473944, 131.015913276779, 125.820167335064, 129.457787037493, 130.857134588141, 135.278340680071, 131.745703908963, 129.399279191789, 130.195888622751, 131.030110419599, 131.583106391734, 130.917776379521, 134.495219800985, 135.352360983632, 130.225921085922, 129.765308577396, 127.040285897603, 131.910462170249, 126.963687748122, 132.471342082169, 129.625155405092, 132.298841818601, 128.474100897722, 134.420589074751, 129.563984753972, 127.586227412436, 126.305226725448, 134.580433811971, 133.226289070933, 128.63038148539, 128.926725839027, 129.017177593561, 130.838050011286, 129.225828169253, 127.874034183948, 129.53893573902, 131.548839225435, 129.960887274137, 128.790360888579, 131.814331814378, 129.59076471757, 130.548463296956, 130.635262788398, 127.921721702193, 128.575027503524, 128.89807842584, 129.121486555245, 132.89477184262, 131.911871523703, 131.087813958487, 128.364832753234, 125.779077112276, 125.638571549799, 132.860504587938, 129.25500117345, 131.912133346399, 138.367580808602, 129.517491135197, 134.64594381886, 136.700709144575, 125.622712885204, 137.292418279849, 130.86265867183, 131.819248917982, 129.234413917349, 133.718748999975, 132.601362339839, 133.805686043143, 132.21068169367, 134.26045480035, 129.719312846839, 124.952110482373, 127.765137152024, 131.298872527857, 134.198880084772, 132.830271225682, 128.635126698841, 133.709708190873, 128.778243488378, 133.281621718325, 130.401600607305, 136.792773809059, 127.415282153036, 130.866317156151, 134.578904321336, 132.138542499533, 133.148225669933, 131.284725559856, 132.526958069939, 129.299630108029, 129.288859356501, 127.58087359265, 129.932385435047, 132.215677347546, 127.382713696823, 130.225585018181, 131.379690728023, 132.029194478227, 133.409467408288, 129.656191216233, 132.321962474422, 134.117845523334, 129.981621980977, 126.498267718065, 133.481060762167, 131.698821833297, 133.500503204219, 128.720234085718, 129.097808856146, 128.816415437598, 128.383068178922, 135.415319319169, 128.507469187548, 132.037494097325, 128.164365219145, 132.438247114873, 133.556629744384, 135.411831569403, 126.365960376003, 133.210165529973, 129.546631729053, 130.190336711544, 129.526213993047, 128.883224487931, 128.290821629442, 129.814750042072, 130.698367962031, 130.290622409608, 126.51123143377, 134.422155498633, 128.267800605192, 128.690609132136, 123.571880270874, 135.759560209068, 125.977353137734, 129.54130956865, 131.874282016101, 130.293842645525, 124.572374408885, 132.35495948067, 131.703714472826, 128.429565601204, 132.92934163324, 135.19170751012, 131.671488567112, 127.629069511653, 128.002164021944, 130.346735960534, 129.134089854287, 132.765309807468, 125.00679858046, 127.393205779435, 128.492852928522, 129.835139341391, 128.826234451514, 129.564715984142, 130.176767782118, 136.561022671335, 131.788968973295, 134.458228147828, 137.129942398449, 129.337139501246, 126.197044299757, 130.636214396303, 130.01770289874, 136.429427761049, 135.650951257176, 129.297654890422, 127.495220510554, 130.215329087297, 127.493133009864, 130.748458573487, 125.930925192879, 132.398288808765, 126.423851358386, 128.113454382802, 129.034094286036, 129.14525186262, 129.75953395518, 129.056702033722, 132.168855798404, 134.929493761587, 132.274668524267, 130.858252186506, 131.717510552021, 130.077357022145, 129.919872834092, 128.507009524886, 130.012034142561, 126.895198821248, 133.301229607252, 130.104380194165, 128.540775604788, 133.966139824806, 133.175726986873, 127.634467526403, 128.783759132763, 132.824563305438, 133.094445188259, 127.014536435249, 131.883222067046, 130.50360193961, 133.193784856781, 129.919869348647, 132.170249176481, 129.026200831917, 132.178940929702, 135.705059789797, 130.633875336459, 136.908687236559, 130.390336339727, 126.893476596285, 132.218823538214, 129.209430325614, 134.10088677337, 134.890532267179, 128.383956756952, 132.041022940408, 136.239652740253, 129.276946127522, 125.160662234236, 134.64346355836, 131.371182469706, 130.610889100264, 129.131456773618, 132.704160955481, 132.794523040618, 136.189463041211, 130.798956756526, 130.302787536552, 130.266978676149, 134.436903170469, 134.204109486655, 133.80978922631, 127.367269937052, 132.476606605824, 131.777388775032, 125.489452180792, 128.162563007056, 128.328194857752, 129.5636432633, 128.404486815889, 129.268793045998, 132.9598997597, 132.583338893648, 130.506724556313, 122.069938411503, 127.648945775386, 132.934458717982, 128.752908076817, 134.434948776353, 130.785563472732, 129.071575011814, 131.484246553472, 130.957100878753, 127.482897940382, 129.617397236538, 133.932026762921, 128.14092121544, 129.808498093248, 133.219687036298, 132.934333280355, 127.904220220502, 131.646649585902, 133.529698134621, 133.014808917238, 131.308300360505, 130.431916945882, 127.994888631967, 128.490878125127, 131.771011186768, 133.438923409416, 131.292075222566, 126.741884747407, 130.610596788836, 133.361126233546, 127.736168743643, 131.15991690384, 130.971185132991, 132.435122505509, 124.321661464814, 126.4783290056, 130.896346582536, 130.686844810202, 134.123309774121, 128.674333272069, 130.246535389276, 132.267500467147, 128.579171904138, 128.417904503393, 130.189744796943, 127.00095867435, 141.455047567598, 129.723165737451, 129.754162818091, 135.064189469666, 130.17779555146, 129.722847553577, 128.547760488459, 130.638733062707, 132.330011165317, 129.125869403874, 132.076025855523, 129.898632123026, 133.069045577773, 133.026865252811, 131.967593197378, 128.707245097105, 130.636760608115, 130.843212989776, 133.349003417068, 133.359875323809, 131.962146859318, 126.214677655897, 137.688220953177, 128.795545994452, 133.031878816212, 130.943857716699, 130.371554299655, 129.118001120683, 134.402778182577, 136.318788181337, 131.765547544004, 136.46428196211, 137.36218827875, 127.971757095273, 132.887162615255, 126.449476623618, 134.209277461112, 130.727610725226, 127.031094088689, 125.430252762632, 128.750377229158, 132.944903708984, 133.605016845814, 130.429647684397, 132.381569066592, 126.405565998371, 130.540309404378, 134.101728106684, 130.659551161255, 129.298346812884, 132.080028986978, 125.718135205249, 133.249711868888, 136.033650796618, 132.416587942626, 133.618534387023, 129.469656069468, 135.582687465405, 132.1031337072, 130.253009571562, 129.478921029141, 132.943954224307, 132.324588775486, 132.045768650942, 132.839291890274, 130.983849650271, 132.598780039711, 124.987384311585, 125.965373141107, 133.661111558521, 131.041579792083, 130.200554367409, 134.063277446031, 132.307424392638, 129.318605420875, 134.288915880143, 128.732275672599, 130.400711315125, 131.8071685718, 129.028851251079, 131.649338229568, 131.40488150398, 128.361989590658, 130.483520321692, 133.474153869774, 125.39232720515, 128.647600905694, 125.069123250856, 133.826551758239, 132.70771497195, 135.584947722189, 133.4170495148, 130.533268511058, 130.147229958345, 134.320236434283, 131.969914291548, 127.913614352291, 132.260808041887, 134.101671604251, 129.405728710702, 131.956159884624, 130.865730057243, 132.417700236668, 130.291521538723, 133.097204267752, 129.528210011323, 137.249875469917, 134.193690275621, 128.550736643385, 132.725383535115, 137.49145848614, 126.047730551963, 130.962123814831, 131.124772864056, 133.441698639655, 124.893336850894, 134.250719628455, 126.470499084877, 126.380442790999, 130.962888827676, 127.280644254047, 132.546290877991, 134.077108260771, 131.331899586171, 131.118364324718, 132.913220236891, 135.132571710378, 124.864241150427, 131.08155890107, 133.956532806737, 125.074623688232, 127.318165619731, 132.192910164973, 131.5737732228, 132.233584738645, 130.964292030904, 131.833205713575, 136.487238360834, 132.143686747726, 131.873468662794, 129.128213127799, 126.330252246719, 129.040903813946, 132.648063503808, 128.596362570725, 130.188868146385, 133.155101791895, 136.36462386942, 127.987751925479, 131.385982647143, 130.031892830216, 129.333495562989, 135.085042431773, 128.259356849678, 136.838910159726, 133.65846058581, 123.503300905061, 136.643319140196, 129.994624883748, 134.183096746993, 134.566410757106, 129.533060435513, 133.870273166952, 133.201886159283, 132.766850334087, 131.63829130065, 133.888643914709, 129.706191071773, 132.338940155732, 130.305990311675, 131.584987503484, 132.113757520992, 127.167807337815, 132.571271264653, 136.760848448142, 129.306140130863, 138.90058189251, 129.120327191836, 135.543411498483, 127.75968424076, 133.849196154581, 130.154068824507, 136.221174222805, 127.266719764506, 129.260942232279, 134.754069440416, 136.193312110828, 133.68304761905, 125.823790751528, 136.469939331032, 125.551094591847, 127.374814254608, 127.396540880923, 132.277006545166, 128.344197169882, 134.865957218929, 131.267443579289, 127.168167218186, 132.352394174129, 131.935327734394, 125.593804807352, 128.539204969249, 133.613086858992, 131.513605325244, 130.847070234339, 130.398354309022, 132.409348654199, 125.353855708558, 132.157501479305, 128.41957388164, 132.144090667521, 128.2257225333, 125.288162256731, 130.66652837967, 132.869757375053, 125.346455112204, 129.387658979063, 130.578749989139, 133.354715013567, 126.083267482462, 127.139915979737, 135.936861581797, 132.57319555615, 131.383887362688, 131.715703682347, 134.928369834099, 133.147421466286, 126.436448793428, 132.926399240056, 124.387574605038, 128.366866173727, 129.573986329467, 132.133666512775, 131.054634014218, 132.98708504128, 134.120967675613, 131.654107896129, 131.576354374282, 128.94742426269, 127.120350711961, 129.365330544648, 133.367639221954, 133.892135850005, 134.193012860917, 129.93267006934, 132.040292449651, 136.209282677009, 133.055779977101, 131.310269564746, 128.673291802033, 134.902028608242, 137.624065859039, 131.429139491277, 128.292721678725, 134.076894561221, 126.992923361711, 132.492611948028, 122.868630519682, 129.237675834232, 128.814037633891, 133.171243967587, 130.314877966521, 130.905744768703, 130.986524679035, 132.340237162181, 133.6931389442, 131.547464288801, 132.240726500279, 130.16852127806, 129.467379630649, 129.8168216801, 123.589563154857, 128.265809215107, 135.327875068213, 130.182452669022, 134.011450750989, 132.366562903588, 131.297284018668, 128.800658871521, 133.438027649187, 133.232866317242, 133.504220893725, 129.621146336215, 128.984474866775, 130.478545627098, 125.849268834775, 130.432679880304, 124.619001875285, 132.385586167817, 128.4863952008, 122.264976987451, 130.219645957997, 127.892224343437, 132.907293869182, 127.457091938909, 130.161152446304, 129.251152356582, 131.168134695036, 132.510483774894, 135.145370270741, 133.662851847627, 130.623611572922, 127.09152095966, 131.102087306192, 131.085393505566, 127.118374399374, 129.264963636817, 136.318021403258, 130.409620045889, 135.767427205522, 129.967453228444, 127.333898915817, 130.022451399582, 136.028946287873, 135.365904782152, 135.972101712569, 131.268608523044, 132.235958098302, 131.987400227356, 132.941057061454, 134.694960012375, 131.825835120374, 126.353815227505, 137.268074859911, 128.212695522734, 132.384482032083, 125.3977926311, 128.680447938359, 138.029019450937, 132.40047898561, 131.076715297549, 134.760158568332, 130.06011992026, 130.544478688287, 129.319783116394, 135.736651556607, 131.40615352748, 130.72841374817, 131.17180146712, 128.380682794921, 129.456465107284, 132.360285201351, 130.277676962778, 128.852595984006, 127.432886836574, 134.144252054928, 130.599178118263, 129.610351840355, 133.337749072745, 135.222592327921, 131.055243034507, 126.905067212804, 126.490434739939, 124.999615962931, 131.0425512778, 130.677131695353, 129.706789093622, 133.449606278748, 136.424539208691, 133.026802095687, 129.460595748487, 126.907497071541, 126.202491519017, 130.362449053623, 129.143292293007, 127.529436367907, 127.333553797798, 135.299069498002, 129.366632322898, 130.646549176066, 130.083842175614, 134.948773012372, 130.329342918815, 127.652331859361, 131.699372336547, 132.157834837506, 133.793413320983, 133.516877594695, 125.471569432322, 128.004921174228, 131.356277699806, 134.510379649383, 132.103109653789, 132.165220309582, 129.908765939021, 131.583258899813, 128.989739746891, 132.749400435551, 134.17957380523, 125.990004741015, 133.605120249262, 132.976458215095, 135.973499195197, 136.405097463975, 134.428246233878, 139.067140134766, 131.847643263352, 132.373689155442, 133.353812969811, 138.058209664493, 130.718306752529, 136.784841600945, 133.065122941796, 134.185716615142, 129.213709884222, 127.965758654587, 133.627764367147, 132.837319593522, 136.442816245667, 135.733765399288, 135.883425543406, 124.049703577224, 130.469419855099, 128.911846450161, 126.449655537332, 134.251723177628, 130.657723765995, 131.636882333623, 131.891841110853, 133.994272289851, 129.207477323648, 130.090755594666, 132.014710935796, 125.941921388377, 128.159081969086, 130.390319187986, 132.25566227095, 128.773946488834, 135.792112072319, 127.862205660441, 127.923282543573, 123.266347564042, 131.105810880589, 133.216668392069, 136.288289533805, 127.970452491372, 135.474223894204, 128.718669133617, 127.166104657158, 127.675940273595, 129.293280942139, 136.030789598843, 125.266971693681, 130.438240506079, 127.354504355012, 129.714179905281, 125.805929855569, 135.90251739014, 129.523379410404, 131.058188499632, 134.963824965832, 127.740985667081, 127.685317523977, 132.235241225, 132.769517149064, 134.587084954411, 127.355432971461, 132.386061250577, 132.290335999783, 126.545881141768, 131.215018507316, 132.900012180325, 134.285695425671, 134.649630095105, 132.799004422826, 129.817052335912, 130.193863599864, 129.064386353029, 132.388894764599, 131.499946663795, 136.244880730747, 126.935846035362, 129.948944145564, 136.274985916966, 127.550954961638, 124.79918673724, 134.543787417375, 135.679606312289, 134.677696819946, 133.45250932295, 128.513254304597, 132.228735024331, 131.626188709709, 129.463680621481, 130.630890832389, 130.531478984262, 129.521537055748, 134.120139751471, 129.976292293764, 132.552810797206, 137.537788576319, 131.900272188405, 130.001570585819, 131.459625641621, 129.358552891784, 126.336551407842, 132.850717897502, 134.288584951773, 130.642023677005, 131.018504816064, 124.554240549334, 134.083641745767, 127.37632321239, 125.796427769015, 128.279332814901, 128.924583312548, 132.150893216952, 131.505713153268, 130.320398361876, 129.664758985095, 128.162303540491, 131.460877885592, 129.076903218421, 130.761638102622, 129.597480433519, 128.228893948189, 131.185236305611, 133.901860929182, 128.047788971097, 130.101949808424, 132.684221064209, 129.967896227566, 132.659095085947, 134.45530368192, 131.189659660744, 126.734263681341, 132.577241600442, 132.189426570165, 131.241521435763, 135.194558068291, 127.199460971165, 128.071264042645, 134.962439383912, 134.122467573365, 130.323452950463, 134.291215573571, 131.419709373265, 129.278985093563, 129.009371204901, 129.890271617221, 131.672154645745, 128.240763816246, 127.689345324294, 129.777505569047, 125.870207653524, 132.83217152618, 128.902178026899, 135.704245184906, 127.987817276917, 127.722866753309, 125.854048639605, 125.990471095731, 131.736975566653, 132.889945022274, 129.038440820247, 130.192532506647, 125.190573178123, 128.642871374338, 128.551959483959, 130.296440209504, 133.005599539608, 139.616232743165, 134.695229644747, 129.463878410301, 126.382821748262, 130.994264348635, 129.855221765785, 132.820866716346, 136.656402078254, 129.429384622048, 129.82736847897, 132.173112062551, 130.746513932251, 131.623024934615, 131.934740399703, 130.449894443892, 127.856632901599, 132.779151086781, 134.239513087233, 132.424450210908, 136.028102134344, 131.481258202825, 131.208660325992, 130.009141652857, 132.652840623173, 130.395998430858, 127.375189145796, 133.992563293783, 131.54111881105, 131.377896542791, 134.198313476152, 132.035641961153, 130.837594414081, 135.072993321228, 128.248845282909, 131.080169400806, 125.488957440582, 133.267516276285, 130.267772846848, 135.214663941658, 129.903750162667, 129.760754831361, 133.425811594555, 132.284240405596, 129.977468217522, 137.812713249761, 131.259760559385, 130.946619504271, 130.523765278807, 132.309736605466, 133.189398859338, 131.574641813207, 127.106936950332, 133.691335538879, 127.074317451451, 135.975575132449, 138.858516902554, 132.526708184956, 127.373651794096, 127.193713064643, 130.93218472218, 133.34151943758, 132.411348920478, 132.280613826525, 129.168660933727, 131.722366654777, 129.007488339705, 129.896093397735, 127.23764330962, 129.176679535805, 128.856264186389, 127.487787425611, 136.096158427965, 121.046194781646, 131.539412647559, 127.945210358931, 134.81801047821, 129.385372282493, 131.96346477849, 133.3670439248, 131.825093243835, 138.287535314677, 133.146187998041, 135.678656289218, 131.591369548853, 127.806964837187, 130.661046542723, 129.215010180548, 134.512898687369, 137.761484408655, 128.198626279332, 133.800726422166, 133.766683971987, 129.476756617166, 133.691279748042, 134.313774087114, 133.237563278276, 131.716522768213, 129.587930857726, 134.446265770251, 131.170782344918, 127.252231968311, 133.40491431134, 132.574886448694, 135.940225073168, 129.857670020224, 135.558103619882, 127.187991712504, 131.195897048528, 135.401606782244, 126.468231139347, 133.195353696071, 130.40064510397, 126.959816269584, 127.839719168242, 130.614057717121, 130.807582715617, 129.12793351016, 132.30053566119, 136.354102883758, 129.80885355945, 129.181217360631, 128.840428642605, 131.019927555884, 125.189886644824, 131.869238025551, 129.004409689429, 126.309759244262, 129.780585566779, 131.65252232088, 137.500667112204, 130.759262560354, 135.330650539845, 130.797692870396, 128.269234229649, 132.62020340604, 135.703232733662, 130.787662246877, 129.340697777198, 134.856927785254, 131.150148359099, 129.721703513723, 129.480603813138, 130.801899677792, 136.013444308246, 129.647732852753, 126.482195524345, 128.284390802063, 128.582609250147, 134.361464863355, 129.987728950704, 130.319632933518, 130.045165461146, 136.219237636514, 130.51961931216, 128.027082387396, 127.052145366863, 130.035857982227, 136.371687761447, 125.744546011621, 134.62501509126, 131.410639579937, 130.581832233482, 129.892960557334, 133.952354572462, 130.720942167355, 128.097387789079, 127.761867213816, 128.227375036642, 129.958845843599, 132.504712543299, 130.918731304989, 129.913656255405, 130.562872706438, 131.285114087488, 133.046697040263, 130.994835232567, 132.15758018564, 131.364976173818, 130.991981890453, 128.536027780445, 127.850505837088, 127.71556037089, 132.824739776684, 129.515876110998, 129.816633012937, 132.520503197743, 130.192015255966, 131.38131015234, 131.099233977529, 132.074906960318, 125.666007216742, 126.629109889724, 131.953972899919, 129.393363047057, 136.702531170515, 132.091006752675, 132.322744304535, 133.163424673124, 131.034219853068, 126.352380899322, 132.050545783507, 133.392100578593, 132.461982721128, 131.36036908178, 130.063437998648, 133.618595216729, 127.504772768971, 129.287657868644, 128.602212160709, 128.735252909355, 130.071925926401, 130.569201657736, 127.705494702271, 133.71869644358, 126.427859510979, 132.055494498557, 130.761171231333, 130.788183632221, 130.111276513871, 131.71087702156, 131.738988544465, 131.112292800283, 132.507489879652, 130.983777606706, 130.547604160139, 131.371805147528, 129.194508765451, 125.2140671864, 128.032634792196, 132.323473973928, 133.692409026378, 129.645852204102, 130.860381329352, 133.649947561979, 130.883677375694, 129.420416743059, 135.825201599616, 128.17285931913, 133.629377453365, 136.809012617683, 138.414160254001, 135.114976484253, 130.92738793166, 128.455843714347, 132.815863511112, 132.651917042009, 136.326512268506, 125.149999583246, 129.819855149037, 139.834554601489, 130.692194647066, 128.634374397538, 127.875023850489, 132.016523905469, 126.48568587651, 129.183208657053, 129.703165186056, 128.451659903491, 131.670960000529, 124.274391561709, 131.658144086978, 130.337946620009, 126.883355090437, 132.789819527167, 135.721304269392, 129.817465223926, 127.651640147108, 127.607723523454, 127.954623241606, 138.216581095493, 130.346281189834, 134.755433711073, 133.279926368756, 129.436676416822, 128.777230510116, 131.76619288049, 132.927758441735, 128.691751975973, 136.741501214551, 132.781379013366, 131.79219495526, 130.172312654822, 130.819331228501, 135.290618704198, 132.881995383286, 130.127019268172, 129.534563803913, 131.836030884563, 126.967434557872, 126.852119594769, 133.257928031953, 127.814403346119, 129.734884931816, 125.790481609889, 127.97719099933, 134.467052496447, 134.676465307436, 131.715107660358, 129.637942553206, 129.768157884638, 126.489541724266, 128.72185386376, 129.125623484217, 129.859649445417, 135.233459509502, 129.637232479632, 130.603182617014, 131.492649186041, 132.951128931485, 129.52432086573, 130.589050504733, 133.60449968286, 126.244599706381, 135.010609357097, 130.953569982307, 126.615022776082, 134.097302390363, 134.141909339023, 132.459779428538, 135.962220778379, 132.601688399921, 134.449959263271, 134.644459092033, 128.112872920859, 129.877147412801, 138.155854727393, 129.222921432322, 134.121824013732, 128.049872162224, 135.597027642523, 130.482049353633, 130.52097877768, 130.384104124078, 129.721709859797, 133.396387330385, 130.688664661823, 131.830553427719, 131.613186331648, 131.095027549893, 132.175392525254, 130.816951500204, 129.415494774399, 132.815020835874, 128.44664731293, 126.961755252274, 130.970682093771, 127.888473124791, 130.34366925434, 135.906602561197, 137.646048108854, 137.872311581879, 131.950948595995, 132.728748191448, 136.942640783656, 134.084343149094, 129.993851903399, 130.697376490262, 130.705789939365, 129.878671484097, 136.206551406045, 133.499633074279, 126.809691121604, 129.709649765836, 135.342310141253, 131.00277640141, 132.702322013437, 130.861614199195, 128.858783164035, 127.691157989885, 131.714081650414, 128.730130862316, 131.400220872403, 127.394068033346, 131.142708406923, 127.669592440836, 133.126259751829, 128.866913667614, 134.716376877267, 125.56340477099, 129.319365342784, 129.379012331607, 136.532236690996, 125.535489757518, 130.122190879271, 128.109610822572, 130.297163647237, 127.965141291175, 133.807534827642, 130.449689341495, 128.478553175116, 135.442868588239, 126.210198481946, 133.755093464094, 126.159781923533, 130.997561472939, 132.643938102768, 127.490466288713, 131.814454353625, 128.333172124859, 128.774821903636, 130.829626548696, 131.719737166181, 130.384831383043, 133.236919149497, 124.652748933867, 130.745130138749, 131.854713679152, 133.450945314584, 130.311894611167, 133.117720271947, 128.690110491118, 129.039283253106, 131.147346598261, 133.53982176805, 129.965623304528, 132.601250876119, 130.509525159046, 133.761585929052, 130.704516878555, 127.83861009691, 129.702146987235, 125.18031109476, 125.68039374273, 133.739950799998, 128.741423519062, 133.74216612588, 132.455407282734, 129.330762845682, 136.934448774924, 128.349159303721, 135.293525811355, 131.331462825096, 132.765960682976, 124.10028225107, 127.861449668965, 126.018284313327, 128.280911226572, 128.864704351171, 130.822473026586, 129.655026985667, 131.599457919584, 131.074568012631, 127.8622202704, 132.198360847638, 133.160792083055, 128.813167408203, 127.653189822139, 129.952010101182, 134.38920560675, 131.296708715094, 131.506078998085, 131.928437901206, 128.89316273377, 134.851082669319, 129.083811360255, 128.631386039539, 130.795438108216, 131.480680774688, 129.778499584479, 126.497843015154, 134.419420765576, 130.508187058184, 130.957305826371, 129.132678750716, 126.274723955379, 131.180025698821, 130.862413895269, 128.152909872734, 132.072790241808, 129.816007887379, 130.362811288089, 130.923801261293, 133.709657895542, 131.082498362506, 131.953833929447, 128.774507989334, 128.929656398743, 128.978294094806, 129.490982209784, 132.287971679437, 126.254013348203, 129.597914049651, 131.428290541898, 136.978408498026, 131.2077365007, 133.941417665004, 131.670823652465, 131.447838735204, 129.47856534548, 129.829664769845, 132.160916544756, 130.713474877509, 129.00048670994, 125.898512042998, 132.491434034565, 130.996155329509, 130.25485584995, 125.965978951412, 125.08844807649, 133.684573680979, 127.648042133221, 130.503064998054, 130.698031270875, 134.014373485113, 131.783839163948, 132.783722835092, 134.21390895068, 135.760398431545, 135.819334388154, 131.647452069371, 126.904602708278, 128.462709004062, 130.452194033866, 128.218612133118, 131.087946624988, 128.08515590546, 130.306582903847, 133.860555594134, 134.938828069219, 132.709496013319, 133.531265708443, 131.310716310236, 129.503281253791, 132.248513377551, 133.941107086707, 132.227902989482, 132.233870083247, 135.194961688401, 133.468658900951, 130.301355199088, 135.349505482611, 133.73590040973, 129.084436266857, 129.458450417907, 132.916305559937, 130.815368652957, 131.423789305216, 131.503529436694, 130.482089844814, 127.027360965911, 126.073350629807, 129.723566883533, 122.458543676347, 127.609603813905, 137.941444247291, 130.238641195619, 133.132276956236, 134.402160014977, 136.293445373413, 133.700197489036, 135.452145035354, 133.945967863075, 129.438559021265, 129.748704964568, 125.530501967392, 129.626455718875, 130.714483089567, 129.910339026023, 137.063303499869, 126.556448830835, 130.211551606227, 128.13731619446, 126.012683350434, 134.890045995081, 128.809394765943, 130.802406077858, 134.021205074744, 137.071394807879, 136.486198501007, 130.266155770904, 133.21095811967, 135.952307471713, 125.219346458158, 131.002079673983, 127.859914745666, 127.540805102737, 129.163202974765, 135.740612542256, 130.479408487211, 132.363051486292, 132.011443367353, 133.645926343388, 129.047006758373, 130.879157911791, 130.583342141573, 128.365405949341, 132.293362898575, 131.176700398147, 129.467234089314, 131.276663627017, 131.73786746591, 128.479555390963, 135.490373213568, 128.81667725397, 129.561403910094, 134.580202312966, 130.47339889858, 129.021149941487, 132.074015896734, 129.498751028535, 129.583026991216, 124.212855185787, 129.390282448747, 125.315835268114, 134.536343525135, 129.135766463137, 129.173098627587, 130.22090293445, 129.659896897328, 129.207621671472, 128.599025381902, 125.126829307845, 133.743461332524, 130.750850904552, 130.023836935105, 129.169971642603, 127.675170792423, 133.128214683559, 131.619895981845, 134.337354139601, 130.400596350161, 131.599670264815, 128.649194490626, 128.749798618636, 129.661093676181, 129.932761879982, 134.54998384672, 134.062835808268, 125.024788185782, 129.289072515912, 135.277975409998, 125.620643737908, 125.769793236074, 127.428130804658, 133.870690566193, 134.472000740843, 130.761103848265, 135.839639326546, 136.060940935808, 127.848920056159, 131.66921103087, 126.935647358325, 131.12394426998, 129.003802799934, 131.45649520897, 127.863465786307, 127.503363193403, 134.901627014189, 129.253712557393, 132.523384539494, 129.977080329515, 128.234243899664, 130.333821010668, 135.431255686719, 135.584294416349, 128.205772544418, 133.012161274532, 129.957096605728, 131.537231676346, 126.654392427083, 134.763561815505, 128.338036011942, 130.835347449819, 133.336335680963, 130.637778118431, 134.957250678801, 126.555523472738, 132.710184826884, 132.945741449428, 133.710959224122, 128.016356684401, 127.425682210132, 131.982690454657, 126.293116633744, 129.986715286808, 134.057520218262, 124.690514559012, 136.500895138458, 128.899569637989, 131.644732461963, 132.641397689392, 134.984026249052, 130.763477136146, 130.178100986102, 135.776301564162, 129.986821810063, 128.798537085232, 131.924779313716, 130.130170635789, 127.622993686383, 125.331676828371, 129.492647071384, 129.766389239198, 135.946244976611, 134.733551719296, 124.988026211749, 132.402871000949, 129.51861595999, 129.503702343204, 132.81222061322, 138.210052285754, 127.302979860502, 126.050814816058, 132.67616894115, 138.920744793458, 135.044272848823, 130.698256969809, 134.948023623657, 139.606889931718, 127.554106903752, 128.726706775292, 133.63190953439, 128.898161018883, 130.278279560517, 128.331034620893, 134.653204996267, 133.960968012577, 129.534777912454, 134.509775559616, 129.423574602901, 134.221541166127, 129.46526783788, 130.064081489261, 138.223547173669, 128.896171928449, 130.782002031227, 133.30448595672, 137.777610323486, 135.376933714363, 128.4715310831, 135.496102552707, 127.481598580024, 131.173309015907, 128.335289125387, 133.575113660747, 127.768645606803, 132.674117674311, 133.83278440246, 137.518484007867, 133.212043009154, 130.474741748709, 135.504259311255, 128.349136115532, 131.460574795724, 129.686964898125, 129.335097414194, 131.243491046577, 128.332503146726, 124.827545141149, 138.035683168919, 128.078882876851, 132.479314956989, 129.132663243254, 134.830717019085, 130.217891777405, 137.709418435479, 129.714050395406, 131.177132649977, 127.890281070811, 132.767084617828, 132.229805484218, 130.51962621216, 130.543039796533, 132.835482254717, 135.192665668527, 131.59442098066, 130.991271030618, 132.788380382321, 133.996755635495, 128.047005109427, 129.279771447223, 128.971814119094, 133.561190743491, 130.638138583158, 129.53309812327, 129.700462942007, 129.741024427897, 129.772011990721, 131.522081100568, 125.178246983358, 134.231761324553, 132.023274086744, 134.987795046857, 133.0991143384, 127.791242837855, 131.464093711981, 131.395613604291, 129.059927703868, 131.092011074303, 126.620476425147, 128.55492346163, 134.717761770743, 129.926749870718, 135.931462929352, 129.556185703523, 138.457660018427, 129.992297058426, 129.833324193122, 133.419637288865, 126.711843216418, 131.727269655777, 128.917104194362, 130.52182581798, 132.515420976526, 126.197596108843, 135.388549515225, 133.668515958907, 131.855789260444, 126.65454457513, 138.022183217779, 129.66831926181, 126.51945578055, 130.351927958382, 131.91257437604, 129.09627447335, 126.377690091733, 128.217321753389, 123.804708433069, 126.731666229728, 132.022346874968, 130.1677933398, 132.299374198262, 138.992145980295, 129.777389701557, 131.911035272793, 132.689031355822, 125.581294813767, 137.281030823087, 129.758134579795, 128.458398064443, 128.490772651961, 129.364170798955, 125.670669134835, 131.09194010165, 131.582878996074, 135.503974274371, 129.968574422352, 126.683379327499, 132.18900835823, 127.131387231377, 134.156838330311, 133.322621056245, 129.671856909994, 133.26751420968, 130.654730407285, 132.390620952695, 130.660205667381, 137.077883779796, 131.573713235656, 135.42219947039, 127.420361303881, 129.905026224442, 134.553938753093, 128.423096952638, 125.767636021385, 130.339777484265, 130.403061374465, 138.555867579394, 133.883742955217, 131.460171109383, 131.085999811141, 130.056242996248, 132.345747665346, 130.567453640184, 131.199097332545, 132.05245477969, 126.967158559704, 132.355024732869, 134.152411370846, 134.859779078138, 137.864568019528, 134.503802904526, 135.918846376159, 129.672409019686, 127.683532427109, 132.069999801708, 131.220730518183, 131.510597882807, 129.497240918659, 132.996605287675, 127.848771497059, 126.519431850482, 128.92612340597, 136.491904002719, 129.085365597936, 132.9516726628, 133.153495766909, 124.79951231255, 129.914958153472, 135.631278607972, 127.999904429948, 132.775071694089, 131.988557697112, 135.042083926638, 127.171931371544, 133.604945243863, 129.033755835786, 130.731479313604, 125.362772472563, 123.693632365948, 127.852950374816, 130.729235817867, 136.979293612234, 134.113924449168, 138.619997499785, 128.436709663867, 128.267096302818, 131.451509027298, 133.083892145801, 131.373250173615, 133.068233982293, 136.466758430692, 127.588889241765, 132.739324989896, 132.295189119347, 126.818111910813, 129.892764390989, 134.409316085377, 131.390059430735, 137.072788616855, 137.372100150247, 132.822715167315, 135.041692330968, 129.95744037341, 132.456989157146, 133.194137789791, 129.535976052922, 127.775868910353, 134.418635875152, 128.294362927959, 133.5817509588, 133.657558243152, 129.276519418112, 129.657718277595, 126.436915581155, 131.960896152715, 134.442076083091, 129.167234310962, 137.602864255435, 126.577560005543, 132.572124370424, 132.523058535615, 138.216515625226, 127.998803182005, 133.070813754235, 132.485215149732, 128.48102955275, 133.308832089462, 127.84238453822, 131.213410880801, 130.490478256203, 130.300472999002, 135.165975648177, 133.008005277446, 132.047943452035, 131.967341316904, 127.978434739299, 130.373644184787, 130.876345644303, 129.938702128926, 130.462501662864, 126.612655076091, 128.454905148202, 128.341681635365, 130.502864560985, 126.526987326032, 134.859514632389, 130.588428362911, 131.216084013528, 128.561859112081, 127.913122113205, 130.431474379487, 130.626726659385, 129.457837736974, 134.019844125954, 133.012507196263, 131.258896679244, 131.9101910515, 126.083600856061, 131.900028569624, 130.282304522103, 132.745575308523, 128.305709993893, 133.362649330122, 129.172660323864, 127.505498382105, 134.201220517976, 133.600258043462, 131.654560179299, 129.522852008237, 129.082170146752, 132.304242333037, 126.964644683624, 127.97734666312, 125.567975231784, 128.552670520813, 132.346476448458, 134.864656692626, 130.614207043434, 133.893091100008, 129.669423500374, 126.435242966619, 136.580978345854, 133.770618865173, 129.588009462059, 130.834088655686, 130.903476298551, 133.539901593266, 135.57188827715, 128.171396950638, 128.456707312556, 131.318761929401, 133.39020260323, 133.930448119692, 133.495536778996, 133.342163243091, 132.856815263952, 123.856252369213, 131.888930227927, 133.9836787038, 132.447937846277, 131.108433076161, 133.61944825414, 126.87795697844, 129.764369868788, 133.260283618895, 128.917529921213, 131.600823285978, 134.598838772242, 128.461185307502, 134.486126858009, 129.774756299975, 127.322063262744, 131.138865674529, 126.097332521971, 130.157354883796, 132.57311697646, 128.114974974614, 131.362878027087, 133.878771384095, 129.166178576275, 130.641756511443, 131.628821288494, 129.643005968919, 131.215537286432, 132.813003772701, 128.191670576172, 128.681418738049, 129.776883099446, 135.066913184094, 130.606218377852, 134.146592697354, 131.587896540645, 137.975185556205, 134.245613746185, 133.896794565585, 136.291132210987, 140.226731953879, 131.57066110981, 133.952431973012, 126.290880187672, 127.363766819587, 131.023671903566, 136.411515267963, 134.246795388876, 134.217812551623, 132.397532550084, 125.210205543712, 127.013350966229, 130.789115440319, 126.493019915675, 133.510386124553, 130.082924503101, 132.166115529863, 130.568734047151, 127.81023941362, 125.489668094724, 134.632911423544, 127.947608460228, 131.340127647854, 132.193097357086, 125.610453466762, 134.503363672375, 132.324635759327, 128.235875356829, 134.180755007562, 135.273269638958, 134.020618739731, 127.910323339476, 127.936838302273, 132.32617152728, 128.851933141561, 130.712735694079, 133.134036451012, 129.46724213869, 130.722079675078, 130.393688156405, 127.996416556071, 127.256055005054, 134.735282236613, 123.323182447919, 129.333818203661, 132.141563849679, 130.340992623162, 130.182754933841, 129.49329021261, 125.994835318136, 130.443911188606, 136.938163944849, 132.004641397326, 130.823426745495, 130.341172565852, 132.865725641617, 136.286949762243, 131.034430943515, 131.79784096735, 134.330692408455, 135.244160999629, 131.827008129601, 133.330922940988, 131.824682016729, 133.678633257464, 126.78022759641, 130.611666350187, 133.280856415689, 132.916713956901, 125.329624201253, 131.645363437294, 127.21649550697, 135.299854045681, 129.076209340519, 133.866745218364, 131.888765717784, 125.634948038842, 125.457955683354, 135.205995150573, 134.583961044301, 134.757666480235, 130.011484107463, 129.965206322232, 129.908986766562, 132.38242723723, 131.642765350616, 132.197440278594, 133.914689837822, 127.841666983501, 130.258481976996, 134.487562793711, 128.791218133498, 127.337628109646, 125.137460596789, 130.45333503152, 130.177026789259, 133.465358117542, 127.729143474412, 134.419168813758, 134.441065619026, 133.722137222081, 131.000062971094, 125.988919597782, 130.449242200623, 126.074662971352, 133.320777213036, 127.635959533796, 125.332331768029, 133.00793573156, 127.674869792955, 131.201904036383, 132.775965896611, 131.873081239196, 125.782445312226, 129.165081823228, 129.061377981953, 127.314850858137, 128.935257999132, 131.989021693767, 125.328690996112, 135.562463118649, 129.95528622768, 130.540952141171, 131.946377631537, 133.541810484001, 133.880210602116, 135.846562959611, 130.369239506999, 133.688703694493, 130.082182548579, 139.554665527389, 131.620543468681, 129.256232869086, 131.378158524779, 133.67272733006, 130.139078333131, 131.236312327792, 129.414453265356, 135.799449727128, 126.557919977518, 133.69515347415, 131.494100961384, 132.51088715998, 133.116032966231, 133.317358665471, 129.963662922642, 132.592835075714, 133.083647499651, 126.830189041096, 134.930878925454, 132.381503834672, 139.138791448305, 127.118448595508, 131.026630905299, 132.128378323344, 131.718918883898, 135.118037231438, 134.334793068796, 129.335437053171, 125.510892899119, 130.583821827932, 134.265431296157, 130.710585132864, 137.001382280297, 130.261069831444, 132.410189963719, 127.945724247647, 134.975597579222, 129.966402609124, 129.535502994051, 134.898070949693, 131.600106778441, 131.123722568763, 133.982948943813, 127.902680594711, 125.618685230357, 133.58275630319, 131.871794227735, 131.93456138564, 132.541272726223, 134.761320266457, 132.347396958102, 129.76672345983, 127.895977410618, 129.068757563759, 130.61799391711, 134.846155554103, 129.362154715249, 130.391372887027, 136.459682784748, 129.428237724395, 133.76072929382, 129.737602174272, 130.904673314068, 131.489014436749, 125.571666130118, 127.197658662602, 131.593534796079, 129.848518894184, 132.809405286311, 128.92567903274, 131.508487305273, 132.862769009922, 135.428468403238, 128.139216080638, 130.733674726387, 135.137272770518, 129.872781857168, 127.324279857917, 127.720380800488, 135.969410116197, 131.44418057076, 129.180122773803, 125.844148856667, 127.521759191396, 132.695749430814, 131.873990505188, 125.655550879194, 129.729298842098, 136.318632858813, 126.60091908599, 130.124099938388, 132.873858016959, 127.799339550071, 128.366880510546, 132.37756451886, 128.989711157155, 128.090586940777, 131.490508282714, 131.214325322713, 133.755515829676, 131.687348338697, 132.904144695102, 129.553592617253, 131.983714108476, 137.69923335839, 132.832586363211, 134.918690807978, 127.773751815697, 129.781830251756, 135.406155263094, 125.999706902405, 130.31039640587, 134.242885460831, 128.819832912539, 123.490242060134, 129.473080982295, 128.929458604793, 129.151790604415, 127.238134724581, 129.478814156652, 132.688123260906, 129.260979889762, 126.663152512719, 130.434849526199, 134.737331192186, 124.513199186508, 131.83991518964, 130.507771132262, 133.3890158614, 126.299935486677, 125.539571750254, 130.721508257909, 132.244607219209, 131.926001294148, 125.47350978247, 135.893947318307, 130.653368628898, 135.759037415284, 132.91707020875, 128.596678713825, 129.577885533281, 128.156782033464, 133.130060914909, 135.82837351944, 134.795088209077, 131.844697683396, 122.549805728995, 132.533025503685, 131.656932358399, 135.075107747198, 131.859298803551, 131.879788499216, 130.606771827508, 134.609997937355, 126.111753233131, 130.091360737689, 129.834502708087, 131.070577889753, 131.05323038913, 136.333191147661, 128.424007654454, 131.121411163719, 131.345633472221, 130.014178263654, 130.776377576288, 129.905394216222, 136.786581410184, 129.124559077556, 134.993121970422, 135.965343019534, 126.235859853516, 129.306756152454, 129.120736188588, 126.401571487394, 132.345228103714, 131.570922151722, 130.859058161636, 132.414666950381, 129.440003315514, 138.91318737616, 133.392191683795, 130.530121143884, 132.802336896014, 130.135883833991, 123.247861387739, 128.812414363729, 131.967375136377, 134.525671216414, 133.474624222484, 132.765906082652, 132.032349199306, 127.680143204452, 130.844580494325, 127.773019718647, 136.241445396938, 130.166000731752, 132.146948617805, 136.247347467539, 129.681579707435, 131.272343911416, 130.700860311262, 128.471251873112, 128.659042171927, 132.041934421564, 133.581786754912, 134.923182595683, 129.591994192023, 130.068066830724, 133.527634546843, 131.518211616609, 127.065789594547, 134.123503198095, 131.322186167726, 130.138367867421, 131.046186340464, 133.532059269796, 138.282030793981, 132.453363990862, 129.398455090902, 131.178316461628, 126.580350999953, 131.432429663766, 135.134885645211, 134.549457624292, 132.259202923178, 133.947585331244, 133.933576712501, 136.610745287229, 129.013473404829, 128.28737539098, 130.959875421181, 132.688905156197, 129.496873326174, 135.0450595679, 131.046217949618, 130.793209268864, 131.601675016003, 129.910826856331, 133.755979402415, 124.443636738549, 132.293167889759, 127.684240098476, 131.667396713282, 130.891133592741, 129.983083109807, 130.95803092745, 136.100433220648, 134.184182486534, 133.47758362591, 130.710967129238, 128.110566894952, 132.50326888619, 124.048148485743, 135.657526244025, 134.262196584074, 130.218481755876, 123.972903010651, 136.482710504107, 130.869847989762, 128.999020820852, 138.46064620863, 121.50936000307, 128.655772007543, 134.680047371338, 133.073335656265, 127.875600158839, 129.619649172104, 131.491985182895, 133.235945959808, 122.91876367717, 128.846023125994, 131.307287470998, 133.014567052615, 134.059325642126, 132.884644658868, 130.851904752084, 129.018549999279, 129.344065583368, 129.71903756564, 132.094267336494, 132.731275310228, 123.863539809186, 135.071295956233, 132.746294904204, 131.755297936461, 127.823013608092, 126.594100668636, 130.50902564002, 135.722142028939, 132.304039144195, 135.450950735887, 133.567764438077, 130.009728445854, 133.171631315289, 133.316231485192, 129.880740227422, 130.786013226765, 133.271619968696, 133.420831609196, 137.564392173825, 132.476151998269, 129.435168386204, 132.895938024517, 130.288565928506, 131.288354028849, 131.565235259505, 135.637877340084, 132.401918238325, 128.763148371175, 134.368769301612, 129.605346088695, 131.449364352432, 128.181282215072, 130.933437690713, 126.997808623483, 125.511209393074, 133.561646609448, 133.724485513717, 132.25020046697, 131.919289309518, 128.788277276912, 128.114172150587, 129.736808811211, 129.901187200461, 136.957419041846, 127.470375937826, 129.529591384207, 133.255970077223, 126.09257233252, 130.6642293607, 128.521202237916, 128.350400881589, 129.235176763096, 126.556644504909, 130.926672351117, 133.597905835632, 130.416372382577, 135.118097742368, 133.823307842619, 131.989927867446, 134.35639849828, 131.110962852588, 132.020981747849, 129.555456879184, 133.12864284695, 130.164896233919, 130.375543631675, 134.989201229807, 133.678052270778, 127.394324968046],[667.656290608896, 669.393279908253, 674.870267896952, 666.985575960709, 674.528030379383, 672.800000369811, 673.435574383275, 675.930024594465, 676.448844427099, 665.356512100242, 669.618968668626, 673.893451458064, 673.775215398491, 672.668273094083, 675.336536370908, 673.420571949661, 675.732186987472, 669.160380889667, 672.651364036448, 672.796782140053, 679.169933063726, 669.378130191964, 671.712206637792, 670.02284055487, 669.403808462976, 670.179001000941, 669.437636050123, 670.606908036352, 669.943862256887, 665.24902986305, 672.462751890531, 673.816591756995, 673.863261985757, 666.04629562573, 671.438522465371, 673.54930765026, 668.839021306493, 672.619109322976, 673.544711870008, 675.40172527577, 670.929931628187, 669.432415601539, 671.333144543863, 672.25085239992, 673.578611464829, 671.771750300675, 670.446149026529, 672.560653162779, 676.448710741875, 666.607121918492, 675.277337753369, 670.275050493969, 673.322302773827, 670.460990842306, 673.75711044075, 671.931601381177, 670.843101745176, 672.068897720584, 670.208468379716, 671.493136687022, 672.786251856561, 668.819194781999, 668.967936872087, 675.866534322921, 671.49280905069, 671.025020657359, 669.224714193195, 673.306002288832, 674.313384027951, 674.81825451038, 671.104991734762, 674.727713938216, 671.46557323273, 670.480479566943, 673.12558809001, 667.482764527654, 673.088281308648, 671.938566994307, 670.719020518919, 667.303340099549, 669.10168231197, 675.622464278935, 672.834184906896, 675.847299634311, 668.538902925004, 669.801222345781, 676.415736325007, 674.079736153676, 677.941930228092, 671.68367479374, 670.923309439225, 669.602105931458, 672.43069063844, 674.286695849136, 677.373442607304, 672.178941217876, 674.844477924572, 673.398708872982, 669.062288456945, 668.60636834029, 671.820981191387, 671.937328661883, 673.712279983697, 668.472443145695, 677.365476896717, 673.177305159031, 669.203171188981, 667.998900374244, 671.910007834581, 676.327944315577, 670.240305253091, 673.209154379746, 678.246472516611, 673.749966948799, 669.391098655023, 670.367646651089, 672.236446430578, 675.203854741444, 672.822638131495, 671.053419690814, 670.198771435355, 675.453194721294, 669.884315295353, 675.840981628498, 668.921587616317, 674.645385404326, 676.25535859797, 673.734205476324, 667.313210463236, 668.477009794083, 674.414452379765, 671.743074988874, 666.862872716715, 670.708162875236, 677.872826334787, 666.851836688127, 672.868392528698, 678.738533004876, 665.778780062399, 673.076254627287, 674.749570486873, 671.847884037169, 670.372879443591, 670.794963342081, 672.347963168953, 677.597887112487, 672.561472099725, 670.735906952912, 672.431266611515, 673.632518102893, 669.748264629477, 674.309579233223, 671.36293204187, 671.786266483186, 670.83750328021, 670.968490093618, 674.715025630844, 665.875314130169, 672.59188735672, 670.5802004708, 668.139866122709, 672.658978940504, 679.120329285258, 672.572349682705, 674.218265689523, 674.109200745767, 673.79974743538, 674.669960450426, 665.95186736847, 675.846061912674, 668.50013238933, 670.541606953571, 673.737637717741, 674.513746811987, 669.395393112665, 675.219146346528, 669.668833516184, 672.632441237838, 671.571617233895, 672.718617450622, 675.638980428941, 678.120679714016, 669.211379978805, 673.907219396289, 673.977436638103, 675.978587545569, 669.833135455125, 671.795963533469, 670.9212901108, 670.143461416282, 671.685085611674, 666.716720661772, 670.070386755793, 673.249358789018, 672.21631990842, 676.285574436268, 669.556879475225, 674.612445245532, 671.808127120552, 675.625679207129, 675.261098395227, 680.215764928231, 672.281808056501, 666.772207274554, 671.695282357324, 668.462651143945, 669.363079210686, 670.299686496102, 670.271479609275, 674.072460162783, 675.041348130461, 676.368168321943, 668.433440087348, 673.681100594445, 672.740734069382, 670.95805161636, 669.988903220249, 671.469606191541, 671.984226719023, 670.792051139893, 671.040520169487, 667.730687279098, 671.764361344317, 670.951979016147, 672.418456588781, 670.440578346244, 669.837558118303, 671.059645291338, 675.885057365817, 672.911753085734, 675.404453019986, 672.314692087952, 667.14158928588, 666.881979878279, 667.492296495113, 674.807247282968, 670.719803715952, 672.451906883708, 674.534287382151, 669.731880144394, 667.226353130367, 671.69108325197, 678.008021440558, 667.57316361027, 671.414311337584, 670.281332306422, 671.169193939948, 673.930993009561, 672.130449046593, 674.592731778547, 675.834380623341, 679.201598723649, 664.398559558296, 669.485316758138, 671.246171237917, 666.986981239126, 669.474483736901, 669.192491382536, 670.943649489815, 673.83583809065, 674.985282094217, 675.217745473755, 670.681983737531, 673.399671456526, 671.018753362411, 674.670103906461, 672.571542207762, 669.063695054173, 671.94264109997, 672.699238022515, 670.825558168226, 666.56838713178, 668.875462052656, 675.009503193307, 674.492426701598, 672.700288844057, 673.472437857925, 673.684777646174, 670.188801344643, 673.096126889256, 672.775996784405, 669.047139973968, 676.107973263755, 674.536283839886, 671.566920407542, 668.045835898243, 669.514096230758, 676.029949708803, 672.16676120239, 673.543636586349, 673.406114996493, 670.253086879583, 672.249946326972, 674.017901255213, 670.591648343673, 673.117804029437, 673.24710510627, 672.96732903013, 678.167668769211, 670.853794659054, 669.194425097406, 675.10083960385, 669.635563034109, 672.334250913204, 670.431499815687, 670.846409690222, 668.014795890678, 671.566372880957, 671.843602095049, 671.717856883678, 673.624904616762, 672.516667394821, 670.540184812078, 675.282216555731, 674.475274860743, 678.800595518926, 668.989343090882, 673.104305646254, 668.430240961665, 673.228989683587, 672.211275253339, 672.492345457947, 670.216005251509, 673.361974113053, 666.038956837531, 667.056095374049, 669.673704363475, 673.949511242588, 677.598073650534, 674.179744119515, 667.947751758482, 672.846953070917, 674.814662268604, 671.482091039302, 669.770336953613, 671.973191516264, 672.568039390276, 672.23894926655, 674.351861416398, 671.533397074524, 674.207878737842, 673.318176175857, 672.808678394828, 669.258211192553, 673.874210557796, 671.987507191468, 672.981954437667, 667.906131883177, 680.019873113792, 678.80971125494, 674.115056889031, 671.930610949714, 675.534166186435, 666.975834248347, 674.079854912281, 672.887742884826, 671.582755054276, 674.062946104487, 672.192393507105, 671.113423764209, 671.715412721882, 666.799971964176, 672.4318509917, 674.454442938711, 673.595344656867, 669.397451973088, 676.667645269924, 671.746889425852, 672.333329194505, 673.212616091154, 676.982397057553, 666.781426874871, 676.525353795505, 672.136140617578, 672.900387254321, 673.696789091228, 666.308313556584, 668.698675793101, 669.613309352949, 672.918713997951, 674.192075292956, 670.293508781718, 670.904049935257, 670.86204381658, 673.021296181324, 670.370015036251, 670.240483601833, 670.478814794276, 672.318414202557, 665.889525636524, 673.629529829621, 667.538210667052, 672.671159057699, 671.035997211267, 672.549803393549, 675.500034575112, 676.522933780632, 672.47958997081, 672.921294284026, 675.508401604084, 670.937720271899, 675.320780036962, 670.640695651914, 675.021629938432, 674.871690261545, 675.408483517723, 671.607331035601, 667.88354273982, 674.002056580089, 672.412224638729, 674.633170050993, 678.720872415346, 673.680024558144, 670.768369595242, 668.940012928896, 672.276328543158, 675.065466239159, 671.963340112241, 674.45696653137, 672.339304312442, 666.913847849018, 665.673286234597, 674.773663347263, 668.86541331014, 674.067465310186, 673.059415787279, 673.475156281329, 670.901609917595, 668.766736940611, 669.948163320621, 669.528011608354, 670.774608917913, 674.44506017923, 671.595543089435, 673.363445675704, 672.185560824754, 671.938433269502, 672.098097484498, 669.019785363578, 674.847962146137, 670.654670019644, 674.570230016681, 677.526564198931, 673.844523624302, 669.580202995047, 673.589420618048, 673.80810534304, 668.707781993848, 673.495875073881, 668.510946888066, 671.494238345329, 670.583399947049, 671.875979412462, 674.822340662106, 671.257868273973, 672.888977577166, 674.979771871502, 672.503806608763, 668.289300851074, 667.21266136477, 672.011649327819, 671.026935211955, 672.520177227642, 670.669147090988, 672.757982257835, 674.048186148631, 667.51619112264, 673.655591788936, 661.751958167885, 672.657037378324, 664.728991416453, 669.614679234994, 674.11583312566, 669.266659340273, 669.445350908468, 668.923181929196, 667.761470547247, 670.485026492884, 664.818135909625, 675.347557485301, 667.637046735182, 668.59095203113, 669.199459163322, 668.92086444468, 671.407478006009, 671.237710355481, 674.51563601876, 678.587579982355, 675.64415032436, 673.611851803785, 675.219615191601, 673.884626708955, 670.346341869811, 668.65933061277, 673.685868069375, 671.559172751986, 671.083006932242, 668.49766667516, 668.808944719147, 663.698047280083, 671.513153102369, 676.147259994317, 672.769222171045, 674.932656254549, 674.756531475592, 669.059363559436, 669.42915492783, 673.071496221222, 671.790692121524, 680.158126426579, 673.18418011793, 673.503746575444, 671.063373821964, 674.926702558159, 675.791038263586, 670.201800796614, 675.412770924402, 670.016029555608, 674.553758955061, 673.743068278342, 675.801713423303, 669.536313941492, 667.356402226909, 670.283685956427, 671.662854835482, 668.287636648993, 668.565377570283, 669.912522432206, 673.880902680766, 675.626834745373, 671.109444420493, 670.349845375835, 673.197492287494, 673.397639828469, 669.029869028966, 672.381496861053, 666.206512335402, 672.493902269818, 668.064385564159, 669.120681301356, 670.911408812505, 672.189213470261, 675.267875653963, 673.592697010836, 670.796443760836, 676.570748741618, 672.089153194794, 670.732193317445, 675.494088048312, 670.831776297174, 671.988075466262, 673.375044007577, 669.143948154226, 672.623434656792, 670.91890614008, 670.910876593384, 671.165889409344, 668.540855661584, 670.610082749643, 668.712049453487, 676.40074345271, 677.394372417394, 672.921883912549, 673.850740912338, 670.806472969953, 673.724960804904, 667.923422928287, 671.668979517712, 669.360968621148, 672.962627192536, 667.078839047511, 669.860856873343, 667.713832423726, 673.587854078611, 675.132340812665, 671.282062621051, 671.826229961959, 666.180913587579, 672.8533317151, 675.423498699065, 671.197537687586, 670.443413807168, 676.277857674215, 671.920170459573, 675.471358680988, 676.9397577954, 670.84518172841, 672.944950941904, 671.085704001474, 668.443647680451, 670.201996362509, 668.517796521708, 670.45469303686, 676.612492259335, 672.979085985448, 672.407948900752, 672.867507288072, 674.29192339261, 672.122640286921, 672.21876246474, 670.482152294521, 672.180588887702, 670.316650682727, 668.705784473749, 674.368541833334, 673.178065138753, 673.222730271844, 672.588866165183, 674.341489207166, 669.170616527222, 670.242505456974, 665.460521934944, 669.697231035683, 672.750177450384, 668.170218717094, 674.792080396631, 674.006692693833, 677.036667636202, 666.128867238669, 670.405149311141, 670.679068587814, 672.08355271221, 670.387399689274, 666.991143419669, 672.571653830427, 671.316469374605, 672.696503943039, 673.293257056131, 669.563727084777, 673.587095839358, 673.010542688264, 668.427636962495, 665.590107428055, 675.765466843118, 672.20773537015, 671.736202444825, 669.616209181015, 669.72392530505, 675.178436269765, 674.247978244866, 670.883819271913, 671.991095465279, 673.86260091374, 670.77225463777, 672.315840592687, 671.367150047856, 674.168603529829, 670.777552517465, 670.125843640448, 678.852335416493, 675.242651514617, 673.875252589839, 670.370594661148, 669.340128364987, 669.242184435734, 665.437348613632, 670.027329382179, 670.150325950559, 672.227438653512, 672.123463043372, 677.713073234659, 671.611764932115, 670.169865398583, 670.248396000185, 673.402526972103, 674.617177749407, 670.470678982853, 672.364274461477, 669.393792567883, 675.032072520061, 672.761406761189, 668.571438472352, 671.369869156475, 681.902353365924, 672.11435426367, 674.72537760376, 671.618262429312, 673.937604392523, 669.042716579229, 669.145114778634, 668.876353194642, 673.123298150657, 672.807060796465, 672.17964895443, 669.081933583618, 669.656386821905, 672.356346799378, 674.044474650952, 669.78662887671, 674.957864280542, 671.00150186085, 676.455423405623, 673.96377992935, 669.013107206495, 674.316107780715, 675.987931275365, 667.291524446304, 675.763223301625, 670.655847074744, 674.315586846489, 676.711347335494, 669.543230163192, 670.237765161187, 669.790279708595, 672.217038279792, 677.048635840249, 670.603982121531, 668.278212738851, 675.654588993047, 674.278002422445, 668.734993057723, 666.8554579337, 676.858123672116, 676.89815145609, 672.355734886387, 671.004852030533, 677.410486708829, 676.43797713959, 667.276913569993, 682.049552912666, 673.305970625742, 674.91462482101, 668.561923978975, 676.735778514986, 667.79488937962, 671.402013216213, 674.513096381402, 675.743920193678, 668.68175764849, 672.048614427638, 674.913373224111, 674.177883077662, 674.522983488859, 666.278646124632, 671.481761143191, 667.656113130412, 664.995845781764, 674.040010020712, 671.811976188546, 674.293544192914, 672.489886322632, 673.714566012175, 670.599399468184, 669.134541693165, 670.321072828304, 671.124002556837, 675.414011443478, 664.601163938123, 671.07124667907, 671.902476206436, 671.17693498002, 676.039269172, 671.089222543297, 674.639181148865, 666.038536514361, 680.370592335109, 672.661346724805, 674.495917969302, 670.00772631234, 670.536912551605, 678.695275774138, 671.991015365295, 674.691520489163, 669.045413861925, 671.478396936385, 670.319086880115, 670.315016654132, 674.450188132791, 670.099100484949, 675.611162376984, 670.705415142845, 675.860431189496, 674.265333452777, 678.872362432282, 678.257833020013, 672.873269262346, 674.105729578588, 672.572775387259, 673.851403263481, 670.302509474527, 672.643631568918, 671.08286625571, 673.172567156167, 667.702117020424, 674.280184747722, 673.233150815309, 665.320472542766, 674.317200709291, 672.36337729942, 668.578692295668, 670.685981496219, 675.550685320924, 670.029827511258, 673.729089224361, 671.478946867446, 675.703044812978, 673.773808531845, 670.539712302942, 674.059397725834, 670.017967246356, 671.389032192872, 674.922822676423, 679.308652602501, 669.538003143314, 672.304052065967, 669.220864260477, 667.395207644502, 673.473227586553, 674.164693495371, 665.783455486065, 673.092783691467, 672.958192917092, 666.008527465174, 675.059356826647, 673.982464408414, 668.281968190904, 667.844754917148, 673.783940961105, 670.936655009032, 671.117744906504, 674.40047042841, 674.028846560917, 672.299465389696, 675.807854850638, 670.845491056624, 676.079802416023, 669.845543631888, 668.841996202707, 674.361741278602, 667.316456510342, 670.578741996543, 671.574232021709, 668.257171184471, 667.953784227121, 671.535387620768, 671.06311192639, 667.063899431245, 678.998101307651, 669.922254756615, 673.737905852368, 671.396273251374, 670.367288638247, 673.755347510917, 673.19362304318, 673.658094816864, 666.377576456472, 673.85666874269, 669.348535186607, 671.165441916873, 674.846965032355, 667.760846842853, 673.785229130501, 671.960780592416, 670.978439746641, 674.393799380166, 673.573635212398, 674.758353490278, 674.800680512937, 669.686776888403, 672.041499933905, 676.556322210669, 673.029427238247, 667.814673950372, 673.209702442618, 674.857203446296, 670.789014919403, 671.815156539423, 674.571150535568, 671.429801536665, 671.400729020205, 674.82552609742, 671.013055250789, 674.946166844629, 673.034845590641, 671.368695960039, 668.894497653132, 667.594742431459, 676.00912689698, 676.072615770493, 671.62604201583, 672.112840222426, 674.988973972443, 672.261079348204, 668.22179779768, 669.242989309128, 668.448222091492, 675.434598098555, 671.201785211024, 671.182004446818, 675.758807646075, 672.847863067665, 673.919106719817, 669.930042239252, 671.141266624358, 668.020042516031, 669.385558164644, 671.567116621583, 674.124917215787, 667.84614501675, 670.101851207582, 674.332989370566, 665.78722460332, 674.600001193961, 676.061289747183, 672.344650119625, 671.762435601987, 678.429888463232, 673.282515247752, 672.127395056185, 670.63665005365, 665.616018555396, 669.012265513135, 671.287909170562, 672.032451036171, 669.402362857841, 671.00463566883, 671.590931627897, 673.028688132096, 672.382531100347, 672.981236750742, 668.593887789649, 671.055166923984, 666.284263372618, 669.570336490578, 670.250972249714, 672.319332322706, 672.224314954983, 673.165932500552, 679.333094518939, 666.065595935618, 666.662070264047, 678.75837606474, 673.240351174236, 673.451270958893, 679.296197080834, 676.836012358867, 671.72713064669, 679.106749527837, 667.788367488743, 672.617235558803, 671.253226201179, 668.767662991036, 676.695293534612, 671.230586296391, 669.738399720918, 673.404977317835, 673.249312160264, 669.718809920475, 672.451479677212, 675.047957168551, 671.965481445597, 669.124351327665, 669.511848066666, 677.193337943965, 673.896203432027, 671.717450180037, 676.150302818795, 668.690031081886, 677.959256198231, 674.254922994506, 672.115917998082, 672.062770729266, 670.284988378461, 675.120347959356, 677.732002744541, 670.584779711828, 671.122124802901, 675.560250075522, 672.836608943102, 672.060442825258, 676.794361475874, 675.712875974429, 666.72553460704, 671.321745033536, 673.151865354074, 673.009100845639, 670.396012990315, 670.838807248784, 676.170041575306, 672.370114092966, 675.091095593478, 674.404243949985, 673.615180997917, 668.347917647945, 670.929932812102, 671.327861429082, 675.380970678627, 678.193160249548, 674.380416629853, 675.700425226621, 671.607339302619, 669.059135746775, 671.309633522472, 673.985814427593, 669.34085502897, 671.65055550291, 679.33275111541, 671.710441686145, 671.972164367398, 669.571566612456, 669.690064638348, 677.493274394668, 679.469478568386, 677.775442022228, 677.173389263804, 674.485074648257, 671.869538870563, 669.748215791863, 667.550777721214, 671.984127933851, 667.175432189929, 669.242133276986, 664.749368534262, 669.586592957252, 674.22602473998, 672.686276113134, 676.515968280148, 673.433304507726, 674.5474506407, 671.713466473221, 676.81755033447, 667.857134261512, 675.54605087852, 673.549187561166, 675.821036374403, 675.123263588056, 670.918462707548, 671.400172745648, 670.519409941503, 673.667418454911, 670.170358140675, 669.53932452372, 677.510060070682, 667.594216042221, 666.350435661286, 670.120594692625, 674.113507775191, 671.975403333208, 674.704081480488, 674.120633061578, 669.020534210855, 666.001590225381, 672.822589865919, 669.1465541928, 667.056226921187, 671.127611172821, 671.553930695476, 673.013213000674, 671.409333566071, 669.657794263658, 672.803922244201, 669.124184239143, 674.816892004042, 669.186581971409, 670.214330944066, 665.294634674988, 671.034571871286, 670.811415346531, 672.356486120959, 669.727948901268, 673.405419530809, 672.033286517907, 672.925712249703, 679.065954103972, 671.929925221477, 673.917324917311, 678.889795142855, 665.028130429243, 674.654482668858, 666.811352817239, 676.180193151205, 672.059425573687, 677.378258306695, 674.116706974192, 669.635049466536, 668.927504849094, 672.088633826108, 667.003538525127, 669.140197883659, 667.544119303953, 674.732748131348, 670.824693938784, 673.556604420463, 672.601191911524, 667.373474784722, 677.480903524834, 677.855074554486, 672.07709320663, 671.54148743701, 670.987103334745, 668.390235094106, 667.567002610409, 668.336571201168, 674.50463618635, 667.689544723635, 667.81705108496, 670.912199056948, 667.586668550349, 672.002981552156, 674.051497805277, 667.806686262003, 675.4025751874, 672.974935772762, 672.256569431938, 672.222291521482, 671.710456646463, 673.637898773368, 673.815384477432, 673.548699219355, 673.503158951923, 670.016786912632, 676.710814765525, 677.152434146899, 671.797669439069, 667.927017559355, 672.207995669262, 671.083472354372, 672.208735255045, 673.588495848596, 675.733694911261, 680.849961219669, 669.256063848102, 668.074853745394, 669.022366606162, 675.488081368194, 670.431991907524, 673.906529393828, 672.029911207367, 673.578766257973, 669.639270280108, 671.865161188434, 681.983612197765, 668.234188391287, 677.240471230099, 672.560681949943, 673.127760730366, 665.53863015733, 672.853667181856, 672.084579877038, 669.912737387048, 669.717558391622, 673.915103969888, 672.254921127342, 664.382718798384, 673.241557697871, 666.528468473405, 675.094348921363, 673.51120866265, 666.612795179878, 672.235430642941, 670.834483078756, 675.490650572156, 669.217288938284, 669.166725661437, 672.357239604544, 675.34613771748, 671.450430021644, 670.573278327275, 676.010767965584, 674.278300811654, 680.31614662532, 673.886838398519, 669.745649590088, 676.423664009149, 671.903883328246, 676.125439603273, 670.738293776706, 673.262905870401, 673.773546128399, 669.113391552336, 669.639408492249, 672.003158761484, 667.851454236151, 674.082692484077, 673.754796587973, 672.221916071609, 675.230112317958, 675.590131802374, 676.506677667922, 670.520913891828, 668.058266246763, 667.418589403474, 673.170362542347, 673.5248138263, 670.58152351685, 673.537300954891, 672.592272770605, 669.297235306129, 673.662055554499, 673.705955684491, 675.792811508308, 675.925072862857, 672.651281233425, 671.65960548058, 670.573985922287, 672.041101422419, 671.481485250404, 671.076484824417, 670.835078154334, 675.892432782496, 669.72931640823, 673.97209148395, 667.935960106761, 673.541452593291, 677.846214539826, 668.494025127122, 674.98097629289, 671.715476474597, 672.503803175757, 672.992811073143, 675.052245780204, 671.345758038016, 676.305086746883, 677.921874524563, 673.628911318069, 668.74519432001, 671.909394469858, 673.352877670155, 668.379600089249, 669.404145889776, 674.294738091494, 671.524007552671, 674.147108223822, 674.682817999908, 673.444222435637, 666.818566366035, 668.341843860672, 669.826167611965, 675.424335591128, 672.959496846589, 676.368663435274, 671.662006277194, 674.125606758362, 670.743741566894, 672.931080360331, 666.298631749197, 671.977537094596, 672.060693684258, 667.34828569545, 672.083700765822, 675.112562631286, 674.010266083517, 671.67742328889, 671.227826589396, 671.040017844974, 673.288916887199, 667.526432877307, 668.852645682126, 668.73190936249, 670.632538582698, 669.277387867026, 675.634772390739, 672.557920791755, 667.742657477991, 675.25813160704, 673.147993195921, 668.946143203453, 664.244603382625, 672.674700584057, 670.699766950125, 672.105329495967, 676.705424240663, 680.538144392761, 669.129290202266, 667.699687192872, 674.548710766293, 670.125040422993, 674.794282964051, 668.781525430496, 672.362112531393, 668.709091971982, 671.37860008476, 673.75299123522, 671.983140675657, 671.335850637721, 669.722157405541, 670.618801012072, 670.735240980704, 672.445164229253, 674.675852091534, 673.290345416956, 668.778791000391, 671.22056920795, 672.698665586967, 667.762160532874, 675.407355038667, 674.712028615497, 670.046939937908, 671.875111972592, 671.949026812593, 674.318752125003, 670.964215356071, 676.171846496797, 669.636183200826, 678.037775005126, 666.087940830375, 667.862935575855, 673.192456151328, 674.643383866825, 670.097624244659, 665.497897700535, 664.148108529775, 669.375496527125, 674.273619628146, 672.59887005599, 673.379654556896, 672.233729883625, 667.393101979699, 672.222876265812, 674.656580197742, 675.049741460122, 673.486733758339, 674.411569383849, 677.55069188668, 674.496315399587, 672.850649373268, 675.435479104034, 673.303994682082, 664.072219737997, 674.153392290972, 673.028618087818, 673.899016316423, 675.876889680954, 672.954980050983, 667.987065558833, 670.451567192275, 668.694309485504, 671.917532649299, 676.999607765213, 671.157617585855, 674.089999461137, 675.806830767501, 668.214120420231, 675.122349976514, 674.203048743389, 673.342606822918, 674.842256986923, 670.33675202199, 671.9385985132, 668.961763663091, 675.403625282925, 671.71171630909, 672.18448438003, 666.498966892091, 670.497542128128, 666.88614173108, 667.435039867039, 670.706394878806, 674.36362934577, 671.638911806663, 675.907164098312, 667.934525214804, 674.808714664324, 671.53172360452, 664.260143392602, 672.380753145318, 670.688362742694, 673.014624917604, 667.432675288444, 676.699854410836, 671.040152097539, 670.278378399368, 675.238630576261, 672.107206383523, 666.999518721311, 671.685252734206, 670.847144662081, 668.434073428783, 667.479969843814, 670.527376742236, 667.778484683885, 674.838571533513, 673.556560488547, 671.351126788012, 668.70786993545, 673.416121721702, 674.523239726549, 673.599418039057, 673.390787006544, 671.360984025749, 674.575915532086, 673.433831229415, 676.71614339021, 670.713683928877, 679.093875647022, 672.018226803503, 671.194208516665, 672.336698241654, 667.810447112127, 670.525928717092, 673.970022944057, 669.582710714573, 668.990286681057, 672.947778306573, 667.64528872953, 672.239522721307, 677.03277057501, 674.022482041023, 667.542715494288, 678.050679097546, 672.922166451802, 671.718177798806, 668.325246696936, 673.297293009562, 669.814440481361, 670.806594006581, 674.643496915086, 669.212466508495, 670.25862143678, 671.421358138461, 674.141321557679, 674.66572389281, 676.118329666456, 675.970809493468, 667.700400031803, 673.272584883226, 669.966921299953, 670.812435815664, 675.045833157498, 673.8512450769, 670.878941046981, 669.101847207433, 675.877678615178, 668.112525477458, 674.575397348653, 666.478095722704, 672.224666266662, 674.847799472008, 669.262917875459, 668.11546088177, 672.867676183247, 672.518492933567, 671.66065095038, 675.946441152252, 670.198041435266, 671.770077712642, 665.290510922396, 674.990800302608, 668.506959487696, 676.824510709239, 665.882384482723, 665.497391002817, 674.808020973311, 668.165610609963, 668.367047621843, 677.362622567774, 672.179991973329, 670.746736829611, 673.032134048372, 670.129344172564, 667.382276372591, 670.718532927133, 670.825428604726, 670.799118502495, 672.302466587184, 671.682459107123, 670.307861599918, 671.867512167263, 671.756207872909, 673.901363869131, 672.405125588839, 674.898273154059, 669.141684252417, 671.41999007932, 667.466043334074, 667.672693095238, 671.362199076526, 672.356221951629, 670.591103986718, 670.659142642128, 670.671828267378, 671.723958627449, 675.788141068947, 673.415375905361, 672.236278718022, 670.689570522516, 669.294119026547, 675.509014853571, 671.224042921323, 672.018534939544, 674.221399270901, 673.578624646804, 674.910795156512, 675.99050535296, 673.661624175616, 674.315948908234, 674.869482586001, 670.40566859405, 670.899338431507, 673.674807334084, 672.83999021649, 671.131647706924, 674.787271744564, 675.110766709897, 670.048852593614, 668.483712283374, 671.651513664522, 676.369168379947, 675.899419811066, 673.9347716827, 672.793837692372, 675.741825502878, 674.142235249007, 674.000815936755, 675.324236039449, 676.033389399654, 672.568700000541, 673.234737303032, 672.723117462, 673.124880391081, 674.69577807423, 676.006116456375, 675.672652208798, 668.974457867619, 671.720235191182, 670.017548019276, 674.428441977933, 672.88376383822, 672.544062720177, 675.209490333743, 672.352657380869, 672.088289770584, 670.502412334634, 672.239329499733, 674.499704622807, 668.371657503454, 674.460397870091, 671.451441186098, 673.239133434218, 667.559904708036, 670.649480051528, 676.302729265651, 673.22239806889, 670.892793001924, 678.26335469901, 668.948277610594, 674.144927696344, 668.110702505754, 670.763592656205, 667.221699686882, 674.798895463252, 671.438049135901, 669.086212888096, 672.424764084098, 672.11879335127, 671.209150339128, 663.911998621037, 672.443936555288, 675.109850399204, 675.160979877632, 673.549483733686, 672.458220510757, 666.419117737414, 667.75439228156, 672.335941817992, 677.765614016216, 673.006918221829, 674.254452730776, 665.811126319908, 674.354534265361, 672.364567880738, 673.278187713695, 671.155669420581, 667.036912756489, 671.365589696894, 671.30590966273, 674.368198719479, 670.597366700245, 673.151752362588, 673.960674497312, 674.150853814971, 672.76944995742, 676.814551804668, 670.975676510471, 671.776838359931, 671.376449606525, 670.717264232429, 670.677712476076, 669.66242129461, 671.685965331123, 672.58112078867, 677.751176539257, 673.016562899897, 673.582535224098, 672.285351257039, 672.684878180488, 674.738051729578, 673.48501969268, 674.952887609602, 670.869946431522, 672.280523518557, 668.635893275227, 673.286116948617, 677.200353367346, 674.180704363643, 671.210581941277, 675.284765872464, 672.309125466974, 667.680009046769, 671.226697273276, 672.115624869052, 671.583190972036, 668.005785395137, 669.411506733689, 670.30595299799, 670.48816997988, 667.088340057733, 670.655568531892, 673.958145504144, 675.252056881529, 668.719274917638, 668.839518715552, 675.210768710846, 676.102129542638, 673.240009849801, 670.468263930813, 666.022660011915, 670.94914621617, 671.146205854712, 670.478872662915, 671.364962749024, 671.472419977489, 668.385682268016, 671.58680027603, 671.79158684919, 674.928473325223, 676.031626211844, 670.787188104797, 667.367944192451, 669.239537686516, 672.685087539792, 669.604195526316, 671.423170682912, 672.516683389901, 671.680970732315, 672.74548902689, 672.576739880958, 666.967923739156, 671.308541464397, 673.403605882245, 675.189756262439, 667.529841801716, 675.179631272421, 670.350514801088, 671.825760489853, 666.08584283717, 670.263929716513, 673.564926614265, 668.426623094283, 674.231979668031, 676.800689219661, 673.351189257936, 668.512826636459, 669.122120012512, 672.397935502201, 665.993261004457, 673.409929215925, 679.506126994052, 666.945890325665, 670.531232673434, 669.52361400173, 672.099275570069, 668.049157128209, 674.39819010057, 674.9511544867, 670.430668869664, 672.114657181992, 674.789988040741, 667.385630339447, 676.227247513687, 669.140243648193, 669.596102767748, 668.87379528728, 666.187871423155, 668.127175122404, 668.440972310933, 670.199181276818, 673.820329922883, 669.325431876809, 674.608382327681, 670.017275533089, 672.302349558296, 672.381465082198, 672.477274696001, 669.970508588374, 671.887569211583, 675.297061928818, 669.084955475901, 671.75174052563, 674.376577828282, 668.713141270341, 676.120306006053, 671.409347940346, 675.717425620702, 672.203179881954, 668.270505797644, 673.303939574729, 674.117044849651, 672.839942928994, 672.203921255089, 672.194771164874, 675.60530037698, 669.027957705066, 676.077235067612, 668.261629060225, 671.264119740938, 672.23827990586, 670.080536371401, 670.707142574921, 676.479670759282, 671.189536637793, 669.125077776363, 674.039545702154, 673.416781765154, 670.342039815501, 670.945344492767, 672.293468304766, 666.579892644077, 671.663545013829, 672.332410035925, 673.701514163697, 674.640684869247, 669.488431259746, 674.378732388711, 669.416928268657, 673.157115784621, 672.744742738192, 676.835132200105, 668.695257107863, 672.791932531557, 672.598972865468, 677.787791888755, 674.138169787892, 671.847002317097, 677.804039474016, 672.884767002927, 668.972380425217, 667.222944181694, 672.904030901551, 673.041754502002, 667.207628717313, 675.310347772253, 674.362188409561, 670.591164433041, 672.813141322406, 674.602032078972, 675.561627907951, 671.586261836093, 671.258159517997, 668.504351799215, 668.905614683672, 666.30090755029, 673.356751710108, 672.368265211284, 675.495654491448, 670.614627824006, 671.938718019765, 673.192460759594, 670.404831902158, 675.763847632247, 676.624552994408, 672.769252100898, 670.802733185013, 669.772525975308, 669.301320758942, 666.008477036395, 674.394238629168, 669.397950935303, 670.060404786056, 669.143711634672, 676.067328305104, 672.111345275564, 669.232620138536, 669.928832405486, 665.934931218727, 672.650800313617, 671.203399810378, 676.838127700322, 670.125671928962, 673.949272906844, 673.166565248035, 671.470437471848, 665.765414776608, 677.297398014235, 675.518578514037, 675.226525568001, 670.51919347163, 671.347072046542, 672.454250311976, 673.164686328297, 669.715035004954, 676.065213704107, 669.453951361221, 675.477102289367, 671.325435791357, 674.490429984019, 672.236195579717, 673.848308605275, 674.867760647834, 668.895068931932, 666.423313231031, 666.624099699283, 673.469853586982, 675.338537039537, 673.4149363858, 669.553476329908, 673.479501281384, 666.429363020411, 675.216460799486, 671.686622205428, 677.236101527986, 670.740941095132, 673.038638823979, 673.002890043006, 672.136136041669, 667.758936090657, 670.527686123416, 667.276452868742, 674.372824169084, 672.039166595881, 676.271903240264, 669.010050555517, 671.897996937406, 668.313867925533, 670.313798374814, 673.228784005465, 679.299750448223, 673.619740766441, 674.059794082428, 674.189556051076, 673.452763054887, 674.336593118638, 673.58784971097, 672.254679086506, 670.172623546959, 675.085543198892, 673.54510348424, 673.187675113478, 671.131535202435, 673.279531381969, 674.135813996347, 667.726056313109, 671.460643192404, 667.987929692235, 666.732459938161, 670.606360317833, 674.795831178261, 673.733426399461, 672.815858916847, 674.256354451867, 667.347502910992, 668.099805398047, 670.28096458523, 677.277061829353, 668.226588510444, 671.948033362426, 673.928072766249, 674.288600307608, 672.03962260881, 670.044898686149, 675.429516808188, 669.214586255544, 674.639131928498, 672.775571906459, 665.497764776576, 667.009439966539, 671.006680952893, 672.560054292449, 669.376019340147, 675.012318502326, 670.028367768182, 664.568549990185, 672.33932779044, 676.17983603129, 673.669519191994, 675.038221667349, 674.202607625073, 670.943723558298, 674.533682179275, 674.124858626302, 674.251293796466, 669.324496654819, 671.208836331765, 669.223206573424, 673.190971813808, 673.015980766558, 672.503083363418, 672.608493435796, 669.524216810161, 672.2128764782, 672.878168750208, 676.450933968786, 668.568829515204, 675.354119528494, 672.541200303683, 670.751875619308, 669.761638115164, 671.871548025384, 670.044858546348, 671.795451740387, 675.47193409883, 667.215236188713, 670.788907400445, 674.691764617412, 672.907707694121, 673.418310826043, 672.619794417407, 673.790177632301, 669.261846197333, 674.271844837133, 673.820197262404, 673.952190383569, 665.585996806954, 670.500202384797, 672.057455499216, 678.906109137954, 671.343167371791, 670.357030741104, 672.175953645918, 667.542836679403, 669.180353403221, 678.040316782877, 671.767461186476, 673.060457286501, 670.997431002754, 673.809222340208, 671.677762753115, 669.545252100682, 674.354371550166, 672.444506063333, 670.028161490471, 678.15977309528, 666.902739327696, 670.989635950064, 674.936335402066, 674.750219291701, 669.918928061554, 672.043752821692, 671.047529956534, 673.783551070773, 670.464445179041, 671.82502088057, 669.058271213314, 669.072796029469, 671.90202823304, 667.593863799253, 675.255056117778, 672.101618883347, 673.102827716842, 664.01723165433, 673.364822788272, 673.285359257606, 668.089557924024, 670.613296936455, 669.302591733306, 675.041397746498, 673.701025466865, 671.558064215723, 666.643596950831, 669.091883027734, 675.066905719023, 675.267452861347, 668.7923545038, 672.148808929376, 667.701309919084, 672.02348910294, 675.242612219795, 676.172395072287, 671.052418955408, 671.59532331255, 668.658429819564, 668.252154251853, 675.909897086018, 667.00761512545, 671.883923927022, 672.964561355291, 678.23619384545, 671.472708772562, 674.128723216175, 668.449388671037, 671.939810492301, 673.10468006958, 676.806340113449, 671.642499220957, 675.171256425069, 672.354588484802, 675.350302973543, 670.15993837899, 671.62623195495, 668.297235075178, 676.940507295782, 676.97767503058, 668.757878792905, 671.239848542196, 673.757638723858, 673.227449236331, 672.633181506592, 676.936675113707, 669.88337063239, 672.174032771301, 667.81502008152, 667.403961122146, 669.07130703603, 673.32740920098, 674.169691502472, 674.165928431547, 673.953591101038, 673.351082557474, 678.127551780725, 668.038535756556, 676.594116436361, 676.859466329694, 669.412867385454, 666.927130392412, 669.395712701741, 674.016910664348, 673.294525687037, 671.016148449142, 671.868322534151, 672.341209923973, 669.839598448658, 668.612732402001, 675.864020817458, 668.983190314211, 673.703629783663, 670.075160008861, 673.926189647968, 677.443906135821, 671.644677672251, 672.386685581035, 666.975797081244, 676.626547812034, 669.737185586579, 673.587978470441, 672.573351779196, 671.469764980558, 674.642771978871, 675.668702128189, 675.475851049007, 672.395627387687, 667.709172886859, 674.57374001762, 672.164019011742, 666.758043415791, 673.570953615784, 672.564374938958, 673.166598510899, 672.591784235894, 673.601937110542, 669.851998844536, 671.538151160311, 668.67814822526, 670.6731123677, 670.559560481375, 671.406605754995, 676.765085566399, 672.104897659879, 670.547078295936, 666.470568614024, 673.757196675523, 676.911492062182, 670.099740308651, 666.124322725425, 673.848307554703, 672.825400625697, 669.218685230423, 671.257217960773, 672.74773594202, 668.339793281382, 670.882595043195, 671.332150822972, 668.891424685712, 674.523242075487, 668.796720012217, 670.503063981097, 668.562247794488, 675.095674218052, 668.795149079521, 674.155152749691, 674.591506062831, 675.013151644393, 672.86665470543, 671.503520146746, 669.94474341403, 671.518380828307, 672.641252988582, 671.77543940958, 671.370336040203, 673.072815758291, 673.928341576349, 671.392808097257, 672.873018497945, 671.676757164314, 668.067147585893, 677.776710960449, 673.904476803924, 670.038754968979, 673.160500955498, 673.653526740831, 676.588441492975, 673.000800648169, 671.269141880046, 671.145929474291, 677.001145714643, 668.087161857888, 677.502253255202, 672.921049421621, 673.032947101308, 674.235356198505, 671.426227256648, 670.582835598364, 671.243327345343, 664.794679385757, 674.525891356661, 672.846659776167, 670.490456251047, 677.226714982456, 673.618762106983, 668.884341820881, 670.860108420359, 666.568749008682, 676.199908133996, 675.289168960609, 668.839757671356, 668.770044079595, 670.850291120087, 671.202013055294, 669.133055088467, 676.831499627729, 667.162533300336, 668.661654990959, 672.639484861248, 673.432187603725, 670.809378709, 671.659089364575, 674.164800720177, 668.62958294314, 672.990239572586, 670.767957350869, 672.118445504434, 673.412767800026, 676.647485650918, 675.499514787559, 669.095018018355, 670.242533193958, 673.896407117098, 665.698682692063, 677.734273870574, 675.79444486732, 671.274822333244, 668.606207496354, 673.205073857744, 675.926582428817, 671.573085452236, 668.521247592927, 671.925265926038, 675.606153509208, 675.672865052177, 676.622969035034, 672.769756592045, 669.208634644466, 668.832357685291, 666.857951907405, 671.721233016517, 674.160598142382, 668.039176689699, 673.249454769535, 670.115719034015, 670.690289265794, 670.361446799469, 673.006006866559, 669.114473546368, 673.111981675698, 673.184288881146, 674.297384836654, 672.653670721612, 668.280092910444, 675.776423290069, 666.70345518797, 672.232140943732, 671.481782958124, 673.41401430191, 669.042109682857, 673.095747666094, 669.423823421646, 671.522208675123, 669.567618983628, 678.317116383589, 669.361135506805, 672.90732957847, 671.132369435581, 670.163134520807, 671.241987377474, 667.659536591722, 673.17247125581, 674.171903392268, 674.223830878752, 672.458939932644, 672.171051727647, 674.405255657128, 673.224073247279, 671.607829384436, 672.409714601967, 675.943088272365, 673.180029216077, 673.976662280788, 675.46123982613, 672.084494279482, 670.110448517936, 665.761844066304, 673.48472983423, 668.923511677327, 669.29087560415, 670.266514323007, 672.835195591105, 671.727169494446, 672.886086964079, 666.371539631086, 671.754602521581, 673.493488899928, 672.475750685089, 680.622607055823, 674.439077598279, 666.636594242505, 672.075040584393, 671.530953991816, 666.715398455841, 671.545996636868, 669.65493251823, 675.764693373241, 672.46957732533, 674.303938614271, 671.666289619197, 670.473138641007, 675.326684441298, 676.211562581235, 670.038941534312, 670.041638422194, 669.203844560443, 669.066589974791, 672.377330972848, 669.556494992702, 677.510045310363, 671.93523424028, 671.253157930194, 674.493762104246, 667.005602740072, 678.141514985979, 677.784918250793, 673.618311617935, 672.097602948044, 667.666043679167, 669.792180423124, 674.418890502387, 676.56179996254, 672.346909513348, 674.268479328459, 667.81987116676, 669.20356194379, 674.242938779804, 672.976641497105, 672.368473323361, 674.126860697895, 669.174471424045, 671.179874571305, 669.961584245218, 672.731912646651, 669.964228951218, 676.640465423538, 664.935961953494, 666.702897288382, 675.738273944834, 676.592251754562, 674.296903499942, 669.731720678284, 666.67232914908, 670.701756623729, 675.633179635436, 672.681293900686, 669.605107354599, 674.082128855405, 673.320196390125, 673.080403699253, 675.238884504044, 669.33700249989, 670.815665397437, 669.456456637751, 673.206558423757, 667.648027107318, 672.404553910662, 675.906863754718, 672.304662972906, 671.793946376886, 669.699744094095, 666.53480188793, 669.474846680321, 668.186646933868, 676.376464532802, 676.474610423324, 673.090267826268, 670.781259902465, 676.391635851007, 669.72737297023, 671.183480156247, 670.597459997724, 673.34569362428, 667.386268535582, 677.216130571703, 672.54616955658, 670.231327943138, 669.849277109264, 671.266957034562, 672.078335276331, 669.534248407056, 674.671384894163, 675.4550418654, 668.737719285972, 672.651650498371, 669.859874578562, 675.60496443512, 672.37218359716, 669.729634302868, 674.62721302549, 668.65965169747, 669.42723860592, 669.897256266843, 676.74661016245, 670.752840447521, 671.962486220532, 673.55213641202, 673.415216072853, 672.224501397366, 672.038494750404, 672.32830942689, 670.866595977839, 672.875581153457, 679.435538511124, 673.790862145287, 669.231095322286, 675.068662383565, 669.602531536371, 669.115032498669, 672.649062661668, 675.510165933025, 676.231321677756, 671.421388889325, 672.115094023891, 669.206472790778, 669.669209495934, 672.521115473002, 675.625289272605, 666.03453726464, 672.560448282495, 675.467611417144, 672.671688794043, 672.045380248113, 671.493878394335, 676.670811962309, 677.76550409817, 673.243908053248, 676.673625149011, 670.339402289854, 669.604409756231, 672.838643946, 669.491523090062, 674.088468394626, 673.537128379032, 673.945047758447, 674.618792370358, 669.525985740519, 669.127050591987, 676.101609589064, 670.047748237137, 668.014326810671, 675.414858104175, 668.009341874845, 671.015639415211, 673.963984505634, 675.074218412676, 669.653016355427, 672.013869405939, 678.968948935071, 668.665549878864, 671.273004730676, 670.345602003142, 673.718271461584, 671.149627243647, 673.857220204213, 674.403409836617, 671.834122162181, 678.640145635818, 671.11789687256, 670.806629018496, 672.82607427856, 669.359157458368, 668.033410189303, 675.701404008207, 673.900891062206, 674.956889592279, 669.605184405983, 672.208563018535, 673.176958992685, 670.390709698641, 672.218535299425, 673.647857112382, 679.143344175175, 669.562502631077, 673.822487061524, 674.323813802865, 672.051658224234, 670.910507291401, 668.000961224353, 666.968787935367, 670.104762973353, 674.415569232991, 674.528515560563, 677.87850648569, 668.345657002846, 669.356762979996, 670.924880377566, 671.968637599832, 670.104727990006, 672.479384941879, 676.703172484336, 676.3125457255, 670.786727684682, 667.568240517978, 670.065300051353, 671.395301875528, 671.662556853946, 669.308279707677, 671.243482856005, 670.861372806671, 672.795259766114, 674.383671140371, 671.623389888929, 672.665790210434, 667.656412622457, 671.339861882376, 674.054662632577, 679.320011145149, 667.124355746458, 670.936013468025, 669.196779589605, 672.518750979965, 670.417168670442, 669.794732900411, 670.325712631162, 672.978778939671, 671.583262321337, 669.608263468672, 672.345133558659, 669.060572408111, 674.478963539594, 674.593502466212, 669.601403172732, 669.499064078809, 673.905850643708, 670.915978645386, 676.34600732903, 670.605020303536, 675.922181013452, 672.113135539863, 673.409503468397, 670.717920878872, 667.721704518582, 673.875504358174, 676.038344129579, 677.411832451642, 667.177142878669, 669.254370934347, 672.549279085874, 673.933997912819, 672.798822660476, 674.055133949958, 674.228354715943, 676.080278105718, 671.685968613929, 676.158422601763, 668.996438236896, 671.826954300785, 670.559036061205, 671.671916581886, 674.91505331023, 678.47420390996, 671.874958497034, 673.298601063117, 670.292908366173, 669.904157232108, 679.970966375293, 670.014366077728, 674.323826733323, 668.865969288841, 674.993092540093, 673.991590762328, 672.303652092613, 672.359037199686, 669.685441689471, 679.54836466195, 671.476866817207, 668.93929725468, 673.498460190124, 669.91484301077, 669.747971897405, 673.220800351675, 675.93696842935, 675.705484836615, 676.461608752905, 675.960763129532, 676.665528359614, 667.481285141689, 669.222812148258, 668.889852970283, 677.527049464078, 674.767261414851, 673.701173083263, 677.019376283695, 670.958894007945, 674.63202786619, 671.831847576385, 672.814832826392, 668.567193460402, 667.569481293199, 669.845854526776, 675.072044589138, 672.550430137675, 676.480790386672, 675.906581542522, 672.456515703014, 669.64057749755, 671.300587938118, 671.147301755819, 670.638077090737, 671.247529197188, 671.721180117237, 671.239189699959, 673.696404914867, 669.468658442822, 678.710813124581, 673.991645500602, 675.558040634766, 671.417701946751, 674.01010142049, 670.38762028463, 670.659557094038, 675.177780893383, 672.122268163848, 668.914150436492, 676.719962831863, 668.555578404673, 670.339679553785, 674.656864527192, 664.061252862049, 672.146209342599, 667.421746120167, 668.08026659458, 667.649172549714, 673.811177219798, 674.649492840119, 666.700415375637, 676.683245430709, 671.832015012602, 675.210907672991, 666.611274984219, 666.509240383506, 671.560549232274, 669.70030246887, 675.055468243148, 671.587345890271, 675.12656228016, 668.029427847638, 670.853952291108, 670.337912560851, 677.747244930777, 672.697026500257, 674.498777394601, 670.498854006435, 677.018955349521, 666.886251963242, 674.662390687111, 671.590185623408, 665.465878838717, 676.896079252563, 668.077193062087, 672.806974912438, 673.815030258197, 672.187372641525, 673.437453496415, 674.876846905726, 669.663452739778, 665.714404042281, 667.193624750555, 670.555612392267, 673.742816329284, 668.896550642275, 675.426858703113, 678.031186426969, 671.995496869144, 670.326403901792, 674.189584765737, 672.538735291421, 675.03945859165, 673.641610961312, 671.195911596233, 677.625710067619, 668.196494727734, 670.006885881481, 671.993951640102, 665.777331895241, 670.298145151192, 672.917949016962, 669.473224365605, 670.476990766141, 668.65024913908, 665.555210664475, 672.13087138015, 673.692393912773, 667.209734870042, 674.259728409539, 674.48190995441, 674.184546730854, 670.068660884939, 673.207116755991, 670.605824658355, 671.787893792387, 675.802736539545, 671.415085581952, 669.02480517774, 678.29580072279, 678.918780343846, 673.031878457075, 671.575805127028, 670.208331113179, 676.791603960795, 673.660113938844, 672.169155780506, 673.56792059251, 673.36534551253, 668.668995735152, 668.892722361146, 670.766626146322, 674.246258337518, 668.658689353206, 668.09872176625, 670.195055004355, 672.339764876424, 673.963898394478, 672.793643403377, 669.713585270986, 669.523629766204, 674.092633709525, 675.925603619689, 668.399106228826, 672.787895210691, 675.679830222822, 670.433056393748, 670.315632517328, 671.212237278403, 674.250632355825, 670.884665933013, 670.36098780874, 668.263691535789, 672.677420013618, 666.0623893967, 670.273587337384, 677.958330825131, 673.008488308964, 667.314474291511, 673.152880952761, 674.893968511379, 675.181505198289, 676.552645592167, 667.334857105497, 671.758243381975, 673.595272030005, 667.531416185428, 675.069938747038, 675.391886172728, 674.328833904034, 675.341292017385, 672.97245900057, 671.461783080479, 672.608511828299, 668.123644253466, 672.575924771379, 670.103692560852, 674.056700619864, 671.800037369939, 668.744948381246, 667.923265451483, 674.597708755263, 668.275355880328, 671.608918430877, 679.935469690568, 671.294616998971, 670.465251786485, 672.864958377336, 675.034638038756, 676.588051383015, 675.981464996476, 671.503956052867, 667.21380969848, 669.642231208358, 672.146830443545, 669.21260519343, 673.976163877238, 669.983237077074, 666.753198529702, 674.227479424612, 672.477273633905, 664.952471499545, 673.003905377414, 673.3555935621, 675.483590324423, 670.757973159431, 672.22480329888, 675.269569526111, 666.415078509806, 668.71039965953, 670.718002093321, 679.447102592884, 666.543342985416, 670.468399567059, 669.665704702784, 669.779234221427, 674.153518986222, 670.76589216687, 671.412268832531, 667.710129109772, 667.039888028407, 663.836332621119, 674.628906331847, 677.330659866176, 675.178355925848, 669.015119637182, 673.003785418193, 670.504516890184, 673.596300086205, 672.624069349324, 673.587539197315, 672.362006510481, 673.997394628609, 666.769364267072, 672.576581965327, 676.170987757916, 671.976617730471, 676.56493534228, 672.378635700448, 677.097819521189, 668.874255345084, 669.525273029714, 672.408924801419, 676.387926117458, 669.17471434102, 669.294791207544, 680.130540918597, 673.201907474431, 674.796181878435, 679.691977449943, 670.497446157833, 674.488423461334, 678.064169521968, 670.586559796545, 674.093765275168, 674.167964462979, 670.29953303971, 677.78065159389, 667.022262484581, 670.855139819877, 670.451453036995, 674.918722078191, 670.246623530265, 672.247442984834, 670.779729640489, 671.149639980517, 675.638383332124, 670.355408915235, 669.683766552642, 671.87435637322, 676.35633200524, 674.63204415661, 673.165377952526, 676.741627860358, 672.283100819931, 673.965614736427, 666.827392124902, 670.914091930947, 671.72689283373, 673.495352705736, 672.412726201656, 675.84078314756, 674.223047311953, 671.605179901048, 672.424716848924, 668.935174910499, 674.40787018614, 674.88039134829, 676.520129770729, 673.742370074089, 669.973218029071, 668.757484955663, 669.901303078289, 673.960409603337, 665.971381135122, 673.58656946646, 672.957497240748, 667.937698100969, 673.4843709401, 670.422484076601, 674.746397799461, 676.047699098864, 669.409940017656, 679.447783485378, 672.264348033271, 669.090603503456, 670.623765286903, 674.721081536435, 674.641340381432, 669.052427676953, 672.389428690827, 665.496952090888, 671.217347501816, 668.668254110826, 671.65990168339, 672.734561334856, 668.230206315714, 675.558520920378, 674.170943478895, 671.047579722505, 669.910089675168, 674.764352812506, 676.756284308539, 673.687635239499, 669.811730753736, 668.763299276697, 670.682707011551, 680.274861500144, 672.727658751548, 673.312629536061, 671.689608132646, 670.802178701177, 672.56705185368, 673.035310351525, 672.163828419809, 665.775417277385, 672.137751313795, 673.336577358231, 670.554484696679, 672.696440775143, 666.928014033958, 670.087598958273, 665.986718618685, 671.99796437719, 674.551991469937, 676.490660609104, 668.054204466279, 673.106283434774, 668.747297711271, 669.142032157359, 675.557878358158, 670.36909460612, 672.08316658098, 679.658373760773, 670.891387421595, 672.459995310584, 674.913774928116, 675.101225686699, 672.080293661403, 670.436041221627, 674.991861093848, 675.771063246417, 676.32244467092, 670.516450914085, 675.08294038727, 671.485763522591, 667.262223534122, 670.963633549406, 672.812467090948, 674.254005416834, 667.938923024088, 673.93327369787, 671.751174825616, 671.295007214829, 667.729779116406, 673.451511163645, 673.201960569674, 669.556110316712, 673.520177952649, 674.812996336975, 677.499024484013, 671.661810777276, 671.657205433741, 668.879578688251, 666.837325023436, 671.84147375287, 672.957852367164, 674.711162036113, 672.260980240941, 669.260186719005, 675.447654160943, 668.413696631368, 674.282920422962, 670.604297255875, 671.9867503418, 668.71787975958, 670.575753961068, 670.30696097441, 672.940697783949, 671.041179477593, 676.628918621751, 670.219083627409, 668.450557632238, 676.798613840385, 668.066000263637, 678.03306867427, 672.491282860875, 673.092097548207, 670.692539751886, 672.989871948047, 676.997895191423, 669.726073198738, 671.894465512687, 668.374532930308, 669.788148937009, 671.356958779383, 671.139816505072, 671.152606509521, 671.677257286483, 667.195288160943, 669.652546736921, 673.272998019376, 670.248792838602, 671.381999683564, 672.597145899585, 673.553863712616, 669.544975452256, 669.121319161956, 672.241932030436, 670.345893425589, 671.807797844805, 674.571742261494, 672.944757272429, 671.185079897254, 678.93949763038, 672.794633867101, 669.858544453148, 670.731880963733, 670.928109058026, 677.081143663627, 671.019386528581, 671.061571827817, 672.820667544264, 668.77618052944, 674.885890535919, 671.688138120861, 672.626654086095, 673.371739954881, 666.248373349178, 669.877583071802, 671.58423742164, 669.547248574675, 665.47826069009, 674.009396700756, 669.193966607704, 668.93682084252, 678.296780617606, 674.917402195812, 670.693783210372, 675.034546928389, 675.447389439076, 669.162285243728, 674.588566575481, 670.318126785515, 672.590989371253, 676.161890793846, 673.737142500021, 664.955428435192, 668.173627392233, 673.852233713144, 673.548557619436, 666.992727440633, 669.282211745629, 675.160643231759, 670.515909395292, 674.373045404938, 681.768357986781, 671.916686791561, 669.618151837803, 677.907918706807, 670.149994520014, 670.929260496921, 673.620230886981, 672.335681879313, 667.576312145927, 674.511401778586, 674.728000456521, 671.442708865514, 670.36367512976, 670.242199632762, 669.250775170378, 671.3171561779, 673.322554524598, 673.821549154066, 669.98621201448, 679.8952107565, 671.689818991979, 671.156607078447, 673.653202815961, 676.890711080141, 666.948872415762, 669.715733151298, 666.833916651077, 669.671449364568, 670.298640290746, 670.866623412295, 680.511243927576, 666.849801216833, 672.942982654554, 674.887404161048, 670.66563188437, 669.942907937426, 670.597068803992, 672.493552505187, 678.047621266684, 675.125354811198, 672.586267746296, 668.083057164444, 674.172337044244, 677.311911040672, 670.506956161217, 670.775120474033, 670.376346999968, 665.114283476984, 671.54857531293, 668.337818139849, 668.753096160174, 669.254826408893, 668.395667002833, 678.098525177203, 672.420214411022, 673.480158583894, 670.136133924146, 672.845150378079, 671.958698518234, 668.019206641151, 675.366156714582, 668.71165377028, 674.424662706493, 668.364491962659, 669.849290867986, 674.010116833395, 670.343230433632, 674.82624501244, 674.632272268275, 669.380676851238, 672.74257265987, 672.063526241396, 675.649679478623, 672.342809832125, 672.463727614604, 669.560001568005, 667.653822146985, 674.79720996331, 674.935766668281, 670.869031127635, 674.040291328581, 673.065276439793, 674.191421774509, 674.856035213179, 675.950308510831, 667.804682941251, 671.903728647064, 673.674665972405, 671.020443241989, 670.343251441907, 670.551243734273, 676.423822481182, 673.04926842894, 676.276235349128, 679.818524356362, 670.889507550139, 676.442770430331, 677.812650318021, 669.172642349967, 674.58913711963, 670.17160021419, 673.31413020561, 670.144105537709, 667.475477937604, 670.937229844002, 670.69201693577, 669.613570690831, 672.545487747916, 668.685000682062, 673.628510444846, 670.101722753865, 672.553266709662, 668.005610700447, 668.806638724098, 669.406781150872, 673.211849854776, 669.245580640588, 673.69160335528, 672.495124294512, 670.542305343373, 675.675218198517, 676.003298200102, 667.347154548395, 673.343587548585, 673.528565603521, 674.835060265752, 673.286211464842, 674.590971223138, 671.59993516745, 672.457444510842, 675.529887931764, 671.188886781717, 668.046108159488, 676.245200355656, 671.665655075503, 673.318860495157, 676.247662996487, 670.51521785015, 671.484490402048, 675.874987847475, 667.416606150609, 676.425448525208, 671.149635335996, 672.514171735739, 673.947530605623, 667.436194905029, 675.639045204757, 671.798495505666, 674.390957038843, 680.047717217886, 671.771979855181, 672.857200062728, 675.502271931289, 668.634710754142, 670.765810459963, 671.934330913249, 672.893656864907, 667.564976273295, 671.246258045796, 671.683961007321, 676.423698886113, 673.504387297028, 669.508420618455, 668.644966949909, 667.236010565333, 672.209853585638, 673.235549125008, 675.442693268201, 669.189447758975, 669.999172692759, 674.457992660035, 669.889361644371, 670.712824913346, 670.588539497901, 671.204646821551, 673.133332183322, 669.225073294865, 668.990637329506, 673.644169060902, 674.901294447553, 673.618894174295, 670.547498359704, 669.832442944492, 670.590916228888, 670.25667211621, 667.841184607802, 675.389442454897, 671.23375386969, 671.574843475825, 675.055848236038, 670.464442711421, 676.397050965136, 679.140441744643, 669.305160443652, 675.828114289886, 675.108863080214, 672.566139618758, 667.260940583662, 667.69307617463, 675.654491961938, 671.371025279383, 669.713908787248, 670.226414091936, 677.069477193383, 670.502046805062, 670.866203689131, 675.230569117888, 673.834380685745, 674.95340118937, 672.418760897856, 672.565184461459, 675.622887280905, 675.572744249317, 669.634994294669, 672.037360273045, 669.891849651086, 670.032338877058, 674.259297464989, 671.752448826978, 669.463790647232, 677.470413029298, 673.087973013422, 668.443073981513, 676.613165682551, 671.080689859499, 674.623760813581, 674.590412371325, 674.269945619598, 671.639177001616, 670.600542668505, 673.702998863244, 673.020067793288, 674.38909093323, 672.672432984576, 670.118353417437, 668.98792548303, 672.53635665529, 668.690356578147, 675.71265723782, 672.73240447342, 676.140794287564, 670.654226262969, 672.064465003064, 674.847272169363, 675.312964053407, 677.630483209728, 673.197268724697, 673.429337310027, 674.393420465331, 671.319309730839, 672.641752412292, 676.183274225056, 669.261658690704, 673.372744828665, 670.270925728163, 675.688634706163, 667.395118749212, 674.101109318196, 670.253436690135, 675.621608331489, 670.716522681294, 672.224580198665, 672.235961273349, 674.177972256679, 678.839117918376, 673.880542967757, 674.170257866435, 671.523685589425, 671.751479021866, 671.576975115459, 671.764215489034, 675.299415665392, 674.360728604626, 672.431247574134, 668.537244870088, 670.935254284524, 675.681297987281, 670.015415695344, 675.623897235169, 673.020517287527, 672.097412236525, 676.950471872368, 672.521697081643, 669.004301154406, 671.870693411512, 678.697562122426, 674.853387870557, 673.303361939579, 673.05599448253, 674.415369377662, 669.762691956184, 671.515882893972, 671.107255491673, 672.619308598282, 674.535194886383, 676.660157250123, 671.409503517048, 676.159415072326, 674.251058326509, 673.282822364854, 671.824211217796, 669.45879335297, 671.680023710708, 672.813123813853, 671.956752077084, 673.386670963177, 666.314183575181, 669.629223011481, 667.868381987617, 668.286178986965, 672.478952498567, 672.553970914172, 673.696282040725, 677.014877677164, 672.259878523654, 675.659320769067, 668.628763475627, 672.319809989936, 672.048729236772, 670.164777912174, 673.418250355307, 672.779102075486, 668.007741288815, 671.798855188191, 672.624376635329, 678.159517869179, 671.476560889846, 671.273321723922, 675.997195704584, 676.352260567298, 669.140527429941, 663.304092861341, 674.622535730644, 667.672127163286, 679.201325193435, 670.736090204511, 671.482625796218, 667.347418038063, 673.285269698233, 673.724518456463, 674.88483291638, 668.989924386479, 669.66698299495, 671.648247046169, 675.945473301904, 669.277502046441, 676.703489267795, 672.839297087541, 675.461306642137, 665.366518120604, 676.932657187971, 672.111885162714, 672.908211172793, 675.510424547368, 675.448609281532, 674.847410318071, 669.612471537566, 665.406901477154, 672.411834793445, 673.956702386824, 673.560607051573, 669.449318461203, 671.517390450798, 673.687997729647, 673.143998013545, 672.998927154195, 671.261797791919, 668.240570817142, 672.627826158071, 671.889698278132, 669.33534605048, 671.417495723589, 670.021632239671, 665.776982964267, 673.731238117471, 671.754369362829, 676.033777645776, 674.35051704484, 672.981153309736, 672.952631967669, 667.933193603402, 674.362945175653, 673.081794769132, 670.15154522228, 673.775428769175, 669.885598981395, 670.916293605158, 672.099571715854, 674.059858435914, 669.850938289936, 672.137415503682, 673.666978027359, 670.421885655599, 674.479101475566, 673.602521423489, 673.637830777408, 670.80728463814, 666.728227581848, 668.875341203166, 672.078663440232, 669.498458389009, 673.242724283098, 672.585264839384, 668.405777765625, 666.70786023742, 670.270583876084, 667.02271168977, 672.360458092123, 668.005512598153, 671.731097561464, 670.801655003116, 669.604598542518, 675.482939712909, 669.747809677434, 675.327942014054, 670.056463642014, 670.282442155837, 674.363007967344, 677.339765562906, 670.474967250941, 669.814247058664, 677.438650098679, 667.350563465289, 671.411774618651, 671.373831319524, 671.240975791384, 670.053441511223, 673.465076261655, 676.37061283612, 673.706567723528, 666.656710190272, 667.662256468075, 672.492116294331, 672.708889436628, 668.374935374926, 676.055695085502, 672.871906532097, 674.498023658765, 672.280841229786, 674.114120487545, 670.162103028791, 673.967242361542, 668.894914326784, 670.658858048058, 666.732861220942, 668.57742896179, 673.375451211626, 669.140574194294, 674.126366821266, 669.80125630684, 671.562499175515, 673.832356058255, 678.832425365323, 672.674020815908, 675.728449436412, 671.693005312471, 666.834197835627, 673.014197692704, 670.724744932557, 672.96634782297, 667.951465445206, 674.820313751775, 673.900474636431, 674.463668132292, 668.207018932528, 674.211008883784, 673.821765455878, 668.81996457826, 669.309041584892, 670.725513888495, 676.255470916177, 668.447045945669, 670.738615415756, 675.673434303201, 670.322813480218, 671.640095547038, 672.528313362758, 671.538213829942, 673.895096933434, 676.178377649555, 674.175581285053, 675.547348175392, 669.213009549453, 676.700380093001, 670.992032644182, 668.056416442078, 670.424741121822, 673.961638919498, 670.490453309652, 670.526292197785, 671.016530799662, 673.68155703641, 666.903442551334, 668.697482213374, 674.349594954403, 670.655902660403, 672.52727445742, 675.961483210999, 672.485714250911, 668.05606470556, 671.419775789863, 673.324592196388, 674.407502096694, 670.675810949287, 673.766955779426, 670.360668999324, 674.508249727883, 667.062614834751, 668.510244030801, 667.586166947547, 670.980743448774, 672.121821331102, 670.544164499183, 671.685101766009, 675.759902987536, 671.98213216144, 668.784237106424, 667.040427771647, 668.950731943467, 676.954149024842, 669.386623652126, 676.479532047324, 665.297396738651, 675.994521294181, 674.559072629952, 672.247415096849, 672.891798297571, 674.762175364374, 670.464335221948, 677.585617429139, 676.108623262298, 669.959868436713, 675.89903844534, 670.262461384176, 667.925263487503, 665.748630929386, 669.931646042471, 673.426603373466, 673.345973712481, 670.871748232582, 670.35148074895, 672.153475527174, 669.251740352675, 670.58313657494, 674.315666165045, 670.220089897805, 678.752265550067, 673.374691544842, 669.962433374966, 674.327357996621, 673.827978895535, 673.469246374234, 674.168524364708, 668.673998884877, 672.446025959931, 670.870971978877, 673.514482066271, 668.398431856328, 674.160985755084, 673.698449144333, 671.963299816623, 669.901717872185, 673.940313410312, 670.226817187122, 671.13626065094, 668.000238671435, 669.392965580737, 667.357419771134, 671.030693095414, 673.329456386664, 669.13659652573, 669.581543273332, 669.466541520053, 670.775390500988, 672.738990212946, 674.661952904339, 665.642883738634, 672.38428125295, 675.872360410061, 673.52148048496, 666.750516346565, 674.196405020726, 677.753612677426, 669.998770005491, 672.511968336614, 672.140315255107, 671.404516093273, 667.600360537697, 673.967343779201, 671.806291001777, 673.294244471211, 667.401558214847, 673.579003067174, 670.152190552365, 670.024442904762, 668.950935027274, 668.001518692888, 672.836371378891, 672.607270545171, 670.667283179049, 670.212027516859, 670.664860208241, 672.314117422639, 673.438065097623, 671.835648769781, 671.477360208989, 673.086475450503, 670.130653286926, 672.766341511107, 679.838494228057, 674.620664114228, 671.478056010796, 671.516551143666, 668.059254467152, 672.976531714053, 670.861538995138, 669.772612265917, 672.2117678054, 669.236100668005, 669.886384659192, 674.098330353137, 679.986077961599, 674.077303863172, 673.122510108502, 674.015435198797, 671.259856654821, 673.93759720201, 667.110289422009, 670.56911988573, 676.348574767828, 672.819614633917, 668.621942584585, 672.001486138213, 671.524672213466, 675.944452902488, 670.078997987212, 671.890344213698, 670.763096967508, 672.880881965627, 678.800730926377, 670.187436602946, 673.764474628095, 670.818857022854, 676.073730032272, 673.446803917524, 669.497961357298, 671.109185982276, 666.205573254552, 671.406444777067, 671.56886616551, 671.509895270464, 672.873327023794, 670.16292840513, 668.43095211217, 671.943176818169, 673.667341391533, 674.109801555234, 676.321444340451, 668.933455696478, 672.614659683946, 670.411792508193, 671.251036383404, 671.613025906247, 673.149620856025, 675.679010781364, 670.978440024415, 675.865391610113, 667.203907802693, 673.148672984453, 673.064348119199, 672.628618933, 673.451954169332, 675.504546049086, 671.492274035892, 671.442556188311, 668.723685378644, 670.940249501919, 673.593758563223, 662.58299058976, 669.331596860285, 673.788997321251, 670.135421298723, 676.217019486059, 678.553699821699, 670.893970136712, 669.962775405222, 669.823563097825, 673.063531120669, 675.356902177897, 671.060105717993, 671.95575693097, 668.924691864377, 667.913025559718, 677.318062586509, 673.398950854115, 670.257200558767, 677.471954431633, 672.360819439549, 672.578203110486, 672.414655075461, 671.813631790958, 675.290589400266, 668.587015894033, 669.809761084505, 678.095030222687, 668.851960815219, 674.597576238802, 669.370654369982, 670.060955887821, 665.5095404773, 667.554221609685, 670.866983632829, 671.780925602549, 671.240289768405, 671.925259252225, 673.662757457116, 673.496766493997, 670.301806872638, 671.536373226231, 672.385460218809, 669.74577367649, 674.648199301161, 672.440058502269, 670.593770470386, 672.534076001889, 675.279843004674, 672.996620443065, 673.289553567686, 673.020309544343, 672.918702559822, 669.817472687814, 673.384542050413, 674.431484067064, 674.322622599269, 668.366141337972, 668.987189570219, 671.558085576554, 673.292612400898, 668.907535708169, 667.647933600378, 668.596921292026, 670.213159392829, 670.083747498346, 675.344699585585, 667.621556113478, 670.768145076652, 671.333215377114, 670.224317661163, 675.634576588994, 675.543162663832, 668.559335253059, 667.420221881181, 676.85630684456, 672.913404512973, 672.269427595362, 671.791279095484, 667.976759442067, 667.606203924698, 673.677481533726, 674.061346528185, 669.857055130823, 674.650094619656, 665.09702726014, 670.518864949551, 672.697794931398, 675.030787832611, 669.541104464895, 671.030009540236, 671.472598423795, 672.408016814764, 671.63155647068, 672.45297766906, 676.897298157415, 671.467816807986, 678.380390160517, 670.671242504989, 665.79053831564, 675.146246382266, 671.208830051422, 673.016984151568, 671.598473297771, 669.462098267791, 670.517952294383, 665.578272595276, 673.274167130662, 670.271503571475, 670.546222422429, 668.092303577643, 673.772101444971, 668.817246337746, 666.668710653209, 677.187202664611, 675.402010766781, 667.114755974211, 667.267343588958, 669.643180630953, 670.80391517633, 671.621164138214, 668.160307940627, 674.478942963966, 674.55749694379, 670.079057452345, 666.859802545847, 672.863491362226, 666.036987819543, 668.653323630801, 674.738761770804, 670.195487478879, 677.266739245133, 671.699108231002, 673.822835414092, 672.510780131521, 673.828550829653, 672.614440322274, 672.947679106721, 669.042662741038, 674.819261628726, 669.401747998332, 671.31048082078, 674.313530009707, 669.491306913407, 672.995366900212, 668.834109753392, 674.070922644867, 673.138970858658, 676.161925560292, 673.346507206769, 672.3192461642, 672.033948958018, 670.558147977722, 670.004282284215, 667.574386726772, 675.612042148416, 668.225089547983, 672.369468047542, 671.740734165877, 670.275900575077, 670.422062101549, 672.088082020499, 668.734559606392, 669.169179317315, 667.454846982168, 676.002926481518, 673.615399515141, 671.785482504981, 668.035653014933, 670.630213579762, 675.04907428957, 672.642981988559, 671.414077012734, 676.347322561011, 667.573694603542, 673.889508489248, 672.666492577422, 675.528782093384, 674.786287252321, 670.564986731525, 674.931990380389, 670.043548209178, 671.929882626993, 676.09722560987, 672.55565784708, 668.088542964729, 671.38192478241, 668.959393786386, 669.606415447167, 672.727096083105, 668.21506564172, 675.530707154941, 674.706796563224, 672.092981519376, 672.291519267329, 674.183408972116, 671.753688614291, 665.213152574765, 674.527947600252, 668.128264452626, 669.406233582504, 673.606772588796, 670.023330285558, 672.199391829225, 672.040941121512, 675.772886316469, 672.949894180325, 674.744803990036, 665.553866096431, 671.243828906093, 668.081212523418, 668.68628748648, 671.154117735301, 672.975381808876, 670.145402048755, 672.722909348287, 674.434448447067, 667.306521031033, 668.163331302545, 674.978647917707, 675.403516162572, 669.555504910406, 674.792538130675, 669.002889202664, 672.859630330982, 671.616098681564, 668.616919577474, 672.719598103632, 674.395764474321, 666.770435743393, 668.418029407532, 672.150595508201, 666.439768730171, 675.930999302606, 664.839644093882, 669.744656153114, 675.277831408205, 667.830147256407, 675.520847615887, 674.250704495188, 676.303962017838, 666.286514666327, 671.607993733536, 671.422264662333, 674.863769238352, 667.126735902439, 672.77722805922, 670.359845345893, 670.992158186591, 680.061822699273, 668.186436457862, 668.707342125987, 672.603149235143, 673.62515688649, 675.264262032036, 672.248161428538, 672.83330060709, 673.864916212963, 670.704583781434, 672.895980562345, 672.926173329477, 673.295402797274, 668.628345485638, 675.460275865028, 665.012322967092, 671.487749984232, 676.412753297305, 676.935957813217, 669.393826839503, 670.280809728566, 674.8208738955, 666.479054198392, 669.366808813595, 672.99482754157, 668.896739731133, 671.012494461088, 667.411438821295, 667.933755376737, 670.708066980062, 668.791656207567, 670.287358598142, 662.519280179536, 675.109136352773, 674.642323467671, 665.910687774665, 671.287702517625, 669.79605223608, 676.005790089759, 673.250286474719, 677.151283002909, 674.250666869786, 673.575803986574, 665.071071394072, 672.115394056207, 675.244862546211, 665.189953591464, 671.055015655775, 669.462001549016, 674.011437518937, 672.255885151203, 674.066095497147, 669.94922476413, 672.363893510392, 674.807804805354, 677.611363997996, 663.346449044034, 668.886659567342, 673.696476984733, 678.966827209813, 670.577338140816, 678.984171479873, 669.0860683153, 668.690917611288, 667.352136072115, 674.484102700318, 674.458586828645, 672.899022985616, 670.189218262565, 673.348018854357, 674.806146460551, 678.209566088067, 673.450152516135, 674.156160931245, 676.3634136285, 674.040302292499, 673.182319854001, 662.744314246946, 671.833149460546, 672.986810482553, 667.466876359517, 669.220200927097, 670.33219315535, 672.117448638883, 677.074650288618, 670.153280650585, 671.873984184494, 672.048724103358, 669.550194398811, 675.442965672179, 673.332270912125, 672.078361143532, 670.439155662816, 673.307015401579, 672.770599553618, 672.69395886076, 669.605921284745, 669.269273191583, 669.860215660382, 669.305784168849, 672.202199187431, 670.515272408319, 666.452700495473, 670.056107521347, 672.740024041203, 671.242552134011, 676.460154591196, 673.354620551149, 677.601666869569, 673.489122453985, 676.223975501964, 673.460926832397, 673.28215794818, 676.872296465315, 678.945070836641, 671.51816811631, 671.69096213855, 676.325261385875, 674.189031465014, 669.366183267235, 673.47212152881, 668.694338228152, 671.24953932913, 671.094619408333, 670.853487627186, 672.025805991957, 677.821215537222, 671.388714741807, 674.033995777925, 662.765880833929, 674.204937795354, 667.322300118222, 675.225806858158, 668.15999908839, 674.157360965018, 670.489036370271, 671.013004046387, 670.577601377786, 671.280936359391, 673.277380316351, 674.573146112202, 676.574451647358, 669.863039218786, 670.222199113427, 667.373472284855, 669.977280811626, 668.197873894523, 668.077567009844, 671.213227675977, 677.003894551647, 669.178676434832, 669.236481642176, 671.296504310988, 673.496248387252, 671.600451102444, 669.190018898625, 671.009194633914, 672.996639464955, 670.092709028238, 668.889695353669, 668.483010511561, 670.162725135594, 672.271952353305, 672.765238670578, 671.085116071889, 667.417598320239, 673.967096756983, 671.344818407504, 678.1440274845, 670.984603720786, 671.469442904943, 670.539758478948, 672.329884194455, 669.403645493194, 670.495864539387, 671.749385122806, 672.469190693053, 679.302046200498, 670.887765416312, 675.352530539349, 667.350630184763, 672.979210900084, 670.424045046091, 678.069822226513, 669.447080491645, 674.190019472833, 668.870656324931, 671.232748710891, 666.379337428292, 671.923576043261, 669.825886518928, 675.380068682517, 672.804831162429, 670.801019705337, 665.739496194417, 673.593431736302, 668.4743078909, 666.126906979302, 672.210500251431, 670.038320401614, 668.785760811065, 666.954288881135, 674.904310633537, 669.216846132572, 668.779361383861, 670.081123193947, 666.030432484393, 672.40537825097, 671.330531767017, 672.848525466374, 676.041240506449, 676.949014149202, 676.054926053531, 672.584182322674, 669.88700993962, 675.118910248474, 672.53190627166, 677.118329391785, 671.589363306844, 670.864400737887, 670.725440741726, 676.808038793021, 670.466412072365, 668.991584730797, 676.977860969973, 672.588174638436, 678.266991338362, 666.495333070724, 668.997083897395, 669.698854453633, 674.694336228664, 673.947953534024, 673.761962329331, 671.397526230086, 671.133414548456, 671.632872800384, 672.523791947058, 669.485740078295, 670.983907680003, 671.079456658683, 671.111298766856, 668.546859816419, 669.134887076298, 670.786916516165, 671.137406875344, 671.044610765667, 670.114876952391, 671.775444215037, 669.463820363219, 670.353912357232, 668.359041790639, 675.042098299389, 675.778059725887, 671.623703105398, 674.076500220189, 675.835184379792, 668.228817697682, 674.219097227081, 678.080868455043, 676.574130466464, 670.436854403902, 672.371377298496, 677.879704444487, 673.226417800045, 670.385260927987, 669.602334219352, 669.749983189618, 668.163914007675, 676.034796537471, 669.418342152327, 673.214042760162, 668.626836089148, 673.347367109034, 671.722883626561, 671.524722628249, 670.814769849977, 671.551237709477, 667.449659008659, 671.297858631332, 670.644690474553, 674.403897945425, 672.293541737504, 669.639422513619, 673.376885259639, 671.300262464618, 676.702487320702, 671.972833531349, 673.117083946074, 674.218912496226, 672.011236731544, 671.099457311285, 675.363429431308, 674.920217203618, 674.188587825596, 671.48518746764, 669.56702152033, 671.749336767641, 674.448507150885, 674.353750660576, 680.75987502372, 673.304731464161, 676.976422225107, 677.435861413548, 677.556905634802, 671.373843697197, 671.523256473847, 674.333434384116, 671.085997783814, 672.552414957384, 668.531307015405, 671.700569812101, 676.378060920548, 672.237598526964, 673.478294640929, 668.965248303991, 672.929828736682, 673.747133801738, 674.166866794169, 669.988136642786, 669.533250349429, 673.576047228807, 676.149287156014, 672.229897486852, 675.61775035628, 672.526463631218, 669.273179899324, 671.47554628693, 674.750562268969, 676.95149583025, 670.162647849477, 670.704372158237, 671.427539200311, 661.68159261941, 676.908991516978, 673.125239330107, 678.838789574211, 670.281005811702, 678.025672659312, 671.199981005584, 669.462655479489, 667.888727885124, 672.462366914472, 672.161664052664, 666.373074183563, 672.351232503529, 674.159219022065, 675.144747096863, 677.519103981405, 677.095104536854, 669.888415359408, 673.221259631386, 670.60048372583, 670.561217645194, 673.344789725426, 671.996953670082, 669.160679458057, 666.170252522627, 674.556655418235, 672.953012529227, 670.744263019784, 674.013006411725, 671.412079150471, 673.499440631729, 674.915689796475, 671.135532972992, 670.353017528695, 676.84230208722, 675.930204865588, 670.015716816241, 671.716459131997, 671.018994673504, 666.157791065572, 672.970337172665, 669.156835095908, 671.469288328866, 670.140602691327, 676.179215274521, 670.589207711041, 668.004151371403, 672.27505053553, 670.654588171034, 678.581886761645, 670.295675098141, 668.016076220236, 673.55143250913, 676.785231213741, 669.528605434271, 673.742291740009, 671.868757118396, 674.700164987589, 674.784465129853, 670.228352815065, 672.872289202259, 673.997834637068, 679.120045766521, 668.272438961319, 672.008704381793, 673.108898316337, 670.35648996433, 672.402319615084, 666.735477114432, 671.326250363526, 672.192477010626, 673.157619804942, 673.61964500527, 669.678952023032, 670.013809564928, 668.92638043669, 675.171749868141, 674.697956504708, 671.575292632299, 670.744960594669, 668.817651028362, 669.381403462595, 671.392811863725, 671.967752545457, 675.665960784242, 672.710347758868, 674.012610529315, 671.072088529066, 675.414611391204, 669.557813435602, 676.531688805727, 674.380830528963, 671.748807440315, 671.203606620464, 668.682587368955, 669.0282124688, 671.843445597321, 672.143826367407, 669.421900101352, 678.67300827589, 671.457123265493, 674.790479608991, 672.964237652788, 669.704615446765, 665.64261546946, 672.676746096484, 661.637327206074, 672.306737563357, 674.402040031485, 674.179068170515, 672.310491069399, 678.625565699003, 672.628544316706, 674.722077803274, 672.548742869799, 674.139851079615, 674.464316390127, 671.809131383361, 672.998996849865, 673.376176981341, 669.760124881736, 671.50007184253, 672.837666131988, 670.149792425338, 671.725671766936, 671.530412159851, 671.979487256697, 676.041725397977, 672.82592134251, 669.181159887073, 675.969419489249, 670.665718374439, 665.488902964069, 673.354736941114, 670.926880672955, 671.549565616221, 672.647865412484, 668.256541044113, 671.890514336085, 666.407757678284, 672.074033720715, 670.763146462812, 676.998653163087, 674.748525105898, 665.987730580938, 671.478732833739, 675.702416630687, 671.614857708314, 673.153303375682, 675.530463678517, 670.078772093857, 675.154751388151, 674.233375136228, 671.88570227497, 672.080025391257, 673.832026028306, 670.5575433116, 674.706521165034, 673.775805905632, 672.487548767218, 671.506711754825, 672.226649833196, 671.748314461754, 668.535598363473, 668.368203425993, 672.698131791943, 674.553035987019, 670.628781049812, 674.302919242377, 670.732114950934, 669.991272427288, 672.001834816267, 669.403297213427, 671.226543899678, 674.272911980732, 667.762177396436, 670.766771077094, 672.725266384837, 671.181856978905, 668.055447680203, 672.306702790705, 671.877206267868, 675.06270287308, 671.696912776648, 673.358948841119, 674.385849994608, 679.522608197179, 675.645651170387, 670.246618587067, 674.039091942274, 675.395028610314, 673.131998150366, 668.292286513097, 666.047695861607, 673.205897536475, 671.191969273929, 676.0553518062, 673.284679526077, 671.812116926133, 668.572933582805, 675.255584171227, 676.27910130868, 674.764328259671, 673.781930600966, 675.678099159849, 672.2630917282, 670.982231457387, 673.625148378786, 671.547853603221, 671.143434730785, 669.212954490523, 670.960556185191, 670.02109976392, 666.866160919349, 670.779050038661, 669.108206548513, 667.974484896246, 666.174735218724, 667.466022984086, 673.1754482544, 669.931256851055, 672.626184334166, 670.376651557838, 671.960031969635, 673.900971714885, 673.250646171215, 672.604954968608, 676.082242525723, 676.459038957128, 671.265234890022, 674.713900959828, 674.991550980959, 668.043979326001, 668.430632469774, 675.480523684476, 671.701534998304, 671.36871251479, 672.619392772566, 670.631831094669, 671.54999065685, 671.092253667469, 674.011430522773, 675.871985138184, 674.95054449404, 668.937848440123, 666.069587956118, 664.946574621815, 668.748339807054, 672.35335519892, 670.396026454445, 670.707302400962, 669.559561324936, 673.028996190819, 671.422232944818, 670.087866520474, 672.75754264114, 669.708299469955, 675.043380159867, 672.24381531145, 672.193486987374, 675.028467397672, 672.146365177706, 672.854190004934, 674.388042791601, 672.830129938185, 665.699482134107, 670.249471949954, 674.459416536927, 675.162996045665, 674.973472387745, 675.101595245681, 673.566355192701, 670.943007082643, 669.854813603685, 673.916830875074, 667.798380522276, 668.223225350827, 670.626675985321, 668.382616096666, 672.744930172793, 677.127189638301, 671.135686060602, 674.964161432867, 672.386934702501, 674.350923644561, 675.842297579539, 669.657389346625, 668.894831481272, 671.916119111725, 672.107882778584, 675.150684459157, 676.455960047451, 677.32587631206, 668.747472894325, 672.291016138334, 673.394809983539, 667.238201057807, 675.435534631363, 672.965910102673, 673.943515487152, 667.515355407297, 671.807777538225, 669.888186358107, 674.839728457272, 672.411963290512, 668.014083694424, 667.732215185925, 672.229040411867, 672.778080429376, 676.21850438924, 672.464231882339, 674.312460596919, 670.602042567894, 665.353630746899, 671.293702338059, 668.646215818672, 671.504496045174, 665.463114565763, 668.335981185597, 678.16995185179, 673.009822730877, 672.687248552162, 679.041602683279, 667.329079794179, 667.91511897483, 676.545499080963, 666.521491648582, 674.200884951675, 669.131997634444, 674.851225386637, 672.978542378086, 674.155241030758, 667.585966067412, 670.856490005579, 671.334649203895, 672.851185676952, 666.843830071453, 670.409117748824, 675.265308584703, 672.779670713802, 673.060558533848, 670.963558520878, 670.748892317356, 666.299659679456, 662.014128942223, 671.559220300159, 671.555508503478, 670.199552932909, 672.107730381415, 674.796556949911, 677.773149492575, 669.787211925697, 666.586093178664, 674.043367645648, 671.671397354205, 672.826288598635, 668.551470426042, 679.053364604656, 671.052881824504, 670.346314420761, 672.358716749045, 676.603367760435, 671.262994029509, 673.032561088835, 671.923504725806, 672.1996078523, 667.343054949494, 673.947678812754, 673.423265005806, 672.006931544626, 673.204538448558, 670.891161451231, 666.571141489618, 670.594026201879, 667.63431835631, 668.525360498817, 672.688716501582, 676.350004519858, 672.689051223825, 673.190683829825, 671.496861762629, 673.30253236371, 670.53553288608, 673.43111958486, 670.150912397208, 673.135964991533, 672.445355384486, 671.107363966053, 676.82234970624, 665.473703705647, 672.615530332773, 674.191692349076, 667.35896429566, 672.202317456679, 671.803750543921, 669.557674162257, 665.392514375984, 663.967064770048, 672.013681294803, 674.157281918154, 669.796255000416, 671.42634003034, 677.307310619, 669.968945184137, 668.876625136789, 668.641425461996, 675.509459043494, 671.130158509612, 674.380799140705, 674.37427210667, 669.748535408024, 667.488913820799, 668.965166773316, 669.765961303116, 668.116579964288, 670.295896453654, 669.141826628035, 671.331804155726, 674.919962416501, 668.490910112538, 671.995732334802, 668.694144445137, 670.514786256793, 670.810819417323, 672.773789184389, 668.526711370151, 675.511606314202, 671.01039592627, 667.490805396167, 667.055385013032, 675.660396164507, 664.861112739321, 674.646717113165, 671.43434226631, 668.082348151157, 672.965380258674, 672.064293448141, 664.920564507726, 677.248919022381, 671.067821676338, 674.500735216019, 672.91039878413, 673.890726504293, 670.800495076597, 674.30216435615, 676.885535415597, 669.417642244985, 671.022261931673, 672.358480176909, 672.018905140501, 674.847378685506, 674.93142890767, 675.837929205156, 672.250986079317, 669.435110483998, 671.993562931113, 676.157158785428, 668.814814469972, 671.725609258619, 677.059369114071, 666.223624908008, 668.542806942368, 670.648057559412, 671.664011159497, 669.172215748979, 668.397569438978, 669.976210623555, 673.292310652862, 669.147289448458, 673.82409409133, 670.509166005139, 677.178906265678, 667.662202314005, 668.688837123831, 668.507175715778, 669.896946885281, 671.752029247189, 676.889281194018, 667.209785573707, 674.111069511866, 671.04087977843, 670.379415406762, 671.41749671121, 669.373232658322, 671.454490669737, 676.266476851479, 669.452719733817, 673.287300016748, 677.463831923442, 673.708301787557, 669.048167684665, 669.854831688152, 674.01053752616, 669.950102977798, 669.171481172825, 670.503619135502, 677.194648707372, 670.296741950454, 668.979059784566, 668.962991303497, 674.982357643038, 669.297302056984, 670.430354493673, 669.990886721966, 674.015161458666, 672.359249456466, 673.647945989567, 670.046557964039, 673.72961982818, 674.603783396406, 671.360513917698, 669.121211943316, 673.234244113223, 675.442465325637, 665.842222319184, 669.887347143654, 671.095945663197, 669.142015879209, 674.950824913542, 677.661279539993, 669.772211228223, 674.215375688671, 669.826607031045, 670.918499578162, 671.287992968062, 678.69710762828, 675.362131103038, 674.79140410297, 670.540442034855, 668.955813484823, 670.945143646172, 668.098698287232, 670.373063718067, 671.815892360332, 673.278541512869, 668.804516330067, 670.37702371631, 677.275937072423, 669.105646618702, 673.483955037012, 676.863037427464, 670.094663319532, 667.406375496811, 670.137405127965, 669.329908828254, 671.142542169365, 674.183384186984, 674.597059327647, 670.683712763777, 670.498228558875, 675.862639755634, 670.240873483983, 670.951352121822, 677.979812652377, 670.335656654937, 669.579718427969, 673.516490613715, 671.957781086387, 673.420456483081, 671.788788937874, 667.108345936993, 676.642388160545, 677.967734720042, 672.16785936959, 668.858868399644, 672.509099099688, 669.738088190709, 671.581091777202, 674.671732572673, 674.61586838466, 668.140372295328, 676.137957421562, 672.521022160339, 674.396827429768, 671.262576018923, 672.635627376953, 671.689773138865, 672.705813402834, 671.081430059273, 669.849073634427, 671.044267039936, 675.230201937305, 670.263950539653, 672.835144803734, 672.804650611663, 673.790402256907, 664.834948384401, 674.638856731343, 671.148892067963, 671.980678143535, 679.385089989119, 666.334134466344, 675.219458608628, 671.849014054884, 670.902210996685, 670.395597462553, 671.8297580901, 673.563488690625, 673.3001104488, 669.038300759213, 673.637169169255, 670.936217729064, 672.120348843225, 669.988159135557, 668.92168407774, 677.295218012385, 672.899383376613, 673.717908925376, 673.647830191481, 672.13962620206, 667.57270317572, 672.367110631373, 673.503427530498, 670.55623044593, 676.896148882996, 670.258805906254, 673.624423040688, 665.026983633226, 670.994285239251, 668.990412705984, 670.432286003356, 671.382427025254, 673.558896409028, 669.272461994311, 672.282661582683, 668.626425342721, 673.423038060244, 674.251644705138, 672.616672914588, 671.794925481443, 669.530183491942, 674.943453682558, 673.371388057981, 669.718261228124, 670.902076081775, 673.068288494259, 664.313922532048, 668.763258957608, 666.245308369679, 667.823299065526, 670.714751984437, 672.248202743491, 672.130194364108, 673.407106437046, 666.301488296503, 668.648517169054, 666.253669513622, 670.047034066171, 672.538743312977, 674.334775016462, 672.215296287796, 670.037901720959, 669.402919337669, 674.62476693906, 672.082887769334, 670.392472203394, 664.380465302245, 671.934820681164, 674.161496741239, 674.445970551325, 670.560755220105, 670.035469932939, 669.164527377568, 673.88263312465, 670.682670721912, 671.11425862582, 670.552007484796, 671.284475575759, 669.313204673573, 675.231028636303, 672.169489239745, 674.467783497344, 667.765258395404, 673.718415408782, 673.61212184867, 677.411838597562, 664.809906218588, 673.396817271409, 670.632891739157, 669.397629926555, 672.31711788282, 671.799081146907, 665.48380173502, 671.924061068658, 673.879336684306, 666.32565638276, 669.136246738318, 671.255124782664, 673.069563583149, 672.327562813763, 671.348715541067, 674.986710816223, 674.543431461365, 669.904642767281, 667.373357637452, 670.379515687797, 671.941757852721, 670.517741141473, 674.065581638707, 671.82498051713, 670.899108290346, 675.667531593702, 669.469262562622, 670.641676023499, 670.463657028731, 668.13412357226, 674.673569044773, 670.628792983652, 674.665910700098, 674.408555283691, 670.226580204044, 673.372015757064, 671.19530493041, 671.507113523721, 671.23742493956, 664.625010118502, 677.317118006124, 671.828109723719, 672.500034159041, 673.030748878784, 666.226080061335, 667.885847657049, 674.783142983232, 670.973278913863, 673.91705913741, 670.713739571325, 673.500725940812, 671.562056812223, 669.044743322307, 674.230358454079, 665.109840500705, 671.115475450581, 670.006073765928, 668.801550075176, 672.51241774988, 674.347971981186, 669.380295713821, 675.228913788468, 675.601978425262, 667.616858933018, 671.029195354059, 670.106802257331, 671.16934345751, 673.368857069029, 670.488938800586, 674.006275958404, 673.812810717621, 675.022738266563, 672.159791083159, 670.113887556336, 667.314620716499, 667.509014020866, 670.502148511285, 669.939120531876, 670.70305212787, 668.035062974264, 678.450465410266],[538.081859160056, 510.350633153351, 509.81747939748, 533.358300116618, 516.530712208789, 504.4460803212, 536.844314835995, 509.235799501452, 519.840320920858, 538.427226615045, 548.917021178444, 517.158969181981, 541.953298129519, 504.625560914824, 543.319890848955, 523.273262100676, 565.296179017801, 552.248039688617, 503.006854549822, 500.934122774978, 492.906122411922, 533.474919960596, 491.502015992313, 530.901827034407, 500.522947467749, 520.784732569208, 501.335809011605, 507.059359550668, 535.260083942655, 539.076446348737, 533.500394006215, 495.597197221985, 572.144542353667, 544.399284272655, 461.87921724509, 538.541869470281, 533.481838341046, 518.802980703556, 521.300298013525, 532.697205139821, 509.084023790009, 536.400724962277, 504.588694711977, 521.985276149486, 543.156061696343, 559.69010791861, 508.698641883882, 501.104192222398, 553.63316671627, 513.572113474719, 502.967721190519, 520.747692822748, 512.189728660654, 487.850752771992, 533.391560598186, 506.044456390458, 515.66731027341, 489.723954888893, 502.220573595559, 567.907722971796, 535.741323756054, 540.991471156423, 522.94912015995, 512.546220915406, 529.404433974421, 543.967661043995, 521.723617008225, 514.247023948396, 542.125782549033, 524.42873634402, 514.240934384739, 549.815732990502, 537.996474312443, 527.456285280247, 513.547624804046, 502.593884917624, 516.742581643484, 505.535736216853, 519.942423479603, 529.326464871657, 523.897154105916, 506.887883919015, 491.314428238336, 536.961284970676, 528.375191142643, 526.116304910135, 497.783944501439, 518.145393743167, 518.661902222132, 525.743930795563, 565.078355957576, 528.271607027497, 526.990207546574, 523.582364158741, 518.490099551141, 529.115502165052, 528.706926844749, 527.019869068894, 518.535493494264, 508.662847797295, 490.807491614398, 508.02213953195, 544.918450381128, 514.564843277019, 544.374664766051, 529.777622336128, 528.712622205422, 498.542326664494, 530.923514488919, 511.518271798602, 525.365224160406, 501.635690126085, 528.599027557937, 503.094206061184, 510.772922012569, 505.95576524147, 527.489142797724, 521.323117555015, 541.790977062854, 520.087102865351, 528.029449140878, 544.882856410623, 544.653715354923, 494.262007831578, 530.119077821846, 525.34163919126, 514.492329285582, 520.823843275681, 537.290868599443, 496.033125582854, 538.051689116341, 511.327571709419, 538.43607746295, 511.031372056703, 532.507419350221, 492.304703141178, 496.902756646832, 514.743151253339, 522.481644543032, 515.334555152355, 537.991819220953, 499.329058031704, 526.787783814927, 557.909139649737, 494.461373690756, 523.458108735111, 521.910443822275, 521.299847070909, 518.417000796912, 515.614703175077, 498.657270338648, 532.433790587771, 563.555452399526, 517.811508717934, 537.589191534807, 531.779748938845, 497.019774842193, 517.856658927417, 508.691180257273, 497.468450248803, 500.132702141718, 510.81131758859, 491.243099470507, 492.318514793894, 523.243811380243, 515.851019844036, 488.713230919667, 548.024297089508, 507.68213480675, 527.641591476739, 533.388345818352, 529.034125955947, 517.69833568635, 499.582717761441, 500.996771569609, 550.617260789982, 526.329517293054, 494.583573747303, 526.958493852035, 516.119211643211, 531.43448661429, 558.00514313323, 507.422050687369, 561.072444659393, 540.674896013437, 507.27042685243, 538.968474117999, 489.318816402753, 524.005922180942, 506.69268368153, 532.646252492084, 508.76099136616, 530.385706121706, 521.728629602172, 531.561786235104, 561.20271962997, 511.279942141164, 512.40991607266, 515.353430075599, 525.069499451726, 524.551057209084, 518.55278123142, 493.236545776967, 524.847211906159, 534.725367219031, 526.372462217615, 502.17810818104, 511.045133034715, 514.626972607536, 532.174290388672, 536.137826717703, 514.308180268572, 514.501489749941, 507.773043278994, 529.137493956595, 547.812677801476, 497.472054276808, 533.133181433033, 494.161279122347, 518.499120880513, 521.954793717927, 547.282263928757, 520.197786710642, 527.945673561832, 526.904140202104, 556.704416857526, 538.208001977502, 505.255926529734, 534.110998481523, 564.144284070977, 503.137417214159, 534.86017549239, 532.715332287199, 517.237138460247, 547.813415075805, 512.780301771628, 504.371176090694, 527.390404369788, 546.170212780662, 547.147792086922, 521.400909252006, 506.935489964264, 537.560208900254, 534.858581328125, 559.266077145916, 528.307443918447, 488.907288277379, 490.786735251144, 535.477443086345, 513.704468422643, 539.975962372257, 521.649354241205, 523.079389923504, 521.091020451496, 514.464147010681, 535.365497257223, 497.848444194499, 509.288127162572, 532.707789605655, 539.022361807866, 529.466455720597, 501.229910471319, 525.152857636794, 555.74111497687, 525.671071388296, 528.909426131229, 498.797307458763, 497.459961390203, 544.976252125621, 528.187343776258, 531.927623744416, 511.720313510171, 525.294932042356, 537.224406417307, 544.202503234101, 511.169554665731, 525.523012034442, 522.089187356008, 555.563231447051, 520.202756060192, 524.479167502817, 521.784607640967, 569.493253950426, 520.756819292554, 539.382059229971, 520.283489635688, 523.92784765132, 528.535807677197, 526.937735349581, 514.954436047146, 512.949113832186, 529.811717646611, 487.341838951648, 519.623333829222, 491.464471222021, 523.642859499016, 551.318991341144, 535.977344179555, 527.358266001342, 507.530263429087, 495.130471934824, 544.516134443878, 559.19099397882, 506.161709101551, 535.983739066659, 535.523932740367, 548.794731060635, 516.763953464671, 534.87445121319, 537.663635501429, 485.1078698575, 526.905527408348, 509.387452765937, 500.397572356338, 525.280863496343, 528.069562264332, 518.774787621245, 506.254630104402, 518.004823688931, 511.873428282309, 517.178574504166, 510.239564729494, 542.340686636946, 530.936137453506, 529.22511863769, 496.640812875534, 507.235566380143, 529.341527626028, 497.96386933478, 491.121964899152, 525.841193777607, 515.442943916187, 506.878873853033, 502.360053471882, 536.068102151692, 514.040139548869, 521.142934394332, 551.703911704136, 517.933198559299, 537.573970532537, 513.184354142117, 511.619020992714, 500.593634075369, 532.779012200876, 531.244796847402, 534.9204228523, 520.065689355569, 525.304716707421, 518.768881163929, 480.616493785368, 551.419893300769, 511.132061656496, 502.736650774743, 509.402158233668, 528.196121956342, 530.80351901266, 556.342271298017, 537.260739670078, 520.733325304644, 497.508429689888, 555.038099106651, 539.637018768534, 540.703754702909, 538.212669652562, 522.775091795066, 553.175914036353, 527.192815120618, 513.083886759346, 506.813777743696, 527.721053901832, 525.35127890675, 530.071365130502, 534.488324700051, 521.007103312219, 530.96874777842, 523.278435651014, 536.033787136097, 525.253450667869, 509.283108853182, 529.058791657703, 528.946604170066, 534.772011035516, 510.783485628469, 516.792752833694, 522.003792438547, 507.787611083505, 534.720530063841, 544.945794168488, 523.742695330649, 532.383126955708, 520.596208764491, 525.582926964507, 521.57200419766, 521.204050222513, 513.873894097832, 507.916194629933, 525.025960685271, 532.391146741951, 495.548177301218, 497.11630995185, 511.229091940203, 486.688240026541, 500.191156167567, 524.630711690928, 515.333714815104, 514.561979736742, 508.933144138255, 538.339165126415, 518.603563113914, 493.915875543271, 506.195359380681, 516.898393058602, 474.837353718274, 532.433156122602, 529.677386063235, 522.45840579995, 477.64069590968, 553.122860010532, 503.554103238313, 501.213949972592, 523.759356448802, 526.591777939245, 520.891472655098, 540.468722507921, 525.59637370673, 532.600227957087, 505.300864433962, 513.729598244623, 508.287243691499, 534.070833914379, 501.180863958998, 538.419209964044, 518.876682125864, 522.379605541171, 550.73005999008, 511.62626606813, 548.585591540615, 537.381285174732, 496.487895835107, 518.113426395071, 541.158366112752, 525.711383248087, 528.014134609349, 496.830871488242, 537.181140618676, 530.203013097618, 535.633066332072, 543.317763942968, 506.249585979277, 526.971365211405, 527.814895547625, 553.89822495749, 534.665770033307, 529.021356628033, 539.135948064175, 521.723027224805, 528.25560473133, 514.479482811463, 519.487766735209, 511.420555408356, 521.734417357575, 517.063410103575, 498.748076930786, 549.365425856469, 535.637099082542, 541.630043945585, 516.15918005201, 532.538962275702, 509.550393255119, 516.451068775613, 531.739498270336, 506.991773663016, 528.306985266314, 521.907552851388, 517.470522102212, 550.437563876677, 510.205728981795, 539.969510464795, 511.713791155953, 520.163657081764, 519.246371031568, 544.492082816732, 533.962845889191, 509.560001347094, 527.123490917903, 502.744234345193, 533.621375263431, 517.953849204925, 507.449635031779, 519.787824924546, 515.274285115065, 495.591004877442, 541.33127412717, 501.637799879369, 514.692961285215, 525.235035019171, 550.83669565682, 505.769181785809, 550.903352904709, 527.078339118477, 541.35137715799, 534.100719170755, 492.354843394761, 553.506593524996, 546.251113446114, 555.205248493617, 534.010406306903, 533.848502003357, 509.434886232059, 516.643987927721, 522.048120390309, 505.602695787738, 526.799278730476, 528.396757850512, 519.620330991912, 507.614434543814, 498.636642593806, 542.51820943981, 503.809232577863, 518.408831732769, 531.452849829456, 520.927453473242, 542.586079259408, 550.011526657726, 495.919484561415, 521.309125428784, 500.68117795969, 532.389301096086, 534.187370136592, 548.182237574869, 520.392102672176, 518.624029050223, 483.868470705387, 523.20472001031, 551.044041426428, 539.340314933791, 507.203793219638, 545.587901442604, 522.40835375936, 508.959437283296, 546.714267730126, 518.869264304103, 534.621069478471, 499.285020454205, 540.216500627792, 528.966627972068, 517.419694749423, 527.024978845476, 526.143982012922, 520.345985622584, 549.23059353067, 512.780795296209, 509.68587931766, 545.319656590252, 523.065184768606, 500.674358036043, 544.337684998404, 492.063423467636, 509.666378696635, 523.171511118068, 551.135478053089, 541.205076043266, 527.381298807573, 494.962772091956, 530.649626190891, 520.966669381334, 531.96324758734, 528.621245418796, 538.927955669156, 565.578971259076, 501.859174009869, 530.77593567437, 514.237773330064, 506.574655157388, 502.23038521488, 519.654424543788, 552.092789060711, 529.473571379146, 517.462008396892, 512.975631123403, 538.365918066409, 518.692672752783, 539.838014509931, 565.923452530903, 534.793851897158, 490.921193185556, 534.800385117871, 526.18028471029, 521.763588868409, 553.752982901006, 532.35531427221, 542.745468800167, 501.778787914563, 479.325310646195, 519.446258222184, 525.023101655525, 519.760730889703, 531.15275311982, 525.192271881913, 533.537633374464, 552.758959426814, 538.544931239273, 513.214832817044, 525.930122311411, 521.989772114919, 545.620272945659, 547.425173542481, 516.248577108957, 514.767325577012, 511.200281667841, 509.599549529151, 523.376657739948, 539.185831918596, 529.563912066394, 529.632518334763, 545.676902950171, 550.317610187559, 549.975073367254, 526.785786635264, 527.729550990463, 508.636153075517, 536.879685473185, 526.428738321618, 528.604923073993, 469.097213166513, 479.394503321729, 537.345408980532, 530.384479856945, 505.534093177446, 527.000223712373, 499.075495755151, 526.84298925026, 518.149534638322, 532.704429493547, 520.481390102302, 557.216982235448, 531.64926862226, 536.049796478551, 502.026337089652, 524.431774556348, 501.27685918491, 506.74249246443, 549.86419726464, 528.918484804196, 526.928153819015, 550.412798337952, 541.371428627795, 527.243508459203, 542.823768694337, 535.424036175525, 506.716969165951, 518.662289194063, 509.521256386113, 550.228461947284, 521.085164294468, 526.258031132354, 542.130564441451, 526.686124041501, 541.471819589582, 527.892951628025, 523.230016549708, 497.773253753742, 525.397576812759, 524.591575676821, 517.790530453449, 514.012838334757, 502.315305776449, 485.849364747522, 501.531128079188, 505.10485415633, 519.647878017589, 559.192388239777, 500.660390562839, 548.389267015616, 504.305869633882, 513.377643549758, 530.041726875682, 531.235899153823, 523.393165772488, 521.179834358071, 528.03680757216, 517.63658960937, 503.863533063338, 512.316114658626, 518.127281540862, 519.219529845978, 536.933094484956, 510.298284575743, 520.494793850656, 537.9393147483, 514.237110355714, 531.612758054517, 518.189335293816, 511.941875060746, 529.515922807461, 519.537609735054, 487.967524357773, 526.356041390704, 530.971923429453, 509.988391671739, 510.898988769917, 513.822575786686, 531.81414971033, 510.370449402934, 531.866707976991, 527.613833737285, 523.332120297087, 521.820499163666, 529.204392616597, 519.895832776777, 551.795227196831, 519.349150187572, 527.118910409529, 531.34178688495, 535.586659614279, 514.159382362756, 507.544600514652, 520.472148568057, 505.454851078233, 522.846298510676, 549.230548082289, 505.177282725633, 487.033693763851, 537.373663507388, 506.073579535804, 482.340046712472, 518.795425797848, 539.545022043833, 485.675001772399, 533.055915895395, 549.560607325047, 545.941065304249, 524.05124252014, 528.449920588901, 522.653699031057, 518.012816917699, 511.679888525045, 541.562407796247, 544.156394499347, 526.998754804111, 504.842922724262, 525.415656869887, 531.648791350443, 532.649889080421, 524.414923763541, 553.945766183735, 525.175674178314, 512.571522658918, 519.143240976897, 516.687925876992, 541.096819910383, 528.971817025237, 528.854974355703, 527.394664305618, 517.860325020321, 498.487211428516, 525.43860829684, 529.499707592895, 555.537729773908, 488.860243861307, 539.988836329817, 515.390729402154, 525.354392318376, 540.699610678239, 544.550955395984, 523.465663587212, 522.204350806555, 513.790891218378, 513.469374786735, 526.735599138559, 529.880493809506, 528.578435308691, 526.688087086415, 528.911474852775, 518.797992317994, 519.649438049565, 500.560267704551, 522.015298219315, 545.798423271371, 498.939915040957, 511.177415563249, 527.831427159409, 514.452842020937, 535.746433633844, 524.72182589205, 523.858080988162, 507.72377638042, 518.33376182778, 517.484654931745, 513.285180142534, 548.157762031395, 507.945302878176, 534.914038303136, 558.75423953178, 522.107752601191, 544.893317701421, 515.745559698942, 534.576062283385, 509.576544127742, 518.520441762629, 521.420295982699, 528.802319259313, 507.558150631749, 529.708153575969, 525.45845612888, 526.145392168847, 524.299437928561, 546.706690395853, 522.71839515549, 521.646315203088, 540.953298111906, 506.890140414555, 505.696667992113, 519.001253644395, 544.043256503473, 504.256620048009, 496.042493175062, 512.961611736329, 506.057709932274, 525.313251911888, 476.472034802602, 521.897689659447, 550.884674392366, 524.96480133033, 526.698945426015, 506.880317169214, 557.673269184364, 512.791666007944, 531.534075741982, 507.808711613481, 489.777054773234, 514.623562641224, 515.853699996678, 526.276384052975, 519.830234497345, 519.130437292948, 529.704717619921, 543.30064436303, 529.159338592928, 565.10640879475, 504.877419821257, 536.745340703109, 546.760922855584, 533.220646486212, 532.479370705169, 515.728376310066, 501.130775906984, 504.019385287221, 525.321299592952, 517.349278651941, 530.718296622626, 548.784577175253, 516.73377645506, 542.139452689918, 534.613107362639, 507.252873686081, 528.527279751366, 520.870784159616, 505.309067522486, 567.658452781341, 520.670760827925, 509.830360370696, 529.538777643558, 547.053365613959, 510.209057544407, 495.238779104034, 533.157773319276, 519.606245240849, 514.669505620003, 530.539663966871, 536.629234317809, 513.931486556222, 501.962092593489, 539.685693569493, 554.669642604416, 512.832301617804, 501.027186229501, 513.305010936459, 520.361202876001, 527.347272488279, 532.565657072888, 504.705040162395, 511.459143891007, 503.113684320658, 554.164813146941, 524.444028344177, 535.333949393248, 527.173139250735, 523.680998116569, 512.364768291318, 515.244443385368, 539.585524964833, 510.935401200816, 547.606204735586, 497.113910914165, 496.222261684188, 531.564967427291, 550.4852115149, 508.284714915114, 515.812979662322, 533.265696718843, 541.715735815556, 507.794500128393, 560.509790051698, 527.816285366508, 512.789918714484, 547.71762466312, 506.66401244473, 517.10796308891, 519.975405298872, 495.709562088716, 491.362587780506, 494.071069722337, 496.13578048542, 537.837470895282, 510.153870160606, 533.484249185155, 531.883856139127, 539.188885397018, 498.093094856059, 541.297031473704, 509.196965651268, 531.74918937117, 543.016010376676, 524.670162960797, 522.927083575839, 511.11681664228, 516.65852246437, 486.064704777361, 507.806900861086, 522.844422729651, 515.543347855348, 518.533317384321, 505.007191384388, 549.410354542895, 530.722235379314, 516.74271439053, 540.490060477729, 522.601674501801, 538.069417140165, 557.283227932132, 556.604588396411, 502.303458861686, 517.554695743939, 532.171343220906, 541.617798497328, 512.701053884703, 528.80500993356, 522.669564196232, 535.229155336312, 524.119690048724, 517.878898460391, 556.331349549319, 533.974977606984, 531.655943350699, 534.740029703192, 537.059092055289, 522.896964473332, 552.110908776683, 498.878619133857, 521.11003928149, 525.702486866857, 542.020933566841, 518.342656437292, 523.009139369002, 515.10179431047, 511.783962611383, 518.204977977209, 536.61820692304, 515.240182097886, 532.334569232445, 501.887251016946, 557.166806696748, 505.861896148067, 536.958155505655, 503.786533702794, 513.587431486707, 504.741134476415, 516.151440290886, 518.672990439395, 516.695516654171, 508.540603866905, 516.922650270806, 514.172651279198, 534.560144181873, 563.522497870326, 526.74679495251, 520.111408203369, 513.337539262045, 503.737248561118, 558.715820127296, 520.424516658784, 520.714721511742, 533.537933566871, 544.603711037051, 514.565208499923, 500.96029511684, 506.590794433069, 517.737780464764, 517.368423091387, 525.993870923519, 500.013286744521, 506.032351640151, 550.053891056678, 511.619628850876, 522.544823394351, 499.876758297597, 537.194076404462, 493.684898838763, 537.639489077055, 519.134766119339, 545.589895128069, 527.641744429852, 541.363437998436, 525.051397486539, 506.283859793103, 523.568742481656, 504.881243100669, 490.990730113457, 518.535840071918, 517.503881451857, 499.60480781831, 518.242909818848, 509.931633658233, 501.449675751956, 521.43835183695, 532.28798014195, 547.7423293582, 555.721307202298, 517.985250036564, 541.238958159148, 515.771013620404, 530.58096513928, 527.944643961914, 506.508367539978, 527.619517815438, 541.623610278397, 528.640008566084, 556.976205966771, 530.331860766943, 486.127940138806, 527.874217636558, 533.704778962893, 537.858780379709, 524.616667670726, 531.724005166671, 514.310745542404, 550.919732063246, 525.315784443483, 514.545143616092, 533.095953240398, 537.688874618281, 499.672703202869, 522.930953956177, 531.930392104648, 537.104914219816, 495.063011268344, 562.276832868493, 526.531911070708, 515.290917477024, 512.058315303472, 517.869628169109, 541.66505632455, 518.519032993601, 497.270348642281, 523.011041201533, 539.851348514557, 554.024561120543, 511.753497975783, 490.21046370752, 512.894784921143, 500.014086963165, 534.640405526403, 485.688763228241, 542.655682180061, 517.478231704071, 522.187850072074, 542.036419086983, 539.583068269069, 546.050894774879, 554.142944484435, 514.935239235601, 518.360301267576, 547.827503510471, 517.544231287343, 503.459483136685, 507.190490930001, 536.361499146828, 550.641300326735, 544.299071416439, 496.340381275656, 523.866693982268, 524.17514509994, 510.028440595754, 501.964932456772, 530.871085518412, 528.009097542172, 522.923692227716, 532.187377694309, 533.859706232203, 551.147550861353, 509.422647277501, 537.378070621247, 501.043507113748, 547.925179587987, 512.211561573966, 549.821241124859, 526.967193127252, 515.930630681908, 529.352099756746, 516.884971459679, 520.958719785029, 500.883607226227, 530.278870864154, 547.675400135896, 527.81790633018, 569.76120826873, 540.815400984342, 514.597221444558, 497.455727527014, 507.835978327305, 477.854482664952, 500.402152396959, 513.074361511901, 542.734857950857, 535.466993741343, 522.181532861097, 528.801573288468, 511.735889745761, 508.666412346977, 520.847874736377, 513.042610226879, 512.544839738199, 519.2725211354, 523.47762947486, 546.040463837023, 527.64006534126, 527.908877000571, 539.726509118794, 526.612098586474, 498.018577369816, 508.533732766199, 504.179673601387, 531.053429344215, 521.58157668387, 515.368961477759, 531.017179285346, 510.446550305781, 534.430190901925, 542.096869742997, 550.443110828189, 526.948049824256, 511.749848104914, 519.665318682432, 498.900743269375, 553.824409374099, 518.971036483703, 538.830888976946, 538.794766877661, 534.55095811888, 544.179606922715, 521.359395261333, 532.996981608492, 498.874625518793, 539.633429450393, 531.522824172138, 534.07350245895, 521.115502570728, 569.903182780587, 518.06828551885, 528.041844293287, 537.027183182663, 506.003451646537, 476.339044053943, 532.946328540548, 526.203525685286, 488.490242130616, 552.25071199203, 510.821951424256, 558.664344954191, 477.422306290877, 527.087422169941, 535.542917940598, 519.081834830549, 513.983473140482, 512.640100515367, 529.298960723716, 536.609936966907, 524.330902421745, 536.504018528093, 511.21782610213, 533.894972525575, 519.72677969078, 525.598676036631, 518.151976088442, 532.071160163433, 524.804223329122, 533.008499373344, 505.882440664056, 522.935086594708, 534.209963557455, 542.060784356022, 527.809988257366, 527.71522183911, 577.388670650784, 537.456543043738, 542.319604016385, 511.598009060769, 506.861013762737, 522.716055126462, 532.714407540102, 498.74281037621, 496.068235496118, 519.087423814311, 531.172985204516, 477.66938562023, 474.30594500589, 488.453699584733, 510.468590532477, 504.664077352569, 513.575400388234, 547.488400885385, 533.220569667801, 550.235961602509, 520.718874705737, 495.308872717695, 546.288305632377, 517.431568386471, 527.519399385149, 533.478377063585, 523.016613424647, 506.762439495442, 532.801001644894, 532.071451646054, 522.659772726036, 513.544603776362, 526.467758098274, 509.197289091735, 546.938539034132, 489.932726433496, 505.236839786183, 517.433107541585, 525.30527372914, 485.617114952113, 520.215071234219, 524.520887430351, 541.301011552637, 516.092976176408, 529.845437640608, 530.268757476397, 520.142692350905, 509.048249540924, 524.834395880255, 548.788845147831, 516.71654532534, 495.312736467579, 516.305298160665, 516.704782587941, 513.946846071525, 547.631117446496, 516.926053501195, 536.118279229978, 531.67500149912, 543.815430599104, 522.217420636046, 518.477190067435, 519.677106413375, 520.199942990663, 541.311926441692, 525.855768237531, 514.354454628239, 547.234268911566, 518.379790066878, 540.807455239527, 518.794270806352, 535.561060269406, 530.797773310432, 530.514074492435, 494.424745888651, 528.132343910709, 529.859623364957, 518.886678852541, 533.405019970545, 494.155359584644, 524.195275552757, 518.035239074927, 543.501279888958, 542.999682242196, 522.43178285423, 526.130539645429, 534.229067550058, 499.258357290839, 513.010583200889, 504.268173296595, 526.065650174265, 511.587610610173, 524.439855686815, 506.487618151261, 521.778292722064, 527.458198544745, 516.980609292855, 504.466568513252, 507.323093875981, 516.20272211218, 495.732614734029, 504.118782586295, 527.602203452774, 527.592825704848, 513.210274157495, 509.079890590407, 523.630784033286, 553.278110396856, 521.682687012685, 509.878581245705, 531.471341132028, 511.185857740823, 486.330035856916, 494.005632474767, 525.243329977356, 519.325865728799, 531.993035802745, 508.652584845527, 536.003695216115, 527.719365680316, 521.204780913014, 533.239623476479, 539.60917688667, 528.108161801829, 520.103336093607, 561.959025336526, 527.567094177712, 530.250465035231, 508.755086228114, 532.38651346635, 519.963221057211, 504.517843653243, 519.224879629046, 510.419985021269, 496.477631142097, 556.494946512166, 525.645378866455, 516.483061075488, 508.709342753586, 525.04561345158, 530.192587899224, 529.849246033265, 511.072641246049, 516.421333797989, 536.913953907912, 530.479140724451, 538.226005467685, 517.027147826756, 508.200392539928, 491.942560824053, 513.639363537543, 531.175001716533, 508.919275121262, 518.243095917901, 549.699633201335, 510.159418577139, 496.662961486505, 507.810711754362, 505.607803266859, 522.013611389571, 530.011376788595, 498.815012409897, 510.583926849837, 518.58351713154, 526.962151936198, 521.290548184075, 530.936559719909, 512.761346153277, 521.651561808066, 505.574931659629, 536.097662270384, 539.675574389889, 538.77180998962, 509.327688340007, 536.728888017287, 501.125749857993, 492.684119184936, 535.11969063917, 525.613460956368, 512.072291483929, 538.89609074319, 512.146195630647, 515.070370129648, 538.326419968996, 532.052228036897, 511.566182500883, 516.16912375793, 508.147715249858, 515.482215085992, 500.219665256578, 509.356222016758, 533.005544576005, 516.526014156965, 522.335280308779, 530.301095909575, 546.716193467201, 515.200349536212, 518.414636253339, 501.015957778169, 529.721200340889, 534.483437307049, 506.849205407435, 521.448177905363, 515.241065262119, 518.220833121476, 516.862216391127, 537.284407495318, 513.82291606878, 509.827025247233, 535.489880554696, 554.028689480433, 500.488805355108, 535.439137883481, 538.294353354307, 530.521047280961, 515.868900209702, 532.766986109776, 525.194183781174, 514.502954001381, 546.502127230485, 548.240495154717, 509.220177937863, 545.833225244134, 535.396290547019, 543.351041824057, 501.323048298631, 540.845370254583, 520.141418895351, 506.361352460762, 509.788953983821, 528.801483541423, 532.208178873417, 526.033648358002, 518.280626662071, 503.590958426155, 519.725277793574, 552.47038592106, 526.040335593476, 530.918410415462, 520.129972918052, 515.699286675738, 540.977021780437, 503.600670040162, 529.649074837136, 484.656359239981, 516.313533321379, 524.452882700606, 477.877905985153, 513.675120810343, 485.395385011223, 525.177987938832, 477.226012611106, 535.170358085391, 500.550591542494, 500.479336121628, 524.342573983186, 525.736470864379, 525.006640561616, 498.58334908152, 516.377024910379, 550.347381509714, 517.005456956396, 486.971953175879, 482.865637264839, 529.051030066746, 512.076091353082, 543.6961449536, 507.886871199463, 530.21491852846, 526.540303395373, 513.801750417613, 526.095709537179, 546.06670633202, 491.351623730397, 502.430162553086, 543.630877406774, 519.828302842154, 528.545137702427, 550.137153984336, 496.289008558742, 521.503840093316, 488.406826966346, 509.409000774083, 506.969674282348, 546.054627040592, 535.270177506747, 548.353060136788, 527.637217465991, 494.862443600777, 527.925034659599, 534.031002967356, 519.284054240243, 503.006653597235, 535.4712428318, 533.575010740594, 521.119937519273, 519.146660936651, 540.340685284195, 524.942756561223, 534.793846033697, 518.592865017705, 525.720720422561, 484.865743679241, 494.855866833521, 522.061454671745, 540.55506317923, 559.334771827407, 481.903307281341, 531.345272295416, 527.622644560118, 521.773419752319, 537.601303073056, 514.516896427218, 516.734469491075, 500.683029791337, 497.50696334476, 495.092654995131, 561.209409561524, 497.329346730853, 533.262990635508, 506.713869155402, 514.724007846855, 510.256155454309, 506.575199531393, 548.471930198275, 492.774639964058, 515.125502249623, 539.946722364094, 519.394698444797, 513.093154829063, 507.776420878026, 521.81744740791, 509.600630852626, 530.649610265034, 543.368751603953, 529.862651966035, 527.836771340339, 525.132047306367, 509.28977198163, 529.909111058196, 519.108755331761, 511.120246040268, 531.448143178406, 496.314275992074, 498.771183509662, 510.528716307268, 511.568129092279, 535.068828090086, 500.57362682927, 535.184945269719, 505.955954375733, 527.868131419585, 500.014422007473, 527.027120804284, 535.05657648643, 532.083255463479, 494.660865869419, 538.675159789946, 513.82129844765, 531.74262481262, 517.912006395221, 494.819713953353, 536.925907037949, 503.34140761765, 478.876926627974, 525.243893561686, 523.484589770213, 508.584150114734, 524.26080817494, 519.962704184811, 558.163010025731, 547.18191052257, 532.262897766036, 528.769509238203, 526.016141154066, 500.738299421217, 549.858431783168, 522.355124968724, 525.90225082744, 551.915854550815, 517.746241141053, 554.418301007773, 541.971826255063, 496.804089406758, 549.05479885314, 500.485344006858, 541.855492922791, 551.616548792533, 491.294583633963, 528.418882441807, 532.534507779447, 535.869664768332, 505.65621004335, 510.989921240124, 500.373703446655, 528.275338681783, 523.467789418285, 534.074600465668, 488.768752315208, 513.891397084102, 519.991868908967, 532.242491162168, 539.32725222626, 527.37962965625, 515.306337352357, 504.027512508441, 515.367163281374, 521.435830109242, 506.857067440264, 536.805141270246, 506.801029223756, 535.533898322184, 505.250381701906, 507.65705150798, 532.173857987316, 493.509063243143, 514.819002973421, 562.778036806589, 540.995518877847, 527.682688295563, 526.98473277317, 529.80384808761, 525.786496602023, 537.098352342622, 542.576714975385, 495.845377571603, 534.001230391399, 509.924212416515, 536.511843433062, 534.018737939993, 525.413729431473, 521.808811137534, 544.71784566886, 538.583246581954, 539.493361256479, 516.103138686501, 533.223932660717, 541.449590274335, 524.636449117008, 519.722563798039, 488.38518069578, 507.842328688358, 502.879264501982, 532.307213631708, 511.768667535005, 517.981896083539, 536.219437512604, 517.42631802949, 533.33740979145, 518.63605117996, 476.106277459327, 541.626811556908, 526.626416690205, 505.56334702644, 507.359857454995, 539.339229841843, 508.378949720748, 516.319048738007, 524.580521636192, 516.579330351492, 544.461353421411, 488.488891334752, 533.436982913287, 504.344280045295, 555.333356334738, 524.754453664739, 527.98782457566, 500.938052612856, 493.953251100916, 534.794289022129, 503.46783411344, 499.157344124402, 557.252089356491, 513.749032592439, 530.956427841154, 537.632740091308, 529.713806914156, 528.204676855694, 535.158852316702, 506.015871684562, 548.055090918716, 545.28920537948, 520.089631586275, 516.65640446084, 550.032060264824, 524.737066188671, 525.706948136693, 549.469249697018, 492.186704655182, 515.704528261247, 516.883097999376, 510.721575574406, 519.339502513884, 520.490116932188, 532.150259736917, 538.756564791054, 514.532908680348, 539.031124602055, 508.319114703684, 542.240991165861, 492.696417243933, 520.786378180235, 525.14773328068, 528.503072821603, 534.703410454916, 533.947825775763, 513.68053569176, 508.844536916992, 544.052344706377, 516.494603652917, 517.933261948034, 509.029720563475, 527.856723665249, 522.493965963375, 560.982650890904, 507.677385961271, 509.785704103002, 532.044963499088, 526.708721535434, 532.239695621915, 533.743657278561, 539.411828392351, 536.230062394875, 536.150542713755, 523.231295546675, 550.543414710992, 515.571298264767, 531.993718435373, 546.093744515401, 530.286433733117, 488.456883141683, 521.627405983403, 506.250377805285, 524.593441724346, 521.29602244236, 539.166174178501, 545.393867426287, 519.340901069444, 518.874359705231, 539.587866957133, 547.492755984793, 531.75776180115, 516.7084935842, 531.881051079926, 545.635592720811, 537.836715017388, 543.623627524569, 518.167967032779, 469.497913317377, 512.708504581737, 532.532767653471, 519.690765697229, 512.961860901001, 532.737284809113, 477.784230777785, 527.14222378974, 506.537872091513, 532.671193822673, 513.694939062555, 526.872941222478, 554.617030269141, 521.112141392162, 483.705206302269, 525.915026169568, 517.791377120366, 505.157505935086, 548.272985530349, 547.577942557517, 497.419952482777, 521.313222210637, 527.557141692724, 520.80081668057, 514.045650297277, 536.640389346777, 509.382832673131, 518.049721631443, 532.733335369623, 553.690532030788, 542.720887101878, 519.086438405934, 522.249641028807, 540.291190386574, 510.956290643268, 532.832067116566, 484.864334767595, 527.300883230438, 519.954153010254, 530.5706072592, 546.191499685292, 534.513298032559, 548.244376550977, 513.439393920249, 535.408822880721, 525.686598443427, 530.966045572773, 510.191570948186, 553.435292058087, 521.446303454155, 546.861171695853, 502.612223388444, 493.704834840984, 522.246859251202, 534.516159502351, 490.48623027687, 488.521503620012, 490.726112153707, 515.494731830461, 526.842782291013, 539.724833796146, 509.155397346119, 517.339936013924, 497.285817943726, 514.650854988535, 500.56417970965, 533.705294367342, 537.57158227922, 501.335195623633, 549.815624380822, 517.385910116388, 534.320310385537, 530.252567346836, 495.787714216283, 544.091275162208, 542.699572881795, 518.655312320407, 522.895368770211, 523.866817425897, 548.2187995812, 511.460600813243, 535.718738918191, 502.534546337663, 500.244375328807, 505.693665607318, 522.340737147599, 532.184862992501, 509.185615253296, 534.1352304235, 530.521864041377, 516.473126367082, 516.732706614671, 507.273956793466, 525.107650599682, 544.305309381878, 532.952069691283, 550.734217570365, 530.925858721643, 537.541990645886, 534.700112622162, 501.979557666561, 514.697257540196, 516.38259058888, 530.882328868669, 497.739588196446, 531.504242744304, 523.640751614924, 532.03385585451, 547.631406378154, 528.719952216898, 516.514087598619, 536.528625983757, 508.230103126062, 528.949984474127, 549.4302042996, 535.156912671197, 512.103507263323, 509.293388697764, 511.219661394336, 505.095528630302, 510.309003429207, 518.667669310436, 544.697067821376, 539.736198348956, 522.69119545184, 533.080483936451, 522.598416849165, 515.755003142084, 548.567006521495, 510.280750817609, 485.83357234077, 501.795893616486, 531.364282020219, 530.46358586969, 518.745312566707, 511.431705428412, 534.79905850844, 480.864992340245, 497.869366242002, 534.659449870523, 530.427344560509, 506.40127390102, 488.883849789089, 516.314078524469, 500.949821823292, 544.458538268819, 530.406295526167, 487.372742090159, 525.133775922263, 533.192577033887, 531.801020793981, 528.727333406904, 531.597622845243, 529.208381106322, 507.332934944013, 527.666928422502, 483.95365017648, 512.854225671707, 523.522616600274, 511.267815297737, 527.57666563907, 492.566143002704, 549.552049015629, 521.842721001787, 531.673334894813, 521.113384297642, 505.682763155012, 524.298312119145, 522.886218657488, 527.951415355327, 544.123025990898, 533.246077740538, 496.628321831975, 477.484647185223, 525.029300393903, 552.53474319194, 557.429686451211, 511.905060032648, 499.430433140132, 549.607417025534, 564.379909154212, 513.761301290014, 490.339688100212, 535.690895166258, 509.27732013395, 483.2503236279, 531.523736180281, 515.388222615032, 512.161490204375, 516.695985270693, 518.422973597678, 552.312866431221, 520.490387523683, 554.219401364193, 521.1429243664, 527.918874499977, 542.959353459509, 525.297402466386, 523.397114863059, 497.739718362144, 508.408967672087, 522.942441152522, 553.545563049265, 525.854394108075, 509.682186846157, 516.39303265428, 520.234275571475, 529.147821154791, 516.866676164881, 544.138524692783, 517.990171412482, 540.4150886458, 519.722702017114, 523.802750964183, 500.193758349459, 519.921331341477, 530.725009085001, 529.06505512468, 513.579990046056, 499.128569706681, 528.202057345755, 506.685471365309, 510.209029066937, 527.571964777053, 540.855153023559, 507.866485466499, 525.202586030217, 504.80210058227, 540.592180271034, 546.788897809398, 500.13801933916, 519.492611112011, 495.136739975055, 556.215677988171, 514.907979065296, 531.557330468767, 512.647209479386, 521.363512243186, 506.020811936164, 534.425486463191, 535.752312021962, 534.421105322009, 529.147697015743, 526.379146990372, 554.251613679299, 488.304728527044, 534.111784771959, 518.787553404571, 507.555259650511, 527.342469446517, 518.55566387001, 487.246375328838, 532.168078473603, 513.69018185985, 518.606350859453, 505.847523040241, 511.207547382366, 542.432345949631, 517.670706726654, 535.250456579406, 543.200741224741, 537.102079677167, 533.649629612416, 524.741413428151, 542.301600781314, 506.562344710806, 533.260091558, 543.720925687304, 515.510943536125, 540.983200090213, 529.907891305806, 538.330545016076, 518.158159235949, 514.085062700846, 537.256200582982, 512.356219030519, 516.366751968272, 502.230993313742, 517.935447404543, 540.845981738661, 525.584956005956, 510.145007421401, 509.119680608531, 518.22060435591, 531.948777754142, 527.584601640194, 522.327512628248, 521.228025233268, 550.150745899713, 511.756851269709, 521.858715836806, 539.042174063803, 530.604567649495, 502.623922716179, 518.1933812627, 523.30153022781, 508.505792461983, 548.787142463824, 509.802659636499, 517.422154829052, 533.376883598388, 505.633369229414, 521.108727179285, 516.432634269938, 539.685948048723, 532.288428954635, 525.638401276452, 554.289540515282, 543.067202404862, 527.936157013783, 551.571614329928, 527.464150534877, 502.700688088058, 514.742208402556, 515.582814144333, 532.568274852185, 480.12181255738, 527.879998118242, 506.562403794547, 524.983684357975, 526.3237287615, 513.52827378103, 538.319775436038, 523.789562217667, 560.427635888946, 526.754458257261, 515.972507923916, 526.916955488482, 520.189751515756, 497.00828427411, 536.91121099609, 529.909588426425, 519.042695825163, 494.772511177348, 522.737818116785, 533.581453303104, 536.052463289143, 538.650602461586, 552.515869266371, 505.322167546645, 538.550479157863, 533.545376708394, 534.746502278325, 522.548060747652, 515.552925004494, 510.474464463286, 493.602479080572, 523.377950319411, 494.320983237907, 517.954542928706, 498.056032929874, 505.734970854312, 530.756093565648, 493.552736452879, 544.598700369197, 502.091060204973, 535.330415011342, 485.940892773526, 515.760798763279, 524.507314980787, 527.609136656943, 521.583559219603, 497.561063873571, 515.26329223551, 518.600611499864, 568.117854664647, 494.925636974314, 527.452880016197, 512.786844687641, 542.104265152498, 546.559364910799, 554.485173188454, 516.196120973459, 502.873379504348, 526.792899042876, 518.242576846218, 506.346709099633, 534.132377586447, 512.113224756661, 529.090284352956, 530.20128336688, 526.311706647342, 508.626324750664, 528.629437227653, 500.703031426764, 558.656763311298, 541.264483373522, 535.044700512777, 535.198646043705, 516.350684460223, 512.72648038726, 527.094414429601, 544.786082332031, 519.190476663068, 535.046335966555, 514.85283840238, 523.458099795347, 543.915732324845, 524.707060299019, 506.652675787319, 484.936459494194, 525.536748429665, 494.696154549621, 535.516116541212, 499.299237076917, 516.671741428193, 529.303674548607, 523.62209965907, 537.031374877964, 540.450315366387, 544.786831934342, 535.253238587407, 508.03925471505, 553.146666712303, 518.641365486838, 504.894925965264, 516.4864156974, 524.04526617776, 535.545269826953, 537.747271236106, 515.75255585505, 530.1357259025, 498.367657002767, 519.374069266715, 530.367340591789, 504.373318699745, 498.244875579251, 540.687317477835, 530.087238046091, 537.807931451232, 518.224122156149, 546.347002663118, 513.865430890683, 467.817960524001, 499.162725101339, 503.056070790392, 519.131847928327, 499.709829121471, 488.539150098397, 526.602795779101, 525.283310356268, 527.114042029317, 532.018274455581, 530.031111012782, 536.345316160726, 525.246211941343, 521.123398519974, 540.867058179986, 522.895318452457, 535.290017980689, 517.105161680242, 521.705387871675, 528.153934479127, 522.998920138607, 523.829445330444, 534.38545621805, 522.743198985884, 542.411964766966, 533.057838269964, 506.152131835834, 521.072336493261, 529.6873037446, 509.499085857469, 524.988998151948, 527.637850520772, 564.662411810547, 526.89578811739, 519.346787909564, 516.3133464396, 510.190791324616, 516.670706246731, 484.280036362956, 547.462113214566, 513.52960478007, 512.781617627025, 558.00868542893, 535.538442737092, 548.502207215902, 515.066697362383, 504.166894895874, 514.703321587983, 529.72652602226, 515.358714511663, 502.021282347553, 533.868256618324, 494.943933521916, 504.369127392106, 551.179660672536, 543.65171456084, 502.509470567597, 508.775559821761, 522.824317413221, 533.346188052405, 512.2055107402, 543.339162020875, 515.878496565819, 544.584835454058, 561.266568750758, 499.793408284413, 511.948133300116, 555.280731666536, 522.548629809871, 543.227606507526, 536.022131433448, 509.032123863674, 505.390492685556, 532.752631140526, 502.706577271886, 535.363918925724, 524.251630114251, 548.410543830207, 499.755288287146, 553.190426396387, 525.806190821165, 505.586162027619, 535.820304682587, 504.945567961002, 536.598694803261, 523.597698757605, 494.967782477846, 535.212594600996, 536.27503840095, 514.470126976954, 541.781979885302, 529.95527082095, 534.878864185892, 509.329114823303, 531.102822430184, 504.029093339744, 525.366520563425, 532.668782447352, 505.176259182777, 499.468001266182, 533.154377933076, 525.489638980272, 535.262494753558, 521.869009050584, 518.027190323894, 531.276251539019, 491.75529552232, 528.414178801622, 547.41466037228, 514.537847767686, 553.415688384787, 520.306264965907, 530.002971500419, 504.861497318651, 531.02311015088, 518.1464934534, 494.754347443032, 529.977870272272, 522.04282929876, 538.235348056864, 518.773211679893, 501.174312135238, 553.137950672871, 492.055755810106, 517.38648508085, 513.546280622619, 493.272742607061, 548.1816944307, 533.228073336361, 521.032651800136, 507.798900038226, 520.001337630797, 563.602637896022, 463.405667055617, 549.536610093922, 531.34292688653, 486.254629335222, 483.27398939619, 507.214299795884, 508.520564098, 526.602329365631, 529.485029180537, 494.897241331822, 517.865346716203, 505.90321368105, 527.70122454096, 517.282369578954, 540.190361105407, 552.057218923696, 524.058175782943, 518.458868583682, 501.66035692969, 491.317969800117, 502.734763585093, 543.224939296245, 528.650186788984, 536.386403388757, 524.111279881535, 540.798191132241, 509.832138556215, 544.474758439276, 566.011267989586, 538.256967619386, 544.890080988186, 545.661042899254, 541.428828100259, 518.259817459685, 512.81511070576, 511.362730222155, 506.317228020251, 503.428846063305, 514.396677640449, 508.652432252923, 532.552741204504, 502.557776410489, 536.790497554912, 520.123622975992, 507.682851967703, 522.472444085592, 516.628521127122, 532.257989198286, 490.71958904319, 511.849109802073, 523.583645380852, 548.559399019337, 526.475103396906, 522.485526525104, 493.748347108115, 516.241350129153, 474.48125480496, 553.294052318255, 530.855696455241, 503.869537210958, 490.240061641039, 505.983238818275, 507.663654315284, 526.583633373844, 493.335751303663, 499.977064837164, 522.777037004826, 530.3986143343, 529.210998984593, 525.139512983575, 539.142056370907, 499.134810260498, 532.7353095453, 538.678773071937, 491.562865057082, 531.205703019383, 530.192719218231, 553.448254790221, 508.306049169482, 544.227015118334, 551.508015566919, 503.628498276691, 546.447341699953, 531.04758730908, 558.920456013686, 517.671501026021, 533.363906136158, 507.534076104772, 505.32737652621, 512.267360664191, 536.862268607355, 503.903231298208, 527.996101553789, 526.153582968871, 547.031350047735, 532.416573973689, 521.309464712647, 529.977799320535, 547.419074025685, 513.824610224992, 518.580567064299, 544.074733557799, 540.861744138266, 503.811061040979, 537.249920999026, 531.789952144184, 516.160372253464, 545.027281594599, 500.686686752186, 562.075454046888, 495.413935341848, 509.170044006257, 534.629061799917, 533.662577698532, 537.089116210355, 511.456757565038, 525.348793702918, 504.308295732283, 536.509544274601, 534.282430847559, 533.222378462355, 533.172492730277, 508.800475137673, 517.61828025807, 527.576793112537, 511.553972876756, 555.348646645703, 532.762868517912, 526.513641913505, 521.353594398458, 513.511349502494, 510.496387829859, 525.981071524557, 541.679752683597, 506.673268825749, 544.357246951709, 544.801739124551, 529.476479862799, 542.450919649918, 536.22591795067, 500.252807591422, 545.853662503303, 525.814817516097, 508.199793205814, 529.042319598365, 509.796570660064, 523.234103059631, 524.485037510498, 516.33121692845, 552.361428149344, 525.182971843335, 518.256842105786, 536.256171902664, 532.914575881794, 516.431631609338, 510.365371999619, 530.533402453187, 525.904378635319, 513.073667363265, 520.236437964118, 507.565769137068, 513.716913501905, 568.085519529288, 557.175659746029, 520.902556876017, 530.500895414293, 521.100786139077, 535.381075714082, 534.671781708972, 570.623255520292, 503.715737831183, 511.463249619244, 505.397158891207, 511.313883496208, 535.061354423562, 538.138692158565, 524.322985663506, 481.480862879719, 536.735593897872, 526.696277686979, 537.165856859068, 528.051651069233, 500.120565282065, 513.722250479177, 504.376531103336, 527.154633536044, 562.019263250642, 513.374922620492, 517.107193485671, 501.125978550042, 514.381438974482, 505.376750249841, 563.509707245726, 531.646100428027, 527.920872446241, 521.157260498726, 530.970592771088, 513.046393059511, 544.755438517486, 515.899935315725, 533.514056466536, 543.310565152341, 519.535040818929, 519.894258835361, 512.950985017493, 513.703316937864, 530.816708850252, 516.073176981493, 527.247362235863, 501.847248098584, 529.405897128881, 506.761006277166, 514.729935249525, 519.120953476631, 538.412703472613, 515.62555327069, 488.773839034635, 522.043960404175, 511.76644911166, 513.664828737086, 538.628425053582, 534.659344734532, 520.585261391832, 548.089281518872, 546.941202821793, 509.54359373392, 502.479292296754, 522.716109675468, 537.026844577961, 532.482559672625, 524.455756521454, 498.760225572938, 507.943360433138, 491.403025827305, 541.560765705836, 523.711278195974, 527.772301383861, 506.959271840462, 502.911432949601, 523.303115018304, 530.436196157958, 541.059656359844, 522.770572293989, 496.845478100766, 530.102976573755, 509.313582541896, 520.241435287875, 522.256864085257, 550.26962017555, 524.433718616115, 536.718157668847, 498.047563596494, 486.390674413373, 530.513006197598, 516.680373155838, 509.75935179968, 521.372953602301, 521.177617469151, 517.649722603017, 517.167902838458, 536.678861322668, 503.254490270964, 531.100647508937, 505.743136359437, 508.666375999996, 530.313873312317, 507.450229024832, 523.622713172229, 522.307011660205, 508.672208826594, 507.583122135869, 502.330746116505, 520.784423592062, 528.852454030005, 515.442658742109, 511.760628825613, 535.650273423482, 545.219820630804, 505.998013517125, 502.391848991441, 528.694801670878, 508.155435992923, 537.94318756333, 510.589551941374, 538.020438120429, 502.510540349401, 547.261161055536, 523.858267452915, 520.046689090871, 533.429529910539, 513.038430874349, 527.437119022289, 507.245264448094, 524.756985853856, 510.330237768055, 517.179589423709, 493.150840143523, 535.51582721552, 553.829323929519, 492.011079971861, 534.200696805894, 537.29785488533, 532.270263367015, 545.095798372142, 535.030400854001, 534.17212024854, 492.711724454072, 531.177762355991, 557.446371641836, 526.868109531746, 516.197725172198, 512.973483558497, 505.749636577241, 517.617052645689, 518.779368398901, 498.624478995149, 526.424213114384, 524.233639102758, 518.167432235952, 532.568892301754, 517.81836592976, 522.367465639021, 519.274206635222, 538.908544016219, 481.675987920848, 515.539236439765, 500.638246644132, 501.768383509332, 517.708632333829, 528.053295991671, 524.273411592838, 533.851614688298, 501.938521794153, 539.053740119432, 530.766401510943, 546.463750296662, 504.686500139117, 518.571508303117, 504.387897762441, 528.672239412085, 558.835183792868, 543.898130365549, 497.561255470023, 532.589752565462, 506.279840338651, 523.581347802109, 544.323963042671, 501.713181458398, 506.812334313453, 521.165024330671, 521.351520476734, 520.127890017779, 547.161702741416, 536.24067967076, 531.157258871296, 536.367331054888, 523.996156594166, 507.737936193077, 541.753003394838, 532.699135646738, 514.02584100054, 525.546494649622, 534.684092025604, 519.844437986019, 538.244368307803, 495.840188100688, 509.989908620287, 544.620138466383, 552.892908382545, 522.814583711899, 525.314588343289, 534.708822729115, 554.231171462997, 513.347308389793, 523.489046749347, 512.176115448744, 538.254432283269, 510.790325735528, 527.817285537475, 532.275505292454, 514.952774935527, 527.71215109994, 544.870371373748, 532.071829649065, 511.151426074574, 525.205811292367, 515.73101928856, 521.291541520769, 532.271513171691, 518.097138459447, 538.559711661577, 536.082274088849, 536.39676460577, 533.253876878842, 525.764530462097, 553.568079193581, 530.831158109413, 555.727538511362, 534.174656159066, 512.047890359704, 544.857032809422, 522.965055569715, 531.834391401031, 538.347942160244, 503.33958614907, 494.744286049447, 520.140552400305, 492.179085646608, 541.230696181793, 555.265635068933, 509.792037685368, 526.378960454933, 524.511990673324, 531.901511417245, 518.909085829567, 523.864578691593, 495.1491332356, 554.109625149007, 521.113233467832, 522.00550186696, 495.067515437352, 531.648747224807, 499.989011606371, 503.134913716097, 518.208877180213, 494.861415085124, 514.84274819879, 501.572233352949, 527.342032898816, 526.461457083745, 519.197497425212, 566.464795162669, 533.384431863504, 522.655534379551, 514.390692459988, 516.276731522065, 526.579730513657, 508.741714624917, 518.026134425428, 521.955108830744, 543.828084209374, 505.04938859156, 492.269542100502, 513.443053979307, 508.729006434373, 515.038228981165, 507.981208478738, 526.467266050934, 495.829183169882, 545.413272594709, 496.680517516804, 526.031934899281, 534.637814537883, 535.598043986401, 520.455670318835, 548.029313372119, 533.428327750247, 512.49071849772, 505.184918982021, 539.288905671885, 505.175878294694, 518.945664592533, 536.760490301465, 487.577691624112, 520.348509702041, 535.125175059065, 529.291285143705, 527.352357863218, 530.160571494923, 544.68264728424, 518.701001083841, 501.972259248756, 552.229083672246, 547.65280048548, 508.807788139819, 499.608728208846, 520.004943124882, 524.965063854138, 504.500927558521, 507.510731665015, 505.111955967285, 522.365818192785, 542.072441173857, 517.548162942164, 516.521755716401, 543.536578718953, 509.3642250294, 523.645059148133, 506.126483045292, 505.109184193262, 542.556437598296, 542.243615385875, 514.449377635312, 490.620592626423, 519.779976869561, 536.072540946084, 525.493329513371, 530.686535563707, 501.617768403664, 534.578111653547, 509.180546096908, 524.294619442115, 481.748641619631, 540.842798874554, 510.404296919008, 521.980227673825, 542.684054891481, 518.91670278122, 540.014436485718, 525.470918348409, 525.662610648733, 515.199309810192, 499.4852110013, 501.184754175772, 523.917575589663, 554.667484406784, 501.475137702293, 521.948503093035, 506.750973585197, 493.351419075461, 502.882607234775, 531.34710099926, 531.198725686756, 521.875978643329, 524.571232191252, 518.896038491524, 500.540093168677, 501.486358548975, 557.927391355601, 533.774316968189, 536.927863329169, 550.013632113959, 499.06052649225, 526.100478291364, 525.886082518913, 537.628022524991, 517.060989973891, 528.527052567268, 521.005041001414, 518.730832877926, 533.192791357473, 517.968802037368, 524.999851581342, 536.656956453285, 506.015769346012, 513.609616711264, 512.573506095213, 496.830645547321, 545.153601130863, 562.056541393108, 541.537029244115, 515.680422160771, 513.739749122769, 514.874561300638, 523.22570282445, 536.049227913024, 525.691436495685, 503.958873361821, 531.595927044357, 542.294714010049, 536.632187039697, 543.117113930677, 513.850681873329, 514.416207809725, 546.832598338068, 503.777003988541, 525.487635366494, 501.114760374986, 547.566513880306, 508.860049049042, 495.791017634549, 517.407225175079, 545.611849943172, 543.930392721979, 517.332980450771, 532.546752987796, 530.899804748592, 500.647671300744, 488.172130972058, 515.237853266522, 509.369333944881, 550.71915532297, 519.308650844244, 535.274890218274, 529.756206856204, 513.028035447157, 529.015114826586, 519.995542243022, 532.642670072176, 552.129845663082, 496.075797240202, 549.50871357585, 528.023595070152, 534.107253026776, 568.21056023945, 537.570849906475, 546.234376515231, 511.048048868701, 488.072057928197, 528.533057649811, 515.926877585513, 534.467393026159, 517.467378552062, 503.267857117268, 535.331527362753, 507.473986659219, 501.096080155122, 493.058273489643, 517.704599850564, 530.807058053872, 486.133793096112, 511.96572398279, 530.022285469992, 531.499256404061, 524.534542461835, 511.345983423854, 509.742317904322, 504.626730702684, 540.551351227874, 520.361860668281, 536.59610649864, 526.023511501526, 537.182586998976, 516.171413480465, 498.916084524859, 526.324420662208, 502.320374401515, 511.807247245433, 489.521711516717, 523.247793800288, 529.455789726232, 514.666327044218, 506.960917908482, 504.946479505844, 550.343841114063, 517.746357931576, 545.603570514868, 509.629919538115, 530.913101069379, 482.775064305869, 527.879620953408, 532.863542786996, 524.425312409047, 515.991175722483, 534.694529763252, 526.764801182573, 493.571924704032, 527.438431246202, 534.945818012948, 500.893305872755, 519.895720849869, 506.331059939168, 506.683683293903, 521.672447459123, 525.523658023427, 524.588486079572, 514.675648624292, 540.406873344807, 507.372919924188, 498.430123862456, 511.493215337382, 537.039762549786, 519.491435726388, 519.960535450539, 505.986256413063, 481.583478327375, 517.455400649684, 525.49406511379, 538.014303391365, 506.549654265303, 510.193228125259, 515.109885265839, 487.319031290144, 500.093480325979, 520.055138620242, 533.770192287874, 516.72062672761, 498.92700141543, 519.869286098348, 527.084174902487, 559.892893809056, 514.945852922647, 519.53141450036, 494.438971020072, 547.8787591622, 544.931255673308, 507.110136461949, 523.334241812737, 484.384908499308, 519.572447487313, 514.652480767069, 495.415009888255, 511.415802046519, 525.449639961435, 534.306423255403, 529.523942301198, 521.102025455599, 538.033614929456, 515.981667177833, 531.939379260789, 513.110225157318, 495.621344923886, 508.358480608022, 518.427234664018, 526.148483264296, 525.575218983336, 529.515651942451, 530.106537199915, 521.601355403916, 498.006726153539, 495.832438268664, 518.582046819722, 511.098766925969, 505.288535469091, 535.16721634015, 526.338500937067, 550.1863274568, 494.083527778454, 498.257394265983, 517.235086707935, 522.093077535034, 557.240491100643, 535.485295531351, 527.396588738527, 542.56644378874, 514.508792228298, 564.532125131694, 533.337699298442, 518.638215803408, 553.643978677499, 511.019478429733, 523.880672973274, 530.633040701689, 542.00088653253, 528.548986356084, 518.045843324546, 546.480029545142, 486.966306637288, 513.97855592332, 488.90193738091, 541.568220557214, 530.18943295443, 496.69855148887, 510.595813650275, 533.414928026699, 539.866384688857, 538.5195422355, 530.229606734153, 539.024766246069, 517.801849438362, 539.902883887062, 530.751222066597, 536.147667262052, 532.105235811583, 540.48695131682, 550.592066272215, 541.856396115353, 490.617823116301, 498.607025750073, 538.872703452378, 549.991677510018, 512.032127446814, 518.188165428938, 498.000764711108, 545.338713786635, 509.207025037168, 507.282563880696, 519.492570721649, 530.304016998968, 525.370465595575, 498.780886731632, 533.598636134948, 550.575890102579, 518.726319207588, 526.008094062787, 512.673254045875, 535.097326535305, 529.174210585588, 540.982233596013, 508.976296000521, 537.125807652208, 506.316998982734, 515.349204150373, 541.008560041772, 513.003412797086, 551.460811006127, 542.064338466674, 544.358647202236, 506.959372291937, 523.075088114239, 517.327903258844, 520.409315529992, 536.169837860133, 523.79160460312, 541.438959080766, 544.889970089958, 544.960719011563, 521.962744699115, 530.976828192277, 553.41449590543, 515.14893711032, 522.201312353299, 486.586505092146, 499.452855982033, 532.405341248642, 516.182903034339, 500.808482242464, 493.141558142816, 538.960835387571, 511.01746839237, 499.949548369551, 522.352359817918, 508.544937995278, 564.72457320011, 530.108600972877, 547.09702886081, 525.490024797352, 513.513516368193, 506.841763412925, 504.714194844036, 524.906569386626, 515.950534332856, 539.953727058816, 497.329276525161, 514.268723433866, 540.336117477239, 550.802390145601, 524.981498587508, 497.776142244875, 500.11934090365, 542.499229688406, 531.894212971202, 521.067226443315, 536.738375645369, 566.811572915051, 516.530696932575, 503.393082140613, 542.950247364814, 493.908926222271, 493.251066604567, 527.007279481563, 506.259888657888, 529.392244285561, 518.923318744456, 536.410958448105, 536.437015298172, 519.581061696981, 510.22541952544, 506.204419443779, 513.597975319496, 531.043173217073, 529.264958290518, 491.981900235441, 500.429101439784, 511.781590695139, 488.220774672213, 491.9183804899, 541.97481827239, 497.456687241527, 524.166362991447, 512.651459904415, 514.104225843165, 511.153426745481, 495.585737308223, 487.839306315705, 511.186571684609, 516.899540541445, 501.957575165173, 526.854715270892, 505.551228959409, 520.614514374712, 528.734643690396, 507.843187701624, 530.410890952565, 514.865626674475, 526.780858964174, 527.798232260126, 539.074972079199, 517.683443648503, 515.091353930625, 543.877626211209, 543.88765087183, 525.612871368764, 501.184896033715, 518.307480659935, 506.314059036695, 517.828992246582, 514.549071008519, 513.25114676903, 498.407925007222, 531.878217750083, 531.29674720624, 514.532417205967, 516.744261166162, 523.68665236202, 533.827806321698, 513.009757109199, 535.528549241534, 495.720052278681, 509.543872115683, 533.02276453236, 545.688005764289, 515.529122735172, 566.619073911553, 533.944227379921, 505.359927146481, 511.217537616009, 517.233053085114, 519.22813675298, 541.497814103125, 491.804923828396, 540.108055733791, 518.016905831222, 530.361515911855, 508.177683662867, 559.162877869098, 555.559525463853, 549.496822668722, 545.195350853868, 554.304869155657, 543.47021448585, 494.510441103339, 503.779899148663, 541.238400842084, 509.106356046005, 517.276487391228, 522.391876248534, 525.828840505017, 548.316181189911, 514.001738490177, 522.66603977756, 500.949457944747, 514.65529546391, 522.342659126677, 513.1176564407, 515.090288527804, 500.826543859183, 504.45649848595, 520.585106145075, 493.060021520539, 532.493874333722, 535.911406751297, 514.531314036621, 528.644420653493, 504.846011885751, 544.522033768581, 510.33627675372, 515.108467920465, 536.122022322743, 515.757142785369, 506.132813858917, 547.41020095212, 523.808067974709, 535.557836390594, 524.423984404969, 527.658713944264, 493.346759474763, 550.358068028111, 559.627301384902, 518.859642123158, 545.764838934786, 528.20021438034, 522.946031947816, 501.702883944505, 502.089394448001, 509.986325976062, 546.269895543814, 527.318711033439, 518.547355196472, 508.251811014901, 531.625748730008, 530.544999891909, 526.705564137479, 503.988504251885, 536.003201950062, 509.690880300095, 523.883994234571, 513.285133988362, 511.305893606362, 544.100127419058, 523.190221875023, 517.298907131733, 531.814009951244, 546.507630207884, 514.832837358906, 537.208353281432, 546.019038284975, 544.63471343996, 542.457170313127, 525.354748753094, 562.68664818668, 517.831774423091, 488.07611522038, 510.245459573984, 541.841866495782, 514.673658337799, 529.062314683936, 542.334379314875, 514.920200294066, 525.633951274193, 523.812866150257, 511.572827671496, 548.613530720838, 529.953749103956, 535.594351813627, 536.430428152515, 497.420853786035, 500.445723122086, 515.811803922267, 543.648999126163, 529.405205022748, 500.097066965917, 521.785849296536, 508.648114548089, 509.525626336926, 516.401792142895, 529.636450540752, 497.561559053265, 518.368218221402, 521.891383806181, 540.119014824327, 551.109182119, 521.593648720709, 543.148411126387, 503.96585366242, 528.249662058949, 527.443527439243, 535.039942261693, 531.735173127518, 512.559917322127, 553.328983862218, 521.032858414163, 519.313510631434, 528.665231630138, 489.941520827876, 519.212122796382, 491.540090530272, 508.493142228181, 506.823824298073, 528.826471383036, 527.555453637244, 525.367847126858, 529.9591115941, 539.42087705906, 501.470663450493, 531.443741693926, 519.925737035741, 503.729695622982, 518.576333000271, 517.393934995298, 495.775860573414, 509.367633369777, 521.338670936798, 515.346527426527, 559.144937363431, 532.59262214647, 533.558075731487, 515.391035684339, 535.257923178359, 532.5142259404, 510.926353141459, 526.159469042881, 536.555186137929, 550.350783396022, 503.860560379848, 519.075051193139, 503.203955979918, 514.881631309562, 520.255991143507, 518.507072147587, 513.164282973553, 509.539369691354, 540.303830380802, 514.661470486745, 513.029902227464, 528.127833639846, 522.071053343794, 509.424971635065, 515.427717177503, 535.605417128371, 538.032166920972, 554.332233083922, 517.436739565436, 526.869855889109, 517.376897802238, 529.191864096409, 510.783813720469, 536.872925626903, 505.535773170293, 523.722186297615, 516.01671318184, 525.538192898483, 519.657352228143, 529.113841212929, 518.67252247259, 535.322945539774, 513.523024350528, 532.939196297215, 512.38945161073, 551.134576351079, 518.062406522111, 510.446442082657, 493.531443489483, 520.548393144711, 531.985413044785, 527.898528997524, 508.28553672385, 527.545895121536, 515.165773217091, 549.451074876354, 502.753224252623, 499.385496396109, 563.980586794739, 491.392222581603, 525.042983215725, 531.483849373779, 522.259315852711, 506.479283964304, 518.75257918061, 531.91602658885, 513.576499700092, 494.106709128895, 497.755282423865, 546.283066226429, 544.853462121924, 511.604612049329, 554.959077546915, 523.937117238575, 554.828882534941, 539.680442550794, 534.350892570566, 510.452908077603, 511.760782298165, 537.260603199443, 516.477871478751, 522.569844361419, 518.005948529326, 522.651596923041, 521.560958249064, 552.554341815476, 517.997895093692, 523.308473022361, 503.816116117764, 525.472869756355, 522.714980626362, 528.88580325922, 522.852811996749, 511.229030634786, 503.229326919788, 509.272114276223, 533.811726218962, 536.533945841088, 504.039642614647, 541.310816766695, 516.754640171618, 505.680130023053, 556.431533503679, 522.641034046246, 504.217141228104, 498.937787551626, 516.408267099845, 514.67517962195, 533.400359245313, 543.081828914334, 536.614306648523, 547.964915957044, 499.870773567806, 544.564189722944, 531.920940890946, 507.643270739664, 536.962797682804, 530.138823598247, 533.558832486587, 548.820451390645, 530.61410048019, 497.651540946378, 522.576921649707, 527.668713802066, 506.005690291201, 515.036153602989, 540.039365823574, 529.797074346737, 546.083368879834, 501.664032927597, 499.886627157775, 515.768367907231, 504.558053249424, 533.358141363398, 518.392024668771, 513.211246734649, 545.236285273479, 533.924668391265, 517.219306266806, 524.042628893287, 534.929072174315, 518.817385608974, 509.125752938519, 520.562916586632, 536.815186898448, 518.862238178016, 516.797397692961, 533.012354910341, 503.351325088727, 496.036719833321, 555.237139793945, 504.426202199585, 523.758789371886, 545.9355958781, 501.005403285422, 513.162335056101, 531.019450894803, 540.178979752838, 512.309385739828, 515.953460992649, 506.604767264055, 504.981749416507, 541.749404456804, 529.76986771245, 516.075148487123, 555.918703583766, 534.265805885078, 547.968497883541, 526.714332436169, 499.570943218217, 504.26348251108, 523.512028878327, 516.777147652529, 492.410205206565, 502.070609116782, 515.599622403625, 550.043651827552, 511.463891031121, 535.137420929791, 537.333422672658, 520.851350095529, 526.722461637612, 519.6766677253, 538.857428372085, 539.186637428556, 512.95375142553, 514.204777574212, 499.187494525063, 524.135720352845, 531.64739463334, 516.839609617266, 526.697250914395, 518.801409640793, 533.401113237043, 547.674475527671, 494.732100218726, 534.361578426088, 519.154585839103, 548.174655085622, 529.392159131716, 540.388945282853, 497.607432025804, 527.293386387999, 550.025526342978, 534.204549972038, 511.05489027769, 520.613542422549, 521.474243514625, 530.278083721315, 525.871459668219, 523.858778283788, 538.269401499939, 533.652872296005, 509.42487903931, 511.218733078388, 530.552933902145, 540.049403434102, 527.961718972118, 541.472822956855, 525.874210025851, 551.714358181678, 515.527224823464, 540.04207275934, 544.892457044392, 515.248248103627, 548.798344752876, 513.776615395383, 526.477768977394, 509.189021377322, 507.205906264373, 526.019010994469, 528.323403891159, 497.114800291916, 518.846059111156, 491.202414972031, 543.231668952635, 524.426718424491, 507.289401616948, 514.932417772705, 513.138034204081, 536.873959633212, 505.445578198731, 516.947613176095, 522.997783479007, 532.70737188826, 549.29060474343, 507.575811806869, 486.216556350218, 526.571987627885, 514.404462018167, 535.804271018921, 518.022542047419, 542.910111109915, 560.913399004102, 528.69126326879, 505.596421154474, 551.868726042715, 530.17099998363, 492.568382794204, 538.805233773173, 535.758241747593, 536.247372183068, 512.24565282593, 480.700044778207, 529.833930639209, 554.555562109702, 535.223288315801, 500.215992314596, 529.428542519567, 515.468434923477, 533.262742792193, 530.387367489463, 534.606172245345, 562.74127315978, 525.552654486213, 499.461344646653, 514.636772708591, 542.225908883008, 537.90437553691, 509.150542102641, 509.626809227594, 477.778493375697, 507.336640346662, 532.225097877967, 540.99180740168, 505.515259030104, 531.898395314929, 508.856615088535, 509.346991918062, 560.010255173982, 520.901142937426, 548.3909272012, 500.533523447794, 545.083290014356, 569.315850562185, 518.088940915531, 506.058139299936, 505.134378480779, 495.140400864406, 512.982755145472, 546.048560715975, 500.054580097524, 529.117861840324, 523.264278496821, 520.762679996001, 512.937436206703, 538.563695737718, 537.606605844043, 541.890315410438, 525.390566921832, 515.189718509721, 518.838028098336, 526.806282217871, 539.081573474976, 526.277255916972, 519.427423673394, 521.999994822912, 515.912321080347, 536.928374501572, 514.476557208613, 509.777809126099, 540.048707533694, 530.138480639926, 527.451712102784, 540.278989190421, 520.691814972145, 527.740700905809, 499.878489082344, 498.781764467584, 523.870119579101, 518.111799825822, 516.429028522701, 552.178460152029, 517.505044092526, 515.53109458614, 546.160112850476, 511.191253956777, 532.134547930928, 523.898408066443, 521.883490348236, 513.212097773315, 514.642345536736, 531.666552739771, 532.780921789377, 519.736668338806, 522.453052891063, 553.066789649542, 524.180466474793, 540.322078842869, 519.20045370778, 521.55221426621, 491.052062966477, 532.357028183453, 528.622241549697, 516.797288698323, 529.32018687812, 549.076313379347, 489.160307869075, 493.737849845672, 541.027688810955, 527.901564514598, 550.766035375589, 520.22117559436, 542.210346315513, 528.144600651118, 505.885821808233, 558.850217974151, 506.901763492517, 517.914203095536, 546.167211185307, 521.197258636596, 478.126829292933, 543.526148633579, 517.472597066661, 518.091833839848, 536.2209305265, 521.386146524501, 490.531413701588, 517.856539668404, 520.620290967765, 508.411933867922, 495.597095783095, 518.353871153315, 504.633441033156, 521.991703856914, 508.711980964995, 501.662958176301, 517.986974297436, 512.197934626417, 519.967879996009, 538.767655561154, 523.03038686465, 544.799539518843, 547.94010958595, 502.030658380791, 499.660341474016, 516.377576030786, 530.899770135584, 524.841646130963, 530.798032123659, 517.035179313345, 518.969198324669, 525.993580961355, 552.029394906936, 541.320063697111, 482.658488862475, 528.38474500719, 524.151560425472, 491.262763060731, 544.707609828431, 524.747552550215, 520.501117349873, 503.663331211886, 509.797544674019, 531.72175873289, 513.757697631517, 528.70132212077, 542.156233775049, 509.057882455476, 524.405337792099, 529.753326081629, 540.975550275227, 523.21270371823, 519.026116691768, 522.453100221454, 504.717240087234, 504.284480675193, 544.817227936425, 493.184837091695, 550.134620368436, 497.601797323095, 514.181975774836, 520.417931651041, 516.618201898017, 487.224264895415, 501.19926097653, 524.803762150866, 502.943847577847, 502.954293861575, 531.144784906832, 536.396763099542, 526.776782652375, 553.690144571344, 503.798635123376, 502.634427870752, 537.838408047818, 523.779810006901, 543.27740002695, 514.016826757059, 500.540832963835, 509.083785760955, 520.701782556593, 513.951909290808, 530.851962363711, 514.232712924243, 500.513947474404, 488.256457700732, 537.251718427121, 511.57032291783, 532.387420780116, 571.093631847466, 521.303456847014, 520.234251742978, 505.118864002311, 523.865588183191, 517.826838942467, 505.701202689829, 529.905356328974, 543.905978862936, 529.286477517877, 524.690137943476, 508.509127610312, 509.710470080359, 507.972099473392, 512.948924157511, 541.10061544454, 509.46503019234, 522.990489908221, 529.691561609818, 511.300203261631, 554.897961766293, 547.621190766147, 517.322601610944, 513.47869545244, 536.714595119127, 510.971915998533, 505.576415543606, 513.911694024842, 523.765524330575, 516.495605469697, 531.004352100599, 512.511359498716, 531.028418771595, 486.211986713813, 517.832322479435, 520.515159176003, 522.834383928769, 514.22318718577, 516.238186649339, 531.728561983449, 503.422535821091, 522.459395004216, 534.187326652722, 523.128651130251, 520.620814201804, 513.597704097483, 532.840850067056, 501.764555864539, 524.342782757096, 540.510973095961, 523.036622182408, 558.097709285017, 493.307099948931, 517.318911577539, 508.521471125741, 505.369242891521, 506.295675413725, 512.033050166029, 533.392050386096, 538.250733310095, 507.651635357286, 498.992264090869, 527.435378976724, 523.378831323773, 517.561030533028, 553.255999707803, 496.963710602391, 492.351201228453, 530.363007017846, 514.193727351029, 513.674044894949, 502.076892077643, 507.06367367683, 507.9275363225, 519.682383613311, 521.418712381285, 535.766563009072, 528.221541894828, 499.461510962164, 520.97590536814, 539.275069412255, 519.333647860102, 548.837587105263, 554.348899146303, 542.22993684554, 528.875904524574, 529.263689013402, 531.733646920985, 518.146509609691, 516.024256395141, 551.67941376928, 533.513105068498, 512.947349562589, 519.43385275594, 509.59921901588, 510.519016742504, 547.38397280566, 520.999721059911, 514.234749763433, 527.390037313148, 489.950733822266, 502.167556243643, 479.943331642624, 502.81463490738, 519.053930435199, 544.868328837894, 484.17049502727, 525.404257775397, 542.540069409423, 540.61820890819, 545.495316080881, 506.103829029216, 552.46833074031, 523.775545901718, 519.54441602899, 520.362681810701, 507.717155090972, 516.812875766191, 523.771139715239, 522.493970972861, 528.6596116692, 525.49777639858, 503.764597893445, 548.111874039164, 509.248633689578, 513.947502712792, 526.473160937031, 504.533860368926, 519.777464267511, 499.608351171846, 529.727720669451, 523.182916462093, 559.208197844639, 504.838721903935, 524.557308043982, 518.19388912075, 521.249597469184, 520.647218469451, 513.37110592465, 566.377906701595, 542.169602261676, 545.978409518833, 526.221915690208, 525.364185431478, 495.099944963466, 518.015498536728, 491.932940005472, 513.100280728718, 484.439724917252, 535.564519484234, 521.77716331391, 495.112306570896, 538.123083262861, 538.359509432699, 534.355746929232, 537.528325905255, 553.676661513737, 532.287443889226, 519.556717204936, 546.426863807146, 539.102604472248, 526.936845644811, 519.531651611153, 501.653684743434, 494.238217145837, 523.463660516458, 504.822974644717, 529.317944245126, 540.369221507915, 489.505862745925, 511.848246613475, 558.082839004706, 536.129933663359, 515.651502422778, 535.363543831621, 517.89640767699, 518.20912337934, 533.072520478106, 511.558609683632, 512.914460018853, 520.852681869689, 522.45131922409, 504.349263379028, 506.257602606068, 504.802287012599, 526.645084371352, 518.25942292, 540.978605094027, 514.933949758865, 531.045250445341, 523.453920162443, 491.971743347062, 519.532222896606, 505.740836633109, 532.431850863079, 524.68281532429, 501.928939750351, 514.199262748506, 522.363063228856, 514.745368963966, 516.507971608344, 534.691915705319, 520.769437872335, 538.989001988166, 523.633140662997, 545.628573838175, 523.204169267428, 534.998397315961, 485.718033285521, 506.656271201213, 531.134997726268, 536.892717314713, 528.683535639734, 510.533073928673, 538.980267361928, 493.823720264129, 529.981039051494, 511.869404678547, 541.31389577054, 499.723838914522, 490.544774688999, 506.77798505723, 527.90652056797, 540.164045105911, 506.110936083774, 533.069524445586, 560.372264269092, 503.572252148742, 526.121693996838, 521.021991420219, 508.848603635568, 515.130266968367, 560.317676063184, 511.549378719958, 514.19401599196, 505.696373870713, 515.141493613568, 532.079500240087, 525.309172659449, 537.854277723938, 544.016372984578, 518.968421922693, 494.96412999457, 537.791967377915, 515.011869628541, 534.002494034207, 514.122266385464, 541.932518618184, 519.29597871947, 535.344296752747, 531.202888419055, 505.232875301837, 518.348947752893, 508.706185701615, 542.303802249628, 482.029813644098, 522.191905969456, 513.613111746623, 523.388614650414, 534.755291766747, 538.520272472534, 519.274410920121, 524.320455995977, 514.00873143952, 529.50784634417, 528.241249044483, 577.822427645986, 503.971568019905, 531.850557932304, 482.501260503485, 537.198623369249, 545.933729610539, 530.286313061394, 523.726624456471, 536.320045324912, 522.945291138705, 509.132239252387, 532.822225477889, 537.265364779696, 530.381044228112, 491.589090477518, 513.438121992496, 518.417411858073, 525.00938301818, 533.888575825088, 530.244523257957, 517.589350923844, 532.649851469867, 506.985086725559, 534.97525753492, 521.406593524525, 494.874636749314, 515.823832741329, 501.642920146377, 533.64656872553, 533.155808626654, 549.283693401471, 538.050436749243, 549.433747635074, 552.708566028885, 518.659763273646, 511.798706498115, 540.789593845632, 513.090242509331, 493.143771223254, 532.735498248108, 506.334843706142, 512.770155935136, 532.124497577164, 534.511501079701, 530.180462475513, 519.043361416393, 526.343544385352, 554.915901279166, 535.352262313846, 544.115934105834, 535.596789800726, 530.261841495665, 506.460618069981, 496.423492934205, 517.65192347557, 536.191892933063, 502.346960565462, 535.286244169987, 484.947456328403, 541.647137350904, 510.56082501766, 511.344342029776, 530.685693096822, 511.985563639536, 521.58285984532, 517.212890236164, 551.917736530617, 516.423848575492, 521.430016976029, 517.764985720977, 539.07207242579, 479.872695659315, 523.793996782657, 526.506432213304, 502.375615555262, 535.689516332318, 522.565624946343, 514.704140575684, 507.576284274883, 542.493147984441, 523.272641148325, 538.497995624611, 525.914632502475, 504.385169812223, 541.750738585203, 511.755922438464, 535.250762774682, 506.647419758819, 507.19455143593, 504.076424127246, 528.704791187275, 520.178458543665, 505.156380862413, 523.111931773062, 520.659691998163, 527.898439260985, 535.803918175817, 522.949235598396, 510.68054031664, 512.712837453077, 509.211893798526, 487.017821951841, 488.935936629589, 501.943343882064, 516.315586774274, 526.145828601746, 534.443865385812, 526.706381425014, 551.374474628707, 527.733228036602, 482.21883255827, 490.117474946608, 526.166205786242, 533.013250023077, 537.304513389818, 515.80217392579, 504.392171464857, 514.599060204619, 525.829393282566, 539.836075886649, 547.81816595591, 515.963793960518, 514.81524695291, 516.500167231312, 539.316598310549, 508.252076915841, 508.033849208097, 530.135703408761, 524.691781601763, 526.606219442931, 543.23533154309, 539.829793271364, 520.02308667942, 521.601009192493, 498.442638642735, 526.900941513514, 523.146085982239, 493.557275465207, 500.045511276838, 506.187968106964, 523.931147924732, 530.502603148552, 481.502352195004, 513.383968044585, 538.788673438774, 533.687662599714, 491.73653766225, 526.122202834219, 525.026853677203, 524.0116299128, 512.876177696729, 532.004363075778, 518.47149714931, 550.468249107267, 540.023008649053, 510.153143325794, 513.752773625244, 542.374664288515, 525.778012015251, 546.335944071038, 512.12889396115, 547.442824891544, 541.422950712631, 549.854364425014, 515.176607165751, 528.003053986432, 548.191803839909, 513.542347390556, 512.248680013273, 548.687762212146, 517.07321250762, 504.123381832299, 520.014468793726, 540.337815859502, 507.614140774031, 544.565818856113, 526.972550103341, 540.222478213737, 532.018717529044, 537.12505373663, 534.23663832419, 543.638506205168, 532.755018617926, 533.954077366058, 515.504966353516, 511.855042592479, 511.53607128873, 526.864448292062, 531.915292140541, 494.055658564393, 530.797610146263, 528.64492739464, 501.579255367966, 514.60982345117, 523.772651758544, 526.843525220936, 497.387390368092, 490.930524918607, 506.836136359168, 517.211984212022, 535.701623881415, 522.235141186768, 561.63217551579, 541.814773178693, 535.957693943892, 540.06072962022, 518.075120012115, 535.70186648144, 528.130365543229, 502.712107800366, 541.564224005996, 513.789097642571, 542.012388537107, 512.896660132579, 528.446107022502, 517.69297439715, 531.620690364504, 540.341402578504, 526.120923007477, 522.498927850181, 525.769389403017, 524.804544551561, 493.047180731463, 508.561302694459, 540.462676651322, 506.302427440407, 506.405181255266, 532.812405276234, 525.1620856821, 509.75367269791, 545.191579943282, 500.497392261205, 557.214673501527, 551.220583303262, 531.641114288216, 503.720348439587, 554.236960490357, 523.970876068603, 503.968819785504, 527.579968649903, 518.640882453894, 526.697206580313, 541.937714700492, 527.984396239161, 527.097267950239, 507.634749074372, 502.151139972044, 518.855825993894, 504.802638525066, 528.080259090119, 541.176033798664, 501.091877010167, 512.909771920695, 526.008604455565, 515.266739881334, 498.492048242082, 521.061608878488, 538.921280131576, 485.485716383835, 529.207350470543, 506.011190857399, 544.806954205062, 562.503307011349, 550.649553703606, 532.686917920137, 501.572823539528, 508.833171351726, 516.904801124593, 545.024359150188, 522.635251966974, 518.032829118646, 509.911589670941, 544.279654303664, 538.723574543485, 512.579733448419, 538.961204521702, 529.523924772858, 540.529009343863, 533.631032502468, 518.92179358502, 506.003668426935, 522.739821655546, 528.368253824761, 526.508285016739, 508.202156471134, 547.763091977151, 524.031888514938, 515.744469146153, 545.693241541175, 514.865601529447, 499.329404896747, 528.740285645164, 524.332386347076, 529.787995450883, 494.00689592009, 506.242321393905, 526.902606200002, 512.036307965429, 543.535854510472, 486.227225868951, 515.789018691832, 541.858107108346, 492.265606930546, 539.542898058359, 519.395551199987, 516.235507611046, 538.04941976057, 519.362623104998, 512.018808822487, 522.259029620389, 527.315236480092, 534.655587700621, 507.737171372606, 483.397870834581, 519.61679199913, 509.281657953501, 522.807366058745, 551.744739797887, 533.378493022315, 508.634412864282, 519.926272274458, 522.202766257281, 513.708207660341, 579.008373439511, 521.346806783697, 508.175550788115, 516.922567135808, 506.165026046696, 535.644032115631, 492.699987288949, 562.30676232794, 516.944105832217, 544.133141824264, 527.553880436338, 515.491603100907, 502.146762480947, 517.950794199618, 516.812309288591, 543.820939083963, 494.346830647432, 501.930588528279, 543.421433265518, 533.140525962213, 503.235115476059, 506.504660022741, 516.117847882092, 528.618106987277, 511.897277681704, 505.324443523203, 525.606318725434, 526.058262272888, 519.713279228318, 528.204001920253, 534.669629751612, 514.778268532683, 526.964711819926, 502.201328283111, 523.517383198887, 518.399214972577, 512.268491537349, 522.144726406815, 528.75562690883, 538.781949765439, 543.726908320314, 526.331329425047, 502.971234263038, 509.525966157774, 533.728460689292, 567.48738755498, 505.482418102861, 543.216253896435, 513.435638103997, 513.830328813206, 545.373794210519, 524.613435379479, 533.608299290437, 559.753472736857, 528.325674652128, 521.691331349925, 513.279162150762, 503.731593710076, 527.104415296243, 518.664938751558, 488.034578273068, 546.77344646674, 533.550796275032, 546.230186208473, 498.524366810979, 495.158143250949, 508.304466888512, 553.280640937434, 532.215520284285, 549.078188218676, 506.594196495734, 498.26121781156, 528.504117163301, 552.895803195544, 536.937288427949, 523.994115071396, 509.664793715481, 480.694945967162, 491.140927063831, 507.051300856692, 516.412005491665, 514.406238339932, 497.505695344597, 535.125209366241, 507.809716301652, 531.955973364191, 540.478824311921, 528.476289498532, 516.637170179654, 509.794368467633, 522.127031769336, 528.902264944552, 534.478445368984, 548.743183017346, 481.91413727169, 572.77816177564, 539.266751320259, 531.951303854643, 531.096846123402, 537.903155898291, 518.567969325075, 520.123191967383, 526.556852874527, 518.899831943879, 513.734802246454, 526.411250666941, 502.606057179958, 518.223620352479, 520.186759011915, 532.937374091433, 498.299553847995, 528.063753743477, 487.081002045077, 538.837831299082, 519.11602993426, 514.957007090216, 521.040784850952, 510.647328645221, 510.218171279363, 527.316137599572, 539.75485115962, 511.507865368904, 529.400802769878, 525.377809312827, 529.486472519119, 466.878613040325, 557.248270345489, 521.693493045567, 529.464063619704, 526.790085008624, 514.368842791202, 503.197240656408, 520.106266164507, 541.263373877626, 540.997159816524, 550.76825715675, 537.32124969168, 514.219674285463, 522.219435104076, 497.398735368331, 549.009630501839, 509.507927656635, 524.934624772345, 504.336222126784, 518.585978227474, 520.222514801575, 538.530459521334, 517.842918219649, 522.765054020194, 521.986350681139, 529.663120971318, 535.332934750649, 504.626062738868, 513.402374504325, 507.726298179717, 527.278815919374, 506.743595560404, 516.675656138565, 529.644604193827, 522.986377814244, 524.390925126192, 544.513103030694, 526.271573354135, 533.028464950818, 494.311170710903, 531.559119345738, 539.567927360373, 499.402196891342, 525.219911108376, 501.909210531394, 522.448161331288, 508.407399836329, 513.227972712653, 512.457708545078, 534.2448340854, 538.9899860033, 520.70747429444, 506.561345674637, 539.57766542319, 513.438338039489, 511.716395124313, 530.920939929395, 550.70546744468, 507.867280070032, 522.228496230236, 517.061467917972, 537.703932028514, 558.072644110954, 518.270457029978, 534.055843553217, 508.114167142193, 522.019708624731, 522.0091706499, 533.224043056583, 511.224710580371, 494.359183325482, 523.088750914409, 501.785675552634, 506.287982150819, 528.808655352437, 500.82556859415, 514.249053205394, 507.36791466195, 527.97315288416, 522.067622474418, 504.909634915036, 501.980888349539, 520.426010437192, 531.19724411907, 552.472426911422, 511.50799887531, 532.873833511786, 535.069896549451, 545.467298506806, 490.220954343139, 541.59666474001, 518.753875559422, 517.660808342663, 523.312408943677, 536.404007951476, 503.118903233154, 536.38167600215, 516.436724317943, 502.67963938181, 539.319930838904, 519.963246406532, 526.072948609024, 501.832511879326, 520.106615256832, 506.607376102108, 538.673758059178, 518.714971362127, 533.903863815231, 542.202781578159, 504.040967878702, 526.613179245926, 536.914155667224, 498.646420315369, 541.898506505561, 518.564203441678, 530.984494010807, 510.204596105534, 520.725320668437, 539.934209228143, 493.711879044379, 531.082988527772, 499.232708973931, 546.025570566322, 525.806088566428, 543.654765583058, 516.591244652782, 520.608099699061, 521.859222271279, 532.95686601101, 488.286730677163, 500.205029049389, 535.907067502833, 491.452870250498, 551.611245932504, 515.618985593252, 535.655335584634, 534.707762723483, 551.70585760361, 535.050848162206, 494.425174704442, 517.744404305578, 531.195517552322, 527.334638520688, 555.73425675189, 534.275253984178, 492.94868049679, 494.966682980741, 520.626182595204, 514.523564325419, 512.521446540213, 547.676594970111, 538.126216642733, 527.218165275924, 533.320242085908, 519.76558201755, 536.414957508315, 533.263238685961, 538.091345696454, 506.551961128099, 530.505833745783, 529.104018117316, 530.107741383777, 503.727739468856, 539.819555065125, 526.341217433987, 531.530072373552, 552.191131638256, 502.479204005729, 498.991177364888, 531.28552982691, 510.220887804748, 483.707840150115, 509.961387831416, 531.869573236353, 481.771974912962, 547.993603036526, 520.96971419932, 544.929054824962, 517.160036700787, 532.147391346911, 522.959246449728, 534.752170088109, 498.76442503378, 502.851594707342, 526.021691188138, 527.633630062441, 520.53742867724, 524.025208512911, 512.499887090589, 542.594891412426, 568.241949523875, 487.2587997282, 530.620850305903, 520.057980162354, 495.865089850897, 548.515601671951, 552.813427624039, 508.277264246492, 513.58709294517, 539.120310167759, 515.824992787804, 531.964059272238, 506.360013751774, 511.999791878985, 500.721458708174, 534.712864685503, 551.839055649593, 529.035579650508, 502.326297464705, 516.728472191196, 521.452675622308, 536.817922479954, 497.312885841878, 542.548015177345, 508.153343540169, 524.423107160467, 539.829528446094, 531.54303904036, 493.245996755275, 513.932617584205, 499.044469609796, 484.673996722807, 545.483738428215, 508.421350883926, 512.210358522874, 534.471499258558, 533.576349913881, 542.975745210347, 514.401728129745, 519.537051971785, 512.291126448427, 547.276248780856, 480.409115179425, 496.287106435156, 534.67919795539, 529.739779665004, 515.3744622915, 546.249220002745, 537.679219378292, 507.129281301151, 527.184571031257, 529.138666010892, 550.07504787444, 516.473537524144, 499.662584109998, 500.277262855759, 554.903628526545, 521.410617001581, 511.021199822985, 525.756272129748, 516.538494044965, 545.53514274959, 531.736159515449, 526.119084871274, 536.958293205302, 556.06982710294, 514.594326062508, 524.632105423504, 508.746631245532, 518.672126283877, 553.819952517002, 508.641407320524, 506.785962537792, 517.279290172367, 489.581144428394, 533.819246873551, 494.784087450728, 517.588062711739, 507.346941651731, 552.186616068122, 510.823985951689, 527.971109947245, 525.013812335427, 533.152106573217, 541.689328271754, 537.387398464584, 509.600986240313, 523.142289560799, 550.533120691648, 507.351157976726, 483.59916652377, 531.912897791339, 487.439920344324, 548.221330898873, 537.22861917338, 523.622384534792, 536.615445891863, 498.428282631306, 531.127126994572, 529.484224288988, 530.99173486157, 504.612787942657, 533.041995793948, 526.401938224703, 547.878005616536, 520.819002210752, 508.248166023409, 501.881320677284, 512.412337650798, 551.643568170347, 536.680183501245, 523.130866082425, 521.640683020475, 534.374192586452, 530.459807524116, 528.91936668708, 535.999969849716, 492.057713975714, 538.429497178083, 513.475617660182, 510.35999684289, 500.398802188893, 499.432713032832, 526.596861972192, 497.765694583999, 561.080227141739, 528.497766401103, 529.88869651164, 556.150923730418, 514.275886030695, 538.059836229496, 541.517522309019, 548.823114513798, 526.002067343852, 515.977848225322, 529.858891839695, 529.554570481811, 519.403754620002, 541.279831446569, 554.961329853259, 559.411731842639, 523.338961020871, 505.321854595472, 507.810421039515, 498.790511281769, 527.225504199557, 510.165151992992, 533.485813780856, 538.494633838491, 511.635598987105, 533.726740938994, 526.499039968107, 534.086818769348, 537.1903467828, 559.102857604152, 522.853121540707, 538.035228227508, 536.06045169915, 517.280824357995, 527.240718191152, 524.447303093456, 529.620995812117, 536.403052946327, 515.74396470247, 507.328670331852, 509.418908023549, 526.51783045834, 509.591718328061, 546.815821475047, 516.060811079758, 552.206906030198, 515.372837768654, 505.732162541316, 521.984158593048, 502.360667008976, 537.335638218888, 526.760574848662, 545.22528817255, 546.300003568901, 529.499460396976, 530.402517065761, 510.040310098696, 525.248857442696, 574.02716154231, 525.83204227036, 502.897443256642, 533.663135881493, 534.442217313887, 503.44203720011, 515.259593341596, 512.832253982091, 520.046138794073, 518.149592309109, 519.691091673908, 503.963285544349, 521.675504160851, 546.088213016962, 526.119439738029, 509.387835872238, 515.76873118808, 525.891770405076, 539.596986132297, 507.349349413311, 523.599864531801, 561.288613088982, 483.486229435299, 526.233883815329, 523.885786706998, 522.672468114997, 515.665120536903, 523.319158267383, 533.133536331162, 510.763708084226, 518.320895414279, 509.451307204164, 510.144726690335, 530.419212424595, 530.629839761473, 542.889231556415, 556.480751162236, 528.187413014348, 517.503224149605, 509.603922394413, 480.121129605323, 528.667682162092, 528.347738369147, 505.148813331523, 521.283027566531, 551.338316200304, 526.619130400513, 533.055554522719, 537.686680371085, 531.090625982134, 536.910151037132, 550.199838566734, 492.097090716131, 537.280885867789, 517.493387970896, 513.815684639461, 542.857952592801, 530.192109034676, 521.961467987796, 541.754888696868, 517.890720023115, 503.590189801172, 513.878771613125, 491.877522604475, 489.37062623378, 535.715002478896, 532.025099530156, 509.577870775391, 557.68868750873, 549.561107898014, 486.975122770137, 507.911942370865, 553.128992984028, 543.387543468225, 545.445485740027, 496.257431156204, 533.459248973129, 532.202644883475, 531.053797605417, 515.962763569448, 531.259464849897]];
