# Supplementary material for: Hypothetical Outcome Plots Outperform Error Bars and Violin Plots for Inferences about Reliability of Variable Ordering
Source: PLoS One. 2015 Nov 16;10(11):e0142444. doi: 10.1371/journal.pone.0142444 (PMC4646698; doi:10.1371/journal.pone.0142444)
Supplement: S4 File — All experiment interface and visualization stimuli code is available as a zipped file. (ZIP) [file pone.0142444.s004.zip › experiment_code/data/one/34.csv]

	sample_num	task1	task2	task3	task4
1	1	353.375175964307	128.774476613655	688.069497003664	517.851275620247
2	2	330.509224713867	127.922882123254	646.906303567763	529.339151003111
3	3	341.493393985793	127.383970658477	693.922200225142	527.2777255567
4	4	357.220221328806	131.744489293386	652.174529052071	523.039242499296
5	5	331.738493384727	127.490005613684	658.802133578216	526.339303655204
6	6	322.66520096653	127.771914459717	657.776928736672	527.953544397179
7	7	327.843624001034	133.080871726548	670.466346111878	529.273166255994
8	8	361.585273942801	132.395586231625	690.94165852557	527.333478477403
9	9	353.62090285664	128.993057422008	627.17304937423	522.338077727864
10	10	335.00845839809	135.631208306854	660.993237125228	523.179205813044
11	11	341.778694401506	132.798792783702	673.004398752511	523.781237831778
12	12	326.885270918024	133.256601514424	651.675085697628	524.77636033579
13	13	315.201695633008	133.050742081799	663.237114727796	522.128936164678
14	14	358.209933204608	124.732247397398	645.55141535558	526.538009077156
15	15	350.3477200804	127.41645238916	655.752439288121	524.796325599974
16	16	365.41411236782	127.168241965806	697.006489030096	518.763030168848
17	17	350.535239457388	130.580207303413	674.214798273221	523.981422769216
18	18	325.664385893776	132.58347312674	684.201148405751	527.413637343624
19	19	338.192645428181	134.329600947903	647.157943763322	522.861411737012
20	20	369.624523591666	131.313138350596	705.96816189225	518.919911323532
21	21	324.51799779719	131.033079540265	698.548686251199	523.505066776666
22	22	317.946946900787	133.888692159422	683.410470811263	525.751009286322
23	23	328.935405022479	125.030745006159	665.18141659613	521.743789174293
24	24	363.315378807952	137.104085335281	648.423832953622	523.928174610211
25	25	318.474337408052	135.513148744194	692.668740802781	522.873680601377
26	26	359.897087111328	132.016326730369	680.357933343493	520.180477727761
27	27	344.503073818765	125.677364641542	665.249230787844	524.050752430434
28	28	316.294756310909	131.613743873587	673.217559943259	519.921708561351
29	29	371.070242902623	134.387132026619	689.023414535556	523.173983079991
30	30	387.308269974349	127.507241782829	698.427483129223	516.835142509842
31	31	348.907270094082	128.54612648806	679.980358461705	525.593478017007
32	32	344.359250487449	125.856688854222	672.817982590123	526.004450780818
33	33	360.595682833598	126.110736570128	702.653154234235	525.358925829548
34	34	371.796877331438	130.342865113487	688.410984611567	524.697951591792
35	35	360.453012616233	128.022963383976	670.582575665848	521.010772686514
36	36	318.969990877265	134.9814675397	656.707970943649	521.543599878028
37	37	338.048626678849	128.11768164474	698.629977055095	521.026435514111
38	38	350.725678232104	132.914042250241	659.633988549517	519.893855536394
39	39	376.679450984669	131.376389673372	679.936027846925	519.891913530034
40	40	370.568952315803	133.823352406548	655.769627051056	520.679274936969
41	41	329.360624899651	125.714447768604	666.762578797591	522.039990792146
42	42	345.094743621658	134.150270921456	697.882711136469	524.748629300507
43	43	353.027153338236	129.559711333662	668.925053828745	523.796776548627
44	44	332.599832452315	132.888615627053	656.391423989869	520.149099376159
45	45	347.518749971273	130.297900234331	688.092959912783	523.081483121038
46	46	350.762868995266	136.165297806252	645.074315074435	524.133044534217
47	47	319.085048807839	128.611604625658	667.271671425855	523.642981184168
48	48	388.266081987586	129.439161787113	695.882961338677	523.024606547729
49	49	336.260639358388	131.053593490163	645.482329321121	520.474017136144
50	50	363.290261159755	133.308407501198	692.980785471722	524.447300792923
51	51	366.679293449608	134.366636702767	691.367812165804	519.610174155241
52	52	339.704797426832	131.015994204196	670.645157015588	522.282417107373
53	53	348.261909534744	132.822371504031	671.983100992709	519.348703538741
54	54	341.234945488032	130.001586680674	673.91095156227	522.042306930136
55	55	351.941676960046	132.045216968478	656.56546277083	519.132712528334
56	56	339.781491108381	135.247443124542	703.001693139594	523.85855378784
57	57	348.047880456183	130.74888451845	666.308442532656	523.943864337328
58	58	332.973730322717	127.895039913829	666.60931608542	520.097007812616
59	59	306.468741767924	129.551325674005	698.803399956604	521.302624818166
60	60	348.834547891705	132.55717771707	665.503540893425	528.146289566351
61	61	340.057962325002	130.263665758185	677.88041002667	522.93971220109
62	62	321.947745241764	128.262405005232	645.297115585621	520.775737413923
63	63	327.281640742662	129.548897321828	676.242559884459	520.66409265913
64	64	344.83932289383	135.817104401274	676.71444674341	519.925678458104
65	65	354.8929940547	124.801140361371	702.760740405659	522.208230927316
66	66	343.381605435392	132.688788099	639.46875557327	523.575743199781
67	67	344.813008565226	132.893258852832	655.553139176699	529.396734139887
68	68	343.345730425655	130.649112634442	678.988990475102	531.91492502371
69	69	347.480015203998	135.673215033113	665.091739906745	521.316031991044
70	70	383.08600415855	130.005055351659	643.572738634995	527.578869397265
71	71	317.787319256731	131.525471705244	707.62039705062	520.768618862146
72	72	305.827312691364	130.840801037488	673.529884417203	523.641996120365
73	73	366.018839410302	131.969329661313	688.400515106298	522.141613163447
74	74	324.48478674847	127.935090208225	647.648459315326	527.550090122956
75	75	342.887324899951	132.273616941982	640.031479763292	527.388543957959
76	76	321.663508178845	129.585069687843	654.577594250139	523.506033549775
77	77	345.101297599734	126.517381249024	661.713810452932	522.576862706732
78	78	340.887614079904	127.268480937383	670.482942026677	527.987516600622
79	79	356.725214856126	134.702394403952	653.102722667122	522.961579790505
80	80	323.091150377979	134.891893792315	650.333076401225	523.745171095881
81	81	333.268722137027	131.293847985934	692.685469530179	523.093921909909
82	82	353.231504511974	131.507146101644	686.961213073213	526.222510481533
83	83	315.157329387652	133.304992697067	680.703295894921	523.349345036933
84	84	351.53124796079	132.483346854521	676.433394645761	528.462324849531
85	85	351.73523755753	131.532731249181	678.856381641913	522.945229116615
86	86	363.244286161656	130.222048861645	677.654272080042	522.665927883669
87	87	343.883286894932	129.693376558216	667.689289667329	520.961059319266
88	88	333.602312155279	133.166576166093	655.823271182508	521.517372902787
89	89	367.486252097059	130.75448149828	652.928132680557	523.100036319678
90	90	330.441542319356	128.507812509014	705.180421645399	522.223645291072
91	91	323.905262094296	134.460838013497	664.971251089728	525.913796219618
92	92	345.268670624873	130.899818468953	668.052544390205	525.842610394653
93	93	348.034948652576	129.018760106421	658.849456140385	513.070861851185
94	94	353.257188391555	128.889066143649	687.454927651099	526.809820181577
95	95	351.122820182144	129.013363957153	667.188055529199	521.79353268813
96	96	346.01206601613	133.552443338381	679.850162562441	523.589446698403
97	97	339.500359486396	132.319280322792	659.691840762024	527.235383901493
98	98	351.495726616843	128.9645174597	686.16835498843	516.847606734472
99	99	315.423468459925	130.804339328472	705.656988501066	517.504520553495
100	100	361.154481468272	133.675573873344	673.507594271663	526.402554214754
101	101	363.256292492368	126.722350649801	665.870157519095	521.38966370437
102	102	356.613319288034	128.98179398294	709.424735966315	523.225583419401
103	103	340.295361184399	132.731774083388	671.819959351239	525.279484873539
104	104	338.377004819592	131.011050649176	678.098722216638	516.716133825705
105	105	340.345932497996	129.347733930216	659.000039592782	520.396475921714
106	106	311.771800555683	131.253133372682	677.422770928403	523.892791957185
107	107	341.185039130703	128.947287355099	654.392162532179	523.251134189541
108	108	348.941640178754	129.721411906162	676.059726117218	523.901829999728
109	109	325.058326598172	133.212613545242	658.544940875468	521.369674911989
110	110	363.409676372398	137.016529744829	696.956556397989	522.051388580619
111	111	355.345094872839	127.771670275863	664.870453689133	520.464099057926
112	112	381.793466960388	126.997012220541	658.968972897144	528.505757045652
113	113	381.463550552849	132.825601228252	672.673761517448	520.044300268907
114	114	365.464212792332	133.077995908914	692.217240982145	526.245240975482
115	115	346.780597562582	136.436380059246	673.676435917199	523.961515424534
116	116	349.701776431065	129.061198536408	663.733790335478	523.162299961867
117	117	368.974848724334	133.765780491243	693.024914034653	524.94186128373
118	118	328.122357788284	133.623292357365	679.056637851399	522.944079083872
119	119	351.216285469236	128.485962854485	666.294066413389	518.648775293901
120	120	331.527679251265	137.462703891331	627.833175760412	523.295514939345
121	121	360.652363126692	134.754228059177	645.894007510749	519.385099058658
122	122	348.029692970654	128.312071771646	681.845721655813	518.737798214794
123	123	356.109438670788	135.039585081549	660.346207691199	530.128973229149
124	124	344.276393348239	133.319313452837	681.897570115607	523.461805589785
125	125	365.685061342926	127.927546206325	657.437878879885	529.401574243886
126	126	371.583360119634	129.613917709664	649.635558500049	522.9614402349
127	127	322.046714185054	125.808420884467	664.402202035944	519.660293899794
128	128	307.733458496272	128.435672797203	669.114225678678	524.904375792888
129	129	350.286840732749	133.511218198278	635.9371553009	518.073364774348
130	130	347.054719401116	128.807540624491	689.484964698815	528.934360632925
131	131	352.374440137311	129.743080934808	654.284396827288	526.607392437575
132	132	364.462668227106	128.885931364553	698.019162307082	526.879514052154
133	133	368.577844361161	130.674568593658	642.585356901945	516.346016072074
134	134	346.901181130617	130.898410125525	663.42452540559	527.583938421817
135	135	340.185310368031	129.767806245869	682.886656620509	527.470350187149
136	136	373.834709089479	134.385851722171	675.974968164848	529.150602555447
137	137	350.405656773748	135.238214517676	658.304911676988	525.115816057202
138	138	341.732408998676	130.523608531522	673.842413818575	521.955385143677
139	139	325.86668590904	134.949316458234	711.777425990197	520.596745280653
140	140	333.646347838673	124.130541255111	704.828656490804	522.901893914947
141	141	343.09526188744	135.649905328817	674.184315888635	527.325425446105
142	142	353.312646315956	131.003816289362	703.011477294002	526.545606050679
143	143	318.454206824823	128.997426983061	690.547828440566	520.45613498223
144	144	313.709139610626	124.352503375086	680.761579815212	522.822101264152
145	145	310.596221066525	129.072954911483	679.077601912435	523.089057095688
146	146	370.463488995166	133.122922475191	681.33768393111	525.34561966267
147	147	346.422826100667	130.03914243601	671.734326515955	519.895502283123
148	148	309.389721292522	127.542074813831	676.599563800943	520.928921139195
149	149	340.816783094439	124.434530278325	670.219322889298	522.947021147027
150	150	341.047700405889	133.771226662986	653.90169932076	525.553391218323
151	151	346.902474918207	127.747533583899	676.538332628444	521.764087296989
152	152	332.737814537271	128.293735255222	708.798055456097	521.71502599131
153	153	360.675408499241	126.626873844046	669.953610388279	523.255886352537
154	154	345.980454509802	131.197054676516	687.26309811345	526.822227853802
155	155	366.23182759533	127.641934367096	664.096697154628	528.148961585928
156	156	329.086948139416	132.535488052038	657.182324401394	523.710592841917
157	157	356.809258266774	132.25561728857	684.613452997301	521.035809790002
158	158	331.704872711692	128.332921342145	686.011962931231	521.733803464163
159	159	332.290060296559	133.990192449774	657.77092242036	524.442640780712
160	160	328.608848204358	134.661913095028	671.145268624549	524.437825121355
161	161	345.328105947148	131.46589897538	688.053675925914	524.953273344714
162	162	342.555409928416	130.196790338079	646.53374610125	522.388767807251
163	163	328.692313386694	140.360687962639	649.986105281123	518.794858771837
164	164	353.732330961552	137.56867992507	661.935848191422	522.467650263874
165	165	362.229906807077	131.505920926387	626.632430696836	526.924228854258
166	166	326.778627748964	133.681454674442	667.40451709356	524.638895546869
167	167	351.148779077664	133.262931693679	683.193938249193	522.158452849228
168	168	348.124954701244	128.603021052446	654.966123850635	531.842602075805
169	169	338.5145145211	131.236253190514	662.242220993129	523.024041947362
170	170	322.485574539446	128.717027609484	662.818714596877	522.299329049671
171	171	348.348043854041	133.377489312928	693.171206908741	519.840379546565
172	172	347.763621964144	131.960550115518	665.05336194865	518.846786366259
173	173	348.403432806051	124.300666657445	683.584684450606	521.628386168555
174	174	318.127213174548	131.485125694474	661.011669272721	523.796267565338
175	175	347.508602793725	132.179360429816	686.178998453401	525.348308507379
176	176	343.229536198394	132.15476232512	653.529560514795	522.965893109032
177	177	339.417816954094	130.055055346181	668.196630875489	524.716445843922
178	178	318.42013582729	130.842685392841	717.896605965799	521.40622502765
179	179	296.973570683038	130.905083063782	648.09462964367	523.671612238605
180	180	334.838480487219	121.186504297895	674.7383076949	527.644662116881
181	181	339.112607867589	132.273854471559	668.339561772501	516.992578839867
182	182	371.250636497005	129.386527083742	649.966301519175	529.045562284797
183	183	352.993253222857	130.833927549616	673.761707424956	526.610325774079
184	184	365.57855311286	134.562547337671	665.51437045136	528.8230251281
185	185	334.834007911491	127.462194210737	655.302376642986	525.600213537287
186	186	365.081067373246	134.159345475897	673.139148467592	516.740410545335
187	187	342.539061989589	131.435453107185	668.712719356546	526.448001752612
188	188	364.366339070738	125.277907840389	711.489478733022	521.485081429248
189	189	363.167321987996	134.017706781544	660.621769413601	522.051364712058
190	190	335.745976297201	129.669443025153	670.008215626523	523.507717013755
191	191	342.796606476386	132.716678484856	663.410567989238	521.204006485885
192	192	373.003268177123	130.957982026285	665.40486867737	519.289143844977
193	193	339.349220123288	131.21597065387	656.718251884004	518.331218547381
194	194	336.008676567722	133.181271797335	676.229322682617	525.147829421489
195	195	347.056558450595	132.913634388948	674.026446521517	531.115978563093
196	196	338.001276082317	132.333981891559	671.139007473207	524.600304930273
197	197	388.842228915908	133.289857306224	692.359746300643	517.358420170484
198	198	340.671330885957	128.138531003064	685.838663260866	521.305532491366
199	199	380.682466695138	129.08118088999	674.124959438403	524.252430699778
200	200	365.764502867997	129.338597748307	635.848277449089	527.835597859831
201	201	358.782051037438	128.757979926746	659.040680411959	520.521422084625
202	202	325.334511823457	126.951374347901	667.456308176412	522.854631828782
203	203	365.494313337336	133.478919373247	653.65347183458	522.229984804696
204	204	355.296961496627	131.86750761659	691.784924612381	524.619999210059
205	205	347.17055829517	135.340367968944	661.418425656198	518.950238473069
206	206	331.302370260295	133.099960365027	647.870405517604	524.199001886442
207	207	319.809799213854	133.83197096232	691.495110332154	527.070921880678
208	208	374.686767931127	137.582933587422	687.493323738065	521.931155026147
209	209	368.188843013525	130.231770802682	696.868435425937	524.048935506854
210	210	331.31098467516	135.031230879306	659.025063268609	518.780104788274
211	211	340.704402937244	131.670911679816	668.393472175192	522.328840431302
212	212	349.625491584782	126.916884260835	729.854286828764	519.929733191955
213	213	350.377747658672	133.764009898125	659.213465113356	523.46601911933
214	214	365.192043161617	135.248191991311	694.961933467633	529.312156776413
215	215	335.675093402554	128.792244386495	663.759615897428	520.528842877612
216	216	377.611327943079	134.935342072244	658.342770630288	525.843547221023
217	217	347.051350181632	128.732969014516	661.546780724802	525.368602332542
218	218	340.519204977682	131.237208317135	634.308986412169	529.107718429059
219	219	353.050811706771	129.371765871507	638.930986761329	522.01854691518
220	220	297.530354339246	127.606825100872	680.057561371159	524.009157550022
221	221	339.442469625341	123.66016156232	680.754785664028	524.850648881827
222	222	355.409022920852	131.16180391385	678.312741750007	520.337108195806
223	223	349.020121500401	130.058479206688	688.942138986114	525.281701995803
224	224	352.267920096701	131.889939692146	647.25002976407	524.276664350924
225	225	337.576911604201	128.234647463392	665.212396829208	526.891559023613
226	226	345.865027833371	131.367903283606	704.296233809208	517.707422153232
227	227	345.324941418465	129.742456203179	677.112803066923	532.383324422379
228	228	352.25954835899	135.116776836718	669.729791796329	529.016498780735
229	229	349.593997520751	132.492977014082	663.069715887374	524.221698650742
230	230	340.631031564239	133.491955003814	686.234859033791	523.564687871548
231	231	347.079214632638	132.071969288551	670.974432180419	520.201163052521
232	232	327.099051498867	130.578510954985	693.342047615265	523.920733563134
233	233	345.544806504575	135.333772438107	693.513824061121	522.613591533884
234	234	357.176266762624	135.43326279234	657.878451731528	523.403331604068
235	235	334.279112995886	128.69035346646	662.373026798389	524.951962337451
236	236	360.062910788741	130.006232991081	699.700926691552	521.663006092064
237	237	318.207908964506	133.84554514945	670.034005864652	526.225080544619
238	238	338.028213007648	131.083987883171	661.876330594176	525.625265119731
239	239	334.044844098598	138.575759640883	673.570141879341	525.869715175823
240	240	372.286354381366	132.205483090897	689.138490734181	521.103171824677
241	241	322.095892590714	126.601928836208	649.038470953885	526.073234428874
242	242	314.971670980738	136.117652040069	673.660213504235	524.277070641495
243	243	360.691057627462	130.373596640878	649.100125425766	517.842806051423
244	244	338.934056381718	134.333608779354	658.885202617616	523.012955565279
245	245	356.94391855628	129.73923819752	707.013850968778	522.270046508964
246	246	330.052172243103	130.981492770678	686.787529747493	524.75236778635
247	247	336.232586738881	130.730320869701	685.361601269596	518.356728570147
248	248	347.301526592127	130.444105718505	676.532372770911	520.462827635562
249	249	348.357425670347	129.102806003728	698.362672064081	516.061772371013
250	250	343.783518999057	131.482297459041	670.841666893267	522.68833142397
251	251	345.367868608417	133.105393761552	669.486905098988	525.916054054632
252	252	346.305108411365	131.041967461931	661.874930843778	528.544288964441
253	253	299.615706121668	127.824531837241	648.734824149848	523.30325624637
254	254	358.89904572812	131.355801696456	666.43947233428	525.028755927376
255	255	340.489816056686	128.856548381014	652.38602450116	524.713027502119
256	256	347.174350960538	130.650214141672	684.733718484883	522.853189857516
257	257	349.123914518761	131.050117895032	663.166410457385	520.048061541843
258	258	367.844851211667	127.95880408597	686.321606465395	522.015683047307
259	259	349.727731629186	134.460481589705	660.736696898615	522.200272883283
260	260	362.166953253396	134.845219844504	694.829225904401	521.00494534438
261	261	354.892980293715	130.504048557963	679.475605258968	522.343342803312
262	262	359.808247922343	128.809632020635	671.712761978963	518.630122455893
263	263	364.607776101334	133.982766959917	657.939879470047	521.757474340872
264	264	351.583130246343	127.786847785505	693.540344229429	524.395336342326
265	265	334.711891516493	130.14935972493	679.464813654126	526.503026767396
266	266	339.658812602072	131.618138758115	705.713052003219	521.76680076225
267	267	339.178701367322	128.532471659464	684.089517954654	516.044233630339
268	268	364.496785206751	135.530367440876	698.559245360173	520.153760928957
269	269	347.640999121106	131.118181876128	665.612612272265	526.607018136924
270	270	357.486295360478	128.283713350371	648.152975266975	523.147849469529
271	271	330.137208910542	131.563873524119	688.668412042744	519.005524408737
272	272	361.500735056135	130.166323104088	659.402840832963	524.490645860633
273	273	342.488326155918	128.988043824848	675.552645211671	521.921202927829
274	274	325.998642395186	132.589655415094	649.880689912995	520.907979708382
275	275	366.327641177023	130.871991688704	676.592069834521	522.59302532351
276	276	380.625197772428	128.675066188084	680.274645768156	522.05474459311
277	277	355.707164577909	130.036588281211	683.526995608542	524.611000178535
278	278	367.354343954704	136.741662146067	665.5555682068	523.685138086247
279	279	370.870685419004	134.98082682164	681.88640405055	515.735030723438
280	280	344.021343470138	128.809307973336	665.552741814921	524.509769620999
281	281	335.664709085649	131.142721657373	638.079197678003	523.636395515692
282	282	349.603444342953	127.431957825156	651.539338736216	520.290156333967
283	283	369.468955368935	130.15599081747	674.324626510182	517.541417273295
284	284	343.45977121331	127.722389665387	657.695988161396	531.861122401296
285	285	355.732429159642	132.258927602413	679.254795324823	515.439039653771
286	286	339.221673631449	129.414173075106	680.877687332277	517.261431290053
287	287	342.721756751061	124.92637823223	651.120805596193	523.013346442813
288	288	333.72832329224	135.56952020561	667.894938793595	518.606521060317
289	289	301.591611494407	131.243062820783	693.758696027268	525.484358501739
290	290	349.844979177807	132.739092251987	653.142894881388	519.694506046876
291	291	339.36971992698	131.432647521782	670.326141478403	524.98143256851
292	292	340.403232854635	125.581542107492	692.779149912493	524.663863607575
293	293	344.053519095175	130.621016609656	664.301730422047	522.942042177539
294	294	350.45298840729	130.953747691872	649.186367895807	522.280801923644
295	295	323.904430606204	135.660054202619	676.966087212942	523.997820505596
296	296	345.966501867367	139.058520365858	696.101320018052	522.611465726469
297	297	361.98845042183	131.733331395298	689.180257752271	528.530515754809
298	298	357.067279464313	129.547605781894	649.497658374495	520.784430287178
299	299	340.065527641094	130.481867592965	657.894899806759	522.166960547263
300	300	337.806172955564	130.798327745025	675.939937481371	524.961310879106
301	301	336.144757764993	131.155867422178	648.410420162484	523.0680248469
302	302	351.934919963042	127.714478202121	686.998087704844	526.820928253264
303	303	348.711439350027	129.793851306164	658.753852365253	525.242479406295
304	304	359.69944315158	134.294228808162	644.756239795001	524.489578246772
305	305	327.724242750667	129.685755339262	681.08670780473	521.873429029514
306	306	319.891324773007	130.222732285631	667.560122813868	521.739564447384
307	307	342.927646693453	126.897227761546	650.035639911411	525.784890959809
308	308	332.894249571584	128.443017322485	689.104439317955	522.997938817428
309	309	326.36736285751	130.257020726894	669.975162269001	524.063468011624
310	310	348.441660053323	133.604524149977	688.284327476022	520.548141436103
311	311	359.871758853711	131.622824248097	702.312107156248	525.208940848907
312	312	352.705312078141	133.523347135571	670.797538254729	524.427935708141
313	313	339.088046410236	134.339053480596	662.406051910209	523.976385644467
314	314	349.241479214383	136.078645527969	655.936812837974	521.546351058855
315	315	373.630590166412	130.197137145004	687.257084311483	516.859122701352
316	316	353.504976782629	128.858927775704	673.000542448182	522.563981493121
317	317	331.610966888792	128.468388703079	647.201233838428	521.75012384791
318	318	337.382361963983	126.570376635068	665.70455662765	524.207611789545
319	319	361.396065498658	128.87298027884	672.566797512838	523.169606691997
320	320	338.588921501829	129.228222846874	672.582396951973	523.695360977755
321	321	328.266081101301	130.09438900157	666.3634129525	523.956888670034
322	322	334.392089317596	135.609228328227	663.607667342876	526.400717554886
323	323	338.251782581528	129.104971071849	696.290490937408	524.123074298732
324	324	317.517211665489	128.767138496472	666.073035838737	520.028746434699
325	325	308.246727095316	130.220915542928	663.79275908843	518.971628708027
326	326	335.85268493852	133.430513045787	690.112694994095	522.238753376598
327	327	352.635059081105	128.339410972921	719.868390811352	525.109048771234
328	328	335.066497641338	138.293554503294	663.187375958187	517.884924900366
329	329	369.405982017657	129.797913866234	676.178830532139	518.331443188248
330	330	351.814187631167	133.725097098446	719.624894346461	524.327998112387
331	331	371.909945544461	133.401412902429	660.466507156404	526.536990540952
332	332	352.396768600966	130.36939833692	673.852953693429	521.107471302741
333	333	361.912006485523	126.742674658222	672.296525394649	521.68326102896
334	334	375.289132880417	135.648908060061	673.525902327506	523.325688792791
335	335	324.661950458983	134.407286250453	687.956963527079	520.466929451502
336	336	356.650380790055	133.132985469428	649.493020505242	526.543554473086
337	337	346.274780487684	133.852526390937	675.538544839511	524.054250278287
338	338	356.470691642452	132.058501850117	667.701555386577	525.070982229884
339	339	361.203416637326	129.716092952675	680.896529130956	525.764267810027
340	340	353.836569313579	128.780844919152	688.401190380153	520.66770580098
341	341	310.574893175557	134.794451893508	666.905469793556	523.131722869907
342	342	326.045587702626	130.03087387408	671.814808422673	526.402464164044
343	343	341.39897771059	130.645283644952	658.182728627715	524.097908059343
344	344	355.998017865732	131.506586739689	662.24961524474	523.731607455238
345	345	357.888759173836	128.416264254551	661.67688287043	520.822766094343
346	346	315.549532396227	132.118902330041	675.545046062657	520.016836529699
347	347	347.059922358143	132.599837402167	700.691408873968	523.605487131665
348	348	350.205732081413	130.702413931982	680.830427519932	524.0379625766
349	349	362.162585576496	127.212599374746	661.753901270282	522.1133029084
350	350	352.490652595788	132.716050608487	641.533147575448	527.510781127817
351	351	348.847410599039	126.925964224045	652.619501021119	525.044894502897
352	352	331.485067791592	133.745273059213	644.297871156188	523.703358701621
353	353	330.487036930805	130.520864378331	662.623570003116	527.179124767436
354	354	325.40503526907	123.477541514984	688.11174541038	526.417402491012
355	355	338.344065079263	133.942627245374	649.105077530815	523.891563617952
356	356	368.524434273608	129.74801335009	646.879677178647	518.889375083281
357	357	313.333688707481	130.686185557893	708.622044636371	520.619260729073
358	358	337.409528024478	130.724045244114	663.08757098654	524.105639197316
359	359	343.785626535626	132.08889168745	681.811164774118	520.582718772686
360	360	323.729825135413	125.199901160455	681.280046587096	526.695111533311
361	361	352.399741683382	129.373650086875	669.69527676661	522.158204810671
362	362	324.280630024263	131.180340744226	695.414911411397	523.225176127026
363	363	348.634022008777	130.287090826338	645.813746241946	522.442285980283
364	364	334.304653401423	128.108702365451	651.007426417598	519.919623589663
365	365	343.963754813658	135.099130397103	677.156755819036	524.389358896861
366	366	323.848811082152	133.782903278552	669.93100929751	524.363609718682
367	367	364.827873427704	132.511743547077	686.617928652196	523.588743755292
368	368	333.717903577824	131.185665061768	675.483653195492	524.476346035484
369	369	342.889738460655	126.404911857492	676.897422016999	530.1191448089
370	370	364.44782818985	126.286430878292	669.674072794337	526.163792474091
371	371	337.568053670904	130.072792220029	694.629652683603	518.92760591068
372	372	344.130727130595	134.245125701542	659.13053208512	520.843676371166
373	373	376.682530313808	133.114419562191	674.767954420378	522.327556942838
374	374	355.568538498186	131.161610311854	643.471632924021	523.726127858169
375	375	337.88337241038	132.013305311203	686.038976565991	520.768184384521
376	376	316.335067246939	131.782629343442	639.032228902118	522.361451365468
377	377	317.1674303791	130.248986315868	682.067437679126	514.319839013498
378	378	329.058906130207	130.284233034929	688.926719762154	525.275306740926
379	379	349.963225883982	132.485959175048	681.688316779175	519.865041302281
380	380	350.50887575836	132.567519494758	672.304443483182	519.768076445976
381	381	338.955020848072	134.270976760608	688.041560798731	523.417540348364
382	382	361.003734383852	132.157414145256	705.606260944806	517.928384523598
383	383	336.323648589594	126.590718324389	693.610865941215	516.085436043112
384	384	350.433284879432	134.11067961185	650.898060168963	519.404431889443
385	385	360.041563603657	131.758028142389	669.096470043419	525.266350890017
386	386	348.975752231633	133.097734049669	671.66794627984	526.507823368243
387	387	338.029326781408	130.231276673751	683.115898926276	524.874698362636
388	388	325.997706845369	131.040679457235	668.664080069269	525.149190401465
389	389	327.081521978638	130.58441762899	668.624303870689	520.096710054252
390	390	348.975392620696	125.851682734242	662.007687393443	526.964308165779
391	391	329.056654307316	129.101904772231	682.10159494237	523.756936243245
392	392	328.456494170931	134.866781542797	679.036614043241	527.791785015819
393	393	354.969153020571	130.578196791842	698.420771116664	524.726830003026
394	394	328.917652863407	130.912281126927	652.880334345236	521.376692123963
395	395	316.586996318252	132.359124382768	645.385010581265	525.570353354613
396	396	336.169625143643	131.514668046198	685.971232553586	519.044543904489
397	397	316.409741948633	133.52771694406	694.961269105631	523.635508368924
398	398	296.366659683637	134.599686346649	666.494718694911	527.402757914239
399	399	328.293019509423	134.195689393874	686.795376942684	524.738233258107
400	400	340.654794167895	131.929028346909	673.004081883067	521.188046460789
401	401	330.57237639731	129.965073995162	687.258048872089	521.437527661663
402	402	381.405050669425	129.77312671867	685.204107487474	521.667418995547
403	403	318.858196867024	134.402307104989	667.776278345688	528.061496571967
404	404	349.297345084766	134.393999381525	671.346878349185	513.84663804732
405	405	351.058397224651	135.55292644833	686.960335623848	520.037002950973
406	406	344.806518185544	132.782621982209	712.491454752204	517.461181320123
407	407	369.675377995342	131.364595123972	687.215664608993	525.707853044709
408	408	382.4797449883	127.501317720891	665.581193130528	523.224384379408
409	409	344.99306655275	131.830988340106	644.902253287398	520.509454085817
410	410	360.476644035725	131.166739985244	665.387064403001	516.228137747386
411	411	329.591683050388	131.987230603601	634.590838266086	521.889350422021
412	412	306.850812523769	132.586531770194	662.616970284613	521.110320089031
413	413	312.708672212742	134.294034198453	665.236688211785	525.563885724167
414	414	349.789434066381	128.032586139096	696.317327319365	523.831410320112
415	415	352.473191091092	132.476243771019	670.940571978619	524.633516085305
416	416	358.196114264358	122.68149628631	678.280490138218	523.933309498115
417	417	343.334872277209	130.612380645512	654.437594385081	522.088595422239
418	418	346.272015668007	127.094556686987	643.005241545408	526.596950123353
419	419	350.088989301579	135.209904123312	690.450867586212	519.550984413368
420	420	339.500452945327	133.654572913649	676.989356759606	520.604905883787
421	421	324.973804229833	129.99626937443	664.717424712328	524.61631534477
422	422	365.382889500544	127.265004262388	665.409397342159	520.050183890119
423	423	366.450146058795	131.570334642463	679.840145210315	520.850520182621
424	424	348.426387265906	130.459126144976	700.24803862904	524.063643409105
425	425	331.217464700325	132.822869025813	672.873570894605	523.134430559615
426	426	375.527173424926	136.154304170118	647.131531058715	525.232210204395
427	427	341.885666359654	131.781654708013	714.712681821902	516.871542753629
428	428	351.191998515439	130.54828951998	659.324792698995	524.542109219467
429	429	338.538363546614	130.487065464206	673.866716349533	526.299206078083
430	430	333.460053579598	132.260082193024	673.197106496661	520.570511346645
431	431	353.166708907829	134.149477610067	678.202627790829	519.962789626736
432	432	314.781812272271	132.663879716104	676.238514327139	522.257314297568
433	433	383.478487896565	132.264694662004	689.454406580692	525.851377836584
434	434	356.107974606081	132.852116601078	692.760746520123	522.940659381893
435	435	349.700012824283	132.908835148375	682.968235034976	519.165605548501
436	436	342.89516866413	130.182750515543	671.097799233586	519.491992637404
437	437	365.094545540237	133.960459808919	698.597064622624	519.852360765501
438	438	327.145994706687	129.937042589024	672.450854270728	523.994283700719
439	439	373.96428385287	131.247494649998	667.242541733796	523.371302929561
440	440	371.828275506235	126.119800199334	692.329471760341	527.838242156356
441	441	352.067409167987	130.954969150206	652.654980636642	521.303320631141
442	442	352.063397649177	127.027930965746	688.598811618986	524.112028559897
443	443	333.572643560985	130.742280396984	692.188526948536	528.139422052998
444	444	319.875728176984	129.05687310662	689.33557669349	532.65017259194
445	445	324.357574355196	133.48753237987	662.093743906862	520.889157622478
446	446	352.637161854858	132.30913059152	654.527696130715	523.681722261995
447	447	350.037371306135	133.705481130094	687.243943525738	522.080517216353
448	448	341.193932749949	131.252467855369	647.052648285698	524.699580966035
449	449	350.83962124248	131.47687002033	659.335173040045	522.789409381701
450	450	360.292390857041	139.638742121686	685.261026595762	519.669475409005
451	451	366.807704548879	132.537640154049	636.428573598294	525.231616822
452	452	372.313108617197	126.910248433217	688.505698020357	521.412794583142
453	453	360.465463709807	129.610899668563	691.621849998556	520.760975341637
454	454	354.546939928858	130.873961784844	701.390238502512	521.770566198336
455	455	319.445750434446	132.468769501932	668.68936229574	518.763308416532
456	456	344.709747612094	131.661802232728	691.155416956951	521.096105724145
457	457	342.856653017239	125.184110000954	667.495012190861	524.749333244186
458	458	378.42996471312	127.414077853208	662.100930430862	521.98678070323
459	459	349.71844155928	135.857228216842	669.221516682433	525.088079421402
460	460	339.371617943506	131.631328243738	672.985370263397	525.458922501562
461	461	350.84262829461	132.880813072117	680.815369542205	527.01827223836
462	462	352.167316590782	129.677134035676	656.585822862698	520.796649640967
463	463	343.770205003819	135.099664852128	658.237151842651	522.024198340808
464	464	378.289386070658	133.953180230472	675.394680496547	521.541665883373
465	465	307.736665223223	133.129532949335	655.994909815714	526.507045457156
466	466	324.110712655082	129.85307575945	654.886789935163	525.429012007536
467	467	315.617623472695	133.978965850393	680.819714161211	523.05953999139
468	468	370.603406506616	131.958106876893	676.332944442178	521.198173558565
469	469	343.650103215176	131.458999235537	622.450805413898	524.493121365755
470	470	362.289121092324	134.289008637767	677.352893340798	524.387805225179
471	471	360.535621589745	130.226357151915	693.245902180905	523.936094399287
472	472	333.21256293101	134.160395431738	680.051711447785	517.551166079336
473	473	341.921955906698	125.19466783922	657.927390132854	526.785922565318
474	474	369.429388225732	131.424834599592	634.501087108211	523.914371115504
475	475	320.564429999167	124.3045898762	642.743886699896	521.559548789189
476	476	334.868244190687	134.742037045621	640.625448401241	521.94548523855
477	477	327.224864224608	128.451953377655	662.649453292066	519.770783380721
478	478	345.643082215052	132.649413566482	685.409334605349	522.598744288054
479	479	351.853438330847	135.329426018287	660.967659262012	522.628426535013
480	480	333.098568892296	130.707715988972	667.533224830364	522.870496073061
481	481	337.349681633837	127.820202133431	671.372132232419	514.027752896926
482	482	340.972249232886	134.181338062799	695.472089648491	525.471065392297
483	483	339.251256900387	127.063926546406	673.504396887259	521.951594380698
484	484	328.341571943867	132.085418388732	660.397414895484	529.167076954242
485	485	323.559596161069	132.905810607558	661.562791843081	526.016692431172
486	486	358.933017248217	131.206583921362	669.409400589975	524.659548180183
487	487	324.553928376119	131.224447815058	692.740182810691	522.715759198571
488	488	347.598256359418	132.662089540706	656.217670121162	524.463059819191
489	489	355.123757717598	131.824277257535	693.441769721905	522.872814101012
490	490	326.171599739499	130.462330165541	673.21247226241	529.882414143492
491	491	323.077344915005	127.115186996871	674.202725409854	522.07382151087
492	492	321.371024200811	127.153426189047	672.689508623991	522.739841792558
493	493	324.255776049709	132.305727654009	642.300895034614	524.013612722432
494	494	336.626658845345	131.211201635314	673.523335824485	522.150409762441
495	495	349.104874586855	131.324090523629	672.039113633926	526.371346151311
496	496	326.382433115234	131.321993112988	659.374621227636	525.359170680806
497	497	325.001078023803	129.102617994995	688.308985259242	524.369105512032
498	498	353.449104384597	126.998663931426	682.969732916121	520.677968004489
499	499	356.321384072289	133.019880231593	654.665149561199	524.65226010316
500	500	342.691819966918	126.239580522469	663.623022230337	523.035856237647
501	501	339.407040390939	129.714925500414	696.204592537564	524.064537865742
502	502	348.774161423705	136.239615582984	705.363214335853	522.541829064721
503	503	323.897931361759	132.743745460898	669.809557895094	524.089772043314
504	504	329.353905370649	123.949021295357	645.768543589062	526.541761991841
505	505	329.875496844352	128.90930299514	645.462177315554	521.435542962273
506	506	318.440516600254	132.962325081246	657.904818336295	528.811263202752
507	507	349.248603063837	135.090423628407	690.317488492217	523.055132500325
508	508	351.998831967624	131.417920595887	643.665792260569	522.941895516105
509	509	335.868719813623	128.32817340478	675.18746078647	517.156585360689
510	510	333.824501975926	131.703318611002	650.001055743826	520.65217883223
511	511	365.997750734506	126.83287187664	639.514062399866	524.236720703793
512	512	351.734019106116	132.292636931354	665.004306433427	523.984343914093
513	513	340.006174953059	124.789343953176	678.706474219687	525.368082979715
514	514	334.55482507433	129.88972835332	676.006988937787	521.736742168018
515	515	342.632573804673	133.700547340837	673.522253787065	524.577623180535
516	516	344.556838004011	128.172756917253	667.327715829327	522.884190827855
517	517	356.188468694896	129.346269741335	687.964160244973	522.577626968736
518	518	340.408248469606	139.947667502077	693.122760822876	521.101778270542
519	519	373.089751553174	131.530421008641	666.58429023963	524.199729079065
520	520	329.525240752945	133.160355013564	683.874674806986	524.188414624904
521	521	342.633658461864	130.647587931737	665.71601863986	529.613096732781
522	522	355.970990371524	130.749979013817	654.332783062604	523.757810498898
523	523	337.322947587431	126.576616926101	677.1147162924	525.944199084762
524	524	340.942301807524	135.149283612994	653.466751979438	519.841913530964
525	525	350.470533571662	131.105697967306	640.324933607944	521.703826450972
526	526	330.496343445533	133.183612481321	693.957580018386	523.396403821186
527	527	346.38921644878	131.843916740288	662.974401236307	522.991059191872
528	528	348.601425074898	130.338996888621	657.954776671933	522.361774086422
529	529	343.392227813867	126.316658465184	660.837961596643	522.445878730729
530	530	351.760106448013	129.822642930301	667.264005994345	522.149762243175
531	531	358.759320708493	134.035166023218	654.212150329534	522.768343239363
532	532	344.605873588161	127.4249602602	673.599623711773	528.124162929011
533	533	358.31710186223	124.796190864301	641.743706003949	523.044097239164
534	534	315.775435745837	134.811479189925	679.90257305553	517.309435262052
535	535	346.071453509139	134.951509243776	687.498149179671	519.271698157633
536	536	323.666727992004	135.673228184952	676.607461783141	527.449327847649
537	537	361.860518898631	131.226479536275	626.161746209221	523.193751239239
538	538	339.683663274626	133.263182416943	667.021216082425	519.794840675484
539	539	355.194132835214	131.351780163027	664.839320810994	521.953524330503
540	540	311.946089209165	135.602979072133	658.0415528342	519.462168911597
541	541	336.168336362718	133.085466706954	671.33111298893	518.871065202048
542	542	340.273034259166	131.131103832135	681.005629034108	521.26152668166
543	543	343.504922493457	133.679738643555	682.877446736908	527.002716793624
544	544	353.786628739311	128.582080440037	673.002021126123	522.502082417762
545	545	322.902240986445	134.982314007166	645.359187211193	524.573589920751
546	546	365.323122396937	134.911616581919	672.950898341371	521.990947002713
547	547	316.577519431852	137.216699681029	668.191883681348	522.088497491571
548	548	339.515349741751	130.915911936787	673.89985225451	519.632025370899
549	549	357.067228954073	133.263487575086	663.601264999362	521.982285901452
550	550	363.031266415628	133.491956559499	661.700188125037	523.420177974818
551	551	331.321981389685	130.9332053465	653.847259891156	516.297034765175
552	552	333.327301242039	128.157834872308	660.235490951411	525.554855208946
553	553	359.915863312236	132.126379904006	643.162950305677	521.578749786752
554	554	335.401815070673	125.598753286281	665.525447764573	523.838318971732
555	555	372.210607960792	132.378206687163	684.01731319031	527.000985028078
556	556	309.366158768246	126.831255828615	651.621905478255	526.931869838533
557	557	356.483697102163	136.405730873878	699.31407855683	524.655278230121
558	558	345.149556878821	131.329078830583	703.425321826018	523.03396143598
559	559	296.99891753066	133.557212717071	627.663106349337	520.164742354574
560	560	327.293153695474	130.518534494593	683.823023293136	527.564086733265
561	561	364.943698230877	132.295215458764	668.780857569456	526.295884388123
562	562	340.92530279586	127.487098398654	673.709725334291	528.317808326133
563	563	362.953760967103	133.898732713823	668.062693239228	522.742107208699
564	564	321.203611943568	132.733332237595	649.504196172767	524.881965470076
565	565	340.480638726979	130.836296264115	685.341151531846	525.806954060769
566	566	347.251363739152	129.925235979711	670.528808995801	522.436739725001
567	567	340.969268240236	130.862081112598	670.10452423283	521.258119887774
568	568	344.311364584662	128.999512380329	671.322731617994	520.344028357154
569	569	351.663522351832	128.197950160896	695.463368319086	527.197016098429
570	570	339.47705832767	131.293054406764	680.160519388303	523.109787886195
571	571	344.096478698726	130.946350964049	670.688851730957	521.1513405393
572	572	330.066844919201	136.849246321348	665.282369851708	524.482887577547
573	573	323.907603261009	129.394755798184	679.2273428747	524.071303082843
574	574	326.219903014659	134.145718077288	685.664281203977	523.142975889049
575	575	331.597066960246	135.707755507465	670.399296964136	523.647925965243
576	576	354.252221365203	130.257456360049	682.104282456875	520.513335239648
577	577	344.696656192046	129.758913857463	651.009999719802	523.813617482395
578	578	340.419198402871	131.024070987852	682.558369871971	521.187786282414
579	579	345.965939286027	131.046551118616	670.887079866841	522.909487506656
580	580	348.918058398163	129.801035722589	678.289531690796	519.593630192241
581	581	351.615993899977	127.630668015869	660.588995305629	519.644929886875
582	582	341.15186572578	125.838812543431	650.698840082831	523.847780986544
583	583	346.689271895298	135.097939257288	645.648164212731	523.222514123565
584	584	361.061657088122	126.865592983856	646.473210163365	521.515329498902
585	585	334.959981810544	129.820419764224	656.576552989266	526.175316718162
586	586	347.732787112772	128.396293251763	679.281360015827	524.164502491148
587	587	321.59605490312	136.519261250379	679.0256445192	520.744687628753
588	588	353.679462357808	132.096348813532	662.694234989632	520.059351049591
589	589	306.353878271099	132.595854779114	688.81027692045	519.424191832322
590	590	358.484790509095	130.28801155659	678.111154251786	525.875504311319
591	591	388.210625347962	132.231903873199	673.869906955604	525.561506675191
592	592	333.670308928866	131.319465466371	667.147552850107	522.239953536305
593	593	358.143587002204	133.192198933255	703.26690953395	526.919181369792
594	594	330.865346474499	131.392601092636	683.282998505568	518.855795473385
595	595	371.862798314787	134.946131956344	689.565621987858	526.816693681088
596	596	357.120610951606	129.26939895988	687.541574941717	516.331244062189
597	597	336.207144879115	129.08258098154	649.304786118185	527.026627343145
598	598	338.623664657275	132.605400379753	683.680575330729	525.367814511853
599	599	331.802132010989	129.884093879079	678.604357143455	523.898233741653
600	600	338.484687617898	133.358888769359	677.523141910124	524.750092538827
601	601	353.963349846111	132.409289092104	661.755184485297	521.132520949192
602	602	323.052879626884	134.351858415042	651.111742258856	524.946120742638
603	603	364.969777935367	124.266255564765	662.797779890242	517.348190646594
604	604	343.968807394817	133.485146644614	679.299706966774	521.368592254273
605	605	325.074739673289	133.541992786258	673.509831184429	524.731756874076
606	606	345.223455768104	128.4568791302	680.635241905015	523.534995370092
607	607	344.697042040459	134.673726247216	655.530463104683	525.860554613643
608	608	351.468802286915	132.541731454254	678.001172441151	528.362172346282
609	609	342.098236502321	131.485931987591	708.732677154933	524.228976918281
610	610	343.084130674723	129.424930193726	695.674885299768	522.460615308942
611	611	356.352781021472	133.152567678621	690.98714682875	526.78942375085
612	612	318.359036982096	132.920150449187	687.030539089516	522.327346632392
613	613	364.864365931297	132.344157137998	686.573790133802	515.613547042348
614	614	336.591209178743	133.795474787622	668.798478702092	526.065234625597
615	615	345.910159121912	129.265109784131	691.475007436446	522.652361685282
616	616	344.377295841096	127.678884176371	684.667612636725	521.535188516204
617	617	322.150801261866	130.825609201138	624.042851381029	526.728019994907
618	618	348.692461016529	128.975498369777	661.619866880355	523.653991389617
619	619	327.700660783554	128.87841418676	672.922185532257	523.880377010641
620	620	336.85837509996	136.351655881135	654.53332749613	524.389157735466
621	621	352.635063416343	131.314869827025	669.363961066261	524.03012731094
622	622	329.398908542581	129.156530224934	705.192686585141	523.326924860297
623	623	321.780225167358	133.827447434654	649.640320691152	521.453825523599
624	624	345.637475553426	134.292244370735	669.093270775765	526.31531801689
625	625	327.384387003802	133.243795511498	686.921526464043	524.32656175001
626	626	338.678291210125	133.228815960164	697.583502591037	527.741685741085
627	627	320.914898168405	128.935503766634	666.61096353054	523.634827003542
628	628	360.2422929174	129.510987813085	659.104126112401	522.412412850369
629	629	354.743952508573	132.805858445502	675.353616369997	519.960145146007
630	630	333.604676943997	126.833466366539	690.65869387712	524.263317442124
631	631	357.389081743985	128.358005968489	673.292175277474	517.27223348412
632	632	349.069882896263	132.538787430563	701.363076595769	517.941204594421
633	633	336.746926456098	132.022911115932	646.866795323589	521.566511393795
634	634	349.121351517146	132.456747130343	672.424159589433	519.902063305013
635	635	347.286326361788	130.745332863864	665.005064171767	517.006006643022
636	636	313.786089827756	130.843717652558	651.467470537451	522.330797456215
637	637	339.772525083926	134.960311814082	653.552647573868	526.351231144917
638	638	356.424841314811	130.224831317256	637.22680874631	520.360879986302
639	639	343.288284899352	136.585439555082	687.766497929781	522.057168030658
640	640	325.460540301459	128.85418027774	672.874098861925	522.756503287873
641	641	352.18947345817	127.532286630238	680.338816148341	525.50330822482
642	642	367.888341728899	134.497287466364	662.571251656923	523.416189454944
643	643	330.591730335454	123.908218008448	688.881866557047	524.805026189873
644	644	376.135580880781	127.224359921042	682.791913315104	520.842349215457
645	645	360.394662702764	131.570040417176	668.959317949222	521.056777478927
646	646	356.186886804314	134.949100533984	681.657060165153	518.648045803542
647	647	337.917052082367	132.186403465573	676.749916412066	521.741042691467
648	648	338.29650482412	132.401432310276	680.828658186728	521.800872267742
649	649	339.127172365288	125.780079074465	679.582170303663	521.329826087096
650	650	330.011094353659	131.888636639917	689.272849708954	518.112939521542
651	651	329.067151010311	135.61183210269	670.811695306402	523.593141939178
652	652	354.801044274804	131.041907733347	678.610593095277	520.916417109
653	653	362.452378672589	131.244968161085	676.323337704017	520.919867492925
654	654	320.154660662519	131.797436318023	674.876876461757	521.697510722569
655	655	352.64565084516	126.113204591984	670.587902121906	526.958693726366
656	656	336.712971682033	133.643937335457	671.025994576229	525.955923024281
657	657	340.841703456149	126.800777477064	651.308699963753	523.712892989145
658	658	363.355606666914	132.395968844139	682.842666394669	526.424207055504
659	659	335.146021470442	134.046215239391	652.422175271224	527.308868854585
660	660	345.880042506102	126.257362454146	692.26943823278	521.846578678664
661	661	320.866852080633	133.637864402918	696.726831008229	522.297059834025
662	662	293.79985632919	135.023718740815	673.77413342948	523.916681911045
663	663	323.664900608006	132.2893286362	680.419520360794	522.035229025013
664	664	342.011330351838	132.402956797217	653.88935855239	523.513339115651
665	665	364.89307244693	130.219776664471	685.639956008708	524.159565409548
666	666	307.360767444017	130.170379099409	692.295784131255	522.85272806821
667	667	343.380890483081	132.124167994171	656.182059731804	518.977064439817
668	668	353.45591052895	125.534154084114	648.526451291318	529.509413532047
669	669	374.353242143567	128.198277943718	684.160222727893	517.205466505133
670	670	343.795686460329	136.532554053888	626.689877899025	522.194820168391
671	671	350.614511006761	133.919739143085	673.881251723028	528.690297123984
672	672	339.652673463851	127.785026191519	702.744648743619	528.577573145786
673	673	337.702310984196	133.393811262258	653.290465574155	522.781068584863
674	674	353.784045292067	128.004111335863	649.298829209144	527.017528963886
675	675	355.768685429323	129.176884479463	670.339411152469	523.227186286359
676	676	329.756247920705	129.613950331985	675.252724664661	526.366797086357
677	677	363.915422746089	128.141060238637	670.347712166604	518.668148332526
678	678	339.141783151712	130.097853680215	655.753048938181	524.237552368214
679	679	341.539706942258	132.326077445464	664.241427323186	520.341964570571
680	680	324.540157386584	130.314120325659	672.532020737478	525.561744811063
681	681	338.642598557684	130.464760269779	697.241756180495	525.603041313834
682	682	331.974345424312	133.196385457425	666.082416624545	515.793174545851
683	683	338.898816044131	131.001371639462	670.65482514727	524.747479388533
684	684	310.263366624793	133.39931704352	653.694646879524	522.927217353207
685	685	315.201906424825	132.510370980663	653.529450039948	526.668025778119
686	686	327.73372771457	134.547182857799	661.45178983004	521.958130349313
687	687	338.341631589506	133.655851157588	676.014351747998	523.112262295502
688	688	332.416647503647	126.503345261527	669.725241904744	520.452550124786
689	689	344.683508837273	128.659075806706	681.394951483025	518.58056360906
690	690	347.926208650561	130.783167522771	639.684620268598	526.558154292743
691	691	371.615418723727	136.613269356703	677.892645890783	527.030032328842
692	692	344.202569800056	130.57308373939	676.588799768408	525.572339045956
693	693	343.231077000352	131.425427461482	671.636980140469	524.651036219606
694	694	373.081469770807	132.787385533856	650.996977419912	523.867865627766
695	695	364.163009801155	127.261231474687	706.321823774009	522.758647186183
696	696	328.987188570978	135.207935693746	684.36032165551	520.516372050656
697	697	322.056951059288	134.043304929926	677.939396080757	527.010959717744
698	698	357.075553427724	130.316804394929	644.170771438626	524.295476651406
699	699	367.910052814969	134.426977599323	658.646258665717	527.211665458196
700	700	356.057216163756	131.419014295299	697.246802218907	523.006972179132
701	701	352.480836568992	130.535331112323	689.241165996576	521.504587616594
702	702	355.143288685121	130.831958917024	659.043054935963	517.91881473863
703	703	342.576118081265	134.27171916427	652.700269410642	524.261805420666
704	704	359.072246777075	124.21034520971	660.05766177909	521.646576725541
705	705	325.376102043528	132.337196078616	649.65629030836	527.473647239028
706	706	338.791445660842	130.155451061759	662.584946129014	522.266701758863
707	707	335.427376081991	133.203442703551	676.618284386788	515.22542609228
708	708	336.022954357011	130.903678122465	671.667809309586	522.340491748248
709	709	334.962141178666	126.233218868426	644.56043886247	520.580688037698
710	710	346.936332365377	133.409659296662	678.985355302972	522.145835309544
711	711	371.008411365596	132.881697246688	632.493255076187	523.880306658261
712	712	337.730539684959	123.602857697215	643.287780843094	523.197268935475
713	713	350.793976036887	127.936287111114	670.931737896116	517.607129736672
714	714	378.616102445968	124.973498797515	681.3847442874	522.286843368132
715	715	355.319986667211	131.479606850831	669.576174310114	518.926899610472
716	716	352.207826138924	134.363797234954	702.175051511165	525.351309336118
717	717	334.886522226488	131.514088238739	668.936064959936	520.177564238718
718	718	343.982204092854	127.280126340361	678.229968452972	525.822857043289
719	719	358.99712031099	127.332875976534	668.616199391123	525.515284585829
720	720	347.332143244121	130.495109605454	686.041172037154	520.415430260149
721	721	356.149006133484	127.997016382016	676.512238096581	525.049070514752
722	722	346.229069548504	132.29416996073	668.626184675918	522.024724028181
723	723	352.366222059378	129.734647261137	662.949072521884	528.750580635288
724	724	334.422924383555	130.260753101281	668.380361271755	518.476165852176
725	725	344.808660814039	134.125785663954	649.168089001105	520.794096346795
726	726	324.627219249273	132.622149327954	670.224971213657	526.635685849881
727	727	355.028257728295	131.209191517849	647.075615738714	522.033277444765
728	728	340.085375925408	127.409718655604	661.047395346678	523.238251608418
729	729	347.220752394808	131.327305398838	672.925127138422	517.1605076793
730	730	349.231043483006	130.047977991084	683.002435925765	528.489048967265
731	731	341.880783455782	129.076887588787	644.918077158008	522.296328937974
732	732	327.236067130926	128.7374299792	690.836922822217	520.8713948984
733	733	325.106712987799	129.793385376182	668.603173823586	524.993146662615
734	734	328.689229969026	126.248608213532	702.561770005953	524.189073293426
735	735	317.309382870565	133.832812748688	662.402754525703	520.140881131501
736	736	364.274071160536	132.046407606492	664.140070936645	524.152606787834
737	737	329.115900997115	132.556725197946	676.524252183697	525.588813671223
738	738	332.704478723763	127.18976219778	700.409987235182	519.25861776563
739	739	308.072719662033	128.171471716449	682.288277964957	523.483982654819
740	740	332.308319617338	134.243256994552	678.005815466433	529.114726453952
741	741	363.54487262109	124.043960894877	672.924454710226	520.175188597155
742	742	351.806935828001	128.246063635706	678.613158988585	526.792853157473
743	743	343.270025983443	130.075566428662	653.004176169801	519.074156571266
744	744	342.911159275644	130.481829187809	648.557552779929	520.468790315101
745	745	364.269484557135	130.526504807662	650.625118505195	526.111589537433
746	746	316.651123456902	126.384075952448	681.6124243273	520.423242299073
747	747	340.973034999199	128.159591246262	675.337474820413	521.330004333454
748	748	378.92260429014	129.759871106688	639.002960623979	521.845338603552
749	749	351.434549633561	127.943823462302	694.874841389596	521.923325874092
750	750	326.899617187963	134.601702327109	699.430449407733	524.187786442346
751	751	363.420186783428	129.754121207256	666.79191903662	520.797572423196
752	752	345.616633511634	131.681367561185	640.356752762772	527.813147006234
753	753	357.35834835305	132.425598409556	697.137216662935	523.605938699435
754	754	352.574774174556	131.311272217213	680.5567991542	521.48026966085
755	755	349.241944539805	132.101511692466	674.064547476602	521.202114288009
756	756	342.490588155281	130.351318340671	681.819772453588	519.744068626342
757	757	356.441151806073	132.509042030183	662.657126283912	520.00507762266
758	758	333.935611816497	128.905515423499	655.873706729795	521.67507128786
759	759	338.238936811367	131.052974789484	646.654464671297	523.141965588221
760	760	375.712709309422	130.68515164479	660.54924075962	524.077279818404
761	761	343.354376658927	133.555135460317	619.837160648912	529.650878868939
762	762	338.872207446878	127.131144539182	688.05523766799	520.411037662763
763	763	343.209963371605	133.425927958699	685.021909943783	521.772219117491
764	764	342.819019238566	128.005092199192	681.725383623634	524.074295548989
765	765	338.142086356013	130.132435720073	692.000498785327	526.023270974796
766	766	328.629751296409	128.915534820456	683.642976245057	526.031387540119
767	767	350.268749408603	127.121831419429	679.84776192533	524.635855924023
768	768	332.519120617742	131.022569323678	658.799443729269	524.268460650471
769	769	345.003492497121	130.701099634539	652.563531269207	520.5998735336
770	770	338.307435146768	132.99904766629	676.4514615572	524.138040345964
771	771	332.245310940112	127.668158958418	679.721544621539	517.780812564141
772	772	323.111173426069	130.890187379475	664.974172595406	525.881296366803
773	773	315.870802142672	134.90397093661	663.141247445081	519.373625279243
774	774	349.383581311883	128.958161719037	676.743347909976	523.53496558679
775	775	363.783820139926	132.030363746275	686.382743336643	521.384423932055
776	776	339.156783744628	132.430676828922	666.808893457693	523.723023700613
777	777	340.831236510492	131.11687926901	642.549042405071	522.68865913537
778	778	344.122369957025	131.770246993549	664.159560961947	524.102525634069
779	779	355.496546852032	131.398654692748	666.016771497777	526.009905908913
780	780	342.005578807668	126.648486052562	682.615095702939	523.090156562098
781	781	312.832497481908	133.206467694825	639.291017996053	519.043721331371
782	782	323.939384697954	126.284512407432	669.607078235804	522.441753097518
783	783	327.998198800014	130.584814419296	687.658562954058	522.601840866566
784	784	330.209109088717	133.225749792115	655.794442036369	522.66598925704
785	785	377.244845647077	127.774456621613	676.705700748576	519.256968487358
786	786	385.318311101057	125.901956179328	660.746049032542	522.208999071542
787	787	336.357922584948	128.174702215733	650.612419852977	519.382548058338
788	788	324.66754272284	131.250706089873	662.284188066935	522.60066718748
789	789	376.004762411607	130.08637606859	663.57303169291	520.281977559632
790	790	329.809463310155	131.641152747979	692.570675569	524.140902331151
791	791	324.685962923845	131.501087240329	674.965114157909	518.824019619347
792	792	352.581399060804	128.379376220127	689.557324016241	523.210766416044
793	793	323.172776118589	131.736340071285	649.784860035952	523.00459516935
794	794	353.951097545501	131.082928430274	673.077679734741	522.848613370962
795	795	356.393401729537	135.342902107337	665.459755232655	522.235987921506
796	796	318.888785049831	128.526178795851	662.259742652072	523.884181058076
797	797	347.92640180599	126.204592794298	695.760972753777	522.897949575327
798	798	325.375310673291	135.598286487307	688.286737619326	523.321131596591
799	799	364.766674416894	131.567442740578	707.217484221195	529.155620378517
800	800	346.947514852965	130.702032394698	680.94827424671	527.974937251245
801	801	361.315498355152	127.543941646205	675.697594454822	520.95461890155
802	802	325.544355555482	127.879324956733	681.288798258054	524.487298338271
803	803	327.005929647921	126.805191773694	685.114258915224	525.23724156614
804	804	363.530362164337	129.48089496145	697.337337905013	514.18055064941
805	805	348.454871644588	133.053685055134	702.17937641661	522.595635914133
806	806	355.3777818525	123.03377703105	687.744067934618	520.44681128973
807	807	340.646515501197	128.528322374785	667.446704537941	528.896264887746
808	808	351.317769669603	134.016158302954	687.962424616126	520.795216762692
809	809	352.749878189356	130.509621889825	712.540416872183	519.988253188498
810	810	340.881740056435	127.153268963553	692.480958261649	526.143391802713
811	811	341.127908621035	134.290161699402	663.828119659483	522.881778166497
812	812	372.405487349264	129.123856478391	687.231399503287	526.828522967178
813	813	344.352487847861	129.397368658978	693.025304127256	525.590008847985
814	814	357.908994029455	131.359546791006	672.264615744657	526.588297558145
815	815	359.771671009666	130.330778203125	653.418043928813	524.195686744944
816	816	364.088911527101	129.96360078738	660.451747987373	524.495864428744
817	817	346.389596176951	130.502220944885	688.743368660686	522.844206514313
818	818	327.906849928277	134.562284515101	685.39036301175	522.4905177865
819	819	351.214927891702	128.469653748951	686.201660063699	520.847024035921
820	820	361.275723084185	129.006695364777	667.608982565898	526.221919201547
821	821	374.782318848483	131.497006250672	705.911105313966	523.128991919801
822	822	329.401890884716	126.281684234647	676.897926542069	520.786342358918
823	823	341.11582381357	129.652612161526	675.916435333444	524.330985179239
824	824	348.756593997048	130.462322538593	666.59563242838	527.303737760495
825	825	335.975788606985	129.697978322261	693.304744847131	520.434168052744
826	826	376.892265619084	127.517708822844	693.499561934822	521.05001525364
827	827	334.302596958588	130.244640515534	649.196000491694	523.52372570539
828	828	353.894368347337	135.085633812467	654.191165215657	524.460953870242
829	829	340.682026267472	130.278746073823	664.491684009842	521.135595772192
830	830	351.512097931558	124.10988744258	691.403656307711	520.115025990395
831	831	324.599069784163	130.204108861283	667.255407932173	524.75797283447
832	832	312.763528797366	130.571429432438	666.983855633888	518.096622331597
833	833	364.912041436311	131.358628619398	697.2814463816	523.772363428894
834	834	379.163186859816	130.668458560978	668.394576614898	520.384183665063
835	835	338.105790898355	129.402967029799	662.879426790881	523.416325942889
836	836	356.356244782677	128.194976485796	664.057122479581	522.663242428607
837	837	334.17456281714	129.696195825523	697.393145740277	521.003174904104
838	838	347.798885621254	133.423956174517	675.14520141596	524.445383722188
839	839	338.355237736264	137.158009441241	657.4772571899	518.99924523321
840	840	366.35682422503	132.266485244617	686.723017195089	528.732335108043
841	841	362.054858640467	128.100608612941	672.996424199606	520.460501683253
842	842	357.375333864221	133.295704980931	670.853944615213	525.640847104829
843	843	356.214602441741	131.133505649012	661.915626464046	522.901046876126
844	844	338.55666783406	129.71895742637	659.697851574812	527.363543452152
845	845	310.481971586794	130.577526655118	671.814063511273	525.752322294631
846	846	366.991869401607	133.426205331535	688.398137573625	520.963424482165
847	847	321.8840965185	134.404933752007	695.725663278682	528.157525052389
848	848	328.140978109493	126.998957185963	666.791833111821	522.483472412228
849	849	340.074491239412	136.181409160997	670.518497502071	524.767489246149
850	850	350.529803809909	131.574526321589	643.747908082491	519.522658098201
851	851	340.27307915881	130.870375865358	689.279921162227	523.206322098556
852	852	335.904452710236	133.871759203293	659.732648390776	527.371812601664
853	853	353.922641330992	130.135192881345	672.031753502973	523.418847881813
854	854	322.839461875508	132.720618784825	687.171013266997	518.385641930871
855	855	366.257258498071	129.814723027642	669.248907033127	523.060049194047
856	856	333.236683140065	130.552269321592	670.416106673793	515.485430604362
857	857	349.846151471166	131.607611150473	674.524266627929	524.590078102276
858	858	352.30149133758	134.371903444761	682.938053699256	521.096879491906
859	859	352.39698061319	127.300988806308	689.398333536052	521.377224860407
860	860	332.142096416495	133.876663914341	677.637479842338	521.244599977769
861	861	361.42967943955	129.291195628	678.751592647012	523.763472043146
862	862	325.220091357185	130.392895076082	680.809898157521	521.188142828128
863	863	326.060393465611	126.097752041507	708.815143695904	524.768664863903
864	864	354.644273445898	133.500245540208	681.791298070256	522.274148916716
865	865	340.422398518266	127.937091426647	690.595591768555	526.216080553174
866	866	357.443911922943	133.321790021521	657.780117312445	530.054881231189
867	867	360.383436874749	125.356584718013	668.90057381493	523.548737936325
868	868	316.97286752185	131.963700851419	667.318050276269	519.821425507894
869	869	341.919008698901	129.860702326984	673.566563951491	525.645663804439
870	870	355.988087099115	137.217664470487	668.442857425868	518.429654050341
871	871	325.83461844663	128.447442600571	641.92776710116	525.900162562221
872	872	333.512024821874	126.571654907	663.736660963443	524.14582288375
873	873	332.463634743299	127.33052607257	665.233769521496	519.836298470835
874	874	358.653663250339	128.893691265361	663.044716536441	526.551070715975
875	875	358.680944951619	128.223661837445	671.149014824671	517.928035904962
876	876	329.903362652735	131.511728430877	698.384083334292	524.504942507052
877	877	333.836927106152	135.863436385382	649.494864817572	518.210067547638
878	878	344.026341246039	134.57031709876	688.502858837961	524.086788768775
879	879	362.974996528717	130.333792885775	683.621975608226	520.022455123488
880	880	329.140880128845	129.479294383655	653.052762052592	522.787575103848
881	881	355.40330012952	131.619715148737	672.432328803521	520.331633353138
882	882	355.260972535227	126.554485390047	695.972421773921	522.101579147066
883	883	367.094695735102	134.573073164426	670.063996269802	522.188815659791
884	884	353.893754380627	130.39480990024	655.345241216221	522.702167996366
885	885	309.650637009447	133.975254178258	664.593308672713	521.15664032442
886	886	323.615611903764	131.390151516947	676.645713520293	520.83660627535
887	887	334.584554442251	124.894518882418	659.286541061923	525.969978164613
888	888	357.086048076926	127.670825205756	702.002976313526	526.886208005909
889	889	327.853104797008	130.194422274458	701.12808830902	522.77202398332
890	890	353.528846643885	138.567155266604	702.008201726957	518.541143869032
891	891	302.669743036595	127.223317704878	670.869689178763	522.293640153649
892	892	332.935736769283	133.575897505869	683.808289549602	517.5891689997
893	893	373.090914755374	128.326283478685	664.2855529566	520.888058105228
894	894	352.094436370526	129.520980810036	663.788488900032	523.045632401542
895	895	349.509223968031	130.605986391684	676.079502261035	525.286645486679
896	896	353.155962960037	129.882803885746	664.002303331996	533.114515150452
897	897	337.867767192039	137.017743033313	677.093867135746	520.769189779373
898	898	332.456764086701	129.843894570687	691.594179474519	519.995082406367
899	899	354.598915974596	132.277344980087	655.359938115508	525.176988078289
900	900	344.556421490739	134.764696009184	689.532338930705	525.66795860636
901	901	331.626365947513	132.043363674975	668.201968404788	514.462011601031
902	902	316.982890952297	132.107731119448	668.86217534878	521.128664396718
903	903	319.002158583504	135.577740266944	668.048477311364	520.672664409208
904	904	332.457581584917	133.527548836265	695.034420132537	525.557810165446
905	905	336.781081518007	131.172630666097	713.225137500842	528.81767853374
906	906	328.486233959317	129.354417871428	661.125209337815	521.569716585263
907	907	359.92201500248	122.848121215472	678.638870039099	524.355174557984
908	908	318.750472059908	133.348559334408	656.413839657945	528.31695713625
909	909	327.325161725696	129.217567418604	694.221105257502	521.771526327582
910	910	320.269956531341	126.504783786826	667.309796560497	525.364905682665
911	911	306.05493162149	137.079424713769	658.137346779791	523.27212613736
912	912	345.056306743167	133.975305177928	669.667038535073	523.491578631602
913	913	344.058791545637	130.261243541676	670.749234657392	523.179051201368
914	914	356.725973671365	134.372004581292	652.796400819245	525.852361438872
915	915	331.145697671207	126.514599208226	661.88496340916	522.619622855176
916	916	349.37749939964	135.441057034967	672.596727461527	527.644606593366
917	917	344.117692575691	136.407063403192	675.515526421093	524.712652446087
918	918	316.395320550968	134.699544905787	663.560045039546	519.714290303922
919	919	326.474774540987	128.864950773073	661.605686747915	527.342717860675
920	920	334.788641013757	132.494944179654	666.141616201933	525.175513308817
921	921	345.838059923923	136.281724678252	667.13774995398	524.35414948692
922	922	312.98238131765	131.002879009521	664.776642804615	520.798390124805
923	923	332.976753665859	134.546638568081	691.495469066933	524.339009458539
924	924	311.851263231569	130.074369841152	680.192418124567	517.369168398509
925	925	351.741287502622	128.979505537729	689.173213260651	524.766990237838
926	926	351.532789099275	127.205846711822	655.795092241591	522.044350219398
927	927	339.800385637561	134.777354713632	682.959595159773	520.873844233876
928	928	362.001507887468	131.802843613669	660.643330176082	522.448692783443
929	929	344.960910391298	131.11766365574	687.987759352663	525.394806131096
930	930	349.020788809731	128.383991710382	663.333725256956	522.403971062961
931	931	358.764965523429	132.574003372246	669.833639345616	520.698598225202
932	932	304.709772660888	135.702684955026	669.39920105173	524.339377295893
933	933	339.036886762414	130.312463199785	674.582551766142	524.804376087974
934	934	338.228515939392	125.828565089582	670.399867091313	520.188815554171
935	935	371.988547611024	136.124179925902	678.82154526189	521.425840631078
936	936	315.153683393996	128.886905091518	682.421866694084	521.744510604389
937	937	350.925947506884	131.267620584689	699.29042918656	520.174444144138
938	938	375.047343757011	132.632929650227	646.051568798662	520.149416385525
939	939	299.082517000801	132.905365870119	638.758098917025	524.15164465523
940	940	320.977000785011	132.819976394805	697.160213490707	517.307864322379
941	941	334.909500074662	131.661215663628	666.934949386694	521.535284809234
942	942	370.603325004809	130.924581283226	681.646725230011	527.165352839362
943	943	310.914247756067	128.372443226883	687.239745696956	523.537394801682
944	944	333.918033927516	131.395810065983	672.022820602236	523.122735902699
945	945	345.281905182413	122.947897129536	691.950651969634	527.074829640748
946	946	358.971063083496	128.319773135482	660.928484078818	520.685860773135
947	947	339.625356201912	134.913903417354	662.628776968246	524.54071189923
948	948	371.289738509681	131.196417455713	669.820862781208	527.155543689765
949	949	358.742040241784	134.196734286463	665.473865333288	522.682173606249
950	950	325.287563366365	133.503323187265	659.660030885492	521.430816617632
951	951	353.822029095985	130.119110262085	667.920625778374	521.454744413153
952	952	349.000145107985	129.135016175352	686.570088395964	524.429652514766
953	953	330.378509282179	130.75485501689	665.245392137618	521.505311553502
954	954	344.255173156582	133.631176780517	639.940645117672	519.828969378606
955	955	344.663357633808	130.132263842226	674.861585045722	518.538520154736
956	956	348.493984818349	129.706608381326	676.843077456285	522.16166348422
957	957	325.11917943007	127.905581836492	679.806995969649	527.152057937873
958	958	360.620705262608	132.407566065083	674.674136012901	526.43530604024
959	959	339.222899599326	131.277759425104	663.378927615204	526.23060394119
960	960	306.656846128109	134.528839586165	666.179110763095	522.957816759529
961	961	329.532375766368	128.125040971501	627.315073595685	526.226419821508
962	962	321.485693481399	129.715972908937	668.648192487305	524.807140450468
963	963	315.086012723917	127.951370091043	668.195523235124	523.834236086407
964	964	358.174835914902	128.452198088245	682.050417730306	525.164419021052
965	965	357.470091456746	127.204724172854	666.819395165553	527.296345693754
966	966	329.364006127625	134.683818021398	688.116562284659	523.412838037882
967	967	336.035618191258	132.882300674756	666.393306417458	526.215333689782
968	968	374.804901533167	128.058536653549	682.313009365462	520.838026815544
969	969	334.788400902185	132.155299214477	675.412379561904	525.970164852845
970	970	343.685159509236	133.297692001038	673.688618677843	524.520337105276
971	971	320.593868985626	127.880663049415	664.160164953046	519.17370608773
972	972	390.739362584676	132.631715719679	672.938019458909	519.695264276568
973	973	326.564648154088	131.276650883179	698.123867827146	519.08659599234
974	974	365.381569852363	130.354410684318	675.092546189898	528.549495784889
975	975	323.935621143938	132.44693746974	673.481545190512	527.246315915025
976	976	338.158792660313	133.333190704739	655.911249570387	522.525642871448
977	977	366.036967763697	132.625453728435	672.414828179941	524.472024571026
978	978	348.518699683375	129.640694556322	672.534583019833	518.286119653203
979	979	347.257945915905	127.169294135053	689.243319094545	520.625321122401
980	980	321.63053978306	126.447565962784	654.316797316038	527.508694783814
981	981	351.153788973863	131.254117093535	680.101407071952	527.449685934494
982	982	335.897953140674	135.487150966968	627.202341887048	522.047615492279
983	983	330.870644349597	129.399176748469	674.68458520967	525.121350905733
984	984	360.602012371875	125.283410809649	666.496191242286	519.217179907279
985	985	359.363031980064	133.354073382576	685.061226693378	523.08328689214
986	986	343.172858672386	132.624671201027	647.159657822209	527.374074421467
987	987	339.009858341019	125.110490879763	661.652845439539	519.427544751041
988	988	337.684571511326	130.079868115331	669.771996666481	521.597657518996
989	989	336.737985082042	132.184852102368	654.515929903014	522.620347967727
990	990	331.044474506189	129.100161735042	683.667782845784	523.193147209385
991	991	329.817786454586	129.512850636605	668.702598291005	526.566267220673
992	992	353.16146113817	126.979451612935	696.704018850559	526.960691779767
993	993	342.75098460589	130.007348247307	679.395521392324	521.536115079582
994	994	353.901771640546	130.764339684103	680.159644657297	518.529749366653
995	995	351.43627855816	130.818575369167	688.204678074959	523.696924874322
996	996	350.783528652021	132.20518651388	672.456535829751	522.600291531291
997	997	353.371412839421	129.419099462122	689.938323210638	524.723611649829
998	998	315.796392730658	133.821739234168	667.627958460255	524.083159319197
999	999	347.749764789822	128.922053579423	687.00231741301	519.523842214248
1000	1000	359.8214353926	135.062169709501	698.121853905981	521.916794557626
1001	1001	360.07555898454	132.461350211416	677.133257912329	517.137110648134
1002	1002	352.315235278117	126.250458046513	672.324503928656	520.340004307234
1003	1003	377.995054231536	134.210373152766	658.238469397348	522.98006585819
1004	1004	350.246296377598	132.929362480325	653.789674394812	519.246150656796
1005	1005	315.112003023452	125.488188395546	706.626412151848	529.332488010375
1006	1006	338.895665797699	131.606162273991	658.268636840156	526.890992267614
1007	1007	349.649626474752	129.228412087425	660.318986848328	523.201450637197
1008	1008	341.265355031225	123.502989825944	705.317600116559	524.49399784951
1009	1009	411.433439763303	132.045687922763	649.538269749619	523.998248373893
1010	1010	363.388742057263	129.209880410627	666.194994823532	518.81779961505
1011	1011	335.223215046151	129.676792760149	672.743725529029	524.257864401344
1012	1012	361.233913809441	131.161312018758	666.008775597567	523.580189064566
1013	1013	341.916212811233	131.053748748003	655.955070574611	529.358009718768
1014	1014	324.962470172472	124.76030171503	682.562694319704	520.061018929778
1015	1015	324.537941051557	135.704744765244	673.702962068844	523.565707066435
1016	1016	317.577269639026	134.244436843063	666.279254034266	522.917009376223
1017	1017	315.579001760734	124.076867110997	694.730707431969	523.049486758909
1018	1018	351.195582474497	131.363216403538	686.153098709579	526.61171284054
1019	1019	334.84034941151	132.312438789482	667.550281197013	520.372124831602
1020	1020	348.69121831851	127.309858682063	657.51849429342	520.724788398894
1021	1021	358.331764285305	131.322467344025	676.872596787284	519.869448119936
1022	1022	317.633706889883	136.39511335498	694.395956132212	521.011107036621
1023	1023	323.528603608533	132.567358733111	669.82662593989	526.558953236554
1024	1024	317.509503747967	133.969506466479	651.805326741991	525.658448418209
1025	1025	318.401931366171	131.503451139235	673.991565492055	524.23595283158
1026	1026	349.113662162503	127.704654357491	666.210188213908	522.993706912886
1027	1027	369.450823604859	137.64075361725	695.180327889705	523.015815509348
1028	1028	357.100888656388	126.435017379567	688.073693652149	517.745452628892
1029	1029	336.438332934934	130.755863117682	683.664794201217	528.38248899753
1030	1030	330.775829951346	132.5783987034	688.351975346833	524.221942120524
1031	1031	336.671131469062	131.578905266755	694.849305349522	531.217042760369
1032	1032	373.583787482838	130.27183567126	634.316939377507	526.437675560077
1033	1033	348.821493399619	129.479134716456	695.384064973589	519.564903256433
1034	1034	351.985978241668	133.392559119969	684.632126305027	524.1139320522
1035	1035	334.483947842367	135.872866041767	649.569977743212	525.570470170914
1036	1036	353.454090652651	130.405944663825	689.785762343457	522.42704846126
1037	1037	320.817390333915	135.145861743477	664.357138028633	520.086146779806
1038	1038	352.061437614475	132.055932679378	656.933658043274	524.914934016192
1039	1039	361.419751805459	128.095678150508	683.659139320307	519.747748625442
1040	1040	339.524517721825	129.47851167454	679.71873803995	524.462954398311
1041	1041	342.382016198911	131.561501550968	697.124637767623	523.09614279424
1042	1042	375.435862707611	130.067383096654	687.198366962057	522.817491824537
1043	1043	349.72779905394	130.623402662321	696.378105309002	522.923482110853
1044	1044	346.483369026979	130.39056501934	650.181328924108	521.971954951943
1045	1045	318.149098783657	127.316545911683	645.991746349034	523.414180121313
1046	1046	337.346915539292	127.449095651276	667.451124838393	521.624538325487
1047	1047	338.790722997611	133.257353282468	630.334987457208	521.989439991239
1048	1048	342.011127672532	131.452205391511	666.333015784611	527.727705938731
1049	1049	377.897836008895	132.63243153168	695.455387286382	524.716880535643
1050	1050	308.016908300841	133.012732103323	669.1491989682	524.534262054514
1051	1051	364.511221887929	134.090332798069	657.476438576249	520.640541435082
1052	1052	322.725149355129	127.463439613595	662.458010122278	523.902818413483
1053	1053	331.889554332654	133.293594882173	665.871256171849	524.312953256172
1054	1054	378.869824875755	133.236929924441	651.366351947189	524.378502876424
1055	1055	340.540978099473	131.856976807384	701.094024070942	519.908072767033
1056	1056	337.777164576921	133.38985244154	666.922334990391	523.012053405043
1057	1057	345.029336272274	131.043661629165	681.58390409466	519.173031555237
1058	1058	346.631916028264	119.324963923985	667.669357530808	520.986445651851
1059	1059	376.850381199174	131.455612984395	675.984341021444	523.092972166402
1060	1060	351.781492842149	129.044692308734	676.121292712344	522.328955221161
1061	1061	361.477701491596	126.653955865428	634.905896928273	525.375488994138
1062	1062	339.088850569108	132.739783148835	674.346586780878	526.78368494969
1063	1063	348.508510194192	136.767705641861	678.663285551294	523.654050612131
1064	1064	346.576579615279	126.491282743513	690.975688546691	524.880109625432
1065	1065	319.529191297046	129.985749554011	668.090162573366	518.088644630112
1066	1066	357.154715848185	133.415929695671	670.671354227127	523.122445111582
1067	1067	345.666571474085	130.346902550114	652.0500478162	522.227608170892
1068	1068	353.45596133022	134.236388033945	723.145965111484	522.359794841736
1069	1069	329.054138475684	132.194743979181	654.982019558314	526.858170884544
1070	1070	332.579304582592	130.852602413711	653.35872105662	527.259087557895
1071	1071	326.910369701982	119.846704984454	657.535395788656	521.152626868674
1072	1072	338.37908160462	126.922400118937	668.448560964624	522.461993691849
1073	1073	321.677131154641	125.5697745905	666.22302804482	520.255799781566
1074	1074	338.101131028312	126.710876883056	665.085640054894	524.522058118583
1075	1075	363.427366208793	137.499605647994	694.291876074439	517.317865855732
1076	1076	307.377330045906	136.546901271299	640.889360620548	525.420049718478
1077	1077	325.295316264077	127.221431754089	649.743268390556	521.69910252817
1078	1078	343.625473480152	123.655055475349	706.733855664686	519.205731060621
1079	1079	378.534512501664	126.169797929202	676.756204391693	526.374536302317
1080	1080	375.992846586185	125.653190008507	675.861754431761	519.949029392379
1081	1081	350.30407828791	131.415046851489	671.272038507535	521.962341361362
1082	1082	329.97839391815	129.887944805559	684.022960968695	522.98068030598
1083	1083	333.024004447235	126.325915867557	693.571434346092	522.058201769677
1084	1084	357.036495030006	133.14408077617	688.822065694793	521.386221786788
1085	1085	327.350957223515	128.790760472086	655.410920340951	521.892358133755
1086	1086	344.87528296967	134.924246158885	664.974167228045	523.981004726349
1087	1087	347.377459180217	133.12735183157	678.685258479693	522.513770317398
1088	1088	362.937595407375	124.747090654034	677.473399705717	519.529453286371
1089	1089	340.416204594278	131.427222919334	686.567970881744	526.952292247668
1090	1090	373.861906187465	134.517931556212	701.268128697643	519.697876655583
1091	1091	319.851703515698	135.33917940031	697.200231547058	520.88744019389
1092	1092	353.82365334968	132.782080610962	715.100670371841	524.116784890029
1093	1093	344.984486332596	125.288886889993	631.266586229809	522.253336134835
1094	1094	330.373791507772	129.889394764797	690.28490125057	520.579044643863
1095	1095	309.303200260204	134.48002580738	656.726445035587	520.71449341439
1096	1096	346.811577677731	130.931511382824	659.706540287718	527.551299345843
1097	1097	330.718643913341	133.840988626069	705.69745554972	524.641765170412
1098	1098	317.562923623646	131.348974342563	672.674432800546	518.666332043257
1099	1099	351.796170182107	134.56639277753	680.826219800428	525.30818474873
1100	1100	359.428254904517	133.891613988734	667.343820404152	522.2022891034
1101	1101	332.793980687692	130.651956580051	680.11874258901	524.101165866408
1102	1102	319.479111570885	131.473305973543	686.45153391857	523.463040645835
1103	1103	364.714344022	131.315612162314	676.006585506231	521.173351192544
1104	1104	330.55503937938	123.979952259508	702.318803535121	522.566726647635
1105	1105	344.915582908291	127.06921329511	698.817550296837	519.901126019969
1106	1106	318.060198583355	127.849689705111	663.133126760839	524.25396060002
1107	1107	364.80259569937	128.588993296135	661.101992530672	517.071679569754
1108	1108	318.914513836048	135.387301964902	658.88542693583	522.728495476292
1109	1109	355.164859648426	134.664910882113	659.688442075648	526.365360912688
1110	1110	369.701670952918	134.287618688642	658.431847576094	520.035208731283
1111	1111	348.217584906868	126.88273841335	644.313336575811	526.433307736742
1112	1112	330.479646761111	128.375469523298	704.493647580271	519.086037750339
1113	1113	361.376167658568	130.82528183078	672.216610472477	526.121772149429
1114	1114	358.502472087636	132.198233873101	656.202403745359	523.696309922828
1115	1115	353.44766014616	134.551914591198	680.270713402492	530.021808282089
1116	1116	316.165550259932	130.115585993436	700.68371161279	521.549007300753
1117	1117	315.508379741092	134.144553272266	685.782772546076	520.595440824513
1118	1118	374.152770147217	130.380217154377	658.876000494933	524.658480150772
1119	1119	335.355969713116	129.107678949943	645.024592870855	528.768405323284
1120	1120	355.412878879854	131.202582435137	661.6747360182	523.578794845459
1121	1121	344.867055586538	131.729700689029	705.803876099179	523.634834053929
1122	1122	335.146862423168	130.44291947568	657.648339210079	523.879967670708
1123	1123	382.481426901278	131.561626283279	661.685317803056	518.007885957168
1124	1124	357.857272334463	129.328349848554	663.282701154873	529.089628169199
1125	1125	352.47245173315	135.169409242341	628.662007016829	523.267169144049
1126	1126	338.664382332006	125.390648674637	687.566318378965	518.481021411173
1127	1127	354.089417903164	132.175515519922	655.154210800223	525.926600873154
1128	1128	345.567182741286	128.607337257521	657.074514255914	528.12910938956
1129	1129	354.74445434646	129.721727694665	681.987195174634	518.449461122903
1130	1130	354.071446501198	131.349910548777	665.026996606856	529.329302906914
1131	1131	350.821602219124	132.801562595593	690.661551453248	530.672104682273
1132	1132	324.53584015026	130.024271154277	666.948530015591	519.478526784253
1133	1133	314.288714870202	129.940815485374	655.912015338636	523.0744223402
1134	1134	337.650032930041	127.174553620224	678.524309055797	516.489133256442
1135	1135	335.953972174685	134.873977556907	695.43302486424	524.164247003632
1136	1136	376.123228549914	132.256581807581	683.217633188047	522.40983694041
1137	1137	342.515136821114	125.093419012974	692.529647354653	521.138061764336
1138	1138	340.127354489193	129.151529777847	660.89193766375	520.714200045616
1139	1139	333.852621660608	132.508275904107	650.234501113105	518.499120879517
1140	1140	380.008750751382	132.503180484424	701.228576562197	522.643651577357
1141	1141	356.645505893608	127.831228365308	693.933403596169	529.487822945652
1142	1142	315.322026128657	130.479096639124	674.254448161915	523.308233160095
1143	1143	354.943737668151	131.498162690229	690.431462028339	520.709723061183
1144	1144	363.724479335482	136.925968684454	687.051804598006	523.331751291307
1145	1145	354.132671788208	132.829723452314	685.00975740587	520.407642240637
1146	1146	349.516994249654	128.893478963793	668.461770525319	521.189854666248
1147	1147	352.623295064886	133.712331114107	659.053595864337	526.131188340256
1148	1148	359.371621820301	127.450161643284	706.503784512413	527.630130767535
1149	1149	323.183329911376	128.020135145314	699.350783544847	516.770937580267
1150	1150	356.002156757433	128.410588508381	700.307571482668	528.197039015317
1151	1151	363.816504865826	134.97149820126	676.020259285082	522.433595867503
1152	1152	352.727926889578	129.264471112572	675.831439122923	516.944846422029
1153	1153	359.629154642921	128.419768642669	662.210381111781	525.55030152117
1154	1154	337.695251660829	128.308714233946	671.407733219627	520.793914835815
1155	1155	354.276266506168	127.150592819043	652.53674756246	522.679775840758
1156	1156	350.481600709279	129.533097548813	682.150833299785	523.368697574213
1157	1157	353.802448560422	132.212637992764	648.717459008821	524.077954121994
1158	1158	366.584699091899	131.32953858071	654.741780661972	522.232641613696
1159	1159	321.106632050311	127.868328614075	691.805073452929	520.918729142668
1160	1160	339.617013432297	132.11460973287	667.11234293584	517.912077539054
1161	1161	338.392677498368	132.610676669211	672.289783312703	526.851535110181
1162	1162	356.236349987203	124.938561674321	645.841550871963	522.036795339075
1163	1163	324.662016835868	136.948037226521	657.717490066694	520.926088250287
1164	1164	348.827836009228	135.518724797001	696.979379984531	517.744913573074
1165	1165	321.041003406673	131.409053773962	691.932790865332	525.919379497702
1166	1166	359.732885397655	132.056309543756	659.594456622089	520.558830550905
1167	1167	347.210242445673	127.596882930024	697.940671346956	519.417921897959
1168	1168	367.95194566899	136.202702826056	658.380856221357	517.62939821933
1169	1169	338.027350039274	133.746431079891	675.362299578048	526.382955160587
1170	1170	342.077640368027	130.817768374389	674.509311933975	522.024010257675
1171	1171	367.405786008625	133.164208882157	623.515234966383	529.402378455069
1172	1172	345.362351955784	133.193055852206	696.292131002518	522.956998251115
1173	1173	335.361647360005	130.98740618526	675.672239717729	518.650665744093
1174	1174	339.46835836914	129.720751121189	683.047471702373	523.609318860673
1175	1175	373.339276164918	137.298446523425	660.929126824014	521.134721129842
1176	1176	346.184587381362	131.410408673545	645.343982296445	520.061474978089
1177	1177	322.50665794729	131.713122793635	678.937217368214	523.328083880829
1178	1178	306.900551839326	127.265293024751	683.486394541808	517.017448042302
1179	1179	365.094456606942	134.479608085755	684.831304540337	520.221537642383
1180	1180	338.155784400606	134.850713991111	650.278782987999	520.357073645547
1181	1181	352.66981089971	131.26579001193	663.70187523679	527.259838777545
1182	1182	344.990683309461	127.94987329711	679.143811702422	518.017755458254
1183	1183	331.069658011209	127.901129930145	676.346919548479	523.165796645834
1184	1184	332.122004764059	128.146793431444	668.026650760345	523.132995243615
1185	1185	331.215776785522	128.170604540498	647.793064872765	519.779870508763
1186	1186	335.194818667731	133.695237210408	681.761871233771	520.297191074298
1187	1187	324.370353119801	127.348430099196	661.691344400887	520.219177956399
1188	1188	321.277014493606	130.584021845794	687.738629458834	520.290376083945
1189	1189	347.221773951495	131.425395566499	671.880914120317	515.742360418811
1190	1190	352.230308069262	129.698634025198	665.415034952393	521.607464462917
1191	1191	324.106748858165	136.556226057897	654.598095871849	524.844536261152
1192	1192	368.117974959874	129.04464797164	658.99057121152	522.216866640615
1193	1193	342.542739923151	130.587604276373	682.439054504427	522.349011284362
1194	1194	352.170714904	128.190224778926	641.716440312772	523.161464728499
1195	1195	349.854797714381	131.713046632928	692.912726426105	521.067847920728
1196	1196	352.917880382411	136.471383857394	693.224005196438	523.391935132744
1197	1197	345.164846782908	128.402224967217	677.565080305964	514.050744515449
1198	1198	344.418119911562	128.60782737807	653.439417352433	530.280703079116
1199	1199	359.409952974869	132.988970531891	636.47932453509	529.103379643143
1200	1200	309.927448333803	133.753677281091	675.298358140138	520.094088253844
1201	1201	350.415215716259	133.78970003565	696.537047667792	522.305474684812
1202	1202	305.851206836937	130.364918516997	663.183267618454	522.422041753274
1203	1203	344.375495434211	134.096832743021	680.858533414675	520.453104761758
1204	1204	358.072311454177	127.013367741897	695.457455412866	525.225026139858
1205	1205	316.968352999972	132.168923026508	665.000532628989	519.08676621442
1206	1206	346.02940317044	132.588860619538	658.533067843436	522.349881818246
1207	1207	351.441152634121	126.806132061437	677.216248658485	523.581739970292
1208	1208	368.079665579665	135.327186464191	640.118108893819	524.95820159945
1209	1209	364.456073884101	128.820554629351	682.941276743232	520.484790666603
1210	1210	365.034807491329	131.777057077971	694.186293156073	525.526531577985
1211	1211	345.689106682651	132.381426722268	677.585849344745	521.645121017286
1212	1212	356.077383574694	129.021563736599	627.68360912355	523.02808541209
1213	1213	343.585704517185	132.306076861181	654.032783688111	518.127949320096
1214	1214	340.45460631014	127.354228491667	654.605833126691	522.283091012226
1215	1215	316.631877559277	129.933435075768	674.474073225707	521.640972684794
1216	1216	334.849653685199	130.09431147496	659.283629695146	524.651377246075
1217	1217	354.884564907822	136.373974980949	672.380238202015	522.09250595827
1218	1218	341.497393736521	128.553349042712	647.807636384787	521.883594387059
1219	1219	315.928556317695	128.279541172437	693.583845638365	518.836375945151
1220	1220	360.959018999625	128.520538978373	665.986117309496	527.731369602791
1221	1221	320.135351643806	127.877591094547	686.197671512635	516.874766559059
1222	1222	346.354291823768	129.304935574357	672.185472159741	522.032125722966
1223	1223	311.321312680942	135.187939874295	690.489518678283	523.054787963145
1224	1224	365.221862219408	134.806033659232	656.194619234726	520.485840842479
1225	1225	358.062331322897	129.544829731332	669.175428485918	526.661172369875
1226	1226	366.699208762385	129.674956672177	710.119123071243	521.940872711477
1227	1227	331.270314356416	132.339556500633	685.254944946754	526.900060084663
1228	1228	328.497280083095	130.914248688009	694.008185751041	526.497160909344
1229	1229	319.568090658174	130.099106187942	651.937429845665	516.686226879861
1230	1230	401.95192503754	131.802942731145	685.030878667593	522.197715931665
1231	1231	332.350045527937	133.0513470033	655.292793532592	522.046349097257
1232	1232	326.885442451461	130.40417920577	676.345322311607	521.961400621133
1233	1233	355.397443889014	134.125880473125	678.566043387891	526.920313052461
1234	1234	340.550439313332	129.059049583304	694.325884163148	526.599780494959
1235	1235	344.559569492196	125.891103150663	682.608256045526	524.967709762186
1236	1236	319.245439591015	130.997181356058	655.053848130785	520.020339025142
1237	1237	350.435826620618	131.291020214312	676.645117030122	527.220900284258
1238	1238	327.284087095473	125.803338299465	670.775983402643	522.563795071433
1239	1239	340.512423452621	135.040837377274	675.311109113319	526.821556768204
1240	1240	370.309010173767	131.877575332065	665.465541340974	521.778859406883
1241	1241	360.032364791629	134.801583163012	701.419483059671	524.44251456764
1242	1242	369.453973036718	129.519014529498	665.33447771943	520.106314903371
1243	1243	366.418124505785	130.685573592773	664.373785749703	521.907395398053
1244	1244	351.77796069884	137.961934752981	686.351574882338	529.268190487659
1245	1245	331.470092769923	134.740065100017	685.472300925334	526.305824468376
1246	1246	360.484945811571	129.720258854545	676.25083181741	522.774618864932
1247	1247	364.150433219679	128.344156245134	675.063504003731	522.365773342001
1248	1248	338.091579825526	131.551809219632	663.531317976215	520.698366159762
1249	1249	326.902154147536	130.095208625955	686.828956621544	526.552645823795
1250	1250	372.666736154686	127.780457826047	666.55419712018	524.821505840067
1251	1251	324.829380969368	131.484762431847	645.008298714764	522.262164598223
1252	1252	339.058376936252	133.481471443095	691.878783298923	526.534093893683
1253	1253	370.556902289678	123.917072004664	686.358001174504	527.241588705494
1254	1254	350.89452412484	132.167421299193	680.876576907044	518.873352451493
1255	1255	359.080174898853	129.826360764214	715.026948639197	519.236611914532
1256	1256	350.377163293477	132.776403745875	670.945840101701	524.34585378764
1257	1257	334.900084051732	129.795411678168	658.42640072529	523.922926064344
1258	1258	311.469014466013	133.797367809882	645.34564751972	521.906430424739
1259	1259	353.247898264613	132.505410559786	654.662559845655	523.980497252204
1260	1260	357.692205707953	126.089539782081	669.547052038284	524.2179245586
1261	1261	356.391208304477	136.659040113671	635.157388414487	523.181621232551
1262	1262	344.086707449195	132.020689599051	629.946867562237	523.820314268369
1263	1263	369.984645029835	130.610089115964	623.788526210998	518.250429154032
1264	1264	352.860133946707	128.81705388769	664.028382023326	517.87216069111
1265	1265	320.844717675904	132.19180192166	682.011470755208	523.328782595053
1266	1266	364.067244007223	127.839029568864	685.100905933065	518.992331609377
1267	1267	364.409295674108	129.22970474982	665.159435223253	520.070911204074
1268	1268	312.769176438964	131.76293293438	663.935071635088	521.225292120745
1269	1269	356.456058620277	133.775059933849	673.707216736971	520.658464042822
1270	1270	344.591840167667	129.887844064432	699.014196985084	525.889611467079
1271	1271	347.90996024159	127.696425121765	669.986236217086	527.359860567018
1272	1272	347.237696875785	128.44112834163	676.967839357404	522.537694275318
1273	1273	344.173888234004	128.629630432601	696.241774808682	518.3491632266
1274	1274	338.649732640814	134.717491460218	655.504572495737	523.790089663569
1275	1275	369.144337541824	135.98457682326	685.369932277301	522.893787332811
1276	1276	315.998444677641	130.025380707002	676.059748557207	520.3905421641
1277	1277	351.442424103994	135.210775263355	669.605987997497	519.78194940288
1278	1278	335.454534433829	131.794473409153	663.559313527537	527.778568278912
1279	1279	335.146288141036	127.231546324269	655.124083190273	521.244856154197
1280	1280	361.459897938398	132.544072940048	677.425524817274	521.577114103195
1281	1281	344.795630384328	129.952163782187	658.004011328954	527.123270225471
1282	1282	355.35555715269	129.00659559617	695.174707614389	520.529993855471
1283	1283	333.22429083245	134.265928614709	699.937502044763	523.842746167182
1284	1284	368.388588206345	128.196750859351	676.184650350431	523.187362604215
1285	1285	366.804247047487	132.410632311794	655.826297836729	517.795323986645
1286	1286	365.865410555015	133.385337634081	683.925892508487	526.422302366957
1287	1287	334.778227305366	132.730128973488	674.034347176105	525.883138464964
1288	1288	343.029478531098	133.009434582902	676.811863188408	523.889572877223
1289	1289	355.837224310152	133.32778309918	693.415143538918	524.202770819619
1290	1290	337.601247893355	128.239094799012	683.013038895706	520.443816311705
1291	1291	368.424500854751	133.008047250807	675.811992897336	525.774017601919
1292	1292	348.194267601066	133.992605604394	674.085335312605	524.271402791707
1293	1293	310.000239216395	132.593798725163	657.270622262122	518.337507569246
1294	1294	389.324447177479	129.701911662106	686.725191651144	522.826453779284
1295	1295	314.094481537174	129.69592465324	658.490507258418	523.589560809923
1296	1296	296.45117536443	132.506972722618	650.220671407541	525.864953502579
1297	1297	327.128168938356	128.533805829082	668.727520653175	517.669837084289
1298	1298	329.660950678736	128.159329800412	666.407935012857	519.77188559895
1299	1299	354.805316806922	130.370687712967	688.131132783957	517.296275314966
1300	1300	350.454624638689	128.412988819461	702.967414421272	525.243009870016
1301	1301	347.121405925732	125.23093393409	612.575896454566	520.014729366312
1302	1302	331.878974710009	132.132656264723	669.450575436467	521.911399637538
1303	1303	357.554428099615	132.801421645716	677.210858292029	521.574045702929
1304	1304	341.750656486316	129.635354685595	693.137775341569	520.969431149648
1305	1305	289.519222540019	131.970847976196	651.299383839916	528.239726866885
1306	1306	348.858915108436	128.689164140808	654.293485714428	523.915445780398
1307	1307	358.829020294966	131.171165714371	653.133764415855	520.164962923142
1308	1308	362.947688531075	140.396415582691	688.43715380629	524.615075858275
1309	1309	339.852582271328	135.082251962461	645.556169355926	519.245883085017
1310	1310	330.712372449481	133.838627913264	667.87694882002	522.618978910577
1311	1311	340.996834717924	129.357790112853	697.338269104674	523.050399873108
1312	1312	349.855268597595	130.446640338974	662.344831322834	516.24834727085
1313	1313	356.515672720237	131.648745285437	687.953027467941	519.168092656078
1314	1314	329.040460735106	128.306320368918	676.399469189155	518.707812927483
1315	1315	296.709426286978	128.573761270371	678.469175574498	523.616076238068
1316	1316	341.498846858571	135.014150336145	691.153967526791	525.84154707017
1317	1317	344.139993367206	133.152682264374	672.433990681643	521.264559523891
1318	1318	345.243722001591	128.369370082146	707.934236922479	525.264211218709
1319	1319	346.219739171048	126.886653947948	688.025478599107	523.822539443072
1320	1320	363.548618461285	132.274533469015	696.379851879121	522.753755965712
1321	1321	310.161339228493	131.581116810512	692.038159428238	522.751239733403
1322	1322	351.50817065548	134.371503610718	670.497582279626	526.149148891013
1323	1323	357.977496139866	135.83741166075	704.170845207774	528.016609683517
1324	1324	354.274141689137	134.361078947725	688.991943596977	520.75596484341
1325	1325	354.495488165752	126.775885790861	666.948275019522	523.374956515126
1326	1326	336.156630013512	125.959415432598	682.947035016958	519.846789845522
1327	1327	304.965259533111	134.491293356199	693.502035320039	525.679174521443
1328	1328	320.966182548468	132.215057706133	654.237326331241	524.527259648657
1329	1329	310.966251290975	126.755234998737	673.648802197495	521.917416255368
1330	1330	344.594525767381	131.470128164394	680.589959383567	527.166559812045
1331	1331	348.116460722735	128.159652469363	669.156792720729	528.678809334122
1332	1332	349.938843926086	125.895553886278	670.077187258217	519.626325677526
1333	1333	345.291735388834	129.94868078291	665.958048308244	518.510527190559
1334	1334	361.07202766948	129.504585108249	643.516496878773	517.980134404515
1335	1335	358.822997623689	125.955851456427	660.807646519114	521.202118984777
1336	1336	356.349280458304	132.635530060858	693.894582115761	524.294497012171
1337	1337	299.557841036881	132.474205560813	682.185661620829	521.45115596232
1338	1338	319.492468703959	129.564542008914	661.995242463812	523.792519326394
1339	1339	371.17665418729	137.916427758179	647.355404375369	524.156294445208
1340	1340	348.501416957106	128.619155671214	697.705672694666	523.834933373959
1341	1341	391.996762956809	127.530168253349	669.859013438883	522.952892001853
1342	1342	338.320001230221	134.588257348637	687.979261179248	519.082061417024
1343	1343	344.119621110024	138.320251724244	647.513619606176	521.984987403008
1344	1344	351.860548408316	129.685313351168	672.015063480431	522.593695012946
1345	1345	347.292995509935	131.701686304539	691.666002094242	519.382339519516
1346	1346	321.134412704651	133.220680498931	638.87011608534	523.203734658038
1347	1347	358.135382014394	125.277257823493	673.658549746839	520.62850772206
1348	1348	294.366759730598	125.982022886337	683.31081561723	522.282056021836
1349	1349	332.518178696004	130.421802338792	656.359998330775	516.696685624613
1350	1350	362.030842752206	133.117974236828	635.445028121005	528.446532477076
1351	1351	323.396038269584	128.470231851294	684.655047183465	516.841910082697
1352	1352	330.81452689983	129.671435874719	682.240893543282	523.245302450663
1353	1353	337.463810119896	129.923236582878	682.63190558908	519.516034059969
1354	1354	344.93154795023	133.784551353653	660.627361871854	519.138973744857
1355	1355	327.828703693197	131.815363670895	701.960652952028	524.805358135295
1356	1356	360.317328455661	125.726929029913	666.436781401811	523.770254436897
1357	1357	342.625607198506	132.039375009053	656.302458211698	518.518318471723
1358	1358	361.227313255176	127.511343024747	669.01732219989	519.769386009491
1359	1359	337.971080773943	130.237803918436	674.40820188955	519.147096025911
1360	1360	347.267646641266	127.128372735618	676.444572848206	522.774042473844
1361	1361	360.241029108987	132.291567714858	668.309510961625	523.069161794329
1362	1362	367.203735759723	130.217687097414	653.25787998616	524.089098590238
1363	1363	366.247583167297	131.673536862598	691.687953832686	523.762739523453
1364	1364	329.994400143794	126.85530763147	650.810173702342	526.69290957999
1365	1365	363.883277467629	129.436690129325	675.458276657968	529.802444275814
1366	1366	348.160146093902	130.268566956244	677.712830582551	524.239213809738
1367	1367	315.655124036347	130.74807181686	669.414469299704	521.622977975939
1368	1368	365.71145765067	131.618293076655	682.736084938546	523.084721151699
1369	1369	361.790292162264	131.802297852286	686.029881384836	521.439443098289
1370	1370	359.328246485123	123.320554769787	654.082873653377	525.043678840476
1371	1371	341.186683737518	130.252432444404	658.922256089666	519.273823587727
1372	1372	334.432364724596	132.448326941416	682.325517319986	523.222882454888
1373	1373	346.651655180973	126.311308035088	693.748548869519	525.073794090357
1374	1374	343.553059240188	130.134147664147	709.479667974069	520.210062408014
1375	1375	338.558688951106	132.048440549843	685.216371547097	524.248405508003
1376	1376	313.76212121095	133.911921395167	638.364202432256	529.864275396449
1377	1377	335.607039179654	132.664337462972	673.020426346156	517.055682916208
1378	1378	353.164095389921	136.16099018348	669.943863383816	525.899585858902
1379	1379	347.037682749339	130.087242661975	662.115741925117	516.170821898696
1380	1380	351.639112399635	131.59691651656	677.383856358404	523.487982057643
1381	1381	337.60118267533	135.33825928966	661.804512318887	519.13455903456
1382	1382	328.57690671036	134.75209046885	685.388113688854	524.230772660043
1383	1383	341.535103927632	134.002850422464	650.753367862751	516.961117532992
1384	1384	322.888893016838	129.42720611972	692.158973175841	520.104218374048
1385	1385	345.697621167525	132.664325624501	688.075024915644	526.085698049307
1386	1386	348.269862522595	133.656641923394	670.609818316165	524.337722736668
1387	1387	373.033711863757	129.449450263159	632.494317911149	523.831510158403
1388	1388	374.766963096694	130.623804476166	646.837607628542	524.379761770241
1389	1389	333.223263006207	128.060449636133	671.867908166335	525.87452982395
1390	1390	336.813457299347	127.666815787502	670.142450855352	520.617163414652
1391	1391	356.996030715764	133.422810770457	658.83080854815	522.74910919125
1392	1392	346.020661323336	132.543132851549	688.061584520199	517.847246847822
1393	1393	341.019068062838	130.607106449603	669.935760509243	523.52189212338
1394	1394	351.457526398689	131.371742697197	694.61094582471	524.543644446419
1395	1395	341.012878709909	131.609330709214	657.295449075621	525.771799209999
1396	1396	341.434079408891	130.525452310783	668.376500094355	525.095682685947
1397	1397	338.504302133694	133.18528719236	666.908302234797	517.292533150491
1398	1398	319.513364659542	128.179118824167	674.927908132393	529.295747128078
1399	1399	340.665309466703	131.255005281803	650.721601152149	520.639427040846
1400	1400	329.887085780025	130.233411745266	642.485644336922	523.352074211526
1401	1401	352.994652841029	132.094470619815	667.347876639479	525.383272722505
1402	1402	377.789520342666	126.404999191262	699.525438841241	519.527531703097
1403	1403	336.8630702948	128.671081094367	668.869651563948	522.27142647467
1404	1404	318.415655336835	129.760995884311	681.71980782121	522.361635043304
1405	1405	351.940697916612	133.656519733082	687.430354726438	521.860638937048
1406	1406	354.246695294887	132.179852213321	663.341879464791	523.062241974159
1407	1407	347.541385981986	131.538289566034	651.779022477769	522.131450918888
1408	1408	334.358608855389	127.727852089096	693.925545686274	524.80228158232
1409	1409	337.943381974322	132.724370621839	663.82564385272	517.508233456682
1410	1410	362.347800710822	134.560177534156	688.304111393612	520.796038322937
1411	1411	331.599775190621	128.531207802812	669.348101263489	523.888267053178
1412	1412	347.446509036415	131.970378141766	657.410495009035	520.185895097689
1413	1413	345.402603626376	128.859448831212	660.161713837011	520.859554122842
1414	1414	329.687694190807	127.796477714301	684.183865250059	522.414227738998
1415	1415	332.586714955009	128.730658419078	685.080456343248	526.268321729255
1416	1416	355.754703824828	132.240158035408	678.009078391399	522.835079514227
1417	1417	290.217553823858	132.613668361002	664.362821160364	522.4381599125
1418	1418	354.668025225539	126.906948695121	676.159476965796	524.453821084785
1419	1419	315.526787247292	126.322542783089	646.579753566445	515.884217943693
1420	1420	321.315458431028	128.331526282013	631.459677939901	525.784587182025
1421	1421	335.212411393682	126.318649147708	665.243264215567	518.266303979055
1422	1422	360.527268924432	132.472716306567	682.477955508143	519.771462438841
1423	1423	320.233437019829	127.334565063452	675.115168810997	522.171510451112
1424	1424	351.456954518198	128.34319769986	672.973299770389	519.355497853846
1425	1425	334.027593350858	133.44739830483	676.259132382443	520.185849135687
1426	1426	336.943218548006	132.059786174952	658.196520542915	522.698234873795
1427	1427	372.447163163311	132.295071102934	695.166809559139	523.130029996327
1428	1428	343.935377907794	129.529066934913	668.950517989041	527.129021622258
1429	1429	342.223813971389	134.799693541178	668.086899041651	523.703941299615
1430	1430	359.959184446914	123.11334625753	665.070244034259	521.687260291061
1431	1431	355.352890714349	131.708792392515	633.078322230847	522.212667096346
1432	1432	336.554569799324	128.07942691239	689.5552008847	522.83922076387
1433	1433	354.591267257879	133.079645980459	658.957753031599	521.467872249738
1434	1434	352.77377505686	137.121987034898	672.40547376452	520.008485043916
1435	1435	372.221502431599	128.60927627113	656.47124774318	517.806157370656
1436	1436	335.944191146067	130.445866441557	693.02108183106	525.022786908927
1437	1437	366.096759207208	134.927439391115	702.544560812541	522.16570763889
1438	1438	355.615482252195	129.440030843117	678.461780615982	521.307293591226
1439	1439	345.776324310506	128.392119289436	690.635753241793	521.96159681238
1440	1440	361.45962688049	132.628149007293	694.292734301243	521.994178950127
1441	1441	369.31887028531	125.539878228121	699.498904461246	524.530242022569
1442	1442	330.244982956076	133.493439796445	634.889184443589	525.793281077234
1443	1443	364.138896040416	129.288180365472	666.982749261313	522.347274569057
1444	1444	332.048012771529	135.115893634921	693.481672449435	521.272306725388
1445	1445	331.88361473021	130.431286725895	672.255471955208	517.801039966123
1446	1446	381.679511603547	129.707266495752	662.988489849659	520.0799254567
1447	1447	319.242673115379	132.869409548808	648.321751198266	521.177336788973
1448	1448	321.451138795874	131.708180313129	676.363975873555	526.086928104518
1449	1449	337.522531957175	127.476376256763	671.536192841008	522.62455439444
1450	1450	335.508143569909	132.245795708878	673.934203980221	520.804244734926
1451	1451	364.251648120731	137.520095511668	675.052790452861	524.571591385347
1452	1452	366.994957395929	130.422575241611	671.577511291675	526.622233662685
1453	1453	333.58174338251	136.653893765809	660.059521573641	526.870388877523
1454	1454	368.283406986888	130.392061311201	681.925717422985	519.430035276903
1455	1455	360.579545717753	132.498752350833	685.734910046645	520.447692466177
1456	1456	327.913084933109	126.800474802379	679.87345125723	522.633484114026
1457	1457	331.700621953758	140.261705877864	653.549710524847	522.931494674102
1458	1458	355.119467986096	135.330635615453	654.664701866689	522.334044077096
1459	1459	301.280004837892	125.701105825345	667.606061662931	522.628167323874
1460	1460	341.595988111688	131.193174420708	672.937275500594	524.209071137448
1461	1461	349.071164191872	125.743932609397	633.826186387085	526.234367789273
1462	1462	306.712754214258	130.431834981338	654.620438253331	516.474492749255
1463	1463	354.159634244084	127.556930064453	669.099063767105	525.733741345811
1464	1464	337.148239943582	133.823338077937	653.399772807915	525.932439663869
1465	1465	328.170950508424	131.594619079487	717.088000383473	521.2801783045
1466	1466	381.644221291743	131.877384641791	660.856826886508	522.193328832111
1467	1467	314.611581280051	132.940688076955	663.629174834436	523.454051288252
1468	1468	366.368420296167	132.677111595048	685.607400256556	527.037667187823
1469	1469	349.384993093459	133.326893867081	666.115630740369	526.791598677202
1470	1470	318.940070932605	135.43459297995	666.922766069848	521.187129873593
1471	1471	341.106840261499	134.505362909668	698.210923267118	527.270609457598
1472	1472	324.111430776707	129.195058527815	659.873026078853	528.62866857611
1473	1473	343.560396490506	130.432963826268	685.315093884597	523.044304565982
1474	1474	337.042814231965	134.775402269283	666.960316278084	529.035015430686
1475	1475	372.19324910781	127.98197313935	661.866957463255	522.709394169333
1476	1476	366.43227945498	131.795580681682	677.147734627922	526.127964122326
1477	1477	368.727629102421	131.162113467133	663.42269309652	518.241602960116
1478	1478	370.493527781486	130.973145792718	679.958452619877	525.393078422435
1479	1479	370.919895178002	131.487070309824	665.175283450105	520.71980915948
1480	1480	355.464003952507	129.138251952484	684.116674709324	517.231617140777
1481	1481	340.21817698958	128.011496652206	650.259999259035	519.302158929473
1482	1482	336.03126004913	131.379613443659	678.048166006462	527.862579049751
1483	1483	345.571043536356	133.384085748021	689.227699783014	526.090541560072
1484	1484	371.163659119194	128.083012457066	675.350935521934	518.049355392352
1485	1485	361.176568295887	125.99406563647	679.799471664627	529.564937420821
1486	1486	359.10086199171	130.915264822581	656.400802025437	523.712245075778
1487	1487	345.875429546346	137.917041704413	690.42598284503	523.235115736734
1488	1488	323.940042834028	130.321055778602	708.086844590301	523.177223289761
1489	1489	332.028049885125	133.277656570365	671.249526059943	528.563569904262
1490	1490	348.779158105653	137.949307252605	676.909886097188	523.857423160268
1491	1491	333.058101011887	130.547586157258	671.194395396325	522.659410222986
1492	1492	322.88857036985	129.701812665826	669.108773010743	518.467540056843
1493	1493	342.43828131021	130.211604406972	668.717227572788	521.460799778135
1494	1494	349.175044766834	133.215171529769	671.549065225788	516.353612550408
1495	1495	344.962943142567	127.467867696224	634.506074514392	522.439535668553
1496	1496	334.30406832007	130.88787643886	675.679329071427	522.306310655146
1497	1497	349.15178327904	133.059032906061	667.344173076194	524.691009914812
1498	1498	328.189105402368	132.941407370702	677.27422366804	522.997930609717
1499	1499	360.391651328821	127.573723196174	658.383397968325	525.496185637563
1500	1500	308.921083309688	130.08402789591	644.9467626515	521.326788167485
1501	1501	311.342527730475	127.235806971594	668.944320365514	528.051764331578
1502	1502	364.104768250337	131.406296064379	666.037433208309	528.237758508606
1503	1503	327.110831090944	134.719788370728	662.167993246026	521.690852560097
1504	1504	377.389543694769	127.308527444391	671.514037618588	527.611605219638
1505	1505	321.3914096171	132.999674902296	657.61659404974	525.874817625317
1506	1506	311.060061507471	130.179882735024	659.958425939062	520.674069836118
1507	1507	346.805576885542	128.88254911894	654.502814412793	523.192202509411
1508	1508	309.494885658923	130.488894396197	685.989334401686	518.203659969238
1509	1509	335.217704977809	126.997418032662	689.429005268667	523.131008377644
1510	1510	339.399023476551	129.093984183358	691.517002553191	519.802410333476
1511	1511	370.937937768394	132.669635730244	669.252370119083	522.818895229432
1512	1512	329.451571716379	126.594428204345	672.539943438381	522.535088291742
1513	1513	376.483506672537	135.301137732934	674.403784536751	521.941231538276
1514	1514	359.586304381366	124.989128497798	636.715362282526	522.807036209667
1515	1515	366.346823693942	130.400857997185	687.140750110716	526.193156447189
1516	1516	335.277633334613	128.349851229323	650.906170212805	520.832838327965
1517	1517	360.926185230635	131.1141992558	657.72597897918	519.045923686076
1518	1518	352.353127255379	129.248060603269	685.659447354143	519.801169643444
1519	1519	340.52314626189	131.009434875413	654.204217754326	519.993266510641
1520	1520	344.270094368792	134.130149090294	676.850868143128	519.532628580291
1521	1521	344.839875273763	127.800614943821	671.407177832883	522.67925838643
1522	1522	330.696305973796	126.750454254772	675.788670877525	526.174659270576
1523	1523	317.842044572778	133.499424285086	681.237565774402	521.592717184671
1524	1524	330.916614382256	132.073430864159	665.968795769206	520.019346633522
1525	1525	342.576789090097	131.654755905109	680.811413929422	526.971872340923
1526	1526	348.815082735362	130.539057710407	693.30302380913	524.517656936035
1527	1527	352.859338513203	129.955554528882	688.364079901076	521.878497101816
1528	1528	377.037776656127	128.295708336021	657.00656876772	525.98163517284
1529	1529	373.572631179244	135.23210116711	677.47641080537	518.169933571936
1530	1530	321.199159268063	136.304224401635	667.960899074659	520.911361108984
1531	1531	338.511598302481	131.892025914131	643.110531351388	526.304406319086
1532	1532	314.375236328185	132.047390160327	670.799309100931	523.980206331345
1533	1533	317.028865806375	131.596712558336	679.903692811997	525.689311750539
1534	1534	365.374325416244	126.129232821845	656.441531799079	520.304215577873
1535	1535	354.191088971968	132.267988238996	674.049066521389	520.450893859711
1536	1536	343.459241492488	132.093981553576	703.693736275144	524.199502975765
1537	1537	323.056931905229	132.012676460512	657.114258470092	520.258376045709
1538	1538	357.331280768264	130.368272755161	659.158022063748	521.312924310866
1539	1539	360.62293321661	134.662241586437	677.508775218401	524.744842179241
1540	1540	344.958621992857	131.124687328727	683.937631159541	518.043018039191
1541	1541	372.453126725769	130.053573816539	664.147822775714	526.542042340271
1542	1542	318.448518776729	134.920448618053	668.010646686949	523.866148075059
1543	1543	360.334837423697	132.056184794223	655.301972772154	517.873840907094
1544	1544	343.569653486036	133.958307597633	638.831509103133	523.652371707451
1545	1545	341.442428174141	127.320220835513	664.75475379898	521.225440154439
1546	1546	345.143031338831	130.499027392517	670.637373506689	526.911531303163
1547	1547	349.949832382439	138.02572396555	669.803434140186	524.559571126155
1548	1548	339.714082298883	132.618850596412	653.566572590014	525.572124061847
1549	1549	323.903981622251	130.291477005285	664.763055115076	522.659121014682
1550	1550	381.428588614993	132.580256886212	652.460659184251	522.417663368977
1551	1551	363.864325308186	126.703563529199	667.80889827235	526.323825300339
1552	1552	338.367570271257	132.889090022199	655.388946467577	521.954590342675
1553	1553	333.998648105209	131.256539136096	668.578459542513	522.11658258743
1554	1554	337.669583940033	131.717493779456	641.054950099782	524.078505210412
1555	1555	339.163433142575	127.761845013089	681.23441314323	523.154325319533
1556	1556	334.860044054938	128.545993042705	698.468016730492	518.384612837329
1557	1557	326.827228405964	129.719124621439	679.011985935052	516.424264067371
1558	1558	364.544123474183	126.279788374136	675.448986958024	523.795520988856
1559	1559	331.714964671708	130.802125658249	664.897852606097	522.944657233134
1560	1560	327.753279372472	131.36176778172	637.987504537863	522.392205546841
1561	1561	333.583050360191	125.080128697714	684.311944403062	520.241687946432
1562	1562	329.353708731995	129.622693892873	682.316745860708	524.840452627765
1563	1563	324.777820373253	129.438709448748	677.074806031663	522.291949965327
1564	1564	379.529950217592	130.839017032111	674.112236321189	526.506905386857
1565	1565	395.794335571472	128.449740204391	665.205567708852	522.340236984824
1566	1566	361.293842592845	131.20593355995	691.579452022357	518.760897659463
1567	1567	342.686111795769	130.082524146322	659.74133545094	524.068431276189
1568	1568	332.408553990615	129.825531633798	680.377089073779	526.597817260285
1569	1569	338.901189154348	131.070936906907	686.321107657886	526.011732189796
1570	1570	341.024557935929	127.566984964622	690.04544389223	526.416881961576
1571	1571	351.387569631597	136.200621628747	674.268681953844	524.30549062753
1572	1572	366.073911377724	129.259294436615	677.78952707342	526.737821373748
1573	1573	352.279963014908	131.075971261349	663.283914778557	522.665260299089
1574	1574	344.322764832041	130.084551707383	681.255009149958	521.696765673391
1575	1575	336.477594842379	130.688507273809	658.30927899774	526.932338903664
1576	1576	344.59287551412	129.627377987779	672.764538311386	521.014618099812
1577	1577	336.907269500441	129.67384563255	671.205496317055	519.871027432894
1578	1578	372.698644450816	132.16709285777	674.999197280723	520.801397130775
1579	1579	368.333999986825	128.10779265234	692.055448188363	518.002055991201
1580	1580	337.173681053186	131.458064397626	680.414974749182	517.425969084994
1581	1581	323.40937077651	128.569200807739	667.407395369105	523.839426480444
1582	1582	332.172789329475	126.928865854365	654.519798471484	522.358170015058
1583	1583	350.909510932014	125.439414532704	672.952451914965	525.772367400418
1584	1584	343.46482496012	133.854054149539	666.438482462858	525.83475957692
1585	1585	342.486033831961	124.724004694309	676.737143977583	523.944709720116
1586	1586	355.517671063815	129.831228334354	648.688483651281	522.008214912029
1587	1587	348.199615436677	132.919891210047	670.294049286417	527.531250932164
1588	1588	351.749816538865	133.620640442803	669.749200135686	522.385124827327
1589	1589	337.910578074284	129.264232511033	693.962310956754	525.412205298731
1590	1590	330.170970285262	132.62749128159	657.628342423537	524.436141124897
1591	1591	366.270647177324	129.245163484618	664.796374480013	528.943799334656
1592	1592	340.767824643446	127.712708335894	679.358789262416	523.60967206955
1593	1593	369.438041967293	128.272922873541	675.563150761372	522.548399460179
1594	1594	352.930047718621	132.194219839926	666.093758696107	519.651432688915
1595	1595	344.565493408028	130.070085392054	674.125054107523	520.490693352393
1596	1596	361.156139720825	131.510323700392	658.941295080674	522.741427190694
1597	1597	332.702321772686	130.080331332321	679.298787396972	517.718579182377
1598	1598	351.506025674061	124.61059095401	699.209072913638	521.36076380328
1599	1599	349.160316108136	128.13511687649	668.025229409665	523.19228806973
1600	1600	379.525876091774	130.431456556626	668.157975384503	519.613032450434
1601	1601	336.574396191063	129.314181350862	640.680073193993	526.02496198517
1602	1602	347.566421333932	129.506350122068	685.271046082888	517.99932236997
1603	1603	352.080616027642	128.653201415155	662.403761842287	523.641527373423
1604	1604	344.814577242449	133.585611966599	670.516081642736	524.517400696068
1605	1605	320.187546699151	136.268597092628	685.278632853163	522.109060859537
1606	1606	377.818599307143	129.368457535458	660.926515864954	521.584299907954
1607	1607	341.930698289999	130.218440283232	654.686198405181	520.829968558198
1608	1608	350.733825242048	129.955913858379	660.388185362319	523.474760130162
1609	1609	319.730933819274	127.444058572876	684.51913240755	521.85979688577
1610	1610	327.164488632758	131.661179303242	700.451152951036	520.752443663952
1611	1611	303.471507761865	129.51149695886	671.767810345796	520.603506870285
1612	1612	333.750637779256	132.598587166938	689.991361671094	522.444875192005
1613	1613	357.734226552359	125.208969039016	688.865441010414	518.414544191544
1614	1614	344.427659632797	131.074420977636	648.421048089051	526.616984573921
1615	1615	353.191334308132	129.261083066586	664.62947829677	522.656014140081
1616	1616	372.269295941491	131.033003936498	673.06165038517	524.540109434085
1617	1617	364.448310880036	133.696039695134	691.314930042351	523.510530570727
1618	1618	315.240350766257	129.968363744494	651.151057981668	524.812766467974
1619	1619	333.297449471779	131.091109655582	650.096765713828	524.349279163956
1620	1620	357.332325899082	125.89443534117	630.597723292663	526.872743345803
1621	1621	357.209110817428	131.951990085937	679.23675259295	526.323619149782
1622	1622	353.876118872396	129.283848024308	697.999970128554	522.435773358477
1623	1623	349.217644858355	129.108833922484	692.973805249648	521.768737398417
1624	1624	332.86426985672	135.380234909054	673.838589807096	522.770845553595
1625	1625	326.911697116891	135.669684862558	646.721002131127	518.194727301592
1626	1626	337.019964821822	131.746173340044	628.024480388989	524.99505046343
1627	1627	350.478326081737	132.787471408798	680.92318611996	524.321355464342
1628	1628	351.988727776026	133.725483811695	643.784374245945	524.356877497004
1629	1629	357.826240474524	135.97737126968	668.033840290118	523.817814665555
1630	1630	363.686610619202	132.870855294627	645.049543706288	516.80368430768
1631	1631	345.937599883998	130.975166237709	666.445891771062	526.193277646343
1632	1632	327.661694783777	129.933500004751	671.749872387936	518.324608719378
1633	1633	311.555596163466	133.057983003187	674.368833661032	529.016584411637
1634	1634	323.325160559484	132.094837649815	653.953560453737	525.824370531106
1635	1635	369.243983344097	133.541166664142	678.199667595372	521.666618455385
1636	1636	336.378291198795	131.313673460819	685.214253798018	522.593539052669
1637	1637	330.080110439719	129.832251908873	633.105831737411	518.404720391562
1638	1638	348.341581447247	130.857660376318	689.754440999346	523.883477620635
1639	1639	348.030545171156	130.010852555353	651.516799359805	524.437837307467
1640	1640	318.939316185181	133.530916444859	670.903853410669	521.408050403998
1641	1641	341.866237515585	130.254643686729	685.619928690577	521.993205337108
1642	1642	331.431374898405	128.919413772904	690.562726655774	526.912857657634
1643	1643	337.169045356006	125.611096479752	671.076450588826	520.499023666988
1644	1644	335.778046034809	129.101380923226	693.482861153282	515.804599879813
1645	1645	367.013709990177	126.912579657886	667.531804777055	523.060197456358
1646	1646	362.290446229241	133.078921970993	671.065228514368	523.493202793885
1647	1647	365.140933378467	135.172353841567	674.814251111904	521.351160932534
1648	1648	333.767576199358	131.971670613578	651.696031679297	524.648619677568
1649	1649	342.740707708531	128.129861066366	682.546349716291	520.698645449299
1650	1650	366.796279632359	134.020526539509	661.444258233745	526.018422225078
1651	1651	353.349391969006	135.246331386831	684.525550801748	522.896126264388
1652	1652	327.479010828566	133.475066625285	670.481721286527	519.745755295313
1653	1653	361.60215786536	127.071004909292	689.056488145289	523.846557612738
1654	1654	326.732514270724	135.840533308568	663.869540164606	523.795038540825
1655	1655	338.432750760465	131.079141399457	681.90598955273	520.269272618957
1656	1656	318.567123551829	133.44151365028	672.452266511705	520.970731889803
1657	1657	381.276105473194	127.53079270715	674.532070949806	526.212723880022
1658	1658	315.99747330069	130.357866176484	669.268739361146	521.153654150019
1659	1659	367.135782118711	130.235683775453	664.07204961772	530.369421514613
1660	1660	323.429719177154	128.235180432361	682.407563590216	519.363872833331
1661	1661	354.887807690178	127.817074154051	670.667539289666	518.163651236128
1662	1662	331.341601408115	133.526099056329	687.523385118972	521.192711686596
1663	1663	358.10519859434	127.866675629354	664.367789077615	523.703224308624
1664	1664	349.122959742136	131.462367056024	673.130949879133	522.734650100179
1665	1665	322.532453462338	133.487540220438	683.197773214407	519.145677644555
1666	1666	335.689170618612	133.165263376768	679.17250677227	526.926023194912
1667	1667	338.191625196013	130.52753816819	680.510266203907	526.130511488147
1668	1668	365.025416456485	133.000673825193	647.306099664168	518.55853206979
1669	1669	316.750310039067	133.530411340114	684.219472378418	525.304392681104
1670	1670	344.558159059405	134.474568807503	678.194772260352	523.659965739195
1671	1671	354.858264263044	129.091365106381	680.084028848525	521.946882740333
1672	1672	355.07451999012	126.072075144972	662.260084892055	529.787021155141
1673	1673	316.694915679102	128.601339447645	688.976611179891	517.676484841337
1674	1674	358.490612995205	132.335662576604	675.169041591834	518.181309137195
1675	1675	333.535609918718	125.676174954981	658.629409603741	524.929421555323
1676	1676	313.743580661134	129.888025902882	683.762399228624	521.90494265686
1677	1677	377.14192256073	129.891931050843	654.776217299712	523.794603384197
1678	1678	388.484019716406	133.459013575031	715.827294535538	532.392452524178
1679	1679	374.085426099754	130.190604881792	641.028979822529	520.170882244965
1680	1680	328.549646171294	131.598579095583	659.488539302515	524.571164422621
1681	1681	360.678567927195	133.094696937465	674.096426997924	522.4231272137
1682	1682	353.86815799379	131.200619297458	690.730780966063	520.786146325447
1683	1683	345.85321741917	130.913986015405	674.735514426803	518.488255242382
1684	1684	336.693058964681	134.422275947607	706.728865837352	523.834406931643
1685	1685	351.691069532565	129.745221846938	674.955949098441	517.842818530872
1686	1686	320.18806707413	127.122879415265	666.018643986615	527.149319218939
1687	1687	321.937425663962	134.430149276936	660.290134399954	523.009588191576
1688	1688	352.942258904909	132.014142129219	681.763061657461	522.887738196574
1689	1689	361.564378444876	128.959261062093	677.928868065965	525.583600269981
1690	1690	363.51324937385	130.898692893392	706.136574241517	523.852630774243
1691	1691	338.64143181416	132.294674000984	658.546134008113	526.152471304141
1692	1692	344.132490809976	130.932211104343	648.441764848723	523.859285923253
1693	1693	340.517751692261	130.679750634758	672.286329838381	515.953692322765
1694	1694	346.095017895678	130.320719653287	691.891288823368	530.88775432948
1695	1695	333.765495699417	129.812668228363	669.545418841972	523.232260568737
1696	1696	354.066276139953	137.102146008528	713.757345106056	521.85151054727
1697	1697	321.531246966632	132.723462441474	647.649490212454	521.360707758353
1698	1698	386.161057219508	131.648640857534	664.921467310607	522.900379520048
1699	1699	335.833629118006	135.955741024948	670.639522521257	519.648242198417
1700	1700	368.23126504638	132.071070751492	699.984357651819	521.844109616696
1701	1701	334.135234108902	137.137053296578	670.134759182312	524.058258586226
1702	1702	334.253142727929	134.007486260185	674.627507389872	523.265785199894
1703	1703	314.900589813347	128.154627537002	672.729684072034	523.922848592096
1704	1704	324.515155409763	129.832148910055	664.651310371668	523.072126873208
1705	1705	330.705118682332	130.419556924597	644.446279634851	525.078907210068
1706	1706	347.256815440391	129.832467188673	683.388867547258	526.220374321796
1707	1707	338.112628865489	129.552929321721	674.452572482389	523.109389620391
1708	1708	351.638517894632	128.352673955273	692.54093365856	526.629446124542
1709	1709	320.979165653366	133.084550784182	716.65029961887	528.178183178998
1710	1710	315.689724934887	128.920790309744	682.40162795719	523.072471766845
1711	1711	338.592707819308	132.133374682431	660.304591548306	525.216535503532
1712	1712	323.647359288113	136.968558606306	668.532356505139	522.630917776938
1713	1713	339.026221742461	135.775199019497	653.545999773488	521.266796199734
1714	1714	356.356905583508	131.271988966635	653.297866529607	524.966654347318
1715	1715	306.926203158951	131.508950245383	661.216166168086	521.188016621299
1716	1716	368.898207937236	134.021060478831	656.787923406747	523.308788559393
1717	1717	311.279969705958	131.296790353723	673.659720728292	525.061525590839
1718	1718	364.387708869995	131.365884299825	653.475540912782	521.735508564917
1719	1719	324.249272127297	133.80378349177	685.886470030884	523.125712703124
1720	1720	337.705009377327	128.845919181581	654.171742716172	519.585711059443
1721	1721	321.719316676077	130.638004103163	638.438829037017	515.946958089952
1722	1722	363.527359341601	129.635670217916	657.692893259033	527.368821716426
1723	1723	312.607038666977	130.905412165667	648.701895059601	520.466311779734
1724	1724	339.130097462571	133.975633409407	685.49244566188	522.939247596928
1725	1725	372.276289508847	128.696991558531	682.800257332958	518.715972666573
1726	1726	348.79534326669	127.227338615948	678.795586424548	521.698030397579
1727	1727	356.256742651295	127.541357585109	701.865763230579	528.055858909968
1728	1728	324.386684405383	129.265912284778	690.518678527043	526.554155364577
1729	1729	331.837002577156	132.187724567444	668.993026448473	524.274948664571
1730	1730	338.287075676261	129.616459440417	669.707260047954	522.136777332333
1731	1731	339.943417375427	129.872593375132	669.183868180979	522.056404964471
1732	1732	315.974051267869	135.128079061378	666.857352912211	525.279839155287
1733	1733	362.605724754529	131.81321904793	701.694374815902	519.759957041942
1734	1734	350.081373168488	126.995500146629	695.625711855858	519.72950154694
1735	1735	347.812291818705	131.074651842763	671.383008101588	520.565890345496
1736	1736	345.935949805263	131.760048553294	657.27882184154	525.99139434297
1737	1737	386.04934698364	132.301655770498	654.4595722376	527.428314566555
1738	1738	346.901398781601	129.034634530158	652.873494915455	527.308355624346
1739	1739	322.525447681267	128.027515359245	682.056559620121	522.887701431248
1740	1740	349.668091238759	131.282004646158	694.617635580056	524.624279221639
1741	1741	337.571637603891	132.215494972168	669.734449292466	522.733177483029
1742	1742	330.57100444785	130.659583408179	670.733567587675	526.382235457177
1743	1743	388.241364230017	130.762572592665	679.863882540378	522.218516964274
1744	1744	346.924401167298	134.86117597201	659.014319401386	524.422136859047
1745	1745	344.165654373343	129.654285804284	708.332346328797	522.936385703385
1746	1746	347.628778472883	128.354137249356	664.556614316067	523.629121061232
1747	1747	328.976885668623	131.649570243745	679.660818970871	525.533791489387
1748	1748	314.263545548089	133.01935852679	703.884543139227	525.832393102928
1749	1749	363.327550858859	124.937039939223	693.202315819	520.869886652849
1750	1750	325.928323904129	130.894276565534	689.246483963352	526.351889179758
1751	1751	345.592295982742	136.198717646639	709.182212113207	527.663576630061
1752	1752	335.762647368437	132.271331999706	662.772154277059	525.375684048539
1753	1753	344.0850251707	130.443921071541	639.010996816722	522.825483841587
1754	1754	329.989085644117	133.179810308167	679.333071678714	526.597279925641
1755	1755	346.045967778368	126.918668640242	661.357104434548	517.352936428135
1756	1756	346.182839103083	133.548758829106	703.99355792039	521.297082777709
1757	1757	356.543550969208	128.05328378246	673.352051063156	524.02375877087
1758	1758	333.858923252162	127.770227941022	675.140842446651	523.194510448637
1759	1759	339.50037713493	128.79280935252	666.801774014475	520.836949261373
1760	1760	394.302268609809	130.152941251161	648.338887086061	526.152433906822
1761	1761	344.100367364007	130.213230220268	654.126379838063	520.599615223832
1762	1762	345.601803005677	130.348309336199	686.907844841903	522.100809048338
1763	1763	375.374154411645	129.025029249941	678.525513875776	529.583009584436
1764	1764	340.275310565888	130.119020350607	700.064382841009	520.270132872394
1765	1765	329.410412057337	129.449280784438	663.35816728196	524.474993772695
1766	1766	360.304646971964	128.021620006299	718.48830901206	521.48529278929
1767	1767	314.812369910246	125.117293612453	700.644407323109	522.28137195389
1768	1768	360.396434460309	125.235903075173	668.650119618815	518.481423921048
1769	1769	318.564243167504	131.545265645437	643.968279667014	524.164920739801
1770	1770	356.020588443472	128.589927937878	684.604386023807	521.184789671509
1771	1771	337.747246201619	130.001105100252	655.715402706219	526.782755015876
1772	1772	363.082378273743	135.492706975762	688.383404564631	524.289706409989
1773	1773	342.19878086118	128.221325714645	705.578747972588	522.915682784801
1774	1774	323.75024757062	130.757861585967	686.040096298969	519.91438511264
1775	1775	355.293979214142	129.786667972454	659.767024245888	523.620335115754
1776	1776	336.071373427268	132.65112842972	664.306226796199	518.914379005216
1777	1777	334.269894086939	132.169803297538	697.962600405238	523.426246039162
1778	1778	360.003565233288	134.901044341279	666.653812182883	523.266397103959
1779	1779	371.166881789036	129.299167392237	660.880771122078	523.21862502166
1780	1780	350.483157836543	134.611238288217	684.13166832975	525.382523229721
1781	1781	336.224232157721	135.180529093896	640.983461772008	517.530639519145
1782	1782	345.905545481966	130.113046572297	665.181205352719	523.13849536109
1783	1783	318.585808455019	126.651500277531	665.850259041774	530.937835478717
1784	1784	334.355389631291	129.908316840959	663.420591405856	528.546708928851
1785	1785	313.960518331556	130.582011780366	690.032527229421	526.195474200227
1786	1786	307.835911092852	135.484520344142	641.777180454438	521.072078417344
1787	1787	315.626894964526	136.338465849396	678.040314992028	526.511803360267
1788	1788	339.83530202012	132.052312081148	668.453507132117	522.557295217893
1789	1789	354.809765396681	130.094726566531	655.826520201325	525.899508610357
1790	1790	348.950848712339	128.877489581983	675.138836739549	516.338064699101
1791	1791	374.242739260126	129.670778369027	654.381749430376	524.888761936443
1792	1792	333.36557676234	133.258980039958	669.923963232494	521.051262349036
1793	1793	336.353986373933	130.241756841822	634.644309085203	520.286864410209
1794	1794	333.127150718405	134.484835732911	634.640777386029	523.889874354112
1795	1795	369.369797190699	132.80359204952	677.83858038664	518.820981525805
1796	1796	358.305510464363	132.997036998011	644.756018956145	519.647288100441
1797	1797	318.286435227961	130.469231359092	688.212184201678	521.422322257971
1798	1798	368.158040397044	124.608746586824	669.301477860704	524.281668115546
1799	1799	339.562300550521	129.555861745413	664.589210724423	523.944614778909
1800	1800	332.128076840007	134.340836636328	674.981089044491	522.471220575377
1801	1801	339.46881417718	130.948467630413	639.912278066381	523.944854007753
1802	1802	369.585346499789	131.826444371561	666.255042610986	520.536561252825
1803	1803	329.763693502139	132.526387691147	682.128529101198	520.086204239244
1804	1804	340.002370095088	134.304482819501	654.860541116821	520.222608024481
1805	1805	355.202370953829	130.887574788614	667.037381982167	521.428525582754
1806	1806	342.399932607343	133.706165342311	696.716128821678	520.401409845311
1807	1807	347.306899306717	131.382353176444	657.148288265695	521.609484294376
1808	1808	318.713883383745	135.395413385407	654.151645823683	518.452247092346
1809	1809	372.065066167543	134.353809206404	655.107621944459	517.323960329796
1810	1810	367.613883272893	130.090235793967	673.885461559152	528.276805856792
1811	1811	317.393584467341	134.334673499102	684.71356954827	524.353466945562
1812	1812	339.587586681824	135.665443051705	670.057981739927	523.915110532591
1813	1813	338.978077792972	133.871380749323	660.07431269045	525.674057045922
1814	1814	349.513019184888	132.410770307935	674.599929473297	517.338856069473
1815	1815	339.645337181708	132.240348495881	689.967247947266	522.431181921385
1816	1816	364.821776487153	131.543105408571	639.853016529542	517.947698464055
1817	1817	350.483042489892	130.315298715884	683.309631320638	523.692871544636
1818	1818	323.745907660503	127.646560044256	711.660209575792	524.887625233786
1819	1819	354.293590262219	134.563012878	667.105320431997	526.080393078792
1820	1820	347.131468577852	133.531214595455	658.162536692156	518.155561771852
1821	1821	335.790694764591	131.404839863696	669.37923758594	530.292637717552
1822	1822	365.359804823159	125.045573798357	685.036564136941	520.539994429301
1823	1823	337.192441085726	134.468868833679	669.119026463229	524.648094185703
1824	1824	369.642958279585	124.514442309647	677.150771235539	520.43115355305
1825	1825	351.846916598867	130.045319598154	649.576727258302	521.358270059545
1826	1826	344.638347996935	134.040150092005	660.651502455178	522.014325390825
1827	1827	367.03054535717	131.537364721693	665.328055497498	523.290467367725
1828	1828	355.018259626041	133.770403416085	656.051936355598	527.259038984152
1829	1829	331.995996364793	131.381505456546	704.464112023857	522.414230192747
1830	1830	334.589126553491	133.538107519263	690.854457914894	524.809944294778
1831	1831	337.568885277678	133.472896089838	665.773550646602	526.124287524168
1832	1832	342.696979319198	131.974468386894	652.958083568048	523.979942012762
1833	1833	331.324206004911	125.472561358787	657.12066717638	522.951814197385
1834	1834	357.810436824601	131.352228246354	665.965594165165	520.356654572916
1835	1835	337.220459302387	131.9535083145	656.618192295499	525.822860543547
1836	1836	366.185668388879	131.295144919608	653.601268519027	523.367959942426
1837	1837	365.572150046653	128.273558590947	671.521275465674	521.002033410262
1838	1838	363.161568620767	135.212069020552	678.924492341082	521.845068234422
1839	1839	323.061941722296	128.111032923208	635.692523456802	520.121112917193
1840	1840	343.839323324324	131.794322932012	655.767021917173	524.535281183332
1841	1841	353.488354950795	134.07439436663	663.241283328615	521.920085201246
1842	1842	332.316252389507	127.59229504272	676.138771829309	517.036229861121
1843	1843	356.191885197758	130.186207555691	671.733743444269	524.358315097384
1844	1844	352.189350779696	128.549576953463	656.537797539679	520.791292115474
1845	1845	360.2415723275	136.520816879026	667.075805364301	523.921253420845
1846	1846	357.836807805988	126.571398512717	668.503827060426	525.878716367924
1847	1847	333.58038296163	129.261038108085	689.088661407377	523.221951158681
1848	1848	357.46108876064	126.332351098105	659.688149737648	521.178499033274
1849	1849	350.197747316106	129.481990834939	658.540114223949	521.892280114425
1850	1850	352.851326966507	129.978548662617	685.75718425286	516.397287536339
1851	1851	341.624086444989	127.916090707661	689.407472665068	522.276633682945
1852	1852	341.882734091736	131.487392767554	643.121889447914	523.954140543354
1853	1853	345.454816325724	129.13363403692	661.147751347254	518.781923615279
1854	1854	362.263467789102	134.029942210656	683.918528609587	522.085084116702
1855	1855	319.316387298287	135.375450808265	669.700695295801	522.296580041002
1856	1856	323.192399681959	131.10543276702	682.084008485253	520.319105809308
1857	1857	336.124766097427	130.948999201044	670.352540501597	519.898694217318
1858	1858	344.753807058986	130.413218421616	697.126791007346	517.769347193152
1859	1859	323.033882774342	131.376304859862	688.375991571275	520.794156578394
1860	1860	338.111780530644	133.559135726407	662.623448138263	529.159287012739
1861	1861	319.22082499632	134.036605002423	682.475094361317	525.665210348963
1862	1862	322.106194657965	129.911889354601	667.948612941477	523.711774019926
1863	1863	333.460159272272	134.596686166336	682.836972521204	520.269170362185
1864	1864	334.144446091204	130.553918969402	673.623023215516	520.041546717012
1865	1865	342.481829796539	131.25057126327	668.498479330799	526.811476250629
1866	1866	334.95049608593	132.592612741308	643.89009241989	521.021587683571
1867	1867	319.912258321167	135.907799012463	693.430140738354	516.974161051708
1868	1868	349.409471581058	131.48152822169	686.253309715626	521.815802429722
1869	1869	351.889582817001	132.113694691225	667.569077075276	523.53100449226
1870	1870	343.206620745788	133.418385959737	619.837902102283	522.769565144189
1871	1871	346.40086545608	133.42277630877	679.338169562586	526.805524573445
1872	1872	341.246241750437	133.783140380602	665.552283903252	525.274177238717
1873	1873	362.27168380328	135.474630018523	664.607010785394	524.945744980401
1874	1874	336.864649294883	132.101204185443	706.468554099341	520.6346618172
1875	1875	361.176993898602	130.736196706929	647.360769994721	525.966788158526
1876	1876	361.392930582555	133.80156921345	718.965362626389	516.532925226947
1877	1877	396.943526297282	136.250400929455	671.523617759122	516.9697985986
1878	1878	358.690042216991	134.299705523253	677.362311251006	529.282300748747
1879	1879	326.379169315296	130.157712099126	658.48830057097	520.551347035692
1880	1880	366.001499523969	128.704571231829	684.793414207871	524.402593392518
1881	1881	350.167808940849	125.977994027705	709.148274886674	521.253634251128
1882	1882	334.065595641599	134.747324529292	673.004723376089	524.082099988257
1883	1883	332.858389171953	124.642843753714	683.330266999973	527.307325038428
1884	1884	338.490460192924	129.131659509459	704.676483063871	524.240926047702
1885	1885	362.262769979375	130.414621367769	666.496491302731	519.532230493498
1886	1886	347.990935151976	130.868901087009	682.845293444671	525.418552013109
1887	1887	311.285699153642	129.185580682798	667.719105588199	527.300825651161
1888	1888	309.463215685069	130.772013489543	694.892409035936	524.639663750988
1889	1889	353.357910480158	131.478224893683	653.991144350699	521.527936856401
1890	1890	334.028849826981	134.332395148774	702.929057466116	530.055945159396
1891	1891	329.675437059496	134.498937115165	685.388273078796	521.639824577384
1892	1892	354.916436091595	137.401021186082	673.256926482307	521.799014513308
1893	1893	324.689634009287	133.243352285095	704.434652208007	521.703277707268
1894	1894	362.074903970389	131.82726579012	645.772745729788	523.188147034529
1895	1895	334.83881949146	132.828000544271	677.611352599014	522.446406054129
1896	1896	325.153386729674	133.610451841762	635.114193833253	524.737755119734
1897	1897	346.580855289453	133.736798405219	670.985644164062	519.853194477505
1898	1898	320.316195448519	131.157587233317	665.15994743139	527.637145399851
1899	1899	338.872403611636	132.265290144366	700.721736772043	525.19666801681
1900	1900	338.040177828715	132.166286338563	672.389535862925	522.563448862457
1901	1901	349.110251168114	131.321044479548	697.5357831432	527.802597382004
1902	1902	324.439491561266	129.725301003291	661.131359308231	518.897358101027
1903	1903	311.994965028409	131.768828680427	648.535446341528	522.390031618996
1904	1904	337.222403637463	130.000644160891	638.896008370097	521.089170693628
1905	1905	342.34484079302	128.122744280045	645.470853198801	529.181879772699
1906	1906	376.128799846286	129.135537127977	656.844999843048	523.166882903088
1907	1907	328.374654459803	129.682764915265	660.082358272199	523.800862697103
1908	1908	369.098225755692	126.762341262589	663.825852788542	523.377614381688
1909	1909	344.811077428105	129.46904521715	657.949621341815	519.002483640177
1910	1910	375.88844868751	135.895286958205	676.874769633863	520.686257423104
1911	1911	359.732614531126	131.481889937974	652.652011397515	522.200732164263
1912	1912	359.107390313068	130.488400186909	691.953110303957	521.173401711752
1913	1913	353.537407430635	133.591656340789	704.232192254733	522.826897523678
1914	1914	343.603536758033	125.639347977173	699.839723576932	523.666184207923
1915	1915	352.109630101218	131.416200907227	702.936635436236	526.114585834797
1916	1916	332.678348975759	130.505724414429	642.192739566333	520.586051276688
1917	1917	324.985136441473	132.05931401046	691.161147373606	521.317901558995
1918	1918	343.438149052331	129.101066179563	695.151791890603	520.176003763075
1919	1919	331.68112623402	132.294891987002	647.824251445083	524.337833247995
1920	1920	353.278291959881	131.705214238837	690.806783456016	524.164165238591
1921	1921	360.638397878937	132.763533612696	679.013334196301	525.673517428514
1922	1922	325.515269802554	131.186487308089	672.29810167193	527.263231879859
1923	1923	346.028988366692	127.941712659437	678.201517652706	524.559414079765
1924	1924	341.055794479433	134.578843521135	645.113223048511	522.420721581881
1925	1925	331.44744187195	128.412445645079	650.276973546364	523.797141597454
1926	1926	360.607078167816	130.275366006946	641.95341292866	521.812584387362
1927	1927	367.540575701859	128.433297932493	661.489978015474	527.368370054578
1928	1928	343.916516963424	130.893403470052	636.917253493034	525.749485926424
1929	1929	345.439053155555	133.731636193915	668.488273994272	524.741779370575
1930	1930	356.498725383692	131.279700524331	648.666021854055	523.888927856883
1931	1931	306.83690963452	128.102633617887	663.228130537834	526.359069611505
1932	1932	340.085746689343	130.331737115972	680.737314558856	523.948278718096
1933	1933	343.72843291597	132.801664414719	644.975988150867	524.468215334677
1934	1934	357.637735965541	134.30698721387	668.264800301471	520.799761445273
1935	1935	333.890582031401	131.798028209937	667.444636331786	524.691041366273
1936	1936	326.583658617132	134.097634859642	676.42308281074	523.533816230451
1937	1937	329.174038383186	131.910490958777	648.86326057364	521.780891274365
1938	1938	367.655997691209	130.942467017516	677.990427953881	521.781140483181
1939	1939	361.276114433419	132.704623324955	690.560336034858	522.934962407966
1940	1940	317.053686866826	133.529902255887	684.319449388908	527.31158001652
1941	1941	301.309748506411	132.260394971757	705.040780468142	523.111512649175
1942	1942	354.322068160785	128.741601990573	693.191280269492	526.662376455588
1943	1943	333.989001339912	132.02240823067	678.885003617538	519.48635796534
1944	1944	367.297939878005	134.129206055637	676.121443706899	525.288991418843
1945	1945	339.074448829694	125.869540309583	654.107941391114	524.937366288248
1946	1946	347.539981342352	128.771438245853	653.512835554328	525.460955400957
1947	1947	358.498095122735	133.984587104312	668.284654744892	526.717949679985
1948	1948	342.161067003897	126.782451659104	644.213938597387	524.428181289294
1949	1949	338.548641366757	134.596705178832	698.357313765422	518.750173012322
1950	1950	311.169225155668	131.779194912952	667.331188810172	522.037723184506
1951	1951	359.145494391563	129.022218485196	678.733629494614	522.274896139398
1952	1952	391.781308172664	129.78867481985	662.940877644931	526.320045669237
1953	1953	323.053499627439	126.605532631605	662.577497720764	519.82537911969
1954	1954	335.653760930519	128.950862262768	682.524749560576	521.842902528853
1955	1955	333.325510374699	128.098901953833	652.317476452115	523.829318825392
1956	1956	358.893651778084	132.270700874108	666.020513437158	527.723443343689
1957	1957	376.744706136429	128.425067895468	704.473533637761	521.790427639346
1958	1958	329.76218299181	133.650611349492	685.266517488417	519.306956961453
1959	1959	346.625582934297	131.023447496876	637.973295732056	519.105196937449
1960	1960	330.748824469146	130.809825752144	668.312691973489	520.889884703681
1961	1961	331.316319592494	136.120951548246	698.467310020476	519.214671386481
1962	1962	361.650070030455	135.136445585041	691.796426595064	521.638309287087
1963	1963	349.571362812455	127.744950392673	657.805165287798	525.152216598647
1964	1964	320.23627345969	131.544533331207	692.677924733076	531.012059858149
1965	1965	345.668018457088	140.102153351893	697.49023906851	521.075764984981
1966	1966	362.552264341099	133.680264496321	680.142906223019	524.340071549987
1967	1967	345.648066842442	134.48718490261	650.093033230447	525.522573445892
1968	1968	365.16612391123	135.829074059318	688.985732191943	519.985869816762
1969	1969	369.973937239947	128.914191386974	670.013237465172	525.064735156058
1970	1970	355.271475669424	130.551785022416	665.580564281914	527.02307365
1971	1971	317.182679965061	135.793047764833	675.23973295139	520.46756244006
1972	1972	353.751265582538	126.364920256625	659.765813933733	529.239355115837
1973	1973	352.982941530695	125.517123796532	660.344747231845	523.742818401807
1974	1974	351.156130221335	133.900562302491	684.423590081175	519.955516403465
1975	1975	348.070612754167	131.868307135962	629.43866612065	526.376989499071
1976	1976	319.291827525986	126.268999021517	663.170202924445	520.285377535947
1977	1977	337.062650402488	126.589732547451	699.271322308324	523.451797758436
1978	1978	341.959865036608	133.011502416799	687.53500580708	517.440919012806
1979	1979	332.502928135937	132.785460174499	649.71623814969	524.06690830939
1980	1980	350.202032020675	133.491526175916	671.078074862049	525.753042267991
1981	1981	346.111106472548	133.960408208045	666.689457766205	517.151285376552
1982	1982	348.982284705558	132.683130586497	679.356155950398	524.564241714397
1983	1983	362.09454607553	132.59309957941	681.658743433588	521.454670487719
1984	1984	362.126647268873	128.012858879743	655.220140068853	522.710421849568
1985	1985	378.988555599793	133.837535483177	652.477761538836	522.328439496323
1986	1986	316.250298153406	126.259044914101	674.262748329053	524.119579881386
1987	1987	352.97122042567	133.057647332981	666.923960268758	522.663631202384
1988	1988	331.725916186279	127.55671677463	708.761448324972	517.21329097312
1989	1989	337.854096358047	130.357056339978	694.941130265899	526.052498026311
1990	1990	363.260710320905	132.379715470821	680.746963766475	518.366215024939
1991	1991	348.197068889201	135.249082015278	674.85276161468	525.169445828003
1992	1992	379.918588537542	131.942520594216	678.173293859595	527.181725810692
1993	1993	352.529888875132	134.046242701506	707.71483520921	520.568463991319
1994	1994	340.541985201883	138.4988561621	660.669628564754	521.658323351357
1995	1995	330.213246613071	131.427303259808	625.253771106826	525.448236223163
1996	1996	325.894337941805	128.508144497862	671.23986231167	522.043739108944
1997	1997	349.799730164738	131.366662403841	700.00688164108	524.174553362338
1998	1998	339.320360781187	127.687298010788	645.793139222374	522.095746349274
1999	1999	339.85211605525	130.844683242538	643.875606885587	526.004412646701
[truncated: 3,001 more rows]
