# Supplementary material for: Hypothetical Outcome Plots Outperform Error Bars and Violin Plots for Inferences about Reliability of Variable Ordering
Source: PLoS One. 2015 Nov 16;10(11):e0142444. doi: 10.1371/journal.pone.0142444 (PMC4646698; doi:10.1371/journal.pone.0142444)
Supplement: S4 File — All experiment interface and visualization stimuli code is available as a zipped file. (ZIP) [file pone.0142444.s004.zip › experiment_code/data/one/34.js]

var results = [[353.375175964307, 330.509224713867, 341.493393985793, 357.220221328806, 331.738493384727, 322.66520096653, 327.843624001034, 361.585273942801, 353.62090285664, 335.00845839809, 341.778694401506, 326.885270918024, 315.201695633008, 358.209933204608, 350.3477200804, 365.41411236782, 350.535239457388, 325.664385893776, 338.192645428181, 369.624523591666, 324.51799779719, 317.946946900787, 328.935405022479, 363.315378807952, 318.474337408052, 359.897087111328, 344.503073818765, 316.294756310909, 371.070242902623, 387.308269974349, 348.907270094082, 344.359250487449, 360.595682833598, 371.796877331438, 360.453012616233, 318.969990877265, 338.048626678849, 350.725678232104, 376.679450984669, 370.568952315803, 329.360624899651, 345.094743621658, 353.027153338236, 332.599832452315, 347.518749971273, 350.762868995266, 319.085048807839, 388.266081987586, 336.260639358388, 363.290261159755, 366.679293449608, 339.704797426832, 348.261909534744, 341.234945488032, 351.941676960046, 339.781491108381, 348.047880456183, 332.973730322717, 306.468741767924, 348.834547891705, 340.057962325002, 321.947745241764, 327.281640742662, 344.83932289383, 354.8929940547, 343.381605435392, 344.813008565226, 343.345730425655, 347.480015203998, 383.08600415855, 317.787319256731, 305.827312691364, 366.018839410302, 324.48478674847, 342.887324899951, 321.663508178845, 345.101297599734, 340.887614079904, 356.725214856126, 323.091150377979, 333.268722137027, 353.231504511974, 315.157329387652, 351.53124796079, 351.73523755753, 363.244286161656, 343.883286894932, 333.602312155279, 367.486252097059, 330.441542319356, 323.905262094296, 345.268670624873, 348.034948652576, 353.257188391555, 351.122820182144, 346.01206601613, 339.500359486396, 351.495726616843, 315.423468459925, 361.154481468272, 363.256292492368, 356.613319288034, 340.295361184399, 338.377004819592, 340.345932497996, 311.771800555683, 341.185039130703, 348.941640178754, 325.058326598172, 363.409676372398, 355.345094872839, 381.793466960388, 381.463550552849, 365.464212792332, 346.780597562582, 349.701776431065, 368.974848724334, 328.122357788284, 351.216285469236, 331.527679251265, 360.652363126692, 348.029692970654, 356.109438670788, 344.276393348239, 365.685061342926, 371.583360119634, 322.046714185054, 307.733458496272, 350.286840732749, 347.054719401116, 352.374440137311, 364.462668227106, 368.577844361161, 346.901181130617, 340.185310368031, 373.834709089479, 350.405656773748, 341.732408998676, 325.86668590904, 333.646347838673, 343.09526188744, 353.312646315956, 318.454206824823, 313.709139610626, 310.596221066525, 370.463488995166, 346.422826100667, 309.389721292522, 340.816783094439, 341.047700405889, 346.902474918207, 332.737814537271, 360.675408499241, 345.980454509802, 366.23182759533, 329.086948139416, 356.809258266774, 331.704872711692, 332.290060296559, 328.608848204358, 345.328105947148, 342.555409928416, 328.692313386694, 353.732330961552, 362.229906807077, 326.778627748964, 351.148779077664, 348.124954701244, 338.5145145211, 322.485574539446, 348.348043854041, 347.763621964144, 348.403432806051, 318.127213174548, 347.508602793725, 343.229536198394, 339.417816954094, 318.42013582729, 296.973570683038, 334.838480487219, 339.112607867589, 371.250636497005, 352.993253222857, 365.57855311286, 334.834007911491, 365.081067373246, 342.539061989589, 364.366339070738, 363.167321987996, 335.745976297201, 342.796606476386, 373.003268177123, 339.349220123288, 336.008676567722, 347.056558450595, 338.001276082317, 388.842228915908, 340.671330885957, 380.682466695138, 365.764502867997, 358.782051037438, 325.334511823457, 365.494313337336, 355.296961496627, 347.17055829517, 331.302370260295, 319.809799213854, 374.686767931127, 368.188843013525, 331.31098467516, 340.704402937244, 349.625491584782, 350.377747658672, 365.192043161617, 335.675093402554, 377.611327943079, 347.051350181632, 340.519204977682, 353.050811706771, 297.530354339246, 339.442469625341, 355.409022920852, 349.020121500401, 352.267920096701, 337.576911604201, 345.865027833371, 345.324941418465, 352.25954835899, 349.593997520751, 340.631031564239, 347.079214632638, 327.099051498867, 345.544806504575, 357.176266762624, 334.279112995886, 360.062910788741, 318.207908964506, 338.028213007648, 334.044844098598, 372.286354381366, 322.095892590714, 314.971670980738, 360.691057627462, 338.934056381718, 356.94391855628, 330.052172243103, 336.232586738881, 347.301526592127, 348.357425670347, 343.783518999057, 345.367868608417, 346.305108411365, 299.615706121668, 358.89904572812, 340.489816056686, 347.174350960538, 349.123914518761, 367.844851211667, 349.727731629186, 362.166953253396, 354.892980293715, 359.808247922343, 364.607776101334, 351.583130246343, 334.711891516493, 339.658812602072, 339.178701367322, 364.496785206751, 347.640999121106, 357.486295360478, 330.137208910542, 361.500735056135, 342.488326155918, 325.998642395186, 366.327641177023, 380.625197772428, 355.707164577909, 367.354343954704, 370.870685419004, 344.021343470138, 335.664709085649, 349.603444342953, 369.468955368935, 343.45977121331, 355.732429159642, 339.221673631449, 342.721756751061, 333.72832329224, 301.591611494407, 349.844979177807, 339.36971992698, 340.403232854635, 344.053519095175, 350.45298840729, 323.904430606204, 345.966501867367, 361.98845042183, 357.067279464313, 340.065527641094, 337.806172955564, 336.144757764993, 351.934919963042, 348.711439350027, 359.69944315158, 327.724242750667, 319.891324773007, 342.927646693453, 332.894249571584, 326.36736285751, 348.441660053323, 359.871758853711, 352.705312078141, 339.088046410236, 349.241479214383, 373.630590166412, 353.504976782629, 331.610966888792, 337.382361963983, 361.396065498658, 338.588921501829, 328.266081101301, 334.392089317596, 338.251782581528, 317.517211665489, 308.246727095316, 335.85268493852, 352.635059081105, 335.066497641338, 369.405982017657, 351.814187631167, 371.909945544461, 352.396768600966, 361.912006485523, 375.289132880417, 324.661950458983, 356.650380790055, 346.274780487684, 356.470691642452, 361.203416637326, 353.836569313579, 310.574893175557, 326.045587702626, 341.39897771059, 355.998017865732, 357.888759173836, 315.549532396227, 347.059922358143, 350.205732081413, 362.162585576496, 352.490652595788, 348.847410599039, 331.485067791592, 330.487036930805, 325.40503526907, 338.344065079263, 368.524434273608, 313.333688707481, 337.409528024478, 343.785626535626, 323.729825135413, 352.399741683382, 324.280630024263, 348.634022008777, 334.304653401423, 343.963754813658, 323.848811082152, 364.827873427704, 333.717903577824, 342.889738460655, 364.44782818985, 337.568053670904, 344.130727130595, 376.682530313808, 355.568538498186, 337.88337241038, 316.335067246939, 317.1674303791, 329.058906130207, 349.963225883982, 350.50887575836, 338.955020848072, 361.003734383852, 336.323648589594, 350.433284879432, 360.041563603657, 348.975752231633, 338.029326781408, 325.997706845369, 327.081521978638, 348.975392620696, 329.056654307316, 328.456494170931, 354.969153020571, 328.917652863407, 316.586996318252, 336.169625143643, 316.409741948633, 296.366659683637, 328.293019509423, 340.654794167895, 330.57237639731, 381.405050669425, 318.858196867024, 349.297345084766, 351.058397224651, 344.806518185544, 369.675377995342, 382.4797449883, 344.99306655275, 360.476644035725, 329.591683050388, 306.850812523769, 312.708672212742, 349.789434066381, 352.473191091092, 358.196114264358, 343.334872277209, 346.272015668007, 350.088989301579, 339.500452945327, 324.973804229833, 365.382889500544, 366.450146058795, 348.426387265906, 331.217464700325, 375.527173424926, 341.885666359654, 351.191998515439, 338.538363546614, 333.460053579598, 353.166708907829, 314.781812272271, 383.478487896565, 356.107974606081, 349.700012824283, 342.89516866413, 365.094545540237, 327.145994706687, 373.96428385287, 371.828275506235, 352.067409167987, 352.063397649177, 333.572643560985, 319.875728176984, 324.357574355196, 352.637161854858, 350.037371306135, 341.193932749949, 350.83962124248, 360.292390857041, 366.807704548879, 372.313108617197, 360.465463709807, 354.546939928858, 319.445750434446, 344.709747612094, 342.856653017239, 378.42996471312, 349.71844155928, 339.371617943506, 350.84262829461, 352.167316590782, 343.770205003819, 378.289386070658, 307.736665223223, 324.110712655082, 315.617623472695, 370.603406506616, 343.650103215176, 362.289121092324, 360.535621589745, 333.21256293101, 341.921955906698, 369.429388225732, 320.564429999167, 334.868244190687, 327.224864224608, 345.643082215052, 351.853438330847, 333.098568892296, 337.349681633837, 340.972249232886, 339.251256900387, 328.341571943867, 323.559596161069, 358.933017248217, 324.553928376119, 347.598256359418, 355.123757717598, 326.171599739499, 323.077344915005, 321.371024200811, 324.255776049709, 336.626658845345, 349.104874586855, 326.382433115234, 325.001078023803, 353.449104384597, 356.321384072289, 342.691819966918, 339.407040390939, 348.774161423705, 323.897931361759, 329.353905370649, 329.875496844352, 318.440516600254, 349.248603063837, 351.998831967624, 335.868719813623, 333.824501975926, 365.997750734506, 351.734019106116, 340.006174953059, 334.55482507433, 342.632573804673, 344.556838004011, 356.188468694896, 340.408248469606, 373.089751553174, 329.525240752945, 342.633658461864, 355.970990371524, 337.322947587431, 340.942301807524, 350.470533571662, 330.496343445533, 346.38921644878, 348.601425074898, 343.392227813867, 351.760106448013, 358.759320708493, 344.605873588161, 358.31710186223, 315.775435745837, 346.071453509139, 323.666727992004, 361.860518898631, 339.683663274626, 355.194132835214, 311.946089209165, 336.168336362718, 340.273034259166, 343.504922493457, 353.786628739311, 322.902240986445, 365.323122396937, 316.577519431852, 339.515349741751, 357.067228954073, 363.031266415628, 331.321981389685, 333.327301242039, 359.915863312236, 335.401815070673, 372.210607960792, 309.366158768246, 356.483697102163, 345.149556878821, 296.99891753066, 327.293153695474, 364.943698230877, 340.92530279586, 362.953760967103, 321.203611943568, 340.480638726979, 347.251363739152, 340.969268240236, 344.311364584662, 351.663522351832, 339.47705832767, 344.096478698726, 330.066844919201, 323.907603261009, 326.219903014659, 331.597066960246, 354.252221365203, 344.696656192046, 340.419198402871, 345.965939286027, 348.918058398163, 351.615993899977, 341.15186572578, 346.689271895298, 361.061657088122, 334.959981810544, 347.732787112772, 321.59605490312, 353.679462357808, 306.353878271099, 358.484790509095, 388.210625347962, 333.670308928866, 358.143587002204, 330.865346474499, 371.862798314787, 357.120610951606, 336.207144879115, 338.623664657275, 331.802132010989, 338.484687617898, 353.963349846111, 323.052879626884, 364.969777935367, 343.968807394817, 325.074739673289, 345.223455768104, 344.697042040459, 351.468802286915, 342.098236502321, 343.084130674723, 356.352781021472, 318.359036982096, 364.864365931297, 336.591209178743, 345.910159121912, 344.377295841096, 322.150801261866, 348.692461016529, 327.700660783554, 336.85837509996, 352.635063416343, 329.398908542581, 321.780225167358, 345.637475553426, 327.384387003802, 338.678291210125, 320.914898168405, 360.2422929174, 354.743952508573, 333.604676943997, 357.389081743985, 349.069882896263, 336.746926456098, 349.121351517146, 347.286326361788, 313.786089827756, 339.772525083926, 356.424841314811, 343.288284899352, 325.460540301459, 352.18947345817, 367.888341728899, 330.591730335454, 376.135580880781, 360.394662702764, 356.186886804314, 337.917052082367, 338.29650482412, 339.127172365288, 330.011094353659, 329.067151010311, 354.801044274804, 362.452378672589, 320.154660662519, 352.64565084516, 336.712971682033, 340.841703456149, 363.355606666914, 335.146021470442, 345.880042506102, 320.866852080633, 293.79985632919, 323.664900608006, 342.011330351838, 364.89307244693, 307.360767444017, 343.380890483081, 353.45591052895, 374.353242143567, 343.795686460329, 350.614511006761, 339.652673463851, 337.702310984196, 353.784045292067, 355.768685429323, 329.756247920705, 363.915422746089, 339.141783151712, 341.539706942258, 324.540157386584, 338.642598557684, 331.974345424312, 338.898816044131, 310.263366624793, 315.201906424825, 327.73372771457, 338.341631589506, 332.416647503647, 344.683508837273, 347.926208650561, 371.615418723727, 344.202569800056, 343.231077000352, 373.081469770807, 364.163009801155, 328.987188570978, 322.056951059288, 357.075553427724, 367.910052814969, 356.057216163756, 352.480836568992, 355.143288685121, 342.576118081265, 359.072246777075, 325.376102043528, 338.791445660842, 335.427376081991, 336.022954357011, 334.962141178666, 346.936332365377, 371.008411365596, 337.730539684959, 350.793976036887, 378.616102445968, 355.319986667211, 352.207826138924, 334.886522226488, 343.982204092854, 358.99712031099, 347.332143244121, 356.149006133484, 346.229069548504, 352.366222059378, 334.422924383555, 344.808660814039, 324.627219249273, 355.028257728295, 340.085375925408, 347.220752394808, 349.231043483006, 341.880783455782, 327.236067130926, 325.106712987799, 328.689229969026, 317.309382870565, 364.274071160536, 329.115900997115, 332.704478723763, 308.072719662033, 332.308319617338, 363.54487262109, 351.806935828001, 343.270025983443, 342.911159275644, 364.269484557135, 316.651123456902, 340.973034999199, 378.92260429014, 351.434549633561, 326.899617187963, 363.420186783428, 345.616633511634, 357.35834835305, 352.574774174556, 349.241944539805, 342.490588155281, 356.441151806073, 333.935611816497, 338.238936811367, 375.712709309422, 343.354376658927, 338.872207446878, 343.209963371605, 342.819019238566, 338.142086356013, 328.629751296409, 350.268749408603, 332.519120617742, 345.003492497121, 338.307435146768, 332.245310940112, 323.111173426069, 315.870802142672, 349.383581311883, 363.783820139926, 339.156783744628, 340.831236510492, 344.122369957025, 355.496546852032, 342.005578807668, 312.832497481908, 323.939384697954, 327.998198800014, 330.209109088717, 377.244845647077, 385.318311101057, 336.357922584948, 324.66754272284, 376.004762411607, 329.809463310155, 324.685962923845, 352.581399060804, 323.172776118589, 353.951097545501, 356.393401729537, 318.888785049831, 347.92640180599, 325.375310673291, 364.766674416894, 346.947514852965, 361.315498355152, 325.544355555482, 327.005929647921, 363.530362164337, 348.454871644588, 355.3777818525, 340.646515501197, 351.317769669603, 352.749878189356, 340.881740056435, 341.127908621035, 372.405487349264, 344.352487847861, 357.908994029455, 359.771671009666, 364.088911527101, 346.389596176951, 327.906849928277, 351.214927891702, 361.275723084185, 374.782318848483, 329.401890884716, 341.11582381357, 348.756593997048, 335.975788606985, 376.892265619084, 334.302596958588, 353.894368347337, 340.682026267472, 351.512097931558, 324.599069784163, 312.763528797366, 364.912041436311, 379.163186859816, 338.105790898355, 356.356244782677, 334.17456281714, 347.798885621254, 338.355237736264, 366.35682422503, 362.054858640467, 357.375333864221, 356.214602441741, 338.55666783406, 310.481971586794, 366.991869401607, 321.8840965185, 328.140978109493, 340.074491239412, 350.529803809909, 340.27307915881, 335.904452710236, 353.922641330992, 322.839461875508, 366.257258498071, 333.236683140065, 349.846151471166, 352.30149133758, 352.39698061319, 332.142096416495, 361.42967943955, 325.220091357185, 326.060393465611, 354.644273445898, 340.422398518266, 357.443911922943, 360.383436874749, 316.97286752185, 341.919008698901, 355.988087099115, 325.83461844663, 333.512024821874, 332.463634743299, 358.653663250339, 358.680944951619, 329.903362652735, 333.836927106152, 344.026341246039, 362.974996528717, 329.140880128845, 355.40330012952, 355.260972535227, 367.094695735102, 353.893754380627, 309.650637009447, 323.615611903764, 334.584554442251, 357.086048076926, 327.853104797008, 353.528846643885, 302.669743036595, 332.935736769283, 373.090914755374, 352.094436370526, 349.509223968031, 353.155962960037, 337.867767192039, 332.456764086701, 354.598915974596, 344.556421490739, 331.626365947513, 316.982890952297, 319.002158583504, 332.457581584917, 336.781081518007, 328.486233959317, 359.92201500248, 318.750472059908, 327.325161725696, 320.269956531341, 306.05493162149, 345.056306743167, 344.058791545637, 356.725973671365, 331.145697671207, 349.37749939964, 344.117692575691, 316.395320550968, 326.474774540987, 334.788641013757, 345.838059923923, 312.98238131765, 332.976753665859, 311.851263231569, 351.741287502622, 351.532789099275, 339.800385637561, 362.001507887468, 344.960910391298, 349.020788809731, 358.764965523429, 304.709772660888, 339.036886762414, 338.228515939392, 371.988547611024, 315.153683393996, 350.925947506884, 375.047343757011, 299.082517000801, 320.977000785011, 334.909500074662, 370.603325004809, 310.914247756067, 333.918033927516, 345.281905182413, 358.971063083496, 339.625356201912, 371.289738509681, 358.742040241784, 325.287563366365, 353.822029095985, 349.000145107985, 330.378509282179, 344.255173156582, 344.663357633808, 348.493984818349, 325.11917943007, 360.620705262608, 339.222899599326, 306.656846128109, 329.532375766368, 321.485693481399, 315.086012723917, 358.174835914902, 357.470091456746, 329.364006127625, 336.035618191258, 374.804901533167, 334.788400902185, 343.685159509236, 320.593868985626, 390.739362584676, 326.564648154088, 365.381569852363, 323.935621143938, 338.158792660313, 366.036967763697, 348.518699683375, 347.257945915905, 321.63053978306, 351.153788973863, 335.897953140674, 330.870644349597, 360.602012371875, 359.363031980064, 343.172858672386, 339.009858341019, 337.684571511326, 336.737985082042, 331.044474506189, 329.817786454586, 353.16146113817, 342.75098460589, 353.901771640546, 351.43627855816, 350.783528652021, 353.371412839421, 315.796392730658, 347.749764789822, 359.8214353926, 360.07555898454, 352.315235278117, 377.995054231536, 350.246296377598, 315.112003023452, 338.895665797699, 349.649626474752, 341.265355031225, 411.433439763303, 363.388742057263, 335.223215046151, 361.233913809441, 341.916212811233, 324.962470172472, 324.537941051557, 317.577269639026, 315.579001760734, 351.195582474497, 334.84034941151, 348.69121831851, 358.331764285305, 317.633706889883, 323.528603608533, 317.509503747967, 318.401931366171, 349.113662162503, 369.450823604859, 357.100888656388, 336.438332934934, 330.775829951346, 336.671131469062, 373.583787482838, 348.821493399619, 351.985978241668, 334.483947842367, 353.454090652651, 320.817390333915, 352.061437614475, 361.419751805459, 339.524517721825, 342.382016198911, 375.435862707611, 349.72779905394, 346.483369026979, 318.149098783657, 337.346915539292, 338.790722997611, 342.011127672532, 377.897836008895, 308.016908300841, 364.511221887929, 322.725149355129, 331.889554332654, 378.869824875755, 340.540978099473, 337.777164576921, 345.029336272274, 346.631916028264, 376.850381199174, 351.781492842149, 361.477701491596, 339.088850569108, 348.508510194192, 346.576579615279, 319.529191297046, 357.154715848185, 345.666571474085, 353.45596133022, 329.054138475684, 332.579304582592, 326.910369701982, 338.37908160462, 321.677131154641, 338.101131028312, 363.427366208793, 307.377330045906, 325.295316264077, 343.625473480152, 378.534512501664, 375.992846586185, 350.30407828791, 329.97839391815, 333.024004447235, 357.036495030006, 327.350957223515, 344.87528296967, 347.377459180217, 362.937595407375, 340.416204594278, 373.861906187465, 319.851703515698, 353.82365334968, 344.984486332596, 330.373791507772, 309.303200260204, 346.811577677731, 330.718643913341, 317.562923623646, 351.796170182107, 359.428254904517, 332.793980687692, 319.479111570885, 364.714344022, 330.55503937938, 344.915582908291, 318.060198583355, 364.80259569937, 318.914513836048, 355.164859648426, 369.701670952918, 348.217584906868, 330.479646761111, 361.376167658568, 358.502472087636, 353.44766014616, 316.165550259932, 315.508379741092, 374.152770147217, 335.355969713116, 355.412878879854, 344.867055586538, 335.146862423168, 382.481426901278, 357.857272334463, 352.47245173315, 338.664382332006, 354.089417903164, 345.567182741286, 354.74445434646, 354.071446501198, 350.821602219124, 324.53584015026, 314.288714870202, 337.650032930041, 335.953972174685, 376.123228549914, 342.515136821114, 340.127354489193, 333.852621660608, 380.008750751382, 356.645505893608, 315.322026128657, 354.943737668151, 363.724479335482, 354.132671788208, 349.516994249654, 352.623295064886, 359.371621820301, 323.183329911376, 356.002156757433, 363.816504865826, 352.727926889578, 359.629154642921, 337.695251660829, 354.276266506168, 350.481600709279, 353.802448560422, 366.584699091899, 321.106632050311, 339.617013432297, 338.392677498368, 356.236349987203, 324.662016835868, 348.827836009228, 321.041003406673, 359.732885397655, 347.210242445673, 367.95194566899, 338.027350039274, 342.077640368027, 367.405786008625, 345.362351955784, 335.361647360005, 339.46835836914, 373.339276164918, 346.184587381362, 322.50665794729, 306.900551839326, 365.094456606942, 338.155784400606, 352.66981089971, 344.990683309461, 331.069658011209, 332.122004764059, 331.215776785522, 335.194818667731, 324.370353119801, 321.277014493606, 347.221773951495, 352.230308069262, 324.106748858165, 368.117974959874, 342.542739923151, 352.170714904, 349.854797714381, 352.917880382411, 345.164846782908, 344.418119911562, 359.409952974869, 309.927448333803, 350.415215716259, 305.851206836937, 344.375495434211, 358.072311454177, 316.968352999972, 346.02940317044, 351.441152634121, 368.079665579665, 364.456073884101, 365.034807491329, 345.689106682651, 356.077383574694, 343.585704517185, 340.45460631014, 316.631877559277, 334.849653685199, 354.884564907822, 341.497393736521, 315.928556317695, 360.959018999625, 320.135351643806, 346.354291823768, 311.321312680942, 365.221862219408, 358.062331322897, 366.699208762385, 331.270314356416, 328.497280083095, 319.568090658174, 401.95192503754, 332.350045527937, 326.885442451461, 355.397443889014, 340.550439313332, 344.559569492196, 319.245439591015, 350.435826620618, 327.284087095473, 340.512423452621, 370.309010173767, 360.032364791629, 369.453973036718, 366.418124505785, 351.77796069884, 331.470092769923, 360.484945811571, 364.150433219679, 338.091579825526, 326.902154147536, 372.666736154686, 324.829380969368, 339.058376936252, 370.556902289678, 350.89452412484, 359.080174898853, 350.377163293477, 334.900084051732, 311.469014466013, 353.247898264613, 357.692205707953, 356.391208304477, 344.086707449195, 369.984645029835, 352.860133946707, 320.844717675904, 364.067244007223, 364.409295674108, 312.769176438964, 356.456058620277, 344.591840167667, 347.90996024159, 347.237696875785, 344.173888234004, 338.649732640814, 369.144337541824, 315.998444677641, 351.442424103994, 335.454534433829, 335.146288141036, 361.459897938398, 344.795630384328, 355.35555715269, 333.22429083245, 368.388588206345, 366.804247047487, 365.865410555015, 334.778227305366, 343.029478531098, 355.837224310152, 337.601247893355, 368.424500854751, 348.194267601066, 310.000239216395, 389.324447177479, 314.094481537174, 296.45117536443, 327.128168938356, 329.660950678736, 354.805316806922, 350.454624638689, 347.121405925732, 331.878974710009, 357.554428099615, 341.750656486316, 289.519222540019, 348.858915108436, 358.829020294966, 362.947688531075, 339.852582271328, 330.712372449481, 340.996834717924, 349.855268597595, 356.515672720237, 329.040460735106, 296.709426286978, 341.498846858571, 344.139993367206, 345.243722001591, 346.219739171048, 363.548618461285, 310.161339228493, 351.50817065548, 357.977496139866, 354.274141689137, 354.495488165752, 336.156630013512, 304.965259533111, 320.966182548468, 310.966251290975, 344.594525767381, 348.116460722735, 349.938843926086, 345.291735388834, 361.07202766948, 358.822997623689, 356.349280458304, 299.557841036881, 319.492468703959, 371.17665418729, 348.501416957106, 391.996762956809, 338.320001230221, 344.119621110024, 351.860548408316, 347.292995509935, 321.134412704651, 358.135382014394, 294.366759730598, 332.518178696004, 362.030842752206, 323.396038269584, 330.81452689983, 337.463810119896, 344.93154795023, 327.828703693197, 360.317328455661, 342.625607198506, 361.227313255176, 337.971080773943, 347.267646641266, 360.241029108987, 367.203735759723, 366.247583167297, 329.994400143794, 363.883277467629, 348.160146093902, 315.655124036347, 365.71145765067, 361.790292162264, 359.328246485123, 341.186683737518, 334.432364724596, 346.651655180973, 343.553059240188, 338.558688951106, 313.76212121095, 335.607039179654, 353.164095389921, 347.037682749339, 351.639112399635, 337.60118267533, 328.57690671036, 341.535103927632, 322.888893016838, 345.697621167525, 348.269862522595, 373.033711863757, 374.766963096694, 333.223263006207, 336.813457299347, 356.996030715764, 346.020661323336, 341.019068062838, 351.457526398689, 341.012878709909, 341.434079408891, 338.504302133694, 319.513364659542, 340.665309466703, 329.887085780025, 352.994652841029, 377.789520342666, 336.8630702948, 318.415655336835, 351.940697916612, 354.246695294887, 347.541385981986, 334.358608855389, 337.943381974322, 362.347800710822, 331.599775190621, 347.446509036415, 345.402603626376, 329.687694190807, 332.586714955009, 355.754703824828, 290.217553823858, 354.668025225539, 315.526787247292, 321.315458431028, 335.212411393682, 360.527268924432, 320.233437019829, 351.456954518198, 334.027593350858, 336.943218548006, 372.447163163311, 343.935377907794, 342.223813971389, 359.959184446914, 355.352890714349, 336.554569799324, 354.591267257879, 352.77377505686, 372.221502431599, 335.944191146067, 366.096759207208, 355.615482252195, 345.776324310506, 361.45962688049, 369.31887028531, 330.244982956076, 364.138896040416, 332.048012771529, 331.88361473021, 381.679511603547, 319.242673115379, 321.451138795874, 337.522531957175, 335.508143569909, 364.251648120731, 366.994957395929, 333.58174338251, 368.283406986888, 360.579545717753, 327.913084933109, 331.700621953758, 355.119467986096, 301.280004837892, 341.595988111688, 349.071164191872, 306.712754214258, 354.159634244084, 337.148239943582, 328.170950508424, 381.644221291743, 314.611581280051, 366.368420296167, 349.384993093459, 318.940070932605, 341.106840261499, 324.111430776707, 343.560396490506, 337.042814231965, 372.19324910781, 366.43227945498, 368.727629102421, 370.493527781486, 370.919895178002, 355.464003952507, 340.21817698958, 336.03126004913, 345.571043536356, 371.163659119194, 361.176568295887, 359.10086199171, 345.875429546346, 323.940042834028, 332.028049885125, 348.779158105653, 333.058101011887, 322.88857036985, 342.43828131021, 349.175044766834, 344.962943142567, 334.30406832007, 349.15178327904, 328.189105402368, 360.391651328821, 308.921083309688, 311.342527730475, 364.104768250337, 327.110831090944, 377.389543694769, 321.3914096171, 311.060061507471, 346.805576885542, 309.494885658923, 335.217704977809, 339.399023476551, 370.937937768394, 329.451571716379, 376.483506672537, 359.586304381366, 366.346823693942, 335.277633334613, 360.926185230635, 352.353127255379, 340.52314626189, 344.270094368792, 344.839875273763, 330.696305973796, 317.842044572778, 330.916614382256, 342.576789090097, 348.815082735362, 352.859338513203, 377.037776656127, 373.572631179244, 321.199159268063, 338.511598302481, 314.375236328185, 317.028865806375, 365.374325416244, 354.191088971968, 343.459241492488, 323.056931905229, 357.331280768264, 360.62293321661, 344.958621992857, 372.453126725769, 318.448518776729, 360.334837423697, 343.569653486036, 341.442428174141, 345.143031338831, 349.949832382439, 339.714082298883, 323.903981622251, 381.428588614993, 363.864325308186, 338.367570271257, 333.998648105209, 337.669583940033, 339.163433142575, 334.860044054938, 326.827228405964, 364.544123474183, 331.714964671708, 327.753279372472, 333.583050360191, 329.353708731995, 324.777820373253, 379.529950217592, 395.794335571472, 361.293842592845, 342.686111795769, 332.408553990615, 338.901189154348, 341.024557935929, 351.387569631597, 366.073911377724, 352.279963014908, 344.322764832041, 336.477594842379, 344.59287551412, 336.907269500441, 372.698644450816, 368.333999986825, 337.173681053186, 323.40937077651, 332.172789329475, 350.909510932014, 343.46482496012, 342.486033831961, 355.517671063815, 348.199615436677, 351.749816538865, 337.910578074284, 330.170970285262, 366.270647177324, 340.767824643446, 369.438041967293, 352.930047718621, 344.565493408028, 361.156139720825, 332.702321772686, 351.506025674061, 349.160316108136, 379.525876091774, 336.574396191063, 347.566421333932, 352.080616027642, 344.814577242449, 320.187546699151, 377.818599307143, 341.930698289999, 350.733825242048, 319.730933819274, 327.164488632758, 303.471507761865, 333.750637779256, 357.734226552359, 344.427659632797, 353.191334308132, 372.269295941491, 364.448310880036, 315.240350766257, 333.297449471779, 357.332325899082, 357.209110817428, 353.876118872396, 349.217644858355, 332.86426985672, 326.911697116891, 337.019964821822, 350.478326081737, 351.988727776026, 357.826240474524, 363.686610619202, 345.937599883998, 327.661694783777, 311.555596163466, 323.325160559484, 369.243983344097, 336.378291198795, 330.080110439719, 348.341581447247, 348.030545171156, 318.939316185181, 341.866237515585, 331.431374898405, 337.169045356006, 335.778046034809, 367.013709990177, 362.290446229241, 365.140933378467, 333.767576199358, 342.740707708531, 366.796279632359, 353.349391969006, 327.479010828566, 361.60215786536, 326.732514270724, 338.432750760465, 318.567123551829, 381.276105473194, 315.99747330069, 367.135782118711, 323.429719177154, 354.887807690178, 331.341601408115, 358.10519859434, 349.122959742136, 322.532453462338, 335.689170618612, 338.191625196013, 365.025416456485, 316.750310039067, 344.558159059405, 354.858264263044, 355.07451999012, 316.694915679102, 358.490612995205, 333.535609918718, 313.743580661134, 377.14192256073, 388.484019716406, 374.085426099754, 328.549646171294, 360.678567927195, 353.86815799379, 345.85321741917, 336.693058964681, 351.691069532565, 320.18806707413, 321.937425663962, 352.942258904909, 361.564378444876, 363.51324937385, 338.64143181416, 344.132490809976, 340.517751692261, 346.095017895678, 333.765495699417, 354.066276139953, 321.531246966632, 386.161057219508, 335.833629118006, 368.23126504638, 334.135234108902, 334.253142727929, 314.900589813347, 324.515155409763, 330.705118682332, 347.256815440391, 338.112628865489, 351.638517894632, 320.979165653366, 315.689724934887, 338.592707819308, 323.647359288113, 339.026221742461, 356.356905583508, 306.926203158951, 368.898207937236, 311.279969705958, 364.387708869995, 324.249272127297, 337.705009377327, 321.719316676077, 363.527359341601, 312.607038666977, 339.130097462571, 372.276289508847, 348.79534326669, 356.256742651295, 324.386684405383, 331.837002577156, 338.287075676261, 339.943417375427, 315.974051267869, 362.605724754529, 350.081373168488, 347.812291818705, 345.935949805263, 386.04934698364, 346.901398781601, 322.525447681267, 349.668091238759, 337.571637603891, 330.57100444785, 388.241364230017, 346.924401167298, 344.165654373343, 347.628778472883, 328.976885668623, 314.263545548089, 363.327550858859, 325.928323904129, 345.592295982742, 335.762647368437, 344.0850251707, 329.989085644117, 346.045967778368, 346.182839103083, 356.543550969208, 333.858923252162, 339.50037713493, 394.302268609809, 344.100367364007, 345.601803005677, 375.374154411645, 340.275310565888, 329.410412057337, 360.304646971964, 314.812369910246, 360.396434460309, 318.564243167504, 356.020588443472, 337.747246201619, 363.082378273743, 342.19878086118, 323.75024757062, 355.293979214142, 336.071373427268, 334.269894086939, 360.003565233288, 371.166881789036, 350.483157836543, 336.224232157721, 345.905545481966, 318.585808455019, 334.355389631291, 313.960518331556, 307.835911092852, 315.626894964526, 339.83530202012, 354.809765396681, 348.950848712339, 374.242739260126, 333.36557676234, 336.353986373933, 333.127150718405, 369.369797190699, 358.305510464363, 318.286435227961, 368.158040397044, 339.562300550521, 332.128076840007, 339.46881417718, 369.585346499789, 329.763693502139, 340.002370095088, 355.202370953829, 342.399932607343, 347.306899306717, 318.713883383745, 372.065066167543, 367.613883272893, 317.393584467341, 339.587586681824, 338.978077792972, 349.513019184888, 339.645337181708, 364.821776487153, 350.483042489892, 323.745907660503, 354.293590262219, 347.131468577852, 335.790694764591, 365.359804823159, 337.192441085726, 369.642958279585, 351.846916598867, 344.638347996935, 367.03054535717, 355.018259626041, 331.995996364793, 334.589126553491, 337.568885277678, 342.696979319198, 331.324206004911, 357.810436824601, 337.220459302387, 366.185668388879, 365.572150046653, 363.161568620767, 323.061941722296, 343.839323324324, 353.488354950795, 332.316252389507, 356.191885197758, 352.189350779696, 360.2415723275, 357.836807805988, 333.58038296163, 357.46108876064, 350.197747316106, 352.851326966507, 341.624086444989, 341.882734091736, 345.454816325724, 362.263467789102, 319.316387298287, 323.192399681959, 336.124766097427, 344.753807058986, 323.033882774342, 338.111780530644, 319.22082499632, 322.106194657965, 333.460159272272, 334.144446091204, 342.481829796539, 334.95049608593, 319.912258321167, 349.409471581058, 351.889582817001, 343.206620745788, 346.40086545608, 341.246241750437, 362.27168380328, 336.864649294883, 361.176993898602, 361.392930582555, 396.943526297282, 358.690042216991, 326.379169315296, 366.001499523969, 350.167808940849, 334.065595641599, 332.858389171953, 338.490460192924, 362.262769979375, 347.990935151976, 311.285699153642, 309.463215685069, 353.357910480158, 334.028849826981, 329.675437059496, 354.916436091595, 324.689634009287, 362.074903970389, 334.83881949146, 325.153386729674, 346.580855289453, 320.316195448519, 338.872403611636, 338.040177828715, 349.110251168114, 324.439491561266, 311.994965028409, 337.222403637463, 342.34484079302, 376.128799846286, 328.374654459803, 369.098225755692, 344.811077428105, 375.88844868751, 359.732614531126, 359.107390313068, 353.537407430635, 343.603536758033, 352.109630101218, 332.678348975759, 324.985136441473, 343.438149052331, 331.68112623402, 353.278291959881, 360.638397878937, 325.515269802554, 346.028988366692, 341.055794479433, 331.44744187195, 360.607078167816, 367.540575701859, 343.916516963424, 345.439053155555, 356.498725383692, 306.83690963452, 340.085746689343, 343.72843291597, 357.637735965541, 333.890582031401, 326.583658617132, 329.174038383186, 367.655997691209, 361.276114433419, 317.053686866826, 301.309748506411, 354.322068160785, 333.989001339912, 367.297939878005, 339.074448829694, 347.539981342352, 358.498095122735, 342.161067003897, 338.548641366757, 311.169225155668, 359.145494391563, 391.781308172664, 323.053499627439, 335.653760930519, 333.325510374699, 358.893651778084, 376.744706136429, 329.76218299181, 346.625582934297, 330.748824469146, 331.316319592494, 361.650070030455, 349.571362812455, 320.23627345969, 345.668018457088, 362.552264341099, 345.648066842442, 365.16612391123, 369.973937239947, 355.271475669424, 317.182679965061, 353.751265582538, 352.982941530695, 351.156130221335, 348.070612754167, 319.291827525986, 337.062650402488, 341.959865036608, 332.502928135937, 350.202032020675, 346.111106472548, 348.982284705558, 362.09454607553, 362.126647268873, 378.988555599793, 316.250298153406, 352.97122042567, 331.725916186279, 337.854096358047, 363.260710320905, 348.197068889201, 379.918588537542, 352.529888875132, 340.541985201883, 330.213246613071, 325.894337941805, 349.799730164738, 339.320360781187, 339.85211605525, 356.747782231131, 344.006443160114, 362.181495117382, 347.943683287014, 344.45794584448, 338.994081501007, 322.935110444975, 351.310819094908, 340.717568913307, 376.720025024155, 368.463425044351, 365.454846917099, 321.021942636778, 328.851677192938, 369.004872774243, 330.023730109294, 366.732480544242, 339.82939941088, 334.316827078936, 348.030857533618, 334.153379228425, 323.092528671429, 382.419162609359, 334.447606983321, 314.302052771972, 343.731895015679, 332.883405093424, 325.538524419963, 337.892450973257, 328.833132987767, 341.66778469202, 348.051424458291, 342.439013215593, 368.328732884389, 347.637569960694, 311.342684071933, 345.306412061567, 346.873139979243, 334.764518200464, 342.169976015623, 336.898072907366, 351.115750100771, 362.176086903299, 348.806363653173, 339.947539257857, 348.186429640601, 330.317103886451, 352.480194742716, 352.484082728013, 342.109137338279, 352.928244811841, 365.287952278913, 337.93694240497, 326.21390954953, 317.149849719786, 347.870791364764, 363.88169352959, 333.850391561494, 359.019809474357, 369.514089671751, 333.79980305872, 325.021607955033, 341.084280072545, 347.217318980465, 331.620468877885, 345.595010167416, 364.106210945425, 328.023490167584, 345.159611602819, 353.739847783704, 352.690107141928, 359.042623695289, 341.377790168899, 340.779941309764, 335.771587035338, 331.56163211528, 338.18447716108, 314.487995436677, 311.890964793925, 355.175241593555, 347.262289417302, 345.802678319636, 348.307499513232, 317.821833484868, 323.588968713447, 327.371708895785, 342.553119139526, 330.582597577151, 355.211404865956, 333.344909595314, 353.723816513644, 334.134885584786, 317.424191623753, 355.74158985542, 326.438656534435, 333.583307050557, 336.24708708554, 370.160172806925, 362.376570193649, 349.734102517103, 340.52691413768, 356.896251111609, 352.81577692966, 352.710502970662, 356.623547824885, 337.856020719284, 335.784804452693, 343.708497299407, 341.853220411287, 326.628086085297, 368.335143434317, 335.069373655054, 328.015871142573, 347.372511326623, 338.660390267914, 332.882553163238, 380.853885786254, 350.840230888994, 337.364193219641, 329.854931556253, 370.725882228815, 350.941605903757, 361.880038869936, 359.07363791977, 348.281060978111, 343.883463228266, 335.320534620772, 370.293616791171, 327.266534651978, 374.815137647356, 348.348130191238, 358.176943824885, 313.899361836875, 375.670221623962, 355.011672136508, 369.236682015416, 357.363523725298, 368.040525611682, 348.436841379044, 349.896720930618, 350.897556142369, 353.90634030027, 328.195309826859, 353.283678382359, 373.544009287958, 336.327329435526, 343.38698581994, 327.533009049188, 341.230661471101, 336.521657499984, 347.610598104923, 346.337726681063, 348.352208209117, 333.491017417143, 367.521305134406, 324.424003675218, 344.468452170542, 342.398308913069, 335.491725116592, 325.325073574864, 333.768970716742, 326.322953718973, 363.304398883504, 341.116986614538, 364.377096291266, 357.708380221968, 378.76056257806, 343.878476739133, 333.597975781015, 355.540253503796, 360.915125681511, 346.935350249253, 316.337132067067, 303.005219093662, 319.001053849011, 324.47108509466, 366.571575495348, 367.713017071687, 315.935636919146, 348.243351078358, 363.434342719857, 368.968481732451, 363.772389088265, 372.805712001418, 348.885447036256, 322.954221644333, 330.648323214783, 332.888246489129, 332.358457978472, 326.425505166295, 344.368428084321, 320.335540209332, 347.779015109206, 330.958240899057, 358.891164314817, 337.491612888552, 330.68919519421, 358.835316509976, 335.709525850063, 363.680181908191, 345.703151391351, 342.379788253455, 364.753335814266, 349.046369227177, 343.280549795804, 333.624671401352, 336.655961135281, 349.193218454173, 372.788204202091, 323.872174828945, 332.001973499684, 366.457377422848, 361.643134347823, 351.289317271689, 344.15082557089, 340.376889402273, 352.819000960385, 319.186149886989, 352.382004890094, 323.247657917965, 323.255605078292, 359.789872734561, 356.899010622789, 341.768640299699, 357.589841924103, 350.959005845331, 370.787166430286, 335.937818765113, 335.301938618557, 369.088687687447, 368.02016933023, 306.681976352436, 358.935725674214, 367.114103093583, 321.255872257383, 355.346040374567, 328.51395165568, 324.342305922718, 350.806576233411, 340.174856641992, 342.85894835444, 374.643154849718, 357.194465750216, 355.585296589441, 357.077231744095, 352.246776076915, 331.191429968499, 325.068267216249, 326.672272285339, 363.314786557891, 343.67159305073, 373.09661403476, 316.492498183099, 338.302908921988, 355.413553253336, 348.002347219878, 379.266917556785, 342.214396508077, 340.437436758276, 349.154144881941, 360.290917169975, 348.633374490172, 354.608697016949, 330.479148698058, 340.231091826888, 342.872297286718, 337.533575930654, 321.558325980239, 354.25520757829, 363.625417996134, 322.839943302918, 341.064795288701, 334.735511389358, 349.328910153796, 342.883157877685, 359.230932055861, 346.723705224955, 335.251113889521, 346.123018165229, 330.290458634049, 346.740853722037, 322.260764773092, 342.839623627206, 358.097996063934, 316.909633678312, 346.749523552427, 352.938572360486, 331.904536531059, 327.876072977935, 370.444424430601, 348.65896451557, 360.153193486722, 342.353705917573, 386.34625094609, 331.765343686278, 346.846472345785, 338.364075497848, 366.504111936801, 365.508807882673, 349.384204345411, 376.909482105832, 367.76887695166, 348.514930309408, 363.51686553551, 343.823200858321, 330.514160960088, 359.977543256, 305.615071203984, 316.679993282042, 327.493313333038, 351.403283106124, 364.701542354902, 333.104366565162, 342.186305785617, 339.232778536335, 333.550928756261, 336.229978704332, 327.430728039086, 318.960578537386, 320.703065106964, 342.151746081276, 348.735882539433, 358.030344907418, 363.03074368524, 359.805976810363, 373.756388811301, 330.754148917722, 345.85013280493, 363.087033638894, 342.376529943117, 390.47165798488, 336.448187418148, 351.000492729713, 314.295812725794, 343.606027792262, 354.285015088372, 354.35063459551, 348.141464708805, 358.410406073279, 347.162398651837, 352.498933928805, 342.687655858126, 327.034793405028, 339.126706186061, 337.463131234775, 346.934448177666, 304.107914178301, 373.360856245799, 325.21618389366, 336.701418644174, 337.400989247463, 357.361878007456, 345.003379849608, 338.169621848175, 333.405771838208, 322.847869938917, 354.28805226719, 323.272395445446, 351.749494848958, 358.385276603477, 342.850740530855, 345.077317940945, 340.997094705906, 337.193222735076, 346.851638057833, 321.938960620289, 350.66395555588, 353.359082412595, 348.96510599511, 349.601238602082, 351.539659043727, 341.843138214903, 349.815627016006, 347.946424636543, 343.369981687984, 369.4902716981, 322.418253103038, 338.969046744765, 319.857985546078, 320.015643196577, 342.237891858534, 326.763108173193, 336.797185844939, 363.467304103873, 338.185202360481, 356.929083732017, 352.950969535519, 356.885860570256, 340.986045409401, 315.557541642034, 324.958162933923, 347.15211934228, 346.64468715304, 336.43246296536, 300.975745125201, 331.796533326145, 358.924643454252, 351.028449729604, 308.897971070499, 338.503541380237, 328.922491411946, 343.447359415695, 317.833099917236, 321.632420169804, 323.188543716918, 332.218634001008, 342.257822649395, 346.73830956624, 328.692758290516, 335.116265997498, 359.635854795641, 322.37778041635, 384.11921073934, 359.383145661255, 352.023024145592, 350.365666831059, 354.865318972514, 330.423830704703, 320.1304613909, 342.743693915716, 329.318421928953, 308.69794970464, 331.687290028466, 343.896479833734, 330.280174155706, 343.685821919349, 331.34005634291, 299.90548994092, 352.417010317567, 361.552286822899, 390.18226119024, 358.789477070464, 337.008169290751, 369.217740166148, 318.45438844143, 356.741879151082, 376.77798536327, 342.038706173935, 328.856315550269, 338.119081552186, 322.049717038869, 347.930394649691, 333.463766085979, 320.660904410852, 329.571405988774, 335.412496552437, 358.590868344342, 350.427326924766, 328.719652864411, 377.177356301172, 304.877169498457, 321.855832161536, 357.4722882799, 350.169860476379, 322.91474196586, 377.273711759617, 377.242467952915, 332.104900148629, 341.038285124167, 323.901558968543, 343.967136717856, 334.368431818429, 364.990986089829, 344.650176575885, 334.569777083415, 368.261656888351, 362.007052659778, 336.418253143526, 307.741962555444, 329.957034089595, 354.121019482103, 345.305610621979, 350.34513517564, 360.736004184243, 327.089347786777, 342.942564533059, 342.112145586791, 332.51468696577, 347.213939873183, 375.517526938058, 323.447755895819, 323.081022193103, 335.416334597199, 352.055328420625, 318.955921663183, 349.824228134981, 345.846326195802, 307.365414196226, 321.704953717392, 345.935989840948, 366.574047276839, 323.443061268646, 323.239520819582, 361.183722412643, 353.992899302656, 306.477711124776, 337.774994643563, 344.537876341846, 350.324532883389, 340.899427675522, 353.279654703982, 332.088451495797, 347.633010075895, 380.698248532933, 375.341017690669, 346.547138606366, 354.209128490756, 337.079760814674, 341.665985805877, 354.120917785733, 338.519061151331, 347.082905336202, 322.247347475212, 358.630671926917, 314.67570542842, 362.489524116421, 354.953852617454, 326.444246450056, 308.498086702572, 337.043690928964, 329.853908299023, 337.464476169703, 327.110249454152, 361.596268107295, 347.616203511418, 311.100593402184, 342.936036868526, 344.167304873645, 351.144646106222, 356.483200515053, 320.623795735532, 353.155464422894, 359.101700590797, 354.644725487898, 366.709509753974, 337.309336323578, 348.600049098782, 290.984734024478, 346.535017641794, 371.322244402196, 342.867760315667, 396.619571964902, 353.507014968636, 358.477549797633, 363.50332642048, 325.848956754134, 340.403802368933, 332.677086842126, 370.409478820285, 336.027009574024, 358.814060981462, 340.759292171596, 329.200593200944, 363.141601166864, 355.686347589796, 326.492374859359, 337.090820028545, 341.578343184627, 354.521267025492, 337.01452935884, 363.668205437879, 372.52597561818, 344.259254630607, 387.621617456773, 305.423251925041, 370.324305750608, 319.037040027044, 349.983662640036, 342.966742346736, 365.648546070368, 333.999240857604, 336.985625122094, 339.239827707835, 314.888255089913, 350.453934849749, 336.762001711669, 338.328401365227, 342.521495145054, 330.7753541513, 339.540302409224, 358.016945963422, 362.958245927035, 345.395306938, 334.579993141899, 330.18390794939, 346.931585283668, 326.560853551158, 345.558956664279, 372.04582005421, 339.915419886301, 345.510269883936, 340.545094526103, 366.959759413122, 306.461413133975, 367.429226661215, 377.905454418874, 332.60327096453, 321.584684843616, 351.938579471616, 362.348358193374, 355.341896993155, 337.926501943949, 337.827806669107, 336.206688686325, 346.734721461186, 338.117495002694, 366.845777349843, 356.787308160928, 349.49992120819, 353.520693889076, 370.3189101766, 364.464905781677, 378.076816059714, 364.143313086324, 331.797434798296, 338.234610469355, 330.161978847321, 326.985964592787, 323.825341106843, 319.058975792916, 324.726334835842, 355.194413190687, 340.858041232939, 353.866467708692, 352.611693760873, 361.282564743026, 353.850707837187, 361.438924300786, 348.172436752069, 340.942460863294, 326.655731894686, 368.797892831497, 358.168906539132, 344.935296733305, 329.635660298718, 337.295792303034, 331.029316862566, 309.174513621074, 325.235147287376, 337.890645268673, 329.53534886871, 321.546761532105, 320.038903120191, 338.143262410648, 364.468185661099, 327.751535741109, 361.680534249838, 327.59409541636, 333.30767007991, 329.01067047281, 340.005996416537, 352.938208733527, 313.177068853911, 358.348263789258, 307.286551355788, 341.957793043268, 337.811862615694, 353.949100852581, 333.222393524008, 350.325375490379, 381.915045277176, 350.421974666938, 329.202688262851, 351.603885805654, 367.15889039415, 304.722250604474, 336.482591885976, 357.059726527202, 330.297052213064, 337.020281804232, 352.857125611608, 336.236228963702, 335.336972928383, 327.943662895326, 323.525850054147, 333.659273438615, 333.94710548556, 338.2866179976, 353.476901398808, 340.972638062504, 357.062222846075, 363.746934584745, 309.957454250339, 348.037567445899, 353.787681485775, 332.287170263575, 374.776789024263, 343.390811870672, 355.520694309313, 312.123849283368, 350.782871221347, 335.86405537502, 317.465406058343, 346.443663962115, 331.125071504652, 372.517868527968, 365.179401752985, 324.604227270016, 336.982766367718, 355.598786616514, 332.718117030965, 325.127374107567, 343.888709781676, 362.239346510252, 345.585773548571, 326.265723156026, 332.583039643833, 345.227867033496, 366.674221694012, 349.995447936872, 339.565211803116, 375.52995146002, 331.737872795212, 340.804594265666, 345.737541187861, 340.698881669727, 354.456491926187, 354.88655468796, 333.852982687751, 336.636393238696, 351.795580611309, 373.955707511341, 334.559912037139, 341.74961692533, 357.74115695265, 334.869248860456, 337.750045342347, 332.143857730289, 341.595808371534, 347.973394272523, 349.413009369215, 301.413861880396, 347.45522380398, 334.574517204599, 280.686604381137, 333.748237079473, 358.3936272325, 331.972818697197, 372.594538134007, 357.084164024739, 326.733715152415, 332.560509722378, 370.913195242009, 331.763344116288, 333.919451152363, 367.679632356792, 354.099771824789, 310.665144383603, 354.136128777915, 320.008970169779, 351.880633642602, 323.056891287706, 339.44949628507, 339.949072991751, 338.963334968879, 349.555909187037, 388.023869379448, 338.519454137303, 349.59982061461, 354.250331653592, 346.248119031519, 347.640812647504, 314.189157379209, 335.643710864081, 346.698128488537, 324.401502342053, 342.988085367424, 326.914671094324, 350.169528935074, 351.321900249291, 324.438041447556, 347.64161660718, 357.771226085687, 359.517341166666, 348.466072009279, 349.634953566673, 341.334226375809, 338.447059161961, 360.654553118058, 340.495911362116, 383.204525843874, 327.868470689195, 356.557071938471, 343.065700332566, 320.048002318762, 318.367969151317, 358.177885018604, 346.397241372804, 370.427702653925, 321.900931264057, 325.082816321364, 345.672786430985, 333.117101460569, 347.570163526294, 330.14324353209, 331.576375070362, 333.837312548829, 308.518698698427, 340.806461957716, 362.899935677025, 342.31051680093, 350.299884662095, 354.106621112619, 337.13600834829, 353.719792256527, 355.362555154199, 328.948214041114, 347.588336900831, 352.830752602877, 353.036275471575, 330.247308874777, 331.278462841794, 357.129778979218, 377.015239326612, 337.382610605362, 350.344379897627, 327.172903470009, 320.486232947601, 372.20040705531, 342.512631097393, 345.96291760779, 357.7965842588, 342.841516456005, 351.226674153114, 352.412116180193, 388.959234632543, 308.238414811521, 344.729477987031, 352.223866232137, 341.280035240863, 321.457771458063, 346.187009101959, 321.058903496934, 305.145005233393, 366.097903678136, 336.949539121308, 329.103767450574, 334.337399046522, 341.090776191116, 365.398704242322, 359.596794501393, 318.898877202967, 356.358113054311, 334.694258047987, 346.041630306216, 335.811421050027, 358.235757119533, 328.760253452458, 336.63272732627, 327.376100449249, 333.235525919578, 346.72893910285, 355.098188158605, 343.888136251026, 331.866580724733, 321.344252076667, 357.023870864473, 368.05333064606, 337.208492835341, 330.708054671367, 341.145165812112, 321.733322353755, 353.572975032704, 327.506404732396, 365.349582727801, 338.199694819155, 364.92757205294, 337.358520561199, 329.49351701139, 361.408889151292, 349.453419500686, 327.426189528557, 339.076135035997, 368.170273999129, 359.661794114424, 369.87166153976, 337.281824955553, 325.93376078043, 345.103044767107, 340.556501906375, 340.679132260687, 326.024387067069, 336.801435944529, 382.621825305736, 354.804471263261, 358.40765189748, 366.610463459849, 381.109495845485, 344.041190521051, 372.419753329975, 372.866303479734, 315.005018191535, 323.05041693709, 335.927085565667, 331.855494265973, 343.208470177523, 354.001199976313, 319.345867068319, 338.86747389736, 360.90657728037, 336.21537649642, 343.930708131042, 340.480376543093, 353.276712287846, 359.633612374977, 332.136996371411, 358.24506111936, 328.031874090787, 325.05745086881, 347.620282210066, 348.757827426622, 300.805691486147, 353.376442996297, 330.495259844791, 337.648023531373, 348.429034516465, 334.698792776219, 346.588186314888, 345.558134169549, 356.016254936426, 311.893126795645, 337.020809402257, 353.217823905919, 313.670425701951, 364.0598539586, 341.234022716245, 358.581466699044, 358.690765102429, 355.444170938199, 342.93714590756, 338.98041255836, 328.303339573133, 317.68594724055, 337.86958704795, 365.975379408145, 345.358474556207, 375.319032512899, 344.970632908014, 340.446360986239, 349.807999309462, 364.565731806293, 325.221902003044, 370.339891791935, 379.816492028597, 379.609113493327, 367.303101030967, 349.374191354665, 343.435857134563, 308.524927455895, 358.243493775758, 369.721216736451, 377.973529591733, 350.478815617487, 364.315746442716, 363.011747043369, 355.580351270033, 368.266238904014, 328.710138476826, 335.356906896404, 337.179550107575, 342.877646434364, 330.777630230822, 357.86192427926, 359.678610684694, 329.331411435774, 331.581824864637, 316.153926665124, 351.427959779772, 343.810848954059, 344.457304858195, 329.985548858141, 335.199501936606, 366.918191119886, 340.510908085084, 344.979961986248, 365.791220126085, 358.991686617362, 363.610806127389, 323.998191495982, 377.727615921037, 346.390659058933, 343.858199014012, 370.055507777742, 363.234126305583, 365.304882774046, 345.222347756757, 347.412698092027, 345.12578498492, 333.170402553075, 319.503071246105, 344.948868693026, 340.833683412143, 333.974535990155, 335.702262126256, 326.851544293174, 363.839691040759, 348.428485028574, 335.489546762171, 360.240087868156, 351.987001871442, 372.526958398302, 331.606964809895, 326.046537310239, 340.568094291853, 346.405656585174, 350.336580021403, 325.323274627497, 339.679281730736, 356.561898322302, 354.157153218586, 378.982456781741, 337.289298183488, 360.476744861728, 352.979998794571, 347.889911393531, 374.604092994756, 357.928440173078, 383.271079573652, 309.641884061012, 320.331616429543, 350.003769730926, 343.503500771681, 328.17593319082, 346.359933844733, 337.963255455081, 338.86578228983, 329.847651469554, 309.854022578418, 354.813719285984, 368.992587578378, 317.537023611788, 374.057633045393, 329.332474317584, 351.95963086681, 342.704687379247, 346.577169233559, 338.819623880452, 315.725439136392, 351.810984223753, 348.912216212468, 338.541298140279, 344.85826553823, 325.013608379173, 337.021030044639, 343.988685847619, 350.171550639931, 344.816595223854, 342.728272980088, 366.977361987048, 333.888953161663, 311.581229243474, 352.377513273453, 359.374576632732, 351.662308076105, 354.36225190916, 355.064519616203, 346.177994381336, 339.113005421365, 342.635095265465, 333.497398971517, 360.908918576279, 328.215446657025, 339.298325728831, 353.700119548745, 343.710001736545, 352.600942425475, 316.487331775198, 331.193412141265, 330.666425075742, 353.302854439919, 361.438648247455, 370.198422547351, 344.124234252717, 349.822902855893, 333.062265181232, 346.860514118324, 334.901815856438, 339.366916176001, 354.456327721018, 354.392860763502, 359.923355605836, 335.457431255455, 357.03890306927, 345.497302251027, 324.666356965743, 339.586561606045, 323.402411907639, 341.145049191832, 339.977239383346, 380.214506355994, 373.98535370422, 333.379481716304, 350.909719198409, 338.819754859518, 322.269977684453, 335.282947439221, 340.490931365452, 342.460313530002, 325.450845057876, 368.478150227565, 358.80415084596, 342.645434407736, 330.481386502109, 328.838821255418, 334.071466563513, 337.482674293786, 367.017164315461, 351.686505334374, 332.227918697777, 320.192802452391, 340.355983631191, 330.998686749351, 318.011226057139, 327.987766375557, 324.586056456859, 338.19452614972, 353.41654961394, 343.230702094274, 393.651260804723, 356.19952193339, 387.927543463768, 325.15884469418, 361.845098176543, 348.7137098193, 318.47507132467, 338.289107049368, 334.129967747808, 363.182397290242, 365.107448881406, 311.113604787465, 338.879942625197, 366.446787259007, 339.077550735095, 335.482087481206, 323.649887600994, 347.836644284584, 350.024709001976, 332.270446327544, 363.354021931396, 340.028643159823, 351.829117487677, 350.488039931993, 350.58377456538, 358.316650099487, 350.414597573169, 353.833234104078, 361.389050223538, 358.988803450862, 336.423937324435, 346.81958430668, 333.042038238612, 359.514811577734, 342.649217930181, 343.374424062136, 315.579450953212, 347.874088858796, 347.895020971479, 313.673138120032, 357.896083555383, 345.913608857335, 352.506628219066, 343.015448390356, 344.467711631914, 336.280311956767, 352.361532221138, 347.993800372215, 351.164956602908, 345.492671060748, 350.730848613447, 314.766431281993, 349.221406322204, 371.359887698017, 326.477229991651, 367.724685854873, 362.701860115844, 340.900459711001, 338.638541974257, 358.68073439946, 347.211933445905, 356.788462097902, 314.381179883003, 343.720000233643, 339.324723273198, 383.795820775957, 315.756671755429, 347.606152069009, 373.802572882088, 327.387199242446, 310.591584943513, 339.995324317635, 348.403411247808, 343.493367931016, 330.182436956559, 328.091615980832, 355.60159509398, 339.036297095205, 322.917708299676, 340.794125258943, 372.377993552128, 342.856594779618, 377.446699753251, 366.981176279036, 327.676124740684, 377.365462177158, 372.669695433093, 335.456926710575, 359.838419932001, 367.187208526561, 368.765609492552, 348.208882961752, 346.245744558395, 319.270244052225, 321.92231240519, 350.98159520423, 309.549533537203, 311.84968273782, 306.784122155821, 354.767238574123, 304.532462715966, 357.074006362199, 326.95901546596, 363.049661541124, 332.517932294062, 373.857061745413, 375.632541254746, 346.724076292473, 333.901382442686, 364.826394726541, 356.588649791106, 339.131296471029, 349.047146956163, 351.44329552125, 340.34651452582, 330.737286615356, 335.617842134546, 336.380716712587, 333.920568460737, 356.04989534615, 354.434746493487, 327.056613203896, 347.685560019117, 332.544293921109, 353.824751925239, 363.304312173297, 351.553115952106, 331.311206669225, 324.425751358526, 353.702618852974, 327.25589727603, 332.478436740318, 339.35661253499, 355.741672261009, 340.874593464163, 320.633860225667, 350.263934569646, 341.901330656218, 305.942321834266, 329.473366687683, 359.94088258109, 320.521747570965, 377.528280857711, 346.486549516689, 318.159880870624, 324.018893996057, 343.742281974407, 300.33405682164, 334.223660462147, 330.98441945058, 347.724738741337, 317.126782301686, 342.567301756164, 347.576105809812, 347.386580408956, 332.253779236237, 339.341978246022, 369.956839958119, 332.697088350793, 346.494703415025, 352.433492781352, 342.699382921998, 370.357601075095, 324.856793372711, 359.551886640131, 355.626728409588, 337.304591297843, 354.594438623566, 340.70332437409, 350.589819260119, 342.506548013882, 358.667869190979, 345.87184573333, 360.039044998833, 333.737884404071, 348.695640946899, 366.420290840836, 332.719502469378, 331.682092617176, 348.587531632808, 331.331591496137, 365.21487909261, 366.209390005935, 363.441204471882, 356.404080198057, 363.503676146303, 317.177514239529, 354.535555297831, 329.543914806821, 341.502964441405, 343.220534239589, 318.814385560258, 337.995722412183, 315.936519965867, 346.501788459592, 362.561912150991, 354.801915065192, 360.986885373003, 327.754456583572, 345.943165912386, 328.185783885754, 355.947260602712, 384.221134733778, 341.152548278547, 356.321112436054, 307.680525101403, 355.399077034465, 339.257930473599, 339.821349445072, 371.233533604447, 353.36604339366, 361.169988426199, 338.3050572554, 319.684745688566, 374.469470450498, 327.699492839826, 350.596458392436, 327.900188022482, 341.636079225747, 352.968060303569, 362.722391818203, 361.319559686711, 346.881046461438, 318.861669032612, 357.574964213809, 343.799232203116, 334.133292927669, 333.219402065984, 347.063859494025, 350.733878146481, 333.105283284215, 361.849563666934, 352.49718028222, 359.956155715826, 342.680362212171, 309.57469878256, 335.192884391688, 352.973922392521, 362.486776680718, 327.149932124523, 339.56453638546, 350.521441304289, 333.883938283784, 305.687029699815, 330.831435616884, 359.074367694221, 365.322283327587, 325.780757693766, 327.1175675994, 336.679095321409, 321.799774802093, 343.159854675379, 348.310163884783, 326.143688753282, 345.103062614034, 341.480789578711, 332.540556157223, 353.1188341958, 378.237542449427, 370.107362417251, 346.913837443714, 354.729220242588, 332.847951171961, 361.668480526428, 348.482896673728, 395.254127048883, 334.475544176901, 371.734343160962, 342.084998314462, 340.596968295532, 368.798152789428, 340.382523153426, 342.269639374783, 333.732798801976, 337.72428672913, 350.075977572424, 326.992890765937, 323.354170119792, 336.112446472316, 323.289643859366, 337.511366400175, 332.024681251687, 362.028146793291, 343.962846322133, 358.597848732135, 365.181865326831, 350.695754985496, 383.953888953862, 340.868171394043, 335.845888425401, 321.735683522235, 355.404924822346, 350.929016987734, 333.016567506558, 344.17176860555, 346.083607310166, 346.338530793262, 325.71070795819, 337.416660335525, 312.77011085314, 329.401863519949, 314.706258049695, 343.185983195937, 348.148095057289, 333.7080318334, 388.373681397597, 328.946160235907, 338.074193425594, 362.040305177079, 355.05483076958, 328.471712910707, 339.932088112584, 327.179246425042, 338.063446105062, 380.166744102129, 366.973158020132, 320.150448512556, 342.593984342491, 323.345092506562, 339.152015961748, 350.408727692067, 329.644799243629, 350.362787992001, 341.173880700626, 324.214084565792, 323.33845386144, 341.566037330934, 375.737633538159, 343.971228027722, 346.531559548026, 386.357615292362, 354.548204098181, 324.272674276895, 351.743878751194, 312.280285214834, 331.548129913732, 311.391578339209, 313.263770226372, 350.47942729123, 354.687291138703, 358.3700264815, 332.220776906473, 331.908606482109, 350.937252474119, 332.265032374717, 343.315602371933, 351.358612278666, 329.852160814188, 336.395026029474, 351.140819938563, 374.254338647283, 347.202703372144, 339.900102510936, 334.692190928697, 324.155466805613, 337.072131508718, 336.113941452955, 325.495302804502, 362.248380304452, 328.447841122293, 365.454813887418, 298.096894468642, 355.132485075516, 359.975034203197, 305.371254267128, 342.207953307873, 356.872726050642, 343.755382303931, 355.646175573834, 332.567784407276, 373.239086304277, 341.125652848181, 342.991300207893, 345.842897561412, 324.965416150545, 326.874226383463, 375.265471950112, 360.373934659781, 382.802836605275, 365.693643159111, 347.738001106006, 374.838732645721, 351.719819808243, 326.915868992695, 326.896898874431, 330.05475771834, 360.13104389375, 345.150471522192, 362.407875329617, 327.821035849701, 350.079472786527, 356.232294567328, 360.079617260713, 359.252363420548, 348.066805497138, 345.28612243785, 354.253201597287, 350.666635339532, 336.59203565478, 357.747491651222, 339.100613892648, 363.158998187276, 344.088094414187, 368.780931448616, 364.956711820488, 343.557713491233, 325.640188125779, 324.743303832116, 325.945170423061, 344.736861491975, 331.269166811905, 335.695538575136, 351.246501889111, 346.188485518726, 327.72602500113, 358.249170022169, 306.816474212577, 330.481470260713, 341.154454552028, 337.970747027528, 339.968278987047, 344.854847482263, 355.729721938684, 364.63024774137, 335.75322925041, 348.488860171717, 332.663187190856, 380.273815114921, 354.91641228665, 338.065639246405, 333.355192619605, 321.245238981968, 335.65866353798, 329.647325749363, 358.449158118979, 353.163703487691, 357.917489877505, 336.18549723409, 336.559890227611, 334.635728049303, 314.037861826922, 360.060673500442, 318.122513005708, 362.467633860467, 328.897470716808, 328.217858235521, 352.840479828733, 326.759765171234, 393.963086101356, 340.11088158762, 333.990054735394, 365.343811447748, 353.319264149101, 341.175699140693, 353.081117936133, 388.749881206423, 341.638331624259, 372.322800993448, 322.495124305841, 337.74919833525, 356.527561787966, 369.648470331895, 380.532728669866, 347.63205479529, 347.315226324227, 357.925355663777, 341.008079415404, 356.624211791275, 344.533802674537, 350.936742597076, 328.532699602739, 354.345031453312, 332.509517522939, 348.815236982111, 356.917896167291, 329.477321404962, 348.234555448054, 335.949279134055, 343.071189370648, 355.657637839746, 360.011482058391, 326.468223355467, 359.318602165362, 328.725183876693, 328.648654569259, 352.389520279321, 344.203266419254, 335.294750290903, 370.28413983154, 354.822211789108, 350.188848875701, 362.154830558626, 330.837039599104, 338.239000539115, 323.958740835758, 358.292345461023, 336.590680570159, 367.014123049151, 311.815330670113, 348.065506560817, 337.072582328589, 297.781880590376, 331.417500639163, 364.786028988306, 317.239315846679, 330.309460187868, 334.514594021162, 359.001197153722, 360.384438479283, 345.287297695651, 361.787804136997, 346.928310499667, 347.326915039192, 330.841834341728, 340.548368895106, 339.026885620938, 356.919038391213, 327.562714213208, 346.174158060367, 352.196146697436, 369.870503825636, 340.214347799597, 352.636308494302, 311.571700514221, 349.868121852191, 351.149687238861, 364.280628016595, 320.398961449483, 311.771013814543, 346.952734609363, 343.39219649978, 364.883575063559, 368.679622783998, 338.362661432987, 323.11259530778, 358.879647890049, 321.49768222533, 374.526777100269, 342.099430493244, 354.386191194402, 331.00272422179, 332.995059138716, 339.724260171037, 382.596505658159, 357.827038432226, 373.04214755144, 346.601785768533, 346.829468715662, 320.966016114608, 354.256948030149, 311.0122622514, 341.094064988369, 349.741255469201, 327.847292155155, 366.265268770642, 348.802663408399, 346.165109686586, 340.837083905321, 333.158567716244, 348.1874107455, 321.849002086144, 332.584697299916, 367.85676987204, 325.74842277639, 341.883546522983, 352.479898174458, 326.719383993331, 341.616109169462, 369.343146779429, 322.24720619334, 344.733847877405, 342.971062875617, 355.070560644434, 324.324494932238, 336.861080275037, 378.831209702968, 329.177057855579, 349.448192339005, 328.773827254216, 340.760432014182, 346.410197822582, 325.505838517965, 374.508686734343, 345.384407538923, 319.463974428767, 347.23970261955, 315.161115709445, 359.464683055529, 370.779041102661, 356.211656427442, 328.107860204607, 342.368492947359, 368.747757497231, 362.210489908647, 322.208570657487, 341.651082047375, 321.916573208892, 337.265165658666, 331.312625736948, 341.55746169232, 343.694501650295, 329.149386302367, 322.912472693207, 359.039403527754, 336.431899328878, 361.710758508654, 341.950260305813, 317.979740224787, 343.429414175888, 341.209936173119, 342.120780827793, 365.395674847591, 358.947178785624, 332.704783306955, 335.685043085006, 317.430311506035, 359.715585100371, 356.598946836953, 318.904084122218, 313.618126702624, 355.390751397881, 338.170040429313, 324.18664406324, 354.307526395998, 340.536269245384, 364.321235302474, 342.610452300928, 352.728989483223, 331.766597250127, 313.337206496986, 411.495596911294, 333.615885499505, 363.073984666264, 380.166932326573, 349.416872295749, 332.962827711785, 350.625443664419, 314.54915766971, 346.369316999813, 333.755373439812, 355.89199424771, 326.18547952398, 348.94833752947, 349.602869101429, 348.088734808705, 349.829776562786, 354.735308668117, 333.438043637569, 349.799153865233, 332.604869749756, 357.961635888222, 347.325788668865, 341.470880178334, 356.466302085206, 330.45504492696, 331.920546912604, 330.504955116687, 356.656803598352, 368.061541813197, 385.904062551681, 349.600016683304, 356.551763504882, 339.772802543439, 340.82774608219, 370.945946869415, 346.843179446807, 344.617391271125, 347.22444378608, 327.186532371232, 366.19256059368, 330.22653045801, 353.990357135645, 316.898563196291, 308.123134561995, 349.027185961284, 319.508911486581, 342.594868148904, 352.463278161058, 342.126474780529, 364.06631045834, 349.831976757035, 329.480288128174, 338.748220508292, 320.86264950166, 353.739641578554, 333.004215193251, 366.030885748581, 310.794381269343, 336.297979345644, 351.886156019373, 336.20380176478, 342.096524691814, 361.034535057071, 354.609118454776, 367.455319464315, 319.374330045633, 362.386392787775, 347.345446118804, 318.780127524305, 363.78848279517, 320.932738158595, 366.661377500172, 366.392347029048, 328.693046956904, 356.468402888091, 326.703237606747, 336.634342477976, 381.850124775094, 348.178597507703, 344.667382560793, 332.397201217717, 364.283071145346, 336.883570935001, 338.357227307799, 299.850517111418, 318.758067274194, 345.652789710953, 355.033136762748, 362.297940969588, 333.226319685938, 334.400563447906, 366.406868871696, 317.580189545122, 348.772797028404, 355.476566161748, 348.763421028673, 324.965134130635, 379.895423376803, 325.383312810589, 354.709384368128, 334.781462520513, 348.274346405357, 323.681413869242, 357.010827076651, 327.504975381183, 339.641167512848, 344.174105771944, 354.630809764953, 336.306914945643, 344.975415678888, 350.334927578482, 327.711517007331, 338.514273527798, 365.150230064435, 322.605039915892, 323.889102054073, 358.598885033269, 362.712112501165, 310.418018637981, 327.496416341691, 344.046348358349, 357.662085297669, 340.330595839899, 380.104210946913, 366.564047502063, 353.349636190781, 329.507592453251, 354.2274886181, 359.616819846029, 347.052788676569, 371.71709155273, 325.633239344753, 323.850451844652, 330.405704954617, 382.295027509222, 328.215610680281, 345.390441299086, 328.307038837927, 346.905702614416, 347.202872038244, 344.160875183717, 375.80095415909, 345.567924011818, 358.9819000617, 341.982475952954, 370.000723653515, 360.205354904354, 326.880821347149, 334.116459910755, 327.366556708958, 315.393730141794, 338.825817157718, 320.525117123896, 340.37732076228, 377.70391916085, 336.452971897941, 346.581615398768, 338.625263259881, 365.537736674412, 328.380059221377, 353.170346466745, 325.510987433209, 365.292891113324, 331.015846758076, 338.105446667889, 341.524092443635, 334.97094715581, 326.621004734265, 359.205778861925, 358.3672951157, 357.373260019837, 342.949187225192, 339.240760772191, 364.498004530035, 341.997574770619, 349.443925553454, 337.351411670037, 354.225897723481, 351.376778400648, 347.069529804032, 363.462049237363, 331.381090135142, 324.805716801889, 330.229673774175, 337.849169981037, 362.129835730971, 337.12327812586, 365.588820639101, 321.076708520064, 317.641673571228, 343.004914946704, 327.618924669487, 315.485848463499, 325.300353627392, 319.44339342055, 352.382807511061, 328.421704314051, 358.357410190402, 347.687496711568, 371.194058307165, 349.920647859268, 343.035553867192, 336.18962566548, 345.434913022372, 346.532395928297, 324.849912937109, 353.941523840733, 339.367656331519, 372.415133199606, 337.905607108677, 365.232438775018, 314.636601781132, 348.06330054115, 334.973249991108, 334.950668465427, 339.004335780871, 320.787082733554, 315.938351380068, 359.524130346032, 375.354351774516, 350.526652577246, 324.883765772264, 347.223189162027, 333.132819927281, 359.929550998975, 328.763417598755, 350.511230813191, 333.89792741064, 341.172558567433, 310.373702785208, 356.314326888927, 343.895326427131, 337.912940241878, 329.23497825891, 336.024542514575, 327.128264952191, 347.623330578625, 323.584445903235, 320.221196343308, 356.235407881404, 322.977118468821, 377.825440806548, 339.181904526978, 352.313987165078, 354.094874211208, 373.672713526953, 346.248547350356, 315.637764809348, 313.207245357773, 313.143601587409, 324.272969428944, 323.594820346815, 321.617641823838, 301.016905144681, 359.604482443592, 335.874065938835, 339.067467768896, 349.842296885752, 353.048400584677, 345.26226163284, 324.56639629216, 342.615478609573, 342.924889727068, 355.555310788233, 337.015577154853, 354.714159246169, 338.105939692207, 352.637995030959, 366.245892152561, 359.896736925801, 351.164546359665, 349.544178718966, 360.632818989579, 302.489250281346, 341.74775802753, 312.670769175046, 370.41010341122, 337.664262892608, 321.853731659885, 357.755126105294, 316.285065729996, 323.818371057892, 331.972988484318, 349.463451427374, 337.1330130462, 352.842374866078, 367.148617443076, 356.700546103744, 329.459479835482, 339.176247930653, 364.256066781515, 334.30812477168, 354.521236317616, 365.915447699582, 318.813584405229, 341.470946411696, 357.569442272695, 326.731266749678, 316.678626199061, 348.823530028572, 363.465052490326, 339.968164745113, 357.188784317929, 338.8964152244, 385.441354416957, 363.489221926576, 334.68052349157, 342.200656267845, 350.330341850579, 329.909330076766, 347.770654551764, 334.160273050977, 317.335652969584, 344.086050059188, 336.092261331807, 324.39226312742, 332.472735125602, 341.616733615228, 331.008875247412, 339.348870768277, 330.908842247724, 327.310190928101, 347.785346728076, 345.334790576106, 355.014040220361, 324.973050627856, 329.041071433547, 304.377619758225, 376.363108940319, 345.95195480332, 310.956631698686, 357.777640813429, 355.979063595833, 340.107817688333, 332.694665321041, 358.163231956081, 353.581540592633, 313.182186174726, 340.286942143986, 325.776575634049, 339.492487918123, 347.985541695791, 362.31615341403, 363.153954322717, 363.411199012066, 341.207067285609, 340.899695816376, 361.397550681026, 323.661251283087, 328.58725483159, 358.841926343986, 355.537847861651, 367.979665555749, 341.595485090017, 338.390890306648, 351.249719492748, 319.238659658086, 317.727333577398, 362.427117984623, 368.669808568186, 313.878153546128, 312.950113185881, 343.125706167304, 334.55051389997, 372.083002288806, 331.133136597463, 350.985796274387, 338.65527476993, 309.935108679071, 339.630298586526, 348.624350004229, 337.037573468333, 331.084382349898, 335.398201119803, 339.693857713305, 325.215298947803, 354.672972340646, 340.374794772429, 336.902338330515, 364.910467231139, 337.612629561218, 333.607070355401, 326.771767965996, 330.216438362379, 379.52843830941, 324.322692827747, 275.861905215146, 337.784385016552, 330.725963733721, 342.091261565679, 327.616138415558, 343.46247579465, 361.900072055334, 338.928632077817, 323.554419885888, 342.782380286143, 318.073435467636, 351.835431514691, 354.950298389775, 340.057290207664, 365.367285212239, 327.23034336345, 327.795548677497, 338.530050807783, 339.962501536519, 358.548840515164, 355.421380081815, 339.8728517025, 362.837285907838, 342.278773719965, 350.918035133751, 342.814507500432, 357.032589890216, 346.814111415759, 327.251064093687, 360.957297143429, 330.535147077308, 371.205005455283, 320.92408841883, 324.99825478746, 320.466572486343, 354.492471331013, 311.977350369699, 345.053999482063, 322.000221373086, 340.275164878099, 358.376486909928, 360.579550809758, 349.740998592887, 321.005058750347, 360.663954225419, 361.247596717419, 344.565866091929, 344.361536389337, 368.086054046722, 325.280684009371, 324.374360848882, 356.933659464083, 327.439863644604, 359.236777446111, 323.099685638494, 334.158067852462, 333.149437499513, 377.298551515928, 356.458790901935, 361.810645518405, 339.442848214171, 325.7776712985, 329.660717567643, 322.251575562404, 328.73449478995, 358.035254658336, 364.057069725394, 363.686256660733, 374.489149854626, 351.547763928855, 343.743374069871, 345.649131256138, 331.860624038525, 334.254331882548, 342.550258343374, 378.379009805458, 366.338751574067, 325.091707571136, 341.042831388909, 331.042910323313, 343.531513546881, 367.573005433937, 339.391970026397, 350.225772296907, 339.818214203697, 332.258436151543, 350.849956582687, 372.869683283115, 379.826947652507, 340.895811612572, 323.695556446497, 342.75501607845, 318.94547712901, 343.613316001105, 349.225445274765, 358.351201468507, 364.751985916152, 337.0855819526, 353.537399733976, 358.569542804548, 317.513481379175, 349.992017216176, 350.884944838355, 306.661516929896, 357.609998399477, 336.108193873389, 338.119000293609, 346.550401471826, 325.175681007201, 337.082239925054, 353.026752730092, 305.129026855414, 353.865738505651, 319.318970572513, 362.748362976718, 331.870563307061, 326.777874838826, 340.213144800771, 324.950964614531, 341.384069237713, 340.546417385322, 368.56840831754, 338.886150563975, 346.54673844657, 343.671719790243, 355.322499391966, 348.33074827615, 341.422541462707, 324.128918922075, 368.979979140066, 377.030765982605, 316.148028412044, 353.005827734994, 375.230337010862, 322.198223830492, 371.899715740464, 329.544675968589, 358.324856047898, 326.25175706375, 327.154735297872, 373.417393014753, 318.391595196444, 356.696694270864, 301.911417911129, 326.190198346929, 346.173541008119, 335.231196625627, 373.367140045213, 359.42346162369, 331.714371429138, 358.895622129088, 336.362164719745, 373.136045611496, 349.513895937849, 334.635373398396, 325.313235825248, 331.413396783211, 358.444110199796, 332.391576777612, 344.084073951004, 338.126299050534, 343.902484830328, 345.054110433894, 364.913526980601, 341.435092892008, 339.715071542477, 354.415242078615, 340.532436797641, 331.756925571361, 352.269249151637, 332.515962445511, 355.113223691958, 368.446156145999, 314.991677574993, 339.235849224786, 340.568162488915, 357.420184295377, 362.841211157985, 337.461285511577, 334.184157357941, 360.756489154148, 352.776915822964, 338.222576102786, 341.387518330706, 356.858148869619, 353.441086663095, 354.154656003715, 344.521285880217, 330.018540521864, 360.590782691073, 322.601286388902, 333.019737830448, 350.558335803425, 332.215107479691, 337.550146030236, 344.021834750652, 351.049223625029, 363.569888003807, 320.987025527917, 343.7152434327, 348.931612253713, 320.558453425723, 323.97473918013, 339.887818443848, 332.301223941406, 349.362076049429, 355.34074096138, 356.609738743485, 382.38624249522, 344.403447785012, 352.336202501992, 362.83538482117, 340.910976841541, 348.238730626821, 346.204353404534, 334.772820163608, 359.878905621875, 349.345858568016, 343.58127929235, 354.124056495049, 312.403055793157, 367.225884286909, 339.641989017731, 348.307915373563, 338.838128888934, 317.736004522755, 340.975986260988, 353.568159271994, 345.699232560623, 343.225141906429, 331.661939825261, 327.132174359434, 334.018000820844, 335.271425382289, 375.728532310234, 371.593762172298, 327.926106825403, 337.637117060252, 373.965989805087, 313.954821927333, 362.76839147139, 338.086664054464, 327.670570445713, 345.780871552595, 379.601048649359, 338.328502524137, 335.807296110624, 354.879421557004, 345.451265040092, 339.713574981116, 375.515224733763, 337.604267723042, 342.998615309483, 319.005422254175, 333.679468655273, 322.898056876957, 342.880572859769, 349.63519963686, 337.02098669286, 366.591447553829, 372.492162732644, 329.057913949418, 320.587857455871, 328.306626655165, 359.323683940707, 354.86324621445, 341.916399346449, 337.297896625712, 335.898884200587, 353.990447290411, 352.937796706441, 352.722895990994, 345.627681026681, 382.247204775269, 350.034278891122, 348.706218755311, 335.22232882681, 336.345742597431, 331.75834625209, 352.741060026619, 350.24216064352, 356.203871391313, 347.808820706602, 305.263092359047, 336.76932191175, 356.551771786121, 346.762731615064, 368.802951065496, 341.398416421358, 339.927800004264, 363.107231690148, 340.686356677613, 329.398867421422, 344.575055747214, 357.787802616732, 359.427715025733, 349.952501997345, 354.793708479626, 308.942290816451, 337.800289866586, 341.476157527802, 337.617198444261, 349.513839300222, 335.938263154515, 333.539257027632, 343.242336701283, 323.491641187513, 351.554365066315, 341.321759389198, 330.418614036916, 342.698726115296, 361.483255227946, 357.914397426529, 358.434518626219, 344.51664910916, 298.613532690113, 323.12361080203, 313.592548864447, 354.513652595328, 339.977686100459, 343.317147525559, 364.003065706009, 335.996541668638, 356.061091415288, 351.267365018688, 381.999305476919, 346.218271944, 334.383396971689, 351.529739994551, 374.097371028374, 334.697709110258, 354.52449161229, 301.42290514474, 339.727389296093, 343.927315922408, 334.193633103229, 367.68237500131, 321.517934751663, 351.618937121799, 354.581966150587, 335.381383967669, 349.52876942175, 331.738770847549, 343.142152319935, 342.026313855435, 339.961838204858, 344.971803924545, 328.446564874931, 331.751300231114, 341.385880537089, 335.892912494827, 380.045089661474, 326.911205549633, 323.392620895711, 331.44975399569, 344.870039021281, 325.822772138973, 330.47229494229, 340.001416546678, 365.772537799079, 367.723124717908, 338.003138883525, 333.861952341531, 365.411654389039, 352.732448626688, 337.194145056447, 338.949662299427, 341.242617840823, 333.070856159472, 336.496821075762, 364.258481393654, 314.337841753798, 348.065524683082, 345.386521600179, 350.731161596528, 307.912201247526, 340.447145029421, 351.132019976179, 363.429341728298, 315.748917439775, 357.788050393603, 336.798005096497, 350.097606275817, 348.98732302, 331.826278918833, 350.259809644203, 339.170825986839, 305.127542664508, 370.854081107928, 348.273677240277, 356.827688916428, 324.826244951865, 359.462118870721, 332.216885255542, 346.930879326685, 368.010180874262, 363.680139130232, 344.441314790399, 330.754893502634, 344.435970163727, 316.999941541358, 360.691254939773, 352.927113540992, 341.320893709848, 325.71439153894, 351.943663275063, 310.634572778197, 346.235719506088, 325.762993849468, 363.448164368707, 330.070545067676, 360.640591685827, 350.318527325511, 335.241133165942, 346.276163445184, 330.0354712142, 333.58485852708, 367.070276015842, 351.790860762296, 347.376077835858, 339.509004940581, 319.81921391814, 347.714026184958, 353.673074610911, 336.476619949521, 351.473860520801, 345.635420190794, 338.043140007585, 369.229965836105, 358.075881586047, 366.257438812882, 307.752452525005, 348.435605070493, 366.113564941981, 338.539995819033, 324.078576784661, 349.938856169378, 388.692897827011, 319.176888257274, 335.667633358377, 345.147897764748, 291.733809562545, 354.846903113523, 338.799249312467, 317.955618844835, 325.926467325963, 371.82604781221, 349.851678866337, 350.380902451732, 333.75279230385, 362.502762724067, 339.489798250117, 343.562868616454, 334.105129033761, 328.173395226277, 353.529195439697, 329.75153065794, 300.347175560807, 362.980428380365, 330.205012979621, 360.219030215472, 337.807275523667, 339.218058529486, 326.747178323667, 337.887499362108, 341.762759120252, 362.517933688901, 356.301395103323, 362.336689215285, 349.414118669248, 362.957459576209, 338.872251059279, 360.538425556626, 328.485901280809, 353.206062418177, 353.504825599251, 342.974334708491, 343.023028151783, 361.670927493387, 333.296016471158, 366.02605500482, 357.930712928071, 352.60662533824, 299.291070204205, 366.150084261755, 327.355363968847, 341.503752723385, 368.901016467076, 345.336162150637, 337.180919210988, 346.171858393148, 326.330394222019, 350.377037668254, 362.481728149383, 346.539621131283, 340.430849095391, 333.102821840866, 337.082704683007, 361.869701296193, 341.092566491592, 344.004054361481, 311.088652303199, 347.415267526134, 319.187619293711, 378.773041673885, 325.210871660155, 328.909575631438, 352.583907085373, 362.352221455421, 342.456528383029, 340.025472487701, 336.394026172376, 343.961437366564, 363.946058529721, 320.350395713661, 328.404390196355, 336.00412347575, 360.658896182211, 345.539806395474, 381.266650112171, 359.521849279949, 352.734968376329, 349.781673170099, 361.310022784581, 361.145960340462, 300.519696087942, 338.863587674382, 340.12670041549, 360.08839099449, 354.62470172408, 360.164754377419, 332.347923395797, 358.447564958171, 347.301632327112, 352.360202573901, 343.187946536033, 368.510006162967, 361.33239986855, 320.756167747299, 376.97007434946, 337.417306197726, 338.472802229178, 347.986136038697, 353.482303462167, 305.294125030305, 359.346346153829, 332.39828370198, 352.51976572833, 360.313351457212, 344.967348866542, 356.484840132738, 345.852255265698, 338.941027506296, 328.9890729809, 344.731770757601, 340.220954927662, 348.021697064124, 348.308271577908, 335.332964441948, 334.026769124366, 352.324707888891, 345.669838403767, 318.044434387954, 347.419467454869, 369.525590549523, 329.380859184293, 347.530351855499, 374.99768263732, 328.506933038284, 326.67466446385, 342.557451962596, 341.541314574068, 340.148866391728, 322.249701959519, 340.218772080763, 311.061934902603, 365.227823452151, 341.001609769335, 317.976957142877, 315.278503902001, 324.727929312782, 355.452805525049, 339.826100607378, 357.27207413624, 352.834083138462, 314.889710708452, 356.731335611597, 354.224036155883, 344.442738004891, 322.338977959102, 334.187519474479, 333.124536191177, 374.169473188321, 337.973798043346, 333.474999517158, 356.828314237747, 344.56734908764, 337.147534436679, 353.679485834472, 328.621506255176, 346.083651016955, 340.058604302072, 333.082991619785, 371.478945053754, 341.911784487304, 364.359353584907, 351.003477975709, 335.167010172404, 327.013058910992, 352.121135628243, 363.211630367409, 348.907532181171, 353.252739344749, 332.520934721774, 347.637439796974, 358.257865802158, 330.212224236605, 351.093506578114, 362.622853897414, 344.764104306479, 349.033548436684, 344.308868488977, 352.793495818052, 360.54049471715, 351.542728497759, 354.302755191634, 354.760676742704, 336.91056901202, 332.180143318208, 329.111474094364, 366.141851516782, 380.292061278275, 354.688971257152, 347.474866248716, 390.7324597735, 350.834284309013, 335.186547112638, 332.817440519244, 348.061640111722, 341.818736338496, 351.78602258097, 334.17017117648, 342.725985219434, 349.782702387476, 369.743170902809, 340.923144385899, 338.282642642182, 369.611058112317, 364.312048719423, 333.509557215685, 375.612967079807, 339.412699075481, 354.41042404563, 347.036127217349, 336.718803537979, 347.462768177531, 373.82129829245, 321.841369810592, 369.360674366739, 359.748741764772, 326.931707134867, 347.771924434624, 334.907042345135, 364.767322879339, 326.653011895461, 350.903693803935, 361.486986205249, 355.040464044399, 373.691268006333, 354.061272451247, 328.337126794908, 348.096626888194, 357.41699957988, 329.963837260317, 346.772690813149, 362.417854853605, 326.36276470982, 348.9121921363, 370.623585548381, 332.72484283814, 324.27038768494, 354.705575557116, 333.128343750629, 303.39507054059, 343.130294833964, 367.979062595925, 344.982941713829, 328.43871040652, 338.737057181651, 355.138775035746, 344.482090531411, 371.161869340659, 336.914520198442, 381.234407091913, 346.222272231088, 355.505943152237, 388.428466927195, 348.208016335647, 364.027798258892, 367.716515058838, 347.570755181355, 352.16529185125, 350.117600979491, 331.471488596481, 329.411006073131, 349.278788989152, 335.065789937353, 340.910828140749, 347.477387712962, 358.955945478637, 360.664356441192, 342.00465387733, 343.699009675088, 320.740681774951, 345.844270676823, 306.844870803293, 348.903556008315, 345.696039062972, 343.296032148945, 362.097741865112, 331.369648687617, 313.596255120545, 332.398030065217, 298.117304310957, 357.59857918135, 348.483818485901, 346.825398296297, 328.878081206222, 364.429260833678, 361.295741515173, 338.440373235723, 329.078289413595, 392.018184626096, 352.296903331922, 345.357940363082, 333.957093637584, 344.595107424013, 354.411347713431, 340.614314409323, 335.329751202539, 362.65355202491, 349.272877201689, 344.829516138325, 336.085093737543, 315.927568837163, 339.897537849096, 352.09548201938, 354.9262942449, 328.770550538528, 331.641163296308, 322.894687875333, 314.317847077446, 351.951780445999, 342.951751171665, 328.805498306185, 315.900829998376, 368.423519612901, 296.217332579963, 351.003157811315, 345.600733249751, 333.37457012216, 358.278370783381, 401.833218835257, 346.910812095947, 341.772176158106, 338.06285636426, 328.327098327652, 350.794129062041, 339.091456194874, 333.756912811765, 329.064318635264, 353.777471024233, 353.411342545514, 346.537850912896, 364.594229481911, 337.601689569395, 324.403848041653, 367.044823195115, 367.667014037477, 348.575899291865, 307.846227905, 350.768926056559, 330.153074688841, 323.681796148147, 333.021086190853, 323.610401335438, 344.168785102339, 338.44670651303, 353.196743545544, 344.651757956417, 345.801281095719, 378.913122058184, 338.503578961248, 341.291815046524, 317.017801244086, 338.34552697902, 345.100829009703, 333.232211738658, 333.999722510589, 336.175217707436, 338.404696417231, 337.762144642557, 346.923779517258, 336.50725956195, 348.81152742748, 349.959506849898, 323.384778273379, 333.86476774174, 341.83619706166, 347.068568291969, 344.963128805415, 351.782921943749, 335.666955827615, 350.100288428303, 350.961254491188, 358.96182888589, 324.843839466111, 324.604057838765, 365.041159422072, 341.014388684489, 356.61658866002, 345.80057853599, 326.100463833913, 369.607801498368, 340.220671668217, 337.120278464405, 324.74137341863, 326.942777321554, 351.729013895637, 339.896021385243, 342.209781115724, 345.643106939787, 364.697625838014, 348.107769590088, 336.326290389085, 354.970518680871, 348.933453424494, 351.508292759684, 355.195320340864, 366.729571126663, 336.922239686934, 335.362007384515, 344.701284686509, 350.665461884939, 347.287985254347, 342.585071776677, 357.828162944695, 339.909960066226, 366.522609501916, 342.005641091511, 328.420247579095, 320.40472617679, 355.863303283406, 316.796970821992, 314.965240919043, 319.099061820897, 333.738397544926, 341.06731136242, 316.834910169331, 331.337490838804, 351.57798404784, 327.48532770649, 338.691990049629, 319.695640389565, 325.626632676677, 340.455080693047, 331.8977621829],[128.774476613655, 127.922882123254, 127.383970658477, 131.744489293386, 127.490005613684, 127.771914459717, 133.080871726548, 132.395586231625, 128.993057422008, 135.631208306854, 132.798792783702, 133.256601514424, 133.050742081799, 124.732247397398, 127.41645238916, 127.168241965806, 130.580207303413, 132.58347312674, 134.329600947903, 131.313138350596, 131.033079540265, 133.888692159422, 125.030745006159, 137.104085335281, 135.513148744194, 132.016326730369, 125.677364641542, 131.613743873587, 134.387132026619, 127.507241782829, 128.54612648806, 125.856688854222, 126.110736570128, 130.342865113487, 128.022963383976, 134.9814675397, 128.11768164474, 132.914042250241, 131.376389673372, 133.823352406548, 125.714447768604, 134.150270921456, 129.559711333662, 132.888615627053, 130.297900234331, 136.165297806252, 128.611604625658, 129.439161787113, 131.053593490163, 133.308407501198, 134.366636702767, 131.015994204196, 132.822371504031, 130.001586680674, 132.045216968478, 135.247443124542, 130.74888451845, 127.895039913829, 129.551325674005, 132.55717771707, 130.263665758185, 128.262405005232, 129.548897321828, 135.817104401274, 124.801140361371, 132.688788099, 132.893258852832, 130.649112634442, 135.673215033113, 130.005055351659, 131.525471705244, 130.840801037488, 131.969329661313, 127.935090208225, 132.273616941982, 129.585069687843, 126.517381249024, 127.268480937383, 134.702394403952, 134.891893792315, 131.293847985934, 131.507146101644, 133.304992697067, 132.483346854521, 131.532731249181, 130.222048861645, 129.693376558216, 133.166576166093, 130.75448149828, 128.507812509014, 134.460838013497, 130.899818468953, 129.018760106421, 128.889066143649, 129.013363957153, 133.552443338381, 132.319280322792, 128.9645174597, 130.804339328472, 133.675573873344, 126.722350649801, 128.98179398294, 132.731774083388, 131.011050649176, 129.347733930216, 131.253133372682, 128.947287355099, 129.721411906162, 133.212613545242, 137.016529744829, 127.771670275863, 126.997012220541, 132.825601228252, 133.077995908914, 136.436380059246, 129.061198536408, 133.765780491243, 133.623292357365, 128.485962854485, 137.462703891331, 134.754228059177, 128.312071771646, 135.039585081549, 133.319313452837, 127.927546206325, 129.613917709664, 125.808420884467, 128.435672797203, 133.511218198278, 128.807540624491, 129.743080934808, 128.885931364553, 130.674568593658, 130.898410125525, 129.767806245869, 134.385851722171, 135.238214517676, 130.523608531522, 134.949316458234, 124.130541255111, 135.649905328817, 131.003816289362, 128.997426983061, 124.352503375086, 129.072954911483, 133.122922475191, 130.03914243601, 127.542074813831, 124.434530278325, 133.771226662986, 127.747533583899, 128.293735255222, 126.626873844046, 131.197054676516, 127.641934367096, 132.535488052038, 132.25561728857, 128.332921342145, 133.990192449774, 134.661913095028, 131.46589897538, 130.196790338079, 140.360687962639, 137.56867992507, 131.505920926387, 133.681454674442, 133.262931693679, 128.603021052446, 131.236253190514, 128.717027609484, 133.377489312928, 131.960550115518, 124.300666657445, 131.485125694474, 132.179360429816, 132.15476232512, 130.055055346181, 130.842685392841, 130.905083063782, 121.186504297895, 132.273854471559, 129.386527083742, 130.833927549616, 134.562547337671, 127.462194210737, 134.159345475897, 131.435453107185, 125.277907840389, 134.017706781544, 129.669443025153, 132.716678484856, 130.957982026285, 131.21597065387, 133.181271797335, 132.913634388948, 132.333981891559, 133.289857306224, 128.138531003064, 129.08118088999, 129.338597748307, 128.757979926746, 126.951374347901, 133.478919373247, 131.86750761659, 135.340367968944, 133.099960365027, 133.83197096232, 137.582933587422, 130.231770802682, 135.031230879306, 131.670911679816, 126.916884260835, 133.764009898125, 135.248191991311, 128.792244386495, 134.935342072244, 128.732969014516, 131.237208317135, 129.371765871507, 127.606825100872, 123.66016156232, 131.16180391385, 130.058479206688, 131.889939692146, 128.234647463392, 131.367903283606, 129.742456203179, 135.116776836718, 132.492977014082, 133.491955003814, 132.071969288551, 130.578510954985, 135.333772438107, 135.43326279234, 128.69035346646, 130.006232991081, 133.84554514945, 131.083987883171, 138.575759640883, 132.205483090897, 126.601928836208, 136.117652040069, 130.373596640878, 134.333608779354, 129.73923819752, 130.981492770678, 130.730320869701, 130.444105718505, 129.102806003728, 131.482297459041, 133.105393761552, 131.041967461931, 127.824531837241, 131.355801696456, 128.856548381014, 130.650214141672, 131.050117895032, 127.95880408597, 134.460481589705, 134.845219844504, 130.504048557963, 128.809632020635, 133.982766959917, 127.786847785505, 130.14935972493, 131.618138758115, 128.532471659464, 135.530367440876, 131.118181876128, 128.283713350371, 131.563873524119, 130.166323104088, 128.988043824848, 132.589655415094, 130.871991688704, 128.675066188084, 130.036588281211, 136.741662146067, 134.98082682164, 128.809307973336, 131.142721657373, 127.431957825156, 130.15599081747, 127.722389665387, 132.258927602413, 129.414173075106, 124.92637823223, 135.56952020561, 131.243062820783, 132.739092251987, 131.432647521782, 125.581542107492, 130.621016609656, 130.953747691872, 135.660054202619, 139.058520365858, 131.733331395298, 129.547605781894, 130.481867592965, 130.798327745025, 131.155867422178, 127.714478202121, 129.793851306164, 134.294228808162, 129.685755339262, 130.222732285631, 126.897227761546, 128.443017322485, 130.257020726894, 133.604524149977, 131.622824248097, 133.523347135571, 134.339053480596, 136.078645527969, 130.197137145004, 128.858927775704, 128.468388703079, 126.570376635068, 128.87298027884, 129.228222846874, 130.09438900157, 135.609228328227, 129.104971071849, 128.767138496472, 130.220915542928, 133.430513045787, 128.339410972921, 138.293554503294, 129.797913866234, 133.725097098446, 133.401412902429, 130.36939833692, 126.742674658222, 135.648908060061, 134.407286250453, 133.132985469428, 133.852526390937, 132.058501850117, 129.716092952675, 128.780844919152, 134.794451893508, 130.03087387408, 130.645283644952, 131.506586739689, 128.416264254551, 132.118902330041, 132.599837402167, 130.702413931982, 127.212599374746, 132.716050608487, 126.925964224045, 133.745273059213, 130.520864378331, 123.477541514984, 133.942627245374, 129.74801335009, 130.686185557893, 130.724045244114, 132.08889168745, 125.199901160455, 129.373650086875, 131.180340744226, 130.287090826338, 128.108702365451, 135.099130397103, 133.782903278552, 132.511743547077, 131.185665061768, 126.404911857492, 126.286430878292, 130.072792220029, 134.245125701542, 133.114419562191, 131.161610311854, 132.013305311203, 131.782629343442, 130.248986315868, 130.284233034929, 132.485959175048, 132.567519494758, 134.270976760608, 132.157414145256, 126.590718324389, 134.11067961185, 131.758028142389, 133.097734049669, 130.231276673751, 131.040679457235, 130.58441762899, 125.851682734242, 129.101904772231, 134.866781542797, 130.578196791842, 130.912281126927, 132.359124382768, 131.514668046198, 133.52771694406, 134.599686346649, 134.195689393874, 131.929028346909, 129.965073995162, 129.77312671867, 134.402307104989, 134.393999381525, 135.55292644833, 132.782621982209, 131.364595123972, 127.501317720891, 131.830988340106, 131.166739985244, 131.987230603601, 132.586531770194, 134.294034198453, 128.032586139096, 132.476243771019, 122.68149628631, 130.612380645512, 127.094556686987, 135.209904123312, 133.654572913649, 129.99626937443, 127.265004262388, 131.570334642463, 130.459126144976, 132.822869025813, 136.154304170118, 131.781654708013, 130.54828951998, 130.487065464206, 132.260082193024, 134.149477610067, 132.663879716104, 132.264694662004, 132.852116601078, 132.908835148375, 130.182750515543, 133.960459808919, 129.937042589024, 131.247494649998, 126.119800199334, 130.954969150206, 127.027930965746, 130.742280396984, 129.05687310662, 133.48753237987, 132.30913059152, 133.705481130094, 131.252467855369, 131.47687002033, 139.638742121686, 132.537640154049, 126.910248433217, 129.610899668563, 130.873961784844, 132.468769501932, 131.661802232728, 125.184110000954, 127.414077853208, 135.857228216842, 131.631328243738, 132.880813072117, 129.677134035676, 135.099664852128, 133.953180230472, 133.129532949335, 129.85307575945, 133.978965850393, 131.958106876893, 131.458999235537, 134.289008637767, 130.226357151915, 134.160395431738, 125.19466783922, 131.424834599592, 124.3045898762, 134.742037045621, 128.451953377655, 132.649413566482, 135.329426018287, 130.707715988972, 127.820202133431, 134.181338062799, 127.063926546406, 132.085418388732, 132.905810607558, 131.206583921362, 131.224447815058, 132.662089540706, 131.824277257535, 130.462330165541, 127.115186996871, 127.153426189047, 132.305727654009, 131.211201635314, 131.324090523629, 131.321993112988, 129.102617994995, 126.998663931426, 133.019880231593, 126.239580522469, 129.714925500414, 136.239615582984, 132.743745460898, 123.949021295357, 128.90930299514, 132.962325081246, 135.090423628407, 131.417920595887, 128.32817340478, 131.703318611002, 126.83287187664, 132.292636931354, 124.789343953176, 129.88972835332, 133.700547340837, 128.172756917253, 129.346269741335, 139.947667502077, 131.530421008641, 133.160355013564, 130.647587931737, 130.749979013817, 126.576616926101, 135.149283612994, 131.105697967306, 133.183612481321, 131.843916740288, 130.338996888621, 126.316658465184, 129.822642930301, 134.035166023218, 127.4249602602, 124.796190864301, 134.811479189925, 134.951509243776, 135.673228184952, 131.226479536275, 133.263182416943, 131.351780163027, 135.602979072133, 133.085466706954, 131.131103832135, 133.679738643555, 128.582080440037, 134.982314007166, 134.911616581919, 137.216699681029, 130.915911936787, 133.263487575086, 133.491956559499, 130.9332053465, 128.157834872308, 132.126379904006, 125.598753286281, 132.378206687163, 126.831255828615, 136.405730873878, 131.329078830583, 133.557212717071, 130.518534494593, 132.295215458764, 127.487098398654, 133.898732713823, 132.733332237595, 130.836296264115, 129.925235979711, 130.862081112598, 128.999512380329, 128.197950160896, 131.293054406764, 130.946350964049, 136.849246321348, 129.394755798184, 134.145718077288, 135.707755507465, 130.257456360049, 129.758913857463, 131.024070987852, 131.046551118616, 129.801035722589, 127.630668015869, 125.838812543431, 135.097939257288, 126.865592983856, 129.820419764224, 128.396293251763, 136.519261250379, 132.096348813532, 132.595854779114, 130.28801155659, 132.231903873199, 131.319465466371, 133.192198933255, 131.392601092636, 134.946131956344, 129.26939895988, 129.08258098154, 132.605400379753, 129.884093879079, 133.358888769359, 132.409289092104, 134.351858415042, 124.266255564765, 133.485146644614, 133.541992786258, 128.4568791302, 134.673726247216, 132.541731454254, 131.485931987591, 129.424930193726, 133.152567678621, 132.920150449187, 132.344157137998, 133.795474787622, 129.265109784131, 127.678884176371, 130.825609201138, 128.975498369777, 128.87841418676, 136.351655881135, 131.314869827025, 129.156530224934, 133.827447434654, 134.292244370735, 133.243795511498, 133.228815960164, 128.935503766634, 129.510987813085, 132.805858445502, 126.833466366539, 128.358005968489, 132.538787430563, 132.022911115932, 132.456747130343, 130.745332863864, 130.843717652558, 134.960311814082, 130.224831317256, 136.585439555082, 128.85418027774, 127.532286630238, 134.497287466364, 123.908218008448, 127.224359921042, 131.570040417176, 134.949100533984, 132.186403465573, 132.401432310276, 125.780079074465, 131.888636639917, 135.61183210269, 131.041907733347, 131.244968161085, 131.797436318023, 126.113204591984, 133.643937335457, 126.800777477064, 132.395968844139, 134.046215239391, 126.257362454146, 133.637864402918, 135.023718740815, 132.2893286362, 132.402956797217, 130.219776664471, 130.170379099409, 132.124167994171, 125.534154084114, 128.198277943718, 136.532554053888, 133.919739143085, 127.785026191519, 133.393811262258, 128.004111335863, 129.176884479463, 129.613950331985, 128.141060238637, 130.097853680215, 132.326077445464, 130.314120325659, 130.464760269779, 133.196385457425, 131.001371639462, 133.39931704352, 132.510370980663, 134.547182857799, 133.655851157588, 126.503345261527, 128.659075806706, 130.783167522771, 136.613269356703, 130.57308373939, 131.425427461482, 132.787385533856, 127.261231474687, 135.207935693746, 134.043304929926, 130.316804394929, 134.426977599323, 131.419014295299, 130.535331112323, 130.831958917024, 134.27171916427, 124.21034520971, 132.337196078616, 130.155451061759, 133.203442703551, 130.903678122465, 126.233218868426, 133.409659296662, 132.881697246688, 123.602857697215, 127.936287111114, 124.973498797515, 131.479606850831, 134.363797234954, 131.514088238739, 127.280126340361, 127.332875976534, 130.495109605454, 127.997016382016, 132.29416996073, 129.734647261137, 130.260753101281, 134.125785663954, 132.622149327954, 131.209191517849, 127.409718655604, 131.327305398838, 130.047977991084, 129.076887588787, 128.7374299792, 129.793385376182, 126.248608213532, 133.832812748688, 132.046407606492, 132.556725197946, 127.18976219778, 128.171471716449, 134.243256994552, 124.043960894877, 128.246063635706, 130.075566428662, 130.481829187809, 130.526504807662, 126.384075952448, 128.159591246262, 129.759871106688, 127.943823462302, 134.601702327109, 129.754121207256, 131.681367561185, 132.425598409556, 131.311272217213, 132.101511692466, 130.351318340671, 132.509042030183, 128.905515423499, 131.052974789484, 130.68515164479, 133.555135460317, 127.131144539182, 133.425927958699, 128.005092199192, 130.132435720073, 128.915534820456, 127.121831419429, 131.022569323678, 130.701099634539, 132.99904766629, 127.668158958418, 130.890187379475, 134.90397093661, 128.958161719037, 132.030363746275, 132.430676828922, 131.11687926901, 131.770246993549, 131.398654692748, 126.648486052562, 133.206467694825, 126.284512407432, 130.584814419296, 133.225749792115, 127.774456621613, 125.901956179328, 128.174702215733, 131.250706089873, 130.08637606859, 131.641152747979, 131.501087240329, 128.379376220127, 131.736340071285, 131.082928430274, 135.342902107337, 128.526178795851, 126.204592794298, 135.598286487307, 131.567442740578, 130.702032394698, 127.543941646205, 127.879324956733, 126.805191773694, 129.48089496145, 133.053685055134, 123.03377703105, 128.528322374785, 134.016158302954, 130.509621889825, 127.153268963553, 134.290161699402, 129.123856478391, 129.397368658978, 131.359546791006, 130.330778203125, 129.96360078738, 130.502220944885, 134.562284515101, 128.469653748951, 129.006695364777, 131.497006250672, 126.281684234647, 129.652612161526, 130.462322538593, 129.697978322261, 127.517708822844, 130.244640515534, 135.085633812467, 130.278746073823, 124.10988744258, 130.204108861283, 130.571429432438, 131.358628619398, 130.668458560978, 129.402967029799, 128.194976485796, 129.696195825523, 133.423956174517, 137.158009441241, 132.266485244617, 128.100608612941, 133.295704980931, 131.133505649012, 129.71895742637, 130.577526655118, 133.426205331535, 134.404933752007, 126.998957185963, 136.181409160997, 131.574526321589, 130.870375865358, 133.871759203293, 130.135192881345, 132.720618784825, 129.814723027642, 130.552269321592, 131.607611150473, 134.371903444761, 127.300988806308, 133.876663914341, 129.291195628, 130.392895076082, 126.097752041507, 133.500245540208, 127.937091426647, 133.321790021521, 125.356584718013, 131.963700851419, 129.860702326984, 137.217664470487, 128.447442600571, 126.571654907, 127.33052607257, 128.893691265361, 128.223661837445, 131.511728430877, 135.863436385382, 134.57031709876, 130.333792885775, 129.479294383655, 131.619715148737, 126.554485390047, 134.573073164426, 130.39480990024, 133.975254178258, 131.390151516947, 124.894518882418, 127.670825205756, 130.194422274458, 138.567155266604, 127.223317704878, 133.575897505869, 128.326283478685, 129.520980810036, 130.605986391684, 129.882803885746, 137.017743033313, 129.843894570687, 132.277344980087, 134.764696009184, 132.043363674975, 132.107731119448, 135.577740266944, 133.527548836265, 131.172630666097, 129.354417871428, 122.848121215472, 133.348559334408, 129.217567418604, 126.504783786826, 137.079424713769, 133.975305177928, 130.261243541676, 134.372004581292, 126.514599208226, 135.441057034967, 136.407063403192, 134.699544905787, 128.864950773073, 132.494944179654, 136.281724678252, 131.002879009521, 134.546638568081, 130.074369841152, 128.979505537729, 127.205846711822, 134.777354713632, 131.802843613669, 131.11766365574, 128.383991710382, 132.574003372246, 135.702684955026, 130.312463199785, 125.828565089582, 136.124179925902, 128.886905091518, 131.267620584689, 132.632929650227, 132.905365870119, 132.819976394805, 131.661215663628, 130.924581283226, 128.372443226883, 131.395810065983, 122.947897129536, 128.319773135482, 134.913903417354, 131.196417455713, 134.196734286463, 133.503323187265, 130.119110262085, 129.135016175352, 130.75485501689, 133.631176780517, 130.132263842226, 129.706608381326, 127.905581836492, 132.407566065083, 131.277759425104, 134.528839586165, 128.125040971501, 129.715972908937, 127.951370091043, 128.452198088245, 127.204724172854, 134.683818021398, 132.882300674756, 128.058536653549, 132.155299214477, 133.297692001038, 127.880663049415, 132.631715719679, 131.276650883179, 130.354410684318, 132.44693746974, 133.333190704739, 132.625453728435, 129.640694556322, 127.169294135053, 126.447565962784, 131.254117093535, 135.487150966968, 129.399176748469, 125.283410809649, 133.354073382576, 132.624671201027, 125.110490879763, 130.079868115331, 132.184852102368, 129.100161735042, 129.512850636605, 126.979451612935, 130.007348247307, 130.764339684103, 130.818575369167, 132.20518651388, 129.419099462122, 133.821739234168, 128.922053579423, 135.062169709501, 132.461350211416, 126.250458046513, 134.210373152766, 132.929362480325, 125.488188395546, 131.606162273991, 129.228412087425, 123.502989825944, 132.045687922763, 129.209880410627, 129.676792760149, 131.161312018758, 131.053748748003, 124.76030171503, 135.704744765244, 134.244436843063, 124.076867110997, 131.363216403538, 132.312438789482, 127.309858682063, 131.322467344025, 136.39511335498, 132.567358733111, 133.969506466479, 131.503451139235, 127.704654357491, 137.64075361725, 126.435017379567, 130.755863117682, 132.5783987034, 131.578905266755, 130.27183567126, 129.479134716456, 133.392559119969, 135.872866041767, 130.405944663825, 135.145861743477, 132.055932679378, 128.095678150508, 129.47851167454, 131.561501550968, 130.067383096654, 130.623402662321, 130.39056501934, 127.316545911683, 127.449095651276, 133.257353282468, 131.452205391511, 132.63243153168, 133.012732103323, 134.090332798069, 127.463439613595, 133.293594882173, 133.236929924441, 131.856976807384, 133.38985244154, 131.043661629165, 119.324963923985, 131.455612984395, 129.044692308734, 126.653955865428, 132.739783148835, 136.767705641861, 126.491282743513, 129.985749554011, 133.415929695671, 130.346902550114, 134.236388033945, 132.194743979181, 130.852602413711, 119.846704984454, 126.922400118937, 125.5697745905, 126.710876883056, 137.499605647994, 136.546901271299, 127.221431754089, 123.655055475349, 126.169797929202, 125.653190008507, 131.415046851489, 129.887944805559, 126.325915867557, 133.14408077617, 128.790760472086, 134.924246158885, 133.12735183157, 124.747090654034, 131.427222919334, 134.517931556212, 135.33917940031, 132.782080610962, 125.288886889993, 129.889394764797, 134.48002580738, 130.931511382824, 133.840988626069, 131.348974342563, 134.56639277753, 133.891613988734, 130.651956580051, 131.473305973543, 131.315612162314, 123.979952259508, 127.06921329511, 127.849689705111, 128.588993296135, 135.387301964902, 134.664910882113, 134.287618688642, 126.88273841335, 128.375469523298, 130.82528183078, 132.198233873101, 134.551914591198, 130.115585993436, 134.144553272266, 130.380217154377, 129.107678949943, 131.202582435137, 131.729700689029, 130.44291947568, 131.561626283279, 129.328349848554, 135.169409242341, 125.390648674637, 132.175515519922, 128.607337257521, 129.721727694665, 131.349910548777, 132.801562595593, 130.024271154277, 129.940815485374, 127.174553620224, 134.873977556907, 132.256581807581, 125.093419012974, 129.151529777847, 132.508275904107, 132.503180484424, 127.831228365308, 130.479096639124, 131.498162690229, 136.925968684454, 132.829723452314, 128.893478963793, 133.712331114107, 127.450161643284, 128.020135145314, 128.410588508381, 134.97149820126, 129.264471112572, 128.419768642669, 128.308714233946, 127.150592819043, 129.533097548813, 132.212637992764, 131.32953858071, 127.868328614075, 132.11460973287, 132.610676669211, 124.938561674321, 136.948037226521, 135.518724797001, 131.409053773962, 132.056309543756, 127.596882930024, 136.202702826056, 133.746431079891, 130.817768374389, 133.164208882157, 133.193055852206, 130.98740618526, 129.720751121189, 137.298446523425, 131.410408673545, 131.713122793635, 127.265293024751, 134.479608085755, 134.850713991111, 131.26579001193, 127.94987329711, 127.901129930145, 128.146793431444, 128.170604540498, 133.695237210408, 127.348430099196, 130.584021845794, 131.425395566499, 129.698634025198, 136.556226057897, 129.04464797164, 130.587604276373, 128.190224778926, 131.713046632928, 136.471383857394, 128.402224967217, 128.60782737807, 132.988970531891, 133.753677281091, 133.78970003565, 130.364918516997, 134.096832743021, 127.013367741897, 132.168923026508, 132.588860619538, 126.806132061437, 135.327186464191, 128.820554629351, 131.777057077971, 132.381426722268, 129.021563736599, 132.306076861181, 127.354228491667, 129.933435075768, 130.09431147496, 136.373974980949, 128.553349042712, 128.279541172437, 128.520538978373, 127.877591094547, 129.304935574357, 135.187939874295, 134.806033659232, 129.544829731332, 129.674956672177, 132.339556500633, 130.914248688009, 130.099106187942, 131.802942731145, 133.0513470033, 130.40417920577, 134.125880473125, 129.059049583304, 125.891103150663, 130.997181356058, 131.291020214312, 125.803338299465, 135.040837377274, 131.877575332065, 134.801583163012, 129.519014529498, 130.685573592773, 137.961934752981, 134.740065100017, 129.720258854545, 128.344156245134, 131.551809219632, 130.095208625955, 127.780457826047, 131.484762431847, 133.481471443095, 123.917072004664, 132.167421299193, 129.826360764214, 132.776403745875, 129.795411678168, 133.797367809882, 132.505410559786, 126.089539782081, 136.659040113671, 132.020689599051, 130.610089115964, 128.81705388769, 132.19180192166, 127.839029568864, 129.22970474982, 131.76293293438, 133.775059933849, 129.887844064432, 127.696425121765, 128.44112834163, 128.629630432601, 134.717491460218, 135.98457682326, 130.025380707002, 135.210775263355, 131.794473409153, 127.231546324269, 132.544072940048, 129.952163782187, 129.00659559617, 134.265928614709, 128.196750859351, 132.410632311794, 133.385337634081, 132.730128973488, 133.009434582902, 133.32778309918, 128.239094799012, 133.008047250807, 133.992605604394, 132.593798725163, 129.701911662106, 129.69592465324, 132.506972722618, 128.533805829082, 128.159329800412, 130.370687712967, 128.412988819461, 125.23093393409, 132.132656264723, 132.801421645716, 129.635354685595, 131.970847976196, 128.689164140808, 131.171165714371, 140.396415582691, 135.082251962461, 133.838627913264, 129.357790112853, 130.446640338974, 131.648745285437, 128.306320368918, 128.573761270371, 135.014150336145, 133.152682264374, 128.369370082146, 126.886653947948, 132.274533469015, 131.581116810512, 134.371503610718, 135.83741166075, 134.361078947725, 126.775885790861, 125.959415432598, 134.491293356199, 132.215057706133, 126.755234998737, 131.470128164394, 128.159652469363, 125.895553886278, 129.94868078291, 129.504585108249, 125.955851456427, 132.635530060858, 132.474205560813, 129.564542008914, 137.916427758179, 128.619155671214, 127.530168253349, 134.588257348637, 138.320251724244, 129.685313351168, 131.701686304539, 133.220680498931, 125.277257823493, 125.982022886337, 130.421802338792, 133.117974236828, 128.470231851294, 129.671435874719, 129.923236582878, 133.784551353653, 131.815363670895, 125.726929029913, 132.039375009053, 127.511343024747, 130.237803918436, 127.128372735618, 132.291567714858, 130.217687097414, 131.673536862598, 126.85530763147, 129.436690129325, 130.268566956244, 130.74807181686, 131.618293076655, 131.802297852286, 123.320554769787, 130.252432444404, 132.448326941416, 126.311308035088, 130.134147664147, 132.048440549843, 133.911921395167, 132.664337462972, 136.16099018348, 130.087242661975, 131.59691651656, 135.33825928966, 134.75209046885, 134.002850422464, 129.42720611972, 132.664325624501, 133.656641923394, 129.449450263159, 130.623804476166, 128.060449636133, 127.666815787502, 133.422810770457, 132.543132851549, 130.607106449603, 131.371742697197, 131.609330709214, 130.525452310783, 133.18528719236, 128.179118824167, 131.255005281803, 130.233411745266, 132.094470619815, 126.404999191262, 128.671081094367, 129.760995884311, 133.656519733082, 132.179852213321, 131.538289566034, 127.727852089096, 132.724370621839, 134.560177534156, 128.531207802812, 131.970378141766, 128.859448831212, 127.796477714301, 128.730658419078, 132.240158035408, 132.613668361002, 126.906948695121, 126.322542783089, 128.331526282013, 126.318649147708, 132.472716306567, 127.334565063452, 128.34319769986, 133.44739830483, 132.059786174952, 132.295071102934, 129.529066934913, 134.799693541178, 123.11334625753, 131.708792392515, 128.07942691239, 133.079645980459, 137.121987034898, 128.60927627113, 130.445866441557, 134.927439391115, 129.440030843117, 128.392119289436, 132.628149007293, 125.539878228121, 133.493439796445, 129.288180365472, 135.115893634921, 130.431286725895, 129.707266495752, 132.869409548808, 131.708180313129, 127.476376256763, 132.245795708878, 137.520095511668, 130.422575241611, 136.653893765809, 130.392061311201, 132.498752350833, 126.800474802379, 140.261705877864, 135.330635615453, 125.701105825345, 131.193174420708, 125.743932609397, 130.431834981338, 127.556930064453, 133.823338077937, 131.594619079487, 131.877384641791, 132.940688076955, 132.677111595048, 133.326893867081, 135.43459297995, 134.505362909668, 129.195058527815, 130.432963826268, 134.775402269283, 127.98197313935, 131.795580681682, 131.162113467133, 130.973145792718, 131.487070309824, 129.138251952484, 128.011496652206, 131.379613443659, 133.384085748021, 128.083012457066, 125.99406563647, 130.915264822581, 137.917041704413, 130.321055778602, 133.277656570365, 137.949307252605, 130.547586157258, 129.701812665826, 130.211604406972, 133.215171529769, 127.467867696224, 130.88787643886, 133.059032906061, 132.941407370702, 127.573723196174, 130.08402789591, 127.235806971594, 131.406296064379, 134.719788370728, 127.308527444391, 132.999674902296, 130.179882735024, 128.88254911894, 130.488894396197, 126.997418032662, 129.093984183358, 132.669635730244, 126.594428204345, 135.301137732934, 124.989128497798, 130.400857997185, 128.349851229323, 131.1141992558, 129.248060603269, 131.009434875413, 134.130149090294, 127.800614943821, 126.750454254772, 133.499424285086, 132.073430864159, 131.654755905109, 130.539057710407, 129.955554528882, 128.295708336021, 135.23210116711, 136.304224401635, 131.892025914131, 132.047390160327, 131.596712558336, 126.129232821845, 132.267988238996, 132.093981553576, 132.012676460512, 130.368272755161, 134.662241586437, 131.124687328727, 130.053573816539, 134.920448618053, 132.056184794223, 133.958307597633, 127.320220835513, 130.499027392517, 138.02572396555, 132.618850596412, 130.291477005285, 132.580256886212, 126.703563529199, 132.889090022199, 131.256539136096, 131.717493779456, 127.761845013089, 128.545993042705, 129.719124621439, 126.279788374136, 130.802125658249, 131.36176778172, 125.080128697714, 129.622693892873, 129.438709448748, 130.839017032111, 128.449740204391, 131.20593355995, 130.082524146322, 129.825531633798, 131.070936906907, 127.566984964622, 136.200621628747, 129.259294436615, 131.075971261349, 130.084551707383, 130.688507273809, 129.627377987779, 129.67384563255, 132.16709285777, 128.10779265234, 131.458064397626, 128.569200807739, 126.928865854365, 125.439414532704, 133.854054149539, 124.724004694309, 129.831228334354, 132.919891210047, 133.620640442803, 129.264232511033, 132.62749128159, 129.245163484618, 127.712708335894, 128.272922873541, 132.194219839926, 130.070085392054, 131.510323700392, 130.080331332321, 124.61059095401, 128.13511687649, 130.431456556626, 129.314181350862, 129.506350122068, 128.653201415155, 133.585611966599, 136.268597092628, 129.368457535458, 130.218440283232, 129.955913858379, 127.444058572876, 131.661179303242, 129.51149695886, 132.598587166938, 125.208969039016, 131.074420977636, 129.261083066586, 131.033003936498, 133.696039695134, 129.968363744494, 131.091109655582, 125.89443534117, 131.951990085937, 129.283848024308, 129.108833922484, 135.380234909054, 135.669684862558, 131.746173340044, 132.787471408798, 133.725483811695, 135.97737126968, 132.870855294627, 130.975166237709, 129.933500004751, 133.057983003187, 132.094837649815, 133.541166664142, 131.313673460819, 129.832251908873, 130.857660376318, 130.010852555353, 133.530916444859, 130.254643686729, 128.919413772904, 125.611096479752, 129.101380923226, 126.912579657886, 133.078921970993, 135.172353841567, 131.971670613578, 128.129861066366, 134.020526539509, 135.246331386831, 133.475066625285, 127.071004909292, 135.840533308568, 131.079141399457, 133.44151365028, 127.53079270715, 130.357866176484, 130.235683775453, 128.235180432361, 127.817074154051, 133.526099056329, 127.866675629354, 131.462367056024, 133.487540220438, 133.165263376768, 130.52753816819, 133.000673825193, 133.530411340114, 134.474568807503, 129.091365106381, 126.072075144972, 128.601339447645, 132.335662576604, 125.676174954981, 129.888025902882, 129.891931050843, 133.459013575031, 130.190604881792, 131.598579095583, 133.094696937465, 131.200619297458, 130.913986015405, 134.422275947607, 129.745221846938, 127.122879415265, 134.430149276936, 132.014142129219, 128.959261062093, 130.898692893392, 132.294674000984, 130.932211104343, 130.679750634758, 130.320719653287, 129.812668228363, 137.102146008528, 132.723462441474, 131.648640857534, 135.955741024948, 132.071070751492, 137.137053296578, 134.007486260185, 128.154627537002, 129.832148910055, 130.419556924597, 129.832467188673, 129.552929321721, 128.352673955273, 133.084550784182, 128.920790309744, 132.133374682431, 136.968558606306, 135.775199019497, 131.271988966635, 131.508950245383, 134.021060478831, 131.296790353723, 131.365884299825, 133.80378349177, 128.845919181581, 130.638004103163, 129.635670217916, 130.905412165667, 133.975633409407, 128.696991558531, 127.227338615948, 127.541357585109, 129.265912284778, 132.187724567444, 129.616459440417, 129.872593375132, 135.128079061378, 131.81321904793, 126.995500146629, 131.074651842763, 131.760048553294, 132.301655770498, 129.034634530158, 128.027515359245, 131.282004646158, 132.215494972168, 130.659583408179, 130.762572592665, 134.86117597201, 129.654285804284, 128.354137249356, 131.649570243745, 133.01935852679, 124.937039939223, 130.894276565534, 136.198717646639, 132.271331999706, 130.443921071541, 133.179810308167, 126.918668640242, 133.548758829106, 128.05328378246, 127.770227941022, 128.79280935252, 130.152941251161, 130.213230220268, 130.348309336199, 129.025029249941, 130.119020350607, 129.449280784438, 128.021620006299, 125.117293612453, 125.235903075173, 131.545265645437, 128.589927937878, 130.001105100252, 135.492706975762, 128.221325714645, 130.757861585967, 129.786667972454, 132.65112842972, 132.169803297538, 134.901044341279, 129.299167392237, 134.611238288217, 135.180529093896, 130.113046572297, 126.651500277531, 129.908316840959, 130.582011780366, 135.484520344142, 136.338465849396, 132.052312081148, 130.094726566531, 128.877489581983, 129.670778369027, 133.258980039958, 130.241756841822, 134.484835732911, 132.80359204952, 132.997036998011, 130.469231359092, 124.608746586824, 129.555861745413, 134.340836636328, 130.948467630413, 131.826444371561, 132.526387691147, 134.304482819501, 130.887574788614, 133.706165342311, 131.382353176444, 135.395413385407, 134.353809206404, 130.090235793967, 134.334673499102, 135.665443051705, 133.871380749323, 132.410770307935, 132.240348495881, 131.543105408571, 130.315298715884, 127.646560044256, 134.563012878, 133.531214595455, 131.404839863696, 125.045573798357, 134.468868833679, 124.514442309647, 130.045319598154, 134.040150092005, 131.537364721693, 133.770403416085, 131.381505456546, 133.538107519263, 133.472896089838, 131.974468386894, 125.472561358787, 131.352228246354, 131.9535083145, 131.295144919608, 128.273558590947, 135.212069020552, 128.111032923208, 131.794322932012, 134.07439436663, 127.59229504272, 130.186207555691, 128.549576953463, 136.520816879026, 126.571398512717, 129.261038108085, 126.332351098105, 129.481990834939, 129.978548662617, 127.916090707661, 131.487392767554, 129.13363403692, 134.029942210656, 135.375450808265, 131.10543276702, 130.948999201044, 130.413218421616, 131.376304859862, 133.559135726407, 134.036605002423, 129.911889354601, 134.596686166336, 130.553918969402, 131.25057126327, 132.592612741308, 135.907799012463, 131.48152822169, 132.113694691225, 133.418385959737, 133.42277630877, 133.783140380602, 135.474630018523, 132.101204185443, 130.736196706929, 133.80156921345, 136.250400929455, 134.299705523253, 130.157712099126, 128.704571231829, 125.977994027705, 134.747324529292, 124.642843753714, 129.131659509459, 130.414621367769, 130.868901087009, 129.185580682798, 130.772013489543, 131.478224893683, 134.332395148774, 134.498937115165, 137.401021186082, 133.243352285095, 131.82726579012, 132.828000544271, 133.610451841762, 133.736798405219, 131.157587233317, 132.265290144366, 132.166286338563, 131.321044479548, 129.725301003291, 131.768828680427, 130.000644160891, 128.122744280045, 129.135537127977, 129.682764915265, 126.762341262589, 129.46904521715, 135.895286958205, 131.481889937974, 130.488400186909, 133.591656340789, 125.639347977173, 131.416200907227, 130.505724414429, 132.05931401046, 129.101066179563, 132.294891987002, 131.705214238837, 132.763533612696, 131.186487308089, 127.941712659437, 134.578843521135, 128.412445645079, 130.275366006946, 128.433297932493, 130.893403470052, 133.731636193915, 131.279700524331, 128.102633617887, 130.331737115972, 132.801664414719, 134.30698721387, 131.798028209937, 134.097634859642, 131.910490958777, 130.942467017516, 132.704623324955, 133.529902255887, 132.260394971757, 128.741601990573, 132.02240823067, 134.129206055637, 125.869540309583, 128.771438245853, 133.984587104312, 126.782451659104, 134.596705178832, 131.779194912952, 129.022218485196, 129.78867481985, 126.605532631605, 128.950862262768, 128.098901953833, 132.270700874108, 128.425067895468, 133.650611349492, 131.023447496876, 130.809825752144, 136.120951548246, 135.136445585041, 127.744950392673, 131.544533331207, 140.102153351893, 133.680264496321, 134.48718490261, 135.829074059318, 128.914191386974, 130.551785022416, 135.793047764833, 126.364920256625, 125.517123796532, 133.900562302491, 131.868307135962, 126.268999021517, 126.589732547451, 133.011502416799, 132.785460174499, 133.491526175916, 133.960408208045, 132.683130586497, 132.59309957941, 128.012858879743, 133.837535483177, 126.259044914101, 133.057647332981, 127.55671677463, 130.357056339978, 132.379715470821, 135.249082015278, 131.942520594216, 134.046242701506, 138.4988561621, 131.427303259808, 128.508144497862, 131.366662403841, 127.687298010788, 130.844683242538, 132.047992595284, 128.392290757039, 131.846011374636, 133.379476379682, 122.564376809868, 127.291617389059, 130.420973870771, 131.857623887832, 128.706910926897, 129.54179596564, 134.992512617509, 129.895641907185, 130.991965027166, 135.568893241674, 138.384302774859, 135.279596892058, 133.210593865801, 134.154256470776, 130.650433741908, 128.288911431376, 120.933717109473, 134.620250325002, 130.212527422248, 129.339523349807, 132.661665837539, 136.012052544481, 130.128215007689, 131.194333561239, 134.153300719461, 133.367999578726, 134.153532833406, 129.978294147387, 129.245859420549, 130.825313856177, 130.066712469078, 127.010270058113, 122.446052635662, 131.675028164376, 129.219286623677, 133.148554393048, 134.388354584163, 129.219072203205, 121.932187249662, 134.520355579582, 130.435671305743, 133.164867649327, 132.02185395283, 128.176924809725, 130.856351337592, 131.814247487629, 129.574726534728, 131.785600240272, 131.894414314784, 131.813420180783, 134.617887571714, 129.835706140363, 131.108240639566, 132.897547764651, 136.490722929895, 130.434062081647, 131.948899259908, 131.434064834697, 134.636084544137, 132.810051435559, 130.985610385418, 131.70072809926, 134.296737651049, 131.716385726439, 131.736233411394, 130.133063631612, 132.197722533654, 132.458343129211, 127.745493589147, 127.133274567727, 134.706692431952, 131.576275510293, 130.20371540901, 130.377917198621, 128.263675776561, 135.066174548439, 130.753992552746, 132.479290954905, 128.482869306907, 133.731726794599, 135.465158917502, 135.627028322145, 134.576725373978, 136.268913850967, 132.394167868426, 133.47338085438, 132.317213391765, 129.600638431676, 132.060224890969, 129.663917092463, 132.088241943732, 131.065212591384, 130.153737599552, 126.238829350288, 128.817289789087, 131.997948376607, 132.754203036786, 128.241336359007, 130.595965663918, 130.418181760232, 123.845451810277, 129.66832982812, 127.555127915328, 130.711924067956, 129.535825258779, 135.745474980588, 134.684558865438, 126.130785668957, 131.052065153811, 129.130667743406, 128.669247586672, 134.325889910849, 134.496336618064, 131.79014250852, 130.579449979568, 124.958183213289, 131.740442840885, 132.867946440964, 132.031704403474, 129.025478618358, 134.72030998815, 126.776110422717, 131.707066712125, 132.107027353044, 130.282508262418, 132.224006572139, 126.26883711628, 130.578462942738, 132.26220035152, 131.580455429459, 130.082388208123, 131.844861121661, 138.535263999271, 132.667246548191, 131.509876620699, 133.541667362292, 133.206411633502, 131.122229389322, 132.904868035641, 127.275857337431, 131.31120993292, 133.121475544097, 133.933279576443, 127.230950634915, 127.360172609007, 131.97547076459, 129.444975829709, 131.984308929695, 128.237169151456, 132.682324660444, 132.831319583913, 133.613673750347, 131.515303591949, 129.775804624266, 125.22075888074, 133.17953536646, 125.800535583356, 135.203587188637, 131.627615648255, 127.503108502154, 132.678319052677, 132.716110015168, 130.854879225578, 126.455283258684, 132.715606017639, 127.14787699043, 133.436989566205, 138.693928824803, 130.140640178693, 126.093634400025, 133.815541290704, 132.579693400855, 131.272095507929, 135.01478770806, 133.140678520669, 131.745189337975, 130.53664022765, 129.598049570133, 131.021753691537, 131.022408996345, 138.321955701397, 134.712461514678, 130.599038376615, 129.465639423606, 130.635319528637, 134.817606397008, 128.967154978806, 132.80530509433, 129.767267456492, 133.868352095399, 135.390350795493, 130.161267326309, 128.531358525541, 131.726765341809, 131.368626773708, 130.076953307051, 131.450386582364, 127.830837477201, 126.958744925975, 133.439194109005, 134.496984476058, 131.773058104999, 134.603400132166, 131.351574278628, 129.682848341855, 130.263252786775, 133.450918420377, 134.678893821083, 136.938741725735, 126.488043300533, 127.153511117793, 131.258370258476, 127.253082885789, 124.700014977612, 132.61969029785, 132.115965758587, 129.186098608148, 134.94317043914, 128.879399550557, 133.056913210377, 127.661553567592, 130.619336968005, 130.230881350285, 126.108844179376, 131.93114224361, 126.342287737228, 131.438205730137, 125.484238222568, 132.07731091256, 134.64978921525, 127.529169314758, 133.835457751615, 128.522651599135, 134.315573243214, 130.016019217726, 126.767458725294, 130.49572965756, 133.443433162846, 137.454517739436, 133.026559288942, 128.956928216001, 129.795648529536, 133.018384990511, 133.368901716445, 132.106074248684, 135.02784754298, 129.67488390602, 131.846997359698, 132.370792929546, 128.577629259309, 130.194966420708, 132.657461331754, 137.84715416695, 125.031451489125, 130.764645493458, 127.724157820768, 132.884878393775, 133.44357383094, 130.692950268535, 132.192011007037, 131.612465200342, 130.185051710331, 132.051920508043, 125.270920638732, 134.488888239499, 129.268396269217, 136.303095438803, 133.306107429824, 129.484177292309, 130.519529565994, 130.718116084259, 131.496019049774, 136.837579266627, 135.494930252865, 131.293688797707, 129.833744476848, 132.077382923228, 122.212269404892, 131.675986498774, 129.630763688016, 129.279652849549, 130.148512988904, 129.719958211288, 129.536613903575, 133.118360923354, 132.867981641794, 133.889891359312, 128.835447837875, 133.204463579968, 131.837780376155, 130.31878454703, 132.639768560398, 131.420900276462, 133.454107294615, 132.107145742554, 135.825589507294, 135.400635218113, 129.816810374462, 135.916145593547, 131.500715314265, 126.655858390925, 130.496327157717, 132.409164502031, 130.22872081161, 138.439734021989, 127.910813261402, 124.980409988507, 131.674182089241, 129.833565114111, 131.860569296159, 133.879641903667, 124.260235131357, 128.304335404306, 128.625101965955, 130.740458602329, 136.73901432298, 124.391022802543, 133.442629295506, 128.674192190327, 134.059110999238, 128.821376716929, 130.719181154022, 133.628165369011, 130.550631003231, 125.815796373553, 128.883230110037, 127.703638938808, 129.609997239476, 127.047618747269, 129.441621542546, 130.984973189724, 131.99656299887, 128.933999796021, 131.980145084967, 124.183549293482, 126.767459378831, 138.615455172203, 123.425004560321, 134.364538205003, 134.130089246004, 130.69455104795, 131.028845611968, 132.244524627798, 130.354924309213, 132.799260126216, 131.075834665137, 133.41699593431, 131.504741359848, 136.628892666304, 132.296343343186, 130.534224616838, 133.096288106043, 127.290697201408, 129.15294392931, 131.466049813991, 134.623434537072, 128.701832685529, 127.704955364885, 132.962404197762, 136.20104895852, 132.891033651655, 125.868920707177, 129.298010121808, 132.002950247021, 137.246222905299, 129.912904590334, 129.140592883583, 130.469233960223, 130.558352856857, 131.45636966088, 131.004520858214, 131.037182077936, 133.524743464532, 136.600463167153, 128.111089453767, 133.806832886648, 128.27907412848, 132.520652271863, 130.844229675069, 132.660883107205, 132.980221077241, 131.545706116601, 135.7175121455, 129.135733635335, 136.173335813495, 133.965745423274, 131.464114765391, 132.085633883954, 130.995912103338, 130.337178702146, 130.211739807462, 129.875895771851, 126.793783221381, 133.596725425446, 132.067790755731, 130.101686775608, 133.814313676013, 129.22055351288, 131.881381107852, 128.524260238688, 136.312200571045, 129.872761218803, 127.394111339096, 130.302155964307, 135.870543305905, 132.026072759731, 130.219387455478, 129.671098539332, 134.192543697803, 135.315946050799, 133.438864773961, 126.964082839715, 130.814836205614, 126.532597008472, 129.947498661199, 126.999678768489, 133.112669625419, 128.090958756862, 130.56755440305, 133.18042943529, 137.273422462215, 132.182809781685, 130.939499376724, 130.127746409626, 131.205878386302, 130.614075886447, 129.832274539615, 131.332144653713, 125.932789035605, 131.099352575506, 131.166297467658, 129.752790287111, 128.63803335182, 134.779133863299, 124.553784271367, 132.671495741172, 133.213666132752, 135.295156060325, 130.652085509902, 124.355980014086, 131.724422722612, 133.758800785519, 135.79688511175, 129.587013503123, 131.370117223585, 133.980478295774, 131.275634319417, 130.725211063602, 135.498314743524, 129.365855756608, 127.151776251703, 133.177312456486, 131.587474321075, 126.569849632794, 131.048310557096, 127.422886212502, 130.078947885291, 127.164068069185, 131.849124671689, 127.006261453825, 131.316625330817, 126.672765709738, 130.97509486867, 127.139923501861, 131.680736681004, 130.767802448034, 132.0750546528, 134.256677035166, 132.771393533403, 126.016086278426, 130.357907715357, 130.849692484082, 129.740061327735, 130.645411412959, 134.963054526568, 131.678519996844, 131.5227239958, 134.416474846904, 131.947234963182, 130.176075013432, 136.593671400449, 128.342051302239, 134.015855071579, 131.35919223141, 126.780148620067, 131.975413000741, 128.529066271673, 137.97054316955, 130.468176703493, 129.455825067825, 132.228613480485, 128.2705657619, 134.606187415463, 126.953350286907, 130.641582410221, 130.496311756259, 126.54543318463, 128.42658637524, 132.131083305141, 129.589170166607, 130.343523841274, 136.088411612296, 134.543240649516, 130.228247324696, 128.634457658434, 131.437312116208, 129.83305047741, 132.182146020349, 130.290923318074, 133.072560243947, 130.136686965665, 135.442725290915, 128.867886278889, 129.057625826205, 132.352705439243, 135.07641157487, 133.691758291022, 125.786172473143, 128.406475361037, 132.696275145647, 131.935050781175, 128.629458055618, 131.113475843639, 134.073961178534, 128.27980787039, 129.855084027641, 131.350584158845, 129.542320957788, 131.595017940199, 131.674852042638, 132.971783116839, 135.379950025913, 130.680864620079, 128.103129790013, 134.939113035489, 128.93005158329, 130.893411660149, 132.565729328604, 130.81788778577, 131.472232896913, 125.761505286214, 127.286444097245, 127.434259327371, 133.405391659419, 132.624005963059, 128.711078920071, 131.39049304263, 131.149748662535, 130.398828198016, 131.745639424653, 126.315446404521, 129.01290866537, 132.736751709828, 131.947462664992, 133.587034812471, 134.208078050107, 126.235591710666, 129.960095045714, 124.330538764377, 128.016739154754, 130.78409233518, 132.541832981621, 132.751598152913, 127.340525667642, 133.298877131425, 130.07707594934, 134.181439490205, 131.486662521293, 128.713079618225, 132.255662113122, 131.005238555104, 125.000129616637, 130.495291025694, 135.987793733601, 126.281154694066, 129.258132482269, 134.608179229548, 131.328362767266, 123.668948404562, 134.133770566933, 136.247192109415, 133.479313977943, 130.20465718336, 127.74469720084, 128.157354740927, 126.614730138183, 135.923567087896, 127.553013401337, 129.945686011172, 130.24398141101, 128.23369848394, 131.659249173049, 132.731393518335, 130.512508048716, 130.879231064992, 133.772654992257, 133.407432691178, 129.85775817425, 133.89737618646, 133.195116462787, 131.961068465054, 131.321535696284, 136.260930800586, 128.862957453967, 125.892528204684, 137.497785269505, 133.371966783314, 132.897910970408, 131.355640401552, 127.255828453325, 124.287385608974, 131.920499691743, 132.073618857288, 130.893982136393, 130.718086759731, 132.920424064449, 133.942392420446, 130.233415994162, 125.228812959202, 130.206691436997, 126.281011189092, 132.676129603511, 129.630846303571, 136.568449909779, 131.147484469722, 130.311795306697, 125.711348451787, 132.823716757152, 132.351965491547, 129.475918057665, 134.076431418586, 128.267469847563, 129.267597314545, 128.519804500371, 137.38318540556, 130.757740896626, 132.604254855073, 133.73804458329, 129.94627625894, 124.793311864472, 133.501376269189, 134.358113347609, 133.035234318092, 127.264897202894, 136.780141419627, 127.475852004557, 130.516617968174, 129.957737243517, 126.352163622203, 127.832678994013, 128.911614312366, 130.442079433258, 128.368398778571, 130.941260468157, 132.808651562506, 132.878778538912, 134.60554035994, 130.54742465457, 135.828723905506, 132.775301181048, 131.293590965266, 132.806952846854, 134.947725890795, 132.059490302778, 135.007947357905, 134.617050034722, 131.950024205804, 132.014074898605, 130.231064283709, 131.254920173484, 131.68366360329, 132.289113195894, 133.620324412392, 132.353146199912, 134.666980610417, 130.395344245862, 128.623024249486, 131.248705013209, 131.337310065262, 134.376491510248, 132.995665771727, 129.234881750928, 132.369000936501, 134.611058130461, 128.556570157007, 125.369611497651, 131.982323943003, 132.925083231865, 127.206096875768, 131.304486633914, 126.641743304605, 130.700243092268, 125.52497962279, 127.815627328075, 135.199695564898, 129.413728515305, 131.287122582985, 128.225371995473, 131.790926603518, 133.252848416514, 132.07263111255, 129.638011156331, 124.391782199572, 129.55450312489, 127.49632303425, 131.978262952633, 134.91708761878, 132.411113035319, 129.893056863428, 130.797041874408, 131.359521332291, 128.121856987852, 132.752984481656, 129.478772838658, 132.865249601518, 130.253121546701, 129.035934935714, 132.448933756793, 131.699906266545, 130.693160495141, 130.302672329445, 135.51943053985, 130.591771030512, 127.471451342212, 128.298870208548, 137.337682585604, 127.329223798644, 136.219918615516, 124.396453807047, 132.32555031346, 132.204175136905, 132.759752413209, 129.923508057632, 132.2368770393, 131.016612079032, 131.336034508942, 134.235056906478, 127.025056868797, 128.841566803729, 133.994523793979, 130.344321874671, 128.611557607298, 127.277344386183, 130.251238978426, 134.06368148951, 131.658348501765, 128.730950873263, 129.48913337929, 136.708058037241, 126.006578811199, 131.778776577943, 129.55607108553, 127.851691728415, 134.443071785269, 133.763311749736, 134.962743420118, 131.501675497643, 130.393069738815, 125.802585140799, 130.88562259976, 132.41875705297, 127.305781184604, 129.019416784606, 132.700436523658, 137.299781202568, 132.083219447684, 132.018486147915, 134.230199643595, 125.627935899608, 128.06859636766, 130.324867984467, 133.255700422168, 133.628234888847, 130.610590068644, 127.765852048248, 133.731974980803, 134.998100418823, 128.916527553931, 133.868394852043, 125.272202997978, 129.77599937363, 129.54879436369, 135.245572596963, 131.272986981983, 128.844110603962, 132.668531583192, 129.037248283212, 137.064771562738, 125.777588932888, 138.323232230888, 129.747962761441, 131.338196207164, 133.405891118763, 128.184618501946, 128.435616217573, 139.064224410042, 130.867533463728, 129.624224088605, 127.976906786978, 131.6443654923, 125.671936759021, 128.886549659213, 128.074361370286, 135.827157253311, 131.048191493939, 132.435907379386, 127.333596030604, 128.678815990962, 132.933896889405, 136.416296976631, 129.972633787066, 134.365435105997, 136.158683066818, 131.956265956667, 130.984763696569, 133.76517241644, 132.627268503273, 135.08416792725, 123.019393514917, 132.932618546315, 132.608041452115, 132.585464349924, 130.068220673598, 129.169148070369, 129.752006351052, 128.739509687346, 131.287330079499, 131.946649822414, 126.789576674379, 129.161139882419, 135.533359037983, 128.648809726712, 133.338183499422, 128.44097786907, 135.400477339118, 130.004533982701, 130.001589548943, 124.752933842056, 132.637492328407, 127.922066200246, 128.678943365223, 130.261027866941, 128.115974751591, 133.078544823905, 126.263766142937, 130.333282536689, 133.831118502172, 130.92718428787, 129.26303030211, 132.573679526952, 131.645654304025, 134.05712892046, 128.503687539652, 131.842631751271, 129.023040181318, 129.241899370363, 127.982346430465, 126.749173935932, 128.870103126853, 129.47062222131, 131.191540054492, 131.561219088067, 127.139933789697, 131.805127566263, 135.338818279708, 126.869737216686, 130.64365247711, 129.340636431434, 131.587285559614, 128.374962277226, 131.762128167339, 129.544151957626, 129.554261091247, 132.689451766944, 129.143816587761, 128.452930596955, 132.306957889314, 134.812788907587, 130.132321268758, 128.44826213692, 128.60849721598, 130.466992921392, 131.924780083066, 125.489189510386, 131.512841282983, 124.59111147025, 125.223783464681, 128.401174173771, 129.43750818987, 128.027111879583, 129.959455927487, 130.587265272451, 131.462841647557, 134.224359176864, 132.034415243509, 133.661415081427, 130.700054422882, 128.563666715517, 130.516271346575, 128.355270401895, 130.564857327789, 136.551106144494, 134.189226079808, 134.755304773383, 130.812921130208, 126.16968124698, 129.244345171773, 127.476386971314, 128.420648887077, 127.733299795386, 129.559435187934, 135.713745327052, 133.168409481389, 130.92952932186, 130.311009290551, 130.190671397402, 131.965481491553, 137.303667450839, 127.528965516803, 128.241160007304, 133.936235830206, 134.619299915539, 129.226352894954, 138.509950724349, 131.205731940852, 129.111666271077, 130.503706846366, 132.122983695152, 134.67813413419, 127.551707387098, 133.316490570936, 128.776754250315, 130.030402492629, 124.922606624595, 130.286465559367, 131.775464382732, 131.601306438649, 132.92989790304, 129.926465209667, 128.786818105906, 133.070520460472, 128.981226856992, 134.125787446533, 131.296420412953, 131.190323856731, 132.068072745681, 128.821362782627, 127.622282294817, 128.108968903993, 131.138146667117, 133.063074786626, 131.393936765022, 130.774334069391, 129.215287846985, 130.795931382745, 131.14613591531, 129.485297987452, 131.404640954673, 127.075824892599, 131.043162358674, 136.430641496979, 132.507542322422, 130.289429339749, 129.163013300227, 124.837038095099, 127.371107702815, 131.819601139338, 131.600730482273, 129.343934964779, 132.859414056145, 126.828369281392, 131.040563818599, 129.254532464623, 133.510379040564, 128.492165230289, 134.01304466161, 133.195470958867, 128.810259618153, 127.344889473686, 128.604478235449, 128.1853346289, 133.902089724307, 129.913054372808, 125.774834432915, 133.459372927223, 131.750108440957, 129.687929715531, 136.004853219106, 133.287333848597, 133.453005656206, 132.043912990524, 132.217630465721, 128.434696003451, 134.052571166357, 130.991358042427, 134.37562799573, 132.792213016167, 137.434325781405, 128.362667845347, 125.135175551945, 127.327621219738, 130.332213579866, 127.330899644585, 130.15827669828, 127.625742370475, 131.384956461004, 130.571510795259, 133.007448233646, 134.143282281163, 131.358499980391, 131.093300596962, 136.940268822942, 128.822320080278, 133.059857622642, 131.411512714706, 135.66325899479, 136.676856859231, 132.985582894454, 131.620320211045, 128.343859917445, 136.946185036037, 129.017829002827, 136.636979863657, 130.627776016022, 134.977701265959, 137.022929382447, 124.129615027259, 128.902891087768, 127.991229172096, 132.445302252766, 128.574155293824, 131.008903105047, 133.072696383687, 129.710935861398, 131.805340613584, 124.728339649794, 129.977508390896, 129.2507134653, 132.51705998762, 130.862941309893, 129.845754720861, 135.391089978525, 129.226105155789, 129.41768219227, 127.221659878719, 128.282324008275, 128.833614870965, 130.108104906011, 129.470140138096, 133.951947729389, 132.790320917763, 128.045464917627, 132.302241859567, 131.965669487195, 131.637233592694, 131.013549300565, 129.906592502647, 124.706916982914, 131.877545100097, 135.942732247509, 127.567427276542, 127.757496131233, 133.337814979792, 132.211700956721, 127.877901896058, 131.129954604855, 129.482349214619, 135.20367247113, 137.668364556144, 133.313955746361, 126.873633501571, 125.349997026984, 132.14001559996, 130.966903352756, 129.336463747786, 130.802925972605, 132.954897631177, 128.974899846812, 129.159618935025, 130.23016445292, 132.868066508749, 129.193955624477, 137.379213417844, 129.779680396647, 135.281997021321, 129.524955820031, 129.705139426664, 127.648185060674, 129.90763617948, 130.424773293872, 126.94079424128, 131.224606820005, 135.979243849437, 130.927939592856, 129.895110679559, 127.507318809522, 125.796990272131, 126.625034496423, 131.649827816461, 130.817351486313, 127.073806081573, 126.523728007244, 130.253462490743, 133.389569291775, 135.797582709409, 128.913188878106, 128.452019014968, 128.230494227476, 129.357643234687, 136.197787788502, 129.267417201013, 131.536668583129, 128.974722805996, 136.113497000587, 127.037775616386, 132.385912190218, 133.913429914438, 134.510869180255, 125.907538743291, 131.10081089255, 130.575926038405, 130.835021160618, 126.232793416373, 129.558200264912, 128.965551200465, 130.375550980203, 128.681441360784, 125.021210689945, 129.880279974305, 131.09846589111, 131.811917675002, 131.203466841508, 133.193302524761, 129.644823962411, 127.867948112393, 132.70498665838, 133.736743439028, 134.110921756946, 133.10252563357, 130.210929072989, 135.031472633904, 134.662889638817, 129.239987221796, 131.766677082753, 128.944248780415, 127.450561387949, 131.076207959239, 134.227127054449, 132.736281928287, 130.865532837327, 129.618097293363, 127.588539272497, 130.234713656686, 132.712598563633, 129.097052317337, 125.464437291312, 133.956091910377, 125.413734169693, 132.800059475017, 133.208709513883, 131.056573791641, 130.549735950192, 128.693700100524, 128.793490706669, 129.825257399957, 128.171071335301, 126.068724746324, 129.998503547262, 130.188327177578, 130.312371200434, 128.545577683521, 132.444609653348, 129.295006371183, 132.155390511246, 131.726570116944, 133.459076181283, 129.263704070176, 131.138434799387, 130.243873291936, 126.483647486025, 130.895750308715, 128.783995565486, 129.491953843199, 130.977913141437, 130.451512806936, 126.562887158967, 135.760424331713, 126.777373789689, 130.603453791291, 132.352027860098, 127.761001108813, 134.377762461679, 128.224114215802, 130.845845578305, 126.53135587627, 131.377027563892, 132.638053372633, 129.742182776682, 131.920284999755, 131.541293493837, 133.018377402183, 129.011380250223, 130.966912346063, 129.750003096362, 130.855851841331, 128.786667191201, 130.429345961419, 130.078826782988, 131.312804330979, 127.407521980759, 132.41768895539, 129.313902194072, 130.811613414469, 128.209182170597, 129.03289461256, 136.873248670156, 133.149140595926, 131.037500040587, 137.447383481327, 128.241755581229, 128.405850789337, 127.748275844597, 128.583240384247, 132.392830221074, 130.795336807763, 133.133235195837, 133.276139171007, 130.703948787073, 132.982766366801, 133.465399475808, 130.247812012774, 125.688449721776, 131.972583353377, 132.106526320477, 130.138233460843, 131.008813931925, 132.618545382334, 131.707366975751, 131.82393839874, 130.214901941448, 134.738597843519, 126.36973278119, 133.698095736526, 128.930532055041, 129.200309275313, 128.307918720581, 133.495397933395, 132.153234023021, 127.048116501175, 128.104483614483, 132.349973456977, 127.745357664186, 127.569293003512, 128.263457443247, 130.847788790554, 133.99805907227, 130.924220896691, 131.644329173676, 132.051810268593, 129.092368803226, 131.015257724974, 130.247728971001, 131.422065400934, 131.584293620804, 131.2824241836, 130.191306984193, 128.656001400579, 131.24108140985, 127.375569029558, 133.772412250821, 129.311713415218, 126.678250619528, 135.255361100485, 134.248814173743, 135.564674177263, 133.676021804806, 131.706713659856, 131.292491232403, 124.10233235562, 127.226408362357, 130.252158748441, 133.96315789011, 128.408958841769, 134.30947513139, 131.494400586367, 136.214873483322, 131.032675639324, 130.46057426486, 124.924336458147, 128.82125662189, 127.4072898816, 133.335543829053, 133.762978914296, 136.690075796452, 133.731825004871, 131.990156922142, 133.066953522545, 132.667986786566, 131.875559045572, 130.935635848234, 137.125522788668, 132.365075031352, 130.395393796612, 131.022091361394, 132.077553183863, 131.429608921474, 136.474415706, 131.79649913516, 128.361571225851, 133.26348778428, 126.560975803195, 131.315294483341, 130.027306370433, 130.758796870997, 128.385136002851, 131.13009766885, 135.650679361077, 133.885858568427, 129.228868490819, 134.688714919753, 130.554913256269, 126.882714231602, 130.791084300565, 127.247511452536, 127.730994443335, 128.778795298337, 135.68332931673, 127.543005239161, 131.786050125828, 131.308762730431, 131.957692746022, 132.165631584676, 134.985554207077, 134.116019672392, 134.723438867582, 127.345735431528, 130.193093986955, 126.865638280792, 129.160116426761, 125.172091459153, 129.024078552664, 136.604612662182, 130.156968030971, 140.099432165945, 131.394696212275, 129.650977386106, 129.532463838054, 133.547901417681, 128.566604043149, 136.961526761105, 130.830547831785, 128.327333214496, 132.849599082794, 128.415181567211, 129.493746180113, 134.989269197851, 125.841603379507, 125.381355509292, 127.105201931601, 131.48441116441, 127.275494449096, 130.625266959362, 128.687882155852, 126.914430950924, 131.607634408922, 128.870816981886, 131.341718424454, 129.730334990017, 129.480847242875, 130.773991441023, 132.788565992775, 133.510195927196, 136.632180255218, 132.137549070846, 132.236607241451, 134.250003349563, 133.086606044034, 131.727376317175, 128.416365734086, 130.861002949585, 127.889134502341, 124.464660059114, 131.013010824092, 129.992283291856, 135.30602023679, 129.412592429187, 134.499433355842, 131.567806592888, 133.806438775271, 128.826913263684, 133.664951899804, 130.219824548975, 131.910943829271, 132.186130313755, 134.893153955567, 126.131617198681, 131.588668394922, 132.978029783806, 132.274679835384, 129.050953032043, 136.353576884502, 129.660855405943, 122.902691729445, 125.15843038151, 131.493186645324, 134.900856343932, 134.539889280776, 129.566500882612, 128.601529199029, 126.61471061664, 132.502512492014, 132.067713702564, 134.073668289783, 129.821655400345, 133.433712786954, 131.333763128114, 127.756451706412, 132.20084653578, 127.265907678363, 133.750484364572, 126.851115242983, 133.227613059332, 131.369266043621, 134.617101903378, 131.268772809783, 132.58624343912, 130.6179659948, 136.415054811078, 132.918196026173, 129.770444130436, 128.672390375294, 130.967825529632, 121.662413584303, 132.855654778562, 130.793288727031, 134.929174480544, 134.056110650938, 129.612490148437, 133.465695947855, 131.533702210368, 132.874770278266, 128.601715622301, 132.450025496912, 134.52478466755, 128.358173838155, 129.862267470706, 128.485396784956, 130.610191922896, 127.979098532574, 131.342581965776, 133.279123509688, 135.979087057696, 128.449295192045, 128.96839165622, 131.320018791239, 132.414075133073, 131.257636819329, 134.20059221161, 133.913731697822, 130.658923433434, 130.611856164827, 132.920004766612, 129.880697529939, 133.998423830943, 136.106204171137, 131.072702124612, 125.481037554509, 128.24988356575, 129.164898865361, 126.530278345794, 132.574903850186, 128.902943599001, 132.475807528729, 132.562447466449, 126.199516585603, 135.387374401357, 130.553266253329, 128.84855472221, 135.513630334741, 127.495081275835, 128.91312777927, 132.947180654757, 132.377092844747, 131.723368547148, 127.077667092992, 138.132055690424, 130.844294859772, 127.55424413413, 133.536791474906, 130.535003532439, 132.132805173694, 127.885310584172, 130.827928545905, 137.338028001422, 127.607980079337, 132.365262218502, 130.420920713586, 133.111583346833, 134.189708005765, 133.14117312552, 132.584093851827, 127.288873998768, 128.96978967734, 130.415959368799, 131.529715557675, 131.663693703595, 132.685369626942, 133.642608625791, 130.817016665538, 130.944683430508, 132.624715920157, 129.242805145785, 127.914867709482, 131.207890671162, 128.114397461856, 127.198803072279, 133.814560120967, 131.194723051933, 136.965036527851, 126.377305372628, 129.208157196116, 131.244851385583, 126.194787607401, 131.68120303174, 132.253620621947, 133.925904352594, 131.932036106963, 131.280148290782, 128.384996768453, 132.619917524216, 126.746985862988, 134.189145892844, 132.973521672022, 136.058101863352, 129.808978452568, 129.295794602763, 137.315170703909, 131.668272191955, 130.697366500554, 132.064255250588, 131.080607804326, 137.589962042967, 124.180154713905, 136.515392432333, 130.77816033872, 127.520110102279, 130.243402241347, 127.674294617628, 126.709311747879, 129.866804499851, 126.969041539481, 128.907069842995, 129.698968474678, 130.55266352747, 130.731858483017, 128.299263334779, 130.295607669335, 132.523884212431, 136.389417579213, 124.2102584605, 131.290805750284, 135.231281589183, 130.173601484201, 131.535177247722, 129.550848003021, 132.62440893421, 132.96710953234, 131.323727422821, 129.846577539216, 130.42033732407, 130.723685661742, 129.808788607183, 128.455440188422, 132.465670503985, 129.512212430675, 133.850638925212, 132.030330213908, 129.703363107022, 131.316005380613, 131.22178052956, 135.505359322138, 127.295593905336, 130.966745896995, 132.012939276373, 123.170584628263, 128.823480095643, 131.337077941735, 131.767671106922, 132.750045862403, 128.189370950983, 128.112050561893, 132.314649111202, 127.503840272415, 130.703405982116, 134.503996694379, 121.643711971042, 131.855934963354, 130.036562774211, 129.693828349211, 130.334448711584, 130.89220096231, 128.036674966214, 134.100789618384, 123.943730307526, 131.031421507534, 127.689814456231, 126.917827137815, 132.106805473456, 130.870392701271, 131.205477660887, 126.023059444039, 128.563721034869, 128.177505657957, 131.426978470913, 128.341220121559, 127.462589887476, 130.509524214368, 138.393914784923, 130.890162877641, 131.452767215888, 128.733124630157, 131.637457739069, 131.966116949161, 129.942997749318, 133.275476184331, 128.592226953446, 127.028377654813, 134.518937103371, 130.844189718496, 130.968371464245, 131.063399307172, 132.19306664103, 133.492738483551, 127.43155660897, 126.920667908428, 132.005664626015, 131.502739624443, 129.788729988296, 134.729423108161, 130.722283328436, 136.206114128813, 133.900297783713, 131.461337172953, 128.511079653649, 129.788582085295, 133.739876103, 136.967794073835, 128.849434246115, 132.924857971396, 131.83707103131, 129.796574719173, 130.515526245753, 130.807306926303, 138.660898106944, 132.863068444709, 125.351619388962, 127.825930521156, 133.493043001152, 134.305930435897, 134.222178134406, 134.258793369015, 136.177409553903, 132.219499294282, 132.556860941588, 133.053643603087, 132.233771267928, 128.861111794733, 134.206726727687, 127.692338687842, 133.87147314143, 133.492659555175, 128.454880801792, 129.088120435466, 129.670581039218, 131.59820641555, 127.75485224923, 134.860722962155, 128.485317554001, 129.271647768475, 126.189244492371, 131.63962489027, 133.203927902745, 142.298425038018, 132.167509828476, 131.995653267327, 129.707162576107, 133.944299950354, 134.344516921899, 140.466138597563, 129.767734388281, 126.648356229536, 135.534539671425, 133.101700441597, 134.124419372257, 130.981096996237, 130.965350087174, 129.778884593478, 129.308445395707, 129.597010899275, 132.706769653707, 129.720694393509, 130.080776856771, 131.887399709789, 132.533394043829, 133.170698123414, 133.285485726789, 129.895118154779, 130.610291542865, 129.471825734654, 132.928422497081, 128.077587052858, 132.880886421091, 133.483860502981, 133.583718177862, 125.832797660856, 129.506520643732, 131.932324368484, 131.763795108897, 128.920373395273, 137.547523521094, 132.457579942587, 132.476102804434, 129.725685655459, 130.037249831128, 131.132131846707, 130.500958398129, 136.157640798788, 131.072340945953, 128.487941573191, 131.853849453413, 129.526612573089, 132.911137792124, 127.567306552891, 127.930356089568, 131.690307721161, 132.386975180481, 124.712183219487, 130.51032432649, 136.502735812089, 131.315896816329, 130.918556339534, 129.454880253067, 130.275238452327, 136.260305842673, 130.494184120749, 126.4511988175, 125.275875944515, 128.371484101606, 132.552465230597, 127.492852357847, 128.897968716511, 129.329822024984, 132.473076850585, 132.045983998918, 132.919904222194, 132.397413568855, 132.970453042154, 126.804751329925, 129.977781815598, 125.516635116618, 131.396016705095, 133.070432850724, 131.619426158761, 131.391112644581, 127.941377958637, 128.917527783292, 125.317071191829, 132.314514163708, 125.870526563167, 129.438684039386, 131.539802692509, 132.263347961253, 129.27573893955, 130.419801848816, 133.032687828431, 132.027814082884, 129.904103020605, 130.045960011686, 132.654530826687, 134.006628963059, 129.053820001664, 127.623441484456, 133.976343958386, 131.150900788066, 132.195746919525, 135.08744561397, 134.355223704509, 136.793242868205, 128.931178717128, 126.765630006709, 133.125485570636, 131.246522090423, 128.557362336449, 129.38914453276, 131.324980008028, 132.264257073479, 137.641699120238, 127.797367714008, 126.730047959394, 126.119221707632, 128.977547432363, 123.872566037794, 128.81327916365, 127.657312271853, 130.038648829241, 131.509945498205, 128.402883023612, 131.830187911807, 134.964294653672, 135.951628673936, 128.643416459338, 134.169232594945, 131.835282751002, 129.998360645174, 128.552019936835, 133.545239894108, 130.176136194806, 125.370159776557, 129.677708116118, 132.688464319762, 131.77184010301, 129.608608358767, 128.211937641294, 131.197581723511, 127.469590712758, 135.316165743404, 135.273650468222, 128.454634149214, 135.261391555308, 129.523884507031, 126.714931689112, 132.590813039152, 130.969351900931, 130.848198702437, 130.693257224812, 127.23485323151, 130.043902027522, 131.145406771659, 134.777523573406, 132.951293396556, 132.677789094833, 130.757350804988, 132.605735458886, 126.825540106787, 136.133814884855, 132.358144054682, 134.031254831924, 134.486685091152, 124.723281057491, 128.884500809369, 133.42526296166, 131.486373619706, 129.462079172913, 128.288406655676, 133.009304915961, 131.227259423759, 131.070882015222, 132.091118822307, 137.018737535958, 129.799881483765, 129.603963816175, 131.455436976283, 133.72360400729, 132.880191056614, 131.236063633394, 127.197017950983, 133.635698149894, 126.462038800788, 131.84980496123, 125.497966203982, 129.330709607798, 133.517696445245, 133.180820369631, 134.761797529358, 129.443722763516, 130.680751728891, 131.374848374598, 129.043478978972, 132.885274262552, 127.441502896555, 134.478189498186, 129.990696749994, 125.238824780795, 127.015091657271, 136.673526591087, 131.167832512365, 133.75968484903, 124.222072249058, 132.077649107995, 129.718101284181, 131.054483241588, 128.77026219566, 132.917324526855, 127.806329535672, 129.358647737875, 125.841536727267, 133.935404196175, 132.869338319604, 130.279078058105, 132.052159222567, 131.874578936678, 133.50920630864, 131.151420439091, 129.353276158313, 135.128689973395, 130.635736736905, 135.936210228283, 126.74443418183, 132.324724589826, 129.255247352541, 128.688023425902, 134.413416768234, 128.145591593568, 129.990936524952, 129.609142918684, 136.99547845914, 130.262576093724, 132.213918470572, 129.799577234823, 136.299077298491, 132.708054784688, 133.256968345233, 130.395341174482, 128.145018642539, 129.075693635952, 127.374495962578, 133.220806196594, 133.089610580704, 131.32399421112, 135.453052599325, 129.939033193553, 129.826761674965, 130.168101076752, 134.692109368652, 133.27610300792, 137.223364423261, 129.207357022312, 126.801984430823, 128.282035785066, 130.594221165964, 133.516878964142, 124.606373074775, 130.921302578063, 133.263063887954, 132.199766303107, 132.329114787117, 132.942841072736, 129.472819105895, 132.244244577484, 129.692615079045, 131.982817130987, 130.074360381971, 135.088637052062, 128.670978710473, 133.108535989035, 133.984802929926, 132.051114135258, 134.37837922787, 127.076258668094, 135.263010810478, 130.311636429114, 132.11295651611, 126.505272435942, 134.375339638349, 130.827053356054, 133.037382712252, 136.025887607388, 128.281736360658, 127.521561567168, 126.554870694647, 135.345689134119, 132.870106749905, 130.617670389569, 130.900057905896, 130.165361427297, 136.624599336572, 127.140213996223, 125.882640912544, 133.908910028108, 132.916039239166, 130.494250898802, 130.779800376447, 124.743236598063, 136.443350217225, 130.262773057615, 131.549132460543, 130.521430445512, 134.324048795089, 129.60681815054, 130.14301885557, 135.084565453443, 132.062311161623, 124.211738363608, 133.165220450022, 131.812416480543, 126.205792553189, 130.632935112495, 133.269384443109, 130.369013274557, 129.776243539999, 129.535557194589, 132.395052574131, 131.133056545717, 128.839112034167, 129.206808873512, 127.40456223902, 129.743282509135, 127.833231320976, 126.473969385631, 132.924854285046, 136.153958318364, 130.381131831275, 132.782676042447, 132.186719580562, 131.674120761374, 128.807578656668, 131.115320731768, 136.514426169072, 126.576885177649, 130.056957272392, 129.159319403523, 133.056095354738, 133.7472772517, 132.15840020702, 131.751190890344, 132.492465335962, 128.279956768111, 128.683646960858, 130.163267541169, 137.924644163711, 133.850326255636, 133.867061267721, 130.17894496533, 133.935171031268, 130.052588436852, 135.964681311773, 130.516937710833, 131.647268947745, 129.784276980249, 130.783772923599, 133.424747527597, 132.097719665423, 132.070741882097, 129.126939391701, 123.024075499968, 128.242008499639, 134.350310097716, 134.295989085349, 133.699693898144, 128.010281408678, 133.079155712443, 128.781853349195, 139.031212105747, 130.285484251658, 128.112650862433, 127.556934853196, 131.391213836716, 129.193975583082, 131.004125070794, 130.750593979405, 135.727344756737, 129.003176400521, 136.596034066115, 129.74352841862, 130.221620733832, 125.495365644575, 137.837781915407, 131.283590755686, 132.181466561604, 133.550054899475, 129.544278567362, 129.386526480035, 130.201956906251, 134.908285509185, 130.485477286829, 134.709781578504, 126.436137183936, 127.816435197379, 130.39614818605, 127.890604990584, 132.687246828645, 132.199096613098, 133.337391274782, 129.530984740144, 132.614246763675, 129.897525779668, 128.389718864452, 131.925611903055, 130.855815037805, 133.627900138885, 134.451794671663, 127.499784164714, 131.144036056155, 131.338381077079, 133.111657754774, 131.256470612315, 134.837105122867, 133.418164087114, 131.297415120481, 129.414678139416, 133.211444914135, 128.561157017117, 131.161758676085, 135.696166779091, 133.403367798718, 132.646062636631, 131.914026222318, 133.771534221153, 134.103664416081, 131.398434497049, 130.828983863505, 125.694976907572, 130.544604307566, 132.855754801486, 131.586545575405, 127.765910331389, 132.834751913581, 130.980263034009, 129.588372649345, 131.438936491946, 127.44858842702, 131.394678647249, 129.490565274751, 135.399733859497, 128.34988605739, 131.927915218882, 132.518244394714, 132.281876933337, 129.602560886861, 134.048979903989, 133.05968594303, 131.92079278721, 125.480138504317, 138.117082107238, 128.439198791147, 133.448425121219, 132.635216902014, 127.128499968157, 130.725118803195, 134.630984181868, 132.616006952061, 128.692230247573, 127.018643390783, 127.475310965857, 131.783542095169, 130.464742892219, 131.327557370072, 133.451668188933, 131.585268660796, 130.181287777871, 127.208155690447, 133.003090192986, 130.768353874477, 129.363470154252, 130.848173947324, 130.614009576118, 126.971023809401, 133.859273913396, 130.630158488417, 132.004468373888, 136.472435223559, 128.994610003805, 127.302399348305, 129.9456630859, 131.37033680342, 130.278689356747, 129.382415132102, 129.916521944438, 132.497813202489, 130.517512726149, 134.251749884188, 135.270733819095, 131.201893327714, 131.990738520888, 125.543587864566, 135.509881593594, 135.262156344904, 125.692078027715, 130.365931804212, 131.739688138458, 133.930256568912, 131.899195682698, 129.822693468285, 130.496064397257, 131.534352994151, 129.524039226099, 128.398726940537, 128.552839860346, 126.722098694938, 131.50394596097, 127.760542907206, 134.755596269034, 127.304329357033, 141.937259328885, 134.147331541394, 132.152992448562, 129.572639052373, 135.074456305647, 132.911793003392, 137.11168434155, 132.116764437483, 134.735379666385, 132.317672345296, 129.614793506984, 130.637887771677, 130.321211565695, 135.680096216932, 134.291819239797, 132.100810422745, 131.294883245226, 128.392220678002, 130.64252383699, 133.305497156149, 132.715825407325, 130.698073050395, 128.329741723322, 130.247183772514, 134.427326315213, 130.7817615263, 132.379262457022, 136.271312776515, 132.735053847463, 134.080599957956, 129.623728214872, 124.964835341721, 133.731992336766, 128.411925942782, 131.99952199443, 133.086606041604, 131.904246427162, 128.949073770943, 129.336206949923, 129.999007189706, 131.42610006708, 131.196647339347, 130.680781305682, 133.90395052015, 129.806931698198, 127.187640839111, 137.096412864356, 138.29922648151, 135.092656280074, 125.880976429636, 128.24119016186, 134.052286597868, 136.49172439927, 133.691009983221, 127.730064548907, 131.699797344525, 132.119043640406, 129.117758972966, 129.605142382054, 128.696329320066, 132.938781158215, 129.505976985391, 132.415287890923, 131.663250031452, 133.187538796915, 131.983348712172, 132.576273279918, 128.872361866272, 128.769828079233, 130.358974112897, 133.424518072754, 130.304027291654, 130.875273285556, 127.566107734029, 125.048472806252, 124.011953851357, 129.603831258407, 128.969541867339, 128.049318857563, 133.422606886805, 129.34416093805, 130.745884163744, 131.456325024876, 130.773849305692, 135.503552320377, 131.636418618453, 129.491404634997, 127.641550159886, 134.482237154019, 132.639206573558, 126.649458605744, 134.53526334174, 131.438779945978, 133.309405931354, 130.637060266054, 132.572259962569, 129.291083751182, 134.131718417479, 137.905062551253, 127.650829219582, 136.854491619022, 130.565269908805, 130.945982676894, 135.235216677442, 132.2719425802, 136.50554769747, 128.014180830879, 130.768024048417, 130.2703175593, 127.938075014895, 133.0478492792, 131.871617801836, 129.66402689737, 133.068919084202, 132.965455356642, 133.505814244757, 130.988550820033, 126.254263335041, 125.570412060112, 128.542180460989, 131.946932104524, 128.420162255908, 132.092653591363, 128.986301358616, 132.988644723225, 130.244261339236, 130.47941958328, 132.47128221656, 130.642953726667, 127.486712001363, 127.512043956858, 134.292290534669, 130.903750583282, 128.746107621624, 133.487262242721, 128.387712112162, 128.791759291825, 133.500755092295, 132.855766613969, 137.641901846931, 125.074574162301, 130.807363422477, 124.012244198072, 133.114630322978, 136.007956380062, 130.91118252475, 127.509894573544, 132.069274565856, 124.168696713105, 130.906951402475, 133.43796655191, 131.117489944178, 131.490676849506, 133.335775626491, 132.308661744881, 128.829534139845, 129.151965639152, 130.670767915593, 133.765937580909, 132.175759733232, 134.407672361412, 134.239327832836, 135.820648579558, 135.596714028206, 137.439840809848, 132.312014417054, 129.776079571003, 129.619130034294, 130.61472603743, 131.232039074522, 131.926222248993, 127.927484230659, 129.186550624679, 133.620736827645, 133.362978900354, 130.341453648323, 132.608624089183, 130.487217073394, 132.505914674372, 130.851721909741, 125.713036017285, 132.650078493398, 132.138182398093, 124.683428462815, 129.852603119566, 129.502011285838, 131.431337928567, 132.114077921996, 133.768521294587, 132.963624491887, 124.285950097414, 132.234276269887, 130.85800809322, 124.595863534404, 126.89891387882, 130.610252253044, 127.431776390446, 127.874266317979, 128.560393386595, 129.923288320727, 126.039317753047, 129.056211753525, 125.500240112549, 133.634151533286, 127.417128297096, 130.801850664869, 130.143631110951, 134.242978638436, 126.744652137013, 134.163142813279, 132.269464958528, 131.323967581772, 134.452249881586, 133.666859217798, 130.37157085861, 126.347108529935, 126.157753276031, 132.053753546246, 130.573377519037, 131.033910654511, 134.219296315601, 125.205335590235, 128.565202919751, 127.450599956809, 130.901126802182, 127.350202746398, 131.408206366257, 136.164220133502, 130.870802537912, 135.107879207359, 129.283872613741, 125.896291908869, 136.435829145302, 126.644591858737, 136.344510967744, 135.082604012687, 128.127069319509, 132.956510264129, 128.399796664659, 133.927547491873, 131.354947444801, 136.127053503334, 128.596867635085, 132.552837500806, 137.733670025415, 129.147971904381, 131.818155175638, 130.732222745454, 129.129391636327, 131.828053891993, 128.071432369034, 131.069801393497, 129.586424593656, 128.382490796303, 129.926681464171, 133.615060525564, 130.301820157198, 130.969655414002, 130.005582014273, 125.989598438781, 130.766160387112, 126.850052506616, 133.634169474202, 129.494204656912, 132.635097842581, 129.732981530604, 133.496808789863, 132.483383167777, 139.354672251612, 129.570514911794, 130.088118948297, 134.685085959881, 131.161179812201, 129.584306949105, 127.174107684034, 131.832032769943, 133.401737551867, 129.010463428919, 128.069295290957, 132.316831047292, 131.885614554769, 127.179507918678, 127.589770927488, 134.479889802257, 129.303611534981, 125.939558071253, 133.517837242843, 128.839838132441, 129.595924781286, 129.201802773003, 133.34302439871, 129.967180474958, 126.730512986327, 135.709673883023, 131.037099750126, 129.830840742551, 128.698504845559, 134.795023990026, 131.70634731485, 130.726185193366, 132.492482252703, 136.976043579047, 129.21100096973, 131.112916251086, 132.919866810853, 128.255230493176, 133.188592574702, 127.549773087598, 132.700362443024, 130.052867551033, 129.866906990499, 129.834647642067, 131.191348061304, 131.060431311877, 129.249488779861, 134.372363637996, 128.214186604533, 124.949841987469, 132.984591595496, 133.339849339661, 133.476547319263, 130.716565358216, 132.573155417955, 130.419993681972, 127.990340144051, 131.457328013711, 134.72650477195, 125.838749302345, 133.322832846897, 132.120540169172, 134.865925734779, 127.881994346398, 129.554232504729, 132.536428635013, 126.202385982138, 129.06658708576, 134.531264379511, 123.904787668637, 126.849045977115, 132.514949713019, 131.275520635583, 133.007152808212, 126.617964103211, 129.689208745999, 132.194643231603, 127.322514818336, 130.004735722982, 132.489703137538, 128.929884690952, 130.570987701094, 128.224466635561, 133.641810691368, 135.442778356587, 135.758805791473, 135.113660124852, 134.17685953423, 131.080738133607, 125.622675238748, 126.844340806984, 128.659681763344, 134.696965996228, 129.724261792158, 132.95996493897, 128.846051319882, 132.022613579941, 131.958707971805, 130.987166441321, 133.45408070699, 133.692472987764, 132.004378167863, 133.962824682963, 132.131188300355, 131.872453969653, 132.101530641388, 132.536247172094, 129.40419739982, 131.852829367598, 131.521120822486, 130.762571470199, 130.520404210209, 130.501526242704, 125.267971640211, 131.802791130507, 130.724319989159, 131.109426450295, 131.627552408323, 136.099210783299, 129.739282017369, 125.029785062454, 137.021196016344, 130.269079163785, 129.907273072344, 127.700383124135, 130.308187111388, 128.315491265335, 127.642128600317, 128.037807097478, 132.246430033488, 128.700119901321, 130.150498364779, 128.494854063454, 133.025907385813, 131.682055099909, 135.586141916009, 133.35185973374, 128.345885789624, 128.330664123858, 124.933854670401, 131.112574262394, 127.104119801321, 131.046187693932, 135.855711807028, 133.664982525989, 131.437796891048, 132.754463520234, 130.903037370366, 128.073030860882, 133.94271955812, 130.071381178119, 133.417282143528, 134.198366045979, 129.032015873825, 130.33206831853, 130.205988827219, 131.798895074736, 135.282027814794, 128.534083489624, 132.076669775964, 127.091537732888, 129.223310656039, 138.607242599402, 128.402286436353, 129.103240306533, 124.723376158151, 130.648272015643, 134.27492046928, 130.799463075127, 131.310253375828, 123.920042123445, 135.592358255553, 130.020246134877, 131.099217729242, 134.370249481237, 133.639576494519, 129.843822684635, 130.860661596093, 135.84796840085, 128.884124782023, 127.836217958063, 126.354590911302, 131.317038939007, 134.865764808384, 132.77774641037, 132.947808849998, 128.346992532405, 133.51850901028, 134.168027435429, 128.817547680469, 134.819768894705, 138.916789527661, 131.581295590358, 131.221307840149, 128.495263658267, 130.645069308686, 134.153332543196, 130.600536218123, 129.242509022442, 130.250203171715, 137.421532177504, 131.462599048727, 131.962424144233, 130.368089807947, 130.141991365952, 131.219032321899, 126.819072468688, 130.666650697298, 132.213931827949, 130.566059610025, 131.748560272583, 131.980952281053, 130.32506726589, 132.742630769069, 128.088297792936, 130.604167382308, 133.229289516684, 134.584762414169, 130.700779409643, 131.739961604728, 130.683053647251, 133.831893785859, 131.509828701042, 136.781686726993, 128.265237533289, 126.388701091043, 131.222666301453, 134.548536175362, 129.01063531042, 126.071538370053, 124.983811019959, 126.859914580604, 132.583630566523, 128.851106490717, 133.54969049633, 134.146732680415, 132.535012161251, 131.754851247755, 131.739236798132, 131.21499965517, 126.945882079668, 129.910306385982, 130.161671051337, 129.563620138686, 127.729938938275, 129.720976094959, 133.641346015196, 131.487659269368, 131.276080509835, 124.553478202662, 130.940081200257, 129.827775946, 129.942513170001, 132.444515189526, 127.358123451966, 130.332545553863, 130.797164100947, 128.81279300299, 133.495739567969, 132.894326186237, 127.438273637328, 129.278960407241, 129.336681013966, 128.761697886308, 131.596610205675, 128.798742508828, 133.637940997447, 126.149306402628, 131.20640883307, 133.296058062738, 125.552531958125, 129.095602543174, 134.981369340578, 132.150299620556, 131.891255781698, 128.726089978649, 129.244086047067, 129.164615324546, 129.637541216797, 128.445848469028, 125.434034616071, 128.066692592718, 127.418292249847, 128.199960680627, 133.249176529277, 133.217117064603, 128.630828043809, 133.224479297327, 133.658221818591, 130.512533954479, 132.671053659524, 132.977744671496, 133.55660032838, 137.053431869484, 127.508588994551, 130.192532327906, 130.410115448811, 125.066334357717, 127.873499860539, 130.205409371774, 127.781127478668, 131.617822627032, 130.108236186843, 130.294716543655, 130.750071346087, 131.701910699361, 132.952100827259, 132.790999773649, 129.129244923669, 130.916666947184, 137.055573576654, 127.548186380889, 127.745421808395, 132.01732672214, 130.031399618404, 132.368294714727, 129.727272684582, 130.431072290898, 128.062480601074, 134.293325502674, 132.79670492818, 131.285151605845, 128.642880405335, 125.676787580435, 131.609776093823, 130.012272833575, 127.459225586499, 129.456789728253, 133.031818472092, 127.894031072568, 126.569342384305, 124.381014679647, 131.980088911482, 132.195633054601, 133.365314788346, 125.812503527194, 133.444312139039, 131.277402940587, 130.961126010178, 131.103773751794, 131.69465400214, 127.470937421387, 125.193665678676, 129.570601938301, 133.129925481001, 133.702305216996, 126.284651007279, 131.687276012126, 128.616347566227, 132.704659758365, 132.222583374048, 137.586101215772, 134.67561395185, 125.767818082106, 134.919614611221, 128.627792919934, 130.847694514429, 128.401239604953, 132.142129771261, 127.745252664307, 133.324638525581, 134.118553854415, 139.180374794624, 130.879444146862, 135.698227138055, 133.695088968047, 128.054868212298, 129.031990186194, 133.152378034225, 132.009701636546, 130.508074478928, 131.464544046628, 131.872552855959, 130.707812305487, 128.667439980934, 129.140014670282, 136.488695438796, 132.004527871692, 128.696859909658, 132.952921404475, 128.295809013485, 134.58176491031, 133.020058158334, 129.759138786477, 133.046616824982, 129.01275813148, 126.612653669381, 133.244966693042, 133.906316533673, 134.235220945684, 129.545451222476, 129.684422735125, 132.469590070682, 128.786341891603, 131.46454402917, 128.931724983247, 134.446915204717, 131.673945837647, 131.424614751205, 127.796172245483, 130.987769340775, 129.172446320056, 134.857250373518, 132.72402528145, 130.009518193136, 131.299495697597, 129.020699297157, 129.957217087897, 132.562144177034, 129.150582411452, 129.577852963635, 129.019604274009, 126.304078646521, 134.31939856536, 133.6681354244, 131.801250287857, 129.818160801494, 130.086295077106, 137.02081268583, 130.317733449516, 133.105268418294, 132.530869115851, 131.786572373642, 127.831876307201, 130.785657443305, 129.94929808376, 132.631160658157, 131.189729762665, 132.864625680839, 125.203286580741, 131.230518326542, 127.526236370078, 130.94319718618, 132.271396592689, 129.999552936307, 132.685721599396, 132.731423116667, 132.200194935116, 128.103654067822, 128.950888219811, 132.582542558317, 131.498384497967, 133.070940957477, 122.211512581378, 128.397399735801, 131.19683781867, 130.335797893618, 129.684241867784, 130.62300729974, 135.157314903231, 130.820124094551, 131.008424662642, 132.557682950695, 131.2031750325, 132.008730609467, 128.812759875318, 134.425454284624, 130.639467752994, 130.129151141509, 131.679711379701, 132.479683817618, 131.307494003486, 134.301002750499, 125.742911861397, 131.181521369827, 132.611212725853, 129.047695328183, 130.465950606898, 134.930119933894, 129.90718043363, 129.734703153484, 126.006466691659, 132.582430190167, 131.145524338073, 131.243451767836, 129.868628618773, 128.889627627326, 125.520210328912, 130.819259546936, 134.307154393398, 133.666480347339, 133.674401108945, 131.050505525498, 132.813611257748, 127.450266525434, 136.340121560304, 132.289957105749, 134.200175364601, 133.716002593188, 128.907859215977, 126.982529142912, 131.492969721633, 130.002750716915, 132.268380899371, 136.141015192852, 129.584639300192, 136.228008055673, 129.284881369474, 135.596598310986, 131.702051115942, 124.784783152116, 130.704211306186, 127.156335612886, 128.025791970434, 127.519603469194, 129.255140939378, 127.172532109441, 127.618382277953, 133.986072818595, 128.236657390683, 128.220662292822, 128.625715306907, 135.197120199605, 128.331139105057, 127.087544319308, 125.493408378404, 130.743788093367, 133.721970119072, 125.422308159194, 127.688405755031, 130.060925504667, 133.323154192308, 127.732940275089, 127.17950189077, 129.856370738872, 129.415151008501, 129.387125677617, 131.599235848156, 132.06254306941, 134.965427173681, 132.307475430951, 133.925146606993, 131.279806328685, 129.241318796642, 132.011272246163, 129.400010786068],[688.069497003664, 646.906303567763, 693.922200225142, 652.174529052071, 658.802133578216, 657.776928736672, 670.466346111878, 690.94165852557, 627.17304937423, 660.993237125228, 673.004398752511, 651.675085697628, 663.237114727796, 645.55141535558, 655.752439288121, 697.006489030096, 674.214798273221, 684.201148405751, 647.157943763322, 705.96816189225, 698.548686251199, 683.410470811263, 665.18141659613, 648.423832953622, 692.668740802781, 680.357933343493, 665.249230787844, 673.217559943259, 689.023414535556, 698.427483129223, 679.980358461705, 672.817982590123, 702.653154234235, 688.410984611567, 670.582575665848, 656.707970943649, 698.629977055095, 659.633988549517, 679.936027846925, 655.769627051056, 666.762578797591, 697.882711136469, 668.925053828745, 656.391423989869, 688.092959912783, 645.074315074435, 667.271671425855, 695.882961338677, 645.482329321121, 692.980785471722, 691.367812165804, 670.645157015588, 671.983100992709, 673.91095156227, 656.56546277083, 703.001693139594, 666.308442532656, 666.60931608542, 698.803399956604, 665.503540893425, 677.88041002667, 645.297115585621, 676.242559884459, 676.71444674341, 702.760740405659, 639.46875557327, 655.553139176699, 678.988990475102, 665.091739906745, 643.572738634995, 707.62039705062, 673.529884417203, 688.400515106298, 647.648459315326, 640.031479763292, 654.577594250139, 661.713810452932, 670.482942026677, 653.102722667122, 650.333076401225, 692.685469530179, 686.961213073213, 680.703295894921, 676.433394645761, 678.856381641913, 677.654272080042, 667.689289667329, 655.823271182508, 652.928132680557, 705.180421645399, 664.971251089728, 668.052544390205, 658.849456140385, 687.454927651099, 667.188055529199, 679.850162562441, 659.691840762024, 686.16835498843, 705.656988501066, 673.507594271663, 665.870157519095, 709.424735966315, 671.819959351239, 678.098722216638, 659.000039592782, 677.422770928403, 654.392162532179, 676.059726117218, 658.544940875468, 696.956556397989, 664.870453689133, 658.968972897144, 672.673761517448, 692.217240982145, 673.676435917199, 663.733790335478, 693.024914034653, 679.056637851399, 666.294066413389, 627.833175760412, 645.894007510749, 681.845721655813, 660.346207691199, 681.897570115607, 657.437878879885, 649.635558500049, 664.402202035944, 669.114225678678, 635.9371553009, 689.484964698815, 654.284396827288, 698.019162307082, 642.585356901945, 663.42452540559, 682.886656620509, 675.974968164848, 658.304911676988, 673.842413818575, 711.777425990197, 704.828656490804, 674.184315888635, 703.011477294002, 690.547828440566, 680.761579815212, 679.077601912435, 681.33768393111, 671.734326515955, 676.599563800943, 670.219322889298, 653.90169932076, 676.538332628444, 708.798055456097, 669.953610388279, 687.26309811345, 664.096697154628, 657.182324401394, 684.613452997301, 686.011962931231, 657.77092242036, 671.145268624549, 688.053675925914, 646.53374610125, 649.986105281123, 661.935848191422, 626.632430696836, 667.40451709356, 683.193938249193, 654.966123850635, 662.242220993129, 662.818714596877, 693.171206908741, 665.05336194865, 683.584684450606, 661.011669272721, 686.178998453401, 653.529560514795, 668.196630875489, 717.896605965799, 648.09462964367, 674.7383076949, 668.339561772501, 649.966301519175, 673.761707424956, 665.51437045136, 655.302376642986, 673.139148467592, 668.712719356546, 711.489478733022, 660.621769413601, 670.008215626523, 663.410567989238, 665.40486867737, 656.718251884004, 676.229322682617, 674.026446521517, 671.139007473207, 692.359746300643, 685.838663260866, 674.124959438403, 635.848277449089, 659.040680411959, 667.456308176412, 653.65347183458, 691.784924612381, 661.418425656198, 647.870405517604, 691.495110332154, 687.493323738065, 696.868435425937, 659.025063268609, 668.393472175192, 729.854286828764, 659.213465113356, 694.961933467633, 663.759615897428, 658.342770630288, 661.546780724802, 634.308986412169, 638.930986761329, 680.057561371159, 680.754785664028, 678.312741750007, 688.942138986114, 647.25002976407, 665.212396829208, 704.296233809208, 677.112803066923, 669.729791796329, 663.069715887374, 686.234859033791, 670.974432180419, 693.342047615265, 693.513824061121, 657.878451731528, 662.373026798389, 699.700926691552, 670.034005864652, 661.876330594176, 673.570141879341, 689.138490734181, 649.038470953885, 673.660213504235, 649.100125425766, 658.885202617616, 707.013850968778, 686.787529747493, 685.361601269596, 676.532372770911, 698.362672064081, 670.841666893267, 669.486905098988, 661.874930843778, 648.734824149848, 666.43947233428, 652.38602450116, 684.733718484883, 663.166410457385, 686.321606465395, 660.736696898615, 694.829225904401, 679.475605258968, 671.712761978963, 657.939879470047, 693.540344229429, 679.464813654126, 705.713052003219, 684.089517954654, 698.559245360173, 665.612612272265, 648.152975266975, 688.668412042744, 659.402840832963, 675.552645211671, 649.880689912995, 676.592069834521, 680.274645768156, 683.526995608542, 665.5555682068, 681.88640405055, 665.552741814921, 638.079197678003, 651.539338736216, 674.324626510182, 657.695988161396, 679.254795324823, 680.877687332277, 651.120805596193, 667.894938793595, 693.758696027268, 653.142894881388, 670.326141478403, 692.779149912493, 664.301730422047, 649.186367895807, 676.966087212942, 696.101320018052, 689.180257752271, 649.497658374495, 657.894899806759, 675.939937481371, 648.410420162484, 686.998087704844, 658.753852365253, 644.756239795001, 681.08670780473, 667.560122813868, 650.035639911411, 689.104439317955, 669.975162269001, 688.284327476022, 702.312107156248, 670.797538254729, 662.406051910209, 655.936812837974, 687.257084311483, 673.000542448182, 647.201233838428, 665.70455662765, 672.566797512838, 672.582396951973, 666.3634129525, 663.607667342876, 696.290490937408, 666.073035838737, 663.79275908843, 690.112694994095, 719.868390811352, 663.187375958187, 676.178830532139, 719.624894346461, 660.466507156404, 673.852953693429, 672.296525394649, 673.525902327506, 687.956963527079, 649.493020505242, 675.538544839511, 667.701555386577, 680.896529130956, 688.401190380153, 666.905469793556, 671.814808422673, 658.182728627715, 662.24961524474, 661.67688287043, 675.545046062657, 700.691408873968, 680.830427519932, 661.753901270282, 641.533147575448, 652.619501021119, 644.297871156188, 662.623570003116, 688.11174541038, 649.105077530815, 646.879677178647, 708.622044636371, 663.08757098654, 681.811164774118, 681.280046587096, 669.69527676661, 695.414911411397, 645.813746241946, 651.007426417598, 677.156755819036, 669.93100929751, 686.617928652196, 675.483653195492, 676.897422016999, 669.674072794337, 694.629652683603, 659.13053208512, 674.767954420378, 643.471632924021, 686.038976565991, 639.032228902118, 682.067437679126, 688.926719762154, 681.688316779175, 672.304443483182, 688.041560798731, 705.606260944806, 693.610865941215, 650.898060168963, 669.096470043419, 671.66794627984, 683.115898926276, 668.664080069269, 668.624303870689, 662.007687393443, 682.10159494237, 679.036614043241, 698.420771116664, 652.880334345236, 645.385010581265, 685.971232553586, 694.961269105631, 666.494718694911, 686.795376942684, 673.004081883067, 687.258048872089, 685.204107487474, 667.776278345688, 671.346878349185, 686.960335623848, 712.491454752204, 687.215664608993, 665.581193130528, 644.902253287398, 665.387064403001, 634.590838266086, 662.616970284613, 665.236688211785, 696.317327319365, 670.940571978619, 678.280490138218, 654.437594385081, 643.005241545408, 690.450867586212, 676.989356759606, 664.717424712328, 665.409397342159, 679.840145210315, 700.24803862904, 672.873570894605, 647.131531058715, 714.712681821902, 659.324792698995, 673.866716349533, 673.197106496661, 678.202627790829, 676.238514327139, 689.454406580692, 692.760746520123, 682.968235034976, 671.097799233586, 698.597064622624, 672.450854270728, 667.242541733796, 692.329471760341, 652.654980636642, 688.598811618986, 692.188526948536, 689.33557669349, 662.093743906862, 654.527696130715, 687.243943525738, 647.052648285698, 659.335173040045, 685.261026595762, 636.428573598294, 688.505698020357, 691.621849998556, 701.390238502512, 668.68936229574, 691.155416956951, 667.495012190861, 662.100930430862, 669.221516682433, 672.985370263397, 680.815369542205, 656.585822862698, 658.237151842651, 675.394680496547, 655.994909815714, 654.886789935163, 680.819714161211, 676.332944442178, 622.450805413898, 677.352893340798, 693.245902180905, 680.051711447785, 657.927390132854, 634.501087108211, 642.743886699896, 640.625448401241, 662.649453292066, 685.409334605349, 660.967659262012, 667.533224830364, 671.372132232419, 695.472089648491, 673.504396887259, 660.397414895484, 661.562791843081, 669.409400589975, 692.740182810691, 656.217670121162, 693.441769721905, 673.21247226241, 674.202725409854, 672.689508623991, 642.300895034614, 673.523335824485, 672.039113633926, 659.374621227636, 688.308985259242, 682.969732916121, 654.665149561199, 663.623022230337, 696.204592537564, 705.363214335853, 669.809557895094, 645.768543589062, 645.462177315554, 657.904818336295, 690.317488492217, 643.665792260569, 675.18746078647, 650.001055743826, 639.514062399866, 665.004306433427, 678.706474219687, 676.006988937787, 673.522253787065, 667.327715829327, 687.964160244973, 693.122760822876, 666.58429023963, 683.874674806986, 665.71601863986, 654.332783062604, 677.1147162924, 653.466751979438, 640.324933607944, 693.957580018386, 662.974401236307, 657.954776671933, 660.837961596643, 667.264005994345, 654.212150329534, 673.599623711773, 641.743706003949, 679.90257305553, 687.498149179671, 676.607461783141, 626.161746209221, 667.021216082425, 664.839320810994, 658.0415528342, 671.33111298893, 681.005629034108, 682.877446736908, 673.002021126123, 645.359187211193, 672.950898341371, 668.191883681348, 673.89985225451, 663.601264999362, 661.700188125037, 653.847259891156, 660.235490951411, 643.162950305677, 665.525447764573, 684.01731319031, 651.621905478255, 699.31407855683, 703.425321826018, 627.663106349337, 683.823023293136, 668.780857569456, 673.709725334291, 668.062693239228, 649.504196172767, 685.341151531846, 670.528808995801, 670.10452423283, 671.322731617994, 695.463368319086, 680.160519388303, 670.688851730957, 665.282369851708, 679.2273428747, 685.664281203977, 670.399296964136, 682.104282456875, 651.009999719802, 682.558369871971, 670.887079866841, 678.289531690796, 660.588995305629, 650.698840082831, 645.648164212731, 646.473210163365, 656.576552989266, 679.281360015827, 679.0256445192, 662.694234989632, 688.81027692045, 678.111154251786, 673.869906955604, 667.147552850107, 703.26690953395, 683.282998505568, 689.565621987858, 687.541574941717, 649.304786118185, 683.680575330729, 678.604357143455, 677.523141910124, 661.755184485297, 651.111742258856, 662.797779890242, 679.299706966774, 673.509831184429, 680.635241905015, 655.530463104683, 678.001172441151, 708.732677154933, 695.674885299768, 690.98714682875, 687.030539089516, 686.573790133802, 668.798478702092, 691.475007436446, 684.667612636725, 624.042851381029, 661.619866880355, 672.922185532257, 654.53332749613, 669.363961066261, 705.192686585141, 649.640320691152, 669.093270775765, 686.921526464043, 697.583502591037, 666.61096353054, 659.104126112401, 675.353616369997, 690.65869387712, 673.292175277474, 701.363076595769, 646.866795323589, 672.424159589433, 665.005064171767, 651.467470537451, 653.552647573868, 637.22680874631, 687.766497929781, 672.874098861925, 680.338816148341, 662.571251656923, 688.881866557047, 682.791913315104, 668.959317949222, 681.657060165153, 676.749916412066, 680.828658186728, 679.582170303663, 689.272849708954, 670.811695306402, 678.610593095277, 676.323337704017, 674.876876461757, 670.587902121906, 671.025994576229, 651.308699963753, 682.842666394669, 652.422175271224, 692.26943823278, 696.726831008229, 673.77413342948, 680.419520360794, 653.88935855239, 685.639956008708, 692.295784131255, 656.182059731804, 648.526451291318, 684.160222727893, 626.689877899025, 673.881251723028, 702.744648743619, 653.290465574155, 649.298829209144, 670.339411152469, 675.252724664661, 670.347712166604, 655.753048938181, 664.241427323186, 672.532020737478, 697.241756180495, 666.082416624545, 670.65482514727, 653.694646879524, 653.529450039948, 661.45178983004, 676.014351747998, 669.725241904744, 681.394951483025, 639.684620268598, 677.892645890783, 676.588799768408, 671.636980140469, 650.996977419912, 706.321823774009, 684.36032165551, 677.939396080757, 644.170771438626, 658.646258665717, 697.246802218907, 689.241165996576, 659.043054935963, 652.700269410642, 660.05766177909, 649.65629030836, 662.584946129014, 676.618284386788, 671.667809309586, 644.56043886247, 678.985355302972, 632.493255076187, 643.287780843094, 670.931737896116, 681.3847442874, 669.576174310114, 702.175051511165, 668.936064959936, 678.229968452972, 668.616199391123, 686.041172037154, 676.512238096581, 668.626184675918, 662.949072521884, 668.380361271755, 649.168089001105, 670.224971213657, 647.075615738714, 661.047395346678, 672.925127138422, 683.002435925765, 644.918077158008, 690.836922822217, 668.603173823586, 702.561770005953, 662.402754525703, 664.140070936645, 676.524252183697, 700.409987235182, 682.288277964957, 678.005815466433, 672.924454710226, 678.613158988585, 653.004176169801, 648.557552779929, 650.625118505195, 681.6124243273, 675.337474820413, 639.002960623979, 694.874841389596, 699.430449407733, 666.79191903662, 640.356752762772, 697.137216662935, 680.5567991542, 674.064547476602, 681.819772453588, 662.657126283912, 655.873706729795, 646.654464671297, 660.54924075962, 619.837160648912, 688.05523766799, 685.021909943783, 681.725383623634, 692.000498785327, 683.642976245057, 679.84776192533, 658.799443729269, 652.563531269207, 676.4514615572, 679.721544621539, 664.974172595406, 663.141247445081, 676.743347909976, 686.382743336643, 666.808893457693, 642.549042405071, 664.159560961947, 666.016771497777, 682.615095702939, 639.291017996053, 669.607078235804, 687.658562954058, 655.794442036369, 676.705700748576, 660.746049032542, 650.612419852977, 662.284188066935, 663.57303169291, 692.570675569, 674.965114157909, 689.557324016241, 649.784860035952, 673.077679734741, 665.459755232655, 662.259742652072, 695.760972753777, 688.286737619326, 707.217484221195, 680.94827424671, 675.697594454822, 681.288798258054, 685.114258915224, 697.337337905013, 702.17937641661, 687.744067934618, 667.446704537941, 687.962424616126, 712.540416872183, 692.480958261649, 663.828119659483, 687.231399503287, 693.025304127256, 672.264615744657, 653.418043928813, 660.451747987373, 688.743368660686, 685.39036301175, 686.201660063699, 667.608982565898, 705.911105313966, 676.897926542069, 675.916435333444, 666.59563242838, 693.304744847131, 693.499561934822, 649.196000491694, 654.191165215657, 664.491684009842, 691.403656307711, 667.255407932173, 666.983855633888, 697.2814463816, 668.394576614898, 662.879426790881, 664.057122479581, 697.393145740277, 675.14520141596, 657.4772571899, 686.723017195089, 672.996424199606, 670.853944615213, 661.915626464046, 659.697851574812, 671.814063511273, 688.398137573625, 695.725663278682, 666.791833111821, 670.518497502071, 643.747908082491, 689.279921162227, 659.732648390776, 672.031753502973, 687.171013266997, 669.248907033127, 670.416106673793, 674.524266627929, 682.938053699256, 689.398333536052, 677.637479842338, 678.751592647012, 680.809898157521, 708.815143695904, 681.791298070256, 690.595591768555, 657.780117312445, 668.90057381493, 667.318050276269, 673.566563951491, 668.442857425868, 641.92776710116, 663.736660963443, 665.233769521496, 663.044716536441, 671.149014824671, 698.384083334292, 649.494864817572, 688.502858837961, 683.621975608226, 653.052762052592, 672.432328803521, 695.972421773921, 670.063996269802, 655.345241216221, 664.593308672713, 676.645713520293, 659.286541061923, 702.002976313526, 701.12808830902, 702.008201726957, 670.869689178763, 683.808289549602, 664.2855529566, 663.788488900032, 676.079502261035, 664.002303331996, 677.093867135746, 691.594179474519, 655.359938115508, 689.532338930705, 668.201968404788, 668.86217534878, 668.048477311364, 695.034420132537, 713.225137500842, 661.125209337815, 678.638870039099, 656.413839657945, 694.221105257502, 667.309796560497, 658.137346779791, 669.667038535073, 670.749234657392, 652.796400819245, 661.88496340916, 672.596727461527, 675.515526421093, 663.560045039546, 661.605686747915, 666.141616201933, 667.13774995398, 664.776642804615, 691.495469066933, 680.192418124567, 689.173213260651, 655.795092241591, 682.959595159773, 660.643330176082, 687.987759352663, 663.333725256956, 669.833639345616, 669.39920105173, 674.582551766142, 670.399867091313, 678.82154526189, 682.421866694084, 699.29042918656, 646.051568798662, 638.758098917025, 697.160213490707, 666.934949386694, 681.646725230011, 687.239745696956, 672.022820602236, 691.950651969634, 660.928484078818, 662.628776968246, 669.820862781208, 665.473865333288, 659.660030885492, 667.920625778374, 686.570088395964, 665.245392137618, 639.940645117672, 674.861585045722, 676.843077456285, 679.806995969649, 674.674136012901, 663.378927615204, 666.179110763095, 627.315073595685, 668.648192487305, 668.195523235124, 682.050417730306, 666.819395165553, 688.116562284659, 666.393306417458, 682.313009365462, 675.412379561904, 673.688618677843, 664.160164953046, 672.938019458909, 698.123867827146, 675.092546189898, 673.481545190512, 655.911249570387, 672.414828179941, 672.534583019833, 689.243319094545, 654.316797316038, 680.101407071952, 627.202341887048, 674.68458520967, 666.496191242286, 685.061226693378, 647.159657822209, 661.652845439539, 669.771996666481, 654.515929903014, 683.667782845784, 668.702598291005, 696.704018850559, 679.395521392324, 680.159644657297, 688.204678074959, 672.456535829751, 689.938323210638, 667.627958460255, 687.00231741301, 698.121853905981, 677.133257912329, 672.324503928656, 658.238469397348, 653.789674394812, 706.626412151848, 658.268636840156, 660.318986848328, 705.317600116559, 649.538269749619, 666.194994823532, 672.743725529029, 666.008775597567, 655.955070574611, 682.562694319704, 673.702962068844, 666.279254034266, 694.730707431969, 686.153098709579, 667.550281197013, 657.51849429342, 676.872596787284, 694.395956132212, 669.82662593989, 651.805326741991, 673.991565492055, 666.210188213908, 695.180327889705, 688.073693652149, 683.664794201217, 688.351975346833, 694.849305349522, 634.316939377507, 695.384064973589, 684.632126305027, 649.569977743212, 689.785762343457, 664.357138028633, 656.933658043274, 683.659139320307, 679.71873803995, 697.124637767623, 687.198366962057, 696.378105309002, 650.181328924108, 645.991746349034, 667.451124838393, 630.334987457208, 666.333015784611, 695.455387286382, 669.1491989682, 657.476438576249, 662.458010122278, 665.871256171849, 651.366351947189, 701.094024070942, 666.922334990391, 681.58390409466, 667.669357530808, 675.984341021444, 676.121292712344, 634.905896928273, 674.346586780878, 678.663285551294, 690.975688546691, 668.090162573366, 670.671354227127, 652.0500478162, 723.145965111484, 654.982019558314, 653.35872105662, 657.535395788656, 668.448560964624, 666.22302804482, 665.085640054894, 694.291876074439, 640.889360620548, 649.743268390556, 706.733855664686, 676.756204391693, 675.861754431761, 671.272038507535, 684.022960968695, 693.571434346092, 688.822065694793, 655.410920340951, 664.974167228045, 678.685258479693, 677.473399705717, 686.567970881744, 701.268128697643, 697.200231547058, 715.100670371841, 631.266586229809, 690.28490125057, 656.726445035587, 659.706540287718, 705.69745554972, 672.674432800546, 680.826219800428, 667.343820404152, 680.11874258901, 686.45153391857, 676.006585506231, 702.318803535121, 698.817550296837, 663.133126760839, 661.101992530672, 658.88542693583, 659.688442075648, 658.431847576094, 644.313336575811, 704.493647580271, 672.216610472477, 656.202403745359, 680.270713402492, 700.68371161279, 685.782772546076, 658.876000494933, 645.024592870855, 661.6747360182, 705.803876099179, 657.648339210079, 661.685317803056, 663.282701154873, 628.662007016829, 687.566318378965, 655.154210800223, 657.074514255914, 681.987195174634, 665.026996606856, 690.661551453248, 666.948530015591, 655.912015338636, 678.524309055797, 695.43302486424, 683.217633188047, 692.529647354653, 660.89193766375, 650.234501113105, 701.228576562197, 693.933403596169, 674.254448161915, 690.431462028339, 687.051804598006, 685.00975740587, 668.461770525319, 659.053595864337, 706.503784512413, 699.350783544847, 700.307571482668, 676.020259285082, 675.831439122923, 662.210381111781, 671.407733219627, 652.53674756246, 682.150833299785, 648.717459008821, 654.741780661972, 691.805073452929, 667.11234293584, 672.289783312703, 645.841550871963, 657.717490066694, 696.979379984531, 691.932790865332, 659.594456622089, 697.940671346956, 658.380856221357, 675.362299578048, 674.509311933975, 623.515234966383, 696.292131002518, 675.672239717729, 683.047471702373, 660.929126824014, 645.343982296445, 678.937217368214, 683.486394541808, 684.831304540337, 650.278782987999, 663.70187523679, 679.143811702422, 676.346919548479, 668.026650760345, 647.793064872765, 681.761871233771, 661.691344400887, 687.738629458834, 671.880914120317, 665.415034952393, 654.598095871849, 658.99057121152, 682.439054504427, 641.716440312772, 692.912726426105, 693.224005196438, 677.565080305964, 653.439417352433, 636.47932453509, 675.298358140138, 696.537047667792, 663.183267618454, 680.858533414675, 695.457455412866, 665.000532628989, 658.533067843436, 677.216248658485, 640.118108893819, 682.941276743232, 694.186293156073, 677.585849344745, 627.68360912355, 654.032783688111, 654.605833126691, 674.474073225707, 659.283629695146, 672.380238202015, 647.807636384787, 693.583845638365, 665.986117309496, 686.197671512635, 672.185472159741, 690.489518678283, 656.194619234726, 669.175428485918, 710.119123071243, 685.254944946754, 694.008185751041, 651.937429845665, 685.030878667593, 655.292793532592, 676.345322311607, 678.566043387891, 694.325884163148, 682.608256045526, 655.053848130785, 676.645117030122, 670.775983402643, 675.311109113319, 665.465541340974, 701.419483059671, 665.33447771943, 664.373785749703, 686.351574882338, 685.472300925334, 676.25083181741, 675.063504003731, 663.531317976215, 686.828956621544, 666.55419712018, 645.008298714764, 691.878783298923, 686.358001174504, 680.876576907044, 715.026948639197, 670.945840101701, 658.42640072529, 645.34564751972, 654.662559845655, 669.547052038284, 635.157388414487, 629.946867562237, 623.788526210998, 664.028382023326, 682.011470755208, 685.100905933065, 665.159435223253, 663.935071635088, 673.707216736971, 699.014196985084, 669.986236217086, 676.967839357404, 696.241774808682, 655.504572495737, 685.369932277301, 676.059748557207, 669.605987997497, 663.559313527537, 655.124083190273, 677.425524817274, 658.004011328954, 695.174707614389, 699.937502044763, 676.184650350431, 655.826297836729, 683.925892508487, 674.034347176105, 676.811863188408, 693.415143538918, 683.013038895706, 675.811992897336, 674.085335312605, 657.270622262122, 686.725191651144, 658.490507258418, 650.220671407541, 668.727520653175, 666.407935012857, 688.131132783957, 702.967414421272, 612.575896454566, 669.450575436467, 677.210858292029, 693.137775341569, 651.299383839916, 654.293485714428, 653.133764415855, 688.43715380629, 645.556169355926, 667.87694882002, 697.338269104674, 662.344831322834, 687.953027467941, 676.399469189155, 678.469175574498, 691.153967526791, 672.433990681643, 707.934236922479, 688.025478599107, 696.379851879121, 692.038159428238, 670.497582279626, 704.170845207774, 688.991943596977, 666.948275019522, 682.947035016958, 693.502035320039, 654.237326331241, 673.648802197495, 680.589959383567, 669.156792720729, 670.077187258217, 665.958048308244, 643.516496878773, 660.807646519114, 693.894582115761, 682.185661620829, 661.995242463812, 647.355404375369, 697.705672694666, 669.859013438883, 687.979261179248, 647.513619606176, 672.015063480431, 691.666002094242, 638.87011608534, 673.658549746839, 683.31081561723, 656.359998330775, 635.445028121005, 684.655047183465, 682.240893543282, 682.63190558908, 660.627361871854, 701.960652952028, 666.436781401811, 656.302458211698, 669.01732219989, 674.40820188955, 676.444572848206, 668.309510961625, 653.25787998616, 691.687953832686, 650.810173702342, 675.458276657968, 677.712830582551, 669.414469299704, 682.736084938546, 686.029881384836, 654.082873653377, 658.922256089666, 682.325517319986, 693.748548869519, 709.479667974069, 685.216371547097, 638.364202432256, 673.020426346156, 669.943863383816, 662.115741925117, 677.383856358404, 661.804512318887, 685.388113688854, 650.753367862751, 692.158973175841, 688.075024915644, 670.609818316165, 632.494317911149, 646.837607628542, 671.867908166335, 670.142450855352, 658.83080854815, 688.061584520199, 669.935760509243, 694.61094582471, 657.295449075621, 668.376500094355, 666.908302234797, 674.927908132393, 650.721601152149, 642.485644336922, 667.347876639479, 699.525438841241, 668.869651563948, 681.71980782121, 687.430354726438, 663.341879464791, 651.779022477769, 693.925545686274, 663.82564385272, 688.304111393612, 669.348101263489, 657.410495009035, 660.161713837011, 684.183865250059, 685.080456343248, 678.009078391399, 664.362821160364, 676.159476965796, 646.579753566445, 631.459677939901, 665.243264215567, 682.477955508143, 675.115168810997, 672.973299770389, 676.259132382443, 658.196520542915, 695.166809559139, 668.950517989041, 668.086899041651, 665.070244034259, 633.078322230847, 689.5552008847, 658.957753031599, 672.40547376452, 656.47124774318, 693.02108183106, 702.544560812541, 678.461780615982, 690.635753241793, 694.292734301243, 699.498904461246, 634.889184443589, 666.982749261313, 693.481672449435, 672.255471955208, 662.988489849659, 648.321751198266, 676.363975873555, 671.536192841008, 673.934203980221, 675.052790452861, 671.577511291675, 660.059521573641, 681.925717422985, 685.734910046645, 679.87345125723, 653.549710524847, 654.664701866689, 667.606061662931, 672.937275500594, 633.826186387085, 654.620438253331, 669.099063767105, 653.399772807915, 717.088000383473, 660.856826886508, 663.629174834436, 685.607400256556, 666.115630740369, 666.922766069848, 698.210923267118, 659.873026078853, 685.315093884597, 666.960316278084, 661.866957463255, 677.147734627922, 663.42269309652, 679.958452619877, 665.175283450105, 684.116674709324, 650.259999259035, 678.048166006462, 689.227699783014, 675.350935521934, 679.799471664627, 656.400802025437, 690.42598284503, 708.086844590301, 671.249526059943, 676.909886097188, 671.194395396325, 669.108773010743, 668.717227572788, 671.549065225788, 634.506074514392, 675.679329071427, 667.344173076194, 677.27422366804, 658.383397968325, 644.9467626515, 668.944320365514, 666.037433208309, 662.167993246026, 671.514037618588, 657.61659404974, 659.958425939062, 654.502814412793, 685.989334401686, 689.429005268667, 691.517002553191, 669.252370119083, 672.539943438381, 674.403784536751, 636.715362282526, 687.140750110716, 650.906170212805, 657.72597897918, 685.659447354143, 654.204217754326, 676.850868143128, 671.407177832883, 675.788670877525, 681.237565774402, 665.968795769206, 680.811413929422, 693.30302380913, 688.364079901076, 657.00656876772, 677.47641080537, 667.960899074659, 643.110531351388, 670.799309100931, 679.903692811997, 656.441531799079, 674.049066521389, 703.693736275144, 657.114258470092, 659.158022063748, 677.508775218401, 683.937631159541, 664.147822775714, 668.010646686949, 655.301972772154, 638.831509103133, 664.75475379898, 670.637373506689, 669.803434140186, 653.566572590014, 664.763055115076, 652.460659184251, 667.80889827235, 655.388946467577, 668.578459542513, 641.054950099782, 681.23441314323, 698.468016730492, 679.011985935052, 675.448986958024, 664.897852606097, 637.987504537863, 684.311944403062, 682.316745860708, 677.074806031663, 674.112236321189, 665.205567708852, 691.579452022357, 659.74133545094, 680.377089073779, 686.321107657886, 690.04544389223, 674.268681953844, 677.78952707342, 663.283914778557, 681.255009149958, 658.30927899774, 672.764538311386, 671.205496317055, 674.999197280723, 692.055448188363, 680.414974749182, 667.407395369105, 654.519798471484, 672.952451914965, 666.438482462858, 676.737143977583, 648.688483651281, 670.294049286417, 669.749200135686, 693.962310956754, 657.628342423537, 664.796374480013, 679.358789262416, 675.563150761372, 666.093758696107, 674.125054107523, 658.941295080674, 679.298787396972, 699.209072913638, 668.025229409665, 668.157975384503, 640.680073193993, 685.271046082888, 662.403761842287, 670.516081642736, 685.278632853163, 660.926515864954, 654.686198405181, 660.388185362319, 684.51913240755, 700.451152951036, 671.767810345796, 689.991361671094, 688.865441010414, 648.421048089051, 664.62947829677, 673.06165038517, 691.314930042351, 651.151057981668, 650.096765713828, 630.597723292663, 679.23675259295, 697.999970128554, 692.973805249648, 673.838589807096, 646.721002131127, 628.024480388989, 680.92318611996, 643.784374245945, 668.033840290118, 645.049543706288, 666.445891771062, 671.749872387936, 674.368833661032, 653.953560453737, 678.199667595372, 685.214253798018, 633.105831737411, 689.754440999346, 651.516799359805, 670.903853410669, 685.619928690577, 690.562726655774, 671.076450588826, 693.482861153282, 667.531804777055, 671.065228514368, 674.814251111904, 651.696031679297, 682.546349716291, 661.444258233745, 684.525550801748, 670.481721286527, 689.056488145289, 663.869540164606, 681.90598955273, 672.452266511705, 674.532070949806, 669.268739361146, 664.07204961772, 682.407563590216, 670.667539289666, 687.523385118972, 664.367789077615, 673.130949879133, 683.197773214407, 679.17250677227, 680.510266203907, 647.306099664168, 684.219472378418, 678.194772260352, 680.084028848525, 662.260084892055, 688.976611179891, 675.169041591834, 658.629409603741, 683.762399228624, 654.776217299712, 715.827294535538, 641.028979822529, 659.488539302515, 674.096426997924, 690.730780966063, 674.735514426803, 706.728865837352, 674.955949098441, 666.018643986615, 660.290134399954, 681.763061657461, 677.928868065965, 706.136574241517, 658.546134008113, 648.441764848723, 672.286329838381, 691.891288823368, 669.545418841972, 713.757345106056, 647.649490212454, 664.921467310607, 670.639522521257, 699.984357651819, 670.134759182312, 674.627507389872, 672.729684072034, 664.651310371668, 644.446279634851, 683.388867547258, 674.452572482389, 692.54093365856, 716.65029961887, 682.40162795719, 660.304591548306, 668.532356505139, 653.545999773488, 653.297866529607, 661.216166168086, 656.787923406747, 673.659720728292, 653.475540912782, 685.886470030884, 654.171742716172, 638.438829037017, 657.692893259033, 648.701895059601, 685.49244566188, 682.800257332958, 678.795586424548, 701.865763230579, 690.518678527043, 668.993026448473, 669.707260047954, 669.183868180979, 666.857352912211, 701.694374815902, 695.625711855858, 671.383008101588, 657.27882184154, 654.4595722376, 652.873494915455, 682.056559620121, 694.617635580056, 669.734449292466, 670.733567587675, 679.863882540378, 659.014319401386, 708.332346328797, 664.556614316067, 679.660818970871, 703.884543139227, 693.202315819, 689.246483963352, 709.182212113207, 662.772154277059, 639.010996816722, 679.333071678714, 661.357104434548, 703.99355792039, 673.352051063156, 675.140842446651, 666.801774014475, 648.338887086061, 654.126379838063, 686.907844841903, 678.525513875776, 700.064382841009, 663.35816728196, 718.48830901206, 700.644407323109, 668.650119618815, 643.968279667014, 684.604386023807, 655.715402706219, 688.383404564631, 705.578747972588, 686.040096298969, 659.767024245888, 664.306226796199, 697.962600405238, 666.653812182883, 660.880771122078, 684.13166832975, 640.983461772008, 665.181205352719, 665.850259041774, 663.420591405856, 690.032527229421, 641.777180454438, 678.040314992028, 668.453507132117, 655.826520201325, 675.138836739549, 654.381749430376, 669.923963232494, 634.644309085203, 634.640777386029, 677.83858038664, 644.756018956145, 688.212184201678, 669.301477860704, 664.589210724423, 674.981089044491, 639.912278066381, 666.255042610986, 682.128529101198, 654.860541116821, 667.037381982167, 696.716128821678, 657.148288265695, 654.151645823683, 655.107621944459, 673.885461559152, 684.71356954827, 670.057981739927, 660.07431269045, 674.599929473297, 689.967247947266, 639.853016529542, 683.309631320638, 711.660209575792, 667.105320431997, 658.162536692156, 669.37923758594, 685.036564136941, 669.119026463229, 677.150771235539, 649.576727258302, 660.651502455178, 665.328055497498, 656.051936355598, 704.464112023857, 690.854457914894, 665.773550646602, 652.958083568048, 657.12066717638, 665.965594165165, 656.618192295499, 653.601268519027, 671.521275465674, 678.924492341082, 635.692523456802, 655.767021917173, 663.241283328615, 676.138771829309, 671.733743444269, 656.537797539679, 667.075805364301, 668.503827060426, 689.088661407377, 659.688149737648, 658.540114223949, 685.75718425286, 689.407472665068, 643.121889447914, 661.147751347254, 683.918528609587, 669.700695295801, 682.084008485253, 670.352540501597, 697.126791007346, 688.375991571275, 662.623448138263, 682.475094361317, 667.948612941477, 682.836972521204, 673.623023215516, 668.498479330799, 643.89009241989, 693.430140738354, 686.253309715626, 667.569077075276, 619.837902102283, 679.338169562586, 665.552283903252, 664.607010785394, 706.468554099341, 647.360769994721, 718.965362626389, 671.523617759122, 677.362311251006, 658.48830057097, 684.793414207871, 709.148274886674, 673.004723376089, 683.330266999973, 704.676483063871, 666.496491302731, 682.845293444671, 667.719105588199, 694.892409035936, 653.991144350699, 702.929057466116, 685.388273078796, 673.256926482307, 704.434652208007, 645.772745729788, 677.611352599014, 635.114193833253, 670.985644164062, 665.15994743139, 700.721736772043, 672.389535862925, 697.5357831432, 661.131359308231, 648.535446341528, 638.896008370097, 645.470853198801, 656.844999843048, 660.082358272199, 663.825852788542, 657.949621341815, 676.874769633863, 652.652011397515, 691.953110303957, 704.232192254733, 699.839723576932, 702.936635436236, 642.192739566333, 691.161147373606, 695.151791890603, 647.824251445083, 690.806783456016, 679.013334196301, 672.29810167193, 678.201517652706, 645.113223048511, 650.276973546364, 641.95341292866, 661.489978015474, 636.917253493034, 668.488273994272, 648.666021854055, 663.228130537834, 680.737314558856, 644.975988150867, 668.264800301471, 667.444636331786, 676.42308281074, 648.86326057364, 677.990427953881, 690.560336034858, 684.319449388908, 705.040780468142, 693.191280269492, 678.885003617538, 676.121443706899, 654.107941391114, 653.512835554328, 668.284654744892, 644.213938597387, 698.357313765422, 667.331188810172, 678.733629494614, 662.940877644931, 662.577497720764, 682.524749560576, 652.317476452115, 666.020513437158, 704.473533637761, 685.266517488417, 637.973295732056, 668.312691973489, 698.467310020476, 691.796426595064, 657.805165287798, 692.677924733076, 697.49023906851, 680.142906223019, 650.093033230447, 688.985732191943, 670.013237465172, 665.580564281914, 675.23973295139, 659.765813933733, 660.344747231845, 684.423590081175, 629.43866612065, 663.170202924445, 699.271322308324, 687.53500580708, 649.71623814969, 671.078074862049, 666.689457766205, 679.356155950398, 681.658743433588, 655.220140068853, 652.477761538836, 674.262748329053, 666.923960268758, 708.761448324972, 694.941130265899, 680.746963766475, 674.85276161468, 678.173293859595, 707.71483520921, 660.669628564754, 625.253771106826, 671.23986231167, 700.00688164108, 645.793139222374, 643.875606885587, 685.731846147452, 690.307891034802, 691.632365876054, 673.209418095283, 677.98870107527, 669.417160931946, 670.191613056774, 682.02654410321, 707.187845997241, 673.18610643497, 655.898277749272, 679.038651648554, 663.396733520301, 691.342095639478, 689.240722627609, 687.840826166061, 664.470008791923, 680.635740314225, 686.655086438167, 663.323026809099, 675.951579191407, 686.302286862662, 696.983715455625, 678.21895811498, 655.642093159797, 673.757208686655, 679.037788500128, 688.031264941649, 688.355294146062, 642.718568186536, 696.930288772212, 670.554791885193, 702.203362095943, 667.309294516491, 684.33299906356, 688.768486782355, 675.205511980691, 647.830089917865, 703.058876078434, 663.357959818256, 700.511442869764, 640.060517104043, 683.588573673169, 653.355979204456, 656.721361422481, 654.260747649316, 662.886460923154, 686.415339113388, 690.817685292708, 707.33297080816, 666.096429873066, 642.748003870659, 673.847971670087, 657.517049480045, 689.965405755196, 690.642944388185, 640.966469874165, 642.070077894603, 659.750920185039, 673.173515964035, 643.676783668977, 674.048731961721, 653.963497607184, 659.571105393589, 672.639553496409, 659.351016729695, 680.873632295717, 672.885914382483, 667.668097114501, 692.066846461564, 710.830587618566, 676.931881137091, 700.583286383536, 697.962292671161, 686.450446820326, 678.901026926229, 664.097200005338, 667.748309051352, 658.009455580445, 672.075490524953, 655.305942682656, 670.392808164412, 702.388751296059, 680.07192488347, 677.33125872269, 674.034795891664, 703.364028678614, 678.487989591006, 669.943180528941, 695.473599083823, 656.782748693832, 713.443329161865, 662.736181913573, 684.688833614657, 689.25871728758, 657.541872608023, 694.439310642317, 678.334555502822, 668.691794854047, 664.379014968709, 641.469730464388, 669.066117642565, 655.180916295508, 711.233572883174, 670.114847003826, 657.960432095179, 655.946813456707, 659.677915473914, 658.989588401655, 673.614690246324, 663.044699993428, 693.097696342152, 672.321137881666, 670.274499194321, 676.832182054768, 691.489223878034, 665.567112526456, 674.472367374021, 672.44133032188, 682.213361542784, 698.881856961118, 687.980183832683, 687.214617356904, 674.280719300379, 660.074267854394, 704.706368057434, 647.487854343894, 708.775683815094, 660.038098318401, 663.894498384249, 696.960754576563, 659.280248860815, 698.491093430698, 649.148002993698, 664.773509305456, 670.920343568723, 664.48315821564, 686.069094460089, 693.183580833908, 687.205006356283, 663.875275559225, 649.446762620488, 678.973013900092, 661.247790586952, 694.453710728017, 628.141349900604, 701.586961381614, 655.898559506387, 670.983547041657, 663.337316224877, 657.041087665518, 658.781787711131, 664.965238911836, 677.683508843149, 665.430678740976, 668.470855312156, 651.733777309486, 682.437059238668, 696.808981467444, 658.926221968589, 688.09354996113, 670.519042442274, 667.344817254022, 671.192445658502, 682.697741431661, 682.927409716624, 711.860619448594, 665.353414918102, 639.741556507985, 678.028193534, 673.582689674373, 682.785204118929, 652.603066217847, 686.064422182083, 641.033180557023, 691.618285161876, 635.298920252499, 710.148033487667, 672.469986050428, 662.87329719953, 692.062655851389, 680.099915887807, 678.795441134585, 671.675102599584, 672.277211494696, 672.945748796174, 673.492544656904, 636.488083948989, 694.199302320771, 694.367398625633, 662.185008023712, 677.036475433408, 685.456054718743, 664.047477762322, 679.782763947614, 668.562115863896, 667.299418712833, 702.555474794194, 686.948744949314, 683.237768791951, 665.546749106892, 665.882210644878, 665.290727056083, 681.47224706894, 678.578013693927, 696.080338354527, 677.941973526701, 648.939951505246, 664.765835002801, 690.65424965699, 672.269602322978, 641.535037337841, 643.248601361317, 673.496405946668, 669.987456359151, 660.310284855261, 705.425122677761, 658.22899461585, 677.149250179109, 674.003910570149, 670.949262907858, 665.391215616043, 665.189018106842, 673.468980889375, 679.832588257406, 671.341366994608, 686.928692922477, 647.43367109134, 661.794078129784, 665.545319644042, 662.122564209262, 662.835888029051, 658.177876593915, 671.127116214831, 673.11034120103, 675.422327129751, 659.528064327872, 670.083745621215, 655.394713451178, 658.992606112083, 687.042773919513, 681.739552684544, 682.160499553359, 695.771298924432, 645.21889710582, 664.397050867161, 684.46263383956, 670.830737071551, 669.640943025344, 628.344248922888, 648.818545203325, 696.849109736799, 689.902761894894, 669.370967526277, 687.366099050607, 656.749552280611, 686.906267822831, 705.312017418392, 699.706876853319, 676.536512152632, 661.460952598138, 648.978174945689, 698.797254893321, 678.188007097524, 685.655099335506, 671.50446143225, 668.166909371381, 664.293224993642, 700.253888499042, 662.346422750133, 639.097307438654, 651.350960153991, 658.329356739459, 699.439908362559, 684.120913587852, 677.991588864798, 659.313457837265, 667.130863275358, 662.056218433433, 685.12258239624, 693.757711007036, 673.599327776384, 659.162233792441, 670.583350608369, 661.07879123738, 678.547367549724, 675.905755396661, 611.967804527228, 663.3271183724, 691.509761449004, 667.248554198101, 675.666879027674, 677.040957993785, 667.156144086525, 651.941083741143, 658.779710220357, 692.193399637705, 666.461318413141, 691.295317281063, 661.76692032576, 652.265880548436, 673.622758789669, 689.369078601937, 651.053502646799, 660.546926572332, 640.862283814984, 640.797981847471, 651.967762897487, 675.76809159612, 671.265673245564, 664.43024256203, 695.539828004582, 659.494116934393, 659.900962609389, 650.083367382167, 644.975492984846, 688.176511315251, 667.314535076663, 673.844554778492, 670.987185418421, 697.556790692351, 677.32411840805, 683.070472996285, 668.396236778253, 692.64676891825, 709.840342734959, 702.028783139899, 669.885749414637, 675.394725742063, 675.71814746925, 648.812822073485, 644.233229306846, 667.173799130454, 677.953514836639, 680.777081253153, 669.700226429849, 640.789995948949, 666.302158550089, 671.183783010834, 677.652828887853, 669.376378171523, 668.640789153052, 660.36264128169, 682.109959066821, 658.858781068629, 672.385818422023, 678.730864057935, 690.198033689713, 671.545046175246, 718.204167179542, 689.648337550057, 649.101640829908, 717.976876536111, 668.07095549818, 682.575197508319, 648.355531641037, 672.15061903327, 663.171754267251, 655.856035977759, 629.339419469543, 692.670459155075, 656.760852023718, 670.825947037319, 713.264789108182, 683.631158502454, 674.323834637544, 645.707189472532, 656.312048180969, 687.834394318609, 670.910193517784, 678.234718982715, 677.138831029027, 662.703086227724, 671.975435351237, 676.923068244327, 643.879368325944, 675.434221651025, 663.398270032846, 663.684498202339, 683.535827843362, 663.170247320645, 715.324762199022, 661.828063356686, 686.19794500182, 686.53880573517, 671.927101185164, 651.981582933042, 680.952291161332, 676.421976980853, 674.485594982295, 663.143023931096, 649.411033703604, 654.437823611772, 656.221740920547, 689.674207076928, 643.396943929711, 675.86698541772, 689.974211243155, 676.964675189554, 681.445914647155, 677.620842754036, 676.069065358923, 657.312205002735, 674.854068620993, 659.860158439421, 648.336011144987, 647.164131677137, 660.614057761349, 674.621149254424, 674.435281793958, 666.986083683086, 653.895757665173, 673.860571006569, 688.43528434208, 680.711616835158, 652.88122189063, 669.109762045255, 680.203161380223, 680.510737597704, 689.994723977742, 670.628734016045, 654.276480191218, 655.329261925319, 686.818866527554, 694.340418425381, 653.877786125911, 652.01596035572, 682.863199882559, 656.381019393644, 688.25572076552, 680.71974674052, 673.6944273438, 658.39609345148, 663.273647763973, 649.205510121971, 691.689597962504, 670.332718513359, 651.356517969979, 673.151980709475, 672.839523757597, 666.034018444268, 651.084799648685, 673.979394498523, 676.226851831486, 668.151230512588, 666.534462270768, 669.232945634071, 708.127972677333, 691.011077396807, 638.594238031988, 674.568466676578, 655.918507511609, 652.886124742777, 677.632700653107, 662.891192001392, 693.077515472435, 670.08513281387, 677.185423881491, 642.817144160418, 695.356489808774, 661.982008994436, 671.172647869705, 665.427472935673, 676.496949899117, 669.500380577934, 686.821656161222, 663.226257096412, 668.657643103756, 677.573284116961, 663.319539279043, 665.195323806549, 671.758031754562, 690.289421464138, 666.512286874477, 697.045516360759, 691.320409379937, 697.284333153806, 687.129978834676, 696.94571839717, 679.548975073822, 697.951728351958, 694.055048366374, 687.588317067684, 661.955416938494, 695.505024772368, 654.835148943896, 672.717727263144, 696.199580905425, 698.854385030182, 681.533598988063, 671.971530146667, 701.516464915848, 705.904113791688, 660.146850417032, 686.378444661393, 668.727885605553, 685.125434221892, 703.165510411849, 674.311632959848, 697.562930470811, 710.463376752647, 654.47506615077, 659.936951239988, 643.280970926845, 693.083471141049, 689.482119766245, 683.727771384945, 677.510635821516, 675.611821481287, 686.911262252981, 658.820597780478, 657.867157404317, 695.826046257186, 656.738068359506, 674.957542488639, 679.744152472836, 664.385296961744, 660.091401148024, 694.260455186869, 671.86852849049, 685.045582447205, 673.808850839659, 644.200593770783, 678.104355646264, 645.642839425365, 663.868592188976, 683.865964459451, 657.087004180297, 644.850800986457, 705.122927165842, 651.649602702693, 643.956774621283, 675.173174468607, 677.273417677153, 690.489405695765, 691.542300236321, 705.242338687899, 669.316121112173, 657.402696047134, 668.123182919381, 724.66561000321, 674.746259155294, 644.916207817393, 650.998197849176, 699.836100670347, 684.752659109875, 702.486849058038, 682.955636392898, 649.314956341817, 668.894594969072, 638.169174244501, 688.728857810943, 685.698516412479, 675.383777146775, 669.589188098388, 671.792344825104, 675.488055387023, 654.087057412108, 680.24270903507, 702.196104188051, 672.917472647198, 667.869618201154, 670.596557089787, 639.001154359398, 693.642213430681, 653.64443392548, 670.339217805413, 692.361320142986, 642.262199099898, 685.24954160875, 684.631763078927, 689.70293961584, 688.16330981857, 661.901408955132, 699.809215064399, 674.42368843279, 691.163710717544, 640.33586844937, 696.957138840935, 660.265424661568, 664.67549847273, 652.707319490046, 685.446000331728, 695.661614541004, 674.927928618225, 686.746195765349, 655.917576349213, 695.860284868844, 700.23287932317, 637.528346564401, 662.653994098438, 683.682373961909, 673.318522248839, 690.227514679136, 661.986078011697, 661.28251580447, 683.824073987766, 658.067514286474, 668.486145335171, 660.066146782686, 669.507880682041, 680.875599595153, 692.555440789078, 679.446227334671, 685.464391514634, 651.363600038723, 668.617716947863, 666.388996563919, 691.7068861602, 667.892722446728, 679.710017485985, 652.357722132652, 644.153406326589, 664.660707838853, 679.011381968642, 672.967663149336, 684.486905710457, 651.038761489262, 664.395626445075, 670.32158690892, 709.586130603134, 678.271989265007, 682.73708564794, 659.939308340728, 651.55752858358, 693.691089118351, 667.120596495522, 678.47605353964, 635.977209199577, 685.989993129136, 691.46519985899, 656.46297602739, 651.794826456355, 673.377818689428, 642.443394858525, 659.639155909226, 669.882550458618, 671.514700501256, 671.380244928786, 660.250017827416, 651.198378453447, 654.345316434135, 676.517857288748, 663.089455400657, 660.463549486458, 666.977762334722, 651.354984547777, 690.143655066823, 663.397545120607, 641.88808593985, 662.746269349092, 643.534799021564, 670.021448716323, 689.597376399201, 686.787370320744, 670.161231171511, 705.934585402195, 676.138609450921, 700.804578104378, 704.066048110363, 677.700739722769, 657.210073557711, 678.757742999926, 649.363980002551, 662.165432679358, 657.316943364019, 660.584187690861, 661.284245937007, 702.414349326041, 658.871834770717, 666.641765769523, 679.016331436931, 652.723432039101, 678.990228133137, 688.108463305486, 675.284153707074, 645.04582475423, 637.490605822125, 660.465792207167, 700.759484969249, 661.997968887669, 672.271726403795, 679.661990958093, 661.314702025463, 663.276779621719, 695.044812645521, 676.926815115711, 663.049410614831, 676.046867336532, 666.107545388279, 652.109733750365, 702.410957386466, 674.380447645384, 696.90013772681, 670.515407554756, 657.335915157025, 677.858687315046, 676.23524278929, 688.803213708357, 682.493800302732, 657.850063885929, 693.300926680338, 641.791514216914, 717.337078712025, 621.855252883694, 670.296913833856, 676.56346787077, 689.531295463842, 673.607080260338, 688.520515800228, 661.639177941379, 642.877430336713, 661.256589038437, 656.739818251204, 655.80772462214, 690.339679379452, 665.646886126959, 675.716588939366, 677.237939391838, 643.264746293139, 655.167146793659, 689.535901312783, 720.541410539275, 674.993215517755, 663.350369737916, 674.344598786316, 665.875590686262, 666.276985644736, 669.175075499449, 663.254402746393, 674.26523428124, 684.923687483967, 709.264095404835, 670.24016712273, 664.386145748751, 695.106830852144, 675.606584093517, 661.669475616114, 644.562052411425, 664.431942002647, 669.441606998382, 676.15478301573, 704.561750968285, 674.481747450013, 688.892348509195, 673.891194645026, 673.388892271114, 664.781855078621, 682.17918669409, 687.894680950994, 667.168517502304, 676.616133394894, 648.71727585826, 632.821181757172, 655.646192659039, 687.857297806012, 694.400466373696, 670.190974103389, 687.278148948815, 648.372196183636, 679.481422314425, 692.420894115969, 702.910859360676, 667.531001358468, 646.007263749652, 673.236589457258, 668.332941139458, 648.727542396004, 677.533582215378, 707.869156258156, 651.587084832999, 676.380903037286, 646.427425915016, 665.060733640281, 670.234836463125, 682.055158901596, 693.038265881284, 679.665017669099, 658.979198943033, 658.875721506117, 702.250115108547, 686.796014528612, 690.391188179697, 675.947082912678, 663.672622794528, 682.658440933659, 673.307506741999, 645.368907424933, 676.466800483717, 665.940760288069, 664.048171057115, 674.201363336287, 666.294911341196, 669.26198164834, 647.124744778557, 695.309038731388, 676.263278110227, 658.841333869168, 664.967240986559, 687.720168760295, 687.551554739686, 684.175542927069, 676.333390293893, 684.54358592328, 673.196699935638, 688.374756852024, 702.030253379235, 674.367072376539, 666.973180236014, 666.095254134702, 672.698146077125, 653.343631270251, 666.404475355015, 650.278979976402, 675.292395515493, 658.487757332232, 673.144014405385, 642.894497082703, 646.309757187187, 668.551367511505, 654.22239515778, 694.786059528187, 666.728127947671, 701.612211518856, 667.590051416375, 682.522638132374, 668.387664483968, 678.775859443579, 691.155418009673, 708.598987038749, 651.987818418387, 661.82907992155, 656.167006206368, 657.325208559121, 686.627867780962, 669.386871806567, 652.421260828863, 690.352377887945, 673.055749060131, 698.038048566644, 639.866407241995, 653.687560667746, 669.349075062024, 670.775652738209, 687.116441144043, 721.968718598876, 668.583478746113, 692.265554865647, 702.608364747806, 655.674187534769, 670.653390116758, 662.22086584249, 698.502410999339, 660.33582328553, 673.356804937152, 658.123418431126, 652.672817424307, 686.139233536725, 650.699565407599, 679.173339974879, 687.117343681642, 683.735672198214, 645.474995229179, 612.132601432661, 638.486859138066, 660.502773978769, 688.529022148535, 686.971630526235, 665.118849831878, 663.259745223535, 676.356697776469, 688.872232962969, 664.715528029621, 694.900336288447, 672.983062581544, 654.491515149224, 687.217803661622, 657.665730040735, 658.358522315, 673.457296503201, 677.195670067563, 660.952948419521, 689.255877633942, 674.454851041411, 700.409658084381, 645.122158467805, 659.64865213526, 661.752058669911, 706.653978503085, 671.486104643617, 691.189002501624, 690.720044754213, 652.277942295382, 678.427753297014, 673.661439825353, 691.234831735345, 702.760860142434, 672.845067272262, 652.517444017738, 675.848681619316, 673.822378726955, 664.282121211534, 725.402017502358, 656.622294324105, 688.39854959594, 673.271370362645, 696.242218236389, 662.120914934269, 710.334782087799, 640.594665358199, 684.350780985721, 676.59834667446, 662.062176431883, 678.453312686485, 679.349669042542, 679.47299639384, 678.144872452829, 656.476955583392, 662.173500562451, 672.884250921486, 671.124817141692, 659.557974542014, 657.12694313221, 670.071143859155, 692.767970561152, 683.383024098838, 649.132926670491, 680.628727068721, 662.771373385242, 648.282740668492, 686.77884333834, 662.275395264792, 679.507720063269, 654.01610343743, 687.94888773234, 704.216000692835, 644.293315970696, 684.438577206924, 677.755593938037, 673.580642546169, 649.931051915857, 668.738401071537, 650.383827398685, 630.805375360411, 639.244175661901, 683.566530055002, 680.618952140073, 673.985454974026, 694.037864094597, 683.270510851558, 724.838203659866, 679.262272597447, 649.898744084789, 674.87029036173, 702.105332487767, 691.048503134721, 683.492339800846, 666.642584739317, 675.128822687599, 635.885920049691, 657.819329830781, 668.942569922848, 698.631967160479, 660.967289419056, 673.94448821368, 683.527032624155, 679.418581263284, 684.977087993943, 680.356729020088, 649.409465097527, 670.486125801703, 664.397317560772, 679.783266016397, 627.057319768594, 680.554723201044, 663.687340754229, 641.430727671249, 664.162898552346, 676.164417407909, 632.480166729814, 668.106023088996, 665.218185898568, 683.38922869204, 685.785889180134, 664.607668430456, 694.155938895003, 667.352672193021, 659.797538396792, 679.095142084966, 705.469464524257, 663.903483416691, 702.083091718254, 665.304873836494, 697.532959730736, 695.797217279354, 689.376645973578, 663.34996409729, 701.259313327118, 644.179503112651, 673.860002958306, 686.597076125563, 690.053631900053, 669.149786719721, 658.860921495245, 688.170940137386, 635.782317761978, 676.740969410979, 683.463790179473, 682.542802396916, 645.890630510737, 668.509800385074, 730.185628435659, 672.133067698279, 657.992552638813, 654.645088167421, 659.020999808637, 658.024498961853, 651.042113734637, 673.831030959482, 698.31175508739, 674.159359104058, 687.728879657992, 659.309585085552, 656.202379382262, 700.991285168107, 678.075324573873, 678.881524422622, 678.678214578846, 669.994534750147, 662.187463858825, 651.350837171959, 660.055051123322, 680.054066017023, 664.671606666779, 679.79121066464, 662.980030773351, 686.675218553891, 677.216866737151, 679.326730687866, 665.929008754616, 660.267724721794, 687.761494373198, 672.598901575408, 616.771939194575, 694.971509886032, 667.244563672695, 673.324935213321, 699.223924699756, 667.727064565098, 686.064409186306, 644.976662745627, 675.257553746924, 694.580328634343, 667.334679540996, 657.714622167112, 649.070440680848, 683.86287156672, 667.89133019596, 663.639636795118, 669.563904865679, 673.315933702424, 688.351136092221, 669.075459475888, 677.093556593884, 721.84881314139, 688.082537984041, 670.621096813319, 671.54595052679, 689.541908418088, 668.340725547505, 677.822185050212, 672.670923491346, 639.121458023346, 654.801619264928, 670.859123497971, 664.317226856601, 656.871550395211, 688.629138108845, 672.97570319491, 650.834545024909, 665.502494170885, 658.016933464631, 687.960227029758, 654.945552617025, 672.182128325099, 674.917727768988, 672.008892618317, 668.801093233046, 677.089060497474, 676.221843852514, 649.993599714438, 648.291443738312, 708.799995127795, 702.497162933042, 652.806207784276, 711.07477317835, 707.072990909893, 655.694152347264, 686.177356364981, 696.295688030099, 670.192523876663, 684.639413855109, 662.26160379858, 699.067269046439, 673.621199049242, 694.538144611774, 668.711353137848, 670.393893331997, 652.283322508681, 680.296645050586, 633.117641514494, 671.068112794263, 674.431943553459, 675.023367472249, 652.278322262456, 682.575067088368, 660.104839695962, 673.848397189931, 683.080605980504, 668.414869474045, 687.308567429223, 666.006702024731, 642.733083168244, 665.943146979654, 675.331143747875, 686.051521704015, 676.199863141701, 676.915351151253, 681.560656828916, 672.303055960011, 698.236779349705, 659.457824598982, 676.543604297136, 679.491369043974, 667.951778521727, 707.386322330238, 664.094874576856, 674.563645582222, 658.357868870247, 683.154160576038, 653.1663855336, 671.5097313463, 666.706779914546, 674.562342754382, 676.373081388838, 682.11136119296, 670.346249532897, 667.654591128212, 683.346447583728, 697.050741141981, 676.206628172084, 684.019279445819, 669.186585123926, 634.417263421566, 676.004140160121, 683.239913384653, 683.79710244374, 660.942599836181, 667.324842823045, 672.422597824642, 667.706182051094, 679.553655975586, 646.991280748728, 667.117603271021, 690.154725964348, 650.108358950936, 682.461367173135, 672.324291380113, 673.325948421705, 652.691496872732, 700.953604540602, 642.978408280519, 684.26404398534, 669.041492899197, 668.735880490716, 656.575895024076, 690.11152159422, 674.704661072286, 699.035769597139, 655.177494442755, 695.999546899553, 666.397432456573, 652.435777144877, 664.949857128788, 698.864993324397, 694.230135506782, 691.885782336362, 697.797815113296, 680.770517959951, 643.158608378542, 671.533799202512, 669.766564449685, 664.463414057873, 643.125485375254, 663.562746128073, 673.457780591517, 651.611888848194, 655.746700435616, 680.096860908437, 676.92063563167, 662.301487717437, 691.837691776888, 693.632873742253, 690.637234756927, 679.59306304256, 678.628286499054, 682.032255882233, 672.552890281491, 674.723444450506, 690.846273405182, 669.72520648315, 647.035616031493, 666.109665048953, 670.522812432181, 707.876295369441, 687.480933749975, 653.394317019261, 685.504840495311, 685.560688025177, 667.054021379935, 686.760238710075, 671.732665660123, 666.546064799338, 691.020892708965, 648.076133124694, 665.786201411105, 680.882706563979, 676.427242309636, 666.875482702717, 697.372726674121, 676.986381548123, 681.787390333413, 656.352045999915, 681.159518734362, 675.317788792482, 645.387046618532, 690.830701691294, 662.24662871787, 676.854630453056, 675.293357803052, 667.727961539089, 677.498623826755, 685.951094605059, 664.624909129031, 700.659301706989, 680.345663172016, 691.091124694983, 662.174928434288, 699.621722540813, 666.15840069019, 666.694888743862, 664.653824711994, 678.206900682314, 679.358051093987, 679.515259162447, 667.513870722864, 659.801509762394, 674.437804629067, 679.228186316429, 670.255391139812, 682.248775835618, 675.024384119308, 651.464238691758, 668.476888205375, 678.230718667807, 641.841190741591, 646.428503320004, 648.701474016339, 689.578138598657, 670.081607204725, 682.129880980995, 661.755167470032, 695.81916924115, 669.379766782324, 631.314750144667, 698.298845770233, 665.818790247973, 664.991120118451, 663.165550994747, 695.105440413129, 683.537734520392, 643.621628167047, 703.100097754464, 661.32482039664, 654.837401271203, 730.595269545274, 702.502771189667, 716.925828413451, 703.348221070788, 650.102780809718, 673.611657510893, 673.200945712725, 659.860099814017, 665.22258533367, 652.067988404653, 663.627071239988, 674.373356384457, 681.1179237813, 648.88564162444, 689.483539377632, 679.175104032086, 663.352847074513, 669.110167036362, 675.305513691334, 643.487513304624, 682.188469990323, 714.446394309844, 669.532695200656, 690.999993820323, 682.374955233706, 657.373400192272, 674.317339163024, 675.924105596081, 657.948621505379, 676.070104841657, 649.508494542975, 667.681686523583, 677.731432133982, 676.314997847875, 684.744496853176, 687.090384128836, 658.60505542102, 686.719488999678, 649.078657034028, 674.032110031678, 677.238976784267, 661.187071388882, 696.261310659063, 654.317463600801, 671.465628707607, 659.526974481262, 666.853924721234, 676.5192084494, 679.885068429668, 653.96739973843, 662.646620050883, 679.039487411758, 665.8313354138, 677.293100699203, 661.806694028087, 684.523953303372, 669.962216425606, 685.228676325571, 664.010384693297, 676.88529838598, 659.462859679654, 646.385017436541, 660.480128143145, 660.830928538149, 677.828627704167, 653.543281352738, 672.099072453789, 661.533153230534, 667.591095131836, 690.835031500979, 671.254759683197, 704.794876184421, 686.172940723701, 644.652519465449, 663.724822965725, 648.94279736055, 681.103400658635, 646.326364137699, 625.605945006327, 659.288808887306, 665.133842410473, 692.269903417324, 690.380087832851, 692.502994594126, 697.502509625676, 676.417292559328, 662.075690459705, 663.744858384418, 678.485653237821, 654.283113498411, 673.114184880091, 667.744699723719, 680.259859721261, 651.109598312484, 667.548546405661, 632.953247876042, 672.115520019755, 640.495877234428, 677.152453991791, 663.421138683563, 661.579417393163, 657.39791364498, 666.989736679423, 666.078573529541, 658.49189273118, 676.315396004895, 681.234376784568, 684.549085359874, 689.552673638174, 685.169768219485, 709.584338759694, 669.02126740178, 661.19651443104, 687.347049292166, 690.291571610687, 655.786172395927, 673.029893452995, 701.356415081222, 656.538975021323, 695.985203360282, 652.295913595345, 672.99913379055, 667.253325211586, 689.993572092477, 660.237111652115, 668.592873395172, 673.024012551006, 651.04725120728, 675.184143431065, 659.042746366559, 688.258358404064, 660.966663800844, 691.264312396143, 674.547634051512, 687.036488092667, 692.556197159489, 682.686891574357, 694.486020532103, 658.117183961331, 660.628714822745, 681.458365153957, 697.24817828888, 674.230148245258, 690.288702517209, 646.657000785305, 693.885697652625, 689.033436653668, 649.481794854878, 689.228614553753, 629.84311369807, 684.294897308746, 681.915075268119, 689.639928264862, 684.826344481386, 681.710368150675, 665.75776284579, 661.117920472998, 655.992572326116, 676.507307439764, 681.905587169732, 653.417187616193, 684.757970928737, 664.367535263238, 666.589894385715, 685.011059546208, 665.399265096323, 669.00339745325, 675.496774274742, 683.915317398926, 673.983803850718, 679.021604179588, 678.147762041522, 662.002227706623, 669.770811937049, 659.183812046737, 690.329463105316, 668.407846578301, 667.671257578095, 658.186761206645, 673.924155706125, 658.842985455989, 669.073359592932, 694.401486060354, 666.199009796131, 650.263093208859, 668.191642124506, 657.316605546989, 658.555507995943, 673.745668884498, 668.980654288522, 704.982318685099, 661.981246295232, 687.210334277458, 668.043704024209, 691.902542850007, 681.830398108619, 669.474948319791, 667.376398476519, 684.559246685617, 654.531135804815, 677.382409030306, 680.088402126142, 698.698529785385, 662.584806157827, 656.219228114823, 665.272553717211, 659.963125408663, 656.15286586273, 655.612487323264, 690.171962701018, 666.313640681541, 626.148178890024, 679.381411721913, 658.825547078568, 678.102554604508, 671.013244999821, 663.128225478789, 698.427203008145, 639.798299412086, 682.942114887605, 674.161134385306, 688.368247115852, 664.139638471638, 688.147274866451, 689.184726119923, 676.767880720601, 676.310900503883, 669.454827514045, 675.084641536938, 678.465056156462, 674.972121875967, 684.565326404631, 666.970661068247, 694.243289563368, 686.151455675466, 655.925851554456, 661.656117190357, 656.556031576905, 660.073068368352, 676.071675010958, 661.995292725305, 710.076411910375, 664.87646512555, 673.255336615431, 680.442693044478, 673.549991593711, 690.819885988338, 651.933945469437, 672.491121631562, 682.321267014882, 689.201554761102, 686.497124849258, 658.588842951956, 687.3676171566, 664.917249894388, 690.476384423368, 648.633475601212, 667.285801889159, 680.811642534602, 682.69785558122, 680.807330128936, 680.451016842928, 666.086465690401, 683.96539276754, 648.753600195033, 695.164854038472, 670.412413616393, 647.517862404651, 659.567099266159, 659.887565497179, 659.803203760891, 674.042955786176, 672.976323631972, 702.101031159001, 682.180610825391, 680.956095808866, 651.426823664679, 707.503488304998, 645.945047560816, 669.242624695724, 669.484079399308, 670.41235082994, 678.343861553054, 657.915121659586, 640.422517519111, 687.629709524944, 675.385237075735, 668.887720897799, 675.428461238983, 654.364465330542, 652.581421969935, 676.507771878742, 678.247232512569, 648.666156295111, 659.189738756298, 667.319765203214, 673.471055703714, 675.364343402922, 676.515426419084, 669.616282740373, 666.316969887826, 686.251928645652, 656.024345056684, 690.486236149822, 690.446756832457, 643.079249010335, 665.236515136882, 678.960851489712, 682.275021930286, 670.336611523174, 699.227452997633, 667.857275093765, 671.046248086041, 677.943649824414, 694.120563322474, 689.034927561926, 662.824723531683, 654.479600945345, 676.762074695397, 667.458844266094, 666.589404741528, 690.752007211773, 687.305925956538, 670.937442715262, 630.241429493205, 659.443002174697, 652.524063095012, 676.371692238608, 692.330732938841, 696.207144332456, 694.471315564614, 696.283771516615, 639.476456379898, 686.756905030106, 673.466041984857, 667.703710875626, 655.845172617093, 689.121834452537, 681.364942757039, 671.149800439672, 661.363947831692, 667.149915446208, 651.006816151655, 694.580980344833, 691.792481276691, 718.272407291902, 675.371421444924, 666.904749357841, 683.633037173721, 691.473613173175, 685.295144969072, 670.518326605548, 671.076540468225, 660.441204258754, 674.487248621095, 709.698921884962, 702.164196855313, 688.830099296581, 664.146898690925, 649.367377938876, 708.438780734057, 649.165842758952, 691.459591506607, 663.15161736732, 675.412198661327, 653.885520940721, 663.744156082106, 663.376937838767, 644.040940911216, 684.286643347394, 702.15418715961, 643.316131593897, 638.869990351092, 658.531681568394, 675.792979897104, 670.459704625879, 695.451441897175, 700.678785192213, 693.397616566423, 675.966314894055, 709.513775955913, 698.390341745186, 677.962666434663, 675.678767250075, 652.606219714518, 684.354435694445, 665.224919769454, 654.969496618783, 658.262384973975, 683.783049475258, 676.662434776332, 644.362067882942, 694.658013597657, 665.183018680475, 672.63740580577, 656.740724555595, 690.740858796671, 700.177561422508, 673.110003821819, 685.979121094889, 679.551754267965, 647.852008779643, 671.349465976815, 645.765049889927, 647.550437555568, 682.450742360501, 660.54748079747, 644.88784118668, 663.539012105955, 650.932737655951, 690.875734816172, 655.287278574107, 677.734407576053, 689.622559378952, 672.957014856376, 653.761701477391, 690.905847303107, 643.178375802178, 657.370287739055, 662.548369912775, 671.582848502107, 664.313285461641, 653.905233521781, 638.235029542999, 653.809756686525, 658.468215893696, 674.420549821468, 693.765447030709, 647.843886664923, 648.807263744157, 648.824791707053, 671.091898939756, 684.14184610397, 666.073294282034, 667.944563707442, 701.595626926537, 664.744035983452, 660.488726235736, 657.986543195884, 675.783118516746, 672.687164023432, 706.910210985399, 673.475093595369, 663.545562215312, 673.010169324755, 668.517674843863, 671.719445137872, 649.601610648563, 639.473070408061, 677.004539571352, 669.805292321474, 653.55838097628, 680.582471138651, 671.689482226992, 642.361116296657, 685.269688374419, 660.227163223, 658.708883289397, 676.625791633972, 697.370587168819, 680.415950102589, 651.83162143847, 700.611011163512, 658.425939444451, 675.703671112834, 669.914800348882, 652.383215444552, 678.841435919533, 663.694148974603, 693.527789360446, 678.395881020024, 662.226155066842, 688.558354157574, 664.274481984951, 689.267502858447, 697.183605151068, 667.698707635665, 689.289109450521, 706.309978485378, 664.377080299101, 675.302635292004, 646.214053667647, 652.748261700173, 680.511775042094, 656.136846000729, 681.841548804291, 680.550572801234, 652.985641775612, 671.496820736527, 682.175231455981, 664.487739474289, 661.376765123072, 672.876369243843, 657.195481579369, 688.537869885587, 670.870238560518, 687.771300427291, 663.246927751064, 676.063785676573, 673.192086295436, 689.061511989052, 707.849856814834, 653.695132396444, 652.19357564048, 686.653485392982, 672.941341296776, 701.544695238238, 673.233290749906, 667.803837610023, 657.783542722381, 664.190638847928, 672.59823505103, 644.99999194881, 633.599061548408, 661.697319285759, 669.595056824298, 657.793937319055, 651.59285676231, 656.181740622714, 650.74070069186, 699.730907050415, 661.567205650397, 687.299358728157, 666.32135379276, 644.627779393252, 655.306672013818, 691.574999207694, 657.35762161749, 701.724339232085, 670.733546881431, 682.741643414737, 677.671396140046, 684.444722575479, 663.25269611563, 687.329721808685, 668.385983729881, 687.061467748853, 657.412453732467, 708.082177471219, 695.865598217374, 666.162914074426, 685.562073700776, 661.957150834538, 680.827079007965, 673.762485041295, 666.656829532878, 672.749379214612, 639.236595462608, 670.692972036517, 685.558326987848, 665.959717777226, 674.903888414698, 664.802010500495, 680.086287640767, 685.926642885935, 677.962116290944, 662.881458206808, 659.7264130707, 642.477852871267, 678.848377985569, 663.759673088706, 658.768869192271, 633.738408722158, 657.866877200815, 689.14524201318, 678.377164374905, 700.699454201488, 682.59578089281, 692.690094712302, 672.294489651993, 707.501548982481, 670.585703444587, 659.439784138933, 676.550535306112, 639.062067400373, 646.845800879591, 672.400118921626, 669.846742434987, 666.42207163845, 668.190238764902, 680.196646752377, 647.13318964115, 671.23532923277, 671.338600939375, 690.452356114149, 665.0611159881, 662.384147655719, 653.850272915907, 663.54824622007, 669.326276227414, 678.529495572734, 674.558749178187, 644.477032391926, 658.286933126186, 675.068846357905, 664.223136401265, 648.627927245175, 643.529644097192, 707.820060419725, 640.467913562051, 660.794873595085, 671.853189319844, 668.231759518696, 693.957187003636, 674.204647781986, 670.600942503156, 690.551604633818, 663.122850436564, 632.354408943292, 656.492788599248, 666.059144739772, 704.298003995309, 659.652522721702, 679.360592700432, 684.281315777669, 677.511577832701, 652.53307274062, 647.213948390947, 659.532223684956, 630.791416030972, 664.867208851898, 666.62425387456, 651.642109145595, 664.185911161655, 667.343996429611, 649.127107378603, 677.391552389901, 663.223813105854, 652.462151243456, 689.340331852941, 681.490663218331, 677.82453996817, 679.68383854372, 691.244311761448, 678.837526523491, 699.74504483704, 706.582247730723, 662.610883506384, 654.096108344658, 669.347744231529, 677.438121019611, 650.930549972228, 679.648624065585, 669.676339538513, 672.128657345792, 674.141844792647, 706.927848215375, 680.056842916563, 661.239142563285, 666.045728485726, 679.608520353329, 661.020397475891, 663.71470667945, 691.196022599889, 708.733970436331, 655.381709813625, 676.104395754269, 675.070360782101, 657.423020075071, 669.685206902952, 675.318598200632, 666.884686608306, 665.470963602612, 652.200544959841, 678.565888001449, 688.436167037019, 703.950606573675, 685.02655012314, 682.790129947898, 684.662226467183, 683.462106191434, 678.059369754813, 673.442953007727, 645.831492141616, 663.256475727109, 656.469688944237, 669.160602605968, 649.574913566, 673.716643531823, 688.403543632614, 659.903115838913, 688.246961838122, 702.170696516817, 670.589951014145, 686.91181115225, 669.402753148996, 680.682306196742, 665.445399451934, 666.934963148019, 690.572308604746, 667.635661747983, 674.085037606448, 697.803647912495, 666.118663236514, 650.16358106362, 663.637340076206, 656.138797871955, 659.104550880487, 677.421224038848, 659.383960177179, 645.431411750357, 704.37522265132, 647.74815047153, 662.928664872999, 673.873779413619, 698.553632211511, 657.204307950111, 665.849741859685, 691.555117734966, 656.973750539957, 647.409262175974, 669.316593308438, 678.167939216286, 668.129818457858, 664.324966746002, 654.605289911154, 688.122935905722, 677.874794775014, 681.032587042461, 667.475245132689, 649.931034625396, 678.368870503285, 659.509538692272, 651.015275295741, 680.556256979537, 676.325600320359, 674.807850953912, 644.299436241048, 687.949995523103, 665.10888338796, 667.288331526441, 672.83375155582, 668.513407673533, 661.594112338374, 639.914894785069, 682.43481470101, 684.332296485755, 700.75058233786, 703.371632870987, 667.311539526221, 670.856253187694, 683.629474038415, 678.927629139549, 629.317992520635, 674.529397884622, 679.096028711353, 676.484632706003, 661.910798976332, 627.990467118405, 657.082902562002, 661.431851566098, 705.716602358951, 644.94026816935, 667.563105266233, 646.731235094465, 687.234329781075, 668.845433042094, 663.656106059434, 687.184815954207, 666.630579531358, 653.621637002138, 673.259586095654, 659.209553878387, 665.452947064264, 640.690366482463, 673.795867885265, 645.907944864023, 668.576682239211, 705.540276614971, 684.579634165346, 686.096418605498, 669.746912623694, 690.155641811657, 647.278183192695, 679.683593931398, 667.167497638336, 690.719421390035, 662.055130291685, 674.045276465194, 678.152000497597, 653.801468815804, 659.396909892338, 660.342116329142, 673.340387113048, 669.108641841977, 658.020041558919, 663.470509426648, 653.138156169407, 678.808290611449, 649.933223439037, 664.744312497026, 662.897095648402, 672.709225458559, 678.760635468218, 691.817234160623, 668.278603919743, 649.76563360363, 647.74805008667, 659.190691897719, 689.012778864458, 690.123117920774, 658.556884759543, 658.664306225303, 696.806996980155, 643.646824659478, 662.351734094562, 677.604765497721, 665.944429123293, 671.706040500204, 644.073774940151, 683.624282764524, 663.430774191278, 658.873696905555, 651.074968969657, 669.994939953717, 667.980452326816, 677.519455085829, 663.936454739328, 692.384014328701, 697.687497275913, 659.237561762643, 670.411160908104, 694.593602745412, 684.459701691799, 644.529023474794, 682.535294408311, 676.461780727692, 649.115094718771, 692.620067149435, 620.154179231314, 687.650041140752, 672.635225986072, 657.338350959625, 671.418209981399, 662.514174578212, 655.880200899299, 674.309179964312, 657.140590195191, 653.80058874176, 670.977475744392, 680.664009245946, 666.232982470623, 695.334341803494, 680.183646999758, 680.137249574576, 676.341627069149, 665.416219863174, 677.120247117777, 663.441548459892, 642.96394151024, 672.849941934189, 659.204586088548, 663.331424552446, 651.993505508465, 664.009959311458, 696.34575658706, 699.189497893804, 661.10083766993, 669.418891565043, 702.029031962659, 674.823071892345, 698.453502912991, 683.935521613607, 696.945778433374, 655.27908722632, 678.038151566036, 694.220333748813, 676.973631694716, 688.551311363982, 682.636221042301, 686.813322102332, 652.890012534394, 643.630377219728, 680.270302296921, 649.850723449106, 687.099555032471, 666.492127159394, 699.930913017959, 636.663478206139, 663.936068408276, 674.15688535526, 642.257124041474, 643.386183658542, 671.514391853946, 677.712265419132, 673.381582840651, 692.688912433168, 675.161809042464, 660.365233507365, 683.928083338038, 678.698946783518, 690.460577843609, 679.271325160623, 643.556094124852, 654.114004250313, 673.601657760028, 654.637417176494, 674.797753945603, 644.858765575129, 677.003067654515, 675.321846970061, 672.111815572743, 681.251841783948, 646.776620887922, 673.025716613775, 680.720785272008, 647.423456909663, 679.869559552243, 672.221399419656, 656.815075639128, 669.450822120499, 666.307927857154, 667.332453148451, 710.21119473638, 677.664076027631, 660.581683495663, 679.725776647775, 688.700775466833, 641.590866308943, 688.075364793493, 653.651388341788, 673.429253972797, 660.889298326477, 691.658971732619, 664.000904542385, 671.54839850238, 663.576787285864, 655.895830873421, 691.065877913498, 660.310997425664, 669.160184397459, 685.26108919756, 662.008546921252, 682.883380139428, 684.774496728867, 665.551321108026, 657.64725973421, 648.726180434496, 686.01832361345, 668.435081775399, 676.508880659, 684.032388303708, 685.930758136157, 641.227136923728, 685.086174020007, 676.532908272213, 684.251006217792, 664.828181266873, 661.556611285111, 662.454229285515, 662.33349392635, 671.209499543196, 640.591543235135, 655.879011517859, 664.676234427496, 687.641595559406, 703.18950104985, 684.078643171329, 672.515580301694, 674.942354074684, 653.608713345719, 672.88163597512, 678.608169582497, 669.357474917301, 669.638826187994, 638.966043157507, 657.64105612132, 667.522760123221, 682.220789177967, 653.879438641624, 675.78761995674, 705.710397606917, 686.819805837475, 646.302769671606, 673.060643643693, 666.738197556564, 677.334578896903, 685.572879316429, 664.35653170395, 645.341559529104, 686.520688667901, 691.273360486397, 692.029326860737, 698.868926076519, 673.913929680015, 672.062739822805, 676.07237357926, 660.750925545398, 669.040336127409, 657.765706898393, 694.851649331339, 677.055006075075, 671.818998302189, 680.174811627442, 679.994420695739, 694.765045095079, 665.081986216892, 676.969056818603, 659.959481037353, 680.171729532312, 661.045731173041, 647.90622099826, 680.248583525507, 648.667278792545, 656.226762534311, 695.54121971747, 660.472115940028, 690.560421647257, 639.006139295809, 678.481199299813, 680.142774423198, 657.281487291795, 695.89248988393, 669.218635598409, 668.106528413957, 686.977081986378, 676.99390963201, 663.345650764279, 663.443461135325, 673.97111546639, 659.870490369412, 676.588868442856, 645.115151864947, 695.707440878872, 667.675489126945, 716.694024616206, 650.996688856826, 679.08339586529, 669.384018886279, 672.209688029074, 704.565962103085, 667.092207719669, 673.506234302599, 654.372091261702, 640.147368255013, 662.890408827716, 657.079762134445, 663.044548027313, 709.518782698517, 671.206402601612, 678.574593251886, 693.281447665762, 652.032668763178, 645.051826577554, 685.256612182698, 666.736291832214, 699.286363972662, 685.749726143399, 663.88517438676, 678.614315962434, 673.245871635723, 683.353490564342, 645.848834467518, 656.639148759375, 688.964721350814, 673.891838817876, 674.60561459961, 664.105927603275, 702.15083427161, 707.83269554132, 705.439479241787, 673.844762558146, 658.512705944142, 671.974706862525, 693.586773398758, 661.161050211102, 656.665375692908, 683.384312432031, 648.569043310537, 671.207952166791, 679.770218850987, 679.80898329194, 665.344389581944, 661.435732964653, 664.762167269663, 691.682708993918, 663.514040142105, 687.322847701611, 677.052085386964, 676.42366946525, 647.176187912861, 666.949775152589, 673.23807180812, 694.633145971104, 681.881918766166, 663.577664561801, 673.431839114903, 664.576135684042, 691.786793804706, 669.034286501099, 674.334329437046, 673.983342399182, 685.684968840514, 685.142896303948, 653.65542227996, 669.425702816546, 644.15215902913, 692.208379282174, 690.255680765845, 666.20051259569, 686.390637214023, 673.258689825328, 676.036832936288, 652.455558828953, 667.003022933428, 657.716934992683, 674.319807693627, 671.845138786285, 656.061778631719, 641.381707558759, 684.773377278588, 701.060293669944, 640.749623643598, 656.349930405773, 683.786066377937, 676.805222155209, 675.841746758878, 688.723262214737, 697.748477997918, 660.891002973607, 660.769714485769, 669.486943341678, 679.059645007849, 651.38561928784, 686.865783006863, 659.573151402171, 666.814418305075, 676.704580427336, 662.590531076403, 710.762096795648, 660.209568502376, 664.176296510253, 660.120712685093, 691.208936061421, 669.677341410888, 687.792298112329, 686.980928055472, 655.677829029094, 681.529747690601, 672.56112370089, 655.200016667245, 680.722950272812, 671.739104622723, 678.837175922425, 682.612968276508, 665.729840345309, 647.634516237556, 680.720030233631, 665.725385094803, 652.663759827441, 676.053218760952, 683.260566306546, 658.089630500329, 673.722694410001, 675.110844495972, 655.339965465892, 671.852261548536, 664.491485746737, 674.887322073113, 687.519136761106, 678.620943908835, 683.27849564207, 679.772690574581, 690.193452928129, 662.468757496294, 713.314558751206, 649.392341398358, 658.564867105998, 656.556418520145, 663.21133824589, 685.282487800908, 667.158544800292, 706.606703885457, 645.375384072497, 678.03548913165, 649.021931127468, 655.12512112177, 673.305376239054, 675.566714784345, 692.975620322052, 685.012862023764, 644.716427032439, 658.186647661931, 672.970284437087, 672.054806023832, 638.1786263963, 665.778849076005, 686.142984634737, 680.586431256451, 664.235454551279, 672.946796680355, 657.830921987181, 671.518611656224, 696.504304667783, 660.603398733315, 653.88117193569, 676.019410895401, 687.991368561622, 671.323398195978, 657.810950019848, 658.608500034724, 701.537666110075, 664.223745230042, 664.91336063253, 683.1073284268, 643.404067714393, 669.589409057846, 669.19011574895, 676.991888706741, 692.170894198786, 652.178437283646, 687.93387988139, 635.934703214633, 682.075824843222, 705.064988898512, 692.861612748341, 668.313272872288, 644.063863576961, 669.988158249381, 660.892997586417, 671.361971849637, 664.453494537463, 688.475665210944, 676.067160934631, 656.091878689969, 658.263384885837, 681.335417046714, 674.003647180861, 681.03625651765, 657.908322012065, 691.526995229356, 687.185488481894, 673.333509068332, 676.051483504902, 668.584147016977, 693.100303529773, 683.799282746628, 684.844981760219, 677.420831635054, 661.833232298848, 657.199043239284, 659.325492851781, 676.412922979574, 676.759238489579, 690.239724814438, 644.428715486874, 684.838877631139, 696.877057686447, 651.04349514218, 689.658026015729, 677.792161863066, 676.677576834608, 642.448325499235, 645.789223789689, 659.148714696585, 688.23413003498, 662.925861685017, 664.758120156537, 697.069588368173, 664.25853243305, 677.872723214791, 670.965894373245, 646.951230020816, 680.660590920413, 670.273429925913, 655.070005264101, 666.801371253805, 662.220682310372, 659.53752564494, 693.710308665088, 690.581662033026, 682.551760983392, 695.85091019236, 666.891703838063, 660.459690277825, 672.314467599392, 686.710176237361, 695.492267787792, 653.90365094354, 646.95176925945, 701.251937564097, 654.867778357391, 674.262087065072, 694.737950342994, 660.499737898772, 686.526271669451, 684.971911263149, 675.180934784256, 667.486727410632, 665.981885633916, 685.682320116153, 718.46219301737, 660.074119526849, 693.628650444657, 675.899333845565, 658.06846007214, 671.974166302564, 677.000061311532, 675.052877461578, 681.176066308987, 663.09553451794, 654.424717509032, 679.935947191074, 692.688521004043, 672.998072803016, 709.987045745792, 684.188533534828, 681.42447019367, 661.358519029349, 676.795068884335, 660.695156032425, 677.841775729655, 657.85155298634, 667.447594216155, 649.246677716733, 686.350962121722, 653.369475928909, 650.059026118005, 673.842428921028, 680.11454795821, 691.193227912289, 674.300534113953, 686.348428170844, 632.616339783576, 673.804889198028, 698.765313903257, 665.243531236041, 680.583747193798, 685.545990477797, 679.056820967102, 640.240106166013, 685.070868036686, 655.208046692876, 656.099326878013, 653.968203144022, 679.000327060299, 662.272256341909, 679.07013800933, 650.502002912411, 679.815698645937, 704.333428590586, 676.029104628365, 695.625183946558, 664.825388668908, 696.966826326298, 678.682351557743, 688.127770191862, 665.702620995095, 693.493766641539, 696.136966222419, 660.473512775081, 650.248865952185, 649.731935649233, 679.374833048441, 671.170674330561, 666.454322934717, 692.703411792335, 678.726701246803, 675.675616936183, 667.702279951225, 689.80540907103, 642.672194067595, 658.302307340149, 696.055909311878, 670.353557807572, 670.714670838986, 639.29170188361, 651.852914946561, 654.883730673804, 662.891868616697, 645.529422267164, 668.942007252453, 649.501415504087, 686.927046978966, 663.462452128076, 667.489640750279, 684.688402177323, 654.312258400931, 713.115083702831, 674.961471848333, 674.602910331221, 678.338678825564, 654.680496906773, 655.984403715543, 689.807114316393, 686.300145864716, 638.223241517827, 657.349237422629, 677.70921236936, 656.887426800789, 681.086346238246, 679.250308932949, 658.270704080601, 680.248809085526, 653.768329542368, 683.962480499646, 681.311867947804, 671.522532398531, 655.576883026337, 685.263631705979, 663.078927290502, 642.519450224882, 693.939748122558, 680.700079022805, 696.246786236026, 661.550872552097, 648.819934242554, 672.1156549872, 701.604353235233, 655.263959468767, 661.563673688039, 666.274692410181, 666.235078777482, 668.025366975192, 654.090919315769, 651.615022180192, 694.96612151395, 708.617253517175, 679.234288402503, 679.957762876467, 705.609600414014, 641.624956427833, 675.037294401244, 683.328973770282, 676.128808721199, 709.182034544559, 659.375318930931, 664.020585559382, 654.116818055749, 680.362859142175, 672.458847645901, 686.490371035456, 681.296660677271, 681.111736640772, 654.126372226295, 685.131229786488, 662.580835299795, 699.757109752708, 687.922793494481, 661.409138477571, 673.284409381998, 695.079358836119, 686.145896997113, 672.399558706539, 687.637865090928, 677.085884869272, 687.004109090417, 713.207282285766, 670.743531558336, 705.976869140521, 649.404467125893, 676.185016443441, 667.844448380605, 687.717849532276, 683.66350437439, 676.646750528916, 687.744538472817, 662.961812076293, 691.086733518114, 694.296596644709, 657.516800735834, 676.661674092736, 689.806628467532, 659.462191462709, 690.267195283386, 687.352728220875, 679.248887407263, 662.185344225345, 678.85832576955, 653.27738314223, 671.538363545791, 662.588611687309, 689.049541512391, 643.587248912514, 640.253304819937, 673.105824564011, 673.415192410719, 675.189463841201, 623.524452990722, 685.503523949675, 668.637240591877, 667.756305619319, 687.636814508725, 672.966815588428, 677.942084107172, 656.103187969156, 680.727549376286, 659.69830274395, 677.013921686038, 667.977839770062, 671.460632642854, 652.853830857522, 681.808624537105, 659.253970785752, 695.403638253296, 665.644919483195, 676.820323513954, 654.577902465243, 678.163677396038, 659.511829477429, 684.387544558679, 681.176254161299, 672.170780303701, 674.666042531113, 683.654049058571, 680.246746129311, 688.556399752732, 691.148960339253, 674.640804980344, 687.070916866608, 651.425394106838, 669.808522805425, 678.346032586918, 630.17620821057, 662.551374781233, 668.330348464159, 683.041032646745, 667.358020201627, 705.057169212588, 672.24873478262, 654.369527357492, 683.903739939192, 660.05689886433, 652.032413253157, 658.473774030883, 680.907181218942, 667.416037970281, 652.453196531644, 674.363483404702, 665.22113442511, 671.461829520736, 648.819362580156, 666.058377785894, 671.358284629165, 659.634967756878, 682.883531147884, 652.06403693846, 687.931348702401, 679.885602370149, 656.220338982637, 660.96915196595, 675.891580742793, 686.319801724064, 660.26564359906, 664.34455793075, 670.968307350579, 670.094446225198, 660.978515720442, 645.906928314832, 668.157948355011, 663.649327292636, 707.029049621984, 641.91584133889, 671.508957127041, 653.568629615373, 681.946150559043, 680.98828401456, 643.723291209602, 664.142319769923, 696.613603217086, 652.47718533292, 643.098417913525, 665.801477003173, 659.189381195653, 635.927925564407, 653.622875752969, 654.859758137447, 672.84831998695, 673.99077273958, 703.632989598126, 666.029453773527, 682.085755863833, 655.634471378461, 708.028050649628, 704.609154115758, 666.565999521167, 652.603023577286, 658.040381446453, 687.250781643897, 680.369862342154, 678.110671032371, 691.492819217758, 686.902005734634, 660.045093978826, 645.914105836442, 667.771652592604, 663.021888400826, 642.28256777696, 707.956389486264, 702.229569663895, 720.542151597385, 667.461672080435, 688.663146586733, 665.484896589122, 642.997827616004, 668.157512676803, 672.599780747858, 666.342679707087, 656.865629215454, 635.004193658517, 652.885788944208, 690.061376129533, 670.72985465703, 664.725127282343, 664.41137785424, 688.827502824691, 664.044303587507, 681.103617149387, 656.704275727383, 673.991229455094, 668.870272073515, 669.085394850738, 681.631871700633, 654.227640396142, 685.849040539864, 679.50073526443, 678.493599758349, 641.185657350928, 645.922908187737, 654.380850582957, 674.508269624097, 674.191279082224, 660.525255311854, 706.859969508898, 669.272673925786, 666.998143097899, 675.536340861936, 672.646038036959, 682.629220082334, 641.673984094073, 683.596798546802, 689.545704829683, 654.014819917883, 657.505905882839, 689.328450207396, 668.483735183621, 701.620164339248, 676.364580809132, 705.009782994249, 685.540962648523, 667.646469030335, 694.309044357187, 642.551057847201, 663.379020068555, 665.306308665644, 688.949377133877, 692.322731689628, 651.501961005685, 674.961125145166, 674.455262924611, 671.281340572477, 693.804997226429, 671.687340063675, 663.608581526649, 652.588717309173, 663.922248649502, 631.135383102217, 677.275878238313, 672.46317807337, 702.418508882971, 679.434837372706, 647.708578431425, 679.533415472089, 660.624484433816, 649.321388959519, 678.000771784496, 690.770288465841, 645.310769298731, 644.478604070248, 671.896051953202, 684.481488912331, 676.702945067695, 653.450372579223, 688.549984630388, 692.474933218894, 689.588205196889, 659.184237568313, 659.727122382735, 676.254209702136, 640.428496324125, 681.051773063567, 691.463720369594, 674.981028153706, 687.732127004885, 669.970812342639, 699.521689695937, 685.006835552772, 679.17791568797, 693.944213169566, 661.368067607248, 671.340171453617, 697.226559502358, 660.155388277974, 660.664026617775, 679.424521864965, 668.471712787353, 659.753449491754, 658.985905215021, 666.945221309781, 671.364864065525, 670.153372378811, 656.257201211344, 693.043494475415, 688.625475215114, 668.906051724065, 669.754500273229, 655.281614585534, 649.053510873963, 668.389637725962, 677.359967429273, 697.595124652331, 682.456510940157, 686.434860880248, 632.484460204032, 679.561388963127, 668.389697775861],[517.851275620247, 529.339151003111, 527.2777255567, 523.039242499296, 526.339303655204, 527.953544397179, 529.273166255994, 527.333478477403, 522.338077727864, 523.179205813044, 523.781237831778, 524.77636033579, 522.128936164678, 526.538009077156, 524.796325599974, 518.763030168848, 523.981422769216, 527.413637343624, 522.861411737012, 518.919911323532, 523.505066776666, 525.751009286322, 521.743789174293, 523.928174610211, 522.873680601377, 520.180477727761, 524.050752430434, 519.921708561351, 523.173983079991, 516.835142509842, 525.593478017007, 526.004450780818, 525.358925829548, 524.697951591792, 521.010772686514, 521.543599878028, 521.026435514111, 519.893855536394, 519.891913530034, 520.679274936969, 522.039990792146, 524.748629300507, 523.796776548627, 520.149099376159, 523.081483121038, 524.133044534217, 523.642981184168, 523.024606547729, 520.474017136144, 524.447300792923, 519.610174155241, 522.282417107373, 519.348703538741, 522.042306930136, 519.132712528334, 523.85855378784, 523.943864337328, 520.097007812616, 521.302624818166, 528.146289566351, 522.93971220109, 520.775737413923, 520.66409265913, 519.925678458104, 522.208230927316, 523.575743199781, 529.396734139887, 531.91492502371, 521.316031991044, 527.578869397265, 520.768618862146, 523.641996120365, 522.141613163447, 527.550090122956, 527.388543957959, 523.506033549775, 522.576862706732, 527.987516600622, 522.961579790505, 523.745171095881, 523.093921909909, 526.222510481533, 523.349345036933, 528.462324849531, 522.945229116615, 522.665927883669, 520.961059319266, 521.517372902787, 523.100036319678, 522.223645291072, 525.913796219618, 525.842610394653, 513.070861851185, 526.809820181577, 521.79353268813, 523.589446698403, 527.235383901493, 516.847606734472, 517.504520553495, 526.402554214754, 521.38966370437, 523.225583419401, 525.279484873539, 516.716133825705, 520.396475921714, 523.892791957185, 523.251134189541, 523.901829999728, 521.369674911989, 522.051388580619, 520.464099057926, 528.505757045652, 520.044300268907, 526.245240975482, 523.961515424534, 523.162299961867, 524.94186128373, 522.944079083872, 518.648775293901, 523.295514939345, 519.385099058658, 518.737798214794, 530.128973229149, 523.461805589785, 529.401574243886, 522.9614402349, 519.660293899794, 524.904375792888, 518.073364774348, 528.934360632925, 526.607392437575, 526.879514052154, 516.346016072074, 527.583938421817, 527.470350187149, 529.150602555447, 525.115816057202, 521.955385143677, 520.596745280653, 522.901893914947, 527.325425446105, 526.545606050679, 520.45613498223, 522.822101264152, 523.089057095688, 525.34561966267, 519.895502283123, 520.928921139195, 522.947021147027, 525.553391218323, 521.764087296989, 521.71502599131, 523.255886352537, 526.822227853802, 528.148961585928, 523.710592841917, 521.035809790002, 521.733803464163, 524.442640780712, 524.437825121355, 524.953273344714, 522.388767807251, 518.794858771837, 522.467650263874, 526.924228854258, 524.638895546869, 522.158452849228, 531.842602075805, 523.024041947362, 522.299329049671, 519.840379546565, 518.846786366259, 521.628386168555, 523.796267565338, 525.348308507379, 522.965893109032, 524.716445843922, 521.40622502765, 523.671612238605, 527.644662116881, 516.992578839867, 529.045562284797, 526.610325774079, 528.8230251281, 525.600213537287, 516.740410545335, 526.448001752612, 521.485081429248, 522.051364712058, 523.507717013755, 521.204006485885, 519.289143844977, 518.331218547381, 525.147829421489, 531.115978563093, 524.600304930273, 517.358420170484, 521.305532491366, 524.252430699778, 527.835597859831, 520.521422084625, 522.854631828782, 522.229984804696, 524.619999210059, 518.950238473069, 524.199001886442, 527.070921880678, 521.931155026147, 524.048935506854, 518.780104788274, 522.328840431302, 519.929733191955, 523.46601911933, 529.312156776413, 520.528842877612, 525.843547221023, 525.368602332542, 529.107718429059, 522.01854691518, 524.009157550022, 524.850648881827, 520.337108195806, 525.281701995803, 524.276664350924, 526.891559023613, 517.707422153232, 532.383324422379, 529.016498780735, 524.221698650742, 523.564687871548, 520.201163052521, 523.920733563134, 522.613591533884, 523.403331604068, 524.951962337451, 521.663006092064, 526.225080544619, 525.625265119731, 525.869715175823, 521.103171824677, 526.073234428874, 524.277070641495, 517.842806051423, 523.012955565279, 522.270046508964, 524.75236778635, 518.356728570147, 520.462827635562, 516.061772371013, 522.68833142397, 525.916054054632, 528.544288964441, 523.30325624637, 525.028755927376, 524.713027502119, 522.853189857516, 520.048061541843, 522.015683047307, 522.200272883283, 521.00494534438, 522.343342803312, 518.630122455893, 521.757474340872, 524.395336342326, 526.503026767396, 521.76680076225, 516.044233630339, 520.153760928957, 526.607018136924, 523.147849469529, 519.005524408737, 524.490645860633, 521.921202927829, 520.907979708382, 522.59302532351, 522.05474459311, 524.611000178535, 523.685138086247, 515.735030723438, 524.509769620999, 523.636395515692, 520.290156333967, 517.541417273295, 531.861122401296, 515.439039653771, 517.261431290053, 523.013346442813, 518.606521060317, 525.484358501739, 519.694506046876, 524.98143256851, 524.663863607575, 522.942042177539, 522.280801923644, 523.997820505596, 522.611465726469, 528.530515754809, 520.784430287178, 522.166960547263, 524.961310879106, 523.0680248469, 526.820928253264, 525.242479406295, 524.489578246772, 521.873429029514, 521.739564447384, 525.784890959809, 522.997938817428, 524.063468011624, 520.548141436103, 525.208940848907, 524.427935708141, 523.976385644467, 521.546351058855, 516.859122701352, 522.563981493121, 521.75012384791, 524.207611789545, 523.169606691997, 523.695360977755, 523.956888670034, 526.400717554886, 524.123074298732, 520.028746434699, 518.971628708027, 522.238753376598, 525.109048771234, 517.884924900366, 518.331443188248, 524.327998112387, 526.536990540952, 521.107471302741, 521.68326102896, 523.325688792791, 520.466929451502, 526.543554473086, 524.054250278287, 525.070982229884, 525.764267810027, 520.66770580098, 523.131722869907, 526.402464164044, 524.097908059343, 523.731607455238, 520.822766094343, 520.016836529699, 523.605487131665, 524.0379625766, 522.1133029084, 527.510781127817, 525.044894502897, 523.703358701621, 527.179124767436, 526.417402491012, 523.891563617952, 518.889375083281, 520.619260729073, 524.105639197316, 520.582718772686, 526.695111533311, 522.158204810671, 523.225176127026, 522.442285980283, 519.919623589663, 524.389358896861, 524.363609718682, 523.588743755292, 524.476346035484, 530.1191448089, 526.163792474091, 518.92760591068, 520.843676371166, 522.327556942838, 523.726127858169, 520.768184384521, 522.361451365468, 514.319839013498, 525.275306740926, 519.865041302281, 519.768076445976, 523.417540348364, 517.928384523598, 516.085436043112, 519.404431889443, 525.266350890017, 526.507823368243, 524.874698362636, 525.149190401465, 520.096710054252, 526.964308165779, 523.756936243245, 527.791785015819, 524.726830003026, 521.376692123963, 525.570353354613, 519.044543904489, 523.635508368924, 527.402757914239, 524.738233258107, 521.188046460789, 521.437527661663, 521.667418995547, 528.061496571967, 513.84663804732, 520.037002950973, 517.461181320123, 525.707853044709, 523.224384379408, 520.509454085817, 516.228137747386, 521.889350422021, 521.110320089031, 525.563885724167, 523.831410320112, 524.633516085305, 523.933309498115, 522.088595422239, 526.596950123353, 519.550984413368, 520.604905883787, 524.61631534477, 520.050183890119, 520.850520182621, 524.063643409105, 523.134430559615, 525.232210204395, 516.871542753629, 524.542109219467, 526.299206078083, 520.570511346645, 519.962789626736, 522.257314297568, 525.851377836584, 522.940659381893, 519.165605548501, 519.491992637404, 519.852360765501, 523.994283700719, 523.371302929561, 527.838242156356, 521.303320631141, 524.112028559897, 528.139422052998, 532.65017259194, 520.889157622478, 523.681722261995, 522.080517216353, 524.699580966035, 522.789409381701, 519.669475409005, 525.231616822, 521.412794583142, 520.760975341637, 521.770566198336, 518.763308416532, 521.096105724145, 524.749333244186, 521.98678070323, 525.088079421402, 525.458922501562, 527.01827223836, 520.796649640967, 522.024198340808, 521.541665883373, 526.507045457156, 525.429012007536, 523.05953999139, 521.198173558565, 524.493121365755, 524.387805225179, 523.936094399287, 517.551166079336, 526.785922565318, 523.914371115504, 521.559548789189, 521.94548523855, 519.770783380721, 522.598744288054, 522.628426535013, 522.870496073061, 514.027752896926, 525.471065392297, 521.951594380698, 529.167076954242, 526.016692431172, 524.659548180183, 522.715759198571, 524.463059819191, 522.872814101012, 529.882414143492, 522.07382151087, 522.739841792558, 524.013612722432, 522.150409762441, 526.371346151311, 525.359170680806, 524.369105512032, 520.677968004489, 524.65226010316, 523.035856237647, 524.064537865742, 522.541829064721, 524.089772043314, 526.541761991841, 521.435542962273, 528.811263202752, 523.055132500325, 522.941895516105, 517.156585360689, 520.65217883223, 524.236720703793, 523.984343914093, 525.368082979715, 521.736742168018, 524.577623180535, 522.884190827855, 522.577626968736, 521.101778270542, 524.199729079065, 524.188414624904, 529.613096732781, 523.757810498898, 525.944199084762, 519.841913530964, 521.703826450972, 523.396403821186, 522.991059191872, 522.361774086422, 522.445878730729, 522.149762243175, 522.768343239363, 528.124162929011, 523.044097239164, 517.309435262052, 519.271698157633, 527.449327847649, 523.193751239239, 519.794840675484, 521.953524330503, 519.462168911597, 518.871065202048, 521.26152668166, 527.002716793624, 522.502082417762, 524.573589920751, 521.990947002713, 522.088497491571, 519.632025370899, 521.982285901452, 523.420177974818, 516.297034765175, 525.554855208946, 521.578749786752, 523.838318971732, 527.000985028078, 526.931869838533, 524.655278230121, 523.03396143598, 520.164742354574, 527.564086733265, 526.295884388123, 528.317808326133, 522.742107208699, 524.881965470076, 525.806954060769, 522.436739725001, 521.258119887774, 520.344028357154, 527.197016098429, 523.109787886195, 521.1513405393, 524.482887577547, 524.071303082843, 523.142975889049, 523.647925965243, 520.513335239648, 523.813617482395, 521.187786282414, 522.909487506656, 519.593630192241, 519.644929886875, 523.847780986544, 523.222514123565, 521.515329498902, 526.175316718162, 524.164502491148, 520.744687628753, 520.059351049591, 519.424191832322, 525.875504311319, 525.561506675191, 522.239953536305, 526.919181369792, 518.855795473385, 526.816693681088, 516.331244062189, 527.026627343145, 525.367814511853, 523.898233741653, 524.750092538827, 521.132520949192, 524.946120742638, 517.348190646594, 521.368592254273, 524.731756874076, 523.534995370092, 525.860554613643, 528.362172346282, 524.228976918281, 522.460615308942, 526.78942375085, 522.327346632392, 515.613547042348, 526.065234625597, 522.652361685282, 521.535188516204, 526.728019994907, 523.653991389617, 523.880377010641, 524.389157735466, 524.03012731094, 523.326924860297, 521.453825523599, 526.31531801689, 524.32656175001, 527.741685741085, 523.634827003542, 522.412412850369, 519.960145146007, 524.263317442124, 517.27223348412, 517.941204594421, 521.566511393795, 519.902063305013, 517.006006643022, 522.330797456215, 526.351231144917, 520.360879986302, 522.057168030658, 522.756503287873, 525.50330822482, 523.416189454944, 524.805026189873, 520.842349215457, 521.056777478927, 518.648045803542, 521.741042691467, 521.800872267742, 521.329826087096, 518.112939521542, 523.593141939178, 520.916417109, 520.919867492925, 521.697510722569, 526.958693726366, 525.955923024281, 523.712892989145, 526.424207055504, 527.308868854585, 521.846578678664, 522.297059834025, 523.916681911045, 522.035229025013, 523.513339115651, 524.159565409548, 522.85272806821, 518.977064439817, 529.509413532047, 517.205466505133, 522.194820168391, 528.690297123984, 528.577573145786, 522.781068584863, 527.017528963886, 523.227186286359, 526.366797086357, 518.668148332526, 524.237552368214, 520.341964570571, 525.561744811063, 525.603041313834, 515.793174545851, 524.747479388533, 522.927217353207, 526.668025778119, 521.958130349313, 523.112262295502, 520.452550124786, 518.58056360906, 526.558154292743, 527.030032328842, 525.572339045956, 524.651036219606, 523.867865627766, 522.758647186183, 520.516372050656, 527.010959717744, 524.295476651406, 527.211665458196, 523.006972179132, 521.504587616594, 517.91881473863, 524.261805420666, 521.646576725541, 527.473647239028, 522.266701758863, 515.22542609228, 522.340491748248, 520.580688037698, 522.145835309544, 523.880306658261, 523.197268935475, 517.607129736672, 522.286843368132, 518.926899610472, 525.351309336118, 520.177564238718, 525.822857043289, 525.515284585829, 520.415430260149, 525.049070514752, 522.024724028181, 528.750580635288, 518.476165852176, 520.794096346795, 526.635685849881, 522.033277444765, 523.238251608418, 517.1605076793, 528.489048967265, 522.296328937974, 520.8713948984, 524.993146662615, 524.189073293426, 520.140881131501, 524.152606787834, 525.588813671223, 519.25861776563, 523.483982654819, 529.114726453952, 520.175188597155, 526.792853157473, 519.074156571266, 520.468790315101, 526.111589537433, 520.423242299073, 521.330004333454, 521.845338603552, 521.923325874092, 524.187786442346, 520.797572423196, 527.813147006234, 523.605938699435, 521.48026966085, 521.202114288009, 519.744068626342, 520.00507762266, 521.67507128786, 523.141965588221, 524.077279818404, 529.650878868939, 520.411037662763, 521.772219117491, 524.074295548989, 526.023270974796, 526.031387540119, 524.635855924023, 524.268460650471, 520.5998735336, 524.138040345964, 517.780812564141, 525.881296366803, 519.373625279243, 523.53496558679, 521.384423932055, 523.723023700613, 522.68865913537, 524.102525634069, 526.009905908913, 523.090156562098, 519.043721331371, 522.441753097518, 522.601840866566, 522.66598925704, 519.256968487358, 522.208999071542, 519.382548058338, 522.60066718748, 520.281977559632, 524.140902331151, 518.824019619347, 523.210766416044, 523.00459516935, 522.848613370962, 522.235987921506, 523.884181058076, 522.897949575327, 523.321131596591, 529.155620378517, 527.974937251245, 520.95461890155, 524.487298338271, 525.23724156614, 514.18055064941, 522.595635914133, 520.44681128973, 528.896264887746, 520.795216762692, 519.988253188498, 526.143391802713, 522.881778166497, 526.828522967178, 525.590008847985, 526.588297558145, 524.195686744944, 524.495864428744, 522.844206514313, 522.4905177865, 520.847024035921, 526.221919201547, 523.128991919801, 520.786342358918, 524.330985179239, 527.303737760495, 520.434168052744, 521.05001525364, 523.52372570539, 524.460953870242, 521.135595772192, 520.115025990395, 524.75797283447, 518.096622331597, 523.772363428894, 520.384183665063, 523.416325942889, 522.663242428607, 521.003174904104, 524.445383722188, 518.99924523321, 528.732335108043, 520.460501683253, 525.640847104829, 522.901046876126, 527.363543452152, 525.752322294631, 520.963424482165, 528.157525052389, 522.483472412228, 524.767489246149, 519.522658098201, 523.206322098556, 527.371812601664, 523.418847881813, 518.385641930871, 523.060049194047, 515.485430604362, 524.590078102276, 521.096879491906, 521.377224860407, 521.244599977769, 523.763472043146, 521.188142828128, 524.768664863903, 522.274148916716, 526.216080553174, 530.054881231189, 523.548737936325, 519.821425507894, 525.645663804439, 518.429654050341, 525.900162562221, 524.14582288375, 519.836298470835, 526.551070715975, 517.928035904962, 524.504942507052, 518.210067547638, 524.086788768775, 520.022455123488, 522.787575103848, 520.331633353138, 522.101579147066, 522.188815659791, 522.702167996366, 521.15664032442, 520.83660627535, 525.969978164613, 526.886208005909, 522.77202398332, 518.541143869032, 522.293640153649, 517.5891689997, 520.888058105228, 523.045632401542, 525.286645486679, 533.114515150452, 520.769189779373, 519.995082406367, 525.176988078289, 525.66795860636, 514.462011601031, 521.128664396718, 520.672664409208, 525.557810165446, 528.81767853374, 521.569716585263, 524.355174557984, 528.31695713625, 521.771526327582, 525.364905682665, 523.27212613736, 523.491578631602, 523.179051201368, 525.852361438872, 522.619622855176, 527.644606593366, 524.712652446087, 519.714290303922, 527.342717860675, 525.175513308817, 524.35414948692, 520.798390124805, 524.339009458539, 517.369168398509, 524.766990237838, 522.044350219398, 520.873844233876, 522.448692783443, 525.394806131096, 522.403971062961, 520.698598225202, 524.339377295893, 524.804376087974, 520.188815554171, 521.425840631078, 521.744510604389, 520.174444144138, 520.149416385525, 524.15164465523, 517.307864322379, 521.535284809234, 527.165352839362, 523.537394801682, 523.122735902699, 527.074829640748, 520.685860773135, 524.54071189923, 527.155543689765, 522.682173606249, 521.430816617632, 521.454744413153, 524.429652514766, 521.505311553502, 519.828969378606, 518.538520154736, 522.16166348422, 527.152057937873, 526.43530604024, 526.23060394119, 522.957816759529, 526.226419821508, 524.807140450468, 523.834236086407, 525.164419021052, 527.296345693754, 523.412838037882, 526.215333689782, 520.838026815544, 525.970164852845, 524.520337105276, 519.17370608773, 519.695264276568, 519.08659599234, 528.549495784889, 527.246315915025, 522.525642871448, 524.472024571026, 518.286119653203, 520.625321122401, 527.508694783814, 527.449685934494, 522.047615492279, 525.121350905733, 519.217179907279, 523.08328689214, 527.374074421467, 519.427544751041, 521.597657518996, 522.620347967727, 523.193147209385, 526.566267220673, 526.960691779767, 521.536115079582, 518.529749366653, 523.696924874322, 522.600291531291, 524.723611649829, 524.083159319197, 519.523842214248, 521.916794557626, 517.137110648134, 520.340004307234, 522.98006585819, 519.246150656796, 529.332488010375, 526.890992267614, 523.201450637197, 524.49399784951, 523.998248373893, 518.81779961505, 524.257864401344, 523.580189064566, 529.358009718768, 520.061018929778, 523.565707066435, 522.917009376223, 523.049486758909, 526.61171284054, 520.372124831602, 520.724788398894, 519.869448119936, 521.011107036621, 526.558953236554, 525.658448418209, 524.23595283158, 522.993706912886, 523.015815509348, 517.745452628892, 528.38248899753, 524.221942120524, 531.217042760369, 526.437675560077, 519.564903256433, 524.1139320522, 525.570470170914, 522.42704846126, 520.086146779806, 524.914934016192, 519.747748625442, 524.462954398311, 523.09614279424, 522.817491824537, 522.923482110853, 521.971954951943, 523.414180121313, 521.624538325487, 521.989439991239, 527.727705938731, 524.716880535643, 524.534262054514, 520.640541435082, 523.902818413483, 524.312953256172, 524.378502876424, 519.908072767033, 523.012053405043, 519.173031555237, 520.986445651851, 523.092972166402, 522.328955221161, 525.375488994138, 526.78368494969, 523.654050612131, 524.880109625432, 518.088644630112, 523.122445111582, 522.227608170892, 522.359794841736, 526.858170884544, 527.259087557895, 521.152626868674, 522.461993691849, 520.255799781566, 524.522058118583, 517.317865855732, 525.420049718478, 521.69910252817, 519.205731060621, 526.374536302317, 519.949029392379, 521.962341361362, 522.98068030598, 522.058201769677, 521.386221786788, 521.892358133755, 523.981004726349, 522.513770317398, 519.529453286371, 526.952292247668, 519.697876655583, 520.88744019389, 524.116784890029, 522.253336134835, 520.579044643863, 520.71449341439, 527.551299345843, 524.641765170412, 518.666332043257, 525.30818474873, 522.2022891034, 524.101165866408, 523.463040645835, 521.173351192544, 522.566726647635, 519.901126019969, 524.25396060002, 517.071679569754, 522.728495476292, 526.365360912688, 520.035208731283, 526.433307736742, 519.086037750339, 526.121772149429, 523.696309922828, 530.021808282089, 521.549007300753, 520.595440824513, 524.658480150772, 528.768405323284, 523.578794845459, 523.634834053929, 523.879967670708, 518.007885957168, 529.089628169199, 523.267169144049, 518.481021411173, 525.926600873154, 528.12910938956, 518.449461122903, 529.329302906914, 530.672104682273, 519.478526784253, 523.0744223402, 516.489133256442, 524.164247003632, 522.40983694041, 521.138061764336, 520.714200045616, 518.499120879517, 522.643651577357, 529.487822945652, 523.308233160095, 520.709723061183, 523.331751291307, 520.407642240637, 521.189854666248, 526.131188340256, 527.630130767535, 516.770937580267, 528.197039015317, 522.433595867503, 516.944846422029, 525.55030152117, 520.793914835815, 522.679775840758, 523.368697574213, 524.077954121994, 522.232641613696, 520.918729142668, 517.912077539054, 526.851535110181, 522.036795339075, 520.926088250287, 517.744913573074, 525.919379497702, 520.558830550905, 519.417921897959, 517.62939821933, 526.382955160587, 522.024010257675, 529.402378455069, 522.956998251115, 518.650665744093, 523.609318860673, 521.134721129842, 520.061474978089, 523.328083880829, 517.017448042302, 520.221537642383, 520.357073645547, 527.259838777545, 518.017755458254, 523.165796645834, 523.132995243615, 519.779870508763, 520.297191074298, 520.219177956399, 520.290376083945, 515.742360418811, 521.607464462917, 524.844536261152, 522.216866640615, 522.349011284362, 523.161464728499, 521.067847920728, 523.391935132744, 514.050744515449, 530.280703079116, 529.103379643143, 520.094088253844, 522.305474684812, 522.422041753274, 520.453104761758, 525.225026139858, 519.08676621442, 522.349881818246, 523.581739970292, 524.95820159945, 520.484790666603, 525.526531577985, 521.645121017286, 523.02808541209, 518.127949320096, 522.283091012226, 521.640972684794, 524.651377246075, 522.09250595827, 521.883594387059, 518.836375945151, 527.731369602791, 516.874766559059, 522.032125722966, 523.054787963145, 520.485840842479, 526.661172369875, 521.940872711477, 526.900060084663, 526.497160909344, 516.686226879861, 522.197715931665, 522.046349097257, 521.961400621133, 526.920313052461, 526.599780494959, 524.967709762186, 520.020339025142, 527.220900284258, 522.563795071433, 526.821556768204, 521.778859406883, 524.44251456764, 520.106314903371, 521.907395398053, 529.268190487659, 526.305824468376, 522.774618864932, 522.365773342001, 520.698366159762, 526.552645823795, 524.821505840067, 522.262164598223, 526.534093893683, 527.241588705494, 518.873352451493, 519.236611914532, 524.34585378764, 523.922926064344, 521.906430424739, 523.980497252204, 524.2179245586, 523.181621232551, 523.820314268369, 518.250429154032, 517.87216069111, 523.328782595053, 518.992331609377, 520.070911204074, 521.225292120745, 520.658464042822, 525.889611467079, 527.359860567018, 522.537694275318, 518.3491632266, 523.790089663569, 522.893787332811, 520.3905421641, 519.78194940288, 527.778568278912, 521.244856154197, 521.577114103195, 527.123270225471, 520.529993855471, 523.842746167182, 523.187362604215, 517.795323986645, 526.422302366957, 525.883138464964, 523.889572877223, 524.202770819619, 520.443816311705, 525.774017601919, 524.271402791707, 518.337507569246, 522.826453779284, 523.589560809923, 525.864953502579, 517.669837084289, 519.77188559895, 517.296275314966, 525.243009870016, 520.014729366312, 521.911399637538, 521.574045702929, 520.969431149648, 528.239726866885, 523.915445780398, 520.164962923142, 524.615075858275, 519.245883085017, 522.618978910577, 523.050399873108, 516.24834727085, 519.168092656078, 518.707812927483, 523.616076238068, 525.84154707017, 521.264559523891, 525.264211218709, 523.822539443072, 522.753755965712, 522.751239733403, 526.149148891013, 528.016609683517, 520.75596484341, 523.374956515126, 519.846789845522, 525.679174521443, 524.527259648657, 521.917416255368, 527.166559812045, 528.678809334122, 519.626325677526, 518.510527190559, 517.980134404515, 521.202118984777, 524.294497012171, 521.45115596232, 523.792519326394, 524.156294445208, 523.834933373959, 522.952892001853, 519.082061417024, 521.984987403008, 522.593695012946, 519.382339519516, 523.203734658038, 520.62850772206, 522.282056021836, 516.696685624613, 528.446532477076, 516.841910082697, 523.245302450663, 519.516034059969, 519.138973744857, 524.805358135295, 523.770254436897, 518.518318471723, 519.769386009491, 519.147096025911, 522.774042473844, 523.069161794329, 524.089098590238, 523.762739523453, 526.69290957999, 529.802444275814, 524.239213809738, 521.622977975939, 523.084721151699, 521.439443098289, 525.043678840476, 519.273823587727, 523.222882454888, 525.073794090357, 520.210062408014, 524.248405508003, 529.864275396449, 517.055682916208, 525.899585858902, 516.170821898696, 523.487982057643, 519.13455903456, 524.230772660043, 516.961117532992, 520.104218374048, 526.085698049307, 524.337722736668, 523.831510158403, 524.379761770241, 525.87452982395, 520.617163414652, 522.74910919125, 517.847246847822, 523.52189212338, 524.543644446419, 525.771799209999, 525.095682685947, 517.292533150491, 529.295747128078, 520.639427040846, 523.352074211526, 525.383272722505, 519.527531703097, 522.27142647467, 522.361635043304, 521.860638937048, 523.062241974159, 522.131450918888, 524.80228158232, 517.508233456682, 520.796038322937, 523.888267053178, 520.185895097689, 520.859554122842, 522.414227738998, 526.268321729255, 522.835079514227, 522.4381599125, 524.453821084785, 515.884217943693, 525.784587182025, 518.266303979055, 519.771462438841, 522.171510451112, 519.355497853846, 520.185849135687, 522.698234873795, 523.130029996327, 527.129021622258, 523.703941299615, 521.687260291061, 522.212667096346, 522.83922076387, 521.467872249738, 520.008485043916, 517.806157370656, 525.022786908927, 522.16570763889, 521.307293591226, 521.96159681238, 521.994178950127, 524.530242022569, 525.793281077234, 522.347274569057, 521.272306725388, 517.801039966123, 520.0799254567, 521.177336788973, 526.086928104518, 522.62455439444, 520.804244734926, 524.571591385347, 526.622233662685, 526.870388877523, 519.430035276903, 520.447692466177, 522.633484114026, 522.931494674102, 522.334044077096, 522.628167323874, 524.209071137448, 526.234367789273, 516.474492749255, 525.733741345811, 525.932439663869, 521.2801783045, 522.193328832111, 523.454051288252, 527.037667187823, 526.791598677202, 521.187129873593, 527.270609457598, 528.62866857611, 523.044304565982, 529.035015430686, 522.709394169333, 526.127964122326, 518.241602960116, 525.393078422435, 520.71980915948, 517.231617140777, 519.302158929473, 527.862579049751, 526.090541560072, 518.049355392352, 529.564937420821, 523.712245075778, 523.235115736734, 523.177223289761, 528.563569904262, 523.857423160268, 522.659410222986, 518.467540056843, 521.460799778135, 516.353612550408, 522.439535668553, 522.306310655146, 524.691009914812, 522.997930609717, 525.496185637563, 521.326788167485, 528.051764331578, 528.237758508606, 521.690852560097, 527.611605219638, 525.874817625317, 520.674069836118, 523.192202509411, 518.203659969238, 523.131008377644, 519.802410333476, 522.818895229432, 522.535088291742, 521.941231538276, 522.807036209667, 526.193156447189, 520.832838327965, 519.045923686076, 519.801169643444, 519.993266510641, 519.532628580291, 522.67925838643, 526.174659270576, 521.592717184671, 520.019346633522, 526.971872340923, 524.517656936035, 521.878497101816, 525.98163517284, 518.169933571936, 520.911361108984, 526.304406319086, 523.980206331345, 525.689311750539, 520.304215577873, 520.450893859711, 524.199502975765, 520.258376045709, 521.312924310866, 524.744842179241, 518.043018039191, 526.542042340271, 523.866148075059, 517.873840907094, 523.652371707451, 521.225440154439, 526.911531303163, 524.559571126155, 525.572124061847, 522.659121014682, 522.417663368977, 526.323825300339, 521.954590342675, 522.11658258743, 524.078505210412, 523.154325319533, 518.384612837329, 516.424264067371, 523.795520988856, 522.944657233134, 522.392205546841, 520.241687946432, 524.840452627765, 522.291949965327, 526.506905386857, 522.340236984824, 518.760897659463, 524.068431276189, 526.597817260285, 526.011732189796, 526.416881961576, 524.30549062753, 526.737821373748, 522.665260299089, 521.696765673391, 526.932338903664, 521.014618099812, 519.871027432894, 520.801397130775, 518.002055991201, 517.425969084994, 523.839426480444, 522.358170015058, 525.772367400418, 525.83475957692, 523.944709720116, 522.008214912029, 527.531250932164, 522.385124827327, 525.412205298731, 524.436141124897, 528.943799334656, 523.60967206955, 522.548399460179, 519.651432688915, 520.490693352393, 522.741427190694, 517.718579182377, 521.36076380328, 523.19228806973, 519.613032450434, 526.02496198517, 517.99932236997, 523.641527373423, 524.517400696068, 522.109060859537, 521.584299907954, 520.829968558198, 523.474760130162, 521.85979688577, 520.752443663952, 520.603506870285, 522.444875192005, 518.414544191544, 526.616984573921, 522.656014140081, 524.540109434085, 523.510530570727, 524.812766467974, 524.349279163956, 526.872743345803, 526.323619149782, 522.435773358477, 521.768737398417, 522.770845553595, 518.194727301592, 524.99505046343, 524.321355464342, 524.356877497004, 523.817814665555, 516.80368430768, 526.193277646343, 518.324608719378, 529.016584411637, 525.824370531106, 521.666618455385, 522.593539052669, 518.404720391562, 523.883477620635, 524.437837307467, 521.408050403998, 521.993205337108, 526.912857657634, 520.499023666988, 515.804599879813, 523.060197456358, 523.493202793885, 521.351160932534, 524.648619677568, 520.698645449299, 526.018422225078, 522.896126264388, 519.745755295313, 523.846557612738, 523.795038540825, 520.269272618957, 520.970731889803, 526.212723880022, 521.153654150019, 530.369421514613, 519.363872833331, 518.163651236128, 521.192711686596, 523.703224308624, 522.734650100179, 519.145677644555, 526.926023194912, 526.130511488147, 518.55853206979, 525.304392681104, 523.659965739195, 521.946882740333, 529.787021155141, 517.676484841337, 518.181309137195, 524.929421555323, 521.90494265686, 523.794603384197, 532.392452524178, 520.170882244965, 524.571164422621, 522.4231272137, 520.786146325447, 518.488255242382, 523.834406931643, 517.842818530872, 527.149319218939, 523.009588191576, 522.887738196574, 525.583600269981, 523.852630774243, 526.152471304141, 523.859285923253, 515.953692322765, 530.88775432948, 523.232260568737, 521.85151054727, 521.360707758353, 522.900379520048, 519.648242198417, 521.844109616696, 524.058258586226, 523.265785199894, 523.922848592096, 523.072126873208, 525.078907210068, 526.220374321796, 523.109389620391, 526.629446124542, 528.178183178998, 523.072471766845, 525.216535503532, 522.630917776938, 521.266796199734, 524.966654347318, 521.188016621299, 523.308788559393, 525.061525590839, 521.735508564917, 523.125712703124, 519.585711059443, 515.946958089952, 527.368821716426, 520.466311779734, 522.939247596928, 518.715972666573, 521.698030397579, 528.055858909968, 526.554155364577, 524.274948664571, 522.136777332333, 522.056404964471, 525.279839155287, 519.759957041942, 519.72950154694, 520.565890345496, 525.99139434297, 527.428314566555, 527.308355624346, 522.887701431248, 524.624279221639, 522.733177483029, 526.382235457177, 522.218516964274, 524.422136859047, 522.936385703385, 523.629121061232, 525.533791489387, 525.832393102928, 520.869886652849, 526.351889179758, 527.663576630061, 525.375684048539, 522.825483841587, 526.597279925641, 517.352936428135, 521.297082777709, 524.02375877087, 523.194510448637, 520.836949261373, 526.152433906822, 520.599615223832, 522.100809048338, 529.583009584436, 520.270132872394, 524.474993772695, 521.48529278929, 522.28137195389, 518.481423921048, 524.164920739801, 521.184789671509, 526.782755015876, 524.289706409989, 522.915682784801, 519.91438511264, 523.620335115754, 518.914379005216, 523.426246039162, 523.266397103959, 523.21862502166, 525.382523229721, 517.530639519145, 523.13849536109, 530.937835478717, 528.546708928851, 526.195474200227, 521.072078417344, 526.511803360267, 522.557295217893, 525.899508610357, 516.338064699101, 524.888761936443, 521.051262349036, 520.286864410209, 523.889874354112, 518.820981525805, 519.647288100441, 521.422322257971, 524.281668115546, 523.944614778909, 522.471220575377, 523.944854007753, 520.536561252825, 520.086204239244, 520.222608024481, 521.428525582754, 520.401409845311, 521.609484294376, 518.452247092346, 517.323960329796, 528.276805856792, 524.353466945562, 523.915110532591, 525.674057045922, 517.338856069473, 522.431181921385, 517.947698464055, 523.692871544636, 524.887625233786, 526.080393078792, 518.155561771852, 530.292637717552, 520.539994429301, 524.648094185703, 520.43115355305, 521.358270059545, 522.014325390825, 523.290467367725, 527.259038984152, 522.414230192747, 524.809944294778, 526.124287524168, 523.979942012762, 522.951814197385, 520.356654572916, 525.822860543547, 523.367959942426, 521.002033410262, 521.845068234422, 520.121112917193, 524.535281183332, 521.920085201246, 517.036229861121, 524.358315097384, 520.791292115474, 523.921253420845, 525.878716367924, 523.221951158681, 521.178499033274, 521.892280114425, 516.397287536339, 522.276633682945, 523.954140543354, 518.781923615279, 522.085084116702, 522.296580041002, 520.319105809308, 519.898694217318, 517.769347193152, 520.794156578394, 529.159287012739, 525.665210348963, 523.711774019926, 520.269170362185, 520.041546717012, 526.811476250629, 521.021587683571, 516.974161051708, 521.815802429722, 523.53100449226, 522.769565144189, 526.805524573445, 525.274177238717, 524.945744980401, 520.6346618172, 525.966788158526, 516.532925226947, 516.9697985986, 529.282300748747, 520.551347035692, 524.402593392518, 521.253634251128, 524.082099988257, 527.307325038428, 524.240926047702, 519.532230493498, 525.418552013109, 527.300825651161, 524.639663750988, 521.527936856401, 530.055945159396, 521.639824577384, 521.799014513308, 521.703277707268, 523.188147034529, 522.446406054129, 524.737755119734, 519.853194477505, 527.637145399851, 525.19666801681, 522.563448862457, 527.802597382004, 518.897358101027, 522.390031618996, 521.089170693628, 529.181879772699, 523.166882903088, 523.800862697103, 523.377614381688, 519.002483640177, 520.686257423104, 522.200732164263, 521.173401711752, 522.826897523678, 523.666184207923, 526.114585834797, 520.586051276688, 521.317901558995, 520.176003763075, 524.337833247995, 524.164165238591, 525.673517428514, 527.263231879859, 524.559414079765, 522.420721581881, 523.797141597454, 521.812584387362, 527.368370054578, 525.749485926424, 524.741779370575, 523.888927856883, 526.359069611505, 523.948278718096, 524.468215334677, 520.799761445273, 524.691041366273, 523.533816230451, 521.780891274365, 521.781140483181, 522.934962407966, 527.31158001652, 523.111512649175, 526.662376455588, 519.48635796534, 525.288991418843, 524.937366288248, 525.460955400957, 526.717949679985, 524.428181289294, 518.750173012322, 522.037723184506, 522.274896139398, 526.320045669237, 519.82537911969, 521.842902528853, 523.829318825392, 527.723443343689, 521.790427639346, 519.306956961453, 519.105196937449, 520.889884703681, 519.214671386481, 521.638309287087, 525.152216598647, 531.012059858149, 521.075764984981, 524.340071549987, 525.522573445892, 519.985869816762, 525.064735156058, 527.02307365, 520.46756244006, 529.239355115837, 523.742818401807, 519.955516403465, 526.376989499071, 520.285377535947, 523.451797758436, 517.440919012806, 524.06690830939, 525.753042267991, 517.151285376552, 524.564241714397, 521.454670487719, 522.710421849568, 522.328439496323, 524.119579881386, 522.663631202384, 517.21329097312, 526.052498026311, 518.366215024939, 525.169445828003, 527.181725810692, 520.568463991319, 521.658323351357, 525.448236223163, 522.043739108944, 524.174553362338, 522.095746349274, 526.004412646701, 523.420482845501, 524.591346729114, 523.958581114527, 518.310835667729, 524.448558741962, 520.059053421846, 520.970822140767, 520.932355288823, 524.908722858144, 515.639099049103, 521.911196430915, 528.75576669435, 526.073811078609, 525.81380885678, 517.275206502558, 527.245963178618, 523.640787066187, 519.712950874851, 520.589542745655, 523.019157508343, 520.909809400404, 527.851839537805, 523.337017958883, 523.836517525774, 530.684693904032, 523.737097146417, 527.677598698135, 519.811790713605, 523.05083981372, 518.111467763652, 524.241087931558, 518.593293275963, 522.110563443028, 521.710677857958, 528.096389959321, 522.121305090883, 521.607925999404, 524.931407797384, 528.332582473631, 524.785343556258, 518.82462429657, 528.092621405582, 520.485375332174, 521.893256218932, 524.199638530967, 526.046343691811, 522.3279960284, 521.274055912572, 525.308945609954, 520.290055034365, 519.730826577082, 523.799915630973, 522.949879586671, 525.268705439447, 519.554528400018, 526.008823756889, 521.797944661468, 525.235415485435, 522.593420300395, 520.879687700419, 523.665581858626, 526.654196956642, 520.687124580591, 523.862853195801, 523.839783522347, 522.318832473056, 526.387527120557, 525.498888411303, 524.852749407151, 520.298619410018, 522.565399904609, 517.79800689909, 526.19749851227, 520.210240428744, 524.450981625778, 524.700225302623, 530.294928316448, 523.333351006753, 522.814907050977, 520.439529988982, 521.215146095204, 522.301625751873, 527.754321282339, 519.27571710373, 525.150106889667, 526.370449683274, 528.083599604448, 523.709508214709, 522.51367869158, 526.994481978269, 522.296056992235, 520.413422645574, 520.34803785867, 523.179316331479, 524.597437896671, 521.56144262995, 521.844933098655, 520.185916603764, 518.02189737638, 521.873653082133, 520.521145154085, 523.257965417548, 522.999529089863, 526.003898743744, 521.127725561655, 523.235273042363, 524.077551365026, 520.341242916573, 523.61761914157, 522.172097211399, 519.686891720648, 524.754473497401, 522.773442342559, 522.644145808588, 516.364021929472, 520.763302148488, 524.16889338845, 521.721363807129, 527.200260541716, 523.000835572939, 526.329903018925, 524.076059413415, 526.908921647257, 526.143216204801, 524.569200129526, 521.650385065588, 527.158580592526, 520.169236383897, 526.537276991428, 519.776006743911, 528.053001963881, 514.687466349925, 525.383778263101, 522.253876699006, 527.748032293135, 523.903832700253, 521.110135432368, 523.778968515671, 523.945508123922, 526.14778985109, 519.947642723804, 526.132981752482, 516.698214851401, 522.278345634056, 521.298943959576, 518.645803960869, 516.81787495462, 518.869386112756, 521.248631621832, 524.514232797085, 524.966645803592, 519.602526561152, 521.855452847725, 522.286974384849, 521.015969136566, 526.436098180518, 521.443089224345, 521.944402427365, 519.47071756984, 522.796906655986, 521.525418777616, 520.686038068554, 516.189379143334, 519.888660248752, 526.197147816095, 531.67354363475, 530.27603256066, 522.796443071221, 520.591934611751, 520.844862185949, 527.341656436817, 519.939052496433, 525.830121088207, 520.141349767123, 524.636609580846, 521.546257451581, 522.078526649448, 523.782750836177, 525.444017735894, 528.502426015998, 525.19243583331, 530.228140372176, 524.921056353259, 520.336343690063, 525.400306994866, 523.608193275831, 518.374283758133, 523.521474626838, 523.734382062865, 525.416230565647, 522.455958015997, 520.477791245721, 523.466248685157, 525.0026285831, 525.078380666426, 522.193174648579, 525.236539177096, 519.011351886676, 523.468683938705, 523.618273704768, 528.669476476315, 521.555652206545, 521.691625550815, 523.871577291458, 514.629841927744, 523.820550449201, 527.80008371211, 520.51106632022, 517.220147105022, 525.137719121501, 523.682301904069, 523.141721113484, 520.265004206415, 521.096308202488, 523.081475033032, 521.316725454711, 525.933542874537, 526.548370107169, 524.615891170312, 522.905627842292, 521.861065093125, 515.279975227445, 520.203350219562, 527.547289182095, 523.412983488617, 522.85591903745, 522.189133368227, 524.07746397121, 528.028224071534, 521.256590183638, 520.58949959535, 522.40330857748, 521.068715455461, 520.61384707761, 521.828013839208, 519.830180990587, 525.409421903195, 522.487245255131, 524.25591866802, 525.823885707366, 519.980948603491, 524.097273470368, 520.322063844662, 524.992332123746, 521.076633465717, 527.640545124368, 523.957124105699, 524.731543774789, 524.012547786892, 520.584751447543, 517.64712495406, 526.212547614872, 527.873900755147, 524.038722737353, 526.123362742175, 523.552313669083, 521.960391730298, 522.65481227369, 521.351026323623, 522.952586719491, 521.364776864895, 522.928810514474, 524.650067278699, 522.109778744962, 522.052421372876, 518.320551938141, 527.827268387899, 517.535550169777, 518.905956196612, 520.173592784212, 517.867414097969, 519.36814041985, 526.003307862502, 522.388688870071, 521.748582588923, 523.47283966062, 525.538813460383, 522.310614836947, 525.084159381521, 521.416155084275, 523.387004663782, 525.87934720548, 519.415708972534, 523.231424606824, 522.157723854833, 526.863946263386, 524.924903802731, 526.50346124677, 525.537646419649, 522.629239411707, 526.6611390309, 521.014491743301, 529.499882488144, 523.944261428832, 525.926039330959, 524.61041461937, 522.048292614758, 521.433039008571, 522.384028722398, 521.45251309577, 518.874956812375, 523.667309798362, 522.697491574, 523.017134828302, 523.914318393779, 519.720546463743, 525.226234075113, 516.123544975616, 524.37813660553, 524.349065174705, 523.062926364505, 525.566552496862, 519.705896606715, 524.724043541209, 521.524186254077, 524.068088768397, 522.641109030123, 519.93978538187, 516.709347791823, 522.53882461353, 525.312965696906, 520.618796660682, 517.954025094753, 523.635435016377, 527.046300404916, 518.415533175716, 527.329743881555, 518.571951700056, 522.664685883347, 522.258855664447, 516.179469958716, 522.462667795818, 521.560204580127, 527.430961691271, 519.627252996054, 519.994405717959, 518.787123642704, 521.770890197495, 525.564381909403, 522.461894374782, 525.443111161487, 524.901725973008, 522.551431708611, 519.855380007946, 518.249092130909, 520.838156616555, 519.855210614851, 528.886659535616, 526.100783095927, 526.119020004087, 521.359886005137, 520.694054070338, 521.582576753792, 526.332045201201, 525.770578491686, 525.263791035462, 524.437739749502, 529.317836565122, 529.184410279928, 521.878852001116, 520.996926176074, 520.782188535909, 527.18200316265, 518.782586979755, 522.626913412701, 520.245966236202, 521.496742905989, 520.406798600065, 519.562201737108, 527.815595935185, 521.713496246164, 524.581870831037, 524.946421708763, 522.023988673324, 526.316706052388, 526.750230246997, 518.260295927046, 522.234388278271, 524.768638987533, 526.06391246831, 525.04378469435, 524.133469580461, 525.400545188299, 525.603388983167, 519.563241756735, 522.144241702699, 526.454806690278, 526.179624196684, 518.068951986936, 519.23131298248, 523.147333875319, 521.641786310586, 525.480912013057, 518.683369689076, 529.678957818553, 519.753732232283, 524.071311484559, 524.718339539628, 522.418013765349, 522.818410613346, 525.751084758307, 523.22418778057, 519.276283841446, 525.199897238035, 523.22602482005, 521.131128225988, 521.737886878103, 523.854893828748, 521.858808363232, 519.619504774705, 519.894187274382, 524.806552821544, 522.542373967337, 517.989574921506, 521.057003475332, 526.807940267743, 523.622902507273, 523.741106118867, 520.534884895571, 524.77200389177, 518.407474954689, 527.154388760618, 524.207465400489, 530.407116391672, 520.773488355298, 523.194922226402, 523.201779282309, 519.862927793271, 522.035372867725, 520.971541088392, 521.868588660892, 523.042073500882, 523.293614995603, 521.58828452719, 525.232275696351, 527.449467055405, 521.286727416874, 527.171872968172, 526.85322321398, 525.033376158464, 525.113915454491, 521.651899740846, 524.147785847808, 521.320251809309, 525.364952353813, 517.807755809847, 523.87358226389, 525.271810711715, 524.108802612168, 522.007685202767, 530.067527531333, 527.182371968717, 522.779898398015, 522.947310570449, 525.772618956218, 522.756743901382, 522.721515682294, 521.717356336724, 523.647924386152, 525.674148724759, 521.557262338621, 530.038243489025, 519.591683308861, 528.209650133191, 524.628633765077, 522.245639955923, 528.48046130077, 519.336956845571, 523.166466160858, 532.627414051331, 523.85230359573, 519.913792802856, 525.666906495689, 516.844751590742, 525.543546215973, 523.145808728497, 519.319422712572, 522.297946034125, 519.967007744031, 522.872759626256, 524.406302508385, 521.056990280106, 521.232277074898, 521.85618847996, 521.475022429897, 524.289406837692, 524.242600648403, 522.938203800213, 522.503152498757, 523.724165941291, 522.281747413857, 519.444911632664, 522.336698319, 520.873669169859, 524.895968402231, 521.082166526839, 524.546977835381, 525.628317740062, 523.617233338073, 521.418252833005, 519.551340524635, 521.382022135035, 521.030783900546, 520.768300575687, 525.773990972541, 525.692536483748, 521.732901883753, 529.942775684484, 523.829593610645, 524.972123612114, 517.831086452856, 528.305418132294, 522.626938063525, 522.236053528633, 519.987620983311, 524.972706064834, 524.533937388584, 520.781218385534, 518.832562057766, 524.313530431688, 528.441833266794, 528.800026642059, 521.478417916456, 525.931873603695, 527.316466109076, 524.393841626981, 520.722410966423, 527.289247979005, 520.774666523605, 520.726200559378, 518.851144628065, 525.406152568333, 519.616570968693, 523.286595765321, 528.280749869021, 524.687433876841, 519.915134648531, 520.89206381773, 522.252750918632, 531.419894647104, 522.854211931053, 519.732246481361, 521.410878886319, 518.130116137859, 524.562620756885, 521.193753502363, 518.137173395347, 521.999848250032, 520.692961967252, 520.288210888212, 526.114360223728, 523.392157469915, 525.465203282485, 517.482309105038, 525.458937754647, 520.669295668786, 517.228453404589, 521.884145010547, 520.820435448389, 520.264375148632, 524.801690299537, 526.563595539634, 528.059882882614, 513.700685078284, 523.12259255366, 525.000686819474, 526.057262531369, 524.504848034566, 525.198432513152, 524.702909760705, 521.2244799487, 526.784906811155, 523.746408154105, 522.619318073659, 522.620841607986, 524.870444861036, 517.012261663488, 518.748908165308, 521.352108877021, 526.019688038305, 524.391728362374, 525.625994117497, 520.613848432423, 520.123764545872, 521.767024387892, 522.778936561611, 525.983887712083, 520.727295783233, 525.767437072102, 518.351203913998, 527.001609988438, 518.448950586224, 517.359103158662, 525.509976233269, 526.058747373622, 526.591161144505, 520.958515900391, 520.95418230594, 529.518161072922, 522.343745694041, 522.713741425886, 523.736420921632, 519.377877789122, 521.931153065732, 521.323751440684, 519.954447614167, 523.674436287664, 520.400636860211, 527.024621415767, 522.721601965468, 521.419566765775, 522.079867428388, 522.351046704366, 523.845735887557, 519.4890409642, 519.887239403292, 523.271822448133, 518.435465624187, 526.407577516086, 521.377255438579, 522.389757778919, 525.912408113844, 521.182715803372, 520.798289415107, 523.931042031174, 522.918389528416, 526.85418982906, 521.350605261443, 521.504428060352, 525.913940371472, 521.933711134499, 533.375924239816, 518.46867707428, 528.685477225336, 530.207626604065, 522.415757232777, 518.320355935976, 530.025456348323, 526.908448929371, 520.997569855641, 524.638553131596, 523.836421033975, 525.90727488449, 520.675849529237, 520.827498426457, 523.000592591281, 522.677485050933, 522.232716803319, 524.221556765503, 525.347841152173, 525.180356215615, 530.316317464479, 519.547789225181, 520.97045832673, 518.018125907264, 518.681611487934, 517.922617425545, 526.391794559409, 523.065376592526, 518.372853978643, 523.450089110327, 525.427197513826, 526.94503475916, 524.547241287068, 528.969920041988, 520.184477362787, 516.986027486744, 523.108815826972, 525.583185014132, 522.402854013801, 525.385011079999, 523.484994417974, 526.983921202478, 519.142844271755, 522.847614471734, 522.387577464497, 520.271681824638, 525.00304311488, 520.510125344325, 521.72897831863, 523.969299675391, 522.431395970046, 526.225577294473, 526.102819404112, 519.202377317195, 517.323100960703, 518.827331291402, 520.922665232133, 527.11835567011, 524.619075397512, 525.519623925152, 522.056900491046, 522.655437320985, 524.427691997688, 518.683424573922, 523.023660462149, 519.844921950017, 526.399072898528, 519.696358420154, 517.209903025325, 524.108030978234, 517.161153027166, 521.411354304356, 523.698776938215, 517.453507791242, 524.849372189889, 527.286815995186, 523.605382642518, 521.2728041931, 523.175766492409, 521.80909359966, 531.182744497258, 525.503967516549, 521.638363006179, 520.531544049966, 521.587940089506, 519.35855138125, 519.499228706994, 523.367247480281, 524.69023038582, 523.945034775141, 525.290059736861, 521.641364547651, 524.251312328572, 521.575026401886, 520.596917373052, 523.534123292217, 523.928589774948, 524.406799547085, 520.196988433282, 520.788089964826, 516.717212257133, 526.134178131991, 522.117624519262, 523.37647124647, 522.266361842205, 519.887008327734, 523.370621116447, 522.089063027242, 527.943065799134, 521.224863281878, 522.390570697772, 521.163179252935, 528.326563505059, 524.988450008151, 521.377577766733, 516.124336613169, 524.903092837948, 527.60662541113, 527.825433824687, 518.816032448583, 528.90201413504, 527.529322575378, 523.26390246732, 521.21071869494, 521.943935533575, 526.229723710726, 525.238204537378, 521.628107027482, 526.042454036406, 524.011910159522, 522.36820032173, 520.597951071365, 521.994657775036, 524.505264369947, 522.047546306132, 527.369319486524, 520.03123289736, 517.854651167213, 521.059233595037, 521.912210486386, 518.055724778149, 525.565216055522, 526.498779239159, 523.054604577642, 519.719413551613, 522.802125901578, 525.994538936846, 520.985160565052, 525.48530537436, 514.707311768632, 521.283542263716, 524.820452377998, 520.789917866677, 520.553390242766, 522.295502215557, 524.719439807281, 525.275857113425, 524.808098108465, 522.096294123132, 520.488998618981, 526.817726757769, 521.144185862642, 521.435859956623, 522.681878103058, 518.19659476201, 519.17697226645, 520.695529950564, 528.588152709316, 525.772250173259, 520.125089921928, 521.686039202173, 527.270010005485, 518.86770714631, 521.47750000925, 524.316462496786, 520.72653083417, 518.257684355803, 520.407148391035, 520.235294950583, 521.291685765239, 522.595903255046, 522.841573156758, 518.802218928052, 521.913744210114, 528.089851973829, 520.230731946753, 523.799771882311, 523.664645841669, 526.408795178556, 518.634974828788, 519.878701620156, 523.104512872442, 527.361527226738, 526.642756068045, 518.833732151629, 517.953276653504, 520.095180401781, 522.396154430116, 527.620634422627, 523.507340087379, 523.616529249535, 518.984142843148, 512.442362083609, 522.905394703783, 527.659715063906, 523.111038258848, 527.844819898237, 525.757358724638, 524.940233902217, 525.813164662776, 525.006874367233, 521.028482159681, 520.463677802494, 526.399408794003, 523.700109718321, 527.535197558921, 519.324997910641, 527.514979397373, 520.06349040178, 524.338098341973, 521.993893599494, 524.054598163733, 521.380614477059, 522.061160153527, 524.730294589213, 517.190331500398, 527.117259898931, 524.609357958859, 521.730346652572, 528.947840429428, 522.016334592416, 517.09520532062, 521.435458834868, 520.081669280641, 519.014802564111, 521.473984141159, 523.775358721422, 524.074697782346, 528.80535353541, 521.980492157317, 523.140656511268, 523.568804596939, 521.296079739068, 521.906109967483, 520.36836368597, 522.065390366751, 523.24518383282, 522.903419017814, 526.960293763191, 523.097739920756, 524.884187245968, 522.10715594713, 520.621357388995, 524.271846783116, 527.231160761607, 524.764290151248, 524.734082312385, 520.543975280456, 519.414745039076, 520.878461024643, 520.379718052542, 519.801307228728, 524.081181806145, 524.020107799722, 519.10895705011, 527.030147340685, 524.266997020351, 526.085679711627, 526.965608035538, 522.847583130062, 527.038853932862, 524.507055057536, 524.2817299937, 526.37316963308, 521.286516638634, 522.223376902165, 526.404312081256, 531.201778322006, 519.659844879416, 529.225315173406, 520.253050833405, 525.807442237109, 522.972378831592, 520.037294803283, 522.646792751596, 524.592659239595, 523.371868175012, 521.585292566765, 521.293656627248, 522.561863704487, 519.466528496555, 520.315764236873, 525.549481104265, 519.451063168059, 524.141903107307, 522.54664202339, 520.034429632138, 522.657844954382, 523.759047904498, 523.571726317146, 527.606375075642, 524.67532255954, 525.725059619607, 519.218098179072, 525.089441998907, 526.148212815822, 519.688155227204, 517.565503280904, 521.871720493644, 518.140546456216, 524.903262834619, 521.272044342115, 520.681260431386, 526.74774547032, 522.603369389646, 525.183395187802, 523.386508984633, 526.366299603356, 522.279219433305, 519.441508999524, 527.178921336396, 524.05560575774, 528.390308423286, 525.422028280584, 525.733226436555, 521.32884318729, 522.259983604767, 526.361808764723, 525.227386063157, 521.127862323354, 524.560321151791, 520.653891035829, 522.320165556969, 526.268057122992, 521.8235617256, 528.771671794478, 522.496862040502, 522.921780045492, 524.260369485878, 521.552614353713, 526.906981694365, 520.762194104053, 521.282531317299, 520.042922749657, 524.734586175852, 527.788351957218, 520.122220680965, 523.615379030501, 525.137944872837, 521.801739654956, 521.88097091087, 527.027174973156, 520.106052794252, 522.531092493451, 518.605008850347, 519.636743842464, 523.857313439291, 527.531245998927, 522.921842633125, 519.677411693064, 527.149761148354, 519.467561969215, 522.946003250902, 516.155910424765, 518.800505425443, 527.18951897811, 524.65827413389, 522.103969871881, 526.447166922216, 522.092232222151, 526.737004865298, 521.597957842831, 520.988858258058, 518.588673825406, 526.544522203766, 527.385440919714, 525.266157719014, 521.878210854347, 517.613506584391, 518.834415713126, 523.157446857161, 524.682586707511, 522.960115910152, 524.613816742712, 523.327872285704, 524.17835158883, 522.862200340792, 523.869753079613, 526.375637034094, 523.194411248597, 520.758136878711, 523.928990799844, 523.593761542624, 521.947477665576, 522.47746367656, 524.98553221824, 525.317758671992, 520.489692717252, 521.922003294579, 525.103519994492, 523.798857114608, 523.532920349691, 524.797207569211, 523.734399213671, 518.232901863916, 522.203185353145, 525.510074934459, 527.38260932876, 521.399209448547, 521.96704949386, 517.515207634626, 528.263453853729, 523.637932065203, 522.662980399797, 525.623284006632, 517.888829946363, 522.886227316346, 524.537768728781, 524.745944522989, 519.081246123458, 518.40832764769, 524.10906060797, 521.009780498538, 521.135545696473, 522.498298435322, 526.369775485166, 526.603198459627, 519.614101873, 523.312491399735, 523.391582024499, 522.955873173396, 519.759770549998, 527.116166487523, 524.133024938802, 521.553974331816, 516.295106753903, 523.012053014857, 523.38826685426, 519.50441691775, 524.553969553299, 518.240563867415, 522.104490254623, 520.531607410016, 518.224662860096, 520.983294822445, 518.632578931466, 518.029182466352, 521.415057861601, 520.364258649475, 524.059542048024, 522.69644737797, 522.881310008632, 519.565657592634, 521.593766302896, 524.902229163386, 521.853438174707, 521.368578801844, 522.723066740688, 521.577502702104, 523.962604735489, 524.958982137091, 519.971854979012, 520.018394158542, 521.743685280354, 517.456567766647, 525.738530751966, 524.111952348511, 521.542007639523, 524.21159437443, 525.544487488229, 518.916756345781, 523.448353316797, 518.6649485275, 518.911487065327, 521.718055453917, 526.675063310405, 521.841602691203, 528.220753841922, 526.505379825513, 521.82527310564, 523.503213836389, 519.302000111584, 520.762702006484, 528.028202328724, 519.386544949508, 520.681994860479, 520.62491151497, 520.196688654819, 523.102065707233, 521.980607321255, 519.019099881336, 527.294485761204, 519.255394268438, 523.537515420375, 523.570950616514, 518.269107153592, 526.064252928577, 519.409310657549, 520.001421522393, 522.338124776982, 523.568903019719, 522.096662974715, 526.409630502354, 517.548852114359, 527.798767061265, 523.704634639824, 520.036125718647, 521.414826990843, 525.121253076631, 524.258681374153, 519.949046258559, 520.10859565664, 527.695805040364, 526.109461961138, 519.036811187497, 523.871615740271, 523.684646187684, 525.919261681206, 520.207514285538, 523.195388455426, 520.480102325055, 519.993047457459, 529.103052364756, 524.503862875927, 525.486590699501, 522.433763380871, 522.539237904098, 522.853084132549, 523.187962315009, 525.72904115128, 520.688954114884, 524.615260454612, 526.750869171221, 523.620096739368, 521.67418337924, 527.585136260571, 524.73255293302, 523.772146795303, 524.078666031848, 522.447846514232, 522.253820570995, 520.428110600894, 524.774836318242, 520.843568260297, 525.892570279428, 524.469315193706, 519.671158730506, 521.163500091163, 528.073131925841, 523.328102929877, 524.435489693533, 521.829432509912, 520.255841096783, 521.569587684148, 521.229797272667, 522.822091614042, 526.968299156776, 522.122464011831, 529.867488490373, 523.514599577226, 520.207509043088, 520.295020318983, 524.230785456741, 523.63232135733, 520.276288955138, 526.968710637581, 520.791085068365, 521.339380283968, 525.14110090251, 522.475242463585, 519.207343084352, 524.407647562372, 521.697110609761, 524.015624036228, 520.588804105734, 520.227719118318, 521.735628151069, 523.903922773048, 526.037784682796, 519.295271164919, 527.788914216009, 526.546471581153, 526.976596558906, 525.426626571101, 521.555462602812, 525.628222911027, 525.117887886737, 525.876299902584, 519.419419518109, 525.155089264433, 525.898283398397, 523.710507287276, 529.053198292344, 519.342724788031, 524.697508642942, 520.449730361395, 516.395978358323, 521.493772234414, 520.879956764599, 527.199316932266, 521.074358035248, 526.541532081836, 524.234234566271, 520.444939911497, 524.398656776156, 525.015288568837, 520.759771991665, 523.873365700233, 525.084003754912, 527.402894614503, 523.561521048847, 526.099071481139, 519.795700459697, 525.630229197593, 523.924118788032, 520.052422244619, 523.428733851857, 526.768969939474, 526.304169638116, 523.269886100006, 523.196939585047, 516.85915273636, 524.904839115344, 519.291974492278, 527.554119780237, 523.519968625546, 520.539321310382, 517.845097030189, 522.217995940041, 522.120719707094, 521.006095858519, 527.651508362847, 518.933089794939, 519.648883581442, 518.964373308507, 525.072556061588, 523.487394084865, 522.414014607527, 525.585439675544, 524.515825737394, 525.406914008234, 526.120222525448, 522.269821078341, 522.29939069522, 524.12050632225, 519.336847806864, 520.262585202152, 521.720822163517, 521.347629991357, 520.674976081094, 524.596400728291, 528.096145888053, 522.601016539643, 521.579013382408, 521.780731712993, 522.14599578159, 521.000323841103, 526.565683096844, 521.736134330051, 522.451989407348, 517.198690129781, 521.420635746237, 521.895590226837, 521.382469813041, 523.804990345505, 517.971036662117, 525.15818278759, 524.753623963456, 521.860359179632, 527.707343879934, 526.434369654849, 527.258715655831, 518.526166954937, 521.124175479952, 531.362715687352, 522.041432530787, 523.530534000981, 524.576129360466, 521.448623161783, 521.235602539603, 521.64956759148, 523.381615135501, 522.668384971588, 520.884545652827, 523.367605889119, 527.005627636182, 521.509376113189, 527.372755036943, 523.221483653542, 525.45445062195, 521.851657950993, 522.846930629117, 527.788657672729, 527.861550667588, 515.939521904899, 517.665444888195, 518.630586013736, 525.659563691283, 524.983720127574, 527.351873486697, 530.050045431568, 516.811847772519, 521.804136476698, 528.204180813689, 516.063117454632, 526.055310784435, 520.835073991007, 524.609429703225, 524.411110376809, 519.89593729952, 525.734461891249, 525.7149902578, 520.051139611964, 519.625744329704, 525.254709284233, 525.971191616933, 520.006161507752, 525.615588425555, 523.878998854447, 522.983068787453, 523.470545535125, 521.243004388011, 523.117218363259, 524.322481628675, 532.555458565957, 519.453446835686, 526.728408910451, 526.882339326466, 524.652243367085, 522.231085768857, 523.042424511328, 523.071567515812, 522.306054120014, 529.425087538749, 525.136417767755, 520.849147474501, 520.474676379631, 528.312313454298, 526.383531198375, 523.83626287818, 520.14521694947, 524.784127764181, 522.272724002405, 520.534305711545, 520.881432633921, 519.240773295292, 527.067157689731, 521.692362327336, 520.372647541056, 524.294897813599, 523.798523363356, 528.867491720462, 522.773845967858, 517.915678201428, 523.9678837914, 526.976139726032, 520.501244890434, 523.635992278354, 519.809013915152, 524.415487013376, 521.12885117425, 522.005080544399, 523.224212016865, 522.704259435175, 524.471038882994, 528.684949736706, 518.766286846946, 519.755798128851, 524.120580064611, 522.988613613481, 520.129484550927, 524.567704977189, 523.864596698586, 519.457413323622, 527.568150809372, 527.693670545556, 523.103599774221, 523.632265095383, 525.306948937538, 521.762399466678, 523.744120757217, 526.346652727104, 526.604720420227, 522.735181289756, 522.087037462614, 523.375617360207, 523.949301373549, 523.342715892446, 523.761680235679, 526.401147475985, 524.416461978742, 523.041106755641, 523.929612401012, 519.92900678309, 517.790086534029, 525.192944372109, 528.928904369994, 518.807999396101, 518.106332536405, 519.839627318505, 524.356034756437, 520.74865073299, 524.265959239887, 522.961744910363, 524.276088349489, 519.738829385198, 524.582512718237, 523.832861474176, 520.49177833176, 521.023379209041, 524.925416747611, 524.196210260486, 523.991413918608, 524.697338582398, 525.217070020957, 527.069872212373, 524.356948704071, 520.079376706952, 523.303367325072, 519.775419008123, 525.806139571194, 517.810150942001, 522.014384301703, 525.825094032489, 522.919261314064, 524.295284039865, 522.752335555572, 521.281158017016, 526.563434046578, 529.392369600327, 524.651199631476, 522.687025348709, 517.972422452371, 520.408743227239, 526.436316159772, 514.061880375271, 524.834583894546, 524.971772101664, 522.351267884748, 520.198890837684, 525.165125761566, 517.051846112238, 524.612081679722, 526.965995636339, 513.263875722618, 521.770718959472, 522.088061618979, 522.970093160418, 521.597599487316, 525.658151741421, 522.15487614645, 519.197149599716, 525.088518253656, 529.815131707696, 520.728529970266, 524.054462895132, 521.334815815761, 525.255847947888, 522.705885972465, 526.122901735391, 523.906147032821, 520.325207876579, 522.726354254661, 525.113755688659, 523.101940458861, 524.221734683774, 519.989582770853, 515.351359683982, 526.464266887304, 527.193521761024, 520.894849047504, 523.138713011232, 528.484546331842, 521.461750399478, 524.592499795301, 522.875216835081, 525.000595571345, 520.144406348045, 521.239207184818, 519.443685855511, 525.881629039012, 521.50935716475, 522.470418728907, 521.221904497375, 523.378886600672, 523.618769460046, 520.818678007558, 523.770884360966, 531.284762091629, 524.327564358485, 521.875861977078, 527.479247039648, 524.697880893164, 523.733554153749, 524.838377680166, 521.90027362936, 522.421716248004, 517.956269432426, 530.478113211368, 525.97174240179, 525.131604265851, 524.11107309099, 531.892111275156, 524.617565864914, 529.783848155371, 519.738273089035, 520.077739085004, 523.102381179977, 518.187039994561, 523.780132259344, 521.864728921637, 520.387647291307, 519.553204203313, 516.379159772021, 523.462271654423, 526.63854614352, 522.486259754825, 519.00057084908, 517.396365501711, 525.785171893464, 526.727474159218, 521.815698777806, 524.295350374854, 522.899478339228, 520.57908621527, 524.874384344948, 523.213994421232, 517.291013332607, 527.343290486263, 527.258196898761, 527.153654466436, 519.454209753661, 523.105261591417, 520.0681663863, 524.297523729766, 523.77603034631, 522.180437472377, 521.760896918211, 518.659983720108, 519.310566181769, 519.357420400305, 523.854819982736, 527.164941645369, 518.250237012788, 519.351147417675, 522.895824738739, 518.782069976541, 526.949039131977, 517.845055850927, 520.221922899814, 523.140657316232, 521.352415924977, 520.378558875943, 529.823287986572, 526.58302477828, 522.927488273928, 521.23543129894, 520.884428371377, 523.898656269184, 523.848899568004, 525.432441822796, 522.66366662547, 526.166048275514, 526.05773385841, 519.793732116971, 526.124076000359, 525.063921676029, 520.129301643674, 524.551830437181, 521.278508656128, 522.550675885243, 524.471809466176, 523.439504281513, 527.870854742344, 524.156165735833, 526.008892358449, 522.000525326398, 525.236461311486, 521.322081962772, 526.528021170294, 522.812143929715, 529.869733385015, 520.727013832255, 520.265312252117, 522.053871625457, 518.970927156879, 522.911004664433, 524.653666693062, 523.317852155262, 520.25283516036, 526.364503443354, 519.646936620148, 518.82336677455, 517.955758368752, 522.078832019102, 525.547502964053, 531.424598959507, 520.534285588315, 522.25707978373, 521.565685809773, 527.38804425708, 526.46527708369, 529.950408954074, 524.682505442022, 521.706884370101, 522.210947134996, 519.58811029393, 525.637939617611, 523.92404243459, 524.277235883794, 522.876599837918, 526.42158138329, 518.743407118657, 520.948593810778, 527.05367726513, 522.611727476866, 521.592603493239, 522.751951441889, 526.280185217525, 526.649665347015, 522.327524492108, 522.842140819879, 520.404084423611, 517.469141231248, 518.540191124702, 517.067155422263, 528.122404362274, 519.523404496229, 520.950758870659, 522.324843156211, 519.652719917773, 521.258122592908, 521.908303942247, 526.200995592566, 520.250673077186, 518.45604419013, 521.846117691465, 520.84681333449, 518.401048170315, 520.043997179473, 519.012663560577, 518.991916837606, 515.955164605916, 517.383067574657, 523.059363307383, 524.320723283502, 519.952442348801, 525.288671457375, 514.584466307292, 524.072837351121, 525.736747089885, 520.95938774021, 524.667391798194, 525.542220595832, 522.441603295615, 518.41616215735, 523.128901271453, 528.420734806868, 523.852303460609, 524.715721958846, 519.032732127491, 523.782961925082, 522.490593842901, 523.268696643006, 521.723756147153, 525.920558620437, 520.577435754198, 519.819970150487, 519.110570207667, 529.234397248736, 521.912590909132, 523.903383301442, 525.371134500434, 519.555263059365, 519.911879739346, 518.195718356894, 522.97932294623, 517.690559159579, 522.110785470462, 526.258199405652, 518.448515483762, 523.749025776453, 526.493646446814, 522.287256950482, 526.686911620125, 527.22747946034, 524.537089784443, 522.518044385206, 522.168323929019, 517.874063333952, 524.881395162552, 519.179364048831, 526.885085637545, 520.644823361722, 524.566561032518, 522.560172440602, 518.372257689953, 527.356497091461, 522.393344148767, 524.701567736056, 516.22616180779, 527.248139404409, 517.453667944757, 521.333583464835, 529.42943818354, 524.298615274887, 522.009588997399, 524.116127473463, 524.096916226209, 532.347971809372, 525.80096289225, 523.048990501592, 522.580641378812, 522.046826230039, 525.178195407979, 521.147725408902, 523.179862659789, 522.526373595713, 521.69529436309, 523.710307902345, 520.986828794463, 525.310516382242, 521.658306807742, 519.652217796208, 520.06925246387, 521.098046723345, 526.667119722828, 519.561195349961, 526.765645641, 523.157777822715, 523.892437454456, 523.154805184051, 521.713883738328, 521.111157785008, 522.141184230715, 524.744760777828, 524.687866948637, 526.174603597148, 519.840337419857, 523.183571312871, 519.045969451679, 524.237734445905, 518.930596610478, 522.301365519163, 524.076796762467, 518.475430041645, 523.13202671555, 524.562197639503, 520.610650764922, 522.381588961004, 528.612769748469, 522.598052927462, 525.849714165435, 525.29910170894, 520.212653452069, 526.952971155751, 524.248344136951, 522.98833574327, 521.897180726934, 524.62302805154, 525.833579317907, 519.057706667533, 522.163932851059, 519.934860727401, 520.999572478451, 529.012814565912, 521.073498250596, 521.221201240108, 524.230984446585, 519.522772600753, 524.23123729251, 520.316217808053, 528.859206133518, 521.739084731051, 528.569978890454, 526.417364214546, 522.273573622842, 519.769154212364, 519.161137896264, 524.68462877036, 524.134465031811, 519.732488480431, 522.222854931799, 519.454637164231, 519.734893582098, 521.103896984627, 516.361186861879, 521.92103585884, 522.946812991684, 521.142438149019, 523.004235690503, 515.447911565642, 521.415848343707, 519.241544286104, 521.822809484731, 523.44970419401, 518.617314846673, 526.520475544037, 522.500050586987, 522.500122758449, 523.591636002645, 524.242503243174, 524.857064221702, 529.464656793494, 518.811409822412, 520.9886648042, 522.880440672431, 523.909069514861, 525.456446648622, 516.52744772439, 522.408204798675, 528.683268035014, 522.058947982579, 522.889617900221, 522.19285007189, 526.345513185818, 521.147076664393, 526.241529531954, 520.206680464434, 518.654079562536, 516.912180168537, 522.956570268711, 525.452740438545, 520.165179038379, 521.997289865132, 522.501639646529, 529.384283192646, 521.560004079131, 521.479334251215, 521.484369510535, 524.019425071322, 521.495260875894, 527.253198534229, 526.094112334173, 525.159664448184, 524.499046711897, 521.132551591846, 525.656288789856, 518.318153660404, 525.163383178763, 524.401364681126, 522.22374594751, 521.49380265316, 526.516014457646, 525.534288533874, 516.480955830588, 525.561522023104, 519.461252730348, 520.865363657728, 521.070751594533, 520.298676645875, 521.273230964436, 524.476851238907, 522.803920043151, 516.271110140867, 521.522058096547, 521.912940781464, 523.113824396152, 520.443171353012, 521.52708971659, 519.59943678751, 523.339858322793, 522.228752347603, 518.745365058239, 525.304087571704, 520.808107338258, 520.321917623494, 524.577694591837, 524.26814937749, 523.896045181687, 519.79846501009, 521.528828955425, 523.084748080228, 521.78125777936, 519.585121825777, 523.03958658424, 520.453538576733, 525.809926225755, 521.632962672778, 525.002066955325, 518.31556800737, 523.505548640841, 519.505767222275, 518.9693960642, 524.763698308849, 528.796814633834, 520.269542222982, 521.903089858496, 518.76769349555, 523.456406077545, 523.968247998097, 524.110933215021, 523.831266079623, 523.862431627039, 521.258115126988, 519.855395224157, 520.584361084099, 524.644679402767, 527.34043459739, 523.894528045656, 526.699752310381, 519.290018620891, 523.721952643129, 522.924717588327, 524.761435615943, 516.236112559543, 522.635132656987, 520.693983121974, 520.501093225641, 526.551011346939, 524.990063495523, 527.327102301075, 524.888516763195, 520.933557881827, 525.187921319316, 522.339240113383, 523.749607740375, 524.394585876034, 523.029715566528, 529.521433961153, 523.182052062296, 522.66400744054, 522.6652263975, 523.818129458025, 521.473141187768, 525.373540295834, 522.312940515766, 521.951910303074, 521.935939340938, 524.681368523179, 522.988609760953, 523.220948889486, 518.695145770099, 525.249523309335, 523.452666465325, 525.727278264417, 523.401069027049, 525.527597847089, 520.662752832511, 518.250109165013, 522.517640350973, 523.014309967698, 524.253472271779, 522.660370959791, 520.99177654221, 523.261122728942, 519.668222751413, 523.412658382588, 525.638912597739, 525.389446172371, 532.758336970729, 522.577258818173, 526.045621510972, 529.147900693704, 523.907201235963, 521.694399518499, 525.439447862986, 527.741181241572, 528.767848061219, 522.126916944584, 527.914382756368, 519.834892143969, 519.722996170413, 526.818209304471, 526.450730405495, 530.486650956662, 521.042732274585, 526.745983610372, 519.00364304765, 523.150403500268, 523.453546416535, 522.431298602613, 522.578005096692, 519.514465286633, 524.543332353461, 522.01562014316, 517.972122375074, 524.909514173882, 522.470696167971, 527.030259821608, 518.135510242977, 518.923395628478, 523.371344860797, 522.220114193077, 520.766787351913, 526.004273337105, 524.54347314297, 522.636973867554, 521.234238419395, 527.231502513819, 521.463055876234, 522.616693596893, 520.984783519849, 519.960896172395, 522.28244640192, 523.864909592134, 525.405407028464, 526.217261551246, 520.402247464773, 520.321643519692, 523.121450847708, 522.42943997302, 517.957168539789, 522.472179864205, 516.725614695189, 524.916464752014, 516.176502018603, 521.538542377416, 522.197256911123, 526.181605910231, 522.648368097097, 523.513203385714, 526.707571916412, 519.123390505045, 523.305443818467, 522.90800345332, 526.772277997755, 521.717397357004, 524.380020383645, 526.130680881807, 522.509598985529, 518.684938597567, 523.12205023647, 523.147492938932, 518.776942524738, 518.151105601476, 523.943600836565, 521.111596945566, 526.106626446497, 528.152047116916, 518.511619083491, 526.45201895918, 521.999544954821, 519.939515250035, 525.857569779637, 525.963601650025, 519.338573637869, 523.947292353268, 522.321093358632, 524.734196102322, 521.719297048986, 525.640448263949, 528.893157452872, 521.442630306366, 526.190023216542, 517.435460530895, 523.350631140406, 524.870304781833, 520.25924376931, 526.13566945068, 525.429431441204, 526.75028825023, 523.409622456742, 520.972501561572, 522.276742721811, 523.574358923293, 524.526076590632, 527.451950839565, 521.424096443747, 518.199459339152, 523.125117764933, 524.482590611658, 524.453558017784, 520.853022108042, 519.290729163384, 525.203490289492, 526.995051306248, 527.008761294208, 523.189976418295, 524.39028524855, 516.770758865763, 522.2228088566, 521.027684645003, 526.645964240956, 523.449005853212, 523.079239697165, 525.085046140892, 525.963306673379, 523.220612829167, 521.809855771481, 522.851296266072, 521.103422044685, 523.728064202602, 521.245134273871, 522.179886615704, 518.372372014172, 526.935189179017, 525.146312835764, 521.265781548196, 520.922824630247, 522.07708566616, 522.430540193406, 526.372562627624, 521.837312430841, 522.2221443853, 520.399759239251, 527.95058746917, 521.595830218201, 522.022532425739, 520.02647431821, 525.474329073697, 523.935480461928, 527.829624400816, 521.608603715102, 519.740644725362, 518.910475507187, 520.989114917212, 526.382991155374, 522.471593440472, 524.210968556585, 521.690714947261, 520.9713061387, 516.069777488023, 526.744905713574, 523.583364318704, 523.930396252888, 529.498754224604, 518.30180363524, 520.902474125636, 525.826828040734, 517.336022859683, 520.805681072992, 528.068051513961, 528.91910554146, 520.808861816613, 524.474721455859, 526.034402583562, 524.697758795149, 525.02280477774, 519.637544768202, 523.357598257406, 522.309368046926, 524.557153379351, 521.426085102255, 522.14215214993, 523.238014866624, 523.768643133583, 525.818512589917, 523.448807592032, 520.409377839072, 522.009171948092, 529.209690445412, 521.500534294127, 527.575556450878, 523.663204376344, 524.336340871349, 517.821166417856, 524.006804030909, 520.336102714498, 525.921871371505, 524.232560858336, 522.151954183991, 522.086085785106, 517.993070804444, 526.85677808964, 524.26701494096, 523.281125681974, 525.86212257011, 517.860020788581, 519.078518349688, 522.883114981807, 525.248075173091, 522.108515820083, 526.502698494759, 521.382044079907, 525.986906914747, 524.646307143981, 526.565367660273, 524.395188000659, 517.12621752327, 525.917723010721, 521.625151351591, 521.823729678624, 520.345729367461, 524.764387205863, 514.531645605588, 521.232598961889, 521.627809331958, 520.744666925549, 523.524737499773, 527.294003149837, 524.450468131108, 523.297455257507, 524.500690998083, 520.312943906129, 522.127019679684, 527.936265079865, 520.537180359103, 527.016060515024, 521.698360654892, 517.180206098612, 522.733673574771, 520.368955577464, 521.489879701238, 520.852470163606, 531.214926500188, 522.297893674869, 523.304938032557, 518.28878493351, 518.548225492037, 527.798039570179, 522.429305156831, 518.630775517084, 518.934731228435, 523.160602466873, 515.723452912172, 522.119640229994, 521.600852816508, 520.4107673282, 524.586712983522, 522.801040406939, 521.515968713952, 521.056321537112, 522.993073390987, 525.032544870994, 519.531608430545, 522.262452431445, 527.143108477361, 528.444377377823, 521.596639834294, 524.713237232089, 525.926100574873, 522.252510332461, 524.986400710943, 524.398252415753, 521.91857628029, 524.247286900105, 523.329288175691, 526.354999156491, 521.245514545877, 527.35282815818, 524.061169659355, 526.73485076549, 523.182331758608, 520.707866504432, 526.457376346149, 524.571953563699, 523.796009797575, 520.59016607715, 519.662498608725, 516.329049739938, 519.318636638568, 526.734138656885, 521.703387830195, 528.298172308698, 522.253142592527, 521.783826897033, 525.640961090008, 524.161902191696, 526.279621746395, 522.584040222716, 521.272775823048, 523.080704592397, 525.355773031785, 529.904526517262, 527.117915764299, 522.562954387948, 522.955891131285, 519.423704142261, 525.436045371975, 523.945083844663, 521.15280847445, 523.420814899698, 521.382122487713, 524.230474821984, 519.601708512062, 522.317721932044, 514.841658287372, 530.16431200179, 522.396304396558, 520.318877815343, 520.381166653487, 526.753816602992, 522.865199259416, 522.316813705728, 525.528554571819, 524.245699772348, 526.329191476739, 524.445688312967, 518.802037974109, 529.316273122558, 523.742935429843, 519.850383582119, 522.373621622472, 522.573927193019, 523.80265868862, 519.950369543276, 527.845594217165, 521.797894596324, 525.37657252179, 519.919933539169, 524.232179054502, 522.608567620842, 522.751432908315, 520.579803235282, 523.627712144997, 523.201817911444, 520.802228942498, 524.328053885397, 523.265050544159, 520.920188365237, 520.542916934423, 522.185635134951, 520.011306508232, 521.590111010077, 521.857964841905, 521.835228528875, 520.025470309698, 521.487418726178, 523.956765037726, 526.60823812071, 523.680767101034, 523.0229875635, 526.63795326205, 526.510500874571, 522.481525949165, 519.014930425185, 520.617904745076, 521.837806305916, 522.965547565723, 527.870973598722, 520.427177374032, 525.376621479048, 523.925857712503, 521.221410787871, 530.359167314526, 520.189302705462, 521.128732813863, 520.449838855472, 526.758964286394, 525.153103981129, 526.887304898477, 523.400456546615, 526.558091101506, 521.345733372926, 524.118549107978, 523.752130358299, 523.162299103048, 528.468502915114, 524.622774799007, 524.062235949967, 522.571435499078, 519.383515064106, 524.610365933005, 524.482139266063, 517.516587998848, 521.398745618939, 529.160493577233, 523.587821886056, 525.848116208685, 525.970065730968, 520.346684842609, 525.368960934623, 523.783202420868, 523.131994395571, 523.548192671911, 516.330948476406, 526.802187058228, 526.899767111503, 523.709175117415, 521.61169578888, 522.086834529223, 524.491870015712, 523.95231763797, 524.290982838963, 523.314744696661, 527.027523589068, 525.868091179625, 524.887197803587, 523.845794354734, 522.834932212083, 519.042097256481, 521.410933374754, 522.278608717, 520.11959556862, 523.36367437329, 524.618371084264, 523.233040325604, 525.139956177178, 518.169994980672, 524.424171988234, 518.387249409052, 521.970010647859, 526.13778991913, 521.869494395706, 523.523756662571, 524.906466346794, 523.872787466865, 524.787064368649, 522.649390514497, 521.608545467346, 526.06941051088, 526.587047825226, 521.592644793308, 521.203473179241, 518.313727323978, 517.859182958803, 523.699468692051, 520.854646357804, 521.361566667027, 520.222396952724, 528.867359162485, 520.303391739494, 522.934884512238, 523.543004115096, 519.619636345586, 529.882072851136, 523.045510707152, 518.57947055226, 530.814314394163, 522.378633016944, 523.708747992229, 528.265190299213, 520.686117701097, 519.440161415309, 524.080401312423, 525.785478233152, 520.836806543202, 522.675871189346, 522.871888278791, 525.888719621042, 520.467814280668, 520.544574037508, 524.161082209541, 517.720196144084, 517.828986255402, 523.47538703181, 524.807670940314, 521.855499069986, 526.047795085656, 525.030592844385, 519.04626577684, 525.123998152113, 524.136170369287, 523.299516335328, 519.527759141136, 528.956198729773, 527.329395177912, 523.57387518633, 521.219654575823, 528.636877803314, 525.062503760767, 521.608863251023, 517.995591889546, 517.803329558808, 526.927258799979, 523.822002303243, 524.545790308307, 523.463145970701, 517.919705567897, 522.936701765181, 527.53771491411, 526.523872534264, 520.987113978407, 518.69924424551, 518.636025256081, 529.244827156287, 524.683291843495, 520.595490365657, 526.868043442723, 525.766116031979, 522.943991481075, 519.174667173148, 522.014153846373, 520.826118354003, 524.029159766917, 519.047866017482, 525.436586826967, 516.278008749038, 531.120284113363, 523.905960755071, 527.428626239309, 522.300054235858, 520.303668252538, 518.519449452526, 520.766550061374, 518.515839573788, 519.749456712796, 525.980485006931, 517.414911106648, 519.33590462231, 522.852953030964, 522.188453177637, 522.94251682221, 522.045768043205, 518.899651849116, 524.329095965495, 522.971697561862, 518.269373670568, 525.916283498774, 519.494418873857, 523.305303797559, 523.709101655092, 523.105722272384, 519.887110121027, 527.538923105005, 523.934880587011, 527.586922265994, 523.730718575405, 527.611464493559, 519.758804803345, 519.540345191596, 521.487879152166, 525.246989394608, 518.183922748317, 518.607256313762, 521.28035017963, 522.956966328457, 519.90387155759, 519.992205539256, 524.391931952966, 520.951401384733, 519.783909477626, 521.144535805286, 526.215328740241, 522.119316010862, 517.755141856367, 522.806721599272, 522.007615913838, 518.537647497602, 521.50107621197, 522.414407558063, 518.361903412323, 520.638041448095, 529.117773188873, 525.676174514707, 527.492540149243, 522.025863239903, 525.63474934586, 518.904990364255, 521.418696271259, 523.574130590049, 525.940994364173, 529.464170607633, 525.227555555457, 519.318639740673, 527.694506595182, 524.424788688279, 525.089032683974, 525.739293968512, 526.687842651095, 520.005660818224, 525.131770487856, 522.019044935316, 524.250815682735, 522.888209579983, 519.061969448817, 523.158966536593, 521.989625180408, 523.078250206639, 515.648995314901, 521.735741656567, 517.99498211061, 518.287028003031, 521.195823369968, 530.328204567107, 515.105462630091, 512.844470019851, 518.311645953587, 523.381382527312, 528.259709232476, 520.52500062346, 524.067020830767, 518.066390017593, 526.41514796555, 523.428224878547, 519.314010004982, 522.209205483024, 524.133815074424, 520.858909720627, 522.044563403057, 527.49139017521, 522.838649094922, 527.414650319978, 520.372109867628, 516.658809123106, 527.896861235042, 524.293263695979, 522.26698439966, 526.101654338322, 526.549261365411, 520.84013534488, 523.235590223923, 527.289272406361, 520.162355988942, 522.489891269524, 523.17542824063, 521.408404028694, 523.597699963461, 517.332388173827, 526.669612027122, 521.367926855259, 525.727638585735, 521.614147369365, 525.696111234386, 525.09740481786, 526.990199256461, 522.979844356317, 523.236657547761, 522.389623728323, 524.803371590504, 524.5811995212, 517.78661513847, 525.972178331344, 519.355150914311, 522.615281360394, 519.484598603237, 523.815248408363, 520.470455939536, 522.473565432068, 521.641185389957, 520.958609439544, 522.456118845977, 522.337724990907, 518.221983337075, 521.425360498188, 520.112254206036, 524.134347216217, 526.74481248451, 520.363056574885, 521.140284365837, 524.684835801239, 519.743076037958, 521.782282224709, 525.474889954003, 523.159269290162, 521.934844449543, 518.225395542855, 521.077129314809, 526.940880946597, 521.476560115835, 522.275261067689, 521.216046941108, 528.196871215682, 523.592718066357, 529.704847020591, 526.586027822834, 528.251293538005, 521.89229296181, 520.394219154708, 524.923562304514, 519.78871832108, 523.444449237319, 515.320880899417, 524.723624816892, 521.741079645832, 517.849885202322, 525.197817532448, 523.729473617086, 523.933961301557, 520.961030449488, 522.06958780278, 524.75192231326, 525.15703874739, 524.708067569188, 529.181383248972, 522.412973622776, 523.579485429689, 523.405659074266, 522.946372105784, 524.975605742576, 521.820239501096, 527.364672249275, 528.954705429813, 529.294145516364, 520.359394753396, 521.84748619124, 524.367988570243, 525.717114789432, 523.158748661328, 526.253892496196, 522.051981735543, 519.867555183045, 525.82639472159, 522.517027644908, 522.174689812177, 520.629228576268, 521.084668917872, 525.652774594873, 521.585642749765, 526.702906565172, 519.761038817307, 521.778384050495, 524.322653017336, 520.950332833321, 526.562670406542, 525.366776558563, 531.174835381834, 526.810522636095, 526.310882688518, 522.519179251844, 525.383935484847, 524.50784869512, 521.878081147823, 527.564139087883, 522.161743888305, 529.347017878813, 521.560540434408, 526.096576977451, 516.856440102311, 520.19883881215, 527.840520603176, 526.127962318114, 521.898030479476, 522.438130595901, 515.649313062364, 524.632366518901, 519.822111004357, 523.181277633585, 518.294752847977, 527.081346575604, 525.831479711735, 522.403328063265, 520.714885124897, 526.684822354349, 525.408691452164, 521.976389924614, 525.552874912669, 517.693216369329, 523.707545339717, 522.904923173572, 526.112755038885, 527.369192192542, 520.005242839321, 526.12639419528, 524.854510711957, 524.911904644205, 522.770494501982, 523.330486947706, 524.128193965392, 525.563290638994, 522.201718375488, 523.839093713605, 523.683970847223, 521.558970273444, 523.055520649877, 525.380158349401, 523.722903910338, 522.655645807066, 525.952743533239, 520.977472873756, 518.905012140605, 522.349044030739, 525.264959035124, 521.291855329659, 518.733108917892, 526.332798515894, 520.525571910779, 524.010137336861, 521.468648063825, 521.825558729541, 526.106003740535, 526.592266528055, 518.591016517298, 524.753656784625, 522.666049796012, 522.541018791913, 518.083871252709, 522.557943293693, 524.664527423651, 517.958476620658, 525.552356396323, 524.589653328709, 521.888905152521, 525.08184786286, 523.894260785317, 521.675319939183, 524.271258842972, 523.586049828635, 527.483733569406, 522.631430081431, 527.79551917115, 519.275331295183, 522.853973679935, 523.042467855153, 525.279236905782, 516.462751710609, 525.109277620158, 526.364253115866, 519.161270394166, 519.580741736151, 521.41710825398, 522.417593893938, 526.538346309987, 522.974765112731, 523.768812735279, 523.325469899598, 522.675216141356, 523.964393293166, 520.971799639107, 520.667517636446, 526.4318434389, 524.645962305669, 516.837259090186, 523.569047584913, 521.3153315942, 520.860215216589, 521.849612383167, 521.513944665488, 526.923878694953, 524.942477341884, 521.581124772248, 527.123514505073, 518.615563042097, 523.965612393678, 522.232107111254, 522.538523588896, 525.066665370259, 516.855664647337, 524.17568999779, 525.798684232891, 520.742914211492, 521.625060182092, 525.503872809669, 522.976318032087, 524.171499961445, 527.654363408787, 524.549378050164, 527.494408473497, 526.942662375301, 521.272607798516, 521.580175885889, 525.472342334617, 520.890617586837, 523.450501549688, 522.465489226398, 531.217865998757, 520.935117241627, 519.533370296883, 523.709386768041, 521.759317940527, 520.539155328864, 521.597089311125, 524.415694933314, 517.914407151993, 520.735227288246, 523.151644937221, 518.893966420264, 517.979584418848, 524.410254223873, 524.859989498132, 521.866185649196, 524.021102307001, 521.422036987805, 521.497524796846, 520.844740629478, 523.957078569677, 521.565253596188, 530.597172663645, 521.635189741061, 521.733963215144, 520.967251642588, 524.576227636932, 521.367286809755, 523.521113943516, 519.810063268493, 521.197594766699, 520.565136519618, 517.292198871229, 522.712990338757, 521.183408790536, 519.90736606915, 517.432535422343, 517.267296622482, 525.929190566929, 521.7709839556, 520.545650734809, 524.480335142709, 515.396336906323, 516.715738589838, 518.888245016654, 522.728052167211, 522.741048122181, 532.581906361576, 521.193478923642, 520.685006008193, 525.086614212999, 524.165383051703, 519.496206996732, 519.172459883251, 524.588237945837, 528.431312657545, 523.463467305517, 522.185734138469, 522.23123913456, 530.988505789643, 524.390213820427, 521.463643260877, 526.384265363055, 523.182965331787, 521.926063001681, 527.113404950528, 523.253033312075, 525.059783120198, 524.346731936602, 528.945330965839, 527.464587685514, 526.140712129567, 523.03793541197, 517.910362617853, 523.883395185783, 527.341105454558, 518.644572462288, 522.463593232207, 526.14868129625, 518.437098114241, 527.822647522224, 525.729933736396, 521.762225177175, 524.106725253092, 522.601238325903, 524.340403418146, 524.661292648819, 520.201789720631, 521.431692496498, 526.564780270169, 519.125471676773, 523.272758412753, 520.805733415453, 524.832995321856, 524.353630038409, 521.391934510748, 520.013125760146, 524.226959909436, 528.029718807704, 519.199358890834, 520.966320277379, 521.32115850048, 520.201058042603, 523.379148923393, 515.691171157483, 516.212853674739, 522.58535992131, 521.761760409149, 519.694981507767, 521.064977822326, 524.067736784747, 522.516152792202, 522.979353051798, 519.095623062667, 524.275847760644, 520.238072481045, 521.279993179453, 523.821913408499, 524.960505972343, 518.549671482725, 525.451759937265, 523.265818822814, 523.835074099175, 520.63826079258, 527.932345489828, 521.058297891498, 519.198715545453, 520.132313112852, 521.768172618523, 524.475355285875, 524.166269141826, 524.302718018842, 526.457319990393, 529.882882464253, 520.831350950934, 517.976521524209, 522.824532375286, 523.440922164474, 523.240685866026, 523.591569323142, 526.949932219435, 522.451097365035, 528.758129130417, 528.232302830689]];
