# Supplementary material for: Hypothetical Outcome Plots Outperform Error Bars and Violin Plots for Inferences about Reliability of Variable Ordering
Source: PLoS One. 2015 Nov 16;10(11):e0142444. doi: 10.1371/journal.pone.0142444 (PMC4646698; doi:10.1371/journal.pone.0142444)
Supplement: S4 File — All experiment interface and visualization stimuli code is available as a zipped file. (ZIP) [file pone.0142444.s004.zip › experiment_code/data/one/35.csv]

	sample_num	task1	task2	task3	task4
1	1	346.759396848703	122.363825068186	672.783525074068	521.824254018794
2	2	335.789146542329	135.546672878585	672.436230214753	527.100033651218
3	3	343.338084142319	139.568456340962	672.057327022454	528.778172487529
4	4	343.544338091071	125.19227531445	674.719714403523	523.558062040991
5	5	346.198214657328	142.586906311772	674.435825926822	519.62337766713
6	6	318.108856943784	132.41728843155	669.696835957542	527.195057625056
7	7	377.215303576311	131.625395474256	666.282736936468	523.677105026348
8	8	348.448075281898	131.437559553294	674.931497608467	524.549769995706
9	9	359.390961042184	137.420869045356	674.560534184845	526.013308067155
10	10	323.031014012381	118.728151610982	667.014471124989	519.034210500638
11	11	360.644524764509	121.353642172629	672.908420762747	522.775424229964
12	12	332.915744069127	140.798778450584	675.194884351272	521.504193300787
13	13	372.089732601889	148.007106081001	670.026491003433	526.906175891194
14	14	345.212999797915	122.679889936659	675.087216502944	524.326448957776
15	15	337.858319362029	126.348275988286	677.696377090905	527.651840740212
16	16	367.512957978885	150.19224518515	675.338243060432	522.334503589668
17	17	362.652090391801	135.49015957234	670.30543735919	521.809821620839
18	18	337.448622996219	162.48301208593	668.927841521689	524.731680381636
19	19	307.455470699353	121.297772407075	672.958783441652	526.036566956364
20	20	360.722318882937	151.910353555332	673.281290752894	520.641050379997
21	21	345.716023836193	131.40226156797	671.780215150718	524.596918326717
22	22	347.296616504233	86.6676461030502	671.944967155105	521.971343963963
23	23	317.628945011378	142.98062324531	670.549797626009	526.468809378114
24	24	340.896490018196	149.531089082888	677.550438966698	521.239844599176
25	25	357.95670056463	141.898697529582	665.864851314496	523.531884842824
26	26	327.656500316375	134.535675522439	670.651092798994	522.770633838114
27	27	336.701268658984	123.47884875677	670.192874296999	526.023812244719
28	28	361.729519060407	128.020109902626	666.717458615452	524.163350287167
29	29	363.979941220537	140.357154091076	675.422498484484	517.6741608282
30	30	358.277599781532	107.604418350466	670.565416440398	523.382500441893
31	31	387.454637696073	151.001280483499	673.443420763986	521.727024659574
32	32	348.765503178608	127.733992415119	672.171041512384	521.226165886497
33	33	359.820935125174	134.225750352188	673.039430174469	521.96900497195
34	34	355.45141308217	124.640161066694	671.80066564347	526.090862567038
35	35	305.525539186487	117.941620916714	674.257455306077	520.121788470746
36	36	344.609627982838	122.909248202756	669.145615838546	522.362359683583
37	37	345.089431813581	126.069143821879	674.638709868474	523.01755665921
38	38	328.880111485312	136.059494861346	669.531228121335	522.490583254915
39	39	345.521206181623	115.300017015559	664.434403953122	524.269027560142
40	40	343.600918851937	125.429412414781	671.182035835963	520.188024964343
41	41	355.809919551029	131.149868706041	674.497103298798	525.137253313197
42	42	374.262300695451	131.803949393915	669.529133810011	519.882699287504
43	43	339.288539949128	128.733638594938	669.802783731713	523.452798674478
44	44	376.198654515247	159.193044670339	673.466203799069	525.330805746797
45	45	338.619611470852	123.412018791116	670.025886083547	520.473749107776
46	46	350.314155109019	160.687616811992	671.07273151895	522.808374651324
47	47	322.952362230086	138.875237995679	673.294045555395	516.685733103775
48	48	310.230752467568	104.531557733748	665.059748019369	529.845264529398
49	49	382.012254575636	119.397008422811	673.27776186425	521.499605863352
50	50	357.108755729994	115.091235321094	667.116030101212	524.857046922206
51	51	330.838777500161	134.562097203506	674.327777626698	518.949808910045
52	52	370.903288640855	158.935983724324	672.840232137226	519.114112311475
53	53	351.825938110963	161.96517451739	671.662913880525	525.187697146268
54	54	358.886264553339	143.191811378086	674.398650591628	525.485228226228
55	55	345.1947564247	142.541767438595	670.068811459787	520.910043030256
56	56	332.503651562147	155.027580670285	672.645386820919	521.113532849234
57	57	331.869583230634	127.00768607626	670.417031874528	522.377680660826
58	58	349.801929158207	162.350120093416	675.133482433685	520.279239854896
59	59	342.020430062694	125.015878857523	673.444018080187	522.344370204896
60	60	344.702448656646	118.054225926497	674.196780981538	523.502803080013
61	61	344.238349923957	135.632189698873	672.337288640377	526.428159918067
62	62	376.428929457854	130.089048373844	676.151853683846	520.264918334898
63	63	354.649964048191	134.181450367556	668.582475848049	518.551348210033
64	64	324.577476104059	119.708084525794	670.410350859254	520.12252079832
65	65	325.950850619559	156.779429952356	666.188154754759	524.221967076141
66	66	341.155678530855	153.502727481726	673.429846872736	523.56388835718
67	67	337.881944120391	87.1863778955833	670.703221248913	522.786204938463
68	68	293.032195763837	137.600095538519	676.585839117516	523.454018510079
69	69	324.377319740877	131.03959084001	669.361615325389	525.62637019658
70	70	342.952337452586	124.618416324063	672.260837166234	525.60488828945
71	71	335.01810898444	128.191356029561	676.291442061106	524.614976879142
72	72	393.236295922406	158.460960266174	665.916639826608	523.176905003801
73	73	367.134678998268	117.813089606481	671.383958949563	527.798190066685
74	74	345.411137528232	102.620082706821	668.141132754472	524.217177190611
75	75	322.201261612483	104.576793976671	674.594143352946	523.301905398382
76	76	346.0237770706	147.817272034169	674.110240392199	525.509705086284
77	77	340.685176343696	116.123929902721	673.951752613602	527.336663047724
78	78	354.200397249917	131.030791950522	672.97976560755	522.530697975638
79	79	354.794056488858	152.922926193882	671.178998426853	527.709936875941
80	80	369.368141804948	113.267275848386	670.311799702716	522.44418176425
81	81	350.408102598528	138.127741782771	671.374255773187	524.394016312568
82	82	355.932799271924	128.134105894177	675.209226298635	523.944544979273
83	83	349.988533852393	141.120893646293	668.685408786976	522.866706190682
84	84	361.297691663478	118.007691371657	670.477897240174	523.618099451365
85	85	350.909325824122	87.9960502583658	677.266828464406	517.337061564322
86	86	319.61934561078	134.924799533194	664.653045763599	522.822777827056
87	87	354.348191983287	140.182379718439	671.310128116157	522.868259162741
88	88	363.388325936747	117.313829251051	673.745436126349	518.491219232426
89	89	364.411753310653	137.925276232019	669.626794497584	524.44686595579
90	90	324.795858888358	132.424466092029	671.314493272565	525.087584650887
91	91	327.477392994009	148.955094077833	669.830591717377	523.672900259123
92	92	339.68080023161	141.901917181842	671.654771966825	520.79973061499
93	93	364.336564329057	135.096742184515	673.588203208678	522.136045795317
94	94	378.32783745112	99.6405311802895	672.076230059996	525.011901263025
95	95	359.428992822193	141.9955945444	674.449349845745	526.028506160129
96	96	331.38385112761	135.612811794208	672.451834859048	522.483686835228
97	97	310.362078294215	153.574355135379	671.628741777707	523.459564762883
98	98	348.158994691478	159.862894226358	672.214365279979	521.441947273078
99	99	351.631936590522	138.479447175386	672.027196499418	525.829793285062
100	100	331.983514532911	140.701535061169	670.979236846595	521.6339500222
101	101	354.187860048131	156.209696523537	671.11619402188	527.383912329873
102	102	323.657837539355	157.744973939369	668.345164973927	521.613814290485
103	103	328.066714770632	113.401912978208	674.190549319697	523.62399993958
104	104	322.504023404656	98.4095948250118	676.754502097734	521.843273599922
105	105	312.029920060746	134.129501797829	671.302792073361	522.092822215114
106	106	360.741999807664	154.121439403138	672.884532516418	518.231608038064
107	107	326.148483600325	144.973594112241	672.196756979164	521.810733582608
108	108	340.218272860926	129.108694094651	674.545780045779	522.311313160301
109	109	354.132569614932	140.041875356089	665.120652453613	524.457955108975
110	110	336.520310083957	142.85542191616	669.755846721682	517.299904243083
111	111	342.974233817141	148.543591693766	669.765449090387	519.038150765312
112	112	342.600294074141	149.997701791083	668.553884682134	525.955378741181
113	113	317.766536949023	115.854206455304	671.51623065346	521.783648459473
114	114	347.166397272555	135.637184783129	669.430193081549	518.058716979824
115	115	326.369203149149	116.064555498968	673.672334651082	523.639362301253
116	116	370.371846809372	96.898625913537	673.381177826903	526.321794360908
117	117	332.576362119407	134.090243028989	674.137701890812	521.522603128557
118	118	355.889255683303	133.302872041736	673.276721897108	523.513115448662
119	119	348.053168523756	136.770165255257	667.851542791529	522.834982492109
120	120	380.640733064953	170.831669707035	671.191937041495	521.475692559443
121	121	360.198553656728	134.023387142039	674.022108924223	527.830672612998
122	122	377.20005181133	105.263691576581	669.237021326694	517.626621432558
123	123	331.357860373783	134.613451643154	672.897093086184	523.917370625534
124	124	336.415925642927	114.058820797719	668.365062883958	521.615711951317
125	125	346.170215656224	143.780002488511	676.326019134725	519.719341436842
126	126	341.75479127232	118.253610619834	668.831233922048	525.063128815095
127	127	361.770622726647	133.509651546644	669.399936393929	524.570439676072
128	128	362.36295735046	174.0282188406	671.734952457422	520.430596653968
129	129	318.737649389751	145.806749355497	673.105941486278	524.725215525917
130	130	342.201404791292	127.850041077981	675.460148071606	519.574529410037
131	131	356.276758601071	129.940895954008	672.201728051266	525.982475980251
132	132	320.793880412569	92.2536077257458	668.314589902408	521.03582678231
133	133	347.95000968407	125.233326864256	672.303913883906	528.425911322001
134	134	322.919773469801	120.772333727644	673.014981954029	518.224830346071
135	135	320.998633725855	140.439550248314	673.500818112908	519.694957217491
136	136	329.456952553472	140.243359728349	668.901458448474	521.668780121222
137	137	354.271691345653	140.729478735692	670.5737946914	520.704224700619
138	138	357.045876770087	138.7523813502	670.847030890312	514.351500326313
139	139	345.764311256203	109.636192063905	670.485087730247	523.820075718858
140	140	339.339486534878	122.826959351275	672.528117618123	517.628514145837
141	141	369.329871928967	165.123742226782	670.970539050377	521.123390896681
142	142	346.688781401443	128.334019040479	671.99272976086	519.953709545924
143	143	328.969522436761	164.247653113768	670.530927409085	522.998576881082
144	144	340.510149622881	129.965540018169	671.64870614383	522.301312920255
145	145	350.158104639322	143.254954530701	672.573612002617	523.607590780895
146	146	320.28342106356	114.789554618446	676.480183312922	521.429348671124
147	147	342.206923568544	145.143829320107	670.644239606156	523.49978102306
148	148	359.109730372215	132.451659665997	671.356748231953	523.074449811819
149	149	340.951286640095	120.989221538105	674.949479229777	520.374766581334
150	150	339.986971481997	121.417008630049	674.172927067683	518.826845767443
151	151	329.536678165622	122.385590656357	670.66992492283	520.614825268596
152	152	358.379534982992	106.917555939205	670.132291707777	521.103544412609
153	153	350.014882640068	138.864957763468	671.350644386757	524.895624577915
154	154	336.53601688068	140.431270003877	676.047404360287	526.595047009049
155	155	355.685022454799	147.279687709399	675.74587568405	521.184921052376
156	156	343.433858055804	115.642400923035	672.610145967578	527.27442934438
157	157	349.129775734743	142.93896740561	673.715078159226	522.448130749287
158	158	340.016008893028	123.767988336261	671.416354276111	527.754947825458
159	159	353.858872077763	111.155108619884	673.45090195316	523.237177068466
160	160	314.786530461295	132.412558793747	676.272012651673	526.0656340638
161	161	307.781023096236	140.022330664141	673.055452673144	519.854807027288
162	162	330.237694524795	130.725191388635	676.360616277098	523.725786615652
163	163	312.958908396267	112.016442765942	672.647605362842	523.420257392287
164	164	326.366934217545	154.655396682755	674.042923739824	520.161640343918
165	165	360.748941708446	164.052111574238	676.185945517859	525.546756087939
166	166	333.5289214745	90.4633324653403	672.711661160706	530.149898178599
167	167	356.254844819578	133.747108200959	671.7842380902	519.725744160939
168	168	356.631164318685	121.314360842576	673.388962003412	522.59206814052
169	169	372.577882536918	133.144357179621	671.100312454896	525.60494497568
170	170	335.744786560597	138.930724707188	675.035056968039	519.451456295236
171	171	339.689233334633	138.102639458678	672.031701447407	520.283643363311
172	172	362.840434937642	127.685696172067	669.046936551731	520.959319090158
173	173	353.422990552822	147.277289544657	672.27524934198	523.640044222508
174	174	350.700367688251	144.008447922895	673.641000299413	516.83783737213
175	175	348.692000473042	106.717171473273	668.075800838439	525.353737576801
176	176	324.40130676463	134.070045772068	668.41821034506	527.944812682755
177	177	358.513320315724	123.870299057915	668.930831666749	520.427886630807
178	178	349.648749931043	129.536615590219	671.204923035511	522.748001080523
179	179	354.293479096939	135.94582344627	672.608595008862	526.507926594507
180	180	364.82460511278	124.930820074831	666.730621680308	523.379980794768
181	181	337.254713310294	106.840291523988	669.421943814027	523.331329830924
182	182	359.589184167363	148.664254422376	675.526583196137	527.199354027879
183	183	352.196969131029	124.6518121246	665.159136364425	521.281381477909
184	184	315.160091859481	134.341859590553	671.110629323253	522.96810449043
185	185	371.627503745678	129.287202450137	675.923827690415	523.121631535447
186	186	336.789195003622	136.194180441253	672.282819982916	524.559198179802
187	187	343.401787013857	117.790699652659	675.115173574922	522.779298213181
188	188	343.078486150693	172.231057038562	674.826199261266	520.478007886966
189	189	342.339378812052	119.047821000207	675.644729469408	524.326976962914
190	190	350.383345245055	118.009439010167	672.584551488666	519.772087347273
191	191	338.3523257122	122.851036473534	674.700386705979	519.642705956079
192	192	327.702800307959	130.905361494836	665.431002838683	522.136034736256
193	193	341.25943046622	152.410200183111	671.024167859633	522.326880752623
194	194	337.720601017804	150.374224595632	675.665667598486	523.212506972635
195	195	336.056954781115	138.384555609724	674.005679785772	522.109522151341
196	196	375.961747647155	97.3939220103734	666.25766788298	529.008359317031
197	197	318.918192508165	133.048000696266	671.430155542769	521.202357221089
198	198	376.875813006976	103.908838079071	669.486396014658	524.193974044134
199	199	370.984651971243	128.424773601215	669.781634992838	521.707802032936
200	200	359.984280066639	143.735413734107	672.881944592783	517.137269213584
201	201	345.970242106284	139.837447173633	671.379039594651	524.306078964528
202	202	372.90135154769	114.314374662449	670.622042633915	521.173965132679
203	203	345.146440348684	88.1510412275559	674.910451265942	519.739715005715
204	204	345.990172194224	131.504245511625	669.509433156448	522.22440136779
205	205	326.934415681106	82.7282831999229	670.630701341888	525.88958478777
206	206	344.652244454702	133.854560197234	677.516925514557	526.422910315365
207	207	354.361118848425	171.2266986248	672.524940525561	520.720284440558
208	208	361.792008357065	133.280234306814	673.328726031122	523.542829715841
209	209	310.959794616895	131.354654382689	672.226188159319	523.344581706589
210	210	335.528890150794	139.000826744595	676.040665210298	519.489967349626
211	211	344.576772210648	138.14297553223	670.851882123344	518.446965325842
212	212	346.260131411367	137.159004479829	674.106758567287	523.09787168718
213	213	336.019618921658	130.58426401812	675.69000328379	523.57299706377
214	214	344.051104281762	117.985348009957	674.019210257283	521.849408068663
215	215	368.352724123288	127.509808908122	671.097041999295	523.969539576842
216	216	337.696698437533	145.112655028078	672.005309172422	520.655579667422
217	217	342.653947715959	121.954709282031	669.807382848818	525.732995989561
218	218	303.913407122465	154.057344410167	671.765527666268	526.732404718465
219	219	357.255897535567	115.928153352991	667.970831025249	523.501513505729
220	220	318.419244120165	130.830525225063	677.970182948743	525.508946861596
221	221	376.547809254753	121.306342639751	675.252624484235	519.557778392548
222	222	357.069610826749	106.937914915161	673.431070406082	529.517507502355
223	223	353.498063382977	121.204793359161	675.487169017838	517.249003715044
224	224	343.241516065233	128.30665192483	673.103628347754	521.876580970995
225	225	364.315022040716	131.782023326835	676.151383975127	522.911248861952
226	226	329.122778780712	129.861580661896	674.008270875372	520.187072346592
227	227	349.710780703749	144.353186069614	671.515787321295	521.365276205348
228	228	328.107684789812	118.743563434772	677.495727537272	520.972290092727
229	229	339.022263198432	119.403532014982	674.769200664345	530.073567610102
230	230	333.154071540755	102.704093398264	672.60538383788	528.156614155411
231	231	335.067247742341	119.821052225614	673.599736625615	523.782658151523
232	232	359.715697014128	121.885023317476	671.996426721343	525.680272838063
233	233	360.120811709977	140.954721610407	675.537559425766	518.436777223896
234	234	332.670827385422	121.864490182826	673.045912797717	523.346813895707
235	235	352.601726157465	154.399211603887	672.367230164995	518.290187815215
236	236	356.06393406477	124.088008135301	675.854009766006	528.3740411236
237	237	341.848590468329	135.720446606955	673.673124635677	522.417046906798
238	238	310.707332305424	152.262725776779	671.332562737526	520.276850219393
239	239	326.412090169095	145.754387459279	669.751047431915	525.540028961734
240	240	342.065779927405	142.497945253001	670.645199778177	520.806137138697
241	241	341.398500716597	134.196611894529	673.200587757077	522.364215296289
242	242	327.176973552241	115.357189440506	670.092738289476	521.116381526527
243	243	354.931606658733	107.339069583871	674.709958998789	524.080341835531
244	244	341.695672148578	155.65980876149	672.795358220741	523.766170246871
245	245	325.016295575566	142.212054570025	671.418201501739	516.755933779733
246	246	359.870692592524	123.340703944209	671.277586299513	521.186938204558
247	247	367.877541227516	142.452383881688	674.480362892483	525.203787004323
248	248	326.606034893168	107.018677349225	677.930612219525	527.114414052429
249	249	371.240791090099	117.296424984253	668.96437659096	519.24965754126
250	250	327.970518490041	160.956915401806	670.816734633543	523.013304525656
251	251	355.260575347174	113.618291777195	672.613590489952	521.179889223942
252	252	338.858919756814	156.167893881757	671.440527918935	520.232265408467
253	253	337.93904936423	132.913100865472	678.602382158398	529.360119701228
254	254	321.563938233454	116.307870694208	670.198558615153	521.81187937501
255	255	366.301122030633	136.637806120122	665.07603572367	527.946942155089
256	256	351.518031840483	111.674411674211	669.205973579852	520.353236522909
257	257	352.289462067328	100.440733981429	670.006562336789	524.912095834931
258	258	369.321756145057	130.195137400908	671.250270935733	520.098919118783
259	259	377.290790959217	143.391665933422	666.880719159856	527.357033644728
260	260	340.020413442003	123.6548715928	670.360051669	523.442813705322
261	261	346.773059784622	115.937212275018	673.77189857327	523.572057658165
262	262	314.819619484949	129.592636145076	671.430012718215	523.144387764439
263	263	368.186739864477	121.493430821649	669.454204380918	519.557196145495
264	264	380.331666982951	145.714405379546	669.494387566174	522.833848878144
265	265	363.875278870564	128.425760619197	675.018748000615	528.014328903109
266	266	383.878237978031	144.793074495493	670.726982436589	523.960359974343
267	267	336.087140047045	126.279012081113	671.045423658339	523.249907875639
268	268	357.412839582979	147.905598442328	668.661761696279	524.323446334285
269	269	328.033186515648	145.123155595487	671.187939496442	525.026063957572
270	270	373.25772304891	125.02021217866	668.092272835976	518.169467383918
271	271	326.135975206207	106.012002688963	673.066556660527	521.585965752636
272	272	319.086612669374	128.752175104543	674.258114622499	523.974589692569
273	273	314.949046388193	144.637951774705	674.398361259039	521.363222309231
274	274	348.502853974927	140.579817156592	674.809739096584	526.269697251807
275	275	328.741915648462	107.964918877498	670.007140856251	526.621431620847
276	276	322.866606108146	108.762995566754	671.08847556954	524.001063351904
277	277	379.336768050625	140.523209054911	673.845550534175	515.923586236417
278	278	385.496568136687	128.218344881267	669.442094767187	525.38838706576
279	279	321.274857316396	110.238371425391	668.88216031987	519.24170071491
280	280	357.192372658364	137.237119457775	680.689220055104	521.514903586101
281	281	331.375088168849	126.589997941283	666.825503840782	522.716606936928
282	282	310.674397639721	120.114416124835	673.319016756409	519.072226161048
283	283	347.496825881689	120.728613350504	674.392651104138	523.530736982796
284	284	347.253444340016	149.456879821823	667.34062649154	522.502571138616
285	285	355.169847595703	117.484339677481	675.46457905055	520.146900484775
286	286	335.56851384664	134.425790999881	672.178089610113	526.061330991045
287	287	345.576260433776	104.436229924226	676.303272075627	524.14286334364
288	288	337.895462886511	131.348895491818	672.754420496287	519.258464760845
289	289	349.058327960401	109.633424015603	670.839797992926	520.158722796558
290	290	376.469389239743	149.969909510827	675.893664013444	521.381234989954
291	291	337.88216962425	146.828729521306	669.404648471154	523.112373335473
292	292	353.552416300013	127.008153758165	668.311507752431	521.968436200689
293	293	335.128795361317	123.920765082933	669.524564921228	521.593343308136
294	294	356.321557328797	138.980777541913	673.141005796009	523.208935792145
295	295	363.606291198478	141.048515800187	671.961014488205	524.300153133644
296	296	363.080162339906	150.295651096794	672.480694514205	526.760586768981
297	297	359.310700389119	152.440916690833	667.979398126125	521.473504945236
298	298	334.967553077476	146.841198364919	668.016059618286	524.00205034756
299	299	332.202681739426	145.044041104361	666.640041621712	522.991735774752
300	300	361.992574746434	130.765658500654	674.873517447098	524.014871333252
301	301	340.70282170287	120.211570648268	677.524772528208	523.192767887654
302	302	364.313823833484	128.518267657034	672.411251663566	523.595988165293
303	303	317.743054322476	159.382263016128	663.586088905431	525.514315390284
304	304	380.503132370568	128.0219519086	672.520785511643	523.053528914234
305	305	356.109654776204	139.753592863568	669.478272906698	524.47527469098
306	306	347.214179245897	98.1737310005913	672.795921080776	519.19798529555
307	307	350.589936177682	122.423865770899	668.274946993115	523.780137371059
308	308	335.74422345883	132.328524288211	671.683421847918	525.445499026447
309	309	325.080892863597	134.488331482131	670.14428153718	526.018089964519
310	310	346.950143652732	131.601893951537	667.918706728142	522.777031270023
311	311	364.607023350908	126.713424515291	668.808389637897	529.336969830614
312	312	334.751565139647	143.989083643823	669.670508593091	525.541735462247
313	313	356.385410833053	130.79440955102	669.798068198304	522.225202003115
314	314	340.431859759371	145.834371943628	676.325339366429	521.388851493003
315	315	349.864616069509	147.122114021253	672.991360459586	524.95503431
316	316	315.31128743337	101.076244097038	671.352393634521	530.503092394082
317	317	357.246133508423	139.080264389742	676.946382784781	525.846864000401
318	318	321.688532553696	120.463617617535	671.532084206629	525.13880904253
319	319	340.983117330859	157.163218965367	670.094885702935	523.706946406048
320	320	332.625302033039	154.636030443263	671.105604016143	518.585399171373
321	321	361.341417573249	138.556475447168	675.528718564172	522.240042699555
322	322	339.284175168939	134.790061475945	672.358707274321	521.06361237677
323	323	353.550959488524	115.494351061603	671.520287016942	524.128337422961
324	324	354.803451948948	139.285968165863	671.167963312268	523.049654211357
325	325	339.937110424486	152.753964039192	673.157177052844	517.414039759069
326	326	349.383487965645	173.869587812377	675.910947899685	522.497861116281
327	327	348.662662825925	123.594380105475	672.106696928205	519.652623766614
328	328	350.865651883008	136.368820358117	671.449202038559	527.850523824382
329	329	369.486345916993	128.145775503737	680.130146210633	526.86413925723
330	330	321.189844860008	146.641027591567	675.671896225962	522.62842642719
331	331	334.070102075463	116.395169135664	667.477091351034	519.975692639109
332	332	344.904658731344	138.735272290781	668.741777625216	527.675795347493
333	333	349.596090977368	117.909246750007	676.649197089026	520.123381029444
334	334	353.071361949711	131.239612134468	672.17358370003	530.875466869469
335	335	337.136835051717	140.249185804208	670.364717057845	521.84848062966
336	336	360.901477084341	150.859275812124	676.758693455769	525.390650558667
337	337	385.729059671241	132.249080632819	667.950436459013	525.918016679761
338	338	315.844690946959	124.533692942125	673.350696912397	517.355269929357
339	339	338.003036128766	102.537830794562	676.902430463197	520.82544952279
340	340	318.906089327575	94.8286523373349	669.839929143242	522.424749170874
341	341	348.406231327264	144.255992088071	671.607056134056	525.837567723594
342	342	368.078821615058	160.125047575957	668.445088604093	526.811820250003
343	343	344.542472992336	134.382567593198	670.136949383076	526.134475229581
344	344	359.562747012666	136.112212742677	668.648735842978	521.157910148959
345	345	337.520670191766	143.81941104018	675.26789726412	523.964179425186
346	346	337.926000326661	112.574382979994	669.942941948291	522.402418869303
347	347	351.206284867275	140.186701290166	677.377316573473	519.307142813676
348	348	323.103884714489	164.429547866703	668.677124258572	520.935067404753
349	349	351.348617410163	146.006589729195	669.968825749224	523.437411945454
350	350	350.265553302659	124.458830612564	670.919246598968	524.192697086919
351	351	349.172396860983	111.555520225455	673.276727011854	520.925312251892
352	352	367.956947957095	134.522683819046	671.026238242598	521.689920104005
353	353	362.49866174158	140.192829873414	673.098274509463	518.639802795614
354	354	308.628268170379	128.324550005363	672.237826654718	520.045488741861
355	355	340.372483278006	125.843040250096	676.859511964601	524.774470236693
356	356	353.498240736263	139.648751435975	670.989856097775	522.289660076285
357	357	366.617577893245	110.305128401195	674.940339208314	516.027697020367
358	358	336.418730008994	129.367119727641	673.932255015936	517.437954278068
359	359	353.961137997694	93.0609494290574	674.894540763983	522.06338237118
360	360	372.039619741463	96.1558624915855	669.586080222755	524.221759792978
361	361	353.003396971611	119.862546460731	675.621734416983	523.225146170044
362	362	353.456223266558	117.125246636801	671.267288168325	523.912361921645
363	363	326.360335077271	142.442741297963	671.086237415475	520.629464387198
364	364	352.715794358776	150.822168410491	673.099519899515	519.228538190353
365	365	368.072880932445	100.742533037753	673.629824311823	525.419432487594
366	366	365.569199479454	144.108360866582	673.264851493931	521.139066777206
367	367	352.648532627327	146.700669005204	671.681020521301	524.391121366904
368	368	330.680287972193	126.814920946093	671.926917262417	519.17876829082
369	369	356.58365937211	115.414383501594	670.808563733037	522.177672032561
370	370	360.958005392381	117.217193414408	671.551446477337	522.076909077591
371	371	357.108507710964	106.406984017059	675.813695682533	518.57489049114
372	372	333.696703972195	128.129776018326	673.438081370378	529.311155549679
373	373	344.762530641958	162.052556616978	670.771996949673	522.368237729783
374	374	338.78105650803	151.22175370572	672.819262579697	521.038899917256
375	375	359.024823031224	123.33602299638	673.073047902862	523.053748183395
376	376	329.587127517435	141.214619117702	672.493483460316	520.332551499338
377	377	340.40267388932	142.729629479006	673.254794419129	520.699441704515
378	378	336.557176179945	136.792276237978	674.07337880743	524.607507053677
379	379	315.179132791742	141.206665426008	677.156729200657	524.64531261422
380	380	345.439743694241	135.96233711175	674.232559436334	524.11626392039
381	381	352.943924377998	146.559936058134	670.649583747319	521.465894758144
382	382	326.767631803096	116.190681103914	670.650871044535	520.205931734767
383	383	320.538261539421	140.370615500897	672.324423380121	519.322014555804
384	384	333.333114021375	140.303973462356	666.211207268059	526.593055419315
385	385	324.620933461769	116.34138655593	673.215354442724	520.440817776787
386	386	329.743696946127	117.972737584114	670.874647915234	526.145368877313
387	387	348.972022659641	139.033702858137	674.765510441881	525.086249178801
388	388	357.831259978558	142.962548405316	675.875128347348	518.823130476775
389	389	348.908897504909	110.213672163209	672.746850946413	519.30045259597
390	390	349.012404959193	91.5108310472841	672.211579981356	519.586400769854
391	391	346.50908055206	126.817610054997	668.274938146651	517.911709852399
392	392	371.445109692063	113.080568718751	674.220250227763	518.460424715482
393	393	320.877590239739	155.625157316183	670.577075103238	516.655787409226
394	394	357.086326285224	131.272522538477	670.626407491218	525.11654500662
395	395	332.123827833152	129.737166991382	671.62106219265	524.364271934443
396	396	346.135061078341	153.924536467722	676.17219748521	523.693611808412
397	397	346.333249599462	137.557501348158	669.09178560378	519.466634208703
398	398	313.735739263809	131.931641439428	668.162490859977	524.480015249374
399	399	332.205841976312	161.159372530936	670.40285381121	522.140444967849
400	400	317.23765479394	155.282997400544	676.383234984403	516.294189349354
401	401	289.462679394652	139.165480639647	675.221025617326	521.613510527299
402	402	354.301000418921	150.19830699642	671.991375270865	519.439800200232
403	403	361.837987291065	125.86081730087	672.02850885581	525.202369532843
404	404	330.893819015596	145.604691686404	674.283270320033	518.820463340464
405	405	301.982366929943	124.088941874274	666.831670903929	522.451399941982
406	406	320.203068400507	116.990011532384	670.228109075099	519.728255820204
407	407	325.771694257581	118.83089641869	669.379981855004	523.946791421273
408	408	340.690035761109	113.642747037923	667.590905079236	521.892170542238
409	409	334.598971949778	104.548074437206	670.612176165936	518.084272888965
410	410	329.107685243109	159.162357206196	678.368705660606	524.429092315798
411	411	315.474608241532	179.356396099362	671.927524089205	516.228622199031
412	412	320.219855678777	120.20914093396	675.136976711082	522.836155529792
413	413	335.09296287707	129.264419055263	673.321233332075	527.765865878452
414	414	349.718649468539	106.722773283353	671.805879985658	520.809175649929
415	415	355.36023380194	130.347866683847	671.007673534345	522.58696591919
416	416	343.294577523815	146.504769624448	674.036767768178	526.99080138598
417	417	342.490655671787	121.025159139201	667.821625321338	521.426562731079
418	418	368.811814898952	150.591679824656	667.838653177084	528.665950640606
419	419	349.663721063101	115.485943825799	673.819444110359	523.665182465448
420	420	375.880362659064	164.238859578299	670.552573840436	521.750403177667
421	421	325.174170830338	141.619306116817	668.158232524085	524.895720791426
422	422	350.474166930441	128.045614503685	668.047818634459	518.643902774353
423	423	353.661273334657	136.704135575284	673.923888594613	521.965557959052
424	424	346.490382380552	158.832862316348	668.783777487984	526.868573320194
425	425	341.636868351034	121.876269129223	669.753623307278	519.267404257462
426	426	320.285262619692	124.816663571876	676.553842918486	527.068833325964
427	427	379.588664386499	134.26870647714	673.507197200353	521.776352226545
428	428	340.970085392941	136.082160761392	677.584219541127	528.596687818505
429	429	338.909814580968	118.601502664871	674.571986624625	519.08146270364
430	430	350.710939071046	106.220424183616	671.117963793663	517.767772872394
431	431	332.353510587218	163.852456274452	668.248377948652	521.085931413189
432	432	326.505435407329	129.799731329875	681.292833816099	527.984689436098
433	433	374.266809473025	155.764492088172	671.910408565955	528.480460516246
434	434	329.698397508239	132.320763006648	675.166958230252	526.295730971456
435	435	365.193366683462	116.180080701258	675.768551625544	525.57282859301
436	436	351.869670586494	138.967858266955	667.14976991225	521.419374470456
437	437	355.436652081021	150.291319980958	669.776525266543	527.184987625821
438	438	378.067603130018	156.560217438431	675.139583898746	521.421621944486
439	439	344.17791702955	135.90919152555	676.362542075985	525.246981870415
440	440	356.843709857431	124.266115670326	672.410719038466	522.300518206245
441	441	332.167681765419	113.979719544771	676.077311998487	523.81397478882
442	442	355.55100059419	140.833078120718	674.277408773176	521.467104919916
443	443	332.433208795958	143.857867111276	675.026235413995	522.924609671278
444	444	336.95598290915	132.531586248219	669.336964453689	522.853897161237
445	445	349.518338388884	121.952809640651	670.269766081418	525.699300679491
446	446	337.824539615803	132.829168939046	672.12359848517	530.999111408685
447	447	331.669311905582	142.378359088677	663.266254502188	525.618230385924
448	448	340.356147177305	84.3331444166998	671.264069697068	518.081983730962
449	449	362.165545460194	127.540119328836	671.097895434734	518.787272725175
450	450	346.119718524108	142.420458474455	671.45134406288	517.521661588665
451	451	341.150203004483	115.45774480637	673.660904842642	521.045590612553
452	452	335.932110139316	139.364200204258	672.548231863079	526.465255480738
453	453	363.926818499429	134.710988201954	671.447828935968	525.466946353835
454	454	360.242571526156	140.345776493931	667.808227310364	521.712928838374
455	455	328.577052548964	156.503325383564	673.020530830336	521.25995373467
456	456	342.206755015263	143.227255345588	668.176679371116	520.42555645965
457	457	344.795065220949	151.936399871563	673.49869764482	520.565656835336
458	458	338.568775685217	102.759842801428	676.323035613715	523.976697185679
459	459	334.210258591988	139.752760294688	663.598321380863	526.917268429678
460	460	330.871169432847	140.49462716264	672.376360692877	522.946269181689
461	461	339.311684942398	140.520318670207	671.554440668435	524.000584217383
462	462	361.071835845452	128.023821761921	672.292645376543	518.641079299297
463	463	351.310611223729	107.260435281297	670.108426259112	523.813716124597
464	464	352.272955400057	134.677835583599	673.967112060547	525.582831271912
465	465	356.717837347011	117.837107265601	674.683068480085	523.007146461801
466	466	349.342287084934	121.727820311392	673.678881327352	521.844890237695
467	467	337.427063320993	175.596127473266	671.513824648138	525.293724624038
468	468	368.165980401109	108.658021746962	670.700684218481	518.956369465194
469	469	341.003153749431	109.115300239264	677.452942917575	520.970195889661
470	470	343.058512378461	114.201161777168	678.138004903473	523.005230109944
471	471	345.804270248763	148.207137790801	676.388542822563	520.701902655949
472	472	311.050845839013	108.871514753661	667.245751345776	521.835111502199
473	473	330.398795024545	129.869744868497	671.414397133408	525.664092442071
474	474	338.861120288769	128.755535048866	676.313382069569	521.821570476916
475	475	360.320464271015	145.887590792969	677.826087671778	520.539707398711
476	476	325.763914350599	130.360958591359	669.226981929751	529.239413755133
477	477	343.183680454273	152.93491478241	666.869512870192	521.159395816815
478	478	321.998214672895	142.170268171449	666.924717447813	523.311852279961
479	479	325.952551084545	119.841230563532	672.403966159113	525.211811985884
480	480	375.612208867501	168.685279028387	668.632675410175	523.852683723308
481	481	334.159451248655	132.350159470912	672.42100105836	527.883167237013
482	482	360.022341043142	152.733059213693	674.646582189144	525.591319913564
483	483	332.799865620507	122.4204752656	672.174060161773	524.449332985013
484	484	335.030107763775	111.024644341618	671.292921285169	522.660579548485
485	485	369.67539682627	131.910074148797	672.899082381107	527.217838639496
486	486	337.078101319551	135.809723411235	671.692178820963	518.9761262099
487	487	321.740471448598	118.065976592807	668.701487541953	521.063952972952
488	488	339.20372924036	140.764670658588	664.45880974857	524.381225825239
489	489	367.109565647942	123.605154715342	675.252300909163	525.772523351109
490	490	336.636376780613	131.842657885123	671.998950541108	515.013375019534
491	491	342.187477211853	107.330764591608	674.924581434948	524.231043898653
492	492	322.794496586819	151.230068467477	667.556020330554	525.274398406251
493	493	363.373233721263	139.787616378142	671.121210260132	519.809309369419
494	494	333.307718615991	140.888926215241	677.821175552848	524.287433341843
495	495	355.171277422805	145.330417197169	678.195382172189	524.817304475705
496	496	367.513704643994	127.207031397436	670.869107366024	525.054659900789
497	497	342.471914720259	117.433701722305	670.697720401928	522.110657945703
498	498	349.747642468509	112.165667468551	667.467563987755	524.398874160651
499	499	349.609804199511	148.928830243233	674.731063447934	522.051279821034
500	500	348.685509306539	121.569412109311	673.241410895209	523.81628485815
501	501	341.537243210804	132.291530559209	673.850337746049	524.82947537379
502	502	306.590510913302	115.527431140608	675.07716405361	521.6495019066
503	503	354.764994524976	116.836399893727	671.8830776543	519.634577913694
504	504	328.432795414241	162.547401671379	677.331171641187	523.443548569315
505	505	354.112451316995	120.769081137814	672.853570794025	524.521442246571
506	506	307.201168170723	138.714962279386	675.727000461682	528.914904587219
507	507	321.281134963284	131.82705159905	672.742276705503	517.980665352977
508	508	341.295230390044	138.612367025592	669.07702724424	522.600259104914
509	509	344.954787638546	126.106194082395	673.17923008321	523.74338832037
510	510	350.142007440928	107.207139704389	670.83247232258	526.043275823659
511	511	342.750887590265	119.586516362041	672.548966168648	526.029714644641
512	512	344.025848965099	102.416452142516	674.520409686931	520.180752753278
513	513	358.250963216928	126.012052892134	674.501192599948	520.976429899504
514	514	356.48345806091	142.721061935895	673.252123791535	527.127897893387
515	515	352.009078989557	139.105616423097	673.016209129723	522.078219546559
516	516	323.948426894367	157.74410996159	673.825240402763	522.703744674768
517	517	354.608313263485	132.224875138645	666.171328677824	524.583799910549
518	518	337.238116196653	96.0430415583057	675.793092815141	521.360648718108
519	519	331.726473461475	140.733168922986	675.542016009756	523.302771147301
520	520	379.05878266099	129.861722695305	674.350104963474	524.057109781167
521	521	310.339510931626	113.976324062752	672.593938183182	525.483875189427
522	522	349.904537429969	141.822739389885	668.417250508071	521.68289703073
523	523	350.99804342035	160.028910044666	678.442192755104	520.712719823399
524	524	350.167429073224	140.531529045499	670.384568642044	525.105985709005
525	525	334.319399738282	101.503021449966	674.523587436264	518.579228647013
526	526	367.865624931384	107.11372829082	669.832188397448	520.146042628914
527	527	306.974257186532	129.716774955038	674.589185034617	522.570766160741
528	528	350.601854767424	138.468880491615	669.754560838674	522.717651842646
529	529	364.161587703353	144.393569562064	671.476810201955	528.09598261336
530	530	327.250869093129	144.553751963975	671.857964270943	518.792167657539
531	531	343.745791484137	128.431311801082	667.473517888814	530.989386570429
532	532	344.73717910613	135.827641110978	670.026755673298	524.740587747729
533	533	357.772880881998	116.594848707473	669.139301589812	518.734386130769
534	534	371.398581557028	144.551307138309	669.510185893938	519.590956039057
535	535	347.472684890978	128.373286290443	671.369277710371	521.79775898593
536	536	331.862458057492	158.815205609811	671.515847614261	519.023100286784
537	537	382.81551043305	137.589483191859	678.504189801061	526.934318094063
538	538	345.718096031276	135.413168400139	674.928238939587	523.486266172887
539	539	343.073792176845	124.266494534253	670.997354656368	523.739764634837
540	540	372.492675373235	126.517671459857	672.441010954763	525.237233970261
541	541	368.151831498784	117.492423930991	673.73454315307	520.954661537818
542	542	365.142101931727	146.495139187945	677.321813265385	521.34119812909
543	543	351.382041810056	108.474985569982	669.437756140872	528.584312059174
544	544	331.425071603394	116.160830704279	672.926919097208	524.884945808859
545	545	325.632461560757	144.503077543079	670.629214717847	523.455573689771
546	546	361.971511625407	130.33770458698	672.372690815952	525.89423905219
547	547	370.200969544646	141.892005249582	673.867933204689	523.493630666915
548	548	333.06469950584	108.927548856983	671.433793681479	525.168202666694
549	549	322.563703498188	117.124677310727	672.147149529566	524.244981469766
550	550	335.145361184216	143.917515713119	674.448573058999	523.829955405671
551	551	369.427685296462	122.973539654705	668.299252048363	523.440915917878
552	552	352.495227539224	100.273842054041	668.122209186148	524.202743565617
553	553	376.063344968579	129.941613163356	670.20427996762	519.192922861296
554	554	353.527048251491	157.240434521639	672.853968931744	517.356083094646
555	555	372.581462601212	130.122194549808	673.566388036715	520.776649796557
556	556	356.166531303052	145.60767686738	668.564877426076	527.056303898931
557	557	371.073284026132	139.011723413383	668.410648669412	521.248053990101
558	558	295.843396284376	126.626746812323	673.542231229488	525.87818064981
559	559	328.063837664972	123.071589705419	673.151931537205	521.899543670565
560	560	351.253301392174	133.115440379554	672.693595953953	523.305662684263
561	561	344.148659717507	136.362953131472	674.617558948164	526.99329323727
562	562	333.222697631728	122.296855578403	668.148467391879	525.514296969231
563	563	373.186494069324	157.693715257701	670.643588287985	521.412678071044
564	564	344.350525670166	107.806953706284	671.987837983234	530.503276328752
565	565	377.594837235928	136.055235312263	671.577747427038	523.424923345891
566	566	314.724658619701	119.551143658829	671.677886119157	519.29450083635
567	567	350.004832885312	136.30912916723	672.282318299391	521.560255766085
568	568	333.92158166049	131.410706538402	675.493441917729	519.594329438137
569	569	357.370522865413	131.832930573091	671.125525464304	521.572112095175
570	570	348.260717665321	115.918155612451	674.852890869156	523.076733351018
571	571	343.137994148203	121.520302203024	674.52046702349	524.656271266546
572	572	343.174483157794	125.276876453915	667.361540018697	524.459298617875
573	573	354.913607598056	108.303384849475	675.119446150867	519.55283559979
574	574	337.632878357275	139.453986485957	668.573785304537	521.886674107171
575	575	341.966575931332	157.39477727	674.978308446442	523.985580831244
576	576	338.159686945157	102.193053478127	667.584426392367	521.386053070983
577	577	355.234181145033	161.716510055322	672.384226488511	526.244011304131
578	578	335.923861702869	96.1493634832902	674.712866350482	518.261187213365
579	579	345.103218131453	167.299612041402	671.141800967693	520.599932469036
580	580	340.884980705526	149.561494139695	669.353647689348	526.378268802651
581	581	355.351137245078	114.338944596945	676.249341156918	522.270920666332
582	582	367.721523852258	134.583862651133	673.954560616558	519.138935472376
583	583	380.720715563268	124.605817895405	665.812923053854	519.675811469322
584	584	333.472309783626	125.382884301991	670.899314534465	522.466774035043
585	585	360.530516989017	147.73284965229	668.435335783998	526.453925005246
586	586	377.652785776426	145.145870248118	667.341048002208	521.033796898186
587	587	346.926016207321	139.896986061182	670.561155061847	524.080799650096
588	588	377.371441853366	150.979694405535	674.786202260626	518.409791824108
589	589	334.851706793739	161.492155863673	671.008031286787	519.255312836661
590	590	369.332821355216	155.061959358901	669.556692084053	522.422561145817
591	591	332.194953294019	122.068102602455	675.961325010473	528.08438082843
592	592	325.804556159101	127.595494224389	674.336873686695	528.521204546495
593	593	361.572519382494	137.553932301627	673.9242512304	522.875210153989
594	594	333.251341894177	149.711033910117	666.213785079123	525.906452203035
595	595	335.325699009941	140.166670093079	673.557300626986	523.04376459243
596	596	349.784074043015	122.115482426915	668.929460476977	520.972643536113
597	597	345.305571688865	139.627831637986	672.577781257582	526.438706251461
598	598	336.305843959723	139.526142005771	676.279902718284	519.346919265448
599	599	360.151115328825	129.129162229887	675.740504740608	515.368267901143
600	600	358.274494237559	109.420889391088	667.982279304457	520.318572946138
601	601	366.165980716544	128.854676938771	676.078076118014	522.249479890896
602	602	343.402891123411	119.058812599403	673.09520605269	518.691905899141
603	603	388.190304799157	108.970890418238	673.479702348259	520.757240274368
604	604	371.869713738775	129.306084896093	672.896570456488	523.974919325336
605	605	326.847601762839	128.757388623684	665.364692119805	528.218000550206
606	606	343.752731959231	122.437624510998	671.880860057426	519.589359097632
607	607	303.328165032476	121.03406010656	671.002201632337	522.59806785786
608	608	362.215619530785	119.915003416822	670.861299177857	525.822840355643
609	609	343.364894353499	142.052200407074	672.300294018595	521.909424197174
610	610	380.331471581497	132.594445410456	677.665557812539	531.017512913212
611	611	329.601167596399	107.412529882135	674.445306416938	521.713806876338
612	612	350.054298387126	130.80888665186	676.932566501105	521.353978064221
613	613	351.14058298294	134.138972484347	675.033715204025	522.444092813374
614	614	334.144805151277	90.1316979441117	667.201437296295	522.900672406976
615	615	353.255846564418	129.921333889034	666.379857658304	520.576381450377
616	616	353.5662766964	123.4868979573	675.346511617262	524.641509738756
617	617	336.474156683949	116.653140585635	672.560155444518	517.130048359598
618	618	370.838338740053	113.552651799775	676.55606983077	524.566894664824
619	619	327.03625156355	153.497268024496	670.836487226038	520.147084236654
620	620	311.122055992222	131.004996193388	668.261839984615	526.663425473498
621	621	326.197378329473	142.570077954638	672.247985384263	519.558300772243
622	622	323.976976755271	146.793475002575	676.897465352377	523.597240467572
623	623	341.476063501473	158.556944292872	674.008942993136	525.258931131554
624	624	399.853249609313	100.783124666551	671.683269964986	519.628855451004
625	625	343.076181069022	122.292808180521	674.627672175442	524.756508966811
626	626	335.555617296638	99.2104786615725	672.532622763395	519.057731655561
627	627	395.831678257013	146.858327233981	672.329563154357	524.576509513831
628	628	353.796559332852	165.340034144709	675.405188772713	521.631739349497
629	629	347.430303379437	136.745231012759	676.626273146458	524.26860481515
630	630	353.791715021157	149.889263685803	673.539686823813	525.859491820495
631	631	365.485265274305	125.126435931747	669.424270241212	522.832509522639
632	632	356.830239610146	143.674482530234	675.387056872479	517.912699129623
633	633	351.176000221292	136.384106005242	674.428971751969	521.086661746063
634	634	321.31375162765	117.30617411441	669.532040672564	521.174053669366
635	635	351.673905631137	121.570004700669	678.99423001734	522.21844847588
636	636	332.187509849345	129.257689181682	667.568821367995	521.156149605085
637	637	369.650872128512	125.981589460108	671.111568765376	523.354885217694
638	638	311.104204825148	127.201103035367	670.27372608877	521.547549487371
639	639	356.511986858138	126.716221763691	670.872510683749	522.677239014633
640	640	346.453761898309	144.573090586733	669.293992002277	525.23819849911
641	641	362.774254042908	126.367103028733	673.618004617314	523.980110831215
642	642	325.236791623894	121.752809799358	666.944557220807	522.729862575734
643	643	315.350548241039	113.409988590018	674.160763506785	520.231221376777
644	644	328.58574787991	135.771452195975	673.025798830037	523.626126068149
645	645	334.503842161874	151.153181226198	676.815962119013	526.373439679754
646	646	370.567302559052	96.0786865936817	674.281385470105	529.733453259909
647	647	363.244592593758	121.051717806707	672.50598574591	530.106645840427
648	648	327.222331973973	115.924487725912	665.710206869953	520.550103224142
649	649	317.214911580368	125.869814805324	672.77705901777	519.638440552114
650	650	348.777504361825	156.85840212171	670.177608882969	521.386814648158
651	651	342.164788024287	160.056836395892	670.046308371129	527.458028546731
652	652	351.857345846705	98.3317185808234	668.292943567502	525.056956891178
653	653	342.09774064697	153.198971686457	670.496177138281	524.904259356095
654	654	358.534346156583	135.231010100931	672.139803333416	523.590331604466
655	655	360.65193274735	136.654103165967	675.245764616188	523.410608384618
656	656	356.93778935086	140.119591332094	671.859570485369	523.226927667894
657	657	344.178840180071	106.560151791139	669.644875266734	520.888236681997
658	658	325.607471732153	127.704063034377	671.174150565933	525.302216401947
659	659	357.105748146498	140.524739473302	675.822045278359	519.313861018639
660	660	340.536010018817	149.466038570455	671.914750683091	525.258088643623
661	661	366.544994596259	111.571273014795	669.213770415113	525.032483230823
662	662	350.066362240185	136.471494443194	673.799545825686	524.462600976644
663	663	334.034453056761	122.18029945918	672.360329065901	521.221774677933
664	664	320.895251576414	157.885194758495	669.72859533756	522.01443731762
665	665	352.100194032037	140.226572250466	669.923141527473	519.920958634772
666	666	359.500462411953	144.295677232857	669.925859559778	521.063920093646
667	667	359.641213268739	135.772387119936	670.834552088194	525.340971255884
668	668	368.854362415158	137.293746176039	668.251848267347	528.390335115956
669	669	331.961378279899	113.123265147042	668.984358546426	520.265030100301
670	670	355.235004094571	131.382779023142	674.068560979943	527.939013454631
671	671	335.936312813785	135.5198756079	671.551675373444	526.237160062563
672	672	336.828586867108	114.41233931762	668.811669374841	521.610890100172
673	673	345.617297025461	131.743753778754	668.426967067077	523.644223996203
674	674	373.515980407175	178.706441561534	671.627520828422	523.5718510889
675	675	366.126642132512	152.943609317489	670.998594914033	519.998281170901
676	676	328.423091556232	130.008954892981	667.47199726399	523.943125684193
677	677	323.567280716412	126.576133849541	671.559830152823	522.20420147814
678	678	355.125242371982	127.185360142417	670.068121114732	525.945250481945
679	679	361.635763028324	99.367735911579	673.350086331287	525.020055025114
680	680	337.02126457946	170.620829990913	670.817649362665	522.885897175848
681	681	344.569475978528	142.947297226187	674.910752970881	521.466213217671
682	682	330.726445591069	120.405002473756	671.544340832093	524.009899687611
683	683	351.867100947829	113.197789051372	664.857989205583	520.824577472825
684	684	342.085799782099	159.226155061946	669.102466716439	521.351730606857
685	685	330.639857096464	134.488790749353	671.831949687324	523.64375546544
686	686	339.674192698949	114.045698460525	669.466191779845	523.142472851847
687	687	347.008759409528	142.337756212602	674.2738481514	522.50134038934
688	688	347.811586238388	154.359156213056	672.525078409999	518.322212182122
689	689	335.891488462397	125.97100578832	672.360803379262	525.063433521418
690	690	344.52516679986	101.710691399096	675.707799746767	521.183114593639
691	691	361.08427306699	126.939341193964	668.174800902581	528.869876222063
692	692	365.536752381957	151.001301512624	670.511575784914	526.086087642477
693	693	313.144929168936	118.624380472745	669.187234651917	521.602184577151
694	694	326.162348391662	128.462428996805	673.576579623681	524.244807276489
695	695	330.605006729713	134.164961872079	670.77542417772	527.381480594423
696	696	331.553905888615	136.18654600529	674.555032799902	522.334459820437
697	697	351.193888220295	142.519947993634	675.893336368138	527.593349514905
698	698	337.248740015468	161.001556823696	672.380207243361	524.705518792559
699	699	347.305930740043	122.447680563922	672.745067246851	527.095666823079
700	700	354.316136382935	130.339711865924	667.879218384551	522.613153112704
701	701	322.947229765764	151.361260161374	676.14621467975	518.778848747347
702	702	339.762137710749	140.902866363481	675.259784821896	520.307328995045
703	703	340.423452653181	134.572837754799	672.77108194863	523.294525521273
704	704	351.552004075841	125.238751758791	666.693724629323	524.494575060161
705	705	337.394675301054	129.096592376346	671.38150390229	524.695275506317
706	706	362.943392229078	137.081679298752	666.896468564043	526.853862601325
707	707	312.477667810621	159.900546433787	671.200912456645	520.769311937914
708	708	340.880490788879	151.922957863634	672.456869216604	521.494075530708
709	709	343.008367911955	107.780740167782	677.947794981596	517.319861451535
710	710	328.210348508173	123.399457306102	671.542291184995	525.753973082371
711	711	339.186448637384	120.732466969238	677.754443566775	516.043615277365
712	712	328.803756028292	149.873253361812	670.523539389719	525.27548678437
713	713	375.178391211835	110.328829067808	670.43962745989	529.784601673616
714	714	356.06810689299	123.565714466183	673.017546495575	523.877743817596
715	715	362.466019197942	130.496052246834	673.189654465446	525.800595683877
716	716	361.456320912326	147.865838975249	666.886954028943	525.48804280777
717	717	357.478054482286	166.729828593825	669.474100504531	522.232602223517
718	718	321.769217671687	118.516897693277	679.70685592086	522.776590858951
719	719	343.203150683189	128.302338925494	670.226916216697	519.071375256997
720	720	368.395584296133	134.710625994364	669.695822997625	528.153030345564
721	721	350.377103993709	118.340490793022	672.845672045489	517.339180192471
722	722	318.570641609054	155.861281835362	669.950139977746	523.68461092472
723	723	339.072543841032	125.176932678034	670.319918281343	522.034059676345
724	724	373.035944443392	163.537650360635	672.127888463677	516.095050739097
725	725	345.109055239591	154.081886716972	675.596934611974	519.322528108725
726	726	347.846716379317	127.43621555411	672.953234826726	530.196989374347
727	727	369.426935829898	139.571300305961	674.664544353035	528.168258919882
728	728	373.591705528148	125.936612317449	671.683491803296	524.669327031842
729	729	339.418212791182	76.8270350751345	669.900007465689	522.433975072726
730	730	330.621368680252	146.146710294537	674.187042321541	523.427341528883
731	731	330.523996975503	142.662114713623	676.139777674159	522.877181678501
732	732	355.212584688721	107.048962669207	670.115372811199	514.838051327959
733	733	363.805759242201	128.141667516711	676.744353078349	522.417072454449
734	734	321.1136603918	144.437027829911	666.891613811564	520.641570557278
735	735	346.508616379276	168.180356638472	672.168462930564	519.510973138641
736	736	321.606529728074	113.471762000707	672.197701681683	522.622780177347
737	737	316.7297230765	126.831694624876	672.959109685013	526.712978575158
738	738	313.398259301081	111.125635358891	667.409841006037	520.257701719961
739	739	339.07941392655	151.563848238117	669.981075507275	523.839205128105
740	740	340.099060536771	149.472686873583	673.83746432818	523.743777049896
741	741	340.430760386655	78.0581503382024	672.207524240085	520.507995507267
742	742	335.803442958761	131.25959585894	672.223098024548	518.625436094296
743	743	327.27681863816	116.380594136529	668.873540424146	519.640381794282
744	744	352.117934917053	143.010590452359	680.929305038575	518.745159689416
745	745	367.536849909785	143.885171022284	676.02231184568	518.659245694775
746	746	318.563086332275	117.302619799254	665.032927971457	527.825671906019
747	747	343.408184076488	97.2563668351659	677.037729681928	522.718004134411
748	748	358.718989996474	125.794371354884	672.539251768674	527.263760945423
749	749	372.920563345332	123.442635237497	669.385810230428	524.20930349895
750	750	334.336414812726	109.817565830726	671.351300999715	524.153856464637
751	751	349.601944629082	121.773956751021	673.053841547826	525.910373078269
752	752	327.064493121207	143.766033458297	675.441213769574	523.63650545158
753	753	297.044571760465	127.001876451112	667.923547675137	525.020798600123
754	754	333.760033778321	125.114484608915	668.851533837316	521.045216190666
755	755	359.874402905762	141.006771078013	672.765349225239	518.93351434816
756	756	324.835490147275	148.757959000487	667.418546911955	524.663618490768
757	757	350.318418223593	145.733858887469	669.733815273326	527.892528093145
758	758	301.235899667154	134.40853405876	667.211037231917	526.895990587271
759	759	345.880521585115	116.251839526684	676.726250865394	521.902204134257
760	760	316.845181291086	155.769806298588	669.433051777398	524.908486845747
761	761	339.582129766649	105.906328762052	669.113238742073	522.109499276087
762	762	335.061269533243	138.786210346373	672.368851487532	518.869320562394
763	763	328.584307722345	132.862814716839	668.640079641291	523.889256186398
764	764	328.759457774591	127.414655428443	670.155275191471	520.880243405748
765	765	375.200292217522	133.177721768919	674.168238857639	521.766298974114
766	766	348.187164857154	125.350032491251	672.939716544736	523.11402295608
767	767	376.70382446358	124.725948388695	669.807751004491	525.11493517238
768	768	329.336268390661	129.064495527426	670.236541556211	521.573179823114
769	769	352.67287607218	175.125164962711	664.399579672124	521.928759940189
770	770	367.618987058079	116.985651708281	674.31116813755	520.599282440202
771	771	345.99814240684	143.336001692555	676.631177429033	520.194910676032
772	772	332.20789202001	98.9099872329554	677.089712016989	521.496917441495
773	773	363.838886793513	104.745335980519	672.4025519319	528.310145517259
774	774	321.211214552997	141.438530788514	673.363304828214	521.938813417039
775	775	359.867636316125	103.39931659389	679.111967535971	522.846521302492
776	776	343.285883521982	120.873381156382	669.450197545037	519.988874812744
777	777	313.311297613591	95.2668076706772	673.531583716946	522.867203058434
778	778	364.948074739446	100.328193325762	676.868065143414	526.660575677298
779	779	339.953224645458	127.91883418384	669.773134599036	522.687734684736
780	780	328.995614428907	147.081886342079	662.753469760225	520.451854770015
781	781	321.211282811645	139.879212998139	673.567795809279	519.173642175242
782	782	331.002580661531	182.720538098867	678.099766053733	518.469042082865
783	783	356.157368961092	117.914439785059	668.901128339893	527.129504988562
784	784	357.616994669475	130.915927139732	671.027212592314	524.67859201621
785	785	345.954571552376	112.566411078772	670.924892189984	521.152237160583
786	786	334.106054914977	134.283197044506	666.072776825346	523.870411986355
787	787	342.571403533658	152.103601207907	675.540042225944	523.739995862984
788	788	371.757019190822	146.484145922543	669.490759688792	522.765213675414
789	789	345.547996878016	127.673967805959	672.407556508845	521.588811557281
790	790	330.196297724926	119.862120139746	671.102190530907	521.870640569539
791	791	344.07689271327	135.209954356906	670.152646764176	521.193859735255
792	792	326.901374714233	147.153724339179	673.882955083421	527.35754195727
793	793	354.949381460577	128.957828751103	671.539401631401	520.431210085379
794	794	333.458759921199	127.998912010559	671.585506332251	524.543603965505
795	795	338.128971692208	147.911119465851	672.983286989275	521.501482786957
796	796	353.125805618272	118.18417314974	667.025996403863	518.942299251921
797	797	350.22455798295	127.135854342495	673.63232365853	522.022113121543
798	798	331.492930888214	114.533695236426	674.332680503075	521.096185681992
799	799	328.039214539811	138.523045299335	671.792895106846	524.431818380435
800	800	313.946028856874	136.928710398116	669.621066750396	525.935559596486
801	801	330.189923752694	134.496920426893	675.276577636017	526.281923042556
802	802	341.135719884652	113.713778858752	674.242363974344	533.718729667573
803	803	323.493986743313	119.609554994292	669.59227674991	527.976184156516
804	804	356.42017633794	124.507273431767	675.386729681846	527.550476169789
805	805	341.293475164437	80.7627075596386	672.178439906385	526.587212631819
806	806	334.592259063598	124.706546567337	673.294862941725	515.131883693743
807	807	343.989430551478	87.6733612826191	675.270123382848	524.693873771191
808	808	353.226644179061	130.280432209199	673.795413671043	524.725031714008
809	809	345.531328847139	139.891001010093	662.351250026598	521.986022719817
810	810	356.756888350429	140.306704348209	670.895046882521	521.379778719522
811	811	360.371061205917	146.097934707328	668.347409198505	521.24376427901
812	812	352.241632710268	160.463827377593	669.436528277295	522.923438745159
813	813	353.336962419058	137.539743382154	673.002162232942	523.484723372033
814	814	341.974739457993	140.979435839676	681.967614591698	521.33662668772
815	815	357.394674834658	117.596025690293	667.499454296282	522.645798604278
816	816	337.591020768133	138.638156940869	670.749655259254	521.617054503878
817	817	329.298959434499	148.568420024632	672.758659013511	523.169105614124
818	818	346.4742997521	131.448173765017	670.116770826065	520.580748227276
819	819	343.418953547136	139.846136235188	672.893290470089	519.756214355097
820	820	322.472455572444	154.68598110169	675.71378969108	524.733000622903
821	821	332.159272752679	145.53449777438	669.301190031378	530.68371571137
822	822	324.940666857071	125.755526661366	671.393016528888	526.626820078251
823	823	329.728588297895	163.379837152735	674.012059577966	519.765515254486
824	824	356.478665432947	117.729070973681	671.017652493377	522.77570593587
825	825	328.103665224903	162.17868016127	667.779799806635	522.382315749707
826	826	348.341053588256	152.543400014807	672.430683208696	522.283990056022
827	827	354.176341565258	110.279432793771	672.165769952576	526.256265306039
828	828	360.48503441411	118.735012858611	676.104749161509	523.60476150267
829	829	358.902924050333	116.765547016539	674.941531076208	526.627022637816
830	830	343.848211614791	139.560022208706	673.854413628745	521.35070492742
831	831	349.043520191673	156.898201426865	672.280759887181	521.024896821526
832	832	359.907090454322	136.761249650329	672.815717745895	521.154251211604
833	833	342.057332942799	117.615446363701	677.300620704287	522.230750878833
834	834	313.805282690491	117.648433101617	668.365117082192	526.394837277275
835	835	330.805261979574	112.835943922032	673.327847614131	524.196987747884
836	836	331.173719072897	151.95261428837	672.190609897894	517.978624561238
837	837	323.47690752321	139.842286326024	674.646863487842	521.643350813994
838	838	363.654385105911	136.588134039502	670.546366093235	520.295217954635
839	839	347.750439462562	130.228256295392	666.217152996552	525.542597356192
840	840	337.666858255873	153.899246421114	672.339017411864	524.251879943359
841	841	317.466353914536	144.475167405815	671.352256814037	527.801795997489
842	842	323.751582939923	117.852105056598	670.014255562567	524.415145878497
843	843	355.029796647901	116.79174793739	670.612074042468	520.189395670801
844	844	303.053113169758	108.453934840193	673.014039530846	515.055801094844
845	845	324.126518087746	104.343877012848	673.234237555217	522.608974847165
846	846	366.054820608951	138.395326528749	671.827848371384	526.597939945498
847	847	362.223056730218	137.229122647626	670.32081316655	520.438790121355
848	848	362.774375045509	123.948764126713	676.549494852896	518.188262411321
849	849	314.92773599083	131.133653740503	677.471582185305	523.373839937696
850	850	338.123686460396	141.555591970931	664.128120268584	519.18319969436
851	851	314.372770730843	136.681602990611	670.953991582571	524.42121138204
852	852	342.094524032876	108.162090448194	672.110487080937	528.377465023667
853	853	366.509953389131	142.01160932721	671.98773919107	526.810152347448
854	854	328.881115410533	137.717826187506	665.363926856152	518.169245161408
855	855	344.378427016551	127.733987631187	673.224824650527	527.070870991022
856	856	341.737890414143	140.291026390646	674.439285461082	518.575920063958
857	857	335.873059999416	96.9058332516869	675.358917707504	522.618256918127
858	858	338.485107512296	114.806525734744	674.546297459743	518.365766768976
859	859	368.628202570479	128.922174693164	672.688865141429	520.824668341885
860	860	329.128468786742	136.83840494939	676.611016812366	524.527450221816
861	861	331.672648580311	136.188277523762	671.325878986744	522.914591716848
862	862	324.987535272198	130.994576965961	675.383041157485	520.916386927024
863	863	340.465470945296	127.558730989113	671.392346682944	524.089737027849
864	864	332.015951072239	123.826277067337	666.292791370368	521.906840719464
865	865	362.444793378218	143.39772416705	672.73034207876	521.246987387755
866	866	321.583126724614	152.647772501433	671.838721754915	522.116090058909
867	867	315.635176835805	155.430823267277	676.416586884972	514.77527562631
868	868	337.922112238306	122.005699380096	675.933335551718	526.489759666847
869	869	353.611168535593	107.201356818268	669.394103524588	521.187728269682
870	870	326.483313931061	141.104452833874	671.680665647698	523.32258608958
871	871	347.61299919716	140.182088935349	673.397392138929	519.823153645104
872	872	359.772745788084	146.015947266711	679.81241176638	524.994265571887
873	873	308.678052480874	114.870278558108	669.247849331817	521.572609964548
874	874	332.207966335613	113.857324594942	674.552400068976	527.076140474235
875	875	325.311801304839	139.91378144198	670.064591434072	523.190712614756
876	876	342.887433962186	130.124689815808	673.085734276769	531.398695405011
877	877	349.341195546505	127.184407366378	674.16179078621	524.216864224459
878	878	322.99537305003	118.553537668299	667.33452355342	522.71071649981
879	879	338.323526048497	118.707937535154	680.970634936579	523.391156709916
880	880	363.976994493162	140.793881303315	675.682100590414	523.911461690621
881	881	361.976532333698	114.954091934667	672.039260848223	521.278868463411
882	882	317.927130293952	139.557463393352	674.529161035951	520.028617708083
883	883	327.233554691321	148.37795363001	673.058151034573	517.321846083355
884	884	365.944743298769	145.660290073039	669.962299675763	522.731192111556
885	885	322.180318283671	127.075072506091	670.296292037976	522.931533989254
886	886	320.689223808427	146.291307066588	669.40138981432	523.548265429113
887	887	330.675421610373	151.264722795915	666.294363313875	524.427178908701
888	888	354.700649566943	142.878299146758	676.920288222908	526.154519489113
889	889	320.448584515672	121.175887927783	678.365331392635	523.097217128906
890	890	320.793775390125	141.989749372278	676.000354868846	522.383271956418
891	891	349.95359278109	133.898089921878	667.362653930844	521.287647875326
892	892	350.504731491537	128.22692914427	666.470565847804	521.781899367473
893	893	321.991590803872	114.443605939028	674.425465479794	524.948969207261
894	894	325.460427018538	150.831320370386	673.096558116198	526.7206502976
895	895	336.776860548322	125.143244459734	671.71320626495	516.815918793303
896	896	338.100316802565	124.892146391372	678.401217669787	522.933518857325
897	897	385.254790710432	113.181623679152	674.763686699981	517.788747824024
898	898	323.681808373284	133.059769373324	666.471080046182	520.614577631406
899	899	357.528594249183	149.24432191136	671.562295010026	523.077582982238
900	900	355.795671952231	136.01561324979	670.317152271532	524.090113578593
901	901	371.668046434051	141.7517765008	673.314453836466	523.145523751435
902	902	339.892087231688	138.936035717741	675.740162440599	518.48389602808
903	903	293.180021971445	147.196880604501	670.247497434192	521.382554788913
904	904	355.18844790973	150.153278837475	672.668541654132	521.216461628198
905	905	329.979948321169	125.149365928127	675.288513274148	525.106172730933
906	906	343.235068244399	108.478067680263	662.228455451122	522.576267747243
907	907	310.164652427557	99.8526282267806	675.915483491138	526.757883292202
908	908	362.284812335885	140.594597295858	672.284432968416	522.061623264035
909	909	340.088417213357	133.192243082271	670.255051308163	527.025463802993
910	910	347.223311395703	106.690075353952	670.914322460194	524.165996531766
911	911	351.740536601147	148.245033091499	673.822734656432	517.124301458067
912	912	346.226188392428	107.332435414529	672.157507424124	525.31187572025
913	913	378.966321175168	137.29796857244	673.117095488928	519.350681342574
914	914	326.407114838848	111.722607825396	670.355617395689	526.346031122632
915	915	345.00013064847	111.014404188213	670.895994431864	527.013185995613
916	916	331.4659398907	127.948715799157	670.933743286391	524.667305886243
917	917	339.720911460227	116.400904412588	671.657661382637	522.461280698735
918	918	355.042688169285	109.679791697304	671.637094720365	524.562814088894
919	919	370.352817420338	127.082907122842	670.487711973459	524.129101455992
920	920	358.246474291892	154.337948089032	671.410620107487	520.731892700103
921	921	334.060494359708	129.484905686357	667.739592629423	521.262762237869
922	922	336.006265641297	108.040069636359	669.645385577438	523.652636465741
923	923	348.004073113945	117.215977668473	673.544705072809	525.574473440654
924	924	368.173278073958	103.745729113875	681.678677636005	519.045346215927
925	925	354.399743701356	130.724328472272	672.350514901981	518.366583845571
926	926	365.395891742895	130.858514280907	670.749559343324	525.447888916622
927	927	348.022597399799	119.259779236219	669.061913932215	517.084502071115
928	928	326.602418106802	100.375589591251	673.018385800875	523.261577478834
929	929	367.927285874767	152.672679068077	671.908215707482	525.186092537707
930	930	367.869953835529	104.618600531498	670.312927683215	520.549234511579
931	931	329.644591147311	116.18524066561	675.137510554875	522.664546524004
932	932	334.945352568827	151.41962816484	671.47195047012	523.536200779561
933	933	353.820282689592	147.241218374436	670.379709550098	522.890796147296
934	934	336.368192702354	131.780363524082	674.423974112349	521.351422013843
935	935	323.086317981064	136.412014881848	671.916493021345	522.898678812047
936	936	341.830091243383	110.413079121472	674.887568851382	525.957813928579
937	937	320.475588179359	138.113970413922	667.482101074526	520.860999573005
938	938	348.138065076253	121.359736232025	668.69370492321	525.465477655657
939	939	342.015616533284	114.366423155008	673.995924843161	525.70952794365
940	940	355.41652957833	120.861277545616	664.751882049231	518.356923745551
941	941	374.632159062229	141.495097844389	675.88849620423	521.07442370442
942	942	340.593116859281	116.51410155212	671.990508254593	523.000540594397
943	943	325.780085110283	139.469436415924	665.66040768101	526.301349906644
944	944	377.001739820626	125.352168169594	667.373782139467	525.834597282807
945	945	355.721730043251	115.848102208778	673.999015872311	524.118816108146
946	946	366.158298755605	164.222566335279	678.492663450397	524.92861327452
947	947	344.480658918854	133.995873243836	671.533350211298	522.702255197983
948	948	369.884475011599	138.602167102283	675.264637302765	523.902933337538
949	949	359.29186780224	104.25560520999	674.611091835908	520.6632808405
950	950	331.350303945667	155.478565510917	677.914056890622	528.776882958999
951	951	370.342023988636	129.595099518946	671.800445396917	526.969583992178
952	952	361.356862104156	139.182023140741	669.905374798693	522.033426163436
953	953	334.226003145152	141.612514992702	669.41647333575	522.114687093376
954	954	341.887353292395	113.533912250083	670.31016927648	523.388434110139
955	955	334.563017573933	149.331779238277	670.335099914633	522.476126221662
956	956	322.643236295381	111.987294097933	667.555464062231	525.211700195244
957	957	379.997049416553	109.15940022217	673.590045217411	528.76421744233
958	958	346.724193252592	134.11129696354	671.435687829671	520.494160429248
959	959	342.965347141936	125.876527636207	676.63124933799	523.894927490118
960	960	361.452854783685	129.311490152314	673.891142993297	527.896681640575
961	961	346.846499810771	142.209892617787	676.454442751301	525.202734110073
962	962	332.407610463829	120.558071422348	672.86348171096	522.982774489834
963	963	356.612958313993	88.4415060281963	676.279148497132	525.484129738978
964	964	338.125232501379	106.371165682848	668.594332358919	527.694353410845
965	965	331.657712888643	144.336447129147	667.846498192851	521.343962492205
966	966	368.952463237951	125.851697300569	670.378678775775	523.636899321809
967	967	309.192973994391	115.070209311726	672.006275943725	520.807135135769
968	968	368.435146846309	158.40685135519	669.612559006447	524.058671163582
969	969	346.216777776484	131.348179736069	672.717379397895	524.49917354544
970	970	333.685765565415	114.446362711832	668.25613783978	519.254071488796
971	971	375.028590343903	118.491308768465	670.14602876908	521.914194423275
972	972	347.449472473137	140.038869067156	677.718658527171	521.91828552721
973	973	382.236106132051	125.658879249015	676.336334595064	521.246391660755
974	974	346.547353853901	136.584582999441	672.036756939084	529.867925231496
975	975	387.900582265003	137.000852175973	673.753017485779	515.992277278284
976	976	351.736015263971	118.825401928429	669.545321148214	518.748893301002
977	977	334.814368380889	137.476102377081	669.781990838278	523.060346326785
978	978	350.379993328169	121.219699407725	671.723512648133	522.170533628257
979	979	349.27205446106	132.243049165665	674.458945586577	522.390003085762
980	980	364.387002046274	165.823403555223	673.050417947665	523.503665714003
981	981	325.690390016897	135.405123094811	673.207423645336	526.561429246278
982	982	299.17472422269	110.635992042888	668.997298969402	522.737642232473
983	983	357.990119858776	91.7268526869391	673.800786757897	525.929443368105
984	984	351.421950214839	101.514181038515	675.305989239345	525.986990440419
985	985	364.036213324059	135.011138048023	667.180628209804	523.125378621898
986	986	339.803184108438	113.237989935932	672.215190186997	519.82537358154
987	987	326.541962024004	102.832068798571	668.73549477566	522.797104515855
988	988	339.536394062691	143.381315243999	672.065438684067	519.39017212005
989	989	334.617607175712	133.063899208398	670.508148115507	526.957639495971
990	990	336.806297085495	146.41266198172	669.018965180496	523.875176121926
991	991	347.257802757878	148.059675061498	666.746659003919	529.302796237382
992	992	337.988681223333	111.7762018135	674.41989056319	528.331641815661
993	993	341.344118885052	123.969498637217	671.006170257268	519.659317114307
994	994	322.042661409046	123.638338126715	672.964176947196	522.010964581273
995	995	331.223039936497	129.81815367991	673.874849059891	523.176413622042
996	996	335.067247631138	117.501060792579	670.031127611828	521.316865081171
997	997	353.167792411639	130.497835882358	668.749170164957	523.458445586029
998	998	340.328565441514	141.377994093704	672.453992652818	525.50864393756
999	999	346.193043667875	124.658029837764	677.983422705864	525.30180265117
1000	1000	343.455940205925	171.817854192345	669.122796632873	524.752240606494
1001	1001	374.166678375716	113.817941680228	671.133745662616	524.166589313686
1002	1002	330.735497957687	119.248713508009	668.1327305554	523.729727979201
1003	1003	360.136093122735	115.302567940031	668.449209079026	523.200234118681
1004	1004	319.780262977567	115.059736219746	672.804253263597	522.891706759511
1005	1005	348.259846986101	117.969351258207	674.533291745355	524.865974989121
1006	1006	358.894676019391	158.900923821278	668.723397358428	520.264744299815
1007	1007	344.662838380762	125.422316843292	670.454179817452	522.180319004416
1008	1008	335.962873345259	140.162020117876	674.90964091239	523.991192313597
1009	1009	345.829871235834	116.029693429743	668.96033933139	525.463274911368
1010	1010	338.672771394686	124.143520695327	672.978603000916	520.423166204635
1011	1011	333.893909002237	137.371942620786	669.228727009066	522.094498885406
1012	1012	344.836170184459	118.992211299253	669.625194624142	524.901259126852
1013	1013	347.506291319151	128.136676804951	674.19752264442	520.615277948947
1014	1014	302.653740042928	121.571175833469	671.06915264569	527.486506461608
1015	1015	374.955386967194	90.7041125175521	673.947419337122	527.823963822774
1016	1016	367.567580949001	145.49731979077	672.976382838826	524.682869063
1017	1017	350.182558587616	141.625780534899	672.111417362671	520.88716611921
1018	1018	332.179499804327	132.001585476753	675.938573887467	530.484179938331
1019	1019	362.434946844035	105.253009512288	671.11809326199	526.551327781856
1020	1020	338.663906952345	111.834620061632	673.566420457248	525.865040888303
1021	1021	334.955420437141	130.162740850646	669.337791630225	520.987661676206
1022	1022	323.778887716117	137.356173014053	670.091597703261	521.313276032733
1023	1023	305.482283331832	139.494259397753	677.18033882332	523.063136133454
1024	1024	348.597508764136	136.5863224343	670.084597241698	523.321476138696
1025	1025	319.531388666878	114.3025702725	676.611274845514	522.677632880516
1026	1026	367.711862306025	158.915868285502	674.074642266713	519.383643966033
1027	1027	322.931250592527	111.271002501002	666.87549217595	519.669361737484
1028	1028	342.792749885545	139.509694472412	674.003186980428	520.483603761885
1029	1029	332.640939389323	162.447790253139	673.441016745618	524.64095259118
1030	1030	341.274339676152	104.640163916228	671.387166365691	521.624888787977
1031	1031	338.982343472503	105.534853778708	674.718894496477	517.672119043207
1032	1032	347.645997621047	134.246768020724	671.324062629755	521.413487778274
1033	1033	317.883413707638	139.484293042815	666.438972572755	518.024728494078
1034	1034	333.324782624941	103.177692687321	670.708620382692	521.958921491692
1035	1035	356.916884218485	121.484864963687	674.106071126352	524.414261435164
1036	1036	315.542344775724	124.030187212591	668.318592876955	519.939409623293
1037	1037	325.375268785951	111.053550825767	668.159920003076	527.452594616457
1038	1038	333.929637901985	144.877132172725	667.800571665925	524.796970188819
1039	1039	336.23038353375	157.812894656879	673.453826465563	522.808132394649
1040	1040	350.697397674706	117.514947931944	676.745121657643	524.29853360406
1041	1041	352.278113051726	126.846860701906	673.296168925121	521.503741352808
1042	1042	335.604817058371	127.916142849689	674.959804990221	521.679447602458
1043	1043	332.284861935637	116.505277048796	671.259138207754	516.759429522693
1044	1044	321.519740878821	127.921389539153	669.402605203091	523.948812540608
1045	1045	336.851516175591	131.278875296356	672.590770741408	521.446009214997
1046	1046	357.850550899566	115.08652651017	675.280643378762	522.382277688101
1047	1047	316.512125515707	98.5841957598788	673.723707522881	519.122034570543
1048	1048	347.728751832739	139.66098536158	673.911923829348	529.441181917608
1049	1049	342.246387106741	146.602405971721	672.215679556237	524.78386812164
1050	1050	325.349774391767	111.076050369903	673.095677094319	520.804405610395
1051	1051	368.836396826606	133.061855635678	671.186331904018	523.958481638189
1052	1052	360.233344502084	118.186741017703	672.718933341263	527.31211166146
1053	1053	333.005236340811	125.631512055695	679.14806111697	522.846638182282
1054	1054	338.627475682287	142.870797554977	673.909557263566	525.266235063041
1055	1055	328.820066659643	106.541277783515	672.842506106384	527.665715921887
1056	1056	353.357543293887	89.4800133362631	676.824363440721	528.848562425265
1057	1057	327.885854494522	122.779108661741	669.961068827041	523.966114453746
1058	1058	323.191958629143	147.361501366774	675.290799702253	524.352029841394
1059	1059	310.338568190659	96.1614324866422	668.412276615749	521.081362408851
1060	1060	325.687938562739	153.7511465044	672.48037593789	520.431284561499
1061	1061	355.5418607978	126.2147524746	673.243666433413	524.511361875402
1062	1062	349.539674465826	144.440700008457	674.352436803463	521.896980394534
1063	1063	344.472758839529	117.967470020208	671.119470913543	519.145175067059
1064	1064	330.73835068678	117.66715613969	669.910290014254	516.413608781421
1065	1065	351.177312903674	155.266601086082	667.579723634338	527.028515786781
1066	1066	330.609633224231	150.641682544592	674.127353905238	522.375534956244
1067	1067	330.991443284307	144.222776015844	666.998761113621	518.966681146322
1068	1068	346.349379227707	134.483971180646	672.318292812945	524.377805811173
1069	1069	338.735982857729	129.026274763727	672.846779960085	525.1199157564
1070	1070	338.627561183502	109.72851133837	674.589744703558	523.101739017779
1071	1071	346.945165907491	143.672681226991	669.524228201553	522.858881712316
1072	1072	336.652202114264	114.780010895877	670.097243262837	524.527615794178
1073	1073	345.712052405722	157.388877352855	674.574879141227	521.742597683104
1074	1074	344.542259537369	144.538033330378	677.414193958349	525.487760775547
1075	1075	324.340898968268	124.378989275651	671.263187972432	524.589452465056
1076	1076	352.362910179775	140.196283810682	677.391745203599	526.289463641573
1077	1077	350.09947362861	137.45381590198	673.736538336359	518.253654037436
1078	1078	344.778513070508	150.824648870809	674.708978734027	516.867741065781
1079	1079	360.424245654107	125.606040474228	672.607773866908	520.822251287577
1080	1080	322.650911140314	103.555441810059	669.375743907985	522.323420678352
1081	1081	369.588583480171	160.057549633308	669.339065347086	522.480877043823
1082	1082	317.129829732868	132.327100666049	671.038935759508	527.241902558396
1083	1083	342.18797503612	132.37590200298	669.110660098253	517.101089428426
1084	1084	327.730401002284	141.68373369384	672.373110831398	517.54121760909
1085	1085	330.011584196657	132.228181227146	670.756215648422	524.402332181573
1086	1086	351.51422101933	112.884885645844	674.771127097306	523.392890292486
1087	1087	330.028498332497	135.624490388252	676.362106587235	524.369082316653
1088	1088	345.429615867955	110.404407015479	673.802133180429	526.211444069328
1089	1089	339.161440177597	141.461569852551	676.716252613157	521.873645411304
1090	1090	366.355323491553	130.093409352413	676.853060380124	519.859830240749
1091	1091	354.836040188088	112.011448645762	668.355419781747	524.694807402718
1092	1092	346.80247357646	135.812466207599	674.148022161885	523.47381583532
1093	1093	325.042690940041	138.734105271882	674.007930685583	522.842736374941
1094	1094	322.085433015833	110.527238673487	675.798095573619	520.583140801043
1095	1095	344.087429368052	118.062055703582	668.785436041827	523.858119178658
1096	1096	298.483489375064	121.158265733781	672.266079849399	524.530964724819
1097	1097	346.879074525711	157.665057506907	669.048873973852	523.156087501154
1098	1098	346.608103415339	125.014036944575	674.871732692012	516.504298486369
1099	1099	334.674385839804	141.074344138374	667.888565919906	523.28130445342
1100	1100	338.182223466845	130.501348047025	668.415037347765	523.565743374978
1101	1101	340.666953262427	116.489559903923	671.05304751106	523.900452506024
1102	1102	340.841928512571	118.547799395875	669.853212573411	523.944935430216
1103	1103	390.26700366293	149.221954131042	675.228780405294	525.453553128238
1104	1104	374.606548047148	131.058425974351	673.843749068806	523.038626053754
1105	1105	370.867634713902	153.067090040658	668.708901991173	521.406150377062
1106	1106	358.932186888759	147.304070653891	668.638056681021	518.933028904636
1107	1107	317.264565632459	137.449677088258	670.715292348273	519.446726433619
1108	1108	378.271297221307	143.764305704255	671.574536243989	520.445335658845
1109	1109	350.899830396937	161.74392770566	672.356663022852	527.742236755751
1110	1110	352.483899017045	114.115203054429	675.665202159074	522.173649307099
1111	1111	348.309644605537	141.065400956251	669.479410299313	521.202021508109
1112	1112	340.216733521513	115.142744529232	666.620435992636	523.765860295915
1113	1113	337.763520864226	127.776665363996	672.637447345282	522.9698045804
1114	1114	360.978356292407	113.248012755994	672.680621564693	522.738545459986
1115	1115	355.297093335331	135.840126322502	668.499305769787	516.968840999514
1116	1116	350.453361111114	137.387848419325	673.488131565176	522.849742932147
1117	1117	356.345286775876	123.794341568803	676.988295058699	521.538443912367
1118	1118	305.077846988307	133.729595303885	674.299606072639	520.799482211656
1119	1119	321.334279448454	120.641100529578	668.724243553921	523.224543597752
1120	1120	339.927016486915	102.315026983802	674.356653911187	524.970278379196
1121	1121	354.949789339962	108.39681102494	672.969077172543	522.0567184163
1122	1122	355.37475780197	125.362507493825	671.382350636202	518.99819834857
1123	1123	368.655018573962	151.308138497222	667.838270135258	517.423748659724
1124	1124	357.41220657443	139.330041402833	674.227608142475	522.966314952378
1125	1125	349.574833662504	120.776044616968	668.474694811559	522.108572992476
1126	1126	358.962069705595	132.007603163063	673.683972622991	523.254118935922
1127	1127	320.526881153583	158.574065441343	667.213542091253	525.888995945197
1128	1128	359.24605503184	144.807889679979	674.409070171457	520.259399705494
1129	1129	333.384870143395	140.362709556992	671.968045573676	524.393522154595
1130	1130	344.348234308045	132.025544862666	674.185924588898	520.16935587229
1131	1131	341.498644806016	126.807599686557	668.504777535018	524.993495479709
1132	1132	343.039618343934	97.2207884749536	673.934991691757	524.531699191186
1133	1133	357.703086798009	116.10225551421	668.716933252407	523.743128583928
1134	1134	340.669819171407	101.222039385772	675.982586244833	520.470728437778
1135	1135	338.549505935338	124.436430358466	668.568810590288	521.085905505425
1136	1136	323.863960014409	121.734134065313	674.212849989111	525.569836138832
1137	1137	333.066555512826	102.075764101692	674.379853120434	520.854973678409
1138	1138	330.839372045138	108.061633988296	669.283023609305	522.686555452066
1139	1139	360.458942775639	115.812379227813	671.707464717998	516.450459412289
1140	1140	341.756369130925	140.085272696718	674.309740257505	523.936211773051
1141	1141	372.379739419792	141.025328355064	670.223127879067	516.003122262927
1142	1142	350.679990378085	109.123897203525	667.936865912987	524.717104364593
1143	1143	341.711248286708	140.337705003594	667.270814922279	519.330293970945
1144	1144	328.032791496609	129.950965757151	672.288267911513	523.887432458329
1145	1145	330.624073645121	123.794163616394	673.272760441493	521.604634358151
1146	1146	369.668317755015	128.35509933342	670.886141003575	524.684229727872
1147	1147	354.159014018389	170.04861707914	672.643862924143	522.553163271521
1148	1148	336.851918366983	154.314143417381	674.136248364239	520.861345068455
1149	1149	332.443037689596	121.544306376681	674.494756195615	522.813882431076
1150	1150	354.956527571385	103.508807907755	667.936736779749	525.097368332756
1151	1151	329.354234655339	140.566426815315	666.594373072699	522.2475237124
1152	1152	324.526988067332	142.820203299508	671.725692298238	522.718660598141
1153	1153	346.055845147026	120.076401656578	671.741935318857	529.420613431003
1154	1154	343.827177784212	117.712821007569	671.832606386255	520.521279705021
1155	1155	336.278034035182	145.876331619479	673.354870819247	517.329642267603
1156	1156	346.206361486456	121.224672039149	673.094022353874	527.763140549702
1157	1157	325.416672961712	135.753282191207	668.777738794955	522.748110209547
1158	1158	331.957003775824	125.223772265947	669.492918122872	527.993531913603
1159	1159	325.642658416783	130.140905337533	674.356019104014	525.093578665341
1160	1160	355.915343221183	110.673574943065	668.947393187714	521.037737626394
1161	1161	315.722990766929	145.979964931444	671.240332717079	520.017162846043
1162	1162	353.66853519772	108.395721774212	674.294186743517	525.597427015226
1163	1163	369.734980565848	88.2316941986421	675.060030328116	525.189007813752
1164	1164	333.606661044402	106.971400908748	673.064310955549	523.718732571917
1165	1165	352.683568244394	150.436404715372	670.448913459954	524.471692811957
1166	1166	324.725865581485	107.036036354918	671.826058456407	521.278861513861
1167	1167	326.560829243099	113.724314644517	670.216041546644	518.805606491264
1168	1168	337.740664507009	133.179900449612	676.405095871259	524.069268267924
1169	1169	366.05168869858	179.655659857316	672.156450298943	521.629953642632
1170	1170	343.770288079423	131.628504928949	671.327001290783	523.076154675685
1171	1171	331.079883311283	122.965299958973	671.255823201829	518.61846865374
1172	1172	337.019150204393	106.538016995618	670.811642187465	523.718675211556
1173	1173	342.518067563022	119.432687816245	667.960183158416	519.625135547826
1174	1174	348.009617370903	97.6862690313	675.988305318621	522.988303683963
1175	1175	347.437224069764	145.291416152927	672.152249834685	524.167383359243
1176	1176	358.133713871676	127.45773637204	669.653095833273	526.668318904276
1177	1177	344.349612084637	152.303244661249	669.916303968795	525.21724828026
1178	1178	393.81310510068	155.503314516599	670.489998833942	523.150565481706
1179	1179	365.111631661887	144.145234475449	669.59304669345	519.89168895761
1180	1180	330.67459057032	112.780640223787	670.820839328474	524.614108748883
1181	1181	377.820601342497	114.10104958588	673.43187881685	523.152941648002
1182	1182	313.157203590601	116.51755687227	671.648925218948	523.780032042645
1183	1183	340.660597389051	113.439331983222	671.384017595743	526.733934855825
1184	1184	323.035760922651	164.90559191826	672.608410147277	515.527980684995
1185	1185	342.84962773415	108.17762806114	677.147390792888	519.800594861676
1186	1186	322.940943825495	155.748342714369	672.169048931317	521.662838983093
1187	1187	353.946098683614	89.4884778975607	673.702225029692	529.183992377911
1188	1188	340.927323218367	117.972895448508	671.83686127156	521.903921491845
1189	1189	365.535417290161	119.774592075942	672.138736510652	522.477752127042
1190	1190	337.376203734926	134.095307931355	675.442072454969	522.042902194453
1191	1191	343.211583917438	138.316529016437	671.68338312783	523.762879398893
1192	1192	329.2761869748	145.167616601074	674.415278866976	528.416011900644
1193	1193	331.055115640569	113.302014941442	672.416632042289	527.145223074186
1194	1194	346.250516410317	133.387551923204	674.832007269475	526.377342567396
1195	1195	347.532234443444	110.839911133109	674.324694660659	520.847022309851
1196	1196	333.181066056854	159.720138833595	671.389810537541	523.908966030532
1197	1197	324.115498755829	127.300315104834	669.516136567371	520.727591292698
1198	1198	351.738823181391	129.520210531957	671.053308838867	523.723757938403
1199	1199	330.619611453821	119.282007670153	672.892366665488	522.485400786309
1200	1200	355.290586757078	119.489323695183	674.144252993312	528.431982622165
1201	1201	334.704642622165	159.042527079349	671.53731698978	522.49853507741
1202	1202	347.021610233156	113.159109466466	674.843725965369	522.039032953417
1203	1203	329.327319516582	158.133444317665	672.616616531008	520.581420387705
1204	1204	313.916033660965	118.398272393325	671.799050095843	519.101705994188
1205	1205	354.488911520039	120.788577847842	668.111469173741	524.79857914349
1206	1206	360.096527661025	116.663437064088	673.668824875656	522.11116312028
1207	1207	338.15537026986	113.95612586802	667.100534739257	522.043402177939
1208	1208	341.584640642379	135.162879615088	670.719923081795	528.441426016917
1209	1209	332.745238007239	123.233506802505	669.019181292239	526.213556930331
1210	1210	354.390535031576	137.587555735126	670.579106295919	519.083377506916
1211	1211	357.771207376404	134.45566745421	675.080165779048	520.41830932242
1212	1212	337.30542444854	140.880947218893	672.12667332157	520.052762933354
1213	1213	337.394019552854	110.583253323333	674.338800462868	526.996126765629
1214	1214	354.616412846661	151.093935150055	669.880364482626	526.528508422049
1215	1215	319.214106113249	122.318831079771	675.275337716082	521.992809493993
1216	1216	347.563167856342	114.409369943985	666.080482523469	523.667409328074
1217	1217	347.160044025877	138.592132810148	668.527654050536	524.632572078298
1218	1218	343.4798638642	93.0713628121573	677.63296111801	523.053615781251
1219	1219	344.025065023147	130.096467073978	672.062450959331	520.087253037198
1220	1220	345.334759609656	115.652355237948	678.711652329639	524.696905151083
1221	1221	338.021040787508	133.647783910993	678.663144186729	522.579608222298
1222	1222	367.464504626346	105.596655822128	675.250567472279	522.045040772594
1223	1223	329.376384000761	150.074091953539	672.25770875428	523.524008283296
1224	1224	327.912058399468	114.209292769418	671.408728466738	522.384848726815
1225	1225	303.134849267763	107.029454821785	668.29444625485	525.350342488474
1226	1226	329.505685725397	147.642615831294	671.139001328319	523.556752317572
1227	1227	344.532694495986	127.052575535525	674.941477331904	525.752227501123
1228	1228	337.456432615962	116.294572480961	674.499690336267	523.088323991005
1229	1229	355.997688236587	122.780123146196	673.630839146347	522.249661887398
1230	1230	385.069665155627	124.568001058943	677.08819977586	525.351067857041
1231	1231	329.239807204728	167.193645397392	670.418288840674	524.571860246187
1232	1232	335.177546237394	160.035010346083	671.275620858295	522.058287350283
1233	1233	336.405558976445	137.160245366734	668.183848798913	523.585748446861
1234	1234	361.936650683098	122.666679332808	675.906288430783	519.508210250689
1235	1235	337.764091577695	157.104532637023	671.352236613293	519.459188908534
1236	1236	318.181412388936	115.546383397376	670.886665551122	524.451738530138
1237	1237	356.462694411948	126.431965571674	675.556695884341	515.547134720951
1238	1238	359.133863451226	119.040752829538	669.285327787566	523.963419561414
1239	1239	323.365397939068	151.155944712912	665.370626517069	528.70990644221
1240	1240	324.535368130592	131.378835197527	677.53413650819	526.117367928084
1241	1241	347.410978276756	145.740053270881	668.95008746759	521.908047184902
1242	1242	358.46887926122	114.383824131207	668.537485744938	525.432814100562
1243	1243	338.212190432766	144.272254050575	671.225381415985	525.349537816201
1244	1244	354.238004773133	141.150565002163	675.459334362815	524.235831005818
1245	1245	310.123031052207	114.629854607985	669.532138323575	525.067665456289
1246	1246	339.174867592163	137.454750552305	674.182637776951	521.622956242377
1247	1247	346.935588127553	127.034222567326	672.041916611662	520.481051815675
1248	1248	323.923355744661	138.491530894312	679.178761815436	524.205292944778
1249	1249	307.392961672466	114.211855679167	671.482195662205	523.506240564008
1250	1250	325.555218281193	130.628529569206	667.364902151988	523.134782033844
1251	1251	316.595345307396	143.656405351307	673.211498594205	526.848597763371
1252	1252	336.469269997748	129.737139591864	676.504790008391	524.174822531551
1253	1253	334.804981821301	114.933296249657	670.74124611889	527.23338806349
1254	1254	347.737250249931	143.876211758904	675.36821149631	518.765048147565
1255	1255	370.91928104587	141.32063141903	671.606124668574	516.657696269483
1256	1256	348.642282764227	143.758549238964	672.585457142534	521.825558800596
1257	1257	346.001157755894	122.943195387674	673.366159069455	526.803291221554
1258	1258	361.281774635114	137.277990601642	674.872844291364	521.267968919529
1259	1259	331.891252655412	151.255678091927	669.39788902621	526.791897655078
1260	1260	353.891517082029	137.61266111424	666.690064573178	525.290654080408
1261	1261	340.416930150267	115.542928613876	676.814968087457	521.776197720493
1262	1262	352.608161046758	161.291229285685	676.880060541153	521.702257756427
1263	1263	354.004132142778	120.737546046154	670.126497050003	522.060632572447
1264	1264	356.397837414432	142.633062321471	673.904094668006	524.603008640801
1265	1265	332.877489144005	117.028136619596	669.02387771135	527.839251608214
1266	1266	360.226378442059	139.500141390958	678.843069774914	524.468436524265
1267	1267	348.862148059382	139.653995548588	677.531660046461	528.16958223165
1268	1268	361.841223854415	120.227582670002	673.85064880161	525.495191570044
1269	1269	364.394652330814	125.69608067353	672.819900546307	529.091818594864
1270	1270	356.129210141243	126.676994122284	674.079338412358	520.324729300894
1271	1271	394.520062567982	144.486394548494	669.374725680546	525.305581893831
1272	1272	327.131600573274	128.967797962262	676.401956940657	525.109896399059
1273	1273	359.047028964907	162.061611507507	667.510837057234	522.815637876097
1274	1274	365.460651702415	117.262532314702	670.792446410336	529.807699375208
1275	1275	354.335917297902	103.73882158045	672.067386275396	518.106459651164
1276	1276	311.750161638412	108.838812417575	673.636484107538	523.650844268136
1277	1277	331.383093458954	133.460566806199	673.650571224294	522.368189700142
1278	1278	345.346713630348	141.277734365138	673.681543948485	527.51381622065
1279	1279	334.779516472455	117.809468136931	674.036943960811	525.88712643841
1280	1280	374.394058347348	133.329880892068	671.969059934864	521.258983013282
1281	1281	347.538021385759	120.220642241552	668.115052416393	521.741958250956
1282	1282	342.007573660169	141.310669415012	674.853141841892	521.835557134695
1283	1283	337.255731433801	124.458226760668	675.49762668982	525.132913291381
1284	1284	364.651114618929	126.410148943339	671.89860355585	518.510880952998
1285	1285	333.25700849405	120.822888485494	673.361434968189	524.065487364689
1286	1286	349.62713047363	145.204663713981	673.063289274773	521.729302256585
1287	1287	327.439028729517	130.96567313929	669.397607591244	525.165556613409
1288	1288	368.837780183589	124.276207758387	674.028519276812	522.793653011619
1289	1289	364.950502789203	155.082805209386	673.360257234262	523.035249034315
1290	1290	330.512942947325	167.111044808126	666.155506138737	518.230434591087
1291	1291	358.794901788042	130.710983994406	673.274169842147	519.051623869713
1292	1292	321.985226532025	115.328991143886	673.047572408292	522.658164726577
1293	1293	327.920142951671	132.291410924358	671.38610717221	529.847006893032
1294	1294	359.178059778843	124.823926422264	671.146436340246	526.567707127365
1295	1295	336.645337756183	149.432071594104	673.99184538943	524.125960663283
1296	1296	348.765379843726	112.917827741179	671.71838725351	522.360324047533
1297	1297	375.403059456748	126.895655694039	671.428212910668	520.29622468889
1298	1298	324.152474681943	132.218259900442	676.041577159163	525.507703611942
1299	1299	329.533695830247	127.922413527421	672.373333217631	521.33671975835
1300	1300	344.907305070664	111.966965156892	667.466170807398	530.013531546725
1301	1301	344.699027877451	101.066839119081	672.007628625753	521.234792236872
1302	1302	332.060841921774	126.500284112395	671.230133848377	519.706874350047
1303	1303	351.472511000935	156.141292537941	669.809469411806	524.692418922586
1304	1304	322.73943242859	137.889183585295	671.904857680228	529.105803858107
1305	1305	368.234336202108	130.047768779842	665.353672587689	520.575846655712
1306	1306	309.055309596638	124.066290651588	669.010393285691	522.198372076341
1307	1307	355.351611619282	104.095217173572	671.622547004515	522.707741997757
1308	1308	389.483310037849	144.718095647289	670.277098437058	519.562581667914
1309	1309	334.716378692437	132.155129942157	668.752300233374	524.96288990959
1310	1310	319.562771270795	132.514571657383	669.515725276269	527.489837547204
1311	1311	344.239224820991	105.37488372145	670.451851774325	523.770007075758
1312	1312	334.521368228116	141.255199807035	669.528735136112	526.506698849966
1313	1313	350.36865750747	154.171660459832	672.640537943516	526.120469154349
1314	1314	328.88456825179	168.814517482267	673.445060517738	522.775646667731
1315	1315	362.593085317015	160.207692392264	664.95546159878	522.684294215241
1316	1316	345.544855880092	130.902117397254	673.772308615817	516.092910515632
1317	1317	347.208348763373	134.39463139072	669.59260237135	525.07270972361
1318	1318	341.847223862986	116.89541083237	669.863953709155	516.674214312666
1319	1319	329.30420624149	127.970876128544	667.546075088809	521.786405485989
1320	1320	316.792681373441	140.475794109225	671.993032499202	520.987666978506
1321	1321	347.686857158315	175.768390639692	674.962220676465	520.215985238426
1322	1322	308.786862190234	119.301304677335	676.843038122123	519.500032905282
1323	1323	320.904225139117	141.263090292562	673.236559542222	527.497273823956
1324	1324	346.19830226699	160.611322417145	667.81815696592	525.834783841379
1325	1325	332.14644563171	117.271202680854	673.479217654245	526.943409317927
1326	1326	363.061061245752	132.417942554698	667.546132608729	517.571751480896
1327	1327	335.755801848653	147.80993716875	673.16338512504	522.950225929832
1328	1328	360.625548899599	126.627764568189	671.468572082641	521.979188472986
1329	1329	330.64860680662	124.738857557876	672.289380725593	525.261465982927
1330	1330	329.521404790326	132.991932495728	678.457568131482	529.622843453414
1331	1331	348.990033043529	125.804937472962	673.427095049189	521.84625960803
1332	1332	335.464616698463	143.399014189777	671.447346933248	518.209213407239
1333	1333	347.90702254433	146.33599526809	673.25712298921	524.002965759859
1334	1334	359.995357250617	127.079017034898	671.326055081459	519.460789412393
1335	1335	359.754789114238	106.750554724165	670.79406437721	520.038430834481
1336	1336	341.758100843823	144.353871322179	674.8076415583	518.451339877259
1337	1337	340.533814979469	130.315492834651	668.794409736956	522.769680054813
1338	1338	357.447188910774	117.275256599978	670.165797687952	523.074133888332
1339	1339	325.651582697902	152.394620783182	673.975488799679	529.133246202123
1340	1340	332.084322081393	130.245633346152	672.834079723916	520.079884733933
1341	1341	348.370022908591	136.359564207521	675.541170714093	520.129599969376
1342	1342	343.62088549786	139.560093098899	667.67070043058	517.971641205355
1343	1343	367.596334155502	156.070625402877	673.340430890284	527.38587210232
1344	1344	329.521065349118	152.65290545502	668.769993896278	526.323996249071
1345	1345	317.601183176713	95.0551552337423	670.409667703736	523.255467784594
1346	1346	340.350126608131	141.79510677092	674.409511136198	520.867832360707
1347	1347	327.749506286749	155.345331430947	674.030746537625	524.422709099114
1348	1348	294.243507619609	145.362547876644	669.411581042245	521.871760594231
1349	1349	325.777048779208	126.359659164492	672.577602207156	523.570264136404
1350	1350	346.350146380604	135.814983428266	673.682249467661	528.812949782561
1351	1351	354.400399868735	143.947890034632	676.744915935751	523.432572229571
1352	1352	352.873214069964	120.177455513166	670.344581259853	525.563023720834
1353	1353	331.841020359617	113.702615983669	677.332654941457	524.697808132053
1354	1354	350.914190295542	110.153284146881	671.072258257859	525.283041771074
1355	1355	310.864909770656	131.200739186043	672.23808846889	524.066651957487
1356	1356	346.031075998494	137.80489023279	667.196840473449	523.632931324881
1357	1357	304.832970737118	108.621130223918	671.050437680477	525.298416063373
1358	1358	323.212681212355	100.818153665867	671.751180514446	527.80084642073
1359	1359	334.200747097537	153.456814234655	670.572657694358	521.278413718566
1360	1360	381.908848182905	139.762783780899	675.790144099377	518.35925463317
1361	1361	343.604135831626	127.132640934137	669.563718956353	522.118404105576
1362	1362	354.999044221188	169.761234562566	676.226432979743	526.31627780737
1363	1363	352.395193961635	129.154231906296	673.675034055868	519.113782529025
1364	1364	339.983001449108	151.959152365601	668.233239498973	521.106084950236
1365	1365	312.182308426752	116.083548973849	668.021850474428	525.730685786717
1366	1366	353.895128734049	156.845869119358	671.792208659955	524.776246965284
1367	1367	321.174701134891	137.515876349863	671.034381431791	524.180090092523
1368	1368	346.395444158082	136.761894283443	670.055747514438	521.672983528176
1369	1369	365.080655889079	149.777908405057	673.142416151569	520.760563825846
1370	1370	354.302365386252	139.343524333046	672.234089438655	530.779768734337
1371	1371	322.859181599264	112.670588037975	674.036040731114	525.348081235749
1372	1372	343.658843991339	149.182271800145	671.930425131843	524.205058615405
1373	1373	338.028065813472	148.006198132046	667.014666996563	522.400638623074
1374	1374	321.612774754186	134.671136100103	674.895968139047	525.477263258467
1375	1375	340.527923255117	115.3799896405	669.651218884766	522.009333882713
1376	1376	343.683955845965	123.153367597929	670.369176143542	520.591076401855
1377	1377	313.689937054871	153.68068765269	670.769571347171	520.348717554399
1378	1378	344.462022243634	136.238751647753	668.092875019211	524.15700321964
1379	1379	351.807715507521	124.400738065233	672.016476945312	526.187599563318
1380	1380	346.114436090483	126.161675623169	669.498500394498	521.243794231893
1381	1381	320.409857182655	110.927319882603	671.051611844686	522.627319567923
1382	1382	334.033678714337	135.740548343714	682.231727450759	521.470652614697
1383	1383	349.95265624426	149.928425704372	669.402540606453	520.871746429082
1384	1384	326.734403645337	136.348073662314	672.2385132729	529.668765008277
1385	1385	346.509271356752	116.991670192474	674.894533054272	519.792486322107
1386	1386	347.79859488574	143.727737087867	671.910709613188	522.087449802013
1387	1387	323.108237195288	132.490068678396	673.457587365282	515.787507889878
1388	1388	328.68449546153	146.429765573089	668.958451715655	526.548196361387
1389	1389	337.156299827479	122.643639070986	670.732573552598	527.549236617713
1390	1390	337.522612990364	148.51037800732	671.756280844923	519.57843631196
1391	1391	342.321274531536	124.927185351363	675.717806103895	517.374540841827
1392	1392	353.661149056576	136.513384913995	680.263644627006	523.356054950236
1393	1393	364.667160249975	149.294697724263	673.392231039653	526.361495751033
1394	1394	330.634211877315	119.491092010185	667.938094720039	518.987399480201
1395	1395	310.488806263147	123.585540827882	668.886966363474	527.793529549762
1396	1396	334.951699835271	159.526681694332	673.238718375119	521.395678437037
1397	1397	288.479410053899	111.950927429046	673.427319682565	519.492219264992
1398	1398	353.993141649066	152.17082191566	673.295855673189	525.761985307394
1399	1399	364.924474649768	103.959003134524	672.418000224788	524.782080926541
1400	1400	380.03147861077	116.21905882511	672.937011661175	525.85766042735
1401	1401	365.464692565943	119.078769026057	668.410789469101	523.243711035854
1402	1402	326.835473980031	107.32199289183	669.533695632779	526.899701052169
1403	1403	344.436360692646	112.006307588993	673.057829191104	528.81476271726
1404	1404	350.957449802444	125.898695320733	674.434144606758	525.722881559861
1405	1405	402.454638529013	138.292865718802	675.496630287872	525.844053717883
1406	1406	360.420408184216	147.288906461534	671.337202639058	513.044430937868
1407	1407	325.257020126673	139.93308079173	669.510000788276	530.904133301772
1408	1408	339.896453395434	94.0776158329902	673.631071900496	526.93607442404
1409	1409	334.449812608461	138.094231888032	674.007046300861	525.467764541555
1410	1410	340.248259602615	141.112119925341	674.127704380974	522.454929401567
1411	1411	341.553102815935	97.811908482063	669.56727489276	526.900135881135
1412	1412	343.349869801212	147.426785197081	668.190904088327	523.948062117739
1413	1413	337.749735327308	119.125360573515	673.853420486207	524.587125105317
1414	1414	341.512547682461	127.032293944563	676.583176165298	516.266585884714
1415	1415	349.667826433274	135.533581804085	668.639684100916	530.328088897752
1416	1416	379.200407421409	120.531866989735	668.222171275713	520.376558955657
1417	1417	328.470018683297	128.496158622619	675.975677947198	526.129760783592
1418	1418	336.490989123577	149.33453259772	671.899207247181	525.865001458782
1419	1419	358.204235214026	128.035488523137	672.220236867494	526.851381645264
1420	1420	343.646075607795	151.024089152527	672.381127854891	524.758682924765
1421	1421	352.329837351382	141.066540227296	673.746226391926	521.968393562242
1422	1422	357.311872843056	141.815278806987	670.664057211933	516.222040928702
1423	1423	326.195397892666	120.683670421169	674.303873612384	522.244524831204
1424	1424	336.083422417075	158.326049584734	670.185625155035	526.729559610617
1425	1425	370.100446305586	133.502986595695	669.911363287614	521.416154948205
1426	1426	337.665303729892	128.911940541853	669.011341394031	521.849964104559
1427	1427	349.867871733955	137.451053721992	672.818607409054	524.747189164088
1428	1428	354.426853325139	154.882740697744	668.51732677357	520.776350996059
1429	1429	339.026546593843	119.344693931156	664.535016801716	517.808136888683
1430	1430	319.877551708184	155.805277606986	672.80641694172	522.304307662219
1431	1431	330.080362200389	136.160753739474	675.440877089906	530.628246487854
1432	1432	341.128240655219	107.824987566721	675.421460268787	525.340545051388
1433	1433	362.994355181554	169.182845573513	667.348644857585	527.151172356682
1434	1434	322.488701732996	143.21062522737	667.170180186476	522.400464286303
1435	1435	333.976165449346	121.443961782077	672.007480997163	520.197960991105
1436	1436	358.355657471648	111.545865994371	671.333024061591	523.332929034683
1437	1437	339.297959709972	133.912612459857	672.442290438272	520.87070207983
1438	1438	339.596382404489	146.041091605356	671.442493544822	525.047672983006
1439	1439	317.532050938733	143.247776267528	667.138596109641	524.981012726621
1440	1440	332.346862591872	115.235380923129	668.383920629856	524.894836030768
1441	1441	352.829892858312	151.571224913758	669.993042132739	526.599771317154
1442	1442	376.292805453068	123.709740621431	668.867509337085	521.838825039728
1443	1443	356.898721763068	134.329779893144	667.142156632158	526.067206404284
1444	1444	330.567664452389	131.38898097346	671.654298498887	521.74155137175
1445	1445	319.795495216064	118.360913771083	672.326522804951	518.616780637826
1446	1446	352.749862955223	119.709451652238	673.756330676412	524.486608315588
1447	1447	380.907467957037	147.69191369924	672.959569297029	522.728864486684
1448	1448	357.334740638186	149.749481719334	675.422801791912	519.408326030237
1449	1449	357.781910840598	131.664026840791	668.815143020195	523.702923251513
1450	1450	323.620239035032	147.862590315441	673.039567951758	527.503166178728
1451	1451	349.179299826532	118.86860054267	668.769328221465	525.433184008027
1452	1452	359.453946586087	145.547379405505	667.285140853314	522.212789108789
1453	1453	388.216228609251	141.431647112379	673.657331585	519.047248203163
1454	1454	328.838024751132	123.45344243186	676.428578148322	522.899372173231
1455	1455	362.0233795797	123.221995203567	670.271178879364	521.774746262274
1456	1456	337.116495209185	123.512921161119	674.775511489777	520.65310969758
1457	1457	328.912311979238	149.422686286681	673.589991303224	524.331253016259
1458	1458	361.068977163576	122.34780904833	671.5916171656	519.298097849715
1459	1459	362.870634554384	130.177719972192	677.406764279172	516.891463684
1460	1460	331.33623633789	145.651558857928	671.790865011761	521.080734455736
1461	1461	373.275549917928	104.11150671798	672.690246693991	525.185186493845
1462	1462	356.266527753997	152.635701064335	672.207551668234	519.139783360538
1463	1463	360.719599101803	142.601888863081	666.725086139873	522.052899928405
1464	1464	325.167789423939	106.956253571162	675.779115418294	524.017900073489
1465	1465	338.101169795829	138.578409991031	674.000611979313	522.46377168668
1466	1466	341.391853757915	139.163683282865	672.67307270554	523.416855291453
1467	1467	318.461420301672	96.9615489485263	666.454449626938	524.437849012133
1468	1468	370.491169291852	163.245488734653	676.199070215118	527.354459398297
1469	1469	338.522958187873	129.723771436092	670.831767851379	523.172420090408
1470	1470	343.113182795081	133.9461503583	673.743982619985	526.399744778125
1471	1471	378.866874416553	111.506270149536	668.905382025364	521.05833832848
1472	1472	335.044320699248	115.751280585897	670.922189072707	523.857157797977
1473	1473	311.216337620083	159.839924138969	668.603795718908	529.669427176725
1474	1474	298.019589914197	125.000883630588	673.382283219613	525.256485548533
1475	1475	337.557853655404	113.280168653349	672.213975643356	523.371026943805
1476	1476	331.451314095407	125.486276917616	670.921345263421	522.770136140544
1477	1477	339.884990245432	115.65749914985	673.633112654485	526.107212141021
1478	1478	338.319487592097	135.548951239834	667.94123693288	527.079368592853
1479	1479	337.891546560137	123.603247591261	670.287529607113	521.87297984827
1480	1480	337.58153578671	147.430209993535	671.784139618505	523.14896408683
1481	1481	357.302086806135	123.699703175188	674.501998667088	525.153955210815
1482	1482	384.620262119284	128.414392426326	670.859671252503	516.805998150576
1483	1483	343.559401485059	118.875191793743	672.489433063326	524.863745739168
1484	1484	343.839836153548	132.100645269541	671.380233257729	526.462048555435
1485	1485	383.938988987474	150.625468999997	673.751624197618	522.099287598267
1486	1486	350.888998520206	137.240590789454	670.313171369001	523.403566057259
1487	1487	338.330669358524	91.5070691801027	671.840622359618	525.150618324403
1488	1488	349.112412118234	132.149659546513	674.492372663513	520.795160106667
1489	1489	342.96477495755	113.17925219965	670.741778413282	522.963836010536
1490	1490	363.664609322785	138.730106538482	672.156127835961	527.668246010692
1491	1491	340.779693891221	138.88955936848	676.349742479247	524.136396058722
1492	1492	346.534590465792	115.787565018069	670.471430292175	522.77330457853
1493	1493	351.256407611845	109.693255973335	673.974931405748	520.307517345689
1494	1494	354.215614883275	153.943470909988	670.944248509926	515.994219375966
1495	1495	347.57203798753	106.551098827239	673.896313547447	520.866581484294
1496	1496	354.911073470581	129.136822781227	670.994471826786	528.907151300352
1497	1497	389.476084031788	114.184503177362	673.529150485733	523.943529963312
1498	1498	334.117954323019	138.70280437526	678.320606195114	524.117463368044
1499	1499	330.372852347286	158.476775157018	672.737871270121	527.716128931501
1500	1500	330.20287109673	148.803209079586	674.09154879168	524.723701948311
1501	1501	352.639267776879	163.588010366535	674.777537530574	525.611875511469
1502	1502	336.873170374813	159.598939254956	670.074811035187	523.024092747285
1503	1503	341.700093214295	137.451159060361	676.704335066332	524.561966620623
1504	1504	337.823081701783	143.150899253243	678.101501137485	519.925051050065
1505	1505	371.153783721718	132.743484523469	669.92991231877	524.47552127816
1506	1506	352.494922727013	138.485720940417	669.495459302946	523.972327241541
1507	1507	332.835931086581	137.638056268065	673.764909658865	520.297039193256
1508	1508	384.527595336831	149.27039079267	674.420634667883	522.416418081785
1509	1509	372.924633789108	142.075926363405	674.472372462344	522.106229407458
1510	1510	363.418875828587	165.232627129009	674.811980044496	521.223126748939
1511	1511	341.060488360107	107.145395208919	674.500643158851	526.234264136189
1512	1512	309.303217746132	130.126091258687	667.525536829805	526.12664135055
1513	1513	343.447560401605	155.232511808219	669.232101961138	516.866043330382
1514	1514	337.305899125767	136.694282715102	669.749712458547	523.760347623127
1515	1515	356.944221258879	149.350303618943	674.574422836677	529.822935184043
1516	1516	356.970775205169	139.006656186886	671.817917825729	517.759862566409
1517	1517	351.451867769947	124.682013280679	673.559479587542	521.264704381923
1518	1518	340.260540396018	119.091384233236	677.040804388415	528.341976898933
1519	1519	328.679864424351	113.147734579534	670.382424355577	519.58147873973
1520	1520	338.787842267228	125.454480098572	669.704366204713	521.649560766795
1521	1521	345.147733560902	107.47868694809	671.86123920155	524.645435549454
1522	1522	347.890799746922	136.337687549353	670.840562914482	515.745836608997
1523	1523	349.959030748203	143.129749697952	673.894964736225	524.108704334295
1524	1524	340.724551768124	108.717708619767	665.021748416864	526.130895617474
1525	1525	337.617924200843	131.86033008582	676.159503939733	525.664885357391
1526	1526	345.682301619365	150.151035231463	671.664042288987	524.574315128968
1527	1527	342.129739355735	137.644935733872	664.919953681669	523.56013503235
1528	1528	355.273948652579	147.279867726053	674.547941884174	524.996116599763
1529	1529	356.960429688572	119.621330424991	671.250446893716	522.263154885418
1530	1530	355.020753579536	150.623407247816	669.752157159115	524.355580548422
1531	1531	330.740321842146	133.695371145142	675.974312281633	521.233364249056
1532	1532	346.914620049605	119.21870095765	669.632844083668	522.050930858514
1533	1533	343.986211500689	161.299145583897	672.464312281977	521.498130575862
1534	1534	353.224698945439	124.347651458694	677.301306133287	521.869396593787
1535	1535	364.806551963465	126.342397850584	671.131497433369	526.412198066506
1536	1536	374.910458937507	117.889618091824	668.67700982697	525.55305193516
1537	1537	321.845423529114	99.7033816386768	674.660685017879	518.891545528088
1538	1538	329.075033393312	108.954203607368	672.836937951418	525.72916319707
1539	1539	345.991201906103	141.882794091154	676.286932880427	517.763697424642
1540	1540	334.434166597069	113.783266013139	672.594164947241	523.340196383676
1541	1541	359.295454097001	148.497000777306	670.793830483238	524.48196070478
1542	1542	351.063447368522	153.72157674824	669.242957893344	522.184391287786
1543	1543	343.071440895194	123.846527434706	667.11025166523	521.389202113268
1544	1544	342.153452703156	101.937871912352	670.761558958989	519.949964930356
1545	1545	329.816719712816	156.344723867335	672.128467665512	522.367521035089
1546	1546	357.802271698512	130.916663347949	675.366752216372	520.948543168918
1547	1547	329.138447545783	109.329289288995	672.610100472786	530.557774927888
1548	1548	326.451237819143	137.195707852022	670.631771912259	523.464105219659
1549	1549	309.348863675118	143.489297528327	672.868654539777	526.18201028732
1550	1550	326.959710790331	113.428708742004	672.763980556614	519.58515240057
1551	1551	366.956246022146	153.014570257531	671.791243715683	523.66708887835
1552	1552	327.506610143311	121.743772939685	676.149396924008	524.075817189527
1553	1553	365.943419686004	158.342567554594	675.341289480665	521.38535279048
1554	1554	368.793889152408	120.53636351844	670.785677388058	521.669117886059
1555	1555	358.731989128062	109.411722850428	668.346649959695	520.412381440445
1556	1556	350.601961605987	132.748003947375	675.616120221847	521.281389099967
1557	1557	347.18087294269	137.128639603177	670.620907547904	521.939792643823
1558	1558	342.856292135929	124.784564490672	670.872201316874	525.706324607996
1559	1559	370.224518045168	163.389031134643	673.328166056284	521.266035358895
1560	1560	329.297988218521	132.180216119134	664.62087791926	519.296561036167
1561	1561	327.916258521007	135.010226165737	665.951805695196	523.231747093235
1562	1562	328.487091321039	137.00553870254	674.727719788198	519.529396594492
1563	1563	315.471125681942	137.42373517866	675.158793569975	523.509124106604
1564	1564	357.106909752218	128.979334496644	673.137896526912	526.757912063528
1565	1565	337.33004185442	108.097214239606	674.870161008042	525.557195307368
1566	1566	319.238137162788	126.460780891603	671.393351234466	532.03522813737
1567	1567	330.686279180107	147.198766381821	669.754911268414	522.661039037592
1568	1568	360.428997035773	96.4839539770353	672.508322062682	521.97227540021
1569	1569	357.371638749436	144.471151566136	666.6597985627	525.771537238805
1570	1570	368.020495022853	145.684998718309	672.290337215122	523.833203245907
1571	1571	359.948515793253	120.376916285042	674.569309138101	524.234491649218
1572	1572	333.773201796102	166.721843409079	662.056434518383	520.440514152544
1573	1573	355.902407777719	118.250711849613	670.14264850117	519.544965019681
1574	1574	374.917096553557	140.538644077656	670.926410489711	523.494606793514
1575	1575	324.167777102233	121.973722190773	673.840835934932	520.288218262155
1576	1576	340.373342794715	151.962227310427	670.111931693105	523.009930843399
1577	1577	296.989997598094	144.445746411026	672.951118276881	522.553657181667
1578	1578	343.570538720011	130.261314783733	676.002554292053	518.570864943082
1579	1579	352.74637952605	124.071875893336	670.075318405886	523.967582546009
1580	1580	361.131915790116	159.954269173894	671.380875478933	522.344897268784
1581	1581	345.266319611917	139.994722324293	668.745276848296	530.445838763496
1582	1582	352.712587653246	106.910347350231	674.041803828009	533.753824116591
1583	1583	337.278888694576	125.471240869972	670.830613521095	516.55723762743
1584	1584	342.961687700988	127.03886933347	674.348482649893	523.145351603299
1585	1585	360.44085693403	126.950220440442	675.998159322514	519.21243488878
1586	1586	319.68295347188	101.819553601266	673.043676507803	517.122664845649
1587	1587	339.735739680093	122.397992319858	670.85660781421	520.734880009255
1588	1588	342.881796029553	109.996744467153	667.991289660814	523.5876113445
1589	1589	351.224037579648	163.18078793842	674.130740061889	522.247019265795
1590	1590	342.532020815835	118.448542943683	671.768518907002	520.507094505724
1591	1591	347.382551261671	112.967931383644	669.545510803754	526.853947133978
1592	1592	352.491949248723	124.312173862762	665.985911297012	521.860089794829
1593	1593	356.686383650497	124.295235298468	673.821592633103	519.556246777956
1594	1594	332.533949980886	107.561216177261	669.257571052904	529.618381696563
1595	1595	354.997454023335	138.266601222118	667.442670248682	522.359719765898
1596	1596	327.167420005564	137.85249502437	674.121796171613	522.868193671917
1597	1597	318.355828763552	108.893784451606	670.468860534322	526.721656691172
1598	1598	363.088240607417	155.540742438212	672.360561575128	518.959298500002
1599	1599	346.758513803391	126.440048394095	667.780928058939	522.226019676441
1600	1600	312.115084224096	149.475702123624	672.025129232047	520.610894705453
1601	1601	333.692079016728	125.977089849496	667.472372944474	524.797544873736
1602	1602	313.448686098544	137.459330325396	673.156216878615	523.155810794889
1603	1603	353.183085460183	125.072452226386	669.816970877142	521.391030207111
1604	1604	333.387370116472	114.051119691414	671.207745877693	522.523350045895
1605	1605	337.5835932812	122.886521963705	665.019062253948	518.980826726288
1606	1606	345.585426959258	146.751298365576	669.402195235278	523.453733964013
1607	1607	342.567428013959	121.377997940177	670.875666511315	520.133663792325
1608	1608	323.706203820084	142.887349952328	673.497860388863	520.084832215075
1609	1609	344.329439427713	152.033521736847	668.684532083305	519.395583559136
1610	1610	326.785737306163	151.250154491639	670.193093299686	522.783252491343
1611	1611	354.350159751239	112.952073843079	667.615227984421	520.912799102905
1612	1612	355.321290823778	136.431404250477	674.417766744382	523.614483769531
1613	1613	359.365457506843	134.60921242151	669.189420846064	520.743273361713
1614	1614	385.183030538942	120.645601079037	667.868356529885	523.633877324665
1615	1615	358.515283452794	155.945210067665	673.15288296344	520.24487560876
1616	1616	310.244062378603	98.2057377138931	674.826696681921	526.887435014983
1617	1617	336.468464714466	159.187206892621	667.070547797331	523.487008672366
1618	1618	332.835822627918	149.649475480172	678.180067820063	524.453251828189
1619	1619	303.76588726452	138.365365782806	676.033279088183	526.599980158154
1620	1620	343.268593374494	152.976485224132	671.794576323938	524.336364565025
1621	1621	317.523219391802	108.048706716436	670.501282678736	524.89900089223
1622	1622	354.247505194516	120.299702308608	671.121381535378	519.284894851165
1623	1623	355.030583662542	112.377220269483	672.419633454889	523.148298047148
1624	1624	368.585882737392	147.044941255309	670.157115673102	522.928608314138
1625	1625	336.220647001405	132.615981404571	671.704767059712	519.385540637488
1626	1626	355.15106708434	154.575855420648	672.533684978442	525.360824380298
1627	1627	334.75027981373	110.089883564276	673.252164582867	529.323074772719
1628	1628	324.231751984862	146.803418246483	671.320369740098	523.232522628551
1629	1629	332.468234416245	116.973246993833	673.366282127438	520.06035986521
1630	1630	323.668989727393	126.495947417294	664.756407731766	525.089282564065
1631	1631	347.431922484017	113.104620772493	674.830361249564	523.833377062728
1632	1632	346.714209756931	70.7948639263962	674.303328576274	525.284583591323
1633	1633	354.510727771508	131.329822311583	673.952202236352	525.062381614797
1634	1634	353.848346982478	138.406718083412	676.813678272187	520.509053685193
1635	1635	348.161037672577	136.930944308333	669.893862478534	527.259753393115
1636	1636	353.327719308837	136.467637163689	672.294746900046	518.320444517078
1637	1637	359.951357594877	140.044137945871	667.880078313661	522.490325331192
1638	1638	325.920475650448	135.52296126113	670.187392088177	524.758439678247
1639	1639	324.287175149217	130.935728784894	674.136638088235	525.334453144383
1640	1640	329.28803233897	136.535683202802	664.730309670008	525.320112727951
1641	1641	306.256927208738	139.321056161229	675.447687486097	516.365189815534
1642	1642	370.291802739478	113.222915674199	669.966429265327	524.827621282744
1643	1643	354.906270874933	125.805603861512	676.108746524124	518.959624182421
1644	1644	344.979913273046	114.109543995032	673.625958715573	519.502121626666
1645	1645	347.600832266925	110.031394549517	671.423407963834	525.294978791871
1646	1646	316.2141888448	117.414456312744	672.878048907715	524.849552296542
1647	1647	366.366455297518	144.230528661401	673.031544096607	521.583913622456
1648	1648	348.292026922568	142.781740644228	671.313452897802	528.780912136293
1649	1649	357.776114038739	128.205972804694	672.288180578675	526.426503377256
1650	1650	351.718198598273	138.862663303148	670.332671414426	520.019526604483
1651	1651	365.879630499756	149.142003968696	674.926323057181	520.427382653792
1652	1652	318.190101471214	130.688255025335	671.206964746298	518.534320860392
1653	1653	341.558569963631	129.864159448239	668.943774128152	520.167804554236
1654	1654	341.599667337637	162.700383837554	677.055429236348	517.789088264048
1655	1655	341.122456692797	159.285796474981	664.84590093422	523.518161965412
1656	1656	338.134952741232	122.82083578796	674.160245281643	519.548973046878
1657	1657	335.99343830395	139.544016590046	672.383895969379	526.022088202467
1658	1658	343.461050829593	130.174548130659	673.168614873677	521.700952011079
1659	1659	342.403140544252	128.163242875943	667.437164936007	518.616920053948
1660	1660	374.630743707169	148.507606142279	668.826363311509	519.693213272181
1661	1661	310.374577845822	116.557714982159	678.319244608512	527.881735883177
1662	1662	343.883446193289	123.615965081868	673.441606838664	526.594845803963
1663	1663	332.349491719656	116.32897030533	673.959694464444	520.225636535342
1664	1664	361.30673260214	136.353389677621	666.503992318706	525.344854248493
1665	1665	353.714566760125	138.735927536049	671.701624104042	519.205869673316
1666	1666	341.727493164813	140.595652248714	668.589545513438	525.237374855935
1667	1667	329.588345491164	123.780213331755	674.361472778598	523.967665894372
1668	1668	356.083833220459	151.689101801046	674.682067447479	520.305275525238
1669	1669	339.183438389952	145.600619447536	672.860664858727	521.086491161463
1670	1670	298.845974168699	99.8816805581458	675.431347519281	525.238926624327
1671	1671	332.782676838133	116.620943615118	675.055395472241	522.740978952559
1672	1672	355.181660444945	141.395824469633	673.366792208568	526.355825527339
1673	1673	329.083421371034	102.957126020491	677.671964558164	522.408421402057
1674	1674	289.545184309606	114.167159317151	674.250776379859	514.983749493744
1675	1675	341.500030992113	145.890218739365	673.208311936773	526.951987001815
1676	1676	362.185250759657	119.667965486474	673.528552259077	522.168721053565
1677	1677	350.236305956164	115.933033007407	673.842593718726	523.24075984409
1678	1678	326.625208806117	134.315334691267	672.147458022778	522.11601147326
1679	1679	353.069298082499	122.646624190076	671.014459510307	525.895742786942
1680	1680	344.694639351034	157.736463543998	671.770134893241	520.662383194241
1681	1681	341.682935753421	106.826786678214	669.932725001223	526.402897494499
1682	1682	348.076567858823	123.979190872233	674.022474927085	524.366345042441
1683	1683	366.897889548155	136.610475728452	669.880918099138	528.497437912108
1684	1684	349.597361512297	120.142722483096	675.568168967352	520.744319487798
1685	1685	335.580465360415	127.185743338242	677.07372444786	525.962342932225
1686	1686	337.3541438892	119.927177201859	670.127592943046	525.068261890743
1687	1687	354.764124376192	109.275081232146	669.51578011216	521.788383951088
1688	1688	329.348250962224	128.520797087899	672.528406263672	524.825521222101
1689	1689	360.354443975573	159.010003011248	672.337354260685	525.797813631216
1690	1690	324.102067496206	137.552060423403	675.796043411851	516.462357518021
1691	1691	329.711965606234	131.425728004237	674.061839049605	527.554589736352
1692	1692	336.578895604842	154.187072357787	672.883968617649	520.089695590368
1693	1693	368.75285461152	117.983659742218	663.33643023672	525.173536297758
1694	1694	332.11112503164	125.506692761318	672.174096726361	530.247579133728
1695	1695	349.379347078692	130.462115787136	672.603109021226	527.285096208179
1696	1696	371.066071681392	105.422724627125	671.309807962355	520.295723829346
1697	1697	355.290978728629	118.954915460077	673.234937377349	521.304029936656
1698	1698	309.151271183032	143.608863195724	669.35529367786	523.111462049265
1699	1699	321.892345989442	131.183688259328	671.905481580569	522.667795701683
1700	1700	330.625563817822	148.954281825743	671.44952315526	524.13426103252
1701	1701	344.395873203866	89.8770188898077	669.303992291103	525.257649167647
1702	1702	355.092607392526	129.116949829299	666.214825842535	527.547395144737
1703	1703	355.315041825074	136.46872829778	674.265571670262	523.52476095824
1704	1704	327.808988644136	129.903048051174	671.740182886359	521.791167528909
1705	1705	342.634864292947	129.392818645546	674.212653421517	520.235175034966
1706	1706	350.098793699394	152.278881766049	673.705285187582	522.242477893951
1707	1707	336.587041857161	124.278780755705	669.470755188397	525.591646950578
1708	1708	334.054171982593	126.254145854659	674.919572504999	522.075403706705
1709	1709	340.741655453984	154.881330908186	674.427834752126	524.697660624827
1710	1710	351.163456332803	123.450380174693	669.99967179023	524.71924735946
1711	1711	298.544164615221	127.268077795947	670.325215205563	527.878600303847
1712	1712	325.524437065517	136.442569515943	668.469251369301	515.939951286938
1713	1713	328.811084362678	135.642687503467	671.492652998161	518.37939384733
1714	1714	328.124003514015	124.877411503734	675.821872361474	523.604993396765
1715	1715	334.522506451803	94.025992954415	669.46023734446	527.77124528661
1716	1716	331.186498799407	118.135724263876	675.515766009223	519.891865871861
1717	1717	359.192525189783	106.65593317597	672.674575844803	516.4159389841
1718	1718	349.936117738849	136.113103679295	669.10693390026	522.132586450685
1719	1719	353.104441238121	140.984200532595	669.449905978651	523.126175548926
1720	1720	328.268227440875	123.52669852959	675.230222058815	523.354211516388
1721	1721	338.89637002941	124.869987869815	672.829411962325	524.578744812078
1722	1722	319.558939945365	160.130052484773	672.283478121237	525.993239190649
1723	1723	327.331314745717	137.064999977645	668.719086056837	524.196595914364
1724	1724	313.741780211728	107.46354507657	673.076205334547	525.580640968328
1725	1725	319.219140562589	145.599754988282	670.996538836148	515.696533110907
1726	1726	367.422386939277	149.463568970211	668.934820737346	517.331734146972
1727	1727	376.448146425011	133.580077382298	674.103385378451	518.918527611484
1728	1728	353.841424334212	117.176678991426	670.625194827435	522.265865957437
1729	1729	347.73958314082	143.930866367273	670.761434824362	518.909491012112
1730	1730	330.252678564707	141.716728539136	677.172660247732	521.998000602919
1731	1731	354.225960787258	132.755719698262	670.114913586718	524.525411446533
1732	1732	367.667412398807	136.13372603265	673.811235883953	520.217303608986
1733	1733	379.424159385916	160.312122585183	668.918452682632	520.930989445861
1734	1734	339.900497663391	120.400552157804	673.163694297278	523.691205074331
1735	1735	349.165772080746	145.188074058697	674.811644954423	520.402844980746
1736	1736	364.059215317372	124.835570262757	676.207269419161	524.715142332334
1737	1737	334.969909538176	153.976135221986	673.233565055034	525.029671966988
1738	1738	378.562238834314	92.8350065941797	668.460317705098	520.927322959161
1739	1739	340.609720242472	126.072098599381	676.356800594245	523.482293130573
1740	1740	366.931504635623	153.093577242063	671.420620660579	526.273458694164
1741	1741	323.147069646085	129.012720751136	674.897286274905	519.48641743821
1742	1742	355.108269429106	123.020986553581	669.109474162242	521.309807483493
1743	1743	351.54228701105	115.399205469584	672.006428422846	517.052352368997
1744	1744	330.455022852144	142.012031663438	669.963986099488	520.858047340093
1745	1745	336.038114927281	137.561596593432	675.620906776797	520.488409050612
1746	1746	346.684285670675	123.022022806803	672.241197583848	525.370637853432
1747	1747	351.168254499876	138.745300511575	675.059673095695	523.226603377808
1748	1748	350.672308547729	130.908334661181	673.804689234566	519.612701180583
1749	1749	370.227029738354	124.352146703045	670.719403193876	526.973164178368
1750	1750	333.177709557467	113.463967192133	665.202516773232	525.333399443343
1751	1751	343.41582711902	130.139518029169	673.921022227018	531.355259734455
1752	1752	342.946622765045	114.68961171564	678.559466173385	528.364190272399
1753	1753	322.485296360416	139.388634737097	671.824111613138	521.852087497776
1754	1754	345.355471295701	136.332060819401	672.766091192937	519.416017520637
1755	1755	314.466745509027	135.149789963631	671.398274927079	526.448967232841
1756	1756	325.657798049241	112.222316111463	671.190168310508	521.551191862138
1757	1757	331.631259582698	128.141900209058	671.086423064722	522.686909009999
1758	1758	383.41883830783	125.631366648457	674.779047379377	527.404743091769
1759	1759	350.573711063125	113.580329983135	672.362588835574	523.653509533579
1760	1760	341.272830946435	142.853014156709	668.534066719615	522.676427015008
1761	1761	330.752905662158	151.46794153768	675.658882544383	520.346597507401
1762	1762	348.445591369455	123.185362738736	663.110833685463	527.839604244203
1763	1763	334.33804548808	139.737643887501	675.210348066258	524.945659467327
1764	1764	361.338439072782	117.853672189779	676.16106203577	525.833874624336
1765	1765	381.624903969034	127.226288634721	672.921765627225	523.589886148698
1766	1766	316.826190938708	130.70467998894	674.364229657395	518.856230947219
1767	1767	329.316087758228	125.676313709295	672.871674877392	518.133587422521
1768	1768	345.390850370542	119.635501924663	670.827625453933	518.60940765121
1769	1769	335.30000018895	154.871608156526	666.292902613312	524.37572229382
1770	1770	317.475770771104	140.545360505552	669.092925150566	524.565718037792
1771	1771	338.487440715082	109.076921672996	670.223494289734	520.900969775199
1772	1772	351.07937294111	158.481736380909	672.235689114068	520.281513510743
1773	1773	361.371816146708	128.643349964525	672.898089896448	524.567125162133
1774	1774	332.07169853577	148.69308339661	673.809837529292	520.574375355381
1775	1775	291.045335784048	108.461652398507	672.256989280393	516.142166029831
1776	1776	341.033260640827	142.251236312138	670.232696792103	526.854381066892
1777	1777	333.82671248876	111.569152278009	671.989534577777	523.091467980269
1778	1778	326.530092117293	130.129110708566	675.659770639582	524.55590099887
1779	1779	361.760847488947	156.711227952382	671.217452873637	523.543948963449
1780	1780	349.794338517857	117.796031363409	672.521266907621	522.949784258906
1781	1781	345.689587779518	128.39007652551	673.271640128421	523.846211823944
1782	1782	345.927734211924	138.88696042636	679.978260999878	527.646599781869
1783	1783	326.138203980088	141.714218309661	673.360622516128	523.23920414957
1784	1784	326.371957959386	152.231433555003	670.108019573576	524.41560719857
1785	1785	325.994359586013	143.842941786777	670.214621035901	519.940359178653
1786	1786	351.708792035866	127.066992672743	674.980424126568	519.847153561891
1787	1787	346.761796846437	131.115748513457	674.264105658876	524.080269038823
1788	1788	318.343667763145	135.682886883451	673.094905954692	524.510632418392
1789	1789	322.989315552033	117.626416009217	675.027400581887	525.102438750761
1790	1790	356.443133544333	104.612283652138	663.632804759497	527.228375553341
1791	1791	354.95528841901	105.395196377306	673.050690831005	521.713977804645
1792	1792	362.377796460964	116.722971810729	670.198380379212	519.73606462876
1793	1793	369.110162370109	126.863006076598	676.711661821826	518.578736363561
1794	1794	306.513568626955	110.813748533616	668.438433960476	519.66463620397
1795	1795	333.913212650734	126.608766152363	673.705124169611	529.969227316351
1796	1796	365.10234100693	138.664917758547	673.549696970872	523.095593667062
1797	1797	349.341893126204	113.679277916132	673.552412003805	521.950183005643
1798	1798	347.457121361072	122.670283197596	677.079610036613	521.805875944875
1799	1799	363.334204007883	149.777464852545	670.348293962691	521.577394225109
1800	1800	343.281503290477	151.350429137446	675.364792093358	523.894335153625
1801	1801	386.951046565999	110.018983101264	673.159460724975	524.292883225967
1802	1802	333.733489760526	104.922835878975	670.845370231316	520.233587970672
1803	1803	356.301868442964	139.15359252227	669.132933941103	517.713817797058
1804	1804	342.090096944005	141.352733038038	676.878900410174	528.630435543857
1805	1805	349.330930238572	122.131060565393	671.848036418033	525.056832048608
1806	1806	358.344194878247	145.123837366351	674.859875495601	520.413333974478
1807	1807	349.378721079996	135.881272646069	671.691483725666	517.970745768271
1808	1808	344.441200726247	115.809229824793	673.148086980268	523.119438361751
1809	1809	342.586047734445	139.946971214912	669.9413362543	528.529727314858
1810	1810	326.241935745038	168.982312991527	677.288440780718	530.731830800749
1811	1811	351.924444177509	146.215886682846	669.28477233231	521.034241785392
1812	1812	329.013759375622	108.681467074028	673.436871895887	526.686362193835
1813	1813	351.282853063644	123.951411259821	671.712526799754	524.669259637918
1814	1814	356.743224256545	123.681689179638	669.856188877832	522.477613048748
1815	1815	345.536150269328	115.916321238006	675.703885954408	528.422817258974
1816	1816	359.873260458847	136.066964097286	668.402647080709	522.476972391777
1817	1817	355.008882658412	142.487110026383	672.269522086357	524.577135754503
1818	1818	308.736535925229	99.0699510115238	667.580665675088	523.676095627288
1819	1819	351.525403028996	151.850558898114	671.766063016713	518.274126396479
1820	1820	327.68576148495	130.109798156169	671.266315597087	526.038087766918
1821	1821	339.095524896	142.162024951179	672.820905561116	524.794135926228
1822	1822	347.412117222421	126.856859904409	671.556861974969	515.73770866242
1823	1823	338.061958803433	132.203130371019	676.131626502265	529.214294381207
1824	1824	353.323606069987	127.259349598382	671.501713820294	525.340529551693
1825	1825	361.493588158894	142.165898821317	666.775172842294	522.04342093673
1826	1826	330.433822283969	118.388384217876	674.900920516931	517.83002044016
1827	1827	355.739719384221	155.378040812268	675.21822162814	524.712226485153
1828	1828	358.537291531609	152.153197539875	668.532184034638	527.686475322829
1829	1829	364.667458292774	160.92789673341	677.445035189734	517.912356747539
1830	1830	350.112385808566	154.387607648153	669.013145373244	522.607073855918
1831	1831	359.162909326499	134.005873573218	673.454537175433	522.16931620057
1832	1832	335.972341234002	123.300927151972	671.827687486367	526.595704022771
1833	1833	349.255161109333	137.361683974754	670.16071635166	523.424932451083
1834	1834	364.36235916933	110.845354769633	674.877047400278	522.129294443763
1835	1835	311.154156911602	154.708792149068	668.881461570764	519.897359960027
1836	1836	328.330296767159	113.223898769395	676.369547724018	521.381347516444
1837	1837	330.718193442866	123.387705601526	673.548956154736	523.745466650414
1838	1838	346.857550202212	133.670382023702	665.809432707969	522.249660713874
1839	1839	328.294588301658	143.324923242787	669.986121393895	522.490397062001
1840	1840	350.288103281591	129.760645826747	673.527004860861	519.660145533191
1841	1841	332.926783952842	133.698978591493	671.05391857083	528.694405636147
1842	1842	325.225471735357	160.193548014438	673.762177982274	523.188110051639
1843	1843	334.56243902562	116.179499159732	676.887116807309	521.281949537096
1844	1844	343.484686846233	98.6279924626721	672.357730939327	520.18516261753
1845	1845	322.393033985772	135.717230378571	677.935777484091	523.67603945242
1846	1846	343.177465091745	134.349951141701	670.554327946725	520.350947937281
1847	1847	301.867152646004	119.630599490847	676.836318216724	525.05791852263
1848	1848	333.098261694342	135.347409415668	673.111628732187	528.091731073128
1849	1849	336.157211593556	129.430799181177	667.926755958107	521.831473194719
1850	1850	323.200997482152	167.397174226097	669.436593644342	519.667496047223
1851	1851	334.045014156826	120.347474586801	667.716215011958	525.772918131717
1852	1852	336.100951748183	106.900078635547	672.008082953438	521.6355441318
1853	1853	364.295298616427	133.56134301958	667.883302395121	526.656960764888
1854	1854	342.975550273419	133.341185961336	674.554570247022	525.56405394754
1855	1855	337.538204756899	128.662385339484	674.342282467932	520.454316482236
1856	1856	367.660423565978	131.474926250205	674.135626316354	528.093724503011
1857	1857	358.299730656622	150.468719539849	675.618339843948	526.846022818386
1858	1858	349.295516881461	140.538421842207	669.589366621941	520.807952493406
1859	1859	338.731776397736	153.351829766268	667.989989048227	516.844202695848
1860	1860	366.755456799621	164.616856938065	673.592817145297	523.044773221943
1861	1861	362.785507547898	102.240635035812	669.489958152991	527.521026519677
1862	1862	332.838561395109	124.43341782523	674.868442765349	520.726775439346
1863	1863	352.673451834448	114.535962619781	666.016271598093	524.886746364356
1864	1864	361.914423973142	127.195014906905	675.769308657121	524.758027741189
1865	1865	351.532646859682	148.668431422539	675.604260283132	526.186888015698
1866	1866	354.731181118683	154.488360782077	671.608439078906	522.073376182444
1867	1867	350.678629543432	137.834781274172	674.156638819049	522.787873244515
1868	1868	336.573923771853	134.100380302031	672.579467712822	528.889589448504
1869	1869	342.268397578036	88.6994463793066	673.077322256318	524.136107190172
1870	1870	351.117005823986	151.281097302651	670.707938959957	520.103855176373
1871	1871	318.396420670322	116.942941530125	673.787106944559	524.855414118283
1872	1872	349.287285721252	112.06102619655	675.043492082523	521.74279326473
1873	1873	325.606702639554	128.508227898311	676.765333688949	526.502930377588
1874	1874	333.289818376418	113.753016268381	666.340398554441	523.772196313509
1875	1875	336.697402321392	147.470090840615	671.56420178631	517.11081721751
1876	1876	332.945376204903	124.360921317989	672.354430570392	523.669500378587
1877	1877	314.804890779141	150.471786836826	670.65167528759	527.593671584827
1878	1878	362.711949535977	140.296017773656	677.343391638779	521.622792350278
1879	1879	346.037244644734	136.962636867586	669.67229818341	525.182582819254
1880	1880	353.339415466062	146.830015153259	679.179383033804	520.698207252612
1881	1881	362.461991883724	138.584771020283	674.565013201681	527.120566348157
1882	1882	357.589083897084	175.241722807556	672.509875501078	523.171723969113
1883	1883	343.338871081059	140.557502027122	674.126333656616	524.981535869293
1884	1884	361.434810633779	135.046622219069	670.726232105739	517.278982640075
1885	1885	356.727959447468	128.712326808191	673.446970607197	522.207822000903
1886	1886	345.26308172633	159.829949772086	673.030914076917	526.432742181048
1887	1887	338.345576940536	145.982679852947	676.706523256196	522.213430781051
1888	1888	308.026768819524	119.684825345419	671.112971929287	525.379083686126
1889	1889	359.981960395566	132.498355604448	670.766992807599	522.149517417684
1890	1890	337.294736580458	113.881131732964	670.255787133348	517.977790756746
1891	1891	323.346867185372	110.834539863877	672.014675118936	525.775343137694
1892	1892	354.686051732271	139.280464883605	670.557924725747	523.164973871451
1893	1893	339.065154600138	133.085495700259	675.491695048292	520.701487233554
1894	1894	345.566779696516	125.267097546002	673.934709801787	524.55913103347
1895	1895	318.088026210986	136.718936497341	670.571708917972	525.520878335868
1896	1896	344.469460963369	100.231427967621	675.043383361402	520.55333125602
1897	1897	359.454389902633	135.98949896398	672.440089253566	525.667532679692
1898	1898	303.429931144957	143.737184167268	674.955835971519	524.933416539922
1899	1899	351.36982076487	147.058711968828	668.75351043602	522.354245757192
1900	1900	344.885598114969	111.077844584876	669.639612076048	524.838560294372
1901	1901	308.995117576321	118.767100564643	670.656308558482	520.405903664778
1902	1902	326.483851118903	154.877942495146	669.60904993454	522.678475842321
1903	1903	341.482393018629	128.213190091524	672.282356167393	524.704016187342
1904	1904	372.028388678393	150.97623754919	676.383132279838	531.66726892581
1905	1905	343.625711299111	129.2607626018	677.554460247596	531.120615416344
1906	1906	359.627662892763	140.429464561999	676.82182563783	526.355332521164
1907	1907	351.867584081472	126.471796560643	673.423614584581	517.490456628948
1908	1908	366.347684133132	124.173002361782	668.417825627938	521.515968250488
1909	1909	356.106837896656	158.967427550782	672.966621461893	521.91375302041
1910	1910	338.151362272065	133.519680428239	669.299127786492	523.313961654106
1911	1911	318.826316161132	127.952088364875	675.590740170366	527.479990726614
1912	1912	348.087900503896	133.976502980166	667.565675467593	521.510837388501
1913	1913	365.292514668704	129.963092351464	675.096660626883	519.287995331435
1914	1914	327.237823335119	143.654884242574	667.981321528517	524.340186069679
1915	1915	325.084907729252	121.653795732405	673.280695629723	523.572980681363
1916	1916	331.761313147071	113.967358858504	671.402790804542	524.21709284983
1917	1917	344.12955210888	125.574974368339	671.111568578845	528.586790296549
1918	1918	319.399557656563	144.849322804854	672.511189910196	521.749286015193
1919	1919	355.20053933796	109.392761818915	666.862042219258	524.698218980438
1920	1920	349.819897770959	144.002185402547	675.001873479686	523.717807669411
1921	1921	329.893025566675	122.542717275555	668.341549212678	525.813092101019
1922	1922	344.066202960245	131.438428332707	671.117270573771	518.733800536547
1923	1923	328.526449320519	123.025746096308	672.154483048928	523.334723267199
1924	1924	337.841173885813	130.169668789883	668.954963657527	525.179900931097
1925	1925	319.53348061862	124.740032000615	679.423876470573	521.191474314328
1926	1926	348.053676605501	112.624849969866	668.205427756188	521.856428700762
1927	1927	330.345389318858	153.539785194103	670.830871453245	523.46446048504
1928	1928	350.071342167951	139.303970180404	671.658957174442	529.85746602722
1929	1929	324.180301213559	139.287758585205	674.304407934146	521.624785130563
1930	1930	320.740556248451	101.009969000899	672.762126777678	523.642773661318
1931	1931	341.480584489185	148.87881370977	679.249171373858	524.9968874176
1932	1932	326.458657780538	126.962017612821	669.998635013952	525.439568144615
1933	1933	335.624113560244	137.189641035829	673.585292969824	523.593067807323
1934	1934	349.78958684891	105.170577666955	670.618819611169	528.993710268859
1935	1935	350.429126954965	138.086718594245	670.836295379417	517.785429420097
1936	1936	303.069720093828	137.258984016069	674.741013675395	523.395519276218
1937	1937	327.527140126653	136.306213127961	671.372690643281	524.917887434987
1938	1938	355.113624414508	109.439672595867	668.278867849469	521.61198124999
1939	1939	338.350326981176	133.751369125821	671.561353990863	518.393714197231
1940	1940	343.723360552318	122.248725541153	667.109488723332	523.997502052944
1941	1941	338.774665128579	130.482820421609	668.337056528835	524.562010186595
1942	1942	325.046852255667	141.670665062681	673.946870130585	520.258059944985
1943	1943	328.989426619919	128.051878002336	673.526197392259	520.571423641686
1944	1944	340.723256128061	121.393631944321	669.556126030893	521.176613820885
1945	1945	354.654177577573	116.978132569841	672.262858979642	520.243809449189
1946	1946	347.133521797137	111.245251144349	672.147543035526	525.350697548258
1947	1947	352.8721965425	138.315330082973	669.157414302408	517.381227686136
1948	1948	343.279966417445	128.166050371032	669.376868531758	519.620406070347
1949	1949	320.680822654599	116.853731806472	675.151058321455	523.582707997517
1950	1950	372.445923839063	111.426508563184	669.10111874438	525.081799596229
1951	1951	340.583125444858	108.218746647114	679.617727689573	523.393244903744
1952	1952	335.105318923896	138.711999040807	670.816221324974	524.187742919106
1953	1953	350.049536692807	129.812425558015	674.452141085132	520.097701519014
1954	1954	354.325056854166	158.20515019412	679.596165725916	528.350268670762
1955	1955	318.736779356266	85.8844300218579	672.09152963107	522.128745961204
1956	1956	316.598065757231	97.0887616446031	671.605675715112	518.122976808277
1957	1957	349.316040210156	113.500402741564	670.76058341887	526.593892914001
1958	1958	327.486905920878	99.8475671204363	673.842132072108	519.046607874617
1959	1959	336.115919686656	101.476375415961	674.684331424529	523.058346979763
1960	1960	343.005384721763	163.065926267181	672.644924583375	518.958935936555
1961	1961	342.4511071019	130.867623700199	670.101290422898	522.857241891092
1962	1962	345.200470783614	97.0721338153975	669.485059295799	527.341663667927
1963	1963	312.382238947433	114.898497607325	672.431113231115	527.313271994913
1964	1964	346.603711417506	136.208928951041	674.450931613035	525.050019744294
1965	1965	347.59631516726	131.013148280413	671.397197937573	525.22096356483
1966	1966	345.520483307761	128.490827835725	673.322533574541	520.616314588461
1967	1967	360.338706270073	118.27184136827	675.7325035872	514.880696987264
1968	1968	358.15262407429	107.502816453978	669.978938463061	522.583057666377
1969	1969	360.4909726911	131.415807012432	675.586265287661	518.879491445467
1970	1970	303.812891005116	130.41267452023	671.413146076286	522.011868758446
1971	1971	332.656022033282	123.997396695153	670.470553316087	525.325573252447
1972	1972	343.145353269257	126.263486305039	671.407863678592	529.739008911187
1973	1973	359.64816739448	130.077685457211	674.664649255996	515.637950045275
1974	1974	337.437236030701	131.711137083478	669.132520459912	523.662466040671
1975	1975	337.10306857331	126.350827981143	668.40322489107	529.241854292647
1976	1976	363.453526925048	126.86205135991	674.270798627244	525.906317752942
1977	1977	352.902115429196	136.05111944031	669.359752620808	521.773611967125
1978	1978	334.372203200473	139.926002801749	669.859026953415	524.429212196627
1979	1979	365.494944031718	89.6243368097772	673.437221868105	522.048545229729
1980	1980	363.392778813483	103.602917645	673.151625653918	527.472005567826
1981	1981	329.336367810196	176.451279966107	671.526968321958	523.896049432189
1982	1982	364.667137613628	109.547893708797	673.755864937979	524.985574282766
1983	1983	341.098485979957	124.58330022473	674.943015918263	523.161684749715
1984	1984	330.061855250908	127.87812212061	673.318368016145	522.322321262776
1985	1985	326.62576966308	97.3128566605028	671.172749579639	522.951095422286
1986	1986	348.634546563032	151.444320545996	671.909636100982	519.01752655736
1987	1987	352.186517383624	133.224288199264	670.000287569226	523.98329687837
1988	1988	338.867529720347	143.105423790963	674.203367679388	527.310994917288
1989	1989	344.653643879056	137.245474077255	672.266398330711	525.807902404099
1990	1990	342.114066599662	119.071797990565	666.531381822914	525.111079316334
1991	1991	317.710208098862	141.980485420551	669.473920147474	521.570355827972
1992	1992	328.904801965683	128.470520653829	667.730199583524	523.296356307891
1993	1993	338.965038209351	104.224335569799	673.825604257949	528.336128071509
1994	1994	361.725496753192	110.457917732825	668.637103899551	519.779677097268
1995	1995	335.100310607981	147.279951974876	671.776414831919	521.546454528893
1996	1996	339.786311106229	122.930140541708	669.651643165938	525.27925246899
1997	1997	368.968779266643	110.925907173608	672.10781394805	522.567615527986
1998	1998	358.481169037692	121.162719194653	671.617026798851	521.87070773712
1999	1999	332.967555161632	105.779240467904	674.283028811492	523.630685127497
[truncated: 3,001 more rows]
