# Supplementary material for: Hypothetical Outcome Plots Outperform Error Bars and Violin Plots for Inferences about Reliability of Variable Ordering
Source: PLoS One. 2015 Nov 16;10(11):e0142444. doi: 10.1371/journal.pone.0142444 (PMC4646698; doi:10.1371/journal.pone.0142444)
Supplement: S4 File — All experiment interface and visualization stimuli code is available as a zipped file. (ZIP) [file pone.0142444.s004.zip › experiment_code/data/one/35.js]

var results = [[346.759396848703, 335.789146542329, 343.338084142319, 343.544338091071, 346.198214657328, 318.108856943784, 377.215303576311, 348.448075281898, 359.390961042184, 323.031014012381, 360.644524764509, 332.915744069127, 372.089732601889, 345.212999797915, 337.858319362029, 367.512957978885, 362.652090391801, 337.448622996219, 307.455470699353, 360.722318882937, 345.716023836193, 347.296616504233, 317.628945011378, 340.896490018196, 357.95670056463, 327.656500316375, 336.701268658984, 361.729519060407, 363.979941220537, 358.277599781532, 387.454637696073, 348.765503178608, 359.820935125174, 355.45141308217, 305.525539186487, 344.609627982838, 345.089431813581, 328.880111485312, 345.521206181623, 343.600918851937, 355.809919551029, 374.262300695451, 339.288539949128, 376.198654515247, 338.619611470852, 350.314155109019, 322.952362230086, 310.230752467568, 382.012254575636, 357.108755729994, 330.838777500161, 370.903288640855, 351.825938110963, 358.886264553339, 345.1947564247, 332.503651562147, 331.869583230634, 349.801929158207, 342.020430062694, 344.702448656646, 344.238349923957, 376.428929457854, 354.649964048191, 324.577476104059, 325.950850619559, 341.155678530855, 337.881944120391, 293.032195763837, 324.377319740877, 342.952337452586, 335.01810898444, 393.236295922406, 367.134678998268, 345.411137528232, 322.201261612483, 346.0237770706, 340.685176343696, 354.200397249917, 354.794056488858, 369.368141804948, 350.408102598528, 355.932799271924, 349.988533852393, 361.297691663478, 350.909325824122, 319.61934561078, 354.348191983287, 363.388325936747, 364.411753310653, 324.795858888358, 327.477392994009, 339.68080023161, 364.336564329057, 378.32783745112, 359.428992822193, 331.38385112761, 310.362078294215, 348.158994691478, 351.631936590522, 331.983514532911, 354.187860048131, 323.657837539355, 328.066714770632, 322.504023404656, 312.029920060746, 360.741999807664, 326.148483600325, 340.218272860926, 354.132569614932, 336.520310083957, 342.974233817141, 342.600294074141, 317.766536949023, 347.166397272555, 326.369203149149, 370.371846809372, 332.576362119407, 355.889255683303, 348.053168523756, 380.640733064953, 360.198553656728, 377.20005181133, 331.357860373783, 336.415925642927, 346.170215656224, 341.75479127232, 361.770622726647, 362.36295735046, 318.737649389751, 342.201404791292, 356.276758601071, 320.793880412569, 347.95000968407, 322.919773469801, 320.998633725855, 329.456952553472, 354.271691345653, 357.045876770087, 345.764311256203, 339.339486534878, 369.329871928967, 346.688781401443, 328.969522436761, 340.510149622881, 350.158104639322, 320.28342106356, 342.206923568544, 359.109730372215, 340.951286640095, 339.986971481997, 329.536678165622, 358.379534982992, 350.014882640068, 336.53601688068, 355.685022454799, 343.433858055804, 349.129775734743, 340.016008893028, 353.858872077763, 314.786530461295, 307.781023096236, 330.237694524795, 312.958908396267, 326.366934217545, 360.748941708446, 333.5289214745, 356.254844819578, 356.631164318685, 372.577882536918, 335.744786560597, 339.689233334633, 362.840434937642, 353.422990552822, 350.700367688251, 348.692000473042, 324.40130676463, 358.513320315724, 349.648749931043, 354.293479096939, 364.82460511278, 337.254713310294, 359.589184167363, 352.196969131029, 315.160091859481, 371.627503745678, 336.789195003622, 343.401787013857, 343.078486150693, 342.339378812052, 350.383345245055, 338.3523257122, 327.702800307959, 341.25943046622, 337.720601017804, 336.056954781115, 375.961747647155, 318.918192508165, 376.875813006976, 370.984651971243, 359.984280066639, 345.970242106284, 372.90135154769, 345.146440348684, 345.990172194224, 326.934415681106, 344.652244454702, 354.361118848425, 361.792008357065, 310.959794616895, 335.528890150794, 344.576772210648, 346.260131411367, 336.019618921658, 344.051104281762, 368.352724123288, 337.696698437533, 342.653947715959, 303.913407122465, 357.255897535567, 318.419244120165, 376.547809254753, 357.069610826749, 353.498063382977, 343.241516065233, 364.315022040716, 329.122778780712, 349.710780703749, 328.107684789812, 339.022263198432, 333.154071540755, 335.067247742341, 359.715697014128, 360.120811709977, 332.670827385422, 352.601726157465, 356.06393406477, 341.848590468329, 310.707332305424, 326.412090169095, 342.065779927405, 341.398500716597, 327.176973552241, 354.931606658733, 341.695672148578, 325.016295575566, 359.870692592524, 367.877541227516, 326.606034893168, 371.240791090099, 327.970518490041, 355.260575347174, 338.858919756814, 337.93904936423, 321.563938233454, 366.301122030633, 351.518031840483, 352.289462067328, 369.321756145057, 377.290790959217, 340.020413442003, 346.773059784622, 314.819619484949, 368.186739864477, 380.331666982951, 363.875278870564, 383.878237978031, 336.087140047045, 357.412839582979, 328.033186515648, 373.25772304891, 326.135975206207, 319.086612669374, 314.949046388193, 348.502853974927, 328.741915648462, 322.866606108146, 379.336768050625, 385.496568136687, 321.274857316396, 357.192372658364, 331.375088168849, 310.674397639721, 347.496825881689, 347.253444340016, 355.169847595703, 335.56851384664, 345.576260433776, 337.895462886511, 349.058327960401, 376.469389239743, 337.88216962425, 353.552416300013, 335.128795361317, 356.321557328797, 363.606291198478, 363.080162339906, 359.310700389119, 334.967553077476, 332.202681739426, 361.992574746434, 340.70282170287, 364.313823833484, 317.743054322476, 380.503132370568, 356.109654776204, 347.214179245897, 350.589936177682, 335.74422345883, 325.080892863597, 346.950143652732, 364.607023350908, 334.751565139647, 356.385410833053, 340.431859759371, 349.864616069509, 315.31128743337, 357.246133508423, 321.688532553696, 340.983117330859, 332.625302033039, 361.341417573249, 339.284175168939, 353.550959488524, 354.803451948948, 339.937110424486, 349.383487965645, 348.662662825925, 350.865651883008, 369.486345916993, 321.189844860008, 334.070102075463, 344.904658731344, 349.596090977368, 353.071361949711, 337.136835051717, 360.901477084341, 385.729059671241, 315.844690946959, 338.003036128766, 318.906089327575, 348.406231327264, 368.078821615058, 344.542472992336, 359.562747012666, 337.520670191766, 337.926000326661, 351.206284867275, 323.103884714489, 351.348617410163, 350.265553302659, 349.172396860983, 367.956947957095, 362.49866174158, 308.628268170379, 340.372483278006, 353.498240736263, 366.617577893245, 336.418730008994, 353.961137997694, 372.039619741463, 353.003396971611, 353.456223266558, 326.360335077271, 352.715794358776, 368.072880932445, 365.569199479454, 352.648532627327, 330.680287972193, 356.58365937211, 360.958005392381, 357.108507710964, 333.696703972195, 344.762530641958, 338.78105650803, 359.024823031224, 329.587127517435, 340.40267388932, 336.557176179945, 315.179132791742, 345.439743694241, 352.943924377998, 326.767631803096, 320.538261539421, 333.333114021375, 324.620933461769, 329.743696946127, 348.972022659641, 357.831259978558, 348.908897504909, 349.012404959193, 346.50908055206, 371.445109692063, 320.877590239739, 357.086326285224, 332.123827833152, 346.135061078341, 346.333249599462, 313.735739263809, 332.205841976312, 317.23765479394, 289.462679394652, 354.301000418921, 361.837987291065, 330.893819015596, 301.982366929943, 320.203068400507, 325.771694257581, 340.690035761109, 334.598971949778, 329.107685243109, 315.474608241532, 320.219855678777, 335.09296287707, 349.718649468539, 355.36023380194, 343.294577523815, 342.490655671787, 368.811814898952, 349.663721063101, 375.880362659064, 325.174170830338, 350.474166930441, 353.661273334657, 346.490382380552, 341.636868351034, 320.285262619692, 379.588664386499, 340.970085392941, 338.909814580968, 350.710939071046, 332.353510587218, 326.505435407329, 374.266809473025, 329.698397508239, 365.193366683462, 351.869670586494, 355.436652081021, 378.067603130018, 344.17791702955, 356.843709857431, 332.167681765419, 355.55100059419, 332.433208795958, 336.95598290915, 349.518338388884, 337.824539615803, 331.669311905582, 340.356147177305, 362.165545460194, 346.119718524108, 341.150203004483, 335.932110139316, 363.926818499429, 360.242571526156, 328.577052548964, 342.206755015263, 344.795065220949, 338.568775685217, 334.210258591988, 330.871169432847, 339.311684942398, 361.071835845452, 351.310611223729, 352.272955400057, 356.717837347011, 349.342287084934, 337.427063320993, 368.165980401109, 341.003153749431, 343.058512378461, 345.804270248763, 311.050845839013, 330.398795024545, 338.861120288769, 360.320464271015, 325.763914350599, 343.183680454273, 321.998214672895, 325.952551084545, 375.612208867501, 334.159451248655, 360.022341043142, 332.799865620507, 335.030107763775, 369.67539682627, 337.078101319551, 321.740471448598, 339.20372924036, 367.109565647942, 336.636376780613, 342.187477211853, 322.794496586819, 363.373233721263, 333.307718615991, 355.171277422805, 367.513704643994, 342.471914720259, 349.747642468509, 349.609804199511, 348.685509306539, 341.537243210804, 306.590510913302, 354.764994524976, 328.432795414241, 354.112451316995, 307.201168170723, 321.281134963284, 341.295230390044, 344.954787638546, 350.142007440928, 342.750887590265, 344.025848965099, 358.250963216928, 356.48345806091, 352.009078989557, 323.948426894367, 354.608313263485, 337.238116196653, 331.726473461475, 379.05878266099, 310.339510931626, 349.904537429969, 350.99804342035, 350.167429073224, 334.319399738282, 367.865624931384, 306.974257186532, 350.601854767424, 364.161587703353, 327.250869093129, 343.745791484137, 344.73717910613, 357.772880881998, 371.398581557028, 347.472684890978, 331.862458057492, 382.81551043305, 345.718096031276, 343.073792176845, 372.492675373235, 368.151831498784, 365.142101931727, 351.382041810056, 331.425071603394, 325.632461560757, 361.971511625407, 370.200969544646, 333.06469950584, 322.563703498188, 335.145361184216, 369.427685296462, 352.495227539224, 376.063344968579, 353.527048251491, 372.581462601212, 356.166531303052, 371.073284026132, 295.843396284376, 328.063837664972, 351.253301392174, 344.148659717507, 333.222697631728, 373.186494069324, 344.350525670166, 377.594837235928, 314.724658619701, 350.004832885312, 333.92158166049, 357.370522865413, 348.260717665321, 343.137994148203, 343.174483157794, 354.913607598056, 337.632878357275, 341.966575931332, 338.159686945157, 355.234181145033, 335.923861702869, 345.103218131453, 340.884980705526, 355.351137245078, 367.721523852258, 380.720715563268, 333.472309783626, 360.530516989017, 377.652785776426, 346.926016207321, 377.371441853366, 334.851706793739, 369.332821355216, 332.194953294019, 325.804556159101, 361.572519382494, 333.251341894177, 335.325699009941, 349.784074043015, 345.305571688865, 336.305843959723, 360.151115328825, 358.274494237559, 366.165980716544, 343.402891123411, 388.190304799157, 371.869713738775, 326.847601762839, 343.752731959231, 303.328165032476, 362.215619530785, 343.364894353499, 380.331471581497, 329.601167596399, 350.054298387126, 351.14058298294, 334.144805151277, 353.255846564418, 353.5662766964, 336.474156683949, 370.838338740053, 327.03625156355, 311.122055992222, 326.197378329473, 323.976976755271, 341.476063501473, 399.853249609313, 343.076181069022, 335.555617296638, 395.831678257013, 353.796559332852, 347.430303379437, 353.791715021157, 365.485265274305, 356.830239610146, 351.176000221292, 321.31375162765, 351.673905631137, 332.187509849345, 369.650872128512, 311.104204825148, 356.511986858138, 346.453761898309, 362.774254042908, 325.236791623894, 315.350548241039, 328.58574787991, 334.503842161874, 370.567302559052, 363.244592593758, 327.222331973973, 317.214911580368, 348.777504361825, 342.164788024287, 351.857345846705, 342.09774064697, 358.534346156583, 360.65193274735, 356.93778935086, 344.178840180071, 325.607471732153, 357.105748146498, 340.536010018817, 366.544994596259, 350.066362240185, 334.034453056761, 320.895251576414, 352.100194032037, 359.500462411953, 359.641213268739, 368.854362415158, 331.961378279899, 355.235004094571, 335.936312813785, 336.828586867108, 345.617297025461, 373.515980407175, 366.126642132512, 328.423091556232, 323.567280716412, 355.125242371982, 361.635763028324, 337.02126457946, 344.569475978528, 330.726445591069, 351.867100947829, 342.085799782099, 330.639857096464, 339.674192698949, 347.008759409528, 347.811586238388, 335.891488462397, 344.52516679986, 361.08427306699, 365.536752381957, 313.144929168936, 326.162348391662, 330.605006729713, 331.553905888615, 351.193888220295, 337.248740015468, 347.305930740043, 354.316136382935, 322.947229765764, 339.762137710749, 340.423452653181, 351.552004075841, 337.394675301054, 362.943392229078, 312.477667810621, 340.880490788879, 343.008367911955, 328.210348508173, 339.186448637384, 328.803756028292, 375.178391211835, 356.06810689299, 362.466019197942, 361.456320912326, 357.478054482286, 321.769217671687, 343.203150683189, 368.395584296133, 350.377103993709, 318.570641609054, 339.072543841032, 373.035944443392, 345.109055239591, 347.846716379317, 369.426935829898, 373.591705528148, 339.418212791182, 330.621368680252, 330.523996975503, 355.212584688721, 363.805759242201, 321.1136603918, 346.508616379276, 321.606529728074, 316.7297230765, 313.398259301081, 339.07941392655, 340.099060536771, 340.430760386655, 335.803442958761, 327.27681863816, 352.117934917053, 367.536849909785, 318.563086332275, 343.408184076488, 358.718989996474, 372.920563345332, 334.336414812726, 349.601944629082, 327.064493121207, 297.044571760465, 333.760033778321, 359.874402905762, 324.835490147275, 350.318418223593, 301.235899667154, 345.880521585115, 316.845181291086, 339.582129766649, 335.061269533243, 328.584307722345, 328.759457774591, 375.200292217522, 348.187164857154, 376.70382446358, 329.336268390661, 352.67287607218, 367.618987058079, 345.99814240684, 332.20789202001, 363.838886793513, 321.211214552997, 359.867636316125, 343.285883521982, 313.311297613591, 364.948074739446, 339.953224645458, 328.995614428907, 321.211282811645, 331.002580661531, 356.157368961092, 357.616994669475, 345.954571552376, 334.106054914977, 342.571403533658, 371.757019190822, 345.547996878016, 330.196297724926, 344.07689271327, 326.901374714233, 354.949381460577, 333.458759921199, 338.128971692208, 353.125805618272, 350.22455798295, 331.492930888214, 328.039214539811, 313.946028856874, 330.189923752694, 341.135719884652, 323.493986743313, 356.42017633794, 341.293475164437, 334.592259063598, 343.989430551478, 353.226644179061, 345.531328847139, 356.756888350429, 360.371061205917, 352.241632710268, 353.336962419058, 341.974739457993, 357.394674834658, 337.591020768133, 329.298959434499, 346.4742997521, 343.418953547136, 322.472455572444, 332.159272752679, 324.940666857071, 329.728588297895, 356.478665432947, 328.103665224903, 348.341053588256, 354.176341565258, 360.48503441411, 358.902924050333, 343.848211614791, 349.043520191673, 359.907090454322, 342.057332942799, 313.805282690491, 330.805261979574, 331.173719072897, 323.47690752321, 363.654385105911, 347.750439462562, 337.666858255873, 317.466353914536, 323.751582939923, 355.029796647901, 303.053113169758, 324.126518087746, 366.054820608951, 362.223056730218, 362.774375045509, 314.92773599083, 338.123686460396, 314.372770730843, 342.094524032876, 366.509953389131, 328.881115410533, 344.378427016551, 341.737890414143, 335.873059999416, 338.485107512296, 368.628202570479, 329.128468786742, 331.672648580311, 324.987535272198, 340.465470945296, 332.015951072239, 362.444793378218, 321.583126724614, 315.635176835805, 337.922112238306, 353.611168535593, 326.483313931061, 347.61299919716, 359.772745788084, 308.678052480874, 332.207966335613, 325.311801304839, 342.887433962186, 349.341195546505, 322.99537305003, 338.323526048497, 363.976994493162, 361.976532333698, 317.927130293952, 327.233554691321, 365.944743298769, 322.180318283671, 320.689223808427, 330.675421610373, 354.700649566943, 320.448584515672, 320.793775390125, 349.95359278109, 350.504731491537, 321.991590803872, 325.460427018538, 336.776860548322, 338.100316802565, 385.254790710432, 323.681808373284, 357.528594249183, 355.795671952231, 371.668046434051, 339.892087231688, 293.180021971445, 355.18844790973, 329.979948321169, 343.235068244399, 310.164652427557, 362.284812335885, 340.088417213357, 347.223311395703, 351.740536601147, 346.226188392428, 378.966321175168, 326.407114838848, 345.00013064847, 331.4659398907, 339.720911460227, 355.042688169285, 370.352817420338, 358.246474291892, 334.060494359708, 336.006265641297, 348.004073113945, 368.173278073958, 354.399743701356, 365.395891742895, 348.022597399799, 326.602418106802, 367.927285874767, 367.869953835529, 329.644591147311, 334.945352568827, 353.820282689592, 336.368192702354, 323.086317981064, 341.830091243383, 320.475588179359, 348.138065076253, 342.015616533284, 355.41652957833, 374.632159062229, 340.593116859281, 325.780085110283, 377.001739820626, 355.721730043251, 366.158298755605, 344.480658918854, 369.884475011599, 359.29186780224, 331.350303945667, 370.342023988636, 361.356862104156, 334.226003145152, 341.887353292395, 334.563017573933, 322.643236295381, 379.997049416553, 346.724193252592, 342.965347141936, 361.452854783685, 346.846499810771, 332.407610463829, 356.612958313993, 338.125232501379, 331.657712888643, 368.952463237951, 309.192973994391, 368.435146846309, 346.216777776484, 333.685765565415, 375.028590343903, 347.449472473137, 382.236106132051, 346.547353853901, 387.900582265003, 351.736015263971, 334.814368380889, 350.379993328169, 349.27205446106, 364.387002046274, 325.690390016897, 299.17472422269, 357.990119858776, 351.421950214839, 364.036213324059, 339.803184108438, 326.541962024004, 339.536394062691, 334.617607175712, 336.806297085495, 347.257802757878, 337.988681223333, 341.344118885052, 322.042661409046, 331.223039936497, 335.067247631138, 353.167792411639, 340.328565441514, 346.193043667875, 343.455940205925, 374.166678375716, 330.735497957687, 360.136093122735, 319.780262977567, 348.259846986101, 358.894676019391, 344.662838380762, 335.962873345259, 345.829871235834, 338.672771394686, 333.893909002237, 344.836170184459, 347.506291319151, 302.653740042928, 374.955386967194, 367.567580949001, 350.182558587616, 332.179499804327, 362.434946844035, 338.663906952345, 334.955420437141, 323.778887716117, 305.482283331832, 348.597508764136, 319.531388666878, 367.711862306025, 322.931250592527, 342.792749885545, 332.640939389323, 341.274339676152, 338.982343472503, 347.645997621047, 317.883413707638, 333.324782624941, 356.916884218485, 315.542344775724, 325.375268785951, 333.929637901985, 336.23038353375, 350.697397674706, 352.278113051726, 335.604817058371, 332.284861935637, 321.519740878821, 336.851516175591, 357.850550899566, 316.512125515707, 347.728751832739, 342.246387106741, 325.349774391767, 368.836396826606, 360.233344502084, 333.005236340811, 338.627475682287, 328.820066659643, 353.357543293887, 327.885854494522, 323.191958629143, 310.338568190659, 325.687938562739, 355.5418607978, 349.539674465826, 344.472758839529, 330.73835068678, 351.177312903674, 330.609633224231, 330.991443284307, 346.349379227707, 338.735982857729, 338.627561183502, 346.945165907491, 336.652202114264, 345.712052405722, 344.542259537369, 324.340898968268, 352.362910179775, 350.09947362861, 344.778513070508, 360.424245654107, 322.650911140314, 369.588583480171, 317.129829732868, 342.18797503612, 327.730401002284, 330.011584196657, 351.51422101933, 330.028498332497, 345.429615867955, 339.161440177597, 366.355323491553, 354.836040188088, 346.80247357646, 325.042690940041, 322.085433015833, 344.087429368052, 298.483489375064, 346.879074525711, 346.608103415339, 334.674385839804, 338.182223466845, 340.666953262427, 340.841928512571, 390.26700366293, 374.606548047148, 370.867634713902, 358.932186888759, 317.264565632459, 378.271297221307, 350.899830396937, 352.483899017045, 348.309644605537, 340.216733521513, 337.763520864226, 360.978356292407, 355.297093335331, 350.453361111114, 356.345286775876, 305.077846988307, 321.334279448454, 339.927016486915, 354.949789339962, 355.37475780197, 368.655018573962, 357.41220657443, 349.574833662504, 358.962069705595, 320.526881153583, 359.24605503184, 333.384870143395, 344.348234308045, 341.498644806016, 343.039618343934, 357.703086798009, 340.669819171407, 338.549505935338, 323.863960014409, 333.066555512826, 330.839372045138, 360.458942775639, 341.756369130925, 372.379739419792, 350.679990378085, 341.711248286708, 328.032791496609, 330.624073645121, 369.668317755015, 354.159014018389, 336.851918366983, 332.443037689596, 354.956527571385, 329.354234655339, 324.526988067332, 346.055845147026, 343.827177784212, 336.278034035182, 346.206361486456, 325.416672961712, 331.957003775824, 325.642658416783, 355.915343221183, 315.722990766929, 353.66853519772, 369.734980565848, 333.606661044402, 352.683568244394, 324.725865581485, 326.560829243099, 337.740664507009, 366.05168869858, 343.770288079423, 331.079883311283, 337.019150204393, 342.518067563022, 348.009617370903, 347.437224069764, 358.133713871676, 344.349612084637, 393.81310510068, 365.111631661887, 330.67459057032, 377.820601342497, 313.157203590601, 340.660597389051, 323.035760922651, 342.84962773415, 322.940943825495, 353.946098683614, 340.927323218367, 365.535417290161, 337.376203734926, 343.211583917438, 329.2761869748, 331.055115640569, 346.250516410317, 347.532234443444, 333.181066056854, 324.115498755829, 351.738823181391, 330.619611453821, 355.290586757078, 334.704642622165, 347.021610233156, 329.327319516582, 313.916033660965, 354.488911520039, 360.096527661025, 338.15537026986, 341.584640642379, 332.745238007239, 354.390535031576, 357.771207376404, 337.30542444854, 337.394019552854, 354.616412846661, 319.214106113249, 347.563167856342, 347.160044025877, 343.4798638642, 344.025065023147, 345.334759609656, 338.021040787508, 367.464504626346, 329.376384000761, 327.912058399468, 303.134849267763, 329.505685725397, 344.532694495986, 337.456432615962, 355.997688236587, 385.069665155627, 329.239807204728, 335.177546237394, 336.405558976445, 361.936650683098, 337.764091577695, 318.181412388936, 356.462694411948, 359.133863451226, 323.365397939068, 324.535368130592, 347.410978276756, 358.46887926122, 338.212190432766, 354.238004773133, 310.123031052207, 339.174867592163, 346.935588127553, 323.923355744661, 307.392961672466, 325.555218281193, 316.595345307396, 336.469269997748, 334.804981821301, 347.737250249931, 370.91928104587, 348.642282764227, 346.001157755894, 361.281774635114, 331.891252655412, 353.891517082029, 340.416930150267, 352.608161046758, 354.004132142778, 356.397837414432, 332.877489144005, 360.226378442059, 348.862148059382, 361.841223854415, 364.394652330814, 356.129210141243, 394.520062567982, 327.131600573274, 359.047028964907, 365.460651702415, 354.335917297902, 311.750161638412, 331.383093458954, 345.346713630348, 334.779516472455, 374.394058347348, 347.538021385759, 342.007573660169, 337.255731433801, 364.651114618929, 333.25700849405, 349.62713047363, 327.439028729517, 368.837780183589, 364.950502789203, 330.512942947325, 358.794901788042, 321.985226532025, 327.920142951671, 359.178059778843, 336.645337756183, 348.765379843726, 375.403059456748, 324.152474681943, 329.533695830247, 344.907305070664, 344.699027877451, 332.060841921774, 351.472511000935, 322.73943242859, 368.234336202108, 309.055309596638, 355.351611619282, 389.483310037849, 334.716378692437, 319.562771270795, 344.239224820991, 334.521368228116, 350.36865750747, 328.88456825179, 362.593085317015, 345.544855880092, 347.208348763373, 341.847223862986, 329.30420624149, 316.792681373441, 347.686857158315, 308.786862190234, 320.904225139117, 346.19830226699, 332.14644563171, 363.061061245752, 335.755801848653, 360.625548899599, 330.64860680662, 329.521404790326, 348.990033043529, 335.464616698463, 347.90702254433, 359.995357250617, 359.754789114238, 341.758100843823, 340.533814979469, 357.447188910774, 325.651582697902, 332.084322081393, 348.370022908591, 343.62088549786, 367.596334155502, 329.521065349118, 317.601183176713, 340.350126608131, 327.749506286749, 294.243507619609, 325.777048779208, 346.350146380604, 354.400399868735, 352.873214069964, 331.841020359617, 350.914190295542, 310.864909770656, 346.031075998494, 304.832970737118, 323.212681212355, 334.200747097537, 381.908848182905, 343.604135831626, 354.999044221188, 352.395193961635, 339.983001449108, 312.182308426752, 353.895128734049, 321.174701134891, 346.395444158082, 365.080655889079, 354.302365386252, 322.859181599264, 343.658843991339, 338.028065813472, 321.612774754186, 340.527923255117, 343.683955845965, 313.689937054871, 344.462022243634, 351.807715507521, 346.114436090483, 320.409857182655, 334.033678714337, 349.95265624426, 326.734403645337, 346.509271356752, 347.79859488574, 323.108237195288, 328.68449546153, 337.156299827479, 337.522612990364, 342.321274531536, 353.661149056576, 364.667160249975, 330.634211877315, 310.488806263147, 334.951699835271, 288.479410053899, 353.993141649066, 364.924474649768, 380.03147861077, 365.464692565943, 326.835473980031, 344.436360692646, 350.957449802444, 402.454638529013, 360.420408184216, 325.257020126673, 339.896453395434, 334.449812608461, 340.248259602615, 341.553102815935, 343.349869801212, 337.749735327308, 341.512547682461, 349.667826433274, 379.200407421409, 328.470018683297, 336.490989123577, 358.204235214026, 343.646075607795, 352.329837351382, 357.311872843056, 326.195397892666, 336.083422417075, 370.100446305586, 337.665303729892, 349.867871733955, 354.426853325139, 339.026546593843, 319.877551708184, 330.080362200389, 341.128240655219, 362.994355181554, 322.488701732996, 333.976165449346, 358.355657471648, 339.297959709972, 339.596382404489, 317.532050938733, 332.346862591872, 352.829892858312, 376.292805453068, 356.898721763068, 330.567664452389, 319.795495216064, 352.749862955223, 380.907467957037, 357.334740638186, 357.781910840598, 323.620239035032, 349.179299826532, 359.453946586087, 388.216228609251, 328.838024751132, 362.0233795797, 337.116495209185, 328.912311979238, 361.068977163576, 362.870634554384, 331.33623633789, 373.275549917928, 356.266527753997, 360.719599101803, 325.167789423939, 338.101169795829, 341.391853757915, 318.461420301672, 370.491169291852, 338.522958187873, 343.113182795081, 378.866874416553, 335.044320699248, 311.216337620083, 298.019589914197, 337.557853655404, 331.451314095407, 339.884990245432, 338.319487592097, 337.891546560137, 337.58153578671, 357.302086806135, 384.620262119284, 343.559401485059, 343.839836153548, 383.938988987474, 350.888998520206, 338.330669358524, 349.112412118234, 342.96477495755, 363.664609322785, 340.779693891221, 346.534590465792, 351.256407611845, 354.215614883275, 347.57203798753, 354.911073470581, 389.476084031788, 334.117954323019, 330.372852347286, 330.20287109673, 352.639267776879, 336.873170374813, 341.700093214295, 337.823081701783, 371.153783721718, 352.494922727013, 332.835931086581, 384.527595336831, 372.924633789108, 363.418875828587, 341.060488360107, 309.303217746132, 343.447560401605, 337.305899125767, 356.944221258879, 356.970775205169, 351.451867769947, 340.260540396018, 328.679864424351, 338.787842267228, 345.147733560902, 347.890799746922, 349.959030748203, 340.724551768124, 337.617924200843, 345.682301619365, 342.129739355735, 355.273948652579, 356.960429688572, 355.020753579536, 330.740321842146, 346.914620049605, 343.986211500689, 353.224698945439, 364.806551963465, 374.910458937507, 321.845423529114, 329.075033393312, 345.991201906103, 334.434166597069, 359.295454097001, 351.063447368522, 343.071440895194, 342.153452703156, 329.816719712816, 357.802271698512, 329.138447545783, 326.451237819143, 309.348863675118, 326.959710790331, 366.956246022146, 327.506610143311, 365.943419686004, 368.793889152408, 358.731989128062, 350.601961605987, 347.18087294269, 342.856292135929, 370.224518045168, 329.297988218521, 327.916258521007, 328.487091321039, 315.471125681942, 357.106909752218, 337.33004185442, 319.238137162788, 330.686279180107, 360.428997035773, 357.371638749436, 368.020495022853, 359.948515793253, 333.773201796102, 355.902407777719, 374.917096553557, 324.167777102233, 340.373342794715, 296.989997598094, 343.570538720011, 352.74637952605, 361.131915790116, 345.266319611917, 352.712587653246, 337.278888694576, 342.961687700988, 360.44085693403, 319.68295347188, 339.735739680093, 342.881796029553, 351.224037579648, 342.532020815835, 347.382551261671, 352.491949248723, 356.686383650497, 332.533949980886, 354.997454023335, 327.167420005564, 318.355828763552, 363.088240607417, 346.758513803391, 312.115084224096, 333.692079016728, 313.448686098544, 353.183085460183, 333.387370116472, 337.5835932812, 345.585426959258, 342.567428013959, 323.706203820084, 344.329439427713, 326.785737306163, 354.350159751239, 355.321290823778, 359.365457506843, 385.183030538942, 358.515283452794, 310.244062378603, 336.468464714466, 332.835822627918, 303.76588726452, 343.268593374494, 317.523219391802, 354.247505194516, 355.030583662542, 368.585882737392, 336.220647001405, 355.15106708434, 334.75027981373, 324.231751984862, 332.468234416245, 323.668989727393, 347.431922484017, 346.714209756931, 354.510727771508, 353.848346982478, 348.161037672577, 353.327719308837, 359.951357594877, 325.920475650448, 324.287175149217, 329.28803233897, 306.256927208738, 370.291802739478, 354.906270874933, 344.979913273046, 347.600832266925, 316.2141888448, 366.366455297518, 348.292026922568, 357.776114038739, 351.718198598273, 365.879630499756, 318.190101471214, 341.558569963631, 341.599667337637, 341.122456692797, 338.134952741232, 335.99343830395, 343.461050829593, 342.403140544252, 374.630743707169, 310.374577845822, 343.883446193289, 332.349491719656, 361.30673260214, 353.714566760125, 341.727493164813, 329.588345491164, 356.083833220459, 339.183438389952, 298.845974168699, 332.782676838133, 355.181660444945, 329.083421371034, 289.545184309606, 341.500030992113, 362.185250759657, 350.236305956164, 326.625208806117, 353.069298082499, 344.694639351034, 341.682935753421, 348.076567858823, 366.897889548155, 349.597361512297, 335.580465360415, 337.3541438892, 354.764124376192, 329.348250962224, 360.354443975573, 324.102067496206, 329.711965606234, 336.578895604842, 368.75285461152, 332.11112503164, 349.379347078692, 371.066071681392, 355.290978728629, 309.151271183032, 321.892345989442, 330.625563817822, 344.395873203866, 355.092607392526, 355.315041825074, 327.808988644136, 342.634864292947, 350.098793699394, 336.587041857161, 334.054171982593, 340.741655453984, 351.163456332803, 298.544164615221, 325.524437065517, 328.811084362678, 328.124003514015, 334.522506451803, 331.186498799407, 359.192525189783, 349.936117738849, 353.104441238121, 328.268227440875, 338.89637002941, 319.558939945365, 327.331314745717, 313.741780211728, 319.219140562589, 367.422386939277, 376.448146425011, 353.841424334212, 347.73958314082, 330.252678564707, 354.225960787258, 367.667412398807, 379.424159385916, 339.900497663391, 349.165772080746, 364.059215317372, 334.969909538176, 378.562238834314, 340.609720242472, 366.931504635623, 323.147069646085, 355.108269429106, 351.54228701105, 330.455022852144, 336.038114927281, 346.684285670675, 351.168254499876, 350.672308547729, 370.227029738354, 333.177709557467, 343.41582711902, 342.946622765045, 322.485296360416, 345.355471295701, 314.466745509027, 325.657798049241, 331.631259582698, 383.41883830783, 350.573711063125, 341.272830946435, 330.752905662158, 348.445591369455, 334.33804548808, 361.338439072782, 381.624903969034, 316.826190938708, 329.316087758228, 345.390850370542, 335.30000018895, 317.475770771104, 338.487440715082, 351.07937294111, 361.371816146708, 332.07169853577, 291.045335784048, 341.033260640827, 333.82671248876, 326.530092117293, 361.760847488947, 349.794338517857, 345.689587779518, 345.927734211924, 326.138203980088, 326.371957959386, 325.994359586013, 351.708792035866, 346.761796846437, 318.343667763145, 322.989315552033, 356.443133544333, 354.95528841901, 362.377796460964, 369.110162370109, 306.513568626955, 333.913212650734, 365.10234100693, 349.341893126204, 347.457121361072, 363.334204007883, 343.281503290477, 386.951046565999, 333.733489760526, 356.301868442964, 342.090096944005, 349.330930238572, 358.344194878247, 349.378721079996, 344.441200726247, 342.586047734445, 326.241935745038, 351.924444177509, 329.013759375622, 351.282853063644, 356.743224256545, 345.536150269328, 359.873260458847, 355.008882658412, 308.736535925229, 351.525403028996, 327.68576148495, 339.095524896, 347.412117222421, 338.061958803433, 353.323606069987, 361.493588158894, 330.433822283969, 355.739719384221, 358.537291531609, 364.667458292774, 350.112385808566, 359.162909326499, 335.972341234002, 349.255161109333, 364.36235916933, 311.154156911602, 328.330296767159, 330.718193442866, 346.857550202212, 328.294588301658, 350.288103281591, 332.926783952842, 325.225471735357, 334.56243902562, 343.484686846233, 322.393033985772, 343.177465091745, 301.867152646004, 333.098261694342, 336.157211593556, 323.200997482152, 334.045014156826, 336.100951748183, 364.295298616427, 342.975550273419, 337.538204756899, 367.660423565978, 358.299730656622, 349.295516881461, 338.731776397736, 366.755456799621, 362.785507547898, 332.838561395109, 352.673451834448, 361.914423973142, 351.532646859682, 354.731181118683, 350.678629543432, 336.573923771853, 342.268397578036, 351.117005823986, 318.396420670322, 349.287285721252, 325.606702639554, 333.289818376418, 336.697402321392, 332.945376204903, 314.804890779141, 362.711949535977, 346.037244644734, 353.339415466062, 362.461991883724, 357.589083897084, 343.338871081059, 361.434810633779, 356.727959447468, 345.26308172633, 338.345576940536, 308.026768819524, 359.981960395566, 337.294736580458, 323.346867185372, 354.686051732271, 339.065154600138, 345.566779696516, 318.088026210986, 344.469460963369, 359.454389902633, 303.429931144957, 351.36982076487, 344.885598114969, 308.995117576321, 326.483851118903, 341.482393018629, 372.028388678393, 343.625711299111, 359.627662892763, 351.867584081472, 366.347684133132, 356.106837896656, 338.151362272065, 318.826316161132, 348.087900503896, 365.292514668704, 327.237823335119, 325.084907729252, 331.761313147071, 344.12955210888, 319.399557656563, 355.20053933796, 349.819897770959, 329.893025566675, 344.066202960245, 328.526449320519, 337.841173885813, 319.53348061862, 348.053676605501, 330.345389318858, 350.071342167951, 324.180301213559, 320.740556248451, 341.480584489185, 326.458657780538, 335.624113560244, 349.78958684891, 350.429126954965, 303.069720093828, 327.527140126653, 355.113624414508, 338.350326981176, 343.723360552318, 338.774665128579, 325.046852255667, 328.989426619919, 340.723256128061, 354.654177577573, 347.133521797137, 352.8721965425, 343.279966417445, 320.680822654599, 372.445923839063, 340.583125444858, 335.105318923896, 350.049536692807, 354.325056854166, 318.736779356266, 316.598065757231, 349.316040210156, 327.486905920878, 336.115919686656, 343.005384721763, 342.4511071019, 345.200470783614, 312.382238947433, 346.603711417506, 347.59631516726, 345.520483307761, 360.338706270073, 358.15262407429, 360.4909726911, 303.812891005116, 332.656022033282, 343.145353269257, 359.64816739448, 337.437236030701, 337.10306857331, 363.453526925048, 352.902115429196, 334.372203200473, 365.494944031718, 363.392778813483, 329.336367810196, 364.667137613628, 341.098485979957, 330.061855250908, 326.62576966308, 348.634546563032, 352.186517383624, 338.867529720347, 344.653643879056, 342.114066599662, 317.710208098862, 328.904801965683, 338.965038209351, 361.725496753192, 335.100310607981, 339.786311106229, 368.968779266643, 358.481169037692, 332.967555161632, 337.219193817807, 347.053763622193, 362.095753851443, 337.570768641194, 348.061871774067, 353.028674565884, 346.688268457033, 344.768751336541, 340.340518523844, 340.927981703098, 337.149587097669, 353.732249258874, 357.151096808924, 338.391592278112, 358.421960396037, 322.915973834647, 359.226873569005, 330.884330586901, 363.986228152874, 350.422558027521, 345.536140045018, 368.358684332795, 333.202355486325, 348.536867563656, 361.74217748813, 348.768748397325, 341.803324373007, 358.163718854975, 344.062991875819, 322.030653930038, 353.402210596122, 337.754083414456, 345.461170338526, 314.061617478566, 348.885692691197, 305.608902345478, 352.141058627291, 338.728881299496, 360.487103108292, 354.705100761994, 307.340528030596, 355.243587607475, 352.696787893207, 348.766328582346, 356.739028588281, 339.164581779055, 333.234257497725, 351.872566459927, 332.871808401783, 336.446176408421, 357.396802142994, 373.988628590955, 327.064397023738, 338.536111397888, 342.514693673351, 336.689693806978, 329.578626432101, 340.145806506731, 342.367721427084, 364.18557183124, 355.87858683114, 350.296857823335, 335.674881336353, 312.135819874086, 355.346280242977, 311.508717802976, 330.220493131908, 344.997026638982, 349.240669004983, 340.894881335481, 315.931327370543, 353.136135326906, 345.145886318719, 342.858639371477, 363.91425172473, 325.035098354469, 340.489398395659, 361.081202581217, 361.842412854432, 333.202812679888, 361.974619845191, 322.154290522148, 362.946707874646, 349.707000193379, 351.533587922916, 339.191156477669, 338.48435247143, 329.397511418916, 363.792144248965, 351.397986073103, 346.126666839697, 359.842473967637, 323.527189002779, 335.23900590052, 333.733528733327, 328.476990715555, 336.611387999391, 335.530693899259, 333.182175668118, 341.70987466096, 344.757903509745, 343.375597652283, 323.917742428866, 362.040260723155, 330.187301229427, 349.974559299724, 346.692855422973, 366.012611978304, 343.527721698073, 354.619436262374, 323.272378718726, 352.839124248481, 342.863660613234, 348.822157414153, 308.028459652473, 354.431441549462, 341.858336866578, 385.203757823853, 348.755574375561, 364.716524726979, 350.268162984068, 325.060001292019, 343.433667055439, 354.990948707802, 324.696176273875, 334.007493604098, 348.436594081035, 359.861340948187, 335.348155323693, 371.737414159826, 324.446521329545, 333.066674141087, 329.376746262701, 318.85311245408, 330.034103744195, 346.115105908725, 343.323310568869, 354.981931223265, 335.89687656366, 349.219946229019, 362.755457135707, 324.915366523128, 348.300075672165, 353.596300064735, 345.596369620663, 347.012514017971, 321.318704482042, 347.729656431623, 364.217018942067, 378.994657495637, 350.950104905809, 311.785236553413, 338.837043897032, 370.406193287678, 324.395960094972, 348.634512144705, 391.174264917748, 329.665016303179, 345.842522480849, 331.712598528142, 359.283791736776, 361.368537806179, 369.712590291626, 351.947955330162, 361.033056980813, 341.19573052756, 323.76781404448, 373.80320703233, 357.959101420892, 346.524911264872, 346.068860772115, 339.479932317532, 337.658045255751, 330.202313151504, 315.238454645656, 334.955556921278, 356.388070151008, 319.719399925096, 353.434686670767, 361.801940654365, 341.556995927341, 335.720567984475, 344.965656432256, 355.449272053363, 327.704342987182, 329.950353718177, 345.151220453183, 353.034780526858, 370.611008160424, 333.64855878531, 352.114334309532, 360.273931349785, 352.823161603589, 357.083204206232, 325.84722252964, 316.659328541677, 340.344090947741, 354.786044035486, 379.833179854531, 361.130655350298, 314.487986005959, 354.230586529442, 373.373104624315, 354.267452036107, 331.731321708295, 349.244904689772, 348.229061132754, 363.627627286808, 321.842592125135, 353.872484920073, 355.681860859985, 365.291167521163, 366.713862011039, 321.466328032899, 341.176466694125, 346.114100709935, 330.116167499471, 324.837321196981, 340.637478427079, 336.07986433551, 360.321320798922, 350.776328771796, 332.382609977445, 355.723926143734, 367.652951627646, 352.675985164102, 344.322510865929, 332.293594294386, 363.631410014121, 371.938638951142, 344.861930103222, 328.261383776119, 351.337045767215, 337.805470044588, 348.131562958731, 334.224239257186, 346.660625521511, 343.861317037673, 330.632155410268, 348.417182479781, 351.946582594894, 331.496411242998, 359.297658587657, 346.168020407872, 335.187716393076, 360.394671661567, 333.224522833485, 397.830758085776, 360.319457012193, 383.0832992506, 342.753680597314, 376.566629136702, 335.279564766316, 344.759713941721, 340.09030634573, 359.90247525189, 330.869093215394, 355.478868733412, 357.976244198377, 358.984555010436, 359.516885204328, 337.592475247877, 349.333784530791, 329.936141058954, 342.693290695049, 324.102533166007, 346.460444101343, 358.84896523613, 310.335540701651, 368.135610141612, 342.000558599279, 359.113188426858, 330.678164235958, 342.990209846822, 340.131754742125, 338.311378934401, 361.864417164404, 336.879899088101, 374.425461939385, 360.759095657467, 331.266322829031, 331.816924772048, 345.093254567929, 357.988701996219, 342.03174870979, 366.178298703698, 342.641193993604, 323.458052550616, 329.079583934531, 362.616791870213, 359.202358028796, 345.404787227227, 322.045461202324, 320.372091864297, 364.464898261723, 332.8179590889, 344.80266584317, 355.181454911806, 330.012675727337, 339.246667787476, 372.871030150883, 329.053142446559, 343.491038849378, 346.380369822212, 337.233838766136, 354.496366151222, 371.010924780747, 358.907484700308, 368.246931747777, 373.201385699885, 335.584369396104, 335.944661144419, 368.062025023023, 347.390255303356, 342.125292638953, 354.905510813792, 324.873689607795, 343.779851162371, 355.472978435428, 350.804921051439, 302.019164556147, 340.809948445569, 337.013832919141, 370.297112176284, 334.256873383208, 302.334281324039, 339.055206282434, 324.342352463496, 327.349037992361, 339.434663540769, 355.296789119935, 325.233823962365, 353.619658326306, 357.67634812407, 379.685807587897, 320.587775150526, 364.872950841263, 330.358995494238, 337.451631043637, 333.240794242841, 364.968788472027, 330.811497866409, 336.151187371125, 341.7577791249, 324.922150744295, 361.304169733413, 361.299653144961, 359.704765031889, 373.720256475364, 308.10990853689, 325.81185036665, 349.610452171206, 321.509715248333, 387.538351985948, 353.020249645674, 361.694230928504, 342.992183476248, 355.700599348789, 376.183012711173, 337.167429547982, 343.991512319184, 342.579142615856, 343.619543269854, 363.102337678677, 327.545549349409, 345.82998935635, 328.395727089886, 332.254307524079, 336.354777630568, 348.729821731844, 313.842551230084, 323.011436196, 341.869406260292, 351.483172706946, 364.648068986329, 322.923749534639, 338.399599216982, 339.304105488789, 329.588612479502, 352.792222847805, 348.929515026603, 335.583388934909, 357.588188606113, 317.202721263106, 342.992370544534, 350.610265182216, 339.530800458288, 359.353485698046, 334.604662354089, 356.945580359806, 340.889474696632, 393.783217218577, 332.524793279723, 324.569712435893, 323.715462759078, 290.070431778102, 356.321368874372, 340.642036784948, 316.705750438054, 350.795011714441, 345.937229706803, 306.886892335687, 317.77290666163, 362.829768132311, 330.759286104206, 362.612277954185, 363.699136704592, 367.146575735815, 335.760861078583, 366.571474602637, 350.429972472682, 349.580117653434, 341.881641101367, 333.053254930968, 323.163769078419, 346.385252478311, 375.584548405322, 330.445209633734, 327.068146060694, 334.015735127451, 358.727864959725, 312.239851373239, 330.56153759258, 345.989379833836, 357.051294742525, 350.953064889251, 320.064524386195, 330.141159182784, 320.463053579168, 364.598467229952, 317.885975184081, 360.461425771352, 332.82256081333, 342.211808612221, 342.768994138015, 347.444359551029, 340.238825977221, 319.219698039409, 387.042599549221, 359.512606403432, 350.186422774476, 359.303429723536, 336.16590405877, 343.548445133481, 376.643312829048, 340.4216527697, 350.804517797089, 340.173522603014, 346.41819634205, 350.711177441311, 329.118412029874, 347.487801993916, 360.364385761014, 356.50496329739, 317.934234702983, 322.278620987274, 347.017300914503, 328.36483347488, 372.072215858011, 357.459113571542, 336.318045195096, 354.487941885449, 323.574582204081, 323.399053072993, 325.677509944498, 336.128801125212, 352.887477875142, 324.064373180012, 364.07680632167, 360.573326028092, 344.173449945509, 325.496853644965, 369.793811658884, 342.737870648402, 343.334282065156, 342.819159233901, 328.073564701994, 309.309306374457, 336.856459369379, 353.904592143233, 334.211204095101, 342.930113194667, 344.457603579142, 330.519755189999, 356.269841246195, 362.824517169428, 345.508779570197, 368.412925848909, 333.411985083714, 329.175119682127, 350.646160880879, 346.003064952681, 345.464574541623, 330.869933952782, 363.171226393756, 345.84135145091, 362.143899045842, 334.593707527463, 322.174832998961, 343.502916110767, 354.318155905347, 335.279924014347, 332.371713562766, 325.716989780066, 358.30247381504, 317.741670649623, 338.647998610134, 371.477729327872, 357.419088852688, 357.189122162613, 357.033992117446, 376.188922761897, 313.413580335743, 324.325840136764, 358.91199920631, 328.358300776004, 352.799100399238, 359.235908476776, 341.47104507502, 331.141967478979, 346.983600535054, 361.277765332558, 326.383727629385, 347.326268554942, 341.742524553509, 362.665113057706, 356.362378063031, 365.994731034632, 321.423750320129, 319.402099939376, 345.866651512712, 373.754586877313, 338.561772554711, 337.518166779063, 340.807104779694, 333.367421537505, 387.540469700276, 339.647761629306, 337.56211248663, 317.934777688009, 330.39008988754, 351.740022976269, 308.974089049849, 351.583253694754, 344.044351223581, 330.176605148824, 343.702028817352, 351.08895684654, 333.685210866099, 350.278475805681, 356.639272550353, 349.775039814321, 323.507035776643, 373.3683342946, 311.471198280734, 334.536481323227, 360.93865118203, 356.135047667562, 353.500130800148, 340.210753571416, 321.58163391634, 333.717453888901, 349.485161466487, 354.094706857987, 319.166518206309, 371.265848954319, 343.938714003662, 359.571014215576, 349.682841608499, 354.072678692023, 351.353749666921, 321.9371116638, 356.324955976679, 330.201032267398, 323.554705678143, 352.327650697215, 351.011927713714, 315.30551713252, 347.957942912338, 392.468552073482, 357.864023967208, 313.158684075134, 350.279832332934, 333.57296136293, 352.461148753727, 342.178633521217, 332.94607507208, 381.219879455893, 355.054796511117, 345.768439373309, 348.051553765688, 335.627238510046, 329.236389930818, 346.199667438528, 360.246175896359, 327.891856441598, 373.935127351814, 345.866863721951, 332.964711908221, 315.511751849487, 331.181592438531, 362.456390255204, 345.536825398942, 336.298737141499, 325.790289764736, 338.992282795559, 367.441228484449, 331.137941841978, 325.99313657919, 341.809742289361, 359.032287980291, 341.782018180149, 322.284146573653, 310.428760197537, 346.030838768743, 372.243948778668, 346.868885717643, 354.324181635301, 330.927404418249, 347.939307475939, 363.282289047368, 308.70804938769, 334.599226106503, 376.367460329383, 334.880485631855, 359.076821020228, 332.72882727052, 351.334365726991, 312.777800521405, 378.835311719765, 379.607021849473, 319.753754313655, 349.937258847754, 344.997179143176, 356.862583884636, 340.081649474272, 356.720093596074, 328.231265020875, 348.240629634973, 344.111044728687, 370.690828791409, 338.621943660928, 320.733353956841, 342.654631722803, 344.200355647791, 343.02102730066, 326.158445192793, 319.478257840794, 356.877637245522, 354.032193762545, 361.664379631338, 345.487393750565, 350.320557436004, 361.472919549177, 322.369178105218, 346.081533573135, 353.395040783551, 347.690244302, 306.570832170139, 335.554831250812, 341.203131782197, 339.522419528333, 325.02777711078, 328.341539567211, 337.171819373588, 334.76293455774, 376.58916481906, 336.639099525536, 332.810206335603, 350.170929390933, 338.331836745391, 353.828427891008, 327.002976338636, 349.006088984769, 345.114363082882, 334.003107924266, 354.916757707152, 353.053992682468, 336.664746973806, 346.132663140905, 361.970039324183, 343.692184594478, 342.234826474791, 346.909802972776, 315.04177700719, 346.750083308619, 347.090594926146, 318.389516569116, 316.914379929361, 347.041889294061, 356.71203080808, 378.443956484866, 370.784250992068, 351.121910909671, 338.81976760219, 340.484468808971, 350.738698432382, 325.677028136086, 355.192555230768, 378.74149116552, 364.984883064926, 364.074077060269, 340.655887729056, 340.990419046251, 348.783927420836, 351.664969797691, 354.159481303793, 374.584149682914, 373.159362729223, 349.8531604412, 340.869554125433, 366.973911033904, 353.000769599245, 328.236097677836, 363.450472509142, 360.739176948387, 327.021376393472, 366.23064339441, 330.063965366859, 346.134448093604, 377.35884580676, 324.509924429228, 360.198536553354, 329.465055078979, 323.624976876671, 348.909225182814, 359.254703038607, 336.759617072783, 355.083963870198, 311.64158989062, 329.830246273022, 362.461827111439, 331.482148828651, 342.9443505707, 328.042343212954, 345.183576492297, 371.412555150415, 348.415726378719, 332.723236669875, 330.48799603681, 375.978686796559, 378.467145187589, 360.072709826063, 382.156112963484, 364.692844156039, 359.526633298686, 348.327206041486, 318.639068079601, 375.300659738868, 344.030233547097, 363.198966383064, 324.557597904502, 336.969130339776, 331.678169529218, 347.901076890864, 358.109139576381, 333.816950354726, 334.26522996998, 356.354837815725, 365.404452411478, 349.30905801757, 354.191855360738, 375.34244893236, 350.270717766139, 385.281535549017, 344.65374489886, 339.975535166745, 355.061026579757, 333.640296256842, 335.656099967001, 356.130222979567, 366.147782696303, 356.367754179733, 324.940138137783, 334.651409830877, 341.429078331534, 327.141257710842, 320.334342818882, 317.209131062235, 356.765007541082, 324.429124375903, 349.857004428516, 340.182781000596, 376.474108248596, 328.158693652204, 343.699432909807, 372.593663300251, 334.097930366176, 341.221576527226, 379.959146815687, 365.840614550536, 371.813126682271, 318.993637811637, 351.642208489873, 352.906999984497, 344.06555031633, 305.263413174591, 308.985814862727, 325.962378868303, 325.237452622978, 333.405381795439, 380.07834600493, 315.277850885458, 338.325884025976, 349.774281204131, 354.296738350147, 342.429343709712, 312.675991790849, 329.652586020949, 339.626949477654, 354.559549001516, 337.25821920491, 374.102403875127, 342.063383599552, 376.645870099339, 304.680052579525, 373.130508737085, 336.70453092011, 318.868730594383, 367.608987086574, 346.830730980242, 342.811253117979, 348.131755259217, 313.381354780228, 343.008917213571, 332.697009103865, 329.824796034422, 330.837349213421, 331.539463825774, 345.175808090088, 375.790283464073, 332.869605293946, 350.904849570754, 315.271999592077, 334.977265442898, 367.234321410043, 346.886247705132, 366.164233970548, 366.092531630208, 374.159549225914, 339.968710833694, 344.318103796359, 308.973464574822, 333.938361679668, 342.543274832457, 329.250678854538, 351.348832082229, 370.586192669591, 339.63413859113, 351.784459419391, 350.84906672006, 358.928254455751, 303.839101686443, 345.130777135276, 336.817139204655, 322.476300307293, 344.341866268676, 354.944090747457, 355.072391846415, 352.584684915767, 350.59140051076, 371.237062112979, 348.124033792994, 333.239219590824, 361.868920337674, 387.259453293451, 352.735187351863, 348.75076878808, 355.617257162116, 374.667407930168, 330.597371498695, 344.823558750928, 314.814631101384, 357.079550411251, 314.781899274971, 326.017896442551, 366.7849505877, 319.863352256717, 351.22600482934, 323.569311597188, 326.05187973304, 376.028565063087, 333.516129859079, 355.484473726085, 341.124747567622, 326.519471550482, 342.724823747531, 346.673630764518, 346.166504530062, 323.573053717798, 359.711536388091, 351.824680953804, 364.500515905291, 343.665272941481, 333.11596678545, 349.039759708291, 355.368790911151, 353.717172157576, 322.36096181513, 372.319789314912, 304.892765711662, 361.573340668421, 351.475025429289, 351.293001148012, 341.886766542982, 358.057864195373, 334.38097577296, 342.097202341868, 348.693547827126, 316.635313901459, 379.022790019152, 348.147904996551, 316.036203122034, 349.25039411037, 322.217522254625, 366.314549868876, 336.393828823192, 350.179424025876, 333.092520562202, 336.112145040271, 373.637845856437, 364.575872086677, 360.229649529896, 337.512254555054, 358.472641792561, 331.86088994624, 354.349407884637, 345.82373740267, 345.352520516569, 337.555368265529, 369.519968661589, 344.387461826463, 336.506351776988, 339.564100146924, 321.874948103531, 349.532372023258, 331.248331192362, 345.636217276884, 360.932271005864, 317.883568316635, 358.172912387207, 370.554138581929, 363.285929672273, 342.72441244577, 331.260106768491, 372.501061402691, 342.397161355564, 366.007690938167, 324.981235021153, 359.058840112132, 347.921310585743, 336.461947846581, 365.720539024424, 363.106776288279, 346.02862868468, 379.408822790666, 362.831811414827, 333.045319431779, 330.95948400555, 317.727657921391, 336.160291961139, 349.158146487609, 371.824262367548, 333.077494250028, 329.778684102908, 345.215790665991, 313.419988134847, 339.968454358587, 337.043484363837, 338.228402087494, 356.541887695511, 340.692412023165, 338.6082669778, 333.89754926951, 374.125119142524, 363.210414989439, 349.957540791502, 341.192096581355, 351.959891846393, 340.612594358504, 333.206074134325, 340.641412845181, 341.587522927735, 328.888380531961, 328.565633496088, 325.67242699418, 339.715306485117, 335.594439543177, 326.17712894133, 330.218944279097, 332.903327237055, 343.174517151581, 354.365194412241, 338.344928799393, 361.242213223593, 348.441695109444, 336.104779003548, 341.638422168548, 344.827047616758, 361.986899374736, 340.451615736812, 342.37971043158, 327.498515473818, 366.765414117984, 364.000442425182, 308.789185455204, 355.117325606254, 338.885266508139, 323.021135373315, 328.403155775465, 337.921490605843, 340.201092744948, 357.220095349817, 329.551004876114, 364.403764348412, 357.215878506559, 322.227308771108, 332.031158989452, 359.450516831019, 366.928624541032, 341.237712445008, 365.649378263451, 336.837799640753, 361.868378672827, 314.312792572682, 329.665835665094, 363.338002076419, 370.500553846989, 350.223940412466, 358.712813823743, 356.589220620072, 343.7687668809, 354.863040247497, 353.676559983195, 346.149834998121, 332.114658512242, 329.167624801487, 361.542146637604, 308.337754056223, 363.301693080353, 341.221410104202, 326.402654587628, 349.320791875267, 332.267327920139, 359.607008090529, 377.285792520485, 339.724324158074, 332.395172352614, 367.98987765421, 356.674347981609, 362.639822352162, 324.672295826446, 346.947915167449, 316.621645973161, 359.259136861118, 382.445097302929, 369.385692322979, 333.908791252316, 375.930676844616, 352.016775722198, 352.447505370408, 335.942994043796, 349.871205199668, 370.14490615911, 326.206541189699, 335.292987241778, 367.670940326225, 357.118495603951, 314.99366935767, 341.491562174861, 351.599991766197, 333.887387120925, 330.528105056297, 361.404271861113, 318.333142316853, 313.291084633904, 336.545237269745, 334.774837162498, 366.783613931332, 341.241691363195, 328.827709843163, 330.874564674096, 332.094679907187, 357.998104426353, 321.484063517025, 343.532471308693, 352.542660191308, 350.700950427195, 373.874240785872, 333.257211448064, 332.951176877865, 367.178788665713, 339.78134760613, 342.046097880923, 359.723687222458, 338.493300148345, 346.200188914505, 348.762605140201, 389.944842834581, 321.400214413597, 345.815913831503, 309.264592800072, 361.783930461346, 319.636461034184, 341.077230659378, 351.385331177786, 315.856725419103, 323.823777494897, 315.176320654786, 330.204408458986, 340.235806111219, 352.536517073937, 334.238969252321, 339.636970803236, 323.259603631929, 351.037203591376, 348.064770540716, 359.935730085007, 330.457817948712, 342.777565041819, 355.305420567954, 342.856050160908, 368.000260320151, 363.728710915375, 322.653070528147, 350.386026990594, 389.624544343115, 340.782207200458, 330.852263833797, 371.0183452138, 313.94812428561, 349.05521226265, 361.933908591471, 342.779697913219, 315.231987716341, 321.293231498308, 332.628440249375, 357.872768502502, 325.533095320236, 331.188717325463, 331.447090199661, 333.025070905626, 353.95364852986, 343.435925764166, 347.302131572209, 358.137539522917, 315.721130950101, 322.529022106484, 347.544003442901, 344.961327318394, 362.848989398524, 342.912178470244, 358.408257129416, 331.137321196242, 315.036173786893, 348.980180349214, 336.74215761348, 332.52662484267, 340.335241974001, 361.282231432803, 341.926203091122, 351.796679981599, 319.798563373782, 339.860701870872, 375.696466382674, 346.142235962954, 355.764521343574, 365.830413968876, 338.221064716765, 343.479637841287, 343.340962436325, 322.507855495647, 310.486265657243, 330.637505289695, 370.863036407978, 345.530319251334, 335.813146655612, 348.921306024739, 337.891124570335, 347.560260283583, 345.826927685638, 354.010251640972, 353.203352358915, 340.261248814122, 356.746816443364, 321.021404130429, 352.503457297865, 362.457650508259, 333.134695401799, 362.92206757378, 336.958799711531, 332.925395921917, 322.650772566346, 364.2056690413, 340.572571567808, 354.875778237059, 320.980350240045, 339.738117476272, 368.661132743721, 350.186141779761, 344.619437417227, 346.920379592187, 333.842753905344, 350.140436157205, 324.734471569742, 326.20903212965, 352.325721169179, 325.530449707946, 344.47679353536, 328.15327290556, 340.977678047738, 332.868872524322, 342.346000459533, 383.070021110989, 348.137216412412, 348.111284863934, 320.061356901999, 389.604603146911, 373.800292616926, 325.135047886637, 352.869110310455, 335.05305696013, 359.134508863883, 334.226090622601, 355.667714109848, 351.730425344914, 360.678304483458, 316.935733155709, 339.876623778291, 345.244664314678, 318.594672945924, 347.507723749852, 326.286925995149, 372.245514342527, 342.609500968191, 358.266891011491, 344.66768993968, 343.865062562744, 346.012375026304, 341.707033189223, 344.296853376994, 361.888561363011, 352.389096004598, 328.996632220698, 337.675028744369, 335.526658058019, 363.805163299628, 349.29862445398, 331.839366672418, 321.890172330534, 326.781946122243, 342.399552435206, 364.696074155388, 350.155701466521, 360.138011502835, 346.442365379739, 364.475136468386, 332.392282892755, 327.489767926387, 366.380113679206, 368.241060308769, 341.678262468278, 343.360277941072, 324.077913461275, 316.733051209504, 357.268764598376, 301.50454035842, 333.871553331011, 345.678209246682, 363.596000637639, 359.817320470228, 333.220721493109, 326.176638874884, 349.655157821593, 346.202627008195, 335.430169929284, 306.554449473965, 359.522250161628, 354.853823477756, 339.763592219923, 352.736479311331, 346.343940455206, 338.738306396295, 338.004963324747, 340.354162848772, 342.826581968011, 343.911426578659, 321.281672938096, 321.901597652639, 347.184310236818, 328.83937370381, 354.534330015074, 358.833356735269, 378.096507715372, 325.172538436457, 342.258000646725, 311.96213296553, 355.54016954086, 359.083723863652, 370.60004673826, 345.714095992911, 315.983803395455, 350.503238297691, 351.943043028982, 345.536936905678, 364.054109110105, 340.692980081032, 322.971281759131, 344.231282535904, 341.15733944225, 328.5410699949, 347.279839930619, 310.982225481378, 344.575176350933, 361.47330327859, 365.034838024246, 372.05525889326, 335.652895470328, 360.00452625005, 336.147112405823, 321.320311264967, 306.204136253613, 372.835438098338, 366.368654734166, 317.032263521469, 321.763657743748, 358.368239915404, 344.518747166818, 359.05941599794, 389.173179695982, 349.699137189572, 344.378836341159, 311.98107326855, 346.47486237567, 357.076193390921, 332.767860528126, 348.925442399566, 365.686366186118, 334.847054362517, 372.949450427601, 333.442510954877, 325.887222255522, 348.452357992034, 375.310857742284, 356.853837051957, 341.535875517399, 352.757780229592, 358.116565242051, 368.515697351293, 364.427467717769, 359.974682065107, 338.876524842386, 345.340294372437, 326.570222801572, 305.954462523486, 334.572078197259, 356.152465995385, 339.553738567543, 338.661635771017, 330.308641399433, 337.064313996155, 363.149362014912, 334.793612669414, 318.775693187046, 357.804338772609, 340.351490215248, 342.625214574239, 329.375782224491, 326.574539929597, 330.887631374845, 353.684046441421, 355.255863588975, 362.846678547042, 320.518078781233, 356.775114141832, 311.349222058183, 315.45297754048, 350.975606420578, 343.532643424068, 329.385881327226, 315.960755731254, 314.101709450112, 338.661719498487, 349.154084975057, 354.747033570249, 383.02061406603, 340.363900519966, 304.682264698425, 328.27974806372, 351.134068796453, 344.473306082407, 333.748369228353, 348.016109613795, 354.99594858342, 350.298317364072, 301.712519117437, 340.840244891336, 326.841431297853, 380.76279845512, 337.7431094104, 337.099448053013, 343.662520697793, 340.042177073294, 343.078051362163, 331.919634067225, 384.483543999877, 328.932676788896, 343.796570681211, 344.116617929188, 345.473039346471, 328.223842591797, 344.542294892898, 331.91438881602, 352.395009710593, 347.55770184016, 394.565633920302, 363.616739643254, 327.038657105873, 348.760867102282, 337.679780136492, 332.57974602709, 356.188080568409, 346.745152108969, 346.130308206213, 361.247415358036, 335.23902334623, 348.334027237285, 336.236592575276, 311.898387130098, 353.131925919257, 313.2731126592, 368.171629320425, 348.50581459697, 359.903236747878, 374.229407396405, 354.540679508481, 338.86234371828, 342.775590780467, 346.578493177756, 383.680378476074, 325.539054659238, 328.099028142324, 340.143680528631, 357.692186295598, 351.189186050174, 324.395755974911, 320.599522919817, 361.105284164732, 343.258574432615, 339.846054962656, 353.994936673617, 334.760908294058, 334.864101065218, 346.581608681205, 375.548708826583, 365.597776853014, 322.876826702014, 324.272228363752, 336.706105290098, 347.729374068803, 355.64161527722, 351.08765857488, 365.314957836764, 349.870770922707, 320.354414847848, 349.516361950972, 367.430796270198, 357.80804470902, 329.646386235872, 346.386061552063, 352.459337048208, 341.975840551597, 352.600068270168, 331.826637534456, 346.705010820416, 374.453438442357, 338.413237297282, 336.742531373641, 320.312143340791, 321.516515038589, 356.485906623659, 345.732926768863, 336.383221483962, 338.036490839233, 341.290827671831, 359.965285927177, 362.316534952339, 295.695216923425, 321.965261300231, 328.256212755644, 318.179145952907, 352.773764177313, 347.888911445084, 346.665310909104, 369.263297501018, 343.685010788639, 350.34112128101, 343.019857839278, 327.696083334058, 328.667593772684, 328.806687646465, 327.912496709084, 351.401365032726, 347.243341024972, 345.219629843656, 362.934388517703, 349.169286511686, 372.234366836874, 322.387698744386, 328.488425931847, 335.64079158529, 335.060640975164, 322.39750294559, 335.141214211696, 336.552759465581, 338.426966925076, 350.253187222006, 311.696340863702, 322.985970696531, 331.474538302907, 354.690468172853, 346.616618331641, 345.264079858452, 336.585120403812, 337.570975612307, 334.005160586647, 348.972881294328, 313.531661633092, 328.130972718181, 330.930765020317, 346.041249050477, 357.934677954337, 297.327169656106, 310.939448781333, 370.605396957242, 346.285676732258, 346.347087174357, 340.957354637671, 337.363087160941, 338.177232858001, 333.743768245374, 358.373171644768, 354.39872589, 312.87922779476, 356.872074665042, 357.363483324534, 349.762727836374, 366.623156518959, 346.803206612255, 328.253843159068, 320.583448383565, 320.758564113457, 353.401637130897, 371.474423434173, 317.092736491032, 332.710037173194, 327.937483585247, 320.915501759298, 349.072126952716, 365.348322894681, 360.491815850743, 337.882004473195, 311.724026747753, 340.862479648056, 336.42552731192, 336.56821151105, 361.463073969627, 334.385357349274, 350.10267858376, 328.234300589615, 352.600388552874, 342.354325520031, 332.410785066064, 349.370942914344, 350.243645480384, 367.312042560681, 338.131841265202, 341.566145567557, 378.42505731135, 342.374161241096, 349.178076719802, 343.327720027541, 361.284551036207, 318.238081092028, 338.210450788236, 372.865470080138, 377.524335467012, 357.649526949872, 336.594588394204, 323.460550093674, 339.749733987606, 362.926698088702, 311.762206755057, 370.599011900873, 350.093775146629, 331.133859822653, 344.803587363397, 342.41424174164, 351.513824832209, 349.827434399451, 354.177874604543, 353.410941478407, 330.683919923046, 382.892257819803, 329.768470450823, 327.709090548709, 354.569877297541, 360.135411801093, 333.857174766586, 356.132161832328, 350.949968511423, 322.809212326672, 325.405171053949, 345.792096196344, 341.030929685503, 341.611404813881, 357.084885081803, 343.94652654443, 364.15861003906, 362.608058878421, 355.648847188177, 335.251399397317, 346.700281455997, 369.72546430791, 319.799494166382, 352.063770685622, 364.709844667435, 353.478094409379, 333.609939070267, 353.987379072753, 311.166130047005, 360.52734795122, 351.382990881418, 359.843612042317, 364.78100837827, 339.687507681724, 334.964736786695, 358.066714042668, 365.283891519459, 367.986497628924, 340.957391342959, 338.541357482817, 351.801312738608, 331.617265703492, 358.053233492451, 335.428514309072, 340.564923750481, 341.344399349494, 351.913928594838, 362.379371501508, 339.067694292433, 358.080579055172, 357.241532510955, 331.142385358277, 341.996555398504, 355.584604512184, 353.987898813208, 341.509719745361, 365.517198270097, 354.283332115656, 338.114075500457, 340.0192501471, 339.758064898241, 373.413170129731, 351.929417628144, 347.512250507612, 355.804860567761, 337.245513697128, 324.944805944416, 311.095146773807, 338.67985820692, 340.4301485408, 352.411359406753, 359.921175545238, 354.603305993618, 354.797932525563, 350.302167915694, 328.774463675463, 332.276539386786, 349.952244639494, 320.185767743533, 341.810560116987, 350.337013633072, 356.059675858113, 367.277671645848, 333.887176633436, 346.651765365479, 336.204174177006, 336.284817755193, 339.85100861059, 326.401089688825, 311.59731388833, 369.285530643449, 354.476877615339, 343.214750895752, 349.803958481582, 344.241384899547, 322.9939590297, 351.783897456393, 354.889819438448, 361.667715997677, 354.074525255381, 358.961487615943, 345.090135573129, 327.332169732794, 330.508006020994, 315.311191030396, 317.365860840663, 320.570150921089, 340.280768872035, 340.554201056973, 347.461162091886, 353.230032430024, 339.86697078554, 306.331055314247, 334.305323196296, 341.780083626666, 340.20465343923, 336.195478568859, 335.469204293262, 321.725675084595, 359.155991813398, 347.906598295102, 345.905242643984, 333.59276886781, 324.934109776526, 345.086666304501, 351.929354936762, 358.955539378832, 356.899650982877, 350.634052547103, 347.115530690917, 342.399641831568, 337.105673602641, 343.473815683415, 351.446335059877, 341.566990433953, 350.851220061263, 355.149459714768, 353.003336750386, 364.397597555047, 322.663940010468, 349.494598707082, 374.083209565487, 319.326551316515, 370.192017355736, 324.354804069371, 314.223011716259, 324.439690225363, 361.237379213414, 335.590025772142, 321.785741447377, 384.714291168933, 363.258768703789, 364.653347922487, 362.677570869561, 364.451481490279, 365.327035303927, 357.149941118563, 344.401525114221, 357.966050212373, 376.503548128037, 347.666185517187, 353.624812139508, 360.174503975627, 350.811186236038, 337.483437526196, 338.200344261419, 363.225832018338, 357.523369389085, 350.392009660649, 348.259408259442, 325.573114990609, 387.002870196028, 336.822421499277, 324.28003616868, 354.932392249407, 346.760414799501, 384.492923397857, 377.224706611545, 350.808196821935, 353.312178717881, 348.272534393542, 353.06961673517, 344.667954915739, 329.753771869988, 343.01192524993, 360.580449642594, 376.071855904546, 344.375010702568, 341.356289641113, 349.121878011611, 369.81222171673, 342.149998652341, 336.885130538377, 365.181535544161, 331.671980076265, 335.916573652151, 334.945843809883, 336.173496346039, 314.506916751343, 349.166406637334, 343.6634617896, 354.731826442836, 339.99193993458, 326.515539552521, 360.20851381087, 323.449009481141, 341.665172994694, 358.114626230746, 369.631124562542, 337.588680286842, 320.942272782467, 344.395208581419, 349.103559701861, 323.852040744649, 332.020119559559, 346.995302818451, 365.272802415778, 356.839436818345, 337.140359141193, 331.15306591605, 338.418034264967, 357.798477058041, 335.987676672376, 342.124300006388, 342.186606634786, 329.857690152505, 334.918052989294, 325.436569283991, 334.922583201088, 326.798168009701, 327.131393107628, 368.426244280217, 320.418025726006, 350.990479503247, 362.694562930837, 372.9242550268, 303.007830054612, 358.130369897122, 345.311778430983, 343.227973758836, 318.010839962576, 333.138103742322, 363.360140965653, 348.508230841622, 332.721369375593, 330.570039077698, 357.389357125477, 321.261054596511, 332.000008398505, 318.808347882089, 363.042429775306, 347.090931047097, 354.369734367503, 358.093223542234, 322.005362305935, 341.3703297879, 350.311085563242, 362.993803501715, 329.337184757388, 363.537113846575, 339.345169899068, 329.064482868134, 357.284800690628, 362.595719103631, 340.692867888149, 326.929940025206, 374.951154436147, 323.806232516786, 328.781403750029, 333.703104859203, 322.637168120617, 351.245450943759, 340.348265520315, 336.411797402076, 343.652000026048, 327.727757584557, 338.116224283868, 347.626448407608, 368.135424834415, 325.393379901578, 328.251216603307, 362.694558244854, 328.779359831726, 328.16921020942, 351.47376161701, 380.316825075827, 347.556079377819, 339.474527557945, 345.771418767805, 348.695067451364, 344.505642385727, 363.946391083303, 335.690403133906, 333.994314460901, 341.160814565359, 356.699997772518, 335.051154085871, 328.290654821797, 298.744223891543, 343.804717153084, 349.000913706167, 355.904717382526, 366.088390209907, 362.237155084496, 344.487230078583, 337.549983578392, 341.696392187451, 356.404460071338, 361.076625511504, 367.120089625076, 317.484198669071, 332.558742362119, 349.230514405199, 311.310086800421, 368.537953246206, 319.95771864228, 356.914016224796, 352.113951545383, 332.354131824371, 311.160388462775, 345.540497269616, 316.250678607231, 337.979523568134, 318.85488335987, 374.725455570545, 350.206458468312, 315.052638181992, 360.205272805369, 337.493325975028, 328.668905240345, 341.046079899681, 376.85287064905, 323.177358592205, 337.142889937016, 351.680779419444, 346.865563187664, 362.557605412306, 335.451076826372, 360.078774013287, 325.119317443267, 331.62919845809, 337.390621825737, 317.022781258309, 362.604386836844, 365.299731125149, 311.240508988439, 332.15579095189, 361.661848858577, 353.322278612533, 338.744815925107, 364.035700392546, 335.106482067015, 360.568659700164, 347.3295595233, 354.206260711246, 375.544971906118, 324.250932541232, 362.758353914533, 354.810225107057, 368.210496106102, 358.250829020743, 362.079682471484, 382.660707533653, 342.442255220921, 340.801450660657, 368.195188338182, 369.027714732719, 355.948505337687, 320.200189773981, 338.498273838966, 360.762050279844, 328.961286223845, 359.354490023631, 358.854112844028, 323.54428424698, 357.769154291008, 345.743421811783, 340.771576631625, 328.330707961298, 343.295781666105, 312.388888634419, 331.851168927606, 348.633637438113, 340.520188009484, 342.236853819871, 341.559348004689, 333.706250053133, 322.905733758522, 325.670563197107, 354.399624241578, 372.422753005227, 334.784730280838, 347.724816088492, 320.023458330742, 339.537494144152, 362.922975822359, 342.040651150072, 351.243771521858, 356.023105760877, 390.110925166703, 341.573431686603, 356.142259117821, 367.381577471909, 369.163721052358, 346.855034301072, 319.158876659849, 339.900272454885, 360.25982910282, 324.931597308424, 333.974405036034, 357.678646896992, 347.207387785925, 346.442928439727, 367.675310693517, 360.991227242726, 356.478386801743, 359.473065800436, 348.146353715129, 339.725032275086, 368.314045717762, 323.390444439616, 341.814651100369, 343.910829775917, 340.573250984642, 381.660359014991, 342.734277082378, 324.481555572925, 361.018798035836, 353.31393513652, 337.418421023631, 330.58872067029, 361.711799080912, 331.253182260743, 335.483591300015, 343.985213391361, 341.139257730647, 337.738789386374, 344.014205042327, 315.248153699356, 332.753982019226, 344.208231539955, 318.976283760159, 349.326628418969, 337.91762264237, 373.860333623968, 349.866051566583, 331.264974640182, 320.039499194365, 307.770689022798, 346.512268725314, 330.683865466996, 319.577362323331, 352.51332124225, 357.431268226672, 356.006496591149, 347.087130657828, 337.135342770051, 339.381046132988, 376.300723906226, 343.436279388748, 349.762308786943, 299.758930998818, 343.001284361654, 320.276406188436, 347.362004841926, 322.315338438625, 322.160078237528, 349.553536024218, 380.161569083131, 372.781171211273, 337.26456555954, 324.163247687113, 364.289394745373, 358.743701308419, 346.865512008191, 349.91638696474, 376.919942576431, 354.496406085811, 333.995851260081, 337.210966189231, 345.399627030822, 360.952023055841, 349.179062414412, 362.219920498545, 335.058759233639, 338.299645157303, 344.515270442459, 351.598523213188, 339.957416133998, 310.070407411622, 321.574051284593, 349.976581958581, 372.715999204225, 382.507894537184, 344.393777214085, 332.746682162732, 337.495829939419, 351.658349218935, 347.098151308146, 347.331690727796, 357.763818018298, 356.019060862742, 354.815909206927, 344.422019810344, 376.278253053995, 368.701744747664, 398.33963537053, 315.814444274881, 331.603531660972, 343.450757278713, 357.559267397673, 374.92819409358, 341.93103472052, 335.584822271598, 329.297314170327, 347.066210328867, 339.486407591324, 351.731387422696, 342.479665046267, 360.215846750134, 334.523783760748, 353.265774032175, 312.325773392454, 344.040051273348, 328.283465668624, 329.127917190255, 316.924764707408, 341.041457961675, 316.771869365773, 323.920067612372, 330.896323146274, 352.340581925723, 379.480161871822, 353.453890196389, 365.976285084842, 322.713918990937, 361.366387744851, 348.231434193875, 339.253520010168, 339.601732416132, 392.664356167155, 370.188428858806, 337.844720771205, 318.758058812424, 351.099143619898, 340.717626206657, 363.13522717442, 335.28671845028, 366.983676661977, 315.632626298656, 324.667761810174, 341.654981100366, 323.312625720402, 339.844973451607, 353.680786501675, 359.644520482837, 320.19412467104, 371.070445320802, 359.979270075835, 319.964844730633, 355.017322028648, 340.852778855118, 364.096097709595, 338.511477378415, 333.770707459751, 341.936615136006, 385.744629273169, 378.201196670074, 347.170251701402, 339.976082715566, 332.917490036425, 328.516974152146, 343.081407091829, 359.8028543466, 339.96148575938, 339.977452632088, 360.072612087318, 310.262711907712, 354.876743994349, 371.472922293918, 323.633499849108, 363.036785939715, 331.766484797025, 366.423337327259, 310.334477086871, 383.072165878328, 352.909547290253, 352.799744741384, 365.095881448803, 372.528772635996, 366.398858504872, 364.403273535099, 337.019231926804, 345.800563988158, 338.026085597803, 334.725928349347, 350.05733944455, 337.830508996217, 310.782809530543, 330.871970889287, 338.601469670539, 313.891525817296, 341.380072441452, 360.87482020904, 336.693476528752, 332.844156468487, 338.067160350529, 345.348914962911, 309.381383402098, 339.243769362204, 361.949479786858, 354.757359900465, 332.669176919586, 363.020826789706, 326.467010444022, 334.174666619061, 348.197306586459, 355.732533734177, 376.802726334277, 356.563304287607, 315.940032594967, 372.946234419149, 306.902327161966, 353.491477558399, 329.345073220125, 320.486429110063, 347.721549366081, 342.870586347156, 346.281996530821, 352.735677446829, 324.973040888678, 356.705261521439, 352.901167100629, 348.477383499078, 349.925574369437, 321.369810500413, 372.095942822176, 341.168665558424, 306.93292900586, 364.752054504812, 319.870295190744, 334.080361363591, 342.457803131279, 356.588358052043, 367.263794872221, 314.827655058242, 340.913469653471, 364.255418366551, 342.200663380138, 366.023859758098, 356.65106703085, 333.4357604859, 348.682294096876, 331.565389776861, 350.739262710205, 331.337233615682, 333.391397711532, 350.52766775504, 343.044718312204, 376.786933332476, 364.272815004066, 332.980579657428, 322.241524864372, 316.563372819281, 364.311448845306, 335.141771714414, 351.630387128806, 344.185169882765, 325.409747786034, 323.412062883484, 350.506552089272, 327.108073692725, 330.378492525871, 364.662280011711, 353.990905953227, 362.387502212713, 323.18683284415, 333.364464386035, 328.77827235283, 356.482850439932, 347.926670187129, 349.97624616453, 308.249119049576, 317.047909996298, 334.952525666228, 342.342679568641, 335.909192558946, 336.540046799739, 357.532058312214, 318.338006438929, 361.522771620166, 350.301010939668, 333.631417709822, 351.116076942976, 343.157222895084, 338.020038570932, 338.320396341295, 340.5278652239, 369.861104726508, 356.188237431981, 372.058112753991, 340.517618899073, 358.372453057536, 341.63625574591, 340.312328986889, 317.491025066783, 333.976544019664, 328.291511026629, 310.045865335283, 335.709149695945, 332.402111930077, 352.526679308526, 340.396137810946, 373.125541754559, 369.290998638286, 347.886156423632, 351.780263862925, 336.201841051136, 358.045431295636, 363.932085016921, 318.043466713117, 381.389424671217, 327.981706723626, 368.197292996784, 345.045724130585, 313.165060154244, 348.056195974189, 336.064290649736, 328.03872212304, 319.159422470982, 337.638775233123, 337.248243411481, 322.147524497792, 369.116549142829, 350.743377957654, 344.582520558829, 348.153453826688, 342.180999872, 330.280983914368, 314.754452222076, 351.871384534494, 340.261135678887, 333.702389596213, 332.914859982155, 358.512771052698, 355.602415733721, 331.051125865639, 357.209820490416, 337.545152902402, 356.855902607124, 329.211751149091, 350.182488226005, 345.39677333988, 325.81493640379, 337.272276579078, 350.209716744442, 346.803354110925, 332.522092326948, 318.241500345022, 351.787970092868, 323.266371136336, 354.529849526452, 354.005650337282, 322.7834282866, 357.994278116746, 350.450899595253, 363.762013607043, 341.281226739024, 364.806711839619, 358.98834254976, 342.532633866391, 331.459834611784, 354.244769460263, 317.706332141552, 327.441087158546, 333.958657338016, 330.974088537061, 353.020141139241, 338.614338126764, 331.249947379974, 342.396511598008, 334.135463013299, 338.515251591944, 320.363388042102, 352.179900693513, 352.413629152355, 322.464942300023, 325.57430938541, 327.729556953967, 341.419136086767, 343.243459754124, 328.273869943128, 380.331488815607, 380.493045699516, 335.433506688473, 340.342027286175, 358.416151114071, 329.02087566144, 364.989428704909, 352.099490893595, 352.501047453441, 391.50975288016, 332.805621982466, 366.548243942252, 349.695770426189, 330.314593301226, 351.348282516165, 353.293974146406, 362.4511035161, 312.442823524775, 340.255431523124, 378.565086219898, 332.929114713117, 375.082764236797, 346.331142850646, 352.120638770826, 331.903841541892, 328.536447556675, 314.037367842242, 355.619050973245, 341.072705675497, 342.440018798053, 328.143556255774, 325.065439876441, 347.812984924145, 330.902428037371, 350.07744518879, 355.24110024392, 338.12584333168, 329.291941720123, 348.736866115092, 352.567065437194, 352.488735753653, 354.08543608805, 359.095565312226, 337.372128640534, 331.706149082785, 397.348655575975, 321.478984109622, 320.332536689464, 370.914968153438, 353.741783313198, 333.017285473329, 350.501299557411, 371.157967313254, 358.605864000245, 361.121266767746, 318.713218271205, 339.807161672934, 363.320589723934, 307.464830562136, 344.365370835484, 348.777695439623, 339.343363665126, 324.518714812394, 334.913785242623, 352.801288481243, 353.1427722826, 342.738525949369, 313.438545993836, 346.667055728996, 323.395692117844, 339.740285112008, 339.412949077037, 348.279565582215, 342.750530401968, 345.312427865614, 315.879647585639, 347.864046727343, 330.771544855255, 362.825481764822, 332.303251317836, 345.676555354669, 360.578322990577, 355.26119384525, 297.199284157918, 347.357641681823, 327.83557170849, 325.412342958273, 314.204162528879, 321.564245130537, 365.783027984454, 322.369846144753, 312.326272646098, 357.428255010472, 364.8511525094, 342.384412214481, 342.368476968099, 331.576526314995, 352.31019748159, 336.791189861937, 346.941098997235, 325.078299064412, 340.832900000922, 337.448984431583, 366.645666070075, 335.555749826564, 335.55584435656, 332.365414090495, 340.725365782756, 316.215446504207, 344.346907301796, 352.105373645064, 358.498030796307, 354.565204490136, 334.703747311511, 372.566424141608, 328.32957369062, 336.06220000538, 323.641663951645, 315.785335093898, 333.759003469508, 332.479465413508, 364.277477659247, 316.073657750843, 370.286757904169, 340.341998498332, 307.856423856056, 348.861506891101, 368.392405675026, 344.962755099766, 353.581339855993, 341.125875925418, 357.637256432738, 349.563818227759, 348.273252166253, 336.434933868652, 360.82445205222, 307.681621959011, 348.961458280822, 348.27515679548, 336.863568835794, 344.095461162044, 332.05917990684, 341.801975738055, 346.77151277976, 331.058195016417, 339.192324558296, 351.976072984461, 354.418274781505, 345.052411691503, 313.553850651467, 318.9140407412, 359.542771357001, 347.987560356528, 344.340866074621, 342.935719253591, 325.694009801976, 351.063152626154, 320.387827061538, 347.22445327518, 344.486790077532, 321.164755499018, 383.971378726871, 333.072532483905, 370.548985763618, 355.682637234179, 341.316476738918, 329.89585238483, 340.570618294788, 335.55319494952, 328.302215374838, 347.824059728829, 336.609724491127, 362.287011111622, 345.901323546399, 350.809342227341, 316.855794991484, 355.328396632046, 328.062035282593, 336.636077145208, 332.079699797022, 357.515833532435, 352.89670313496, 363.754535611594, 373.447640419449, 334.867712227997, 325.468334147753, 342.129326703055, 343.32063842347, 313.284561093965, 354.168191103286, 334.607946158823, 310.842100256799, 358.582542277109, 321.250356285317, 332.202867667678, 351.184390011349, 332.978754856368, 345.082355570637, 334.64982092114, 339.02777007739, 331.747591493186, 338.694171901911, 363.659644398831, 329.601593618719, 339.195119376882, 349.985270317242, 311.371441852074, 349.007220570649, 375.172854186106, 324.638985455844, 324.788282351644, 337.137521372856, 330.07709428344, 341.541249589538, 329.328754218471, 344.887896139074, 358.04320176294, 355.350229482763, 342.44474600408, 373.232775071463, 347.032387326979, 348.732091998433, 343.854249878758, 344.480680638099, 352.908020438331, 332.509782998073, 340.910382506376, 327.458410610642, 350.94572965948, 355.424411271901, 376.986765970169, 359.56347085074, 316.227932839343, 356.728094511153, 376.358245107293, 328.853473286364, 377.319701058621, 334.004975683737, 332.979840758805, 363.600566948489, 350.208859381872, 346.065173043615, 351.099453463322, 350.598353827199, 319.126484263941, 355.294445311445, 346.873271759666, 348.668237460139, 339.27897478049, 350.676602477215, 327.905310052108, 359.986554853077, 315.631569059402, 339.683687554673, 328.158548795978, 310.105512238506, 328.270185296132, 354.087864628665, 306.392227106328, 353.147523686991, 338.912428657494, 351.81338437352, 373.740483568984, 340.963363482298, 357.612873161151, 366.382310679972, 331.131615136203, 336.147401251337, 343.416691131137, 362.008420790684, 328.008627090775, 328.255771298103, 324.673411608315, 365.950066652389, 349.143631088243, 339.367067120031, 323.037572980821, 358.07866619441, 324.892865548655, 345.909039707174, 346.36217163411, 347.975347292559, 352.665500459058, 341.503842172688, 342.540029516118, 332.69964000119, 335.15013207925, 350.970721964252, 340.302754715208, 343.663487730206, 359.407411193113, 342.812846599103, 334.131515251914, 345.295152661485, 341.273749150302, 370.871637654085, 335.374599525562, 341.295387421247, 349.135640769842, 340.905351239725, 346.97668388315, 406.455668318241, 328.17024148461, 328.079933010839, 337.215422075402, 352.099162601291, 338.427760122174, 315.972452181266, 366.939829938011, 358.449629050153, 347.210286508886, 320.677226347324, 332.563732945556, 317.520203975029, 347.785419809494, 345.637524522866, 339.027678808877, 357.862384795592, 332.50311338296, 338.915124080238, 358.358326925446, 345.661824534794, 327.83338609276, 323.935066232111, 333.92322810631, 355.243566267446, 359.100074711041, 317.491522647346, 340.148656540526, 332.778797937152, 317.052843343108, 331.386139168117, 349.331730063428, 354.855085951111, 343.746558670757, 340.170446222704, 330.270421507741, 332.31142984243, 318.788766334695, 364.887242887791, 354.350568103152, 345.612172038872, 359.372472588176, 325.880129293891, 362.004978661198, 358.822659393895, 330.604847056523, 330.074750362617, 339.03970809161, 332.090807637685, 345.127083748236, 323.132413694099, 348.184665771412, 348.502473296169, 321.274050687484, 332.114799168451, 360.613537893575, 338.246879354511, 355.127024245469, 347.94542185163, 335.510031589087, 324.95908176951, 360.929695741435, 354.676128782587, 322.816094094817, 355.576727457134, 309.074655430568, 320.00530678076, 323.755491582645, 341.872701873435, 349.53116718817, 328.218892894851, 345.028133463848, 355.098114202663, 319.585356599495, 365.045259020033, 330.494918929777, 362.565391849432, 350.226882609188, 385.086061027211, 374.176217291255, 339.593543414178, 337.688014878793, 355.680070807638, 320.025612291254, 318.797760003344, 320.636547693262, 371.016616720989, 335.780024295542, 346.732565481758, 356.969350601715, 322.223793618326, 354.724093183697, 361.310194007314, 314.735946165013, 369.753291218626, 330.55697489337, 314.161728857649, 341.794077991332, 364.94494555108, 334.728124266007, 355.905470720443, 317.508174268279, 363.84023853589, 356.619084315426, 327.529141137117, 337.97171751243, 336.810743769463, 334.648779961254, 299.019787995268, 334.834457115213, 312.695834225131, 326.698193785254, 396.782351703105, 341.151561125507, 344.658863971967, 336.914089690265, 345.592343228559, 336.331623996072, 338.995099462469, 340.123222840129, 317.558055742955, 324.539005036899, 351.417870786343, 330.048193596642, 362.134699577732, 330.203218268926, 338.025328680474, 337.580496636079, 349.201401712567, 320.689145525212, 350.975291287091, 351.362248482464, 356.657628953437, 318.508617570229, 330.998722771536, 334.329038411382, 360.716710482251, 315.929080658881, 356.963872009214, 312.310465869483, 310.133540738297, 348.179844728793, 290.225961706292, 332.960665608565, 382.372833838028, 366.649451486967, 347.262941890003, 359.433150728406, 351.394379793962, 324.536097233912, 347.352192577836, 366.753876510899, 364.070811407763, 342.727204750008, 349.451909988184, 364.042097050754, 341.205690303661, 302.023017229759, 332.242175883011, 359.410407235784, 339.293026725228, 352.045852656166, 323.620057162349, 364.593431897772, 335.014465457841, 340.045614503744, 349.124122018189, 361.903713174171, 358.833135932621, 345.627587839826, 332.603338568158, 363.211159520752, 346.04787495186, 383.571305032323, 328.659212284945, 347.902189112414, 363.686581593774, 364.351675720261, 346.31499929394, 364.142720626284, 351.450658087328, 341.460057665227, 354.493217125294, 334.254478896648, 349.23751133559, 349.984385732443, 346.185662235884, 346.727434738613, 322.163557894386, 340.314114762074, 356.471884245924, 321.438134438573, 355.739849533384, 357.352659655963, 332.409952322669, 311.743022491912, 328.668786472605, 360.793278463258, 329.617363589226, 337.728439426813, 345.535726085187, 347.002391354083, 341.531068579922, 338.752159335253, 357.030886410418, 329.97222343649, 342.391784433859, 333.082801149482, 338.518026223253, 351.818213708252, 347.046220504648, 337.74764192622, 340.421697196027, 335.515451715142, 330.210090166014, 349.582755567096, 339.947054750445, 354.634922296856, 350.021070555183, 334.712941919009, 347.460545680931, 355.933166702171, 351.649253764721, 310.30275546475, 343.870885887098, 323.80111484233, 303.753675793148, 334.054172197155, 340.556477820347, 346.177320546269, 318.056717225383, 340.181082885697, 344.750078244371, 341.229621595903, 335.38861868841, 337.575548858893, 358.976189143892, 338.216623401812, 332.619595425112, 337.278131206722, 330.171366442635, 331.313010370746, 382.885740859838, 352.833468612682, 356.991399644957, 370.448157537298, 323.990199730877, 324.45777001285, 321.348271489613, 342.055149374603, 356.422655486368, 322.105591379674, 340.575202622782, 351.993530901309, 328.488683405053, 337.2943739984, 354.488246821142, 382.529162444992, 332.417510294987, 346.9893712159, 327.805881254543, 342.885041967734, 360.929249890527, 357.164305575133, 345.419381470169, 359.631710932614, 335.536905898822, 366.598245208203, 362.032335388745, 343.828207520904, 366.558711087799, 320.09754768438, 335.327174603615, 340.841650941443, 326.533792277496, 339.44346144409, 334.557411273128, 355.428053839339, 338.349247965132, 337.854268717311, 367.966865578519, 335.950329601274, 363.05245989736, 362.436166378826, 342.83149580853, 355.785340066931, 342.688575028138, 340.469568387269, 354.914850586043, 354.711740941083, 330.180036543901, 338.499927026863, 381.22331253497, 355.132685203438, 350.626783987271, 328.619181307128, 360.283240414918, 337.922874983854, 306.607863100234, 330.1248334074, 313.912893463428, 354.601295325574, 356.603017398252, 331.840380712687, 334.708309811982, 341.019895414244],[122.363825068186, 135.546672878585, 139.568456340962, 125.19227531445, 142.586906311772, 132.41728843155, 131.625395474256, 131.437559553294, 137.420869045356, 118.728151610982, 121.353642172629, 140.798778450584, 148.007106081001, 122.679889936659, 126.348275988286, 150.19224518515, 135.49015957234, 162.48301208593, 121.297772407075, 151.910353555332, 131.40226156797, 86.6676461030502, 142.98062324531, 149.531089082888, 141.898697529582, 134.535675522439, 123.47884875677, 128.020109902626, 140.357154091076, 107.604418350466, 151.001280483499, 127.733992415119, 134.225750352188, 124.640161066694, 117.941620916714, 122.909248202756, 126.069143821879, 136.059494861346, 115.300017015559, 125.429412414781, 131.149868706041, 131.803949393915, 128.733638594938, 159.193044670339, 123.412018791116, 160.687616811992, 138.875237995679, 104.531557733748, 119.397008422811, 115.091235321094, 134.562097203506, 158.935983724324, 161.96517451739, 143.191811378086, 142.541767438595, 155.027580670285, 127.00768607626, 162.350120093416, 125.015878857523, 118.054225926497, 135.632189698873, 130.089048373844, 134.181450367556, 119.708084525794, 156.779429952356, 153.502727481726, 87.1863778955833, 137.600095538519, 131.03959084001, 124.618416324063, 128.191356029561, 158.460960266174, 117.813089606481, 102.620082706821, 104.576793976671, 147.817272034169, 116.123929902721, 131.030791950522, 152.922926193882, 113.267275848386, 138.127741782771, 128.134105894177, 141.120893646293, 118.007691371657, 87.9960502583658, 134.924799533194, 140.182379718439, 117.313829251051, 137.925276232019, 132.424466092029, 148.955094077833, 141.901917181842, 135.096742184515, 99.6405311802895, 141.9955945444, 135.612811794208, 153.574355135379, 159.862894226358, 138.479447175386, 140.701535061169, 156.209696523537, 157.744973939369, 113.401912978208, 98.4095948250118, 134.129501797829, 154.121439403138, 144.973594112241, 129.108694094651, 140.041875356089, 142.85542191616, 148.543591693766, 149.997701791083, 115.854206455304, 135.637184783129, 116.064555498968, 96.898625913537, 134.090243028989, 133.302872041736, 136.770165255257, 170.831669707035, 134.023387142039, 105.263691576581, 134.613451643154, 114.058820797719, 143.780002488511, 118.253610619834, 133.509651546644, 174.0282188406, 145.806749355497, 127.850041077981, 129.940895954008, 92.2536077257458, 125.233326864256, 120.772333727644, 140.439550248314, 140.243359728349, 140.729478735692, 138.7523813502, 109.636192063905, 122.826959351275, 165.123742226782, 128.334019040479, 164.247653113768, 129.965540018169, 143.254954530701, 114.789554618446, 145.143829320107, 132.451659665997, 120.989221538105, 121.417008630049, 122.385590656357, 106.917555939205, 138.864957763468, 140.431270003877, 147.279687709399, 115.642400923035, 142.93896740561, 123.767988336261, 111.155108619884, 132.412558793747, 140.022330664141, 130.725191388635, 112.016442765942, 154.655396682755, 164.052111574238, 90.4633324653403, 133.747108200959, 121.314360842576, 133.144357179621, 138.930724707188, 138.102639458678, 127.685696172067, 147.277289544657, 144.008447922895, 106.717171473273, 134.070045772068, 123.870299057915, 129.536615590219, 135.94582344627, 124.930820074831, 106.840291523988, 148.664254422376, 124.6518121246, 134.341859590553, 129.287202450137, 136.194180441253, 117.790699652659, 172.231057038562, 119.047821000207, 118.009439010167, 122.851036473534, 130.905361494836, 152.410200183111, 150.374224595632, 138.384555609724, 97.3939220103734, 133.048000696266, 103.908838079071, 128.424773601215, 143.735413734107, 139.837447173633, 114.314374662449, 88.1510412275559, 131.504245511625, 82.7282831999229, 133.854560197234, 171.2266986248, 133.280234306814, 131.354654382689, 139.000826744595, 138.14297553223, 137.159004479829, 130.58426401812, 117.985348009957, 127.509808908122, 145.112655028078, 121.954709282031, 154.057344410167, 115.928153352991, 130.830525225063, 121.306342639751, 106.937914915161, 121.204793359161, 128.30665192483, 131.782023326835, 129.861580661896, 144.353186069614, 118.743563434772, 119.403532014982, 102.704093398264, 119.821052225614, 121.885023317476, 140.954721610407, 121.864490182826, 154.399211603887, 124.088008135301, 135.720446606955, 152.262725776779, 145.754387459279, 142.497945253001, 134.196611894529, 115.357189440506, 107.339069583871, 155.65980876149, 142.212054570025, 123.340703944209, 142.452383881688, 107.018677349225, 117.296424984253, 160.956915401806, 113.618291777195, 156.167893881757, 132.913100865472, 116.307870694208, 136.637806120122, 111.674411674211, 100.440733981429, 130.195137400908, 143.391665933422, 123.6548715928, 115.937212275018, 129.592636145076, 121.493430821649, 145.714405379546, 128.425760619197, 144.793074495493, 126.279012081113, 147.905598442328, 145.123155595487, 125.02021217866, 106.012002688963, 128.752175104543, 144.637951774705, 140.579817156592, 107.964918877498, 108.762995566754, 140.523209054911, 128.218344881267, 110.238371425391, 137.237119457775, 126.589997941283, 120.114416124835, 120.728613350504, 149.456879821823, 117.484339677481, 134.425790999881, 104.436229924226, 131.348895491818, 109.633424015603, 149.969909510827, 146.828729521306, 127.008153758165, 123.920765082933, 138.980777541913, 141.048515800187, 150.295651096794, 152.440916690833, 146.841198364919, 145.044041104361, 130.765658500654, 120.211570648268, 128.518267657034, 159.382263016128, 128.0219519086, 139.753592863568, 98.1737310005913, 122.423865770899, 132.328524288211, 134.488331482131, 131.601893951537, 126.713424515291, 143.989083643823, 130.79440955102, 145.834371943628, 147.122114021253, 101.076244097038, 139.080264389742, 120.463617617535, 157.163218965367, 154.636030443263, 138.556475447168, 134.790061475945, 115.494351061603, 139.285968165863, 152.753964039192, 173.869587812377, 123.594380105475, 136.368820358117, 128.145775503737, 146.641027591567, 116.395169135664, 138.735272290781, 117.909246750007, 131.239612134468, 140.249185804208, 150.859275812124, 132.249080632819, 124.533692942125, 102.537830794562, 94.8286523373349, 144.255992088071, 160.125047575957, 134.382567593198, 136.112212742677, 143.81941104018, 112.574382979994, 140.186701290166, 164.429547866703, 146.006589729195, 124.458830612564, 111.555520225455, 134.522683819046, 140.192829873414, 128.324550005363, 125.843040250096, 139.648751435975, 110.305128401195, 129.367119727641, 93.0609494290574, 96.1558624915855, 119.862546460731, 117.125246636801, 142.442741297963, 150.822168410491, 100.742533037753, 144.108360866582, 146.700669005204, 126.814920946093, 115.414383501594, 117.217193414408, 106.406984017059, 128.129776018326, 162.052556616978, 151.22175370572, 123.33602299638, 141.214619117702, 142.729629479006, 136.792276237978, 141.206665426008, 135.96233711175, 146.559936058134, 116.190681103914, 140.370615500897, 140.303973462356, 116.34138655593, 117.972737584114, 139.033702858137, 142.962548405316, 110.213672163209, 91.5108310472841, 126.817610054997, 113.080568718751, 155.625157316183, 131.272522538477, 129.737166991382, 153.924536467722, 137.557501348158, 131.931641439428, 161.159372530936, 155.282997400544, 139.165480639647, 150.19830699642, 125.86081730087, 145.604691686404, 124.088941874274, 116.990011532384, 118.83089641869, 113.642747037923, 104.548074437206, 159.162357206196, 179.356396099362, 120.20914093396, 129.264419055263, 106.722773283353, 130.347866683847, 146.504769624448, 121.025159139201, 150.591679824656, 115.485943825799, 164.238859578299, 141.619306116817, 128.045614503685, 136.704135575284, 158.832862316348, 121.876269129223, 124.816663571876, 134.26870647714, 136.082160761392, 118.601502664871, 106.220424183616, 163.852456274452, 129.799731329875, 155.764492088172, 132.320763006648, 116.180080701258, 138.967858266955, 150.291319980958, 156.560217438431, 135.90919152555, 124.266115670326, 113.979719544771, 140.833078120718, 143.857867111276, 132.531586248219, 121.952809640651, 132.829168939046, 142.378359088677, 84.3331444166998, 127.540119328836, 142.420458474455, 115.45774480637, 139.364200204258, 134.710988201954, 140.345776493931, 156.503325383564, 143.227255345588, 151.936399871563, 102.759842801428, 139.752760294688, 140.49462716264, 140.520318670207, 128.023821761921, 107.260435281297, 134.677835583599, 117.837107265601, 121.727820311392, 175.596127473266, 108.658021746962, 109.115300239264, 114.201161777168, 148.207137790801, 108.871514753661, 129.869744868497, 128.755535048866, 145.887590792969, 130.360958591359, 152.93491478241, 142.170268171449, 119.841230563532, 168.685279028387, 132.350159470912, 152.733059213693, 122.4204752656, 111.024644341618, 131.910074148797, 135.809723411235, 118.065976592807, 140.764670658588, 123.605154715342, 131.842657885123, 107.330764591608, 151.230068467477, 139.787616378142, 140.888926215241, 145.330417197169, 127.207031397436, 117.433701722305, 112.165667468551, 148.928830243233, 121.569412109311, 132.291530559209, 115.527431140608, 116.836399893727, 162.547401671379, 120.769081137814, 138.714962279386, 131.82705159905, 138.612367025592, 126.106194082395, 107.207139704389, 119.586516362041, 102.416452142516, 126.012052892134, 142.721061935895, 139.105616423097, 157.74410996159, 132.224875138645, 96.0430415583057, 140.733168922986, 129.861722695305, 113.976324062752, 141.822739389885, 160.028910044666, 140.531529045499, 101.503021449966, 107.11372829082, 129.716774955038, 138.468880491615, 144.393569562064, 144.553751963975, 128.431311801082, 135.827641110978, 116.594848707473, 144.551307138309, 128.373286290443, 158.815205609811, 137.589483191859, 135.413168400139, 124.266494534253, 126.517671459857, 117.492423930991, 146.495139187945, 108.474985569982, 116.160830704279, 144.503077543079, 130.33770458698, 141.892005249582, 108.927548856983, 117.124677310727, 143.917515713119, 122.973539654705, 100.273842054041, 129.941613163356, 157.240434521639, 130.122194549808, 145.60767686738, 139.011723413383, 126.626746812323, 123.071589705419, 133.115440379554, 136.362953131472, 122.296855578403, 157.693715257701, 107.806953706284, 136.055235312263, 119.551143658829, 136.30912916723, 131.410706538402, 131.832930573091, 115.918155612451, 121.520302203024, 125.276876453915, 108.303384849475, 139.453986485957, 157.39477727, 102.193053478127, 161.716510055322, 96.1493634832902, 167.299612041402, 149.561494139695, 114.338944596945, 134.583862651133, 124.605817895405, 125.382884301991, 147.73284965229, 145.145870248118, 139.896986061182, 150.979694405535, 161.492155863673, 155.061959358901, 122.068102602455, 127.595494224389, 137.553932301627, 149.711033910117, 140.166670093079, 122.115482426915, 139.627831637986, 139.526142005771, 129.129162229887, 109.420889391088, 128.854676938771, 119.058812599403, 108.970890418238, 129.306084896093, 128.757388623684, 122.437624510998, 121.03406010656, 119.915003416822, 142.052200407074, 132.594445410456, 107.412529882135, 130.80888665186, 134.138972484347, 90.1316979441117, 129.921333889034, 123.4868979573, 116.653140585635, 113.552651799775, 153.497268024496, 131.004996193388, 142.570077954638, 146.793475002575, 158.556944292872, 100.783124666551, 122.292808180521, 99.2104786615725, 146.858327233981, 165.340034144709, 136.745231012759, 149.889263685803, 125.126435931747, 143.674482530234, 136.384106005242, 117.30617411441, 121.570004700669, 129.257689181682, 125.981589460108, 127.201103035367, 126.716221763691, 144.573090586733, 126.367103028733, 121.752809799358, 113.409988590018, 135.771452195975, 151.153181226198, 96.0786865936817, 121.051717806707, 115.924487725912, 125.869814805324, 156.85840212171, 160.056836395892, 98.3317185808234, 153.198971686457, 135.231010100931, 136.654103165967, 140.119591332094, 106.560151791139, 127.704063034377, 140.524739473302, 149.466038570455, 111.571273014795, 136.471494443194, 122.18029945918, 157.885194758495, 140.226572250466, 144.295677232857, 135.772387119936, 137.293746176039, 113.123265147042, 131.382779023142, 135.5198756079, 114.41233931762, 131.743753778754, 178.706441561534, 152.943609317489, 130.008954892981, 126.576133849541, 127.185360142417, 99.367735911579, 170.620829990913, 142.947297226187, 120.405002473756, 113.197789051372, 159.226155061946, 134.488790749353, 114.045698460525, 142.337756212602, 154.359156213056, 125.97100578832, 101.710691399096, 126.939341193964, 151.001301512624, 118.624380472745, 128.462428996805, 134.164961872079, 136.18654600529, 142.519947993634, 161.001556823696, 122.447680563922, 130.339711865924, 151.361260161374, 140.902866363481, 134.572837754799, 125.238751758791, 129.096592376346, 137.081679298752, 159.900546433787, 151.922957863634, 107.780740167782, 123.399457306102, 120.732466969238, 149.873253361812, 110.328829067808, 123.565714466183, 130.496052246834, 147.865838975249, 166.729828593825, 118.516897693277, 128.302338925494, 134.710625994364, 118.340490793022, 155.861281835362, 125.176932678034, 163.537650360635, 154.081886716972, 127.43621555411, 139.571300305961, 125.936612317449, 76.8270350751345, 146.146710294537, 142.662114713623, 107.048962669207, 128.141667516711, 144.437027829911, 168.180356638472, 113.471762000707, 126.831694624876, 111.125635358891, 151.563848238117, 149.472686873583, 78.0581503382024, 131.25959585894, 116.380594136529, 143.010590452359, 143.885171022284, 117.302619799254, 97.2563668351659, 125.794371354884, 123.442635237497, 109.817565830726, 121.773956751021, 143.766033458297, 127.001876451112, 125.114484608915, 141.006771078013, 148.757959000487, 145.733858887469, 134.40853405876, 116.251839526684, 155.769806298588, 105.906328762052, 138.786210346373, 132.862814716839, 127.414655428443, 133.177721768919, 125.350032491251, 124.725948388695, 129.064495527426, 175.125164962711, 116.985651708281, 143.336001692555, 98.9099872329554, 104.745335980519, 141.438530788514, 103.39931659389, 120.873381156382, 95.2668076706772, 100.328193325762, 127.91883418384, 147.081886342079, 139.879212998139, 182.720538098867, 117.914439785059, 130.915927139732, 112.566411078772, 134.283197044506, 152.103601207907, 146.484145922543, 127.673967805959, 119.862120139746, 135.209954356906, 147.153724339179, 128.957828751103, 127.998912010559, 147.911119465851, 118.18417314974, 127.135854342495, 114.533695236426, 138.523045299335, 136.928710398116, 134.496920426893, 113.713778858752, 119.609554994292, 124.507273431767, 80.7627075596386, 124.706546567337, 87.6733612826191, 130.280432209199, 139.891001010093, 140.306704348209, 146.097934707328, 160.463827377593, 137.539743382154, 140.979435839676, 117.596025690293, 138.638156940869, 148.568420024632, 131.448173765017, 139.846136235188, 154.68598110169, 145.53449777438, 125.755526661366, 163.379837152735, 117.729070973681, 162.17868016127, 152.543400014807, 110.279432793771, 118.735012858611, 116.765547016539, 139.560022208706, 156.898201426865, 136.761249650329, 117.615446363701, 117.648433101617, 112.835943922032, 151.95261428837, 139.842286326024, 136.588134039502, 130.228256295392, 153.899246421114, 144.475167405815, 117.852105056598, 116.79174793739, 108.453934840193, 104.343877012848, 138.395326528749, 137.229122647626, 123.948764126713, 131.133653740503, 141.555591970931, 136.681602990611, 108.162090448194, 142.01160932721, 137.717826187506, 127.733987631187, 140.291026390646, 96.9058332516869, 114.806525734744, 128.922174693164, 136.83840494939, 136.188277523762, 130.994576965961, 127.558730989113, 123.826277067337, 143.39772416705, 152.647772501433, 155.430823267277, 122.005699380096, 107.201356818268, 141.104452833874, 140.182088935349, 146.015947266711, 114.870278558108, 113.857324594942, 139.91378144198, 130.124689815808, 127.184407366378, 118.553537668299, 118.707937535154, 140.793881303315, 114.954091934667, 139.557463393352, 148.37795363001, 145.660290073039, 127.075072506091, 146.291307066588, 151.264722795915, 142.878299146758, 121.175887927783, 141.989749372278, 133.898089921878, 128.22692914427, 114.443605939028, 150.831320370386, 125.143244459734, 124.892146391372, 113.181623679152, 133.059769373324, 149.24432191136, 136.01561324979, 141.7517765008, 138.936035717741, 147.196880604501, 150.153278837475, 125.149365928127, 108.478067680263, 99.8526282267806, 140.594597295858, 133.192243082271, 106.690075353952, 148.245033091499, 107.332435414529, 137.29796857244, 111.722607825396, 111.014404188213, 127.948715799157, 116.400904412588, 109.679791697304, 127.082907122842, 154.337948089032, 129.484905686357, 108.040069636359, 117.215977668473, 103.745729113875, 130.724328472272, 130.858514280907, 119.259779236219, 100.375589591251, 152.672679068077, 104.618600531498, 116.18524066561, 151.41962816484, 147.241218374436, 131.780363524082, 136.412014881848, 110.413079121472, 138.113970413922, 121.359736232025, 114.366423155008, 120.861277545616, 141.495097844389, 116.51410155212, 139.469436415924, 125.352168169594, 115.848102208778, 164.222566335279, 133.995873243836, 138.602167102283, 104.25560520999, 155.478565510917, 129.595099518946, 139.182023140741, 141.612514992702, 113.533912250083, 149.331779238277, 111.987294097933, 109.15940022217, 134.11129696354, 125.876527636207, 129.311490152314, 142.209892617787, 120.558071422348, 88.4415060281963, 106.371165682848, 144.336447129147, 125.851697300569, 115.070209311726, 158.40685135519, 131.348179736069, 114.446362711832, 118.491308768465, 140.038869067156, 125.658879249015, 136.584582999441, 137.000852175973, 118.825401928429, 137.476102377081, 121.219699407725, 132.243049165665, 165.823403555223, 135.405123094811, 110.635992042888, 91.7268526869391, 101.514181038515, 135.011138048023, 113.237989935932, 102.832068798571, 143.381315243999, 133.063899208398, 146.41266198172, 148.059675061498, 111.7762018135, 123.969498637217, 123.638338126715, 129.81815367991, 117.501060792579, 130.497835882358, 141.377994093704, 124.658029837764, 171.817854192345, 113.817941680228, 119.248713508009, 115.302567940031, 115.059736219746, 117.969351258207, 158.900923821278, 125.422316843292, 140.162020117876, 116.029693429743, 124.143520695327, 137.371942620786, 118.992211299253, 128.136676804951, 121.571175833469, 90.7041125175521, 145.49731979077, 141.625780534899, 132.001585476753, 105.253009512288, 111.834620061632, 130.162740850646, 137.356173014053, 139.494259397753, 136.5863224343, 114.3025702725, 158.915868285502, 111.271002501002, 139.509694472412, 162.447790253139, 104.640163916228, 105.534853778708, 134.246768020724, 139.484293042815, 103.177692687321, 121.484864963687, 124.030187212591, 111.053550825767, 144.877132172725, 157.812894656879, 117.514947931944, 126.846860701906, 127.916142849689, 116.505277048796, 127.921389539153, 131.278875296356, 115.08652651017, 98.5841957598788, 139.66098536158, 146.602405971721, 111.076050369903, 133.061855635678, 118.186741017703, 125.631512055695, 142.870797554977, 106.541277783515, 89.4800133362631, 122.779108661741, 147.361501366774, 96.1614324866422, 153.7511465044, 126.2147524746, 144.440700008457, 117.967470020208, 117.66715613969, 155.266601086082, 150.641682544592, 144.222776015844, 134.483971180646, 129.026274763727, 109.72851133837, 143.672681226991, 114.780010895877, 157.388877352855, 144.538033330378, 124.378989275651, 140.196283810682, 137.45381590198, 150.824648870809, 125.606040474228, 103.555441810059, 160.057549633308, 132.327100666049, 132.37590200298, 141.68373369384, 132.228181227146, 112.884885645844, 135.624490388252, 110.404407015479, 141.461569852551, 130.093409352413, 112.011448645762, 135.812466207599, 138.734105271882, 110.527238673487, 118.062055703582, 121.158265733781, 157.665057506907, 125.014036944575, 141.074344138374, 130.501348047025, 116.489559903923, 118.547799395875, 149.221954131042, 131.058425974351, 153.067090040658, 147.304070653891, 137.449677088258, 143.764305704255, 161.74392770566, 114.115203054429, 141.065400956251, 115.142744529232, 127.776665363996, 113.248012755994, 135.840126322502, 137.387848419325, 123.794341568803, 133.729595303885, 120.641100529578, 102.315026983802, 108.39681102494, 125.362507493825, 151.308138497222, 139.330041402833, 120.776044616968, 132.007603163063, 158.574065441343, 144.807889679979, 140.362709556992, 132.025544862666, 126.807599686557, 97.2207884749536, 116.10225551421, 101.222039385772, 124.436430358466, 121.734134065313, 102.075764101692, 108.061633988296, 115.812379227813, 140.085272696718, 141.025328355064, 109.123897203525, 140.337705003594, 129.950965757151, 123.794163616394, 128.35509933342, 170.04861707914, 154.314143417381, 121.544306376681, 103.508807907755, 140.566426815315, 142.820203299508, 120.076401656578, 117.712821007569, 145.876331619479, 121.224672039149, 135.753282191207, 125.223772265947, 130.140905337533, 110.673574943065, 145.979964931444, 108.395721774212, 88.2316941986421, 106.971400908748, 150.436404715372, 107.036036354918, 113.724314644517, 133.179900449612, 179.655659857316, 131.628504928949, 122.965299958973, 106.538016995618, 119.432687816245, 97.6862690313, 145.291416152927, 127.45773637204, 152.303244661249, 155.503314516599, 144.145234475449, 112.780640223787, 114.10104958588, 116.51755687227, 113.439331983222, 164.90559191826, 108.17762806114, 155.748342714369, 89.4884778975607, 117.972895448508, 119.774592075942, 134.095307931355, 138.316529016437, 145.167616601074, 113.302014941442, 133.387551923204, 110.839911133109, 159.720138833595, 127.300315104834, 129.520210531957, 119.282007670153, 119.489323695183, 159.042527079349, 113.159109466466, 158.133444317665, 118.398272393325, 120.788577847842, 116.663437064088, 113.95612586802, 135.162879615088, 123.233506802505, 137.587555735126, 134.45566745421, 140.880947218893, 110.583253323333, 151.093935150055, 122.318831079771, 114.409369943985, 138.592132810148, 93.0713628121573, 130.096467073978, 115.652355237948, 133.647783910993, 105.596655822128, 150.074091953539, 114.209292769418, 107.029454821785, 147.642615831294, 127.052575535525, 116.294572480961, 122.780123146196, 124.568001058943, 167.193645397392, 160.035010346083, 137.160245366734, 122.666679332808, 157.104532637023, 115.546383397376, 126.431965571674, 119.040752829538, 151.155944712912, 131.378835197527, 145.740053270881, 114.383824131207, 144.272254050575, 141.150565002163, 114.629854607985, 137.454750552305, 127.034222567326, 138.491530894312, 114.211855679167, 130.628529569206, 143.656405351307, 129.737139591864, 114.933296249657, 143.876211758904, 141.32063141903, 143.758549238964, 122.943195387674, 137.277990601642, 151.255678091927, 137.61266111424, 115.542928613876, 161.291229285685, 120.737546046154, 142.633062321471, 117.028136619596, 139.500141390958, 139.653995548588, 120.227582670002, 125.69608067353, 126.676994122284, 144.486394548494, 128.967797962262, 162.061611507507, 117.262532314702, 103.73882158045, 108.838812417575, 133.460566806199, 141.277734365138, 117.809468136931, 133.329880892068, 120.220642241552, 141.310669415012, 124.458226760668, 126.410148943339, 120.822888485494, 145.204663713981, 130.96567313929, 124.276207758387, 155.082805209386, 167.111044808126, 130.710983994406, 115.328991143886, 132.291410924358, 124.823926422264, 149.432071594104, 112.917827741179, 126.895655694039, 132.218259900442, 127.922413527421, 111.966965156892, 101.066839119081, 126.500284112395, 156.141292537941, 137.889183585295, 130.047768779842, 124.066290651588, 104.095217173572, 144.718095647289, 132.155129942157, 132.514571657383, 105.37488372145, 141.255199807035, 154.171660459832, 168.814517482267, 160.207692392264, 130.902117397254, 134.39463139072, 116.89541083237, 127.970876128544, 140.475794109225, 175.768390639692, 119.301304677335, 141.263090292562, 160.611322417145, 117.271202680854, 132.417942554698, 147.80993716875, 126.627764568189, 124.738857557876, 132.991932495728, 125.804937472962, 143.399014189777, 146.33599526809, 127.079017034898, 106.750554724165, 144.353871322179, 130.315492834651, 117.275256599978, 152.394620783182, 130.245633346152, 136.359564207521, 139.560093098899, 156.070625402877, 152.65290545502, 95.0551552337423, 141.79510677092, 155.345331430947, 145.362547876644, 126.359659164492, 135.814983428266, 143.947890034632, 120.177455513166, 113.702615983669, 110.153284146881, 131.200739186043, 137.80489023279, 108.621130223918, 100.818153665867, 153.456814234655, 139.762783780899, 127.132640934137, 169.761234562566, 129.154231906296, 151.959152365601, 116.083548973849, 156.845869119358, 137.515876349863, 136.761894283443, 149.777908405057, 139.343524333046, 112.670588037975, 149.182271800145, 148.006198132046, 134.671136100103, 115.3799896405, 123.153367597929, 153.68068765269, 136.238751647753, 124.400738065233, 126.161675623169, 110.927319882603, 135.740548343714, 149.928425704372, 136.348073662314, 116.991670192474, 143.727737087867, 132.490068678396, 146.429765573089, 122.643639070986, 148.51037800732, 124.927185351363, 136.513384913995, 149.294697724263, 119.491092010185, 123.585540827882, 159.526681694332, 111.950927429046, 152.17082191566, 103.959003134524, 116.21905882511, 119.078769026057, 107.32199289183, 112.006307588993, 125.898695320733, 138.292865718802, 147.288906461534, 139.93308079173, 94.0776158329902, 138.094231888032, 141.112119925341, 97.811908482063, 147.426785197081, 119.125360573515, 127.032293944563, 135.533581804085, 120.531866989735, 128.496158622619, 149.33453259772, 128.035488523137, 151.024089152527, 141.066540227296, 141.815278806987, 120.683670421169, 158.326049584734, 133.502986595695, 128.911940541853, 137.451053721992, 154.882740697744, 119.344693931156, 155.805277606986, 136.160753739474, 107.824987566721, 169.182845573513, 143.21062522737, 121.443961782077, 111.545865994371, 133.912612459857, 146.041091605356, 143.247776267528, 115.235380923129, 151.571224913758, 123.709740621431, 134.329779893144, 131.38898097346, 118.360913771083, 119.709451652238, 147.69191369924, 149.749481719334, 131.664026840791, 147.862590315441, 118.86860054267, 145.547379405505, 141.431647112379, 123.45344243186, 123.221995203567, 123.512921161119, 149.422686286681, 122.34780904833, 130.177719972192, 145.651558857928, 104.11150671798, 152.635701064335, 142.601888863081, 106.956253571162, 138.578409991031, 139.163683282865, 96.9615489485263, 163.245488734653, 129.723771436092, 133.9461503583, 111.506270149536, 115.751280585897, 159.839924138969, 125.000883630588, 113.280168653349, 125.486276917616, 115.65749914985, 135.548951239834, 123.603247591261, 147.430209993535, 123.699703175188, 128.414392426326, 118.875191793743, 132.100645269541, 150.625468999997, 137.240590789454, 91.5070691801027, 132.149659546513, 113.17925219965, 138.730106538482, 138.88955936848, 115.787565018069, 109.693255973335, 153.943470909988, 106.551098827239, 129.136822781227, 114.184503177362, 138.70280437526, 158.476775157018, 148.803209079586, 163.588010366535, 159.598939254956, 137.451159060361, 143.150899253243, 132.743484523469, 138.485720940417, 137.638056268065, 149.27039079267, 142.075926363405, 165.232627129009, 107.145395208919, 130.126091258687, 155.232511808219, 136.694282715102, 149.350303618943, 139.006656186886, 124.682013280679, 119.091384233236, 113.147734579534, 125.454480098572, 107.47868694809, 136.337687549353, 143.129749697952, 108.717708619767, 131.86033008582, 150.151035231463, 137.644935733872, 147.279867726053, 119.621330424991, 150.623407247816, 133.695371145142, 119.21870095765, 161.299145583897, 124.347651458694, 126.342397850584, 117.889618091824, 99.7033816386768, 108.954203607368, 141.882794091154, 113.783266013139, 148.497000777306, 153.72157674824, 123.846527434706, 101.937871912352, 156.344723867335, 130.916663347949, 109.329289288995, 137.195707852022, 143.489297528327, 113.428708742004, 153.014570257531, 121.743772939685, 158.342567554594, 120.53636351844, 109.411722850428, 132.748003947375, 137.128639603177, 124.784564490672, 163.389031134643, 132.180216119134, 135.010226165737, 137.00553870254, 137.42373517866, 128.979334496644, 108.097214239606, 126.460780891603, 147.198766381821, 96.4839539770353, 144.471151566136, 145.684998718309, 120.376916285042, 166.721843409079, 118.250711849613, 140.538644077656, 121.973722190773, 151.962227310427, 144.445746411026, 130.261314783733, 124.071875893336, 159.954269173894, 139.994722324293, 106.910347350231, 125.471240869972, 127.03886933347, 126.950220440442, 101.819553601266, 122.397992319858, 109.996744467153, 163.18078793842, 118.448542943683, 112.967931383644, 124.312173862762, 124.295235298468, 107.561216177261, 138.266601222118, 137.85249502437, 108.893784451606, 155.540742438212, 126.440048394095, 149.475702123624, 125.977089849496, 137.459330325396, 125.072452226386, 114.051119691414, 122.886521963705, 146.751298365576, 121.377997940177, 142.887349952328, 152.033521736847, 151.250154491639, 112.952073843079, 136.431404250477, 134.60921242151, 120.645601079037, 155.945210067665, 98.2057377138931, 159.187206892621, 149.649475480172, 138.365365782806, 152.976485224132, 108.048706716436, 120.299702308608, 112.377220269483, 147.044941255309, 132.615981404571, 154.575855420648, 110.089883564276, 146.803418246483, 116.973246993833, 126.495947417294, 113.104620772493, 70.7948639263962, 131.329822311583, 138.406718083412, 136.930944308333, 136.467637163689, 140.044137945871, 135.52296126113, 130.935728784894, 136.535683202802, 139.321056161229, 113.222915674199, 125.805603861512, 114.109543995032, 110.031394549517, 117.414456312744, 144.230528661401, 142.781740644228, 128.205972804694, 138.862663303148, 149.142003968696, 130.688255025335, 129.864159448239, 162.700383837554, 159.285796474981, 122.82083578796, 139.544016590046, 130.174548130659, 128.163242875943, 148.507606142279, 116.557714982159, 123.615965081868, 116.32897030533, 136.353389677621, 138.735927536049, 140.595652248714, 123.780213331755, 151.689101801046, 145.600619447536, 99.8816805581458, 116.620943615118, 141.395824469633, 102.957126020491, 114.167159317151, 145.890218739365, 119.667965486474, 115.933033007407, 134.315334691267, 122.646624190076, 157.736463543998, 106.826786678214, 123.979190872233, 136.610475728452, 120.142722483096, 127.185743338242, 119.927177201859, 109.275081232146, 128.520797087899, 159.010003011248, 137.552060423403, 131.425728004237, 154.187072357787, 117.983659742218, 125.506692761318, 130.462115787136, 105.422724627125, 118.954915460077, 143.608863195724, 131.183688259328, 148.954281825743, 89.8770188898077, 129.116949829299, 136.46872829778, 129.903048051174, 129.392818645546, 152.278881766049, 124.278780755705, 126.254145854659, 154.881330908186, 123.450380174693, 127.268077795947, 136.442569515943, 135.642687503467, 124.877411503734, 94.025992954415, 118.135724263876, 106.65593317597, 136.113103679295, 140.984200532595, 123.52669852959, 124.869987869815, 160.130052484773, 137.064999977645, 107.46354507657, 145.599754988282, 149.463568970211, 133.580077382298, 117.176678991426, 143.930866367273, 141.716728539136, 132.755719698262, 136.13372603265, 160.312122585183, 120.400552157804, 145.188074058697, 124.835570262757, 153.976135221986, 92.8350065941797, 126.072098599381, 153.093577242063, 129.012720751136, 123.020986553581, 115.399205469584, 142.012031663438, 137.561596593432, 123.022022806803, 138.745300511575, 130.908334661181, 124.352146703045, 113.463967192133, 130.139518029169, 114.68961171564, 139.388634737097, 136.332060819401, 135.149789963631, 112.222316111463, 128.141900209058, 125.631366648457, 113.580329983135, 142.853014156709, 151.46794153768, 123.185362738736, 139.737643887501, 117.853672189779, 127.226288634721, 130.70467998894, 125.676313709295, 119.635501924663, 154.871608156526, 140.545360505552, 109.076921672996, 158.481736380909, 128.643349964525, 148.69308339661, 108.461652398507, 142.251236312138, 111.569152278009, 130.129110708566, 156.711227952382, 117.796031363409, 128.39007652551, 138.88696042636, 141.714218309661, 152.231433555003, 143.842941786777, 127.066992672743, 131.115748513457, 135.682886883451, 117.626416009217, 104.612283652138, 105.395196377306, 116.722971810729, 126.863006076598, 110.813748533616, 126.608766152363, 138.664917758547, 113.679277916132, 122.670283197596, 149.777464852545, 151.350429137446, 110.018983101264, 104.922835878975, 139.15359252227, 141.352733038038, 122.131060565393, 145.123837366351, 135.881272646069, 115.809229824793, 139.946971214912, 168.982312991527, 146.215886682846, 108.681467074028, 123.951411259821, 123.681689179638, 115.916321238006, 136.066964097286, 142.487110026383, 99.0699510115238, 151.850558898114, 130.109798156169, 142.162024951179, 126.856859904409, 132.203130371019, 127.259349598382, 142.165898821317, 118.388384217876, 155.378040812268, 152.153197539875, 160.92789673341, 154.387607648153, 134.005873573218, 123.300927151972, 137.361683974754, 110.845354769633, 154.708792149068, 113.223898769395, 123.387705601526, 133.670382023702, 143.324923242787, 129.760645826747, 133.698978591493, 160.193548014438, 116.179499159732, 98.6279924626721, 135.717230378571, 134.349951141701, 119.630599490847, 135.347409415668, 129.430799181177, 167.397174226097, 120.347474586801, 106.900078635547, 133.56134301958, 133.341185961336, 128.662385339484, 131.474926250205, 150.468719539849, 140.538421842207, 153.351829766268, 164.616856938065, 102.240635035812, 124.43341782523, 114.535962619781, 127.195014906905, 148.668431422539, 154.488360782077, 137.834781274172, 134.100380302031, 88.6994463793066, 151.281097302651, 116.942941530125, 112.06102619655, 128.508227898311, 113.753016268381, 147.470090840615, 124.360921317989, 150.471786836826, 140.296017773656, 136.962636867586, 146.830015153259, 138.584771020283, 175.241722807556, 140.557502027122, 135.046622219069, 128.712326808191, 159.829949772086, 145.982679852947, 119.684825345419, 132.498355604448, 113.881131732964, 110.834539863877, 139.280464883605, 133.085495700259, 125.267097546002, 136.718936497341, 100.231427967621, 135.98949896398, 143.737184167268, 147.058711968828, 111.077844584876, 118.767100564643, 154.877942495146, 128.213190091524, 150.97623754919, 129.2607626018, 140.429464561999, 126.471796560643, 124.173002361782, 158.967427550782, 133.519680428239, 127.952088364875, 133.976502980166, 129.963092351464, 143.654884242574, 121.653795732405, 113.967358858504, 125.574974368339, 144.849322804854, 109.392761818915, 144.002185402547, 122.542717275555, 131.438428332707, 123.025746096308, 130.169668789883, 124.740032000615, 112.624849969866, 153.539785194103, 139.303970180404, 139.287758585205, 101.009969000899, 148.87881370977, 126.962017612821, 137.189641035829, 105.170577666955, 138.086718594245, 137.258984016069, 136.306213127961, 109.439672595867, 133.751369125821, 122.248725541153, 130.482820421609, 141.670665062681, 128.051878002336, 121.393631944321, 116.978132569841, 111.245251144349, 138.315330082973, 128.166050371032, 116.853731806472, 111.426508563184, 108.218746647114, 138.711999040807, 129.812425558015, 158.20515019412, 85.8844300218579, 97.0887616446031, 113.500402741564, 99.8475671204363, 101.476375415961, 163.065926267181, 130.867623700199, 97.0721338153975, 114.898497607325, 136.208928951041, 131.013148280413, 128.490827835725, 118.27184136827, 107.502816453978, 131.415807012432, 130.41267452023, 123.997396695153, 126.263486305039, 130.077685457211, 131.711137083478, 126.350827981143, 126.86205135991, 136.05111944031, 139.926002801749, 89.6243368097772, 103.602917645, 176.451279966107, 109.547893708797, 124.58330022473, 127.87812212061, 97.3128566605028, 151.444320545996, 133.224288199264, 143.105423790963, 137.245474077255, 119.071797990565, 141.980485420551, 128.470520653829, 104.224335569799, 110.457917732825, 147.279951974876, 122.930140541708, 110.925907173608, 121.162719194653, 105.779240467904, 126.192154424476, 136.730379762517, 163.518520529136, 125.921793409243, 129.830260493828, 137.9364204811, 134.42927700165, 136.097593675036, 138.340820346859, 125.362600165838, 142.970888642421, 145.854909507711, 127.987611647591, 105.958412852105, 152.294996414255, 145.805767834152, 104.722281210824, 97.921933465265, 119.242935328358, 159.966409438547, 110.834716201187, 102.012756024683, 111.026521896971, 123.570989897078, 137.434769605324, 114.044383291043, 103.702845745704, 140.356916313336, 121.615329744555, 155.486045569433, 129.844449762274, 142.398138596465, 120.640347217468, 120.24169190816, 141.775296651652, 157.467899704992, 103.695918032928, 138.390350092557, 123.237192115607, 147.597717479622, 137.576971093542, 158.428642188593, 122.830689247932, 128.039349999317, 149.197801370757, 104.275227681743, 149.075300911712, 150.069243770163, 140.349205665034, 128.262167226096, 147.73902779301, 169.805367201767, 128.213682124562, 139.189865287834, 129.565599875848, 117.575492795249, 154.537155059261, 175.719578760074, 134.874323853207, 121.429338314125, 154.032632518787, 135.533189071328, 142.813958109441, 119.778831418476, 101.256992365953, 152.10232632048, 120.339747996802, 129.671835715915, 148.123361423323, 137.703745521777, 93.169692464228, 130.140582017558, 144.005024291075, 86.2879350112585, 108.417354180875, 128.29435375346, 119.773933897303, 149.530424773238, 140.451624337228, 144.441721516191, 141.843404969738, 161.851696504137, 149.889557460616, 135.083253472008, 128.608363129374, 142.293882078192, 127.4412438211, 120.595550933028, 123.336662741157, 128.729457823804, 129.190469971198, 116.40476342695, 127.810637286626, 133.911124373312, 131.045690846401, 120.047467985493, 125.429730417015, 104.088184722788, 136.093652357701, 122.010182810181, 141.040263791168, 135.190324509849, 132.192220577539, 140.199897373188, 132.686389133464, 126.399584836103, 124.917923613742, 151.41914777111, 121.336520638673, 152.823751056171, 133.37591910465, 138.192862638071, 136.739943384676, 122.694276674883, 140.880135905926, 140.820978981153, 133.268825849193, 130.329995740744, 164.797486664019, 147.442247945816, 135.311685260265, 183.884603306793, 142.383681989702, 127.640266482428, 129.809044256972, 101.733842589781, 119.453461458058, 109.519151111683, 132.222015021001, 133.784205273954, 144.626894862392, 106.04211460605, 164.034734933747, 147.273053844707, 146.032540359853, 158.451988216698, 106.435551798858, 110.884200979548, 142.140204110148, 164.650908922848, 119.38082890748, 138.460711483448, 139.027965172083, 115.953838886015, 113.480976858198, 172.705853078042, 129.129060601572, 150.579201699679, 132.514425074505, 111.646609609722, 114.689692757414, 133.858083897573, 157.171972897367, 128.679758750325, 133.055009149727, 121.548757971267, 141.141240684016, 141.893019890037, 100.432365690195, 107.992030730955, 118.437759857116, 144.517688516368, 117.480700601581, 128.103322950617, 134.506987873302, 132.205480438448, 166.476851157971, 173.483585135918, 129.46491316272, 146.092767998747, 133.772832273626, 123.63658595596, 112.649071529864, 132.083531350874, 128.089436809124, 164.855332393204, 134.051934581136, 113.531123445804, 96.7371134375429, 128.931184271262, 117.391833509327, 106.763860329291, 143.420433773166, 143.948638247992, 121.151187751008, 119.260047388681, 128.328280938856, 106.336057431763, 124.510893673142, 124.160524457674, 117.121307615937, 129.856512745651, 143.286183641088, 144.693508631907, 155.143358861278, 112.953585483812, 136.06718423842, 164.074319521225, 110.834444049643, 127.506283642206, 113.166049179521, 139.72854677602, 108.150471485749, 135.553763189385, 113.387134618183, 111.383548455979, 138.290174562361, 151.338087372083, 119.447774533341, 110.810637109632, 97.704667613784, 140.212538875843, 117.098386455882, 169.361054879154, 127.353869267075, 119.852854096295, 150.948420674339, 147.245907018605, 130.657166390432, 139.905881309729, 148.457003348746, 135.11525517248, 99.6615978375608, 142.495451330638, 115.060657217241, 118.377211079411, 126.525031517051, 119.365933060706, 101.415195995649, 147.53746351302, 132.671568464336, 128.854117620642, 140.315037429096, 128.134029482868, 127.617714934032, 147.731869898999, 134.228373635617, 159.58158250538, 106.643103633628, 128.302007402001, 99.0799871458251, 128.806268278969, 148.023440533472, 132.294993520499, 155.523006334709, 121.543492614553, 154.841627447066, 141.771694039399, 128.869565289745, 114.74799661034, 100.723995115193, 124.383443197907, 133.395436947114, 134.77197958921, 114.132809086262, 134.272547045875, 114.823118900877, 95.2916744790652, 141.836132267036, 124.344985585931, 126.637377870596, 164.248632186334, 124.241224721444, 86.4529389422786, 119.257916643299, 123.081139141878, 141.955989820175, 136.270189218003, 126.16349325886, 123.801195025633, 150.175345438918, 121.319647766512, 126.404189225591, 143.324185360586, 95.2258340442147, 141.970734093867, 138.595238706154, 121.103288096655, 130.868341529213, 122.954160588325, 124.106290848971, 105.99551881765, 128.118432422712, 120.587256938882, 116.328070274919, 127.976110811234, 136.730599160178, 135.988363608478, 124.518056747096, 125.619563226615, 128.831421208753, 150.347006543596, 143.51451719957, 133.809081452399, 126.349419590689, 148.256799630897, 120.281763279778, 136.233344886387, 134.416884345255, 151.27832358608, 134.608861276447, 141.110360077364, 151.440199326034, 124.591404881411, 135.3898646216, 108.286605239801, 142.447881444972, 110.73595121218, 134.648672999232, 155.592283210126, 133.903587659752, 119.557584392033, 131.028637994549, 124.876913574746, 128.454141460563, 151.089995724719, 172.620632002762, 151.884002080459, 130.887899153464, 123.915274008328, 128.081498910694, 130.432071535568, 133.597438477043, 148.05847704645, 119.22493117336, 123.960532283973, 142.124092305179, 159.308721590795, 132.493610977558, 137.290836480616, 152.058991330509, 118.442572929867, 131.193150793181, 120.004528004825, 118.971652919375, 85.2703399899319, 129.923540550479, 106.028841100532, 113.486304796, 159.945290381173, 119.106740268558, 129.641916942581, 137.935829091846, 130.178934792521, 108.677552164762, 118.094616577103, 164.574712967446, 153.811453605686, 107.961729864892, 131.420546314107, 140.990058749168, 101.180519565351, 124.94693407724, 132.760571892841, 115.035004811322, 145.276605139736, 117.648575053216, 109.332106766634, 136.217566906422, 131.654093963501, 111.289601002791, 127.93244712325, 127.422755422271, 103.43719605944, 143.72960464944, 130.819525288878, 137.171250665602, 138.840899470841, 118.480371955955, 132.496094069428, 150.739625429522, 138.984800683389, 129.405210253417, 118.49539460078, 136.280165724973, 142.958838394999, 143.88685117611, 135.644482538403, 103.424559327144, 129.711600846878, 138.101576168185, 129.717571516654, 130.556984349877, 122.017757422344, 127.630986572547, 117.069008362753, 130.281715932966, 171.451529548131, 148.903208774925, 142.975703024979, 125.91832506294, 133.119914494813, 158.081791055372, 117.441054186642, 92.450167756257, 123.108875382571, 152.900081318449, 138.201157920463, 116.282970544249, 113.789433376994, 174.374539903831, 135.383482832893, 134.846908368259, 147.80424883242, 116.041432965217, 158.541532233153, 151.44198818611, 118.626567985379, 119.627526223703, 115.563917700611, 136.514008253672, 129.580355912158, 113.580073370299, 117.037835833628, 109.353589035282, 154.656809615005, 88.1936074105352, 153.327090620844, 140.934369035008, 133.851608032509, 116.65534418074, 141.017371382279, 163.470996181639, 130.569769137311, 94.721612009122, 111.802486650391, 126.818366997675, 134.685304840393, 131.228127528569, 148.103123934713, 138.847394832452, 130.501886416965, 140.05631552375, 129.924168564848, 153.822240287351, 115.344212531705, 150.547677340896, 122.863367820171, 151.841274566177, 144.071845735349, 147.754029713329, 112.326275918013, 135.40454722805, 112.22988224763, 129.937227945335, 143.097187331426, 132.147042333219, 142.677111431526, 147.711496194037, 137.609161865726, 138.117641475076, 125.012456442085, 122.177189891149, 119.785038694784, 179.756188751478, 130.117148208757, 141.144646881478, 148.286564315228, 123.42355204606, 115.61419495137, 139.119748511907, 106.441831451544, 143.947613882507, 95.3478998450407, 134.296797429578, 125.312126126025, 141.829596201215, 150.090305346935, 129.946974332038, 143.126960347586, 149.415383295162, 136.741071420302, 153.399486801897, 128.998826620759, 98.1840714423575, 128.70121424553, 132.54678192075, 150.929425554037, 146.885545515239, 146.363464663612, 136.561887271458, 127.3329331788, 116.300701355963, 138.109955235641, 121.553820377409, 164.611352631208, 138.8321658345, 148.408280643835, 164.386881876454, 106.880230242142, 123.82410499118, 149.305876729106, 146.985170013826, 142.896619165361, 127.155871247837, 102.979170987888, 105.884946642701, 145.231874000989, 119.24097042939, 134.155124742884, 144.33606096432, 133.427053725761, 170.162821305938, 134.219897986555, 160.568123370951, 102.350130084259, 128.611380651421, 117.133088449869, 145.466892351925, 123.759605434703, 128.04815692121, 117.268945583778, 97.913482158948, 91.8729664723011, 140.28133658001, 133.241240233431, 135.141125836233, 146.846265535533, 130.792235896992, 148.540501394054, 142.225287661867, 122.092087470313, 134.352387801323, 150.034252295595, 159.716755509786, 123.861369402007, 123.099238261008, 163.809030334672, 162.610674740541, 107.00787981619, 100.086860586973, 140.148199366615, 122.696425683616, 133.536852228834, 127.527843798748, 148.58003938803, 153.738365758271, 127.50668487814, 138.636434147142, 136.590624485635, 155.85468548364, 145.883221037117, 125.535700003111, 133.445991857054, 139.46112195593, 93.9742072434918, 131.876558050287, 124.846952774498, 133.823765449989, 110.976682291091, 146.624743669593, 140.262199899611, 109.43104149624, 118.995247293035, 108.991551806367, 134.555473624507, 146.274832523941, 152.73250637535, 146.776621807867, 134.074244082563, 79.2336109676574, 138.537914641629, 156.811865813676, 136.525632463427, 156.29821714844, 124.50416733351, 122.852819048291, 128.733334917427, 118.206879291783, 165.780620165424, 164.069112691192, 122.316233362397, 152.8641697629, 135.133713962581, 116.54112219243, 131.69569311898, 102.957884652679, 117.084433606064, 87.9286000372119, 94.9722675117824, 153.632600179022, 143.803740199716, 123.360418603188, 115.157856950946, 136.951832061054, 116.259656989815, 102.876977296332, 134.307540671105, 148.673136510213, 128.432885439452, 132.196646186056, 149.839787509476, 128.365849014356, 147.954412638954, 109.58963378965, 99.2052948339143, 159.224221213248, 103.722309062586, 151.049325093126, 109.571032916355, 160.535913804275, 134.009495329958, 125.196201658459, 124.796486304009, 138.175420274518, 101.270680065006, 113.443870809782, 110.370122815042, 119.706140507152, 133.340170545297, 134.318157962271, 122.368165564732, 128.909584939367, 128.564367626893, 133.625522104975, 139.086852048649, 139.159802819993, 123.958978911383, 127.669220726812, 134.742519993244, 132.766122643674, 123.769635969145, 140.52543022754, 117.556061185467, 125.703256421466, 106.517756691414, 137.509551833949, 119.189764138479, 128.212853667499, 129.296217244256, 130.720852208627, 132.070280976675, 121.637375545412, 122.701706541071, 114.271039044548, 116.778205252239, 126.631780717614, 131.97080688399, 111.364855132796, 117.072746805271, 113.563026771398, 163.187198795597, 97.9513968926981, 140.284791881935, 110.30133836943, 121.615623341989, 125.694694445464, 122.945386563702, 128.444993589119, 117.673698842781, 108.735691508538, 145.073012659897, 132.298143595603, 151.471026706269, 94.4238002667566, 155.520933581927, 125.290708771069, 146.007105982532, 136.021387110044, 120.803570636063, 126.393329899787, 113.006912164456, 154.262402458299, 154.131020035908, 124.811528822127, 116.608649800929, 164.993035365521, 134.839275073539, 146.727394962303, 117.223391039181, 128.324809641297, 136.383027824413, 137.857126395122, 149.831000328193, 126.895823770904, 148.760397704103, 125.867108319714, 138.74045220589, 138.834462181682, 110.079649528887, 149.379323945842, 113.518411932251, 160.578385265927, 112.835323235673, 109.049276858083, 136.352652517313, 151.287155243449, 122.595703496422, 129.058933815256, 134.850016073252, 149.19461293525, 130.286364231681, 104.519126927279, 134.028462541509, 139.930376791413, 113.0789823606, 122.363255849063, 144.390954218754, 115.507468789341, 120.952170135431, 90.0631753794502, 126.481714404373, 117.229512532116, 105.91751932256, 109.735111285513, 138.277827859119, 155.918312661389, 113.056821056973, 128.897352994025, 116.682032239397, 104.172557038844, 121.498307016946, 150.244563839974, 154.398388496114, 137.519962453543, 97.2391781781699, 164.082009590156, 123.57473169711, 139.211442277335, 133.815554623948, 62.6407842224353, 156.033243097425, 115.535330401234, 139.573117910587, 123.190979159464, 119.370774975592, 145.378825315571, 141.084870187344, 86.5252951508679, 130.669188179109, 145.793347364769, 111.279957732616, 128.417680407292, 152.023909258844, 119.34571244861, 146.350308687547, 139.573491324213, 154.038859377449, 147.987554315693, 120.278946981188, 174.70003315589, 126.822849355959, 141.395084659364, 90.1710096268158, 143.445001105677, 135.394151141202, 127.167874277386, 184.831621882414, 130.285744347972, 131.041241480302, 156.288921007683, 119.553705985289, 159.405144034591, 127.162162229152, 137.985143406692, 121.470822998563, 139.965579232508, 110.909454884392, 118.825904595037, 137.526627249759, 127.5235626721, 135.690638871252, 141.545979276814, 156.822761961742, 145.764542882616, 134.39849015718, 131.945358161506, 113.536642685898, 136.921892216473, 168.519464107968, 121.683056134934, 124.354889499813, 152.394151730318, 119.6892230464, 139.344289499605, 124.751598792488, 129.926768723343, 95.7692091469047, 153.362737453262, 129.89011465351, 149.865632358064, 131.845707695399, 130.54353580461, 153.005271478082, 144.529558191721, 124.750380327676, 99.6290551649261, 142.06576369037, 131.259374452474, 136.185940789925, 122.191709989254, 111.35609048996, 129.072908062552, 144.801809128748, 116.446127103132, 158.588470032324, 184.342376213193, 127.492269564874, 121.589393858699, 122.343324021016, 128.967429008282, 142.585359839963, 137.164372166925, 139.624910354119, 117.166307479893, 148.490720012342, 103.869771908443, 156.913314008764, 143.107562849465, 123.869212141256, 128.607081866297, 117.097072131674, 134.871519124567, 106.219503260875, 120.911889984598, 136.118861341634, 131.878825408812, 140.573251105611, 121.909187299844, 144.198605957159, 110.812681107276, 131.717676150161, 144.998171202445, 120.004134921143, 115.793868491119, 134.273570767937, 122.271947932606, 142.525941111781, 99.5682766651423, 145.85741632994, 125.824350339703, 145.638209924255, 106.476006322088, 143.641085320362, 151.223352532692, 143.319956797218, 139.546079555218, 91.560350538312, 111.710925006504, 147.908216688789, 147.109298861321, 148.313945720786, 135.475147932116, 127.153376698184, 159.756043086816, 146.148645673848, 136.214674635052, 138.915171543344, 119.004956322242, 150.985342977085, 130.731334121125, 183.598307215878, 128.321057916955, 116.746558566253, 145.219585749625, 145.752354828442, 141.778207069639, 147.389178812569, 126.797043337455, 113.892980385813, 145.427661908739, 149.841294533673, 125.670150227164, 116.688596897006, 106.224763302909, 136.028267649352, 134.81413908167, 118.391393801342, 91.5672337125824, 142.296548025228, 155.008052864802, 140.208171282962, 130.860653436564, 110.93220030132, 141.694437970156, 127.699015113417, 145.257103333889, 159.552624461734, 133.178082963859, 125.280686455785, 136.097200337263, 137.26932563291, 116.306427590336, 141.554316565932, 134.98537475976, 133.500554974919, 142.156426712003, 131.239317160607, 154.665202054567, 106.478623498894, 115.457596786141, 159.344409031779, 116.542523647961, 106.874329613989, 151.844768613041, 126.676461806459, 159.223477100228, 132.066839378197, 122.425640748156, 111.291826499351, 127.371681104292, 126.308070618593, 151.778558146652, 140.883747718441, 119.902760689653, 136.849563354187, 114.763759210271, 137.810819161773, 131.322692003832, 122.195139010802, 106.851953736172, 131.499405205851, 114.965124538821, 131.209450370485, 129.613649750558, 125.209731357661, 123.279528025609, 139.350395063597, 139.925996921586, 130.775900496958, 116.217508839997, 115.346507001149, 120.262468254082, 132.055851652068, 131.747284294367, 175.081705440302, 101.73488392777, 127.646737648163, 134.863361699081, 141.163181052509, 95.039300642871, 138.711853768616, 119.232740559471, 139.276790040391, 123.398450166008, 135.117107192583, 152.013497255188, 95.3949773909149, 119.566426146774, 93.9722969383906, 109.299093000341, 138.862834746599, 134.140649192905, 133.539403877472, 124.194145509851, 101.335934879006, 133.129895246248, 118.80065935532, 113.352785200047, 146.105974660465, 109.97113700231, 129.12515288415, 131.997249302832, 136.806361562584, 105.1806939733, 155.206987104567, 101.988862783609, 139.628130568882, 84.5414761843406, 116.486123104089, 124.486812364799, 141.069875627997, 130.229807901866, 121.309608195822, 110.861514491802, 132.109975579257, 117.32783662078, 103.443581885339, 141.119833776108, 156.416934371475, 120.808369170583, 126.209195393498, 114.128492227151, 144.441246024639, 146.107467361156, 135.287950698208, 119.585626901965, 146.44742520368, 109.22648296698, 130.283094446583, 147.892129858141, 116.602184414445, 136.707531929411, 153.205054447818, 149.972635992436, 118.485622363725, 123.578586170216, 154.39334058473, 131.386840188246, 139.877546035952, 138.175366224322, 153.925988391667, 141.457954089126, 123.451063598697, 133.768276757208, 119.343913814276, 120.077104157799, 107.615389206423, 136.086756192671, 126.208707224484, 123.225636762999, 131.775088819411, 158.462723687345, 130.407862274395, 136.914967692735, 114.245618266724, 144.015361824799, 126.627262244798, 125.935430298393, 117.555709394074, 121.997639529558, 140.531598615798, 126.644093569722, 145.388921265812, 121.658164764607, 154.495921812874, 130.596903637734, 146.434058685404, 148.796245561604, 133.358319783986, 127.686092318135, 117.926451690662, 126.505827645725, 95.0441310588457, 156.280497331972, 149.802509146896, 132.268535466598, 115.50990374743, 124.77925105421, 109.671150697502, 151.935568099621, 117.542907902068, 149.341744105995, 144.758829730871, 140.568416304482, 132.696856230024, 131.409673330922, 162.471121856287, 107.151598842925, 136.728846192875, 161.555899132278, 134.746889062108, 124.499761398983, 117.895556732376, 140.416930197547, 118.077471695036, 142.52825228641, 133.652983038263, 156.623531861344, 168.583353646547, 109.399199367716, 138.23698837168, 118.542129409382, 136.262203337797, 103.339946392977, 143.51173703449, 123.730671431058, 97.5011555247945, 142.925321041177, 138.891102712874, 120.996859022122, 118.634215965366, 104.697995512446, 140.366404196562, 105.528529240552, 123.841879714549, 136.138563765093, 134.42757038868, 151.718096783007, 138.372003464319, 82.1065160158901, 129.592786252723, 137.476777639208, 116.486049003259, 136.452586056284, 105.409819164869, 103.070007067412, 131.065419548607, 124.260003830692, 143.476664734677, 137.061085844149, 130.71649253413, 126.522287354747, 148.203275538538, 135.214486999199, 103.675422878006, 115.053631523129, 132.096806584541, 153.688589858923, 151.051250412815, 112.84571258784, 127.459629746792, 144.609555211574, 149.173720291533, 140.265195389242, 112.361685053334, 132.743426705307, 132.544317127718, 113.773943225344, 140.548489611348, 148.353886462558, 124.086423406168, 144.346017151786, 148.851632103412, 165.072650958428, 134.948398513177, 129.165546928319, 163.079383735081, 134.891123915966, 123.21317408723, 154.02894187298, 112.362077626413, 117.173324018503, 131.010944104255, 127.125117600948, 150.798300110126, 129.948537220204, 124.559741843224, 152.602123887091, 97.0213613227519, 162.164279819069, 133.542149223756, 119.505406599165, 121.910350058281, 132.106596534468, 134.815365943177, 130.693050243674, 128.871890219489, 113.103482684752, 101.171652963263, 98.5797315732939, 137.616804104469, 121.554064566659, 126.74567624518, 124.119230203835, 141.030374919607, 124.926740165428, 118.7162885727, 140.543459475486, 152.839154272167, 132.255858423241, 121.20446956747, 110.231126497879, 116.123071470926, 143.093898620182, 160.017178696225, 133.59613733215, 151.36293493707, 145.467241148118, 129.785450326934, 135.41065709428, 144.173923612249, 126.204481522394, 136.115119381188, 145.214906149657, 135.933488805772, 129.823984354747, 139.297362969603, 119.382649805079, 122.346079088997, 134.455953361824, 126.47200762709, 127.931162360203, 143.860263494521, 120.589579961355, 133.147617394887, 127.9451345685, 161.542954523295, 149.34693612642, 135.696567408543, 179.952382043785, 112.774978297123, 131.150097938208, 127.691803880322, 156.082248048509, 145.169919992468, 119.64586393629, 162.399915039856, 146.307517540518, 149.330774222937, 102.214478314393, 121.965579604735, 125.231625776124, 140.710925738804, 132.830601117564, 114.911492960162, 97.710087692664, 141.23886153475, 130.547761731539, 124.228568303044, 141.308814775464, 88.5382543647668, 127.44132243562, 132.225627665705, 158.478395032794, 128.832629369152, 135.01745394764, 109.977072133192, 119.150629598097, 159.43630035904, 118.744565481684, 132.798342851148, 137.595437605987, 113.797210037782, 87.4236187928059, 148.461662818336, 153.256675639871, 124.871357656716, 93.5641001521257, 148.761587319072, 123.364194435607, 98.5674946489026, 122.713936987588, 130.723344960563, 136.354475487968, 149.079642678187, 121.586955996171, 135.482139407496, 142.542295976408, 115.746904721708, 124.971989219243, 111.987360134393, 130.287721343581, 157.129426572371, 131.923202518024, 104.272775685022, 127.989981565967, 97.7186788790434, 125.51234687809, 127.288252300724, 118.615879804988, 162.054250783523, 107.701729656493, 112.952519548219, 121.882361010466, 138.710200013775, 116.905412715954, 121.927526737978, 119.352565124285, 131.231964677716, 145.565049121433, 158.262542283494, 120.602227647286, 145.559426985061, 90.7811371037077, 133.812157344817, 155.046732002598, 116.090604135151, 129.939271453444, 125.458689599982, 110.095070094976, 163.212990219208, 122.607642253267, 150.038929600517, 148.261358457145, 145.644903982546, 159.16588947307, 129.500783831082, 123.875035290025, 150.295250745016, 134.254305888443, 129.248098205351, 121.008568360151, 120.769170276821, 134.810393967344, 139.148652425471, 141.825577740031, 160.626159688974, 105.491953930124, 111.456178601434, 170.804652172258, 124.813241341419, 108.136427778764, 118.649780772399, 126.133168754559, 114.411180687128, 118.94313972305, 151.929611807306, 112.926886508664, 119.027095843222, 141.2644376637, 142.392385148331, 158.022076744912, 123.848651544373, 140.529013295576, 124.770551407134, 147.00718626054, 117.30837368318, 126.024913490829, 125.364377682245, 127.180361004619, 91.9311685226565, 128.436675058571, 130.991888752306, 111.282676475688, 120.74317662234, 113.484318684432, 118.204085770946, 113.776942273008, 137.850474601158, 126.086125403473, 115.088984090695, 117.236561571574, 146.205640111682, 127.166618300653, 129.341622108764, 137.302844921537, 156.856227518286, 140.4426764695, 117.737203814582, 124.824978462637, 124.585769632844, 129.654368069145, 125.067589716114, 156.280123256185, 145.201144674572, 124.147487424374, 117.201473280976, 132.976828029907, 135.229061837007, 115.712399432517, 138.339805960655, 129.082606485715, 95.2053730935367, 148.079464621442, 135.665985643109, 129.718163847604, 150.281008485726, 128.08639074763, 110.302826994464, 126.39071603147, 109.416090408179, 145.849632033885, 119.562767519423, 141.57162212961, 107.471622682453, 122.200090428409, 126.073276877271, 128.727920944141, 146.803427902247, 110.62239649259, 143.624955079164, 129.34890562837, 138.412173738529, 130.251237242155, 121.966734342928, 113.695100062659, 126.229277364035, 142.721827922957, 161.353868116494, 163.366130481709, 175.318789026421, 110.554588054522, 144.91474551777, 113.650352718831, 122.989807376358, 155.48993412542, 117.575049128665, 134.124011466357, 121.801926034494, 156.59064332774, 128.027916461456, 134.413464787231, 140.481945472622, 151.924955713125, 156.868044624144, 126.845953497926, 119.396602218753, 140.47525974875, 142.734466926355, 129.699400427239, 138.90270011182, 126.869159170801, 128.09250235045, 123.318947110192, 113.708473363723, 149.367631985486, 119.838644209035, 145.429602298664, 119.871733208708, 104.965270618874, 139.714109467848, 133.261817482496, 136.396659996688, 133.96055039018, 148.751800542216, 139.785086352738, 113.328945664088, 132.695350435185, 149.892474966218, 147.459468673384, 119.71508583658, 148.252230534264, 108.40204548835, 136.785127021174, 120.895797982229, 140.893456424189, 119.249054748985, 108.129181236339, 118.447077073152, 142.855674849841, 146.857652073137, 107.122049961399, 139.814920839627, 167.921509942901, 132.311271593387, 116.886457966689, 147.232263961993, 128.745568533111, 114.166154547227, 153.449464191817, 130.679896354412, 105.743325660482, 133.354863220037, 129.500326473535, 134.671095577695, 102.729805885633, 108.74457079474, 145.613847875213, 122.768738809523, 121.493183195177, 108.970328901142, 109.817396284283, 133.812022393912, 131.368026637143, 142.411510178395, 133.707824583094, 115.149039536122, 113.391935997155, 141.031971428246, 145.51396690921, 142.008522503593, 149.357713268094, 131.922338579154, 129.305631976173, 148.945301576084, 133.30801025852, 125.079387555902, 126.290518561851, 150.136984422585, 122.505415625875, 115.243466813932, 102.422279097931, 136.706854219345, 128.961695284623, 131.104028428342, 118.084961083397, 145.704623592855, 132.611424141618, 151.020380986513, 142.508322743897, 131.751788861012, 160.052413058232, 118.78896224381, 113.998304375727, 127.068596678875, 118.385111980174, 145.87584134189, 121.619742469133, 148.260940372174, 109.985614208822, 126.659342640358, 114.080614722431, 132.097423159433, 135.972646715075, 110.109444904394, 135.743009377031, 148.91037550707, 104.74587769468, 153.918076688997, 123.455791828916, 141.074672609257, 132.476511916668, 98.474029921477, 139.459896810529, 145.230981696802, 124.919370853997, 139.156206510544, 118.772677987073, 144.031854557111, 129.256921661049, 104.154896064179, 165.769504932026, 116.736639587592, 110.642882937213, 128.314017763542, 112.540926517644, 122.426033623501, 141.323367556604, 110.083841015707, 112.289789882696, 142.292810468011, 107.47208768289, 112.1233140039, 95.5819219082173, 135.544808868669, 110.86337297972, 130.346489025907, 97.0800270096451, 135.921204724096, 167.271782032968, 143.872947476912, 129.288708902207, 165.495394903797, 145.123508439613, 113.388627632668, 142.881302892189, 147.433429921798, 110.83956749965, 113.292932975277, 116.590599707855, 134.831939049977, 137.541064529175, 136.920250941366, 125.589300212979, 146.540558232875, 180.061516740234, 127.332500251233, 130.543192935933, 124.615010545831, 141.510767024769, 117.888112337223, 110.178660438364, 111.915477648194, 130.596169672265, 164.371702792895, 113.406225123144, 117.18649649563, 93.1630764576413, 115.766205003226, 148.455412092943, 136.069725717006, 150.807199430554, 122.61228646897, 130.698978077604, 132.742040135, 129.322577498277, 151.680348172139, 104.640987591295, 119.692314394439, 152.397063571473, 120.72532031521, 133.947652265153, 142.750431757629, 142.304207292368, 117.094519541944, 140.495675703086, 151.455977663146, 129.299583236055, 126.115020363529, 118.36389323294, 136.210120989979, 120.993802171688, 120.352323818842, 132.868723915741, 121.026990262117, 137.536032336609, 141.112698427853, 143.87883920496, 130.618313003585, 115.534554965511, 114.742574912005, 147.601098961052, 133.28474487515, 119.75584913462, 121.971893778435, 125.214247739538, 120.625994800093, 154.103133134816, 155.938002664234, 141.810084018627, 151.361859490917, 132.990117026683, 119.776713127439, 128.586679487878, 94.5049838281843, 110.548226261924, 136.689300568523, 98.8165343027052, 134.357694902404, 116.970717763141, 145.899969788349, 120.717719592037, 156.547526602745, 137.473387520876, 131.244048599464, 150.728341164627, 154.043537522051, 143.376221557202, 91.0139855780615, 166.98938221329, 118.279251485719, 140.573415043678, 110.440638134774, 152.724535273743, 131.694415280236, 120.26537945858, 107.085735786834, 145.917693802744, 148.401708146842, 138.786863844993, 143.864556551221, 133.455022479999, 130.02520906697, 135.460235723328, 124.86413963632, 131.095908979408, 126.708568865151, 115.464704267909, 117.862966764124, 122.909726392301, 140.718431947159, 130.548441751166, 134.963889982976, 111.226544549255, 134.480442645571, 149.44757250268, 121.931964886444, 116.470844216725, 154.780484606517, 114.607238425546, 144.353165855632, 167.612330094729, 131.966739482738, 127.166373706445, 118.349484370889, 132.850808057069, 135.479921724306, 130.032504858688, 118.851813380187, 123.193099034103, 93.3011812817874, 121.907978760198, 164.333724609215, 130.022672851552, 114.896984527246, 153.126058089786, 155.612394772434, 135.72252996651, 138.90430000223, 100.537840369979, 119.232259791351, 108.248988529743, 131.947628719191, 147.629972985258, 153.986991806062, 86.4915284159412, 113.513873693906, 103.163926733522, 110.029405831444, 144.704693974817, 135.942227949529, 154.591514819258, 120.230457272837, 141.497435045818, 131.433766610885, 147.538432588796, 131.960520100529, 120.72379567492, 97.6235610818917, 147.99237018632, 141.697493775509, 100.35472758885, 136.632645837992, 144.467828580419, 115.398229069374, 142.375270591909, 103.38025685184, 158.533912927587, 129.425205119748, 110.171707870104, 120.571946522305, 132.683428496341, 133.968743529544, 129.814018360213, 100.391284598003, 111.197621142266, 111.678144111218, 97.2465027594132, 132.153474331692, 118.913230773826, 122.350437190078, 141.676421518461, 128.485433540828, 141.915110320896, 138.947182619444, 113.841579743403, 115.50837853727, 129.157340204982, 133.449298084696, 153.299909565379, 114.523872478367, 126.954921628925, 136.201550527787, 128.208895490934, 162.104011388809, 137.422823898725, 129.973337811258, 118.168723895095, 128.818519567558, 116.68914322337, 127.30917339049, 136.769728606028, 119.93845972611, 109.436064341653, 155.30747891902, 109.113994652281, 143.931530971792, 117.943574426363, 131.550973429295, 142.680628084077, 119.459172922579, 150.815634412067, 112.381282901348, 144.312393428642, 133.613795992412, 154.480100052971, 169.174464754623, 151.865218470073, 136.189577068121, 118.861804512437, 159.473425498074, 158.133250022529, 103.930965901517, 116.055021223832, 137.420604932733, 130.926002985304, 153.27400010531, 104.425456489058, 133.207422816749, 116.9028357483, 129.285706245821, 135.581145698121, 146.114947835849, 145.540833797538, 136.908420053274, 143.773570396727, 126.878817799922, 147.599091205467, 135.180584501178, 133.087238273136, 125.233196884677, 141.908219542051, 174.266627657287, 117.677527704835, 99.4318110465914, 113.982736563804, 138.169085579167, 112.815562300459, 154.241039494367, 153.36536178736, 122.607826532103, 131.786140825614, 133.00481930864, 131.388227425111, 124.041466208627, 110.819692425362, 127.358402244465, 128.78998035771, 162.122102269116, 121.648269861193, 131.978155901133, 129.264884970349, 116.958106487896, 104.380777949241, 139.317247073329, 144.376003903094, 156.75475554838, 131.752806823904, 103.710872845396, 160.385162723226, 125.245763976774, 117.841015179909, 147.017715460208, 152.617325168958, 136.329600185397, 145.731517487776, 135.505208539199, 119.243860696426, 163.317928796019, 135.473529977172, 138.410718493353, 108.84631912724, 138.78060142184, 110.004706712614, 168.478614619158, 138.215857021432, 114.023972594747, 113.148500961999, 97.4652954665159, 120.439333845524, 121.580379914519, 143.980546503969, 134.570057682534, 103.904172535334, 137.940278096345, 115.689405660334, 102.54620196241, 158.368803133103, 137.205015293276, 129.54145579456, 155.658472172011, 108.543665551272, 114.977131052856, 102.220023923793, 141.41951590854, 140.065654464925, 143.654020828453, 118.487884453522, 118.316210606043, 107.210647365099, 106.695063992236, 145.360323825982, 105.436565061332, 143.262917909229, 165.91439509318, 148.904108652029, 130.424845315364, 130.470343978848, 98.6833085848157, 149.641073662803, 143.031596106394, 125.237758867381, 123.838169333557, 131.230405681282, 135.967052588594, 137.401628278143, 152.412921444221, 99.1091915300449, 133.047724706974, 138.922562912182, 144.273995406385, 142.296189411362, 127.568587856853, 131.68170760275, 113.845135849198, 108.634274810287, 148.767604135392, 113.465261998201, 109.227941419175, 127.397696252538, 126.477831655807, 161.966439384682, 114.219339051418, 141.327230261628, 95.5161990557861, 128.792773221125, 152.468179093153, 96.0164316441722, 114.017443466571, 155.320988097236, 110.958019420191, 150.134973790933, 111.295176216249, 120.045305505082, 145.019550328339, 150.468046012623, 142.879496227434, 147.145829318086, 139.146615738198, 119.480218001027, 134.588932088902, 167.335765331326, 142.84466023326, 128.992218341186, 113.881566973971, 114.760064256938, 126.132319742487, 127.491529579554, 98.9700355903364, 122.610670622882, 109.709875545333, 100.789027096109, 103.064663828522, 137.600616121977, 142.049729720811, 128.417089607755, 149.462720275213, 136.743733913019, 141.956324888847, 111.625481657242, 135.078726083078, 138.257430269584, 90.6483646732557, 149.58900413177, 137.267615147986, 134.923175189721, 121.822329212913, 149.411802517359, 129.292719528049, 122.232663050916, 135.189826685602, 120.140139458665, 130.234948684086, 131.967682726674, 132.320741305487, 140.299496039759, 131.037589984483, 137.347316635717, 86.8081496013244, 136.856718800487, 107.580419428732, 108.02046103418, 139.897785161745, 127.95886790467, 125.770412858307, 122.59014626457, 117.593194582474, 129.593761808966, 123.177228605689, 150.802306106989, 126.123838574553, 125.366143965921, 109.071805919544, 98.3679863367886, 160.883188893869, 141.11105015366, 132.80112166093, 119.435669571285, 141.276393901995, 150.973908871214, 126.613282081207, 124.329397360597, 118.852090687343, 126.875016606057, 152.459769693162, 119.373125468894, 135.511614181425, 100.877443530539, 113.082103131772, 114.165698995897, 121.307683505794, 116.961287690459, 146.282903881267, 139.388747849331, 145.67730872076, 111.031641810397, 129.204172955827, 123.26923795981, 118.400737558462, 117.75527250411, 101.940683446055, 113.644552711524, 131.202209327168, 120.140834466693, 108.591318802711, 106.33889404926, 109.907102442205, 148.812507475054, 140.224142383093, 122.068434125388, 133.713390471546, 142.768127001541, 138.121798038923, 127.365150346943, 136.043217473004, 153.266683746087, 135.159051894648, 95.7095452259473, 146.081191274601, 167.233423436589, 114.560575066543, 127.945792055116, 140.178074235885, 119.703819322638, 106.429892001761, 114.254576548512, 154.114353428613, 136.899902927395, 134.169150845662, 136.003618357524, 162.509986726674, 149.408901698839, 148.476415903242, 151.935105158927, 111.98657566014, 131.19867054348, 153.931607160016, 133.132439165101, 140.337778633842, 121.250041395567, 147.955657650727, 127.931511878217, 132.093408802976, 117.090594009962, 161.182114432382, 147.817690946863, 115.656057053613, 133.501766818202, 97.8027808753491, 136.385111737794, 131.214636153255, 138.764061512951, 138.725961607359, 140.562963452479, 106.405952016145, 127.985521317268, 147.739376406884, 126.596913482876, 147.921107592111, 121.103749565936, 117.475530064879, 126.123320160988, 119.850498616905, 125.695856592798, 145.342412876368, 110.156901889034, 102.475913169426, 139.585122485312, 151.55893794282, 141.033847720946, 141.170031326047, 132.025843439999, 132.23871366452, 138.834238493544, 144.946763316972, 133.573637223871, 135.106498155848, 128.82409985972, 117.137288093909, 134.088635546084, 98.2313909416726, 133.925752922148, 119.029178083764, 120.65499345747, 146.088136409335, 141.466569608906, 150.307777478775, 123.374046331544, 119.664585699705, 134.297825611902, 156.574183948593, 149.414788358287, 103.540365124446, 132.924835591773, 122.048208346333, 110.392414164899, 120.64094224501, 154.117479955941, 149.318814122632, 128.826832553788, 127.962924165044, 140.235301176762, 123.367085986087, 132.032751451305, 158.79479970812, 156.139758033078, 130.157418324785, 138.116805556427, 122.573862742592, 130.991661570809, 102.114866100371, 109.2615612602, 138.498042030352, 146.932060395857, 134.126696649708, 111.406065462855, 125.59324255266, 136.485158203866, 137.725347911365, 131.991748072117, 136.21447867721, 149.941896199285, 127.386570712485, 121.869323285732, 111.558592919339, 133.827342795797, 124.496008345164, 122.240636336763, 142.968856393282, 109.189486023555, 119.465027264773, 122.500716808954, 132.133738885384, 136.195782531695, 151.528828121313, 160.117308832717, 126.850048881703, 129.020251239241, 89.1357733909672, 115.388014733023, 150.587147430459, 156.653308880998, 137.596136762473, 122.663370745903, 150.113455666156, 119.939472612963, 113.277669882103, 130.892490851369, 131.923792263559, 151.91215617929, 135.616249021757, 111.398479737719, 147.495273627551, 138.088568418496, 135.60522500733, 131.434762933433, 121.36035775567, 120.193681371246, 106.778570297199, 117.485393659119, 116.900254739962, 134.802421202747, 119.387233245726, 135.308690135189, 158.547368897345, 123.987703285735, 139.518961405061, 98.889326520398, 135.605385130075, 139.480011751656, 148.716446240736, 148.849947549493, 135.60752598981, 125.721168509251, 128.603532042354, 92.6748884863527, 121.034552188565, 104.163420746058, 112.238261649265, 109.766192576154, 120.862542209815, 161.784033548455, 140.801156851484, 137.143579911711, 170.781927428585, 152.365364889087, 127.728136117327, 138.525468451677, 118.500976274188, 141.955672208936, 152.289377375735, 132.277858789527, 129.113542607533, 141.028354754754, 131.998285176346, 149.69294790464, 133.686877571529, 113.87659169648, 112.319192270058, 104.041892760813, 121.676689600628, 137.852867104632, 136.437689934127, 89.9357544165361, 140.039168475984, 131.571045990932, 140.998439982862, 157.331756506282, 130.722549957782, 162.568058898025, 100.684607878052, 121.668185994236, 146.620922452963, 141.273772927068, 142.705889865831, 144.027855742052, 129.221760330544, 125.058309023669, 124.147333558337, 145.092116742848, 124.358925446799, 146.42429071453, 128.010093528588, 139.512156070982, 111.284111633119, 153.598137335345, 143.748628933364, 140.829790005212, 109.855140188473, 123.573573232258, 148.760342309361, 124.559752633642, 142.212374680056, 114.395193177666, 117.481426348843, 125.74200169227, 130.185851283879, 119.49039590299, 134.967973257087, 116.452698662812, 115.252758181893, 122.341236609269, 74.3612885722101, 147.127062511573, 107.339309895959, 122.564378643452, 149.037145168335, 133.807512863464, 114.332786017643, 119.73242684657, 140.047867282189, 133.372701818005, 163.343232113259, 154.509629646872, 139.146896444092, 124.808715225806, 133.37054887273, 124.231504351462, 136.35398372992, 99.3721389037118, 180.145633772521, 117.790349385177, 112.042167404093, 141.696795488845, 129.532698305986, 136.809042621605, 119.097275406634, 153.042051351013, 113.018016654395, 135.784057172437, 142.921926973336, 105.273335597452, 117.29021523624, 125.518650710334, 127.635507403738, 120.109935538, 139.419513553329, 105.318308060326, 122.117535628546, 146.719607922913, 132.407851346483, 131.996952845433, 151.643834729157, 143.211882078705, 86.9708553137097, 149.993599636639, 138.966965272121, 135.505055870544, 147.677847481952, 135.378862847001, 123.21830528226, 139.613225555839, 120.318544296779, 115.073592459936, 151.572975287825, 148.790177717295, 128.880775612112, 129.365328413915, 114.099043211637, 144.390966060019, 150.954406074773, 116.970473656505, 135.288093092635, 164.500748021691, 123.320057970664, 145.101548657971, 115.692328795859, 138.636984659848, 162.16782916161, 93.7354761405341, 107.880392713239, 150.125861192052, 132.313024892427, 97.3708562741079, 109.482503015212, 150.401257656358, 105.583085029339, 143.791102492354, 134.175931003285, 132.22312194903, 141.858567336516, 126.039734282404, 122.335124568728, 148.449859720029, 113.103089517729, 106.589144916118, 106.645809323239, 147.780072165441, 159.392981433806, 116.572496919385, 119.837288325729, 134.317571191424, 101.194133594509, 136.061664135698, 125.80935756238, 98.1810148672819, 129.264163824847, 123.428762382531, 124.247091891772, 140.573952914771, 140.811288169076, 124.226020633737, 141.978646541735, 141.546417328726, 116.02382757501, 111.061071208268, 152.175542033742, 126.554344444174, 131.071725910702, 122.404428192113, 129.18747967906, 103.382524106551, 158.011955476974, 100.321890504892, 128.41903836292, 128.732615804716, 110.175094749227, 151.722444587293, 118.215607291193, 156.751298833115, 141.210582761774, 110.979360787521, 120.924043672219, 91.1934539836675, 135.319208782627, 129.09446711575, 107.249181400779, 116.622643277583, 165.772526448009, 152.21509949632, 131.761701447507, 132.870697897918, 150.88325016943, 138.279922757769, 154.569691051015, 145.708027926469, 151.666120132107, 114.730532347978, 106.950844600157, 121.724575841573, 152.598879564429, 128.507784962668, 111.156516444886, 132.807623480333, 152.331941126908, 116.520832554784, 125.081642627994, 162.238361626375, 133.168518152605, 135.027371480004, 141.447759154177, 144.613834816789, 117.469734969562, 140.961041244465, 119.196384055297, 111.07863152398, 133.991579596224, 154.010409605149, 144.311742372549, 157.119043619913, 163.466180234294, 120.076442895591, 115.592576034207, 133.072875515663, 152.275143800277, 143.132574693663, 102.691082322027, 97.3314997101524, 111.341019319637, 123.904781446417, 121.76863218505, 146.262166375054, 138.760345946131, 141.176573840583, 95.302306508091, 122.801896649997, 119.113662995304, 115.484690536957, 135.158424020601, 136.776061998571, 109.287501985365, 139.606969074526, 132.749458135537, 107.326732185187, 135.086746373917, 144.312851488509, 132.706009360887, 157.194905108244, 123.843027399892, 90.7167643676199, 131.850115699798, 130.118479671232, 145.934312783628, 130.278613367489, 135.364339879299, 138.286168280695, 111.80333508832, 135.182542112686, 119.870044983866, 127.929151157605, 122.612595714596, 161.537420085424, 135.34313851254, 130.986075622267, 145.617084723693, 109.782306693932, 125.280649257299, 124.40965047589, 97.2194322298301, 135.740101871111, 154.180801522069, 137.84070433803, 127.31322936262, 110.333735740327, 130.982545974392, 142.576151683738, 120.174494565095, 149.165188240234, 122.145602995247, 123.035044794179, 137.911557005089, 127.432715372509, 151.794428298225, 125.774758642644, 116.364824965051, 156.933056116528, 147.189944014794, 148.060964847204, 110.223843130347, 126.266602383267, 141.466190307433, 116.402524536817, 137.011952133328, 135.356626760961, 123.764267521183, 135.906511727552, 134.942595915781, 121.965349999987, 143.385894934125, 132.826360720169, 111.187010241419, 143.794345205249, 100.49230238329, 140.950605097765, 114.446876069849, 138.017600315691, 106.068240024767, 158.235053045907, 156.931028340078, 142.384825353129, 129.806236042618, 98.2083292598445, 128.926950531677, 103.725923750604, 138.184265132866, 136.554600430193, 144.422874067124, 135.76910979695, 159.595748066953, 140.670462228527, 145.465422805586, 116.720976079936, 141.915215489454, 140.550772169051, 142.429075950528, 119.904658171846, 157.425111597131, 153.697799391956, 132.348418830256, 122.548701832876, 132.60420491923, 131.352341273544, 145.448306141579, 93.157726112288, 109.984761978553, 160.024931496882, 116.816057735075, 133.227559024749, 129.621299786108, 128.308145909881, 141.488094471021, 149.868090685017, 140.210184091414, 144.325764561212, 129.978975065175, 105.237394213385, 120.474127981089, 108.33621353174, 118.603776113455, 138.367306578842, 146.317590850118, 123.381719807473, 137.422472391292, 118.517846599006, 146.10337785101, 131.823744300013, 126.717214761064, 137.419808954515, 114.610968475439, 149.766537611722, 112.620485489383, 130.11204147004, 143.6845661377, 114.273553336278, 137.05277758942, 143.312946272221, 138.418818604077, 120.834099919672, 149.885261237931, 121.867309311968, 169.445222896867, 107.186399473371, 148.249774372918, 166.816335583802, 122.705000588892, 123.751372223717, 147.269821565545, 126.159178227219, 141.904184209085, 122.457828708355, 124.020781121913, 123.243013041237, 136.885786444965, 148.501887161259, 152.778845211899, 126.667800839289, 144.750010969474, 132.000341861214, 124.832029623629, 143.229147946951, 139.848663317768, 137.845729820189, 149.269549426967, 104.790839611548, 122.623521241337, 139.24124397118, 123.525178739918, 138.861490836554, 143.064162996808, 131.958216070387, 148.464524977891, 134.886988461727, 149.436209005491, 144.7842603431, 105.307094504342, 142.188027782862, 168.206062015742, 125.483039838621, 147.063866798837, 148.443734305844, 132.682278272022, 112.974174729334, 136.38993717401, 140.571087566919, 129.211249541249, 141.425792141356, 137.055292315451, 151.601373388325, 141.671513156666, 132.687885135993, 148.044684680009, 140.530883593421, 144.346854271472, 111.184902945135, 143.895042264243, 115.821231805065, 125.088433927911, 122.347004445998, 119.073872729964, 123.58016066979, 135.416336004226, 159.713487367652, 119.444518386523, 117.981503117211, 126.707077678759, 128.524850943021, 149.41771399449, 151.040714491078, 122.810681066302, 121.079618404593, 105.402014207932, 158.862006151416, 131.696195657778, 127.045195285312, 141.95973618378, 108.056932991506, 142.219206363081, 130.626647894676, 101.241521635788, 120.744629669081, 136.651231908759, 127.460064010661, 159.271763693386, 117.509586687287, 154.353690111759, 151.576503112372, 147.766012031666, 133.008313456647, 128.323979315923, 91.5633390245074, 153.008617377312, 142.559929509964, 148.968984533169, 118.272684415541, 129.108716365626, 135.442099872961, 124.942917350226, 117.135650266992, 101.884134345163, 114.78002403228, 127.52119189203, 130.456807773702, 153.238194850324, 135.57987172097, 137.075210152806, 136.185612761453, 117.841605918139, 113.425835579822, 127.497195722639, 101.484587006201, 134.322108324148, 140.068050530508, 146.366694379647, 124.978085549034, 121.739417229036, 116.75794968399, 122.515465917026, 125.482917656956, 134.562535582401, 108.451772430445, 119.575811895136, 128.093340967056, 140.371293966428, 124.925879927145, 144.014748767365, 125.020821012289, 139.612942628368, 138.61859835458, 131.068559533688, 129.905599025758, 118.678606834851, 132.752148784117, 139.460124051609, 144.252522080683, 128.782059925473, 127.258692864581, 112.193307610233, 140.769140973547, 155.797838597521, 128.377867210845, 83.6037008630562, 94.1778108096049, 136.657901793791, 99.8680883274502, 96.421098066958, 107.185370090729, 127.333180817926, 146.074863285806, 124.436749911515, 126.481789423065, 103.832935468107, 121.581221329611, 125.648959732128, 151.801423769029, 137.60476027081, 144.759874026798, 106.577300384337, 106.021572412926, 100.045358913359, 106.643696256948, 139.148070319873, 164.382310103684, 136.661531547726, 130.916520847046, 154.58995572064, 136.796814305011, 137.725606712789, 107.747264778239, 109.020427476615, 134.151966527246, 146.361715900101, 160.243203656189, 149.368030772973, 138.163556980741, 141.634706268591, 148.826843086935, 126.556012009503, 106.231750172663, 100.645644276513, 128.656884827425, 129.746329261612, 154.220377736005, 123.178584243172, 168.989007114657, 161.18378450398, 127.016008527642, 121.921952685134, 102.486727808839, 142.797886773029, 142.099461612908, 140.965564303957, 148.169910565683, 141.809767377071, 135.208431669847, 140.430406983144, 113.986864155608, 133.025301222515, 131.665797341075, 124.632462731013, 122.035758401222, 166.887665500128, 147.801123848783, 107.750064819947, 133.499576077407, 97.0610565458841, 136.351290564539, 126.747404328105, 123.604126657872, 127.240920557054, 125.565530715907, 125.217949835891, 116.008845638549, 121.978327869332, 141.909083450751, 141.782800773906, 132.787032078826, 132.232347334718, 114.931706728957, 131.178982634528, 110.140157704662, 116.249749939806, 117.772622614887, 157.071257260515, 129.003375609305, 162.21120431517, 117.520386563457, 143.084067655878, 144.213538038931, 151.653790749815, 139.467625295218, 133.694234147203, 121.501578260199, 164.196710344855, 118.575385271301, 107.298851154694, 118.017609463495, 148.383652869108, 125.15918311746, 145.911978626317, 135.967384558573, 122.779771540114, 129.466620897075, 124.191727445596, 134.471682591677, 134.913373776696, 110.222728652928, 89.0827408223054, 146.363878638038, 134.492844545948, 108.308036317799, 122.651013651407, 141.742262010731, 175.81870322117, 95.4489025211094, 134.880200572532, 130.728434130167, 160.903483289113, 137.850807655269, 156.698762150558, 122.639855366166, 100.880511990903, 154.689016600723, 147.842734039579, 144.430239009643, 160.374153062062, 144.138734099788, 124.954923203123, 128.52148757091, 129.64515288625, 137.147916789285, 143.329138806323, 122.959645445461, 152.481637727155, 125.86160877882, 142.591410744851, 122.217176985165, 140.127172425301, 153.818841310613, 131.879939290082, 124.309110804622, 122.853461435027, 126.942283119081, 136.845793800754, 137.948401797686, 137.761357503305, 134.56887310095, 132.329563512893, 133.31208686217, 119.329926515146, 122.325362761398, 134.919929534909, 141.001371138065, 127.983571029588, 128.297274833301, 141.605240028215, 123.972518541623, 129.105023431465, 118.642814304242, 132.879030090949, 68.215598209167, 162.909005816264, 141.932474832424, 154.253536688878, 126.48610105137, 144.457546091704, 149.138796488011, 139.676955389792, 111.39062307219, 121.736485282932, 105.937395927693, 100.194394247985, 126.335944507309, 107.601822257024, 151.539567487951, 136.093462499475, 120.938495251943, 108.746938992325, 141.171767503448, 110.460352909093, 124.717554263047, 150.457524560798, 109.654162581995, 133.791699852287, 125.541368188525, 145.507928547142, 137.139469836997, 120.004066842538, 117.537362331259, 118.862270312965, 135.962993309693, 152.432535784317, 184.226368637676, 144.491124857128, 146.651184501756, 106.420048032024, 133.691881966982, 169.613120633431, 165.331563564681, 122.008746400517, 137.245653689321, 135.706309587256, 126.141835707069, 159.042953713679, 102.489228142854, 126.51275358262, 186.337434000906, 144.933700856582, 97.2531156362444, 107.204095055897, 135.848044681423, 134.744732247385, 158.306667649829, 117.481327732665, 139.705706013909, 118.420555050713, 140.381235410331, 132.03749337559, 121.342914240418, 145.5413643055, 136.360244438609, 121.366259043133, 119.66218982533, 145.141584115263, 127.660197368324, 116.079066813313, 133.223012711392, 119.017410273194, 117.249207112928, 106.338158047011, 115.119629520651, 145.664437536554, 124.009343195589, 116.414953229997, 110.556219170539, 120.905281488316, 124.397625501564, 112.738076213508, 134.99521794504, 126.944220164093, 125.325966334257, 125.853536579612, 119.025004695463, 131.860842341836, 118.864921229859, 156.526482717331, 125.286449866789, 110.834383584569, 154.775396332194, 125.906576937756, 131.73831609453, 128.751553605434, 128.853355122641, 119.857745203744, 124.137086115569, 144.002716592937, 134.676293683282, 148.501114092676, 108.538461576922, 129.855345388998, 107.484942840053, 113.794200831383, 124.887328592965, 114.972299337751, 132.082274095236, 155.460406831236, 123.666361159869, 128.697767061061, 163.930787854987, 128.662495203679, 114.229372338732, 120.000616363608, 143.111678957758, 152.832791656814, 116.847915200676, 107.404590460609, 112.241090966534, 156.622319798612, 131.784643885422, 139.150368925452, 119.862178022487, 151.489992522267, 145.434845404457, 102.803387657174, 110.563803806106, 125.257737144554, 128.657657960429, 116.155639155586, 139.87777812206, 134.596886675298, 143.908784002218, 113.006616934273, 131.354616542281, 153.12813504561, 129.274130029399, 181.362816109026, 137.645087514535, 144.693007558108, 97.473145596913, 127.767128037344, 139.792626424951, 136.464437224482, 117.066116976501, 139.249890101296, 87.6989739825269, 138.625347697709, 133.125184949541, 141.864024645215, 132.373330672401, 121.425226683655, 143.87922806363, 104.314350789629, 135.3702172808, 146.715402904957, 132.288216832542, 127.784806512831, 134.504646792398, 107.045659626498, 148.804949547654, 130.388664976722, 142.412153984297, 118.917701493294, 123.754912583699, 138.9800757341, 163.094242245966, 139.408393863219, 130.833014261481, 105.769663531256, 134.380392799594, 144.384206396627, 136.517841034613, 136.086807132889, 107.735394103804, 129.248674084181, 114.688247023924, 155.784984605861, 102.044947070768, 118.679407389038, 163.729668650373, 112.547549349671, 129.406299144957, 102.130503277663, 105.087875772157, 132.408882537264, 134.301259451908, 106.68700015707, 158.235601689448, 131.093943294611, 136.5446571825, 156.350900682656, 138.31733396224, 127.194427633419, 144.458394515557, 124.719518463762, 142.245114923847, 114.049662131894, 116.224221896242, 114.80385257503, 133.997452809003, 111.585250307354, 123.953713295119, 142.627946820475, 128.227824748082, 120.718895361749, 108.788757035467, 135.200265917882, 142.069871601546, 125.707402029682, 148.181996808469, 165.545360045413, 120.112127411295],[672.783525074068, 672.436230214753, 672.057327022454, 674.719714403523, 674.435825926822, 669.696835957542, 666.282736936468, 674.931497608467, 674.560534184845, 667.014471124989, 672.908420762747, 675.194884351272, 670.026491003433, 675.087216502944, 677.696377090905, 675.338243060432, 670.30543735919, 668.927841521689, 672.958783441652, 673.281290752894, 671.780215150718, 671.944967155105, 670.549797626009, 677.550438966698, 665.864851314496, 670.651092798994, 670.192874296999, 666.717458615452, 675.422498484484, 670.565416440398, 673.443420763986, 672.171041512384, 673.039430174469, 671.80066564347, 674.257455306077, 669.145615838546, 674.638709868474, 669.531228121335, 664.434403953122, 671.182035835963, 674.497103298798, 669.529133810011, 669.802783731713, 673.466203799069, 670.025886083547, 671.07273151895, 673.294045555395, 665.059748019369, 673.27776186425, 667.116030101212, 674.327777626698, 672.840232137226, 671.662913880525, 674.398650591628, 670.068811459787, 672.645386820919, 670.417031874528, 675.133482433685, 673.444018080187, 674.196780981538, 672.337288640377, 676.151853683846, 668.582475848049, 670.410350859254, 666.188154754759, 673.429846872736, 670.703221248913, 676.585839117516, 669.361615325389, 672.260837166234, 676.291442061106, 665.916639826608, 671.383958949563, 668.141132754472, 674.594143352946, 674.110240392199, 673.951752613602, 672.97976560755, 671.178998426853, 670.311799702716, 671.374255773187, 675.209226298635, 668.685408786976, 670.477897240174, 677.266828464406, 664.653045763599, 671.310128116157, 673.745436126349, 669.626794497584, 671.314493272565, 669.830591717377, 671.654771966825, 673.588203208678, 672.076230059996, 674.449349845745, 672.451834859048, 671.628741777707, 672.214365279979, 672.027196499418, 670.979236846595, 671.11619402188, 668.345164973927, 674.190549319697, 676.754502097734, 671.302792073361, 672.884532516418, 672.196756979164, 674.545780045779, 665.120652453613, 669.755846721682, 669.765449090387, 668.553884682134, 671.51623065346, 669.430193081549, 673.672334651082, 673.381177826903, 674.137701890812, 673.276721897108, 667.851542791529, 671.191937041495, 674.022108924223, 669.237021326694, 672.897093086184, 668.365062883958, 676.326019134725, 668.831233922048, 669.399936393929, 671.734952457422, 673.105941486278, 675.460148071606, 672.201728051266, 668.314589902408, 672.303913883906, 673.014981954029, 673.500818112908, 668.901458448474, 670.5737946914, 670.847030890312, 670.485087730247, 672.528117618123, 670.970539050377, 671.99272976086, 670.530927409085, 671.64870614383, 672.573612002617, 676.480183312922, 670.644239606156, 671.356748231953, 674.949479229777, 674.172927067683, 670.66992492283, 670.132291707777, 671.350644386757, 676.047404360287, 675.74587568405, 672.610145967578, 673.715078159226, 671.416354276111, 673.45090195316, 676.272012651673, 673.055452673144, 676.360616277098, 672.647605362842, 674.042923739824, 676.185945517859, 672.711661160706, 671.7842380902, 673.388962003412, 671.100312454896, 675.035056968039, 672.031701447407, 669.046936551731, 672.27524934198, 673.641000299413, 668.075800838439, 668.41821034506, 668.930831666749, 671.204923035511, 672.608595008862, 666.730621680308, 669.421943814027, 675.526583196137, 665.159136364425, 671.110629323253, 675.923827690415, 672.282819982916, 675.115173574922, 674.826199261266, 675.644729469408, 672.584551488666, 674.700386705979, 665.431002838683, 671.024167859633, 675.665667598486, 674.005679785772, 666.25766788298, 671.430155542769, 669.486396014658, 669.781634992838, 672.881944592783, 671.379039594651, 670.622042633915, 674.910451265942, 669.509433156448, 670.630701341888, 677.516925514557, 672.524940525561, 673.328726031122, 672.226188159319, 676.040665210298, 670.851882123344, 674.106758567287, 675.69000328379, 674.019210257283, 671.097041999295, 672.005309172422, 669.807382848818, 671.765527666268, 667.970831025249, 677.970182948743, 675.252624484235, 673.431070406082, 675.487169017838, 673.103628347754, 676.151383975127, 674.008270875372, 671.515787321295, 677.495727537272, 674.769200664345, 672.60538383788, 673.599736625615, 671.996426721343, 675.537559425766, 673.045912797717, 672.367230164995, 675.854009766006, 673.673124635677, 671.332562737526, 669.751047431915, 670.645199778177, 673.200587757077, 670.092738289476, 674.709958998789, 672.795358220741, 671.418201501739, 671.277586299513, 674.480362892483, 677.930612219525, 668.96437659096, 670.816734633543, 672.613590489952, 671.440527918935, 678.602382158398, 670.198558615153, 665.07603572367, 669.205973579852, 670.006562336789, 671.250270935733, 666.880719159856, 670.360051669, 673.77189857327, 671.430012718215, 669.454204380918, 669.494387566174, 675.018748000615, 670.726982436589, 671.045423658339, 668.661761696279, 671.187939496442, 668.092272835976, 673.066556660527, 674.258114622499, 674.398361259039, 674.809739096584, 670.007140856251, 671.08847556954, 673.845550534175, 669.442094767187, 668.88216031987, 680.689220055104, 666.825503840782, 673.319016756409, 674.392651104138, 667.34062649154, 675.46457905055, 672.178089610113, 676.303272075627, 672.754420496287, 670.839797992926, 675.893664013444, 669.404648471154, 668.311507752431, 669.524564921228, 673.141005796009, 671.961014488205, 672.480694514205, 667.979398126125, 668.016059618286, 666.640041621712, 674.873517447098, 677.524772528208, 672.411251663566, 663.586088905431, 672.520785511643, 669.478272906698, 672.795921080776, 668.274946993115, 671.683421847918, 670.14428153718, 667.918706728142, 668.808389637897, 669.670508593091, 669.798068198304, 676.325339366429, 672.991360459586, 671.352393634521, 676.946382784781, 671.532084206629, 670.094885702935, 671.105604016143, 675.528718564172, 672.358707274321, 671.520287016942, 671.167963312268, 673.157177052844, 675.910947899685, 672.106696928205, 671.449202038559, 680.130146210633, 675.671896225962, 667.477091351034, 668.741777625216, 676.649197089026, 672.17358370003, 670.364717057845, 676.758693455769, 667.950436459013, 673.350696912397, 676.902430463197, 669.839929143242, 671.607056134056, 668.445088604093, 670.136949383076, 668.648735842978, 675.26789726412, 669.942941948291, 677.377316573473, 668.677124258572, 669.968825749224, 670.919246598968, 673.276727011854, 671.026238242598, 673.098274509463, 672.237826654718, 676.859511964601, 670.989856097775, 674.940339208314, 673.932255015936, 674.894540763983, 669.586080222755, 675.621734416983, 671.267288168325, 671.086237415475, 673.099519899515, 673.629824311823, 673.264851493931, 671.681020521301, 671.926917262417, 670.808563733037, 671.551446477337, 675.813695682533, 673.438081370378, 670.771996949673, 672.819262579697, 673.073047902862, 672.493483460316, 673.254794419129, 674.07337880743, 677.156729200657, 674.232559436334, 670.649583747319, 670.650871044535, 672.324423380121, 666.211207268059, 673.215354442724, 670.874647915234, 674.765510441881, 675.875128347348, 672.746850946413, 672.211579981356, 668.274938146651, 674.220250227763, 670.577075103238, 670.626407491218, 671.62106219265, 676.17219748521, 669.09178560378, 668.162490859977, 670.40285381121, 676.383234984403, 675.221025617326, 671.991375270865, 672.02850885581, 674.283270320033, 666.831670903929, 670.228109075099, 669.379981855004, 667.590905079236, 670.612176165936, 678.368705660606, 671.927524089205, 675.136976711082, 673.321233332075, 671.805879985658, 671.007673534345, 674.036767768178, 667.821625321338, 667.838653177084, 673.819444110359, 670.552573840436, 668.158232524085, 668.047818634459, 673.923888594613, 668.783777487984, 669.753623307278, 676.553842918486, 673.507197200353, 677.584219541127, 674.571986624625, 671.117963793663, 668.248377948652, 681.292833816099, 671.910408565955, 675.166958230252, 675.768551625544, 667.14976991225, 669.776525266543, 675.139583898746, 676.362542075985, 672.410719038466, 676.077311998487, 674.277408773176, 675.026235413995, 669.336964453689, 670.269766081418, 672.12359848517, 663.266254502188, 671.264069697068, 671.097895434734, 671.45134406288, 673.660904842642, 672.548231863079, 671.447828935968, 667.808227310364, 673.020530830336, 668.176679371116, 673.49869764482, 676.323035613715, 663.598321380863, 672.376360692877, 671.554440668435, 672.292645376543, 670.108426259112, 673.967112060547, 674.683068480085, 673.678881327352, 671.513824648138, 670.700684218481, 677.452942917575, 678.138004903473, 676.388542822563, 667.245751345776, 671.414397133408, 676.313382069569, 677.826087671778, 669.226981929751, 666.869512870192, 666.924717447813, 672.403966159113, 668.632675410175, 672.42100105836, 674.646582189144, 672.174060161773, 671.292921285169, 672.899082381107, 671.692178820963, 668.701487541953, 664.45880974857, 675.252300909163, 671.998950541108, 674.924581434948, 667.556020330554, 671.121210260132, 677.821175552848, 678.195382172189, 670.869107366024, 670.697720401928, 667.467563987755, 674.731063447934, 673.241410895209, 673.850337746049, 675.07716405361, 671.8830776543, 677.331171641187, 672.853570794025, 675.727000461682, 672.742276705503, 669.07702724424, 673.17923008321, 670.83247232258, 672.548966168648, 674.520409686931, 674.501192599948, 673.252123791535, 673.016209129723, 673.825240402763, 666.171328677824, 675.793092815141, 675.542016009756, 674.350104963474, 672.593938183182, 668.417250508071, 678.442192755104, 670.384568642044, 674.523587436264, 669.832188397448, 674.589185034617, 669.754560838674, 671.476810201955, 671.857964270943, 667.473517888814, 670.026755673298, 669.139301589812, 669.510185893938, 671.369277710371, 671.515847614261, 678.504189801061, 674.928238939587, 670.997354656368, 672.441010954763, 673.73454315307, 677.321813265385, 669.437756140872, 672.926919097208, 670.629214717847, 672.372690815952, 673.867933204689, 671.433793681479, 672.147149529566, 674.448573058999, 668.299252048363, 668.122209186148, 670.20427996762, 672.853968931744, 673.566388036715, 668.564877426076, 668.410648669412, 673.542231229488, 673.151931537205, 672.693595953953, 674.617558948164, 668.148467391879, 670.643588287985, 671.987837983234, 671.577747427038, 671.677886119157, 672.282318299391, 675.493441917729, 671.125525464304, 674.852890869156, 674.52046702349, 667.361540018697, 675.119446150867, 668.573785304537, 674.978308446442, 667.584426392367, 672.384226488511, 674.712866350482, 671.141800967693, 669.353647689348, 676.249341156918, 673.954560616558, 665.812923053854, 670.899314534465, 668.435335783998, 667.341048002208, 670.561155061847, 674.786202260626, 671.008031286787, 669.556692084053, 675.961325010473, 674.336873686695, 673.9242512304, 666.213785079123, 673.557300626986, 668.929460476977, 672.577781257582, 676.279902718284, 675.740504740608, 667.982279304457, 676.078076118014, 673.09520605269, 673.479702348259, 672.896570456488, 665.364692119805, 671.880860057426, 671.002201632337, 670.861299177857, 672.300294018595, 677.665557812539, 674.445306416938, 676.932566501105, 675.033715204025, 667.201437296295, 666.379857658304, 675.346511617262, 672.560155444518, 676.55606983077, 670.836487226038, 668.261839984615, 672.247985384263, 676.897465352377, 674.008942993136, 671.683269964986, 674.627672175442, 672.532622763395, 672.329563154357, 675.405188772713, 676.626273146458, 673.539686823813, 669.424270241212, 675.387056872479, 674.428971751969, 669.532040672564, 678.99423001734, 667.568821367995, 671.111568765376, 670.27372608877, 670.872510683749, 669.293992002277, 673.618004617314, 666.944557220807, 674.160763506785, 673.025798830037, 676.815962119013, 674.281385470105, 672.50598574591, 665.710206869953, 672.77705901777, 670.177608882969, 670.046308371129, 668.292943567502, 670.496177138281, 672.139803333416, 675.245764616188, 671.859570485369, 669.644875266734, 671.174150565933, 675.822045278359, 671.914750683091, 669.213770415113, 673.799545825686, 672.360329065901, 669.72859533756, 669.923141527473, 669.925859559778, 670.834552088194, 668.251848267347, 668.984358546426, 674.068560979943, 671.551675373444, 668.811669374841, 668.426967067077, 671.627520828422, 670.998594914033, 667.47199726399, 671.559830152823, 670.068121114732, 673.350086331287, 670.817649362665, 674.910752970881, 671.544340832093, 664.857989205583, 669.102466716439, 671.831949687324, 669.466191779845, 674.2738481514, 672.525078409999, 672.360803379262, 675.707799746767, 668.174800902581, 670.511575784914, 669.187234651917, 673.576579623681, 670.77542417772, 674.555032799902, 675.893336368138, 672.380207243361, 672.745067246851, 667.879218384551, 676.14621467975, 675.259784821896, 672.77108194863, 666.693724629323, 671.38150390229, 666.896468564043, 671.200912456645, 672.456869216604, 677.947794981596, 671.542291184995, 677.754443566775, 670.523539389719, 670.43962745989, 673.017546495575, 673.189654465446, 666.886954028943, 669.474100504531, 679.70685592086, 670.226916216697, 669.695822997625, 672.845672045489, 669.950139977746, 670.319918281343, 672.127888463677, 675.596934611974, 672.953234826726, 674.664544353035, 671.683491803296, 669.900007465689, 674.187042321541, 676.139777674159, 670.115372811199, 676.744353078349, 666.891613811564, 672.168462930564, 672.197701681683, 672.959109685013, 667.409841006037, 669.981075507275, 673.83746432818, 672.207524240085, 672.223098024548, 668.873540424146, 680.929305038575, 676.02231184568, 665.032927971457, 677.037729681928, 672.539251768674, 669.385810230428, 671.351300999715, 673.053841547826, 675.441213769574, 667.923547675137, 668.851533837316, 672.765349225239, 667.418546911955, 669.733815273326, 667.211037231917, 676.726250865394, 669.433051777398, 669.113238742073, 672.368851487532, 668.640079641291, 670.155275191471, 674.168238857639, 672.939716544736, 669.807751004491, 670.236541556211, 664.399579672124, 674.31116813755, 676.631177429033, 677.089712016989, 672.4025519319, 673.363304828214, 679.111967535971, 669.450197545037, 673.531583716946, 676.868065143414, 669.773134599036, 662.753469760225, 673.567795809279, 678.099766053733, 668.901128339893, 671.027212592314, 670.924892189984, 666.072776825346, 675.540042225944, 669.490759688792, 672.407556508845, 671.102190530907, 670.152646764176, 673.882955083421, 671.539401631401, 671.585506332251, 672.983286989275, 667.025996403863, 673.63232365853, 674.332680503075, 671.792895106846, 669.621066750396, 675.276577636017, 674.242363974344, 669.59227674991, 675.386729681846, 672.178439906385, 673.294862941725, 675.270123382848, 673.795413671043, 662.351250026598, 670.895046882521, 668.347409198505, 669.436528277295, 673.002162232942, 681.967614591698, 667.499454296282, 670.749655259254, 672.758659013511, 670.116770826065, 672.893290470089, 675.71378969108, 669.301190031378, 671.393016528888, 674.012059577966, 671.017652493377, 667.779799806635, 672.430683208696, 672.165769952576, 676.104749161509, 674.941531076208, 673.854413628745, 672.280759887181, 672.815717745895, 677.300620704287, 668.365117082192, 673.327847614131, 672.190609897894, 674.646863487842, 670.546366093235, 666.217152996552, 672.339017411864, 671.352256814037, 670.014255562567, 670.612074042468, 673.014039530846, 673.234237555217, 671.827848371384, 670.32081316655, 676.549494852896, 677.471582185305, 664.128120268584, 670.953991582571, 672.110487080937, 671.98773919107, 665.363926856152, 673.224824650527, 674.439285461082, 675.358917707504, 674.546297459743, 672.688865141429, 676.611016812366, 671.325878986744, 675.383041157485, 671.392346682944, 666.292791370368, 672.73034207876, 671.838721754915, 676.416586884972, 675.933335551718, 669.394103524588, 671.680665647698, 673.397392138929, 679.81241176638, 669.247849331817, 674.552400068976, 670.064591434072, 673.085734276769, 674.16179078621, 667.33452355342, 680.970634936579, 675.682100590414, 672.039260848223, 674.529161035951, 673.058151034573, 669.962299675763, 670.296292037976, 669.40138981432, 666.294363313875, 676.920288222908, 678.365331392635, 676.000354868846, 667.362653930844, 666.470565847804, 674.425465479794, 673.096558116198, 671.71320626495, 678.401217669787, 674.763686699981, 666.471080046182, 671.562295010026, 670.317152271532, 673.314453836466, 675.740162440599, 670.247497434192, 672.668541654132, 675.288513274148, 662.228455451122, 675.915483491138, 672.284432968416, 670.255051308163, 670.914322460194, 673.822734656432, 672.157507424124, 673.117095488928, 670.355617395689, 670.895994431864, 670.933743286391, 671.657661382637, 671.637094720365, 670.487711973459, 671.410620107487, 667.739592629423, 669.645385577438, 673.544705072809, 681.678677636005, 672.350514901981, 670.749559343324, 669.061913932215, 673.018385800875, 671.908215707482, 670.312927683215, 675.137510554875, 671.47195047012, 670.379709550098, 674.423974112349, 671.916493021345, 674.887568851382, 667.482101074526, 668.69370492321, 673.995924843161, 664.751882049231, 675.88849620423, 671.990508254593, 665.66040768101, 667.373782139467, 673.999015872311, 678.492663450397, 671.533350211298, 675.264637302765, 674.611091835908, 677.914056890622, 671.800445396917, 669.905374798693, 669.41647333575, 670.31016927648, 670.335099914633, 667.555464062231, 673.590045217411, 671.435687829671, 676.63124933799, 673.891142993297, 676.454442751301, 672.86348171096, 676.279148497132, 668.594332358919, 667.846498192851, 670.378678775775, 672.006275943725, 669.612559006447, 672.717379397895, 668.25613783978, 670.14602876908, 677.718658527171, 676.336334595064, 672.036756939084, 673.753017485779, 669.545321148214, 669.781990838278, 671.723512648133, 674.458945586577, 673.050417947665, 673.207423645336, 668.997298969402, 673.800786757897, 675.305989239345, 667.180628209804, 672.215190186997, 668.73549477566, 672.065438684067, 670.508148115507, 669.018965180496, 666.746659003919, 674.41989056319, 671.006170257268, 672.964176947196, 673.874849059891, 670.031127611828, 668.749170164957, 672.453992652818, 677.983422705864, 669.122796632873, 671.133745662616, 668.1327305554, 668.449209079026, 672.804253263597, 674.533291745355, 668.723397358428, 670.454179817452, 674.90964091239, 668.96033933139, 672.978603000916, 669.228727009066, 669.625194624142, 674.19752264442, 671.06915264569, 673.947419337122, 672.976382838826, 672.111417362671, 675.938573887467, 671.11809326199, 673.566420457248, 669.337791630225, 670.091597703261, 677.18033882332, 670.084597241698, 676.611274845514, 674.074642266713, 666.87549217595, 674.003186980428, 673.441016745618, 671.387166365691, 674.718894496477, 671.324062629755, 666.438972572755, 670.708620382692, 674.106071126352, 668.318592876955, 668.159920003076, 667.800571665925, 673.453826465563, 676.745121657643, 673.296168925121, 674.959804990221, 671.259138207754, 669.402605203091, 672.590770741408, 675.280643378762, 673.723707522881, 673.911923829348, 672.215679556237, 673.095677094319, 671.186331904018, 672.718933341263, 679.14806111697, 673.909557263566, 672.842506106384, 676.824363440721, 669.961068827041, 675.290799702253, 668.412276615749, 672.48037593789, 673.243666433413, 674.352436803463, 671.119470913543, 669.910290014254, 667.579723634338, 674.127353905238, 666.998761113621, 672.318292812945, 672.846779960085, 674.589744703558, 669.524228201553, 670.097243262837, 674.574879141227, 677.414193958349, 671.263187972432, 677.391745203599, 673.736538336359, 674.708978734027, 672.607773866908, 669.375743907985, 669.339065347086, 671.038935759508, 669.110660098253, 672.373110831398, 670.756215648422, 674.771127097306, 676.362106587235, 673.802133180429, 676.716252613157, 676.853060380124, 668.355419781747, 674.148022161885, 674.007930685583, 675.798095573619, 668.785436041827, 672.266079849399, 669.048873973852, 674.871732692012, 667.888565919906, 668.415037347765, 671.05304751106, 669.853212573411, 675.228780405294, 673.843749068806, 668.708901991173, 668.638056681021, 670.715292348273, 671.574536243989, 672.356663022852, 675.665202159074, 669.479410299313, 666.620435992636, 672.637447345282, 672.680621564693, 668.499305769787, 673.488131565176, 676.988295058699, 674.299606072639, 668.724243553921, 674.356653911187, 672.969077172543, 671.382350636202, 667.838270135258, 674.227608142475, 668.474694811559, 673.683972622991, 667.213542091253, 674.409070171457, 671.968045573676, 674.185924588898, 668.504777535018, 673.934991691757, 668.716933252407, 675.982586244833, 668.568810590288, 674.212849989111, 674.379853120434, 669.283023609305, 671.707464717998, 674.309740257505, 670.223127879067, 667.936865912987, 667.270814922279, 672.288267911513, 673.272760441493, 670.886141003575, 672.643862924143, 674.136248364239, 674.494756195615, 667.936736779749, 666.594373072699, 671.725692298238, 671.741935318857, 671.832606386255, 673.354870819247, 673.094022353874, 668.777738794955, 669.492918122872, 674.356019104014, 668.947393187714, 671.240332717079, 674.294186743517, 675.060030328116, 673.064310955549, 670.448913459954, 671.826058456407, 670.216041546644, 676.405095871259, 672.156450298943, 671.327001290783, 671.255823201829, 670.811642187465, 667.960183158416, 675.988305318621, 672.152249834685, 669.653095833273, 669.916303968795, 670.489998833942, 669.59304669345, 670.820839328474, 673.43187881685, 671.648925218948, 671.384017595743, 672.608410147277, 677.147390792888, 672.169048931317, 673.702225029692, 671.83686127156, 672.138736510652, 675.442072454969, 671.68338312783, 674.415278866976, 672.416632042289, 674.832007269475, 674.324694660659, 671.389810537541, 669.516136567371, 671.053308838867, 672.892366665488, 674.144252993312, 671.53731698978, 674.843725965369, 672.616616531008, 671.799050095843, 668.111469173741, 673.668824875656, 667.100534739257, 670.719923081795, 669.019181292239, 670.579106295919, 675.080165779048, 672.12667332157, 674.338800462868, 669.880364482626, 675.275337716082, 666.080482523469, 668.527654050536, 677.63296111801, 672.062450959331, 678.711652329639, 678.663144186729, 675.250567472279, 672.25770875428, 671.408728466738, 668.29444625485, 671.139001328319, 674.941477331904, 674.499690336267, 673.630839146347, 677.08819977586, 670.418288840674, 671.275620858295, 668.183848798913, 675.906288430783, 671.352236613293, 670.886665551122, 675.556695884341, 669.285327787566, 665.370626517069, 677.53413650819, 668.95008746759, 668.537485744938, 671.225381415985, 675.459334362815, 669.532138323575, 674.182637776951, 672.041916611662, 679.178761815436, 671.482195662205, 667.364902151988, 673.211498594205, 676.504790008391, 670.74124611889, 675.36821149631, 671.606124668574, 672.585457142534, 673.366159069455, 674.872844291364, 669.39788902621, 666.690064573178, 676.814968087457, 676.880060541153, 670.126497050003, 673.904094668006, 669.02387771135, 678.843069774914, 677.531660046461, 673.85064880161, 672.819900546307, 674.079338412358, 669.374725680546, 676.401956940657, 667.510837057234, 670.792446410336, 672.067386275396, 673.636484107538, 673.650571224294, 673.681543948485, 674.036943960811, 671.969059934864, 668.115052416393, 674.853141841892, 675.49762668982, 671.89860355585, 673.361434968189, 673.063289274773, 669.397607591244, 674.028519276812, 673.360257234262, 666.155506138737, 673.274169842147, 673.047572408292, 671.38610717221, 671.146436340246, 673.99184538943, 671.71838725351, 671.428212910668, 676.041577159163, 672.373333217631, 667.466170807398, 672.007628625753, 671.230133848377, 669.809469411806, 671.904857680228, 665.353672587689, 669.010393285691, 671.622547004515, 670.277098437058, 668.752300233374, 669.515725276269, 670.451851774325, 669.528735136112, 672.640537943516, 673.445060517738, 664.95546159878, 673.772308615817, 669.59260237135, 669.863953709155, 667.546075088809, 671.993032499202, 674.962220676465, 676.843038122123, 673.236559542222, 667.81815696592, 673.479217654245, 667.546132608729, 673.16338512504, 671.468572082641, 672.289380725593, 678.457568131482, 673.427095049189, 671.447346933248, 673.25712298921, 671.326055081459, 670.79406437721, 674.8076415583, 668.794409736956, 670.165797687952, 673.975488799679, 672.834079723916, 675.541170714093, 667.67070043058, 673.340430890284, 668.769993896278, 670.409667703736, 674.409511136198, 674.030746537625, 669.411581042245, 672.577602207156, 673.682249467661, 676.744915935751, 670.344581259853, 677.332654941457, 671.072258257859, 672.23808846889, 667.196840473449, 671.050437680477, 671.751180514446, 670.572657694358, 675.790144099377, 669.563718956353, 676.226432979743, 673.675034055868, 668.233239498973, 668.021850474428, 671.792208659955, 671.034381431791, 670.055747514438, 673.142416151569, 672.234089438655, 674.036040731114, 671.930425131843, 667.014666996563, 674.895968139047, 669.651218884766, 670.369176143542, 670.769571347171, 668.092875019211, 672.016476945312, 669.498500394498, 671.051611844686, 682.231727450759, 669.402540606453, 672.2385132729, 674.894533054272, 671.910709613188, 673.457587365282, 668.958451715655, 670.732573552598, 671.756280844923, 675.717806103895, 680.263644627006, 673.392231039653, 667.938094720039, 668.886966363474, 673.238718375119, 673.427319682565, 673.295855673189, 672.418000224788, 672.937011661175, 668.410789469101, 669.533695632779, 673.057829191104, 674.434144606758, 675.496630287872, 671.337202639058, 669.510000788276, 673.631071900496, 674.007046300861, 674.127704380974, 669.56727489276, 668.190904088327, 673.853420486207, 676.583176165298, 668.639684100916, 668.222171275713, 675.975677947198, 671.899207247181, 672.220236867494, 672.381127854891, 673.746226391926, 670.664057211933, 674.303873612384, 670.185625155035, 669.911363287614, 669.011341394031, 672.818607409054, 668.51732677357, 664.535016801716, 672.80641694172, 675.440877089906, 675.421460268787, 667.348644857585, 667.170180186476, 672.007480997163, 671.333024061591, 672.442290438272, 671.442493544822, 667.138596109641, 668.383920629856, 669.993042132739, 668.867509337085, 667.142156632158, 671.654298498887, 672.326522804951, 673.756330676412, 672.959569297029, 675.422801791912, 668.815143020195, 673.039567951758, 668.769328221465, 667.285140853314, 673.657331585, 676.428578148322, 670.271178879364, 674.775511489777, 673.589991303224, 671.5916171656, 677.406764279172, 671.790865011761, 672.690246693991, 672.207551668234, 666.725086139873, 675.779115418294, 674.000611979313, 672.67307270554, 666.454449626938, 676.199070215118, 670.831767851379, 673.743982619985, 668.905382025364, 670.922189072707, 668.603795718908, 673.382283219613, 672.213975643356, 670.921345263421, 673.633112654485, 667.94123693288, 670.287529607113, 671.784139618505, 674.501998667088, 670.859671252503, 672.489433063326, 671.380233257729, 673.751624197618, 670.313171369001, 671.840622359618, 674.492372663513, 670.741778413282, 672.156127835961, 676.349742479247, 670.471430292175, 673.974931405748, 670.944248509926, 673.896313547447, 670.994471826786, 673.529150485733, 678.320606195114, 672.737871270121, 674.09154879168, 674.777537530574, 670.074811035187, 676.704335066332, 678.101501137485, 669.92991231877, 669.495459302946, 673.764909658865, 674.420634667883, 674.472372462344, 674.811980044496, 674.500643158851, 667.525536829805, 669.232101961138, 669.749712458547, 674.574422836677, 671.817917825729, 673.559479587542, 677.040804388415, 670.382424355577, 669.704366204713, 671.86123920155, 670.840562914482, 673.894964736225, 665.021748416864, 676.159503939733, 671.664042288987, 664.919953681669, 674.547941884174, 671.250446893716, 669.752157159115, 675.974312281633, 669.632844083668, 672.464312281977, 677.301306133287, 671.131497433369, 668.67700982697, 674.660685017879, 672.836937951418, 676.286932880427, 672.594164947241, 670.793830483238, 669.242957893344, 667.11025166523, 670.761558958989, 672.128467665512, 675.366752216372, 672.610100472786, 670.631771912259, 672.868654539777, 672.763980556614, 671.791243715683, 676.149396924008, 675.341289480665, 670.785677388058, 668.346649959695, 675.616120221847, 670.620907547904, 670.872201316874, 673.328166056284, 664.62087791926, 665.951805695196, 674.727719788198, 675.158793569975, 673.137896526912, 674.870161008042, 671.393351234466, 669.754911268414, 672.508322062682, 666.6597985627, 672.290337215122, 674.569309138101, 662.056434518383, 670.14264850117, 670.926410489711, 673.840835934932, 670.111931693105, 672.951118276881, 676.002554292053, 670.075318405886, 671.380875478933, 668.745276848296, 674.041803828009, 670.830613521095, 674.348482649893, 675.998159322514, 673.043676507803, 670.85660781421, 667.991289660814, 674.130740061889, 671.768518907002, 669.545510803754, 665.985911297012, 673.821592633103, 669.257571052904, 667.442670248682, 674.121796171613, 670.468860534322, 672.360561575128, 667.780928058939, 672.025129232047, 667.472372944474, 673.156216878615, 669.816970877142, 671.207745877693, 665.019062253948, 669.402195235278, 670.875666511315, 673.497860388863, 668.684532083305, 670.193093299686, 667.615227984421, 674.417766744382, 669.189420846064, 667.868356529885, 673.15288296344, 674.826696681921, 667.070547797331, 678.180067820063, 676.033279088183, 671.794576323938, 670.501282678736, 671.121381535378, 672.419633454889, 670.157115673102, 671.704767059712, 672.533684978442, 673.252164582867, 671.320369740098, 673.366282127438, 664.756407731766, 674.830361249564, 674.303328576274, 673.952202236352, 676.813678272187, 669.893862478534, 672.294746900046, 667.880078313661, 670.187392088177, 674.136638088235, 664.730309670008, 675.447687486097, 669.966429265327, 676.108746524124, 673.625958715573, 671.423407963834, 672.878048907715, 673.031544096607, 671.313452897802, 672.288180578675, 670.332671414426, 674.926323057181, 671.206964746298, 668.943774128152, 677.055429236348, 664.84590093422, 674.160245281643, 672.383895969379, 673.168614873677, 667.437164936007, 668.826363311509, 678.319244608512, 673.441606838664, 673.959694464444, 666.503992318706, 671.701624104042, 668.589545513438, 674.361472778598, 674.682067447479, 672.860664858727, 675.431347519281, 675.055395472241, 673.366792208568, 677.671964558164, 674.250776379859, 673.208311936773, 673.528552259077, 673.842593718726, 672.147458022778, 671.014459510307, 671.770134893241, 669.932725001223, 674.022474927085, 669.880918099138, 675.568168967352, 677.07372444786, 670.127592943046, 669.51578011216, 672.528406263672, 672.337354260685, 675.796043411851, 674.061839049605, 672.883968617649, 663.33643023672, 672.174096726361, 672.603109021226, 671.309807962355, 673.234937377349, 669.35529367786, 671.905481580569, 671.44952315526, 669.303992291103, 666.214825842535, 674.265571670262, 671.740182886359, 674.212653421517, 673.705285187582, 669.470755188397, 674.919572504999, 674.427834752126, 669.99967179023, 670.325215205563, 668.469251369301, 671.492652998161, 675.821872361474, 669.46023734446, 675.515766009223, 672.674575844803, 669.10693390026, 669.449905978651, 675.230222058815, 672.829411962325, 672.283478121237, 668.719086056837, 673.076205334547, 670.996538836148, 668.934820737346, 674.103385378451, 670.625194827435, 670.761434824362, 677.172660247732, 670.114913586718, 673.811235883953, 668.918452682632, 673.163694297278, 674.811644954423, 676.207269419161, 673.233565055034, 668.460317705098, 676.356800594245, 671.420620660579, 674.897286274905, 669.109474162242, 672.006428422846, 669.963986099488, 675.620906776797, 672.241197583848, 675.059673095695, 673.804689234566, 670.719403193876, 665.202516773232, 673.921022227018, 678.559466173385, 671.824111613138, 672.766091192937, 671.398274927079, 671.190168310508, 671.086423064722, 674.779047379377, 672.362588835574, 668.534066719615, 675.658882544383, 663.110833685463, 675.210348066258, 676.16106203577, 672.921765627225, 674.364229657395, 672.871674877392, 670.827625453933, 666.292902613312, 669.092925150566, 670.223494289734, 672.235689114068, 672.898089896448, 673.809837529292, 672.256989280393, 670.232696792103, 671.989534577777, 675.659770639582, 671.217452873637, 672.521266907621, 673.271640128421, 679.978260999878, 673.360622516128, 670.108019573576, 670.214621035901, 674.980424126568, 674.264105658876, 673.094905954692, 675.027400581887, 663.632804759497, 673.050690831005, 670.198380379212, 676.711661821826, 668.438433960476, 673.705124169611, 673.549696970872, 673.552412003805, 677.079610036613, 670.348293962691, 675.364792093358, 673.159460724975, 670.845370231316, 669.132933941103, 676.878900410174, 671.848036418033, 674.859875495601, 671.691483725666, 673.148086980268, 669.9413362543, 677.288440780718, 669.28477233231, 673.436871895887, 671.712526799754, 669.856188877832, 675.703885954408, 668.402647080709, 672.269522086357, 667.580665675088, 671.766063016713, 671.266315597087, 672.820905561116, 671.556861974969, 676.131626502265, 671.501713820294, 666.775172842294, 674.900920516931, 675.21822162814, 668.532184034638, 677.445035189734, 669.013145373244, 673.454537175433, 671.827687486367, 670.16071635166, 674.877047400278, 668.881461570764, 676.369547724018, 673.548956154736, 665.809432707969, 669.986121393895, 673.527004860861, 671.05391857083, 673.762177982274, 676.887116807309, 672.357730939327, 677.935777484091, 670.554327946725, 676.836318216724, 673.111628732187, 667.926755958107, 669.436593644342, 667.716215011958, 672.008082953438, 667.883302395121, 674.554570247022, 674.342282467932, 674.135626316354, 675.618339843948, 669.589366621941, 667.989989048227, 673.592817145297, 669.489958152991, 674.868442765349, 666.016271598093, 675.769308657121, 675.604260283132, 671.608439078906, 674.156638819049, 672.579467712822, 673.077322256318, 670.707938959957, 673.787106944559, 675.043492082523, 676.765333688949, 666.340398554441, 671.56420178631, 672.354430570392, 670.65167528759, 677.343391638779, 669.67229818341, 679.179383033804, 674.565013201681, 672.509875501078, 674.126333656616, 670.726232105739, 673.446970607197, 673.030914076917, 676.706523256196, 671.112971929287, 670.766992807599, 670.255787133348, 672.014675118936, 670.557924725747, 675.491695048292, 673.934709801787, 670.571708917972, 675.043383361402, 672.440089253566, 674.955835971519, 668.75351043602, 669.639612076048, 670.656308558482, 669.60904993454, 672.282356167393, 676.383132279838, 677.554460247596, 676.82182563783, 673.423614584581, 668.417825627938, 672.966621461893, 669.299127786492, 675.590740170366, 667.565675467593, 675.096660626883, 667.981321528517, 673.280695629723, 671.402790804542, 671.111568578845, 672.511189910196, 666.862042219258, 675.001873479686, 668.341549212678, 671.117270573771, 672.154483048928, 668.954963657527, 679.423876470573, 668.205427756188, 670.830871453245, 671.658957174442, 674.304407934146, 672.762126777678, 679.249171373858, 669.998635013952, 673.585292969824, 670.618819611169, 670.836295379417, 674.741013675395, 671.372690643281, 668.278867849469, 671.561353990863, 667.109488723332, 668.337056528835, 673.946870130585, 673.526197392259, 669.556126030893, 672.262858979642, 672.147543035526, 669.157414302408, 669.376868531758, 675.151058321455, 669.10111874438, 679.617727689573, 670.816221324974, 674.452141085132, 679.596165725916, 672.09152963107, 671.605675715112, 670.76058341887, 673.842132072108, 674.684331424529, 672.644924583375, 670.101290422898, 669.485059295799, 672.431113231115, 674.450931613035, 671.397197937573, 673.322533574541, 675.7325035872, 669.978938463061, 675.586265287661, 671.413146076286, 670.470553316087, 671.407863678592, 674.664649255996, 669.132520459912, 668.40322489107, 674.270798627244, 669.359752620808, 669.859026953415, 673.437221868105, 673.151625653918, 671.526968321958, 673.755864937979, 674.943015918263, 673.318368016145, 671.172749579639, 671.909636100982, 670.000287569226, 674.203367679388, 672.266398330711, 666.531381822914, 669.473920147474, 667.730199583524, 673.825604257949, 668.637103899551, 671.776414831919, 669.651643165938, 672.10781394805, 671.617026798851, 674.283028811492, 672.238916261759, 668.21274765289, 673.855668642081, 672.803262264929, 671.840930324509, 674.53404739148, 666.272637903155, 669.266084380094, 670.964299864007, 675.711224645511, 668.031136846325, 672.84808030176, 672.459463047642, 672.360334281322, 671.64400154447, 676.642476513924, 674.324343199915, 675.599926324979, 672.698796138685, 666.771662366957, 671.75062288122, 668.691240816177, 679.151659511353, 671.724941707689, 672.962028406311, 667.961835671247, 675.028269770618, 671.674085656496, 670.496978060471, 674.423924332436, 674.65464040422, 668.676384132553, 670.460643357029, 672.664125720376, 674.473115653105, 671.52849982905, 667.930802715088, 674.688207041884, 669.118405134164, 669.597881472009, 672.434752554951, 668.104665685103, 673.119463215866, 673.991848313864, 667.848385188434, 660.749520301137, 674.671715685125, 676.705795746283, 665.2736493025, 673.220733556838, 675.475334732442, 671.225437269493, 672.693633581464, 674.025690817383, 676.495739205481, 673.387682982642, 671.227588363618, 673.4055327127, 677.698697364175, 675.318994167066, 673.368256739473, 671.363719915408, 672.985890105771, 670.646996755452, 672.388031827216, 679.353878011383, 675.913866497937, 669.337566913033, 671.401769948541, 671.214740517689, 672.391805062334, 674.499050005128, 675.099092846321, 671.596947517239, 671.320095744293, 673.157328076929, 672.285523131103, 668.366319851413, 668.651806440145, 673.460148592488, 669.57900496631, 674.21384940081, 672.94495823342, 674.811520348412, 677.281832725407, 669.161401815354, 668.618346919338, 673.405832541822, 672.409679385209, 669.30695888703, 675.090397368024, 671.29773860333, 677.229496733541, 672.166569957001, 669.25042703819, 670.872697618721, 669.0751395971, 677.979331833098, 668.334055659376, 672.962997928941, 673.692913327289, 670.582444104118, 674.487685112122, 674.92402948111, 673.173408895411, 672.249561077436, 673.189541221809, 675.512297077023, 676.482276319585, 676.19398562081, 672.711206237714, 664.893273948969, 673.308103710892, 671.29427075837, 675.005980748252, 669.799954283592, 673.870784132788, 675.613068484451, 672.524172695769, 676.136736381793, 669.810671682847, 672.116583291111, 673.113046508019, 669.061870134141, 667.946997912916, 672.631045512857, 673.172675360999, 678.607870954509, 669.753302601403, 671.881622777405, 672.194093867992, 664.882390402983, 672.663373968677, 674.90620427777, 679.222886419071, 668.098672804143, 669.413930419799, 672.313111749385, 674.018251484451, 671.126086243385, 670.626545068562, 673.891462096304, 672.394827348539, 674.30104329032, 678.651972094351, 670.687556424057, 665.568025523634, 663.78105541447, 675.345658778459, 666.404204608243, 674.195015281385, 667.813506783353, 672.577831370487, 668.322039196752, 670.099716278356, 670.684099674677, 666.664869693615, 676.668541735388, 670.234669887815, 668.414706057505, 676.561125096508, 677.519868476201, 671.250382944689, 674.790479587654, 675.174510463443, 677.386957975109, 669.492192772448, 675.304077284098, 663.846245753679, 668.869924340064, 670.013279336198, 672.323744599743, 666.456000344107, 673.48301633753, 672.795360484626, 673.702362117478, 673.667145256364, 681.607798718803, 667.527498195776, 669.635571712769, 669.865576815739, 672.632432886389, 672.65293268147, 670.245096987425, 671.541723506932, 668.384218630458, 668.729720763397, 671.776722703022, 671.508223299135, 664.792404023756, 671.133132331307, 677.421061338335, 670.945071039191, 669.446679664688, 673.989672824587, 674.615204557137, 671.784410315535, 673.640946165575, 671.694198426484, 673.128757562828, 670.20919393486, 663.615522396047, 675.188526809648, 664.716773005836, 671.359657266011, 662.88233145799, 667.525700416208, 678.744435790822, 671.055479763291, 676.780245263949, 672.559772930071, 672.844387567142, 673.215935143084, 675.385988416788, 669.564201678125, 671.38570588051, 673.855354543459, 671.360358463614, 673.931812470117, 669.260859269336, 672.77013274286, 673.328221218581, 671.675801050611, 673.128298275382, 667.89449222168, 666.660749955587, 671.884543532796, 672.758767299975, 677.876582281352, 674.488411879063, 666.68044610783, 672.492901030706, 671.778760752006, 666.417509590748, 674.140370700761, 676.236547516096, 671.501541929114, 674.438570939724, 673.95983210689, 668.915350164334, 671.512105853624, 670.340452899941, 671.780955481934, 675.654677235793, 664.692951781634, 668.981657380303, 672.527614020146, 669.704183028301, 668.526215769685, 665.77668870532, 668.313484602393, 671.89168138131, 672.334655790837, 670.791434113278, 671.900169581097, 671.845836184927, 671.50362334742, 670.73590942703, 680.03993143489, 672.519338197743, 673.931282121124, 671.835464701198, 671.497639141476, 666.044060209228, 672.208626102878, 671.746075845414, 670.707574519428, 673.118234887169, 677.498932148118, 677.46396583012, 669.867162033676, 676.081978023568, 674.102982848144, 668.923810687285, 675.947895736809, 670.753765941993, 676.776292337236, 673.459329974517, 674.189093160112, 666.693635562253, 672.854947125121, 676.110022486734, 674.918871414025, 671.695408052478, 669.288967942426, 671.29931412218, 672.990457467248, 672.654873448385, 673.203093682269, 670.475092192007, 671.242514153089, 670.32493852325, 667.58719762466, 669.29450085136, 674.417936866457, 671.30699851225, 672.737419579553, 673.987963104668, 669.830908112572, 669.23143025077, 668.749654691783, 671.812644379043, 676.839832536285, 673.813257926621, 667.335429311849, 670.02455032717, 676.719442530627, 670.17143434998, 671.368528073629, 672.380612517843, 672.674901910032, 667.546034680368, 672.05366562434, 671.032029789307, 672.454696578822, 672.612330609863, 673.32038635224, 669.140986252592, 670.931975997067, 676.51549389373, 671.124333833525, 671.028512258335, 674.63733604163, 669.977514287776, 670.310428786966, 672.277391775339, 668.912822308879, 671.008105522536, 671.997906996903, 672.463782831496, 669.2229482139, 667.301455312088, 676.44127885064, 671.87531811179, 666.368497776943, 671.080221590745, 670.178873872614, 672.940355312447, 671.342047660647, 677.346304095094, 669.19305076072, 673.728289946988, 668.147804123543, 671.705713161473, 669.761986049864, 669.872091316254, 674.122518195173, 668.32749603684, 673.099829071239, 671.163069573077, 669.044893856889, 671.928178849949, 669.628512006909, 675.215994251251, 673.24869398333, 671.379157501879, 672.783746650748, 678.251828428272, 670.661896716922, 679.35549855814, 670.905395513279, 672.626444155912, 674.976231158078, 677.727963367873, 672.45335577492, 672.650028503188, 661.097957334239, 668.973753687925, 671.128503021541, 673.838939999275, 664.831693225069, 674.944212801282, 675.457864585944, 667.496840776999, 672.120007536652, 673.14987076043, 672.90012399289, 670.325472878279, 671.259202274632, 671.682969465145, 671.977397662162, 671.095558361189, 673.331510953351, 670.310632280866, 671.316046362151, 664.792428587457, 673.613332672109, 672.627327405817, 672.842301473403, 669.330111628578, 675.35936840404, 670.537779229, 675.055417404928, 672.625399623325, 672.422227688008, 675.032471194471, 675.228492506653, 673.548618385383, 668.92266967838, 671.286829178542, 668.895319021608, 672.946806781009, 671.679961476067, 673.620585047061, 665.673065109781, 678.235523838299, 675.40095308047, 675.681526586278, 669.003270835935, 666.776681254059, 676.455659251005, 677.928323240178, 675.054323117646, 670.899772767638, 669.689158601638, 673.363036912993, 676.713839760059, 676.750954729629, 669.910005570625, 667.103210232901, 672.819029486715, 673.272408195111, 672.127046343354, 674.401197664499, 674.590206057048, 670.76019027275, 670.199448608987, 675.878958933422, 672.856663423928, 670.361964829912, 670.786511812206, 677.943923530861, 677.23019253076, 676.937695505138, 673.856938998282, 671.240421308649, 670.47290340619, 667.579748608733, 675.956388674493, 672.065844903149, 671.34378433894, 672.679559258657, 673.489736911295, 671.131800632848, 670.998372703652, 673.043786196446, 673.359668270343, 673.467847387917, 670.494012431369, 673.820711449819, 670.338641644126, 668.545898578656, 668.811300363882, 669.672845110279, 675.443876627838, 674.400661104472, 676.594791367053, 668.366156838753, 669.983371645161, 671.842948976118, 673.690235024885, 672.257328583241, 672.082653093969, 672.156326613321, 672.120352824308, 675.570664482573, 673.565210200421, 672.663909266945, 671.378409758598, 673.291352030394, 674.408339784002, 670.771712492434, 665.661990853931, 669.897286751457, 670.308397913683, 672.741774391109, 670.454594853875, 667.280509995421, 671.359924349342, 674.490855559191, 676.640429016088, 671.952737300336, 677.630772878602, 667.780509045357, 671.613811394364, 674.331371901551, 668.812595462253, 670.748935415323, 669.255330923233, 675.571326282144, 668.939665928559, 671.805335801413, 674.34774893424, 676.722844721839, 674.00482584683, 673.689821590476, 671.775682921284, 668.037299910447, 675.146332480295, 670.202453916509, 673.360188948045, 672.201835095376, 676.477638440827, 672.214082838528, 672.384632711227, 671.919141837712, 673.562263964629, 667.904335234745, 678.99581213741, 665.034429950196, 670.749027910078, 674.452634089356, 668.885289815005, 676.400006894774, 673.129553080414, 672.551906025997, 669.156268618281, 677.258522321977, 672.923065831066, 672.406460817148, 675.222966449716, 670.563199072789, 671.159182964135, 669.349179823847, 676.686283169046, 668.983671351063, 667.616884722502, 673.847247233663, 676.901753406138, 673.647216086158, 675.740654249454, 672.088503586363, 668.632470414337, 676.069048186536, 672.332628184971, 671.371901414452, 670.20405988816, 669.170508678766, 671.527906808365, 669.113196582671, 673.705599655661, 666.47501371596, 673.950985176065, 673.896536037317, 672.847364097876, 672.459162118, 669.556782049502, 669.901977113835, 670.868718770247, 672.700325956034, 674.762907782776, 675.64404573635, 670.716828625773, 678.137529486104, 668.418932431153, 672.351144251662, 679.411550882002, 668.240629251897, 668.700846008134, 674.140506597585, 673.739892297392, 669.347431926675, 674.901511726475, 667.588380775249, 666.969920388779, 669.4057880277, 669.150232821442, 668.611890777382, 667.690890738582, 671.969325233417, 675.620688646517, 670.079822559012, 672.785860207568, 672.021120354412, 673.423852212381, 667.617562930744, 673.489765384958, 673.096330936084, 672.395486850731, 670.827241385267, 673.573504740795, 674.035587662741, 678.301116971741, 667.850147537654, 669.585655138446, 670.842744537707, 669.593328426565, 672.032269440704, 668.704536832729, 675.924998267639, 665.840374498413, 672.321887842583, 671.906935788831, 671.909950151587, 671.74409982218, 675.17210125205, 671.490988451647, 676.814207799345, 673.510792322592, 673.560618939841, 665.75580015873, 671.870088580776, 672.333338662838, 673.464121522959, 674.798552665864, 674.513736512004, 672.650735995058, 672.791517706037, 671.416881044805, 673.71151094838, 671.50339520648, 674.115236544685, 673.795848980521, 669.521224922723, 673.617249196036, 672.186633772549, 675.450997238377, 671.934223259108, 668.909477324732, 665.435392769913, 670.782208793918, 675.314605572034, 671.949468781353, 669.528292463356, 678.223375141154, 670.277172906031, 672.306634855356, 668.41730835434, 672.154750009724, 671.544344412584, 678.525863639999, 666.15261518128, 670.414760423078, 668.47590579172, 674.133519020965, 673.418238922811, 669.047510403426, 679.637281064706, 673.915539807506, 669.873449750317, 676.433201793585, 670.995760476486, 670.037762572999, 671.836284655132, 670.968305537197, 674.049824900616, 674.90590955966, 666.761556346559, 672.624263096657, 675.741644399172, 671.947360346147, 670.693774285052, 672.524035608618, 670.426404820235, 674.523623462537, 673.655463620495, 670.303160518025, 673.771351252983, 674.494341911517, 671.568660420254, 670.209548843353, 671.661962565639, 676.571533017003, 675.04326463193, 678.645857204635, 676.730992580135, 672.005413940038, 670.211554132015, 669.87566659985, 669.730625632805, 670.150199652231, 671.261867146046, 672.004720681961, 675.07661437814, 671.849448646995, 665.101005049774, 669.798191060345, 681.437551756797, 672.496577523595, 666.073492622781, 679.441947196637, 673.679536374736, 669.941334787303, 666.471226951452, 676.312418620829, 677.196280284337, 670.603617291715, 673.49235796425, 674.749419990616, 670.283545980676, 675.230003160766, 671.899782887753, 674.129094661262, 671.487682921038, 672.829114038027, 670.786078805358, 671.456756739232, 672.007023938539, 669.892567243383, 673.644473894255, 671.121286081466, 667.7145668273, 673.090663388128, 676.768417314405, 669.195889527246, 674.76132731928, 667.32369661236, 673.887569212723, 668.154392310211, 667.777643384362, 672.48617700745, 667.139955674927, 671.202641900284, 671.982861793266, 672.03824227113, 672.679566404994, 675.368423837689, 671.957518547748, 669.313769258642, 666.790843705237, 672.510567241527, 672.476675954577, 677.173353198059, 676.166133985283, 668.416682461381, 669.110486474803, 673.218125324083, 673.643380703914, 673.025282899735, 673.325564684955, 674.162923669329, 676.124920189233, 667.337365513319, 674.03948537404, 671.125732720098, 672.061897502346, 670.871571201252, 670.801640378362, 674.271679717685, 672.313060315455, 672.77537725832, 669.349246889652, 674.656949584595, 671.160841871382, 668.406833090001, 666.99715585519, 672.524233990182, 670.274320686844, 676.601381075143, 670.05511891265, 671.906750710126, 672.97661590121, 668.828894577866, 677.034603254824, 670.975357516298, 677.737739008276, 671.589247030475, 674.02044311662, 665.019862960489, 671.576663957249, 674.723187805435, 672.341479568431, 671.024213267815, 674.035495602853, 670.595185187364, 674.780458988463, 672.747731910685, 675.481123459907, 673.087779804221, 671.425158267539, 671.535284258892, 669.72856861628, 676.426201587649, 671.992606927535, 670.415681778798, 672.316945792829, 670.789698434599, 674.398463673496, 675.635899417651, 672.586695064405, 669.777594969559, 667.99765724148, 665.868839851159, 676.540871470439, 671.935902769088, 668.385080149428, 674.536589516857, 667.345526103455, 672.557720709902, 671.547889709207, 672.28413589168, 670.334220329448, 666.102675937213, 669.908584392372, 673.759174096459, 667.279530334039, 669.812572434047, 676.65400333898, 675.517626059946, 676.699962342431, 674.378414914094, 675.577972375602, 672.481128931541, 678.209192331714, 675.102674690476, 675.815719510692, 669.966488767628, 672.30850407194, 672.76942796938, 667.505523032516, 668.886121503524, 670.601998634133, 667.094482060345, 674.458876712771, 671.247847806629, 671.028899288973, 675.21075254816, 667.953125741826, 674.20085240155, 671.565026222808, 672.652971807567, 669.964016583569, 668.100904601975, 675.703269555983, 671.279489461022, 671.883513395904, 670.451205710294, 674.032210953636, 671.551063504849, 668.585757532906, 669.590677575236, 672.325599921816, 669.928586287107, 674.115664204223, 675.825033958109, 668.368638064259, 674.957755601371, 668.32418204032, 677.80288929682, 670.528869598763, 668.908138006819, 670.573952176204, 670.949413252418, 677.470849716386, 671.102306520706, 671.364426309959, 674.244731317839, 674.530946490171, 666.650346778496, 672.920554612232, 675.742872889405, 674.232372069879, 673.988829728657, 668.458134336639, 674.83585901702, 674.134785968406, 672.983661019731, 673.388010395745, 667.911293119132, 671.130883329793, 673.097746741863, 673.093518837054, 676.259396356763, 673.941896429046, 672.445388104499, 669.440981394567, 667.972475293344, 669.397477097359, 671.775969928366, 668.612628784638, 670.203180756763, 669.440141794525, 672.424463453065, 677.095124668553, 678.899407097137, 671.053767898862, 671.645306879224, 667.543815999135, 667.681405077885, 671.374920391008, 669.799171490473, 674.875574403532, 674.041729400815, 680.642046695903, 672.621260755061, 672.172646848429, 675.308969588614, 672.474029413955, 673.874970439097, 668.831741757194, 671.63701700645, 676.090888066187, 670.663823118177, 676.316195875888, 674.460960117325, 672.373127601494, 672.166145052495, 669.512667964091, 675.4316200845, 669.512067961416, 674.597472504018, 669.205701431464, 672.785262858425, 671.040632691755, 667.0847567741, 671.223860035943, 673.231976941221, 669.43982316961, 674.768124059133, 674.33336655172, 670.406951217091, 676.569359802246, 675.687149446935, 672.561625243939, 667.18077811863, 672.420751077941, 674.425532962298, 680.632021665509, 674.073794250625, 671.506452531712, 670.693517267175, 675.559929666043, 675.68824321604, 672.362021096262, 676.627333011707, 673.862658561747, 675.156405625095, 675.054259509561, 671.757091825362, 671.595964932297, 678.420157528862, 678.315100331939, 679.320401436148, 667.951651133996, 671.408905973772, 672.539896819611, 679.473475038374, 671.181418115291, 675.11594453811, 670.876572646089, 668.599168230963, 672.029867755459, 671.589237290273, 674.408795301617, 674.063552828173, 677.467770798548, 669.306693836564, 668.722452347254, 676.740536086152, 670.079144850575, 668.831505215246, 670.638661653006, 672.543475949042, 671.387113351834, 673.44916285278, 669.267021346085, 671.256710619254, 676.339861431678, 669.751164060024, 672.395785157555, 669.815439816025, 668.389349228574, 675.251762043561, 672.594282133287, 668.146065745844, 674.046845769328, 678.093039828606, 676.207026949916, 670.046646404549, 671.326962558253, 675.332297928187, 676.377586726501, 673.787351999534, 675.541837053424, 668.50102316103, 676.007528670794, 671.944157061871, 677.096950613814, 670.379366535298, 670.452468701454, 668.47721711728, 677.13289841654, 668.508843416498, 673.089133180512, 679.759349015536, 670.961698583728, 667.488075586019, 670.43618127157, 675.013559055681, 668.029658300845, 670.938628200729, 671.516740975034, 671.130911025097, 675.607901834168, 670.852046830249, 672.89004795729, 674.426789309262, 674.255382789273, 670.007557558397, 676.585540820757, 668.600542162347, 666.686455830807, 673.104032451823, 670.493189693691, 671.942079989661, 673.507091419745, 666.129153837858, 670.472300110584, 674.340520421918, 669.791917753173, 672.764516827177, 675.364505678862, 670.151324230761, 672.122828023472, 668.591937645801, 667.657747268904, 669.395212205657, 666.15241851682, 674.860264384036, 667.587329033209, 669.394461162447, 671.167387634057, 669.646502077137, 673.528818533621, 672.652838926375, 668.418446543383, 669.974785213523, 674.495766589825, 676.197703434271, 673.06495645536, 669.639940573196, 670.498373826819, 672.047331072456, 671.472907931455, 668.168586793227, 675.265638775378, 670.019034727497, 675.66403357018, 672.547641322542, 673.188167458453, 667.510792320699, 672.250636699347, 673.659494230086, 676.143214532514, 671.384543018311, 674.967567899823, 674.091495443913, 674.470156438447, 672.522903424808, 674.493349605056, 669.204624572005, 670.59523143359, 671.477318403088, 677.055759687272, 668.246411040525, 676.15827140007, 674.478001945801, 673.80062988788, 668.553762894034, 677.456461902327, 674.851162870921, 671.463516358915, 669.591062475227, 669.317373149343, 673.877995136306, 668.837025203336, 669.2907788477, 670.610152327286, 664.614038991647, 677.097836531802, 668.590807133815, 669.389797178077, 675.770019000201, 668.792601939596, 672.835187526976, 676.050118506446, 671.010372524538, 670.267334737193, 670.898362429796, 679.439935832808, 674.973779585095, 672.907893111154, 673.367103216322, 668.739362299457, 674.246628477685, 673.916445773896, 672.361110328877, 674.584698146944, 672.273127319396, 672.529778508817, 675.697176413888, 673.746913875267, 669.385308223183, 672.49324654402, 676.796842723239, 668.988907268347, 672.710668998896, 675.780955647146, 673.641527453738, 668.867417863667, 670.69471626592, 671.672879829578, 673.223482127012, 668.254442391746, 672.610636456869, 673.410909663785, 672.45897718587, 670.389193937106, 672.329966898199, 669.110737045341, 669.504978335367, 669.416510073037, 676.43952091585, 676.652865993033, 674.653867185285, 667.213708658385, 669.933292503049, 671.930501244573, 675.289778356374, 674.517001692165, 668.027711454306, 666.408786973535, 670.530194563009, 671.461971277858, 665.482439637995, 671.528930950366, 677.821271288426, 671.589431947298, 676.202767012312, 666.996905469905, 672.552223923651, 663.300216732866, 669.172575957473, 676.789773587271, 669.461081750324, 669.246808676527, 675.402759005228, 677.371604960282, 668.5004342678, 669.409281733106, 668.785993195468, 668.674451383997, 666.720585500378, 676.168702210059, 671.463944773182, 677.060849728476, 676.250424206126, 671.542611246733, 674.444232011325, 674.086860412235, 672.83229698886, 667.227080885097, 675.69200310208, 671.97692084789, 672.038023632351, 676.768863969704, 672.496829812754, 678.92639779793, 670.56226945522, 674.648265759217, 676.359223751788, 670.637526370861, 671.495484720118, 669.0795215789, 669.37460655121, 673.323563277738, 673.682592917899, 673.802484899578, 671.068824237511, 669.05059177459, 669.769930114327, 669.044984972232, 675.341781720657, 665.945408742904, 673.198359353847, 673.072912883374, 667.111484753097, 672.591059751159, 672.815728686913, 673.00944323095, 671.466360772549, 670.026555849178, 671.659622598555, 673.981105453681, 672.551618923731, 672.777232726553, 667.974364028049, 674.272074307038, 670.190156730226, 669.230515832222, 673.837824382126, 673.97120740221, 671.760599407061, 667.211911702744, 668.618649329758, 675.495454896717, 675.417775047552, 671.300069174242, 674.669834791466, 675.58486318044, 668.864744519508, 675.586878368011, 671.131246007854, 677.965893595612, 673.918919394449, 668.475381043991, 672.180777504692, 673.740391975307, 671.91194394197, 673.322791825935, 674.527212967567, 668.879698414964, 673.829895737655, 678.761802796564, 673.8634472322, 669.512727262949, 671.446739098345, 675.220329590217, 672.905524241455, 670.539324019481, 663.654060243183, 673.145567680754, 673.224444241635, 674.803749231478, 668.114017794948, 673.701564836759, 669.333594267748, 669.738390772238, 672.639997849262, 670.653136654458, 670.340866346607, 672.641341330354, 666.824945589335, 671.152650218316, 674.379568278228, 671.270749938943, 665.241509664514, 670.889427801768, 670.284228027153, 674.602101817376, 671.661356603944, 676.360720924718, 675.480034975445, 674.800954826622, 673.211806987716, 674.507960759784, 673.948049617452, 663.530409379389, 669.938365194851, 673.31029194552, 680.088612952421, 672.802313894969, 669.34556519522, 676.254016892642, 669.315463597896, 669.866320117005, 673.976869829844, 671.1120255702, 673.491697324309, 676.667381004524, 675.275715728255, 668.488519008548, 668.667323322615, 672.730725429765, 671.375143636615, 672.228005005415, 675.694620063164, 676.545767069127, 670.375439840127, 673.21879737527, 672.252342711043, 674.300999293178, 673.007263930476, 668.647530386333, 671.031686847858, 669.512538994035, 671.738791601551, 671.001430755142, 673.868166085986, 670.341205259442, 675.716989416353, 675.289870062447, 672.775748594755, 670.239228718647, 669.08121950333, 667.717892239989, 673.575060440622, 670.698233248918, 677.163338138426, 672.03804255975, 675.267073477066, 672.571857588306, 669.309923811644, 669.717171242114, 675.262666352773, 671.985002044707, 671.319606414343, 671.314418712949, 667.73059023018, 669.790318153215, 671.393558876399, 672.540190201536, 672.158136720571, 671.966415726157, 670.662193652722, 671.109442743867, 669.59626227877, 666.641345612391, 676.823642972928, 671.570107081793, 672.293317491188, 670.852555031585, 670.344226208399, 670.509645682443, 675.056860473498, 671.181663280711, 671.694882617013, 671.529994373702, 676.744768731513, 670.511696540743, 674.095506384698, 670.305174124919, 670.75886696105, 671.278114655727, 673.491561472304, 668.187899212644, 676.171713643398, 671.656473076003, 669.792701689807, 675.783027133548, 669.23949612842, 671.358778663275, 675.013495296484, 679.245981721502, 677.253336988364, 670.822229468905, 672.634457550905, 671.800761249247, 676.777224537009, 672.491245905834, 671.772466642465, 675.767407780005, 670.703612970038, 672.690454679964, 673.397992187898, 679.010926905447, 674.78873507699, 673.288089980439, 665.933344237336, 673.484902151198, 677.415611013862, 668.800832328453, 674.749543767487, 671.420517679723, 673.656418874686, 668.301979551954, 668.137564292753, 670.255732112451, 672.413002327232, 671.935529980026, 679.086908336797, 669.580184476099, 672.79261785809, 673.299718457663, 672.203346989931, 673.327191070449, 669.897471551494, 677.07198719648, 668.946824784187, 670.652501327443, 673.08264658489, 668.470736965339, 665.94028664835, 670.249210227915, 670.817093367573, 667.008845586076, 673.745361962011, 668.278591208932, 669.442655689509, 667.375467594527, 672.126894500757, 665.222132891786, 670.151416556275, 675.044261551899, 666.26368931916, 669.347653817607, 666.983512223245, 671.521421606727, 672.23202999231, 671.868791534194, 671.840924443463, 667.718081580524, 664.386833135267, 673.842695616928, 668.507185157526, 668.015817749212, 673.468084916953, 673.236110217313, 671.904991911228, 667.487473412448, 673.688849903598, 667.583759460035, 670.153458658382, 670.975874940105, 673.697882571269, 676.349730602278, 670.556113661763, 670.686932892817, 668.96355468769, 668.606777481074, 669.835140388696, 675.21808284817, 671.072147611936, 669.283947582586, 676.494812618664, 666.170736937241, 676.066213065007, 670.312156580194, 670.490970816255, 668.416992768377, 668.747948739163, 671.13306040387, 671.634465972213, 669.903388204824, 672.00472636187, 672.67755175909, 675.405070165109, 672.817676454045, 672.762916225503, 671.789621887454, 673.385737333223, 669.223029429688, 672.889781413319, 667.519143928007, 671.57641156029, 678.772292441493, 673.121226182757, 676.978703375729, 671.040052999335, 675.306798424528, 671.272626694622, 675.475999810026, 668.09469557577, 670.892943913482, 672.984150403837, 669.690238781408, 672.325238741116, 668.737174340379, 667.141514236824, 673.510320757645, 674.399819643076, 667.590028087254, 676.932097394389, 671.149573894099, 675.50448746657, 673.285421828144, 672.472023932976, 669.39459071011, 674.132478495572, 672.078161402078, 668.345567855353, 672.797627740709, 679.241717329315, 666.623623968267, 672.482708204809, 674.622792293974, 672.823974620726, 672.27159158291, 667.942503226771, 670.706651236485, 671.191147906711, 674.51780425081, 675.107337455523, 674.077201117408, 675.320896748946, 669.823478637987, 673.379874188979, 674.281087546123, 673.922332284306, 676.053159936798, 673.369868485891, 674.852828144859, 669.575824013071, 671.649706341387, 673.97600024656, 669.373865660404, 673.616675964321, 672.308514352903, 674.010490082724, 671.940848789201, 672.771964803081, 672.643815127968, 669.655101270413, 680.17458876767, 667.110370538105, 676.797036499318, 672.27399314168, 676.175886572182, 671.237622878229, 671.264388054225, 668.704263068127, 673.061527186117, 669.688804793708, 672.58938736251, 674.806073791515, 673.513053076613, 674.004359866079, 672.782848378321, 670.470561750665, 673.423180817156, 672.849156377541, 668.233588281852, 673.718122767264, 669.51682816899, 669.39531669424, 672.658821033016, 675.388757769326, 670.090152838644, 671.594856325645, 666.895180684446, 667.345112226643, 671.478880109853, 670.431341821385, 670.98335588358, 670.545157187541, 676.4748834549, 672.039327227854, 671.540548421512, 669.645086812462, 671.391837307604, 665.663752630055, 669.145747122988, 673.785994016284, 666.55045707582, 667.161201846488, 669.500267028988, 675.466583699161, 672.071418769725, 670.693470247519, 671.3018487459, 674.562924094379, 670.052655206657, 675.203791473044, 669.948468272765, 668.614528636506, 674.3441359594, 666.778151714826, 674.453092182793, 674.182067965428, 666.953685877925, 672.520724606126, 668.75889278453, 671.249861109832, 667.13358555588, 667.698366506856, 669.59520442035, 668.140381137098, 672.816782800834, 676.366550872849, 677.162329439228, 673.915982285822, 672.816618115729, 678.254742964515, 671.012838043226, 667.043374203464, 670.622392344419, 677.270119306709, 665.182277335422, 668.204759594224, 670.357151174878, 670.355113652303, 671.758766990192, 672.371850342367, 671.278065367297, 672.237061179122, 678.692452757033, 670.089342515839, 671.339036541255, 675.334061577444, 673.195021044486, 671.408220123896, 669.422147437815, 675.51199924862, 667.889173184417, 672.514451999029, 671.879638596869, 676.401112864752, 673.473449174306, 673.067986231808, 671.310662207044, 674.741240068708, 672.686011022461, 677.375969666609, 672.970634589521, 666.80839315201, 670.615310506212, 671.959146684555, 674.318879036975, 674.831724164669, 677.299868263265, 678.836739697885, 672.90914672453, 674.598865570829, 675.066172660359, 671.749254270143, 669.393173413614, 670.609210603356, 669.152054241763, 672.401077998625, 670.756570106341, 669.676303406978, 674.24792461121, 669.474896455241, 668.787221039445, 668.556151711806, 672.024495388242, 674.367223483541, 669.952603423494, 675.524227015959, 673.14063528281, 673.776641524988, 675.301378225176, 670.351924012401, 664.871318948069, 671.372315421031, 671.359083215084, 670.684013703435, 675.007378456597, 672.582431716949, 675.494775627712, 670.319212583433, 670.116300342114, 670.710724929843, 672.060200629088, 670.436126510709, 665.45948433015, 675.897052969261, 675.100335154177, 673.771473239058, 676.223588632105, 674.896483880474, 674.824559100039, 676.160491051568, 670.161293795371, 669.98758689507, 675.564956638967, 667.278332983348, 667.657776413044, 667.699158068072, 675.614586966298, 671.34565032886, 674.001978530305, 671.36333522771, 667.594163112879, 668.474697147547, 671.995601383009, 668.492516104457, 671.155133194962, 679.869245972585, 678.0696432181, 673.399277081295, 669.831033500704, 672.877273342133, 672.927056398566, 676.128285262776, 669.897613306806, 673.627425259488, 673.995238731784, 663.606234988968, 675.378413783801, 669.711465428131, 671.6701041364, 676.877233414899, 664.078496308381, 679.106558317187, 667.290861980725, 672.085715261971, 676.187503980961, 676.577600409386, 673.112460551702, 670.644256364296, 672.735869032622, 666.004914033316, 672.412259073278, 673.208026244824, 669.790426565288, 676.774274854165, 669.52313595061, 671.989416071752, 671.476725962313, 669.436899227998, 671.753066593174, 672.32005757294, 670.787366904465, 677.467195265225, 665.080404991715, 671.264949139011, 674.034879773536, 674.221999344209, 675.856278537014, 671.007025174039, 670.07178765809, 670.559842611425, 669.806997410896, 676.574183653084, 668.123700689904, 671.98882012086, 671.110060388311, 675.111544054666, 667.591379699767, 673.88749522159, 680.566599652739, 673.299161442501, 673.31874066257, 668.772171701633, 667.043315511204, 677.207293010938, 668.611523208925, 668.486892804421, 678.664357092305, 673.188142732811, 670.955541711127, 675.141392704387, 671.172469977405, 671.212945104718, 673.093472708903, 670.659468429939, 672.904055533564, 676.624374151564, 671.788736312183, 671.333499513644, 670.499403868525, 668.208352027486, 674.375234857715, 676.979679779808, 671.010661012265, 672.758849409687, 671.17329793362, 669.343171472031, 669.163930141591, 671.814568932408, 669.676602317372, 674.902330454718, 665.832263633178, 671.65388001048, 675.934340111159, 675.312999089612, 674.734849619138, 671.480890595885, 676.122593829796, 673.128029807571, 668.220879267262, 676.163082930291, 672.910278876233, 673.96281083068, 664.031092445692, 668.306700409706, 665.433694735432, 674.99831829959, 673.696518744085, 675.43245026707, 674.714946525972, 677.176681369126, 668.064890456294, 672.922924848903, 670.254377758001, 673.591464524436, 672.383701464484, 673.60106310311, 673.380600559098, 672.59395456377, 672.176629435166, 673.441363686482, 670.408150770344, 671.217140329706, 677.949670439695, 677.860340019503, 673.74118420415, 670.596345417798, 672.33176098039, 673.175664490239, 673.580722543781, 670.143406262267, 674.292081779275, 673.575639410562, 668.463482981895, 669.028629797157, 668.261232867534, 671.828751208538, 673.460648216885, 671.159047649913, 670.231533006978, 673.172943607032, 676.442712048752, 677.399978478226, 675.394060096885, 670.13194877208, 671.355250060919, 670.599476429558, 672.504005414215, 668.78232518029, 674.339409620686, 668.968204748049, 677.496777310282, 672.072268693118, 666.635774922917, 670.78745184735, 667.20483502377, 669.465605212898, 669.85956757157, 673.177096009407, 667.502680891904, 671.680230244401, 667.836966755826, 672.188191902436, 673.572482824589, 671.448735646654, 668.296323970851, 673.263297023503, 672.893322399097, 675.406826729389, 666.432015540403, 671.0197906199, 677.264152465865, 669.473372583804, 671.61211989535, 675.755250107187, 667.105521237301, 674.048450737597, 669.640194833237, 672.570866687233, 668.163125923596, 671.367601889282, 667.958296750821, 673.343440982767, 672.884463993076, 671.562681444341, 667.026937149163, 666.106762040467, 673.990129565858, 672.404677636825, 672.110307401558, 669.865618806998, 668.538905334878, 676.856586221005, 671.462063857433, 672.968361292958, 671.744731034748, 672.224338663348, 671.485232127162, 669.059917876811, 668.951422209411, 673.621704049319, 668.944127147522, 675.967749453994, 676.881118659948, 670.350484262346, 668.913192199788, 673.370064770943, 673.139899564285, 665.580069909331, 675.812226353181, 672.148930746159, 672.45062518876, 671.459426034726, 674.356655841899, 674.56094754373, 670.611808763822, 674.22188586988, 668.131983933126, 671.090313255118, 669.916234161874, 673.895468215448, 670.078363986224, 668.750429112741, 671.335435448758, 676.787402196406, 670.645942371163, 674.969883590919, 676.962892443075, 668.485526246796, 669.190437674288, 675.282031122079, 671.806496622354, 676.356608801924, 667.63716163129, 671.543950925848, 669.300952970485, 672.630249509877, 673.401501086875, 667.815645143319, 667.861234981449, 675.877717718042, 672.812299543643, 670.105597194138, 666.554777390903, 669.990093216929, 673.968710780217, 670.60162095145, 668.646540991062, 671.870840122014, 675.519737943482, 673.025107205591, 669.428764257074, 670.463218161091, 671.862792262116, 673.669947196969, 672.924078510856, 677.410412500841, 677.711862696069, 672.972783792705, 678.443150755587, 672.891113045301, 674.205094496542, 672.651072704134, 671.079329391252, 672.614756868057, 670.466626266058, 673.537815062051, 677.827780142213, 669.752095708319, 674.639745424779, 674.602021121329, 676.283420393966, 671.761760326702, 671.125729705561, 669.151107714783, 670.720906778946, 676.617475448345, 675.136768946987, 674.774893386217, 670.292930371676, 671.114868400366, 671.011766729139, 673.09772066192, 665.280741439972, 674.460162241529, 673.536300871262, 671.371646173473, 668.835412465009, 671.552579542398, 675.12839850288, 672.015251894105, 673.841124277717, 666.699665102431, 667.443619573954, 673.793778418574, 667.474958444074, 676.707963143576, 673.236186503152, 669.950489210664, 676.029245629458, 669.335058528727, 672.122646352845, 676.581763900798, 672.549902345384, 674.268933700903, 674.129849070513, 673.495589937891, 673.632545577309, 670.824146883135, 670.428325026078, 667.771659690998, 672.532871905562, 676.84737962478, 672.589447997271, 675.481096188109, 677.598468256233, 674.717521538944, 671.768740484135, 670.53845627936, 676.498881059997, 668.728854425191, 672.747970476196, 673.722905264911, 669.195152654585, 672.788198188102, 668.746232188554, 668.662050330805, 665.820130466806, 672.82961953991, 671.051814353884, 666.063300824142, 667.171679512955, 670.433540882169, 670.517393350017, 670.851497799575, 669.062439961942, 674.412342511269, 675.986075464093, 670.743117395744, 669.163516506819, 674.316090228775, 671.441027685895, 670.147611205078, 677.275020385059, 675.100211139304, 675.247559089256, 668.681026933413, 670.438568658153, 668.489481331413, 673.612007034988, 671.762736999122, 670.103344444436, 672.290405436727, 668.096893917966, 672.643305792193, 669.389504576731, 667.586833899477, 674.130751872311, 663.244603795364, 671.739848906745, 673.741533072589, 673.178567011097, 666.374070783249, 674.512547914561, 675.663468734792, 668.791452059758, 667.199336391687, 677.226384258039, 668.129971598039, 673.879516785496, 669.15124219725, 669.257926959797, 671.44183112263, 669.802533464481, 672.435461940489, 663.983734464991, 673.088721136371, 667.019492862597, 669.703162436516, 673.935280314474, 672.028669289958, 670.8550396033, 671.569934461639, 669.724051190993, 675.642644442832, 671.639473767238, 673.049498071097, 676.878216014161, 669.59087850038, 675.868532195355, 670.420755741105, 672.825874898263, 669.560415660282, 671.459188705632, 672.962053338809, 667.59293172321, 676.574438531742, 674.484689230662, 670.417362159554, 674.823268141642, 675.779394584196, 675.038047454011, 673.538519950458, 673.930219335267, 674.581096700362, 669.815868330992, 670.877196922683, 671.373332213936, 674.197281766987, 670.62245977284, 673.446279266604, 668.624285193787, 671.887674824158, 674.081956377743, 673.990259779465, 666.316916656444, 675.194479059871, 668.185027760909, 676.159966549794, 675.742899258155, 671.048354659847, 669.92051724574, 675.043425616599, 675.990562336474, 675.95895704384, 667.888132634544, 673.129407837968, 668.852945962768, 673.708775871104, 666.939125556942, 676.799357329123, 672.451443037667, 671.926579314152, 672.239172064762, 669.503328422424, 664.751888508608, 672.693583101155, 672.398384289772, 669.439266743875, 675.008584630464, 672.575794812939, 675.653673823344, 669.826455768185, 670.702705348777, 672.726805800155, 668.198461964485, 670.363846724289, 673.296504531546, 669.621243743296, 675.917409955611, 671.811369965157, 665.50827527587, 673.399692854841, 675.507991927658, 666.774713688505, 672.721755619533, 672.430873210992, 668.194445038957, 670.125916235231, 677.016506919483, 675.596651452916, 676.070267297172, 678.818929848852, 674.666096086921, 672.626881178217, 670.370228223986, 672.975982923497, 671.448432983108, 672.230395637723, 675.074321819595, 675.07028323975, 677.107587928633, 676.598886101386, 671.202028156537, 671.712379981909, 670.478857315641, 671.078817607918, 674.639691920757, 670.830828337707, 676.797753147047, 671.741523609998, 671.528378095443, 669.420206370825, 674.59479594423, 676.77273224728, 669.427750297462, 664.477886158922, 670.880381360047, 674.549146922512, 674.117140975057, 672.130028032888, 669.513813980074, 670.833986527126, 674.000283079146, 670.531941758171, 675.265197026981, 675.75613699804, 672.308079146958, 670.303013125786, 674.460699857777, 671.22699859846, 673.558562532884, 666.022852005573, 674.125182988613, 670.056573241269, 672.487519918865, 667.689164727545, 675.80057351896, 678.892849838397, 671.687737496598, 671.474313342597, 673.770755345037, 672.65753500458, 671.365339881007, 674.771659785875, 670.758957231841, 673.449349146828, 677.09097223932, 672.617730616776, 670.311497311967, 673.969087571412, 670.718196620711, 672.718393400077, 668.683039183555, 670.755805552192, 672.875945870248, 667.026229632806, 673.782622606722, 675.097187240606, 670.2755358425, 670.163576150137, 674.66389481315, 676.568028878799, 671.245919410119, 673.882965574008, 672.404226618401, 671.581751817472, 670.836545448775, 672.266976119353, 683.143213110056, 671.521013045353, 673.236726285716, 675.563276024567, 674.521646268518, 676.901058526146, 670.34443139068, 669.254774855775, 673.437252311301, 670.273339909141, 671.458308300515, 668.70416258004, 678.098306914536, 680.245061037834, 672.353970439868, 673.38282141919, 670.98635761349, 673.275647037853, 672.251918925836, 672.843285411954, 674.983987386514, 674.835251634457, 670.714163137806, 668.232541241171, 671.894818511097, 672.879831010753, 673.820435916599, 672.363780968354, 669.194650813306, 667.483385774146, 668.396707138676, 675.362372330442, 670.79040218739, 674.370742050901, 670.154462356988, 673.292064248373, 681.074440901988, 669.611091001348, 669.387248720085, 670.041959024515, 673.074502079898, 667.182926402812, 671.449456850269, 667.807122437565, 668.408124545985, 675.480987996902, 673.36709391128, 671.406889537534, 668.446128046236, 676.916615960529, 674.933247483079, 671.333568949848, 670.381110252582, 673.902233494966, 674.692776172216, 674.997711369333, 674.221435076104, 672.543694904971, 669.93452709409, 680.744454301504, 675.053291962412, 667.797234175572, 673.431195991391, 670.630780672997, 668.953110482192, 671.872929768644, 673.754315109989, 667.506225208976, 674.72943050754, 672.352516637269, 672.36587794763, 669.257021982988, 670.39747570613, 672.31102810441, 673.267390466743, 675.202306381526, 672.5401786671, 673.838873656374, 674.434292671767, 669.408210718811, 670.804619643149, 673.110293565327, 673.488681984111, 674.851858635998, 671.960698041724, 675.667732345186, 671.108154911821, 670.124904725449, 667.676068764965, 667.95173369301, 670.056501515753, 672.08067022077, 669.76179804658, 673.42969562067, 670.707343626071, 673.604962345813, 669.800717808722, 672.244789993198, 671.565469179962, 672.259882624184, 674.699328213249, 675.875053195324, 675.760806994817, 670.919271986851, 674.188144077876, 669.870830066491, 672.114170827053, 673.52306478311, 670.652865898815, 674.168699117825, 673.520758086602, 671.247524085339, 672.195551680339, 668.134016018159, 671.847946518971, 676.191382913786, 674.492095822595, 670.345811220802, 670.100230473855, 672.848105614899, 674.939979749199, 674.877769533346, 671.664617744185, 671.953033314231, 671.657794332128, 671.454948543577, 669.661394600986, 671.088063684654, 669.052421183243, 671.224222033352, 670.005191023029, 669.598334341167, 674.420829688696, 673.822487378753, 672.58536551509, 671.522517699205, 673.495093256848, 677.134526443531, 673.577482511935, 669.93603610898, 669.576890408341, 676.357330512286, 672.138763652105, 672.083876575394, 674.966986746707, 671.57894899283, 672.714531972743, 672.507155126711, 677.093562753052, 668.485056126057, 671.296188028327, 669.081364835347, 672.042433919729, 671.657470261742, 674.024201034127, 671.188714823228, 671.132664024001, 673.619277562162, 671.433669227641, 670.981136883196, 669.618376492123, 671.19350218958, 673.819528354727, 674.198040785687, 671.811448115561, 668.437946802643, 668.154920673122, 670.631230261051, 674.855560287496, 671.627180824522, 671.81060953376, 669.654221529823, 674.679759570261, 669.259168267811, 670.547902390509, 667.794421062031, 672.980131171679, 667.55759227461, 673.167958112131, 677.979804206242, 666.692550144941, 670.506112776686, 673.893360403154, 675.084228416374, 670.406067058351, 672.854435870283, 678.929228575793, 671.185200592755, 679.139815334333, 669.661627960361, 669.858600923793, 669.801156618203, 669.020442614866, 669.254297584072, 675.925124655375, 671.696699193256, 669.191175200905, 669.892546749578, 677.159952237579, 664.963422425718, 666.542240888308, 671.519572092423, 676.580712474722, 673.83607586345, 672.284163520423, 670.965053680746, 677.861426823901, 669.389601484579, 676.65238025172, 675.611653715041, 672.085683834617, 671.85200736368, 671.482957009936, 676.807213220053, 673.066044999761, 672.150469004085, 672.157781198844, 671.849076918983, 672.233491855483, 673.656306222214, 669.652389459747, 678.286091123918, 672.480131311443, 671.126782258943, 671.817053922077, 673.765472385079, 669.166800235796, 671.988367534174, 677.640844933578, 676.521439312579, 673.152010741566, 672.161655336646, 675.031199211657, 671.766972745251, 669.984110591981, 669.511380385878, 669.401849770495, 672.123276076716, 670.381721949205, 673.605902405941, 671.88625847367, 677.450624640124, 667.352352792266, 670.643454768976, 673.720552118951, 673.686709277131, 671.687983588193, 665.798156046461, 672.13825812373, 668.170593891932, 674.772217102797, 675.799282454384, 668.824003150456, 674.434880555251, 670.330043002831, 677.234517362847, 672.061911858644, 672.293961434472, 676.652028098727, 675.699235588668, 669.580129816211, 667.783900998441, 673.641010431093, 672.083789468508, 667.279128705383, 671.658113269816, 668.87605903041, 671.064942470231, 673.654064862456, 669.124596011464, 669.47845785881, 666.455122930216, 668.564611102401, 671.880894852982, 673.048840196096, 672.715017136616, 666.418816095605, 677.106737892142, 666.767104078898, 672.338851275941, 671.524807303558, 673.483013241429, 673.648346315394, 669.176432380643, 676.286012970335, 671.006918557879, 669.135086145646, 667.628763513725, 675.637348024854, 672.558380930374, 671.130273281487, 671.634725365292, 670.876609580593, 665.926008292376, 671.761162241617, 671.145516148584, 678.389627099594, 671.296797076221, 670.190761184162, 672.373481269924, 670.415424942384, 670.865503893844, 668.399510183835, 668.182973263416, 674.357013690332, 674.107551953662, 673.862900267722, 668.856843673157, 671.870951359075, 674.442978432456, 672.654398174339, 676.983727463495, 667.321937424664, 665.222267548277, 677.198182140105, 669.069038913979, 671.923291455764, 669.712658092388, 668.649679542544, 675.734177610456, 672.373436632682, 671.899535345162, 676.48661793798, 677.029387326051, 669.470972738415, 674.870363965133, 671.145355645864, 671.518231022748, 671.638605634293, 671.852109275259, 671.63939908565, 675.403873797704, 677.923139687699, 676.11043776862, 673.294590394539, 671.041047744485, 670.589397365649, 672.970324966051, 674.826916703502, 673.453461265587, 673.763112744947, 667.254323090137, 670.75196185725, 666.847591106911, 670.157283023355, 674.386896161865, 666.511060404671, 674.974042562805, 670.3349983912, 668.135122618946, 668.922263382679, 666.273088305458, 674.573823907687, 673.213088211587, 666.969273827672, 672.54166000018, 673.394256710127, 672.40263674905, 667.986190400688, 670.707735967438, 672.31627572472, 676.117181078294, 668.356262823094, 671.391706759429, 667.306903275214, 674.097567976773, 670.006065918073, 668.728099552551, 676.723419129217, 671.267285793353, 671.929477883824, 675.323834749914, 672.294180075271, 669.92360062214, 672.396371561827, 669.902422630707, 672.719383963924, 671.458595181573, 673.955518093849, 673.321008253203, 670.605583478383, 672.530116471421, 671.665487597402, 668.707014271357, 672.864568320163, 669.099605138149, 673.514674918212, 672.712305731942, 677.842787199252, 670.382538868159, 667.133574692926, 676.216959928685, 671.148850415327, 675.090706026434, 670.307088604802, 667.078540820181, 673.81513331783, 665.832873668435, 670.76701576969, 672.16431669237, 674.56433148432, 673.075667217056, 670.006638855328, 676.733631546809, 670.516845356804, 669.182063203792, 677.181949403366, 677.365427198906, 670.074705593425, 671.991586623836, 673.906390985472, 669.755091605344, 674.236822139567, 672.673103988114, 671.061873034706, 670.409380812217, 672.110207901281, 672.752673666664, 671.790054688634, 675.511835845723, 672.268312966097, 669.192719119007, 675.36841573453, 670.268723518936, 667.494657774719, 673.841283104975, 670.339870103966, 676.358899074015, 673.713076848251, 667.660618835243, 674.431589823737, 677.703330294098, 667.495482667713, 670.407330283306, 670.623592543666, 670.759324588535, 676.044614236112, 671.389482012773, 672.430419095868, 677.506955973449, 677.664647277535, 670.953198613076, 671.624148440989, 670.988465050421, 674.224531354323, 667.593635509883, 676.807967835467, 676.170200191894, 676.433756888666, 666.757669516257, 669.56221943222, 670.552035513376, 674.14335593862, 670.547348823553, 669.528226526388, 672.535270442486, 667.855389265591, 670.468360705575, 668.742419581697, 674.009728525396, 670.400489149362, 670.492191422262, 677.782291727747, 665.218259141385, 667.598892795256, 673.191778604554, 667.705151738518, 679.121931163411, 669.127632034822, 671.970466354355, 671.717046282889, 671.33831873539, 673.227193462125, 676.54876871178, 673.453932556276, 674.932140754912, 667.122756854339, 669.614958133262, 673.953107766967, 673.662776660304, 669.86065902219, 672.559294331191, 669.782019905159, 674.915724644197, 668.936946686815, 670.886897389688, 669.182815557925, 672.30879944525, 669.857365141223, 667.483333847118, 674.862917284333, 671.775084342634, 669.703017894425, 664.872270660971, 672.250969502508, 671.800779132094, 669.831954777925, 674.321318964054, 668.509718407098, 675.205618175128, 668.170153956343, 672.958247994501, 672.152929818369, 669.820111002054, 663.051264653705, 665.426693925369, 670.936488300277, 673.497024885988, 673.071606836447, 671.563194009217, 673.044905858325, 667.856854827013, 667.91530527349, 669.853544056687, 669.041112837535, 673.859889378144, 671.230277991208, 674.744831169926, 671.936874945025, 670.234798333051, 672.017432458058, 669.458800709035, 673.662878559964, 679.571313631958, 668.00065244777, 671.56300633963, 661.487870553077, 673.483604437112, 673.078711726603, 671.678036683627, 671.60215878945, 668.295369728905, 672.713379833016, 669.224146696598, 672.987359287467, 668.709624662917, 675.513318663832, 673.326543942455, 671.665731864958, 665.624268427007, 672.256384477985, 674.920983498753, 677.499550914114, 672.771622976672, 669.170794483562, 673.32340019996, 675.931545673088, 675.807599791016, 672.245338553303, 673.424441035445, 670.776581161025, 670.678262615791, 673.602139269784, 673.17111906807, 674.748856059189, 668.93362559052, 668.906393159575, 672.67291928848, 666.016351380429, 672.816853025823, 671.928396709506, 669.129112004693, 676.761572901079, 674.438196929779, 670.123730291674, 672.636759862487, 672.570750112792, 678.933693430873, 671.643353148716, 672.751882027817, 668.546098537979, 670.577778486467, 675.007695040971, 673.957242953416, 672.731648863131, 672.715481798639, 669.130897886572, 674.80930394687, 667.907890734672, 673.690976179856, 674.962296383613, 671.267346481634, 670.354684855061, 670.467381049851, 669.986153046467, 669.908189568261, 671.553044224402, 669.22153639501, 672.389773072055, 672.72140442019, 675.455149215192, 679.424233219248, 673.55411451146, 669.610366652924, 668.24899526258, 667.318902961638, 669.661517962073, 670.794223826106, 673.819640505961, 670.661548220588, 674.001868116499, 673.486524065892, 669.262209917295, 668.007703327746, 675.064688200017, 672.657323482388, 669.401464796999, 675.463725729765, 669.569753753597, 670.961044923938, 674.168674210319, 669.859056601844, 669.89049825074, 670.455004647575, 671.461683699199, 674.550947579243, 672.010007675259, 667.838653370628, 668.00566597983, 666.625190889851, 675.529086127059, 674.124742002714, 672.431879526537, 673.728051881364, 673.350149075098, 668.818577217685, 669.685457886497, 671.43783112097, 674.546701684116, 668.529446738692, 677.879604314851, 669.13270848387, 670.654565718057, 670.669469035372, 672.00435848484, 671.106527169132, 670.517792124464, 678.261369834167, 671.403867835985, 668.828360971904, 675.575085815192, 676.500756286596, 677.765823059223, 674.231622743601, 668.43179206701, 673.584642783235, 671.075732287364, 670.389066157044, 670.499310227374, 674.256211948411, 666.406124650717, 671.823687053181, 670.357203545782, 669.91405389583, 674.114940282493, 673.007679553447, 669.019698442688, 672.314052125263, 674.904755659352, 673.924471515529, 668.553271143595, 672.248911015409, 671.201230821884, 673.23668420947, 672.426962808719, 669.893278579327, 674.400550825191, 673.707692438621, 672.113727378719, 673.876636386421, 676.213991530244, 673.149344182727, 669.421991291347, 668.909433322082, 675.260156255355, 668.225037541267, 671.094454844326, 671.44841010497, 671.595936931018, 672.240358415651, 671.404149917176, 674.713332493606, 667.859620695288, 672.436896174803, 673.813803226819, 670.039345391998, 673.414096571187, 675.855371911208, 675.012935970715, 677.725399273497, 672.943809270456, 670.948571303682, 672.744876825158, 675.543073591614, 673.996542591054, 670.622179289624, 670.060823983025, 666.435048578994, 667.651287076753, 669.730179699263, 675.154646962854, 666.578329292724, 672.252294158459, 674.07236619578, 673.347306791821, 670.426125223799, 664.928567771758, 673.229817766521, 671.218430412567, 677.557518032631, 672.985607434403, 675.279241179205, 674.394029169478, 672.751120427261, 674.47558692543, 668.459664251802, 674.365038067869, 675.11183587529, 670.327573613973, 675.953548305652, 666.664007772515, 674.672838058148, 675.291705331295, 672.944425636993, 669.818544603263, 669.870337531164, 667.738108130807, 674.735095934192, 674.052774020697, 666.942319665205, 669.445275589526, 672.98676683369, 673.184866455432, 670.738852239533, 673.642191454451, 674.713651838736, 669.315160165671, 671.76679847082, 672.788442103544, 673.559855044235, 671.654570246637, 669.901496367577, 672.794069227994, 671.303885213499, 673.278391663637, 670.257304924532, 669.221264291202, 670.224443973608, 671.188816998389, 672.092740293798, 673.105681523436, 673.845404187084, 672.068798186492, 673.32122336352, 669.079547907748, 670.391825907605, 673.696978560527, 666.05390180357, 676.807555000649, 665.539275458159, 670.547760686448, 674.096664271919, 667.74643779985, 670.462629424635, 672.305427871396, 668.839457456371, 669.876296945609, 669.632655004962, 674.601896350347, 669.613442733864, 679.9536418483, 671.322381569503, 675.648456266838, 670.376337378613, 670.266400852356, 671.826049686373, 673.066745291085, 673.153855378003, 680.444196196203, 672.66524794214, 672.10128167745, 673.643546541207, 675.006893999769, 670.604698471654, 669.724800878902, 670.034575318151, 670.930924123517, 672.250867738138, 663.169399369722, 670.066281674643, 671.527307460901, 676.874499930786, 670.213259138549, 671.271279683994, 676.317012445382, 668.267337884407, 670.779393363214, 672.267862445494, 668.562048365297, 673.028929813315, 669.785726280792, 678.035091814413, 673.054111537657, 676.468846789723, 669.707154567874, 674.557148771947, 671.26368345477, 677.245387923935, 670.010325409825, 673.666157401138],[521.824254018794, 527.100033651218, 528.778172487529, 523.558062040991, 519.62337766713, 527.195057625056, 523.677105026348, 524.549769995706, 526.013308067155, 519.034210500638, 522.775424229964, 521.504193300787, 526.906175891194, 524.326448957776, 527.651840740212, 522.334503589668, 521.809821620839, 524.731680381636, 526.036566956364, 520.641050379997, 524.596918326717, 521.971343963963, 526.468809378114, 521.239844599176, 523.531884842824, 522.770633838114, 526.023812244719, 524.163350287167, 517.6741608282, 523.382500441893, 521.727024659574, 521.226165886497, 521.96900497195, 526.090862567038, 520.121788470746, 522.362359683583, 523.01755665921, 522.490583254915, 524.269027560142, 520.188024964343, 525.137253313197, 519.882699287504, 523.452798674478, 525.330805746797, 520.473749107776, 522.808374651324, 516.685733103775, 529.845264529398, 521.499605863352, 524.857046922206, 518.949808910045, 519.114112311475, 525.187697146268, 525.485228226228, 520.910043030256, 521.113532849234, 522.377680660826, 520.279239854896, 522.344370204896, 523.502803080013, 526.428159918067, 520.264918334898, 518.551348210033, 520.12252079832, 524.221967076141, 523.56388835718, 522.786204938463, 523.454018510079, 525.62637019658, 525.60488828945, 524.614976879142, 523.176905003801, 527.798190066685, 524.217177190611, 523.301905398382, 525.509705086284, 527.336663047724, 522.530697975638, 527.709936875941, 522.44418176425, 524.394016312568, 523.944544979273, 522.866706190682, 523.618099451365, 517.337061564322, 522.822777827056, 522.868259162741, 518.491219232426, 524.44686595579, 525.087584650887, 523.672900259123, 520.79973061499, 522.136045795317, 525.011901263025, 526.028506160129, 522.483686835228, 523.459564762883, 521.441947273078, 525.829793285062, 521.6339500222, 527.383912329873, 521.613814290485, 523.62399993958, 521.843273599922, 522.092822215114, 518.231608038064, 521.810733582608, 522.311313160301, 524.457955108975, 517.299904243083, 519.038150765312, 525.955378741181, 521.783648459473, 518.058716979824, 523.639362301253, 526.321794360908, 521.522603128557, 523.513115448662, 522.834982492109, 521.475692559443, 527.830672612998, 517.626621432558, 523.917370625534, 521.615711951317, 519.719341436842, 525.063128815095, 524.570439676072, 520.430596653968, 524.725215525917, 519.574529410037, 525.982475980251, 521.03582678231, 528.425911322001, 518.224830346071, 519.694957217491, 521.668780121222, 520.704224700619, 514.351500326313, 523.820075718858, 517.628514145837, 521.123390896681, 519.953709545924, 522.998576881082, 522.301312920255, 523.607590780895, 521.429348671124, 523.49978102306, 523.074449811819, 520.374766581334, 518.826845767443, 520.614825268596, 521.103544412609, 524.895624577915, 526.595047009049, 521.184921052376, 527.27442934438, 522.448130749287, 527.754947825458, 523.237177068466, 526.0656340638, 519.854807027288, 523.725786615652, 523.420257392287, 520.161640343918, 525.546756087939, 530.149898178599, 519.725744160939, 522.59206814052, 525.60494497568, 519.451456295236, 520.283643363311, 520.959319090158, 523.640044222508, 516.83783737213, 525.353737576801, 527.944812682755, 520.427886630807, 522.748001080523, 526.507926594507, 523.379980794768, 523.331329830924, 527.199354027879, 521.281381477909, 522.96810449043, 523.121631535447, 524.559198179802, 522.779298213181, 520.478007886966, 524.326976962914, 519.772087347273, 519.642705956079, 522.136034736256, 522.326880752623, 523.212506972635, 522.109522151341, 529.008359317031, 521.202357221089, 524.193974044134, 521.707802032936, 517.137269213584, 524.306078964528, 521.173965132679, 519.739715005715, 522.22440136779, 525.88958478777, 526.422910315365, 520.720284440558, 523.542829715841, 523.344581706589, 519.489967349626, 518.446965325842, 523.09787168718, 523.57299706377, 521.849408068663, 523.969539576842, 520.655579667422, 525.732995989561, 526.732404718465, 523.501513505729, 525.508946861596, 519.557778392548, 529.517507502355, 517.249003715044, 521.876580970995, 522.911248861952, 520.187072346592, 521.365276205348, 520.972290092727, 530.073567610102, 528.156614155411, 523.782658151523, 525.680272838063, 518.436777223896, 523.346813895707, 518.290187815215, 528.3740411236, 522.417046906798, 520.276850219393, 525.540028961734, 520.806137138697, 522.364215296289, 521.116381526527, 524.080341835531, 523.766170246871, 516.755933779733, 521.186938204558, 525.203787004323, 527.114414052429, 519.24965754126, 523.013304525656, 521.179889223942, 520.232265408467, 529.360119701228, 521.81187937501, 527.946942155089, 520.353236522909, 524.912095834931, 520.098919118783, 527.357033644728, 523.442813705322, 523.572057658165, 523.144387764439, 519.557196145495, 522.833848878144, 528.014328903109, 523.960359974343, 523.249907875639, 524.323446334285, 525.026063957572, 518.169467383918, 521.585965752636, 523.974589692569, 521.363222309231, 526.269697251807, 526.621431620847, 524.001063351904, 515.923586236417, 525.38838706576, 519.24170071491, 521.514903586101, 522.716606936928, 519.072226161048, 523.530736982796, 522.502571138616, 520.146900484775, 526.061330991045, 524.14286334364, 519.258464760845, 520.158722796558, 521.381234989954, 523.112373335473, 521.968436200689, 521.593343308136, 523.208935792145, 524.300153133644, 526.760586768981, 521.473504945236, 524.00205034756, 522.991735774752, 524.014871333252, 523.192767887654, 523.595988165293, 525.514315390284, 523.053528914234, 524.47527469098, 519.19798529555, 523.780137371059, 525.445499026447, 526.018089964519, 522.777031270023, 529.336969830614, 525.541735462247, 522.225202003115, 521.388851493003, 524.95503431, 530.503092394082, 525.846864000401, 525.13880904253, 523.706946406048, 518.585399171373, 522.240042699555, 521.06361237677, 524.128337422961, 523.049654211357, 517.414039759069, 522.497861116281, 519.652623766614, 527.850523824382, 526.86413925723, 522.62842642719, 519.975692639109, 527.675795347493, 520.123381029444, 530.875466869469, 521.84848062966, 525.390650558667, 525.918016679761, 517.355269929357, 520.82544952279, 522.424749170874, 525.837567723594, 526.811820250003, 526.134475229581, 521.157910148959, 523.964179425186, 522.402418869303, 519.307142813676, 520.935067404753, 523.437411945454, 524.192697086919, 520.925312251892, 521.689920104005, 518.639802795614, 520.045488741861, 524.774470236693, 522.289660076285, 516.027697020367, 517.437954278068, 522.06338237118, 524.221759792978, 523.225146170044, 523.912361921645, 520.629464387198, 519.228538190353, 525.419432487594, 521.139066777206, 524.391121366904, 519.17876829082, 522.177672032561, 522.076909077591, 518.57489049114, 529.311155549679, 522.368237729783, 521.038899917256, 523.053748183395, 520.332551499338, 520.699441704515, 524.607507053677, 524.64531261422, 524.11626392039, 521.465894758144, 520.205931734767, 519.322014555804, 526.593055419315, 520.440817776787, 526.145368877313, 525.086249178801, 518.823130476775, 519.30045259597, 519.586400769854, 517.911709852399, 518.460424715482, 516.655787409226, 525.11654500662, 524.364271934443, 523.693611808412, 519.466634208703, 524.480015249374, 522.140444967849, 516.294189349354, 521.613510527299, 519.439800200232, 525.202369532843, 518.820463340464, 522.451399941982, 519.728255820204, 523.946791421273, 521.892170542238, 518.084272888965, 524.429092315798, 516.228622199031, 522.836155529792, 527.765865878452, 520.809175649929, 522.58696591919, 526.99080138598, 521.426562731079, 528.665950640606, 523.665182465448, 521.750403177667, 524.895720791426, 518.643902774353, 521.965557959052, 526.868573320194, 519.267404257462, 527.068833325964, 521.776352226545, 528.596687818505, 519.08146270364, 517.767772872394, 521.085931413189, 527.984689436098, 528.480460516246, 526.295730971456, 525.57282859301, 521.419374470456, 527.184987625821, 521.421621944486, 525.246981870415, 522.300518206245, 523.81397478882, 521.467104919916, 522.924609671278, 522.853897161237, 525.699300679491, 530.999111408685, 525.618230385924, 518.081983730962, 518.787272725175, 517.521661588665, 521.045590612553, 526.465255480738, 525.466946353835, 521.712928838374, 521.25995373467, 520.42555645965, 520.565656835336, 523.976697185679, 526.917268429678, 522.946269181689, 524.000584217383, 518.641079299297, 523.813716124597, 525.582831271912, 523.007146461801, 521.844890237695, 525.293724624038, 518.956369465194, 520.970195889661, 523.005230109944, 520.701902655949, 521.835111502199, 525.664092442071, 521.821570476916, 520.539707398711, 529.239413755133, 521.159395816815, 523.311852279961, 525.211811985884, 523.852683723308, 527.883167237013, 525.591319913564, 524.449332985013, 522.660579548485, 527.217838639496, 518.9761262099, 521.063952972952, 524.381225825239, 525.772523351109, 515.013375019534, 524.231043898653, 525.274398406251, 519.809309369419, 524.287433341843, 524.817304475705, 525.054659900789, 522.110657945703, 524.398874160651, 522.051279821034, 523.81628485815, 524.82947537379, 521.6495019066, 519.634577913694, 523.443548569315, 524.521442246571, 528.914904587219, 517.980665352977, 522.600259104914, 523.74338832037, 526.043275823659, 526.029714644641, 520.180752753278, 520.976429899504, 527.127897893387, 522.078219546559, 522.703744674768, 524.583799910549, 521.360648718108, 523.302771147301, 524.057109781167, 525.483875189427, 521.68289703073, 520.712719823399, 525.105985709005, 518.579228647013, 520.146042628914, 522.570766160741, 522.717651842646, 528.09598261336, 518.792167657539, 530.989386570429, 524.740587747729, 518.734386130769, 519.590956039057, 521.79775898593, 519.023100286784, 526.934318094063, 523.486266172887, 523.739764634837, 525.237233970261, 520.954661537818, 521.34119812909, 528.584312059174, 524.884945808859, 523.455573689771, 525.89423905219, 523.493630666915, 525.168202666694, 524.244981469766, 523.829955405671, 523.440915917878, 524.202743565617, 519.192922861296, 517.356083094646, 520.776649796557, 527.056303898931, 521.248053990101, 525.87818064981, 521.899543670565, 523.305662684263, 526.99329323727, 525.514296969231, 521.412678071044, 530.503276328752, 523.424923345891, 519.29450083635, 521.560255766085, 519.594329438137, 521.572112095175, 523.076733351018, 524.656271266546, 524.459298617875, 519.55283559979, 521.886674107171, 523.985580831244, 521.386053070983, 526.244011304131, 518.261187213365, 520.599932469036, 526.378268802651, 522.270920666332, 519.138935472376, 519.675811469322, 522.466774035043, 526.453925005246, 521.033796898186, 524.080799650096, 518.409791824108, 519.255312836661, 522.422561145817, 528.08438082843, 528.521204546495, 522.875210153989, 525.906452203035, 523.04376459243, 520.972643536113, 526.438706251461, 519.346919265448, 515.368267901143, 520.318572946138, 522.249479890896, 518.691905899141, 520.757240274368, 523.974919325336, 528.218000550206, 519.589359097632, 522.59806785786, 525.822840355643, 521.909424197174, 531.017512913212, 521.713806876338, 521.353978064221, 522.444092813374, 522.900672406976, 520.576381450377, 524.641509738756, 517.130048359598, 524.566894664824, 520.147084236654, 526.663425473498, 519.558300772243, 523.597240467572, 525.258931131554, 519.628855451004, 524.756508966811, 519.057731655561, 524.576509513831, 521.631739349497, 524.26860481515, 525.859491820495, 522.832509522639, 517.912699129623, 521.086661746063, 521.174053669366, 522.21844847588, 521.156149605085, 523.354885217694, 521.547549487371, 522.677239014633, 525.23819849911, 523.980110831215, 522.729862575734, 520.231221376777, 523.626126068149, 526.373439679754, 529.733453259909, 530.106645840427, 520.550103224142, 519.638440552114, 521.386814648158, 527.458028546731, 525.056956891178, 524.904259356095, 523.590331604466, 523.410608384618, 523.226927667894, 520.888236681997, 525.302216401947, 519.313861018639, 525.258088643623, 525.032483230823, 524.462600976644, 521.221774677933, 522.01443731762, 519.920958634772, 521.063920093646, 525.340971255884, 528.390335115956, 520.265030100301, 527.939013454631, 526.237160062563, 521.610890100172, 523.644223996203, 523.5718510889, 519.998281170901, 523.943125684193, 522.20420147814, 525.945250481945, 525.020055025114, 522.885897175848, 521.466213217671, 524.009899687611, 520.824577472825, 521.351730606857, 523.64375546544, 523.142472851847, 522.50134038934, 518.322212182122, 525.063433521418, 521.183114593639, 528.869876222063, 526.086087642477, 521.602184577151, 524.244807276489, 527.381480594423, 522.334459820437, 527.593349514905, 524.705518792559, 527.095666823079, 522.613153112704, 518.778848747347, 520.307328995045, 523.294525521273, 524.494575060161, 524.695275506317, 526.853862601325, 520.769311937914, 521.494075530708, 517.319861451535, 525.753973082371, 516.043615277365, 525.27548678437, 529.784601673616, 523.877743817596, 525.800595683877, 525.48804280777, 522.232602223517, 522.776590858951, 519.071375256997, 528.153030345564, 517.339180192471, 523.68461092472, 522.034059676345, 516.095050739097, 519.322528108725, 530.196989374347, 528.168258919882, 524.669327031842, 522.433975072726, 523.427341528883, 522.877181678501, 514.838051327959, 522.417072454449, 520.641570557278, 519.510973138641, 522.622780177347, 526.712978575158, 520.257701719961, 523.839205128105, 523.743777049896, 520.507995507267, 518.625436094296, 519.640381794282, 518.745159689416, 518.659245694775, 527.825671906019, 522.718004134411, 527.263760945423, 524.20930349895, 524.153856464637, 525.910373078269, 523.63650545158, 525.020798600123, 521.045216190666, 518.93351434816, 524.663618490768, 527.892528093145, 526.895990587271, 521.902204134257, 524.908486845747, 522.109499276087, 518.869320562394, 523.889256186398, 520.880243405748, 521.766298974114, 523.11402295608, 525.11493517238, 521.573179823114, 521.928759940189, 520.599282440202, 520.194910676032, 521.496917441495, 528.310145517259, 521.938813417039, 522.846521302492, 519.988874812744, 522.867203058434, 526.660575677298, 522.687734684736, 520.451854770015, 519.173642175242, 518.469042082865, 527.129504988562, 524.67859201621, 521.152237160583, 523.870411986355, 523.739995862984, 522.765213675414, 521.588811557281, 521.870640569539, 521.193859735255, 527.35754195727, 520.431210085379, 524.543603965505, 521.501482786957, 518.942299251921, 522.022113121543, 521.096185681992, 524.431818380435, 525.935559596486, 526.281923042556, 533.718729667573, 527.976184156516, 527.550476169789, 526.587212631819, 515.131883693743, 524.693873771191, 524.725031714008, 521.986022719817, 521.379778719522, 521.24376427901, 522.923438745159, 523.484723372033, 521.33662668772, 522.645798604278, 521.617054503878, 523.169105614124, 520.580748227276, 519.756214355097, 524.733000622903, 530.68371571137, 526.626820078251, 519.765515254486, 522.77570593587, 522.382315749707, 522.283990056022, 526.256265306039, 523.60476150267, 526.627022637816, 521.35070492742, 521.024896821526, 521.154251211604, 522.230750878833, 526.394837277275, 524.196987747884, 517.978624561238, 521.643350813994, 520.295217954635, 525.542597356192, 524.251879943359, 527.801795997489, 524.415145878497, 520.189395670801, 515.055801094844, 522.608974847165, 526.597939945498, 520.438790121355, 518.188262411321, 523.373839937696, 519.18319969436, 524.42121138204, 528.377465023667, 526.810152347448, 518.169245161408, 527.070870991022, 518.575920063958, 522.618256918127, 518.365766768976, 520.824668341885, 524.527450221816, 522.914591716848, 520.916386927024, 524.089737027849, 521.906840719464, 521.246987387755, 522.116090058909, 514.77527562631, 526.489759666847, 521.187728269682, 523.32258608958, 519.823153645104, 524.994265571887, 521.572609964548, 527.076140474235, 523.190712614756, 531.398695405011, 524.216864224459, 522.71071649981, 523.391156709916, 523.911461690621, 521.278868463411, 520.028617708083, 517.321846083355, 522.731192111556, 522.931533989254, 523.548265429113, 524.427178908701, 526.154519489113, 523.097217128906, 522.383271956418, 521.287647875326, 521.781899367473, 524.948969207261, 526.7206502976, 516.815918793303, 522.933518857325, 517.788747824024, 520.614577631406, 523.077582982238, 524.090113578593, 523.145523751435, 518.48389602808, 521.382554788913, 521.216461628198, 525.106172730933, 522.576267747243, 526.757883292202, 522.061623264035, 527.025463802993, 524.165996531766, 517.124301458067, 525.31187572025, 519.350681342574, 526.346031122632, 527.013185995613, 524.667305886243, 522.461280698735, 524.562814088894, 524.129101455992, 520.731892700103, 521.262762237869, 523.652636465741, 525.574473440654, 519.045346215927, 518.366583845571, 525.447888916622, 517.084502071115, 523.261577478834, 525.186092537707, 520.549234511579, 522.664546524004, 523.536200779561, 522.890796147296, 521.351422013843, 522.898678812047, 525.957813928579, 520.860999573005, 525.465477655657, 525.70952794365, 518.356923745551, 521.07442370442, 523.000540594397, 526.301349906644, 525.834597282807, 524.118816108146, 524.92861327452, 522.702255197983, 523.902933337538, 520.6632808405, 528.776882958999, 526.969583992178, 522.033426163436, 522.114687093376, 523.388434110139, 522.476126221662, 525.211700195244, 528.76421744233, 520.494160429248, 523.894927490118, 527.896681640575, 525.202734110073, 522.982774489834, 525.484129738978, 527.694353410845, 521.343962492205, 523.636899321809, 520.807135135769, 524.058671163582, 524.49917354544, 519.254071488796, 521.914194423275, 521.91828552721, 521.246391660755, 529.867925231496, 515.992277278284, 518.748893301002, 523.060346326785, 522.170533628257, 522.390003085762, 523.503665714003, 526.561429246278, 522.737642232473, 525.929443368105, 525.986990440419, 523.125378621898, 519.82537358154, 522.797104515855, 519.39017212005, 526.957639495971, 523.875176121926, 529.302796237382, 528.331641815661, 519.659317114307, 522.010964581273, 523.176413622042, 521.316865081171, 523.458445586029, 525.50864393756, 525.30180265117, 524.752240606494, 524.166589313686, 523.729727979201, 523.200234118681, 522.891706759511, 524.865974989121, 520.264744299815, 522.180319004416, 523.991192313597, 525.463274911368, 520.423166204635, 522.094498885406, 524.901259126852, 520.615277948947, 527.486506461608, 527.823963822774, 524.682869063, 520.88716611921, 530.484179938331, 526.551327781856, 525.865040888303, 520.987661676206, 521.313276032733, 523.063136133454, 523.321476138696, 522.677632880516, 519.383643966033, 519.669361737484, 520.483603761885, 524.64095259118, 521.624888787977, 517.672119043207, 521.413487778274, 518.024728494078, 521.958921491692, 524.414261435164, 519.939409623293, 527.452594616457, 524.796970188819, 522.808132394649, 524.29853360406, 521.503741352808, 521.679447602458, 516.759429522693, 523.948812540608, 521.446009214997, 522.382277688101, 519.122034570543, 529.441181917608, 524.78386812164, 520.804405610395, 523.958481638189, 527.31211166146, 522.846638182282, 525.266235063041, 527.665715921887, 528.848562425265, 523.966114453746, 524.352029841394, 521.081362408851, 520.431284561499, 524.511361875402, 521.896980394534, 519.145175067059, 516.413608781421, 527.028515786781, 522.375534956244, 518.966681146322, 524.377805811173, 525.1199157564, 523.101739017779, 522.858881712316, 524.527615794178, 521.742597683104, 525.487760775547, 524.589452465056, 526.289463641573, 518.253654037436, 516.867741065781, 520.822251287577, 522.323420678352, 522.480877043823, 527.241902558396, 517.101089428426, 517.54121760909, 524.402332181573, 523.392890292486, 524.369082316653, 526.211444069328, 521.873645411304, 519.859830240749, 524.694807402718, 523.47381583532, 522.842736374941, 520.583140801043, 523.858119178658, 524.530964724819, 523.156087501154, 516.504298486369, 523.28130445342, 523.565743374978, 523.900452506024, 523.944935430216, 525.453553128238, 523.038626053754, 521.406150377062, 518.933028904636, 519.446726433619, 520.445335658845, 527.742236755751, 522.173649307099, 521.202021508109, 523.765860295915, 522.9698045804, 522.738545459986, 516.968840999514, 522.849742932147, 521.538443912367, 520.799482211656, 523.224543597752, 524.970278379196, 522.0567184163, 518.99819834857, 517.423748659724, 522.966314952378, 522.108572992476, 523.254118935922, 525.888995945197, 520.259399705494, 524.393522154595, 520.16935587229, 524.993495479709, 524.531699191186, 523.743128583928, 520.470728437778, 521.085905505425, 525.569836138832, 520.854973678409, 522.686555452066, 516.450459412289, 523.936211773051, 516.003122262927, 524.717104364593, 519.330293970945, 523.887432458329, 521.604634358151, 524.684229727872, 522.553163271521, 520.861345068455, 522.813882431076, 525.097368332756, 522.2475237124, 522.718660598141, 529.420613431003, 520.521279705021, 517.329642267603, 527.763140549702, 522.748110209547, 527.993531913603, 525.093578665341, 521.037737626394, 520.017162846043, 525.597427015226, 525.189007813752, 523.718732571917, 524.471692811957, 521.278861513861, 518.805606491264, 524.069268267924, 521.629953642632, 523.076154675685, 518.61846865374, 523.718675211556, 519.625135547826, 522.988303683963, 524.167383359243, 526.668318904276, 525.21724828026, 523.150565481706, 519.89168895761, 524.614108748883, 523.152941648002, 523.780032042645, 526.733934855825, 515.527980684995, 519.800594861676, 521.662838983093, 529.183992377911, 521.903921491845, 522.477752127042, 522.042902194453, 523.762879398893, 528.416011900644, 527.145223074186, 526.377342567396, 520.847022309851, 523.908966030532, 520.727591292698, 523.723757938403, 522.485400786309, 528.431982622165, 522.49853507741, 522.039032953417, 520.581420387705, 519.101705994188, 524.79857914349, 522.11116312028, 522.043402177939, 528.441426016917, 526.213556930331, 519.083377506916, 520.41830932242, 520.052762933354, 526.996126765629, 526.528508422049, 521.992809493993, 523.667409328074, 524.632572078298, 523.053615781251, 520.087253037198, 524.696905151083, 522.579608222298, 522.045040772594, 523.524008283296, 522.384848726815, 525.350342488474, 523.556752317572, 525.752227501123, 523.088323991005, 522.249661887398, 525.351067857041, 524.571860246187, 522.058287350283, 523.585748446861, 519.508210250689, 519.459188908534, 524.451738530138, 515.547134720951, 523.963419561414, 528.70990644221, 526.117367928084, 521.908047184902, 525.432814100562, 525.349537816201, 524.235831005818, 525.067665456289, 521.622956242377, 520.481051815675, 524.205292944778, 523.506240564008, 523.134782033844, 526.848597763371, 524.174822531551, 527.23338806349, 518.765048147565, 516.657696269483, 521.825558800596, 526.803291221554, 521.267968919529, 526.791897655078, 525.290654080408, 521.776197720493, 521.702257756427, 522.060632572447, 524.603008640801, 527.839251608214, 524.468436524265, 528.16958223165, 525.495191570044, 529.091818594864, 520.324729300894, 525.305581893831, 525.109896399059, 522.815637876097, 529.807699375208, 518.106459651164, 523.650844268136, 522.368189700142, 527.51381622065, 525.88712643841, 521.258983013282, 521.741958250956, 521.835557134695, 525.132913291381, 518.510880952998, 524.065487364689, 521.729302256585, 525.165556613409, 522.793653011619, 523.035249034315, 518.230434591087, 519.051623869713, 522.658164726577, 529.847006893032, 526.567707127365, 524.125960663283, 522.360324047533, 520.29622468889, 525.507703611942, 521.33671975835, 530.013531546725, 521.234792236872, 519.706874350047, 524.692418922586, 529.105803858107, 520.575846655712, 522.198372076341, 522.707741997757, 519.562581667914, 524.96288990959, 527.489837547204, 523.770007075758, 526.506698849966, 526.120469154349, 522.775646667731, 522.684294215241, 516.092910515632, 525.07270972361, 516.674214312666, 521.786405485989, 520.987666978506, 520.215985238426, 519.500032905282, 527.497273823956, 525.834783841379, 526.943409317927, 517.571751480896, 522.950225929832, 521.979188472986, 525.261465982927, 529.622843453414, 521.84625960803, 518.209213407239, 524.002965759859, 519.460789412393, 520.038430834481, 518.451339877259, 522.769680054813, 523.074133888332, 529.133246202123, 520.079884733933, 520.129599969376, 517.971641205355, 527.38587210232, 526.323996249071, 523.255467784594, 520.867832360707, 524.422709099114, 521.871760594231, 523.570264136404, 528.812949782561, 523.432572229571, 525.563023720834, 524.697808132053, 525.283041771074, 524.066651957487, 523.632931324881, 525.298416063373, 527.80084642073, 521.278413718566, 518.35925463317, 522.118404105576, 526.31627780737, 519.113782529025, 521.106084950236, 525.730685786717, 524.776246965284, 524.180090092523, 521.672983528176, 520.760563825846, 530.779768734337, 525.348081235749, 524.205058615405, 522.400638623074, 525.477263258467, 522.009333882713, 520.591076401855, 520.348717554399, 524.15700321964, 526.187599563318, 521.243794231893, 522.627319567923, 521.470652614697, 520.871746429082, 529.668765008277, 519.792486322107, 522.087449802013, 515.787507889878, 526.548196361387, 527.549236617713, 519.57843631196, 517.374540841827, 523.356054950236, 526.361495751033, 518.987399480201, 527.793529549762, 521.395678437037, 519.492219264992, 525.761985307394, 524.782080926541, 525.85766042735, 523.243711035854, 526.899701052169, 528.81476271726, 525.722881559861, 525.844053717883, 513.044430937868, 530.904133301772, 526.93607442404, 525.467764541555, 522.454929401567, 526.900135881135, 523.948062117739, 524.587125105317, 516.266585884714, 530.328088897752, 520.376558955657, 526.129760783592, 525.865001458782, 526.851381645264, 524.758682924765, 521.968393562242, 516.222040928702, 522.244524831204, 526.729559610617, 521.416154948205, 521.849964104559, 524.747189164088, 520.776350996059, 517.808136888683, 522.304307662219, 530.628246487854, 525.340545051388, 527.151172356682, 522.400464286303, 520.197960991105, 523.332929034683, 520.87070207983, 525.047672983006, 524.981012726621, 524.894836030768, 526.599771317154, 521.838825039728, 526.067206404284, 521.74155137175, 518.616780637826, 524.486608315588, 522.728864486684, 519.408326030237, 523.702923251513, 527.503166178728, 525.433184008027, 522.212789108789, 519.047248203163, 522.899372173231, 521.774746262274, 520.65310969758, 524.331253016259, 519.298097849715, 516.891463684, 521.080734455736, 525.185186493845, 519.139783360538, 522.052899928405, 524.017900073489, 522.46377168668, 523.416855291453, 524.437849012133, 527.354459398297, 523.172420090408, 526.399744778125, 521.05833832848, 523.857157797977, 529.669427176725, 525.256485548533, 523.371026943805, 522.770136140544, 526.107212141021, 527.079368592853, 521.87297984827, 523.14896408683, 525.153955210815, 516.805998150576, 524.863745739168, 526.462048555435, 522.099287598267, 523.403566057259, 525.150618324403, 520.795160106667, 522.963836010536, 527.668246010692, 524.136396058722, 522.77330457853, 520.307517345689, 515.994219375966, 520.866581484294, 528.907151300352, 523.943529963312, 524.117463368044, 527.716128931501, 524.723701948311, 525.611875511469, 523.024092747285, 524.561966620623, 519.925051050065, 524.47552127816, 523.972327241541, 520.297039193256, 522.416418081785, 522.106229407458, 521.223126748939, 526.234264136189, 526.12664135055, 516.866043330382, 523.760347623127, 529.822935184043, 517.759862566409, 521.264704381923, 528.341976898933, 519.58147873973, 521.649560766795, 524.645435549454, 515.745836608997, 524.108704334295, 526.130895617474, 525.664885357391, 524.574315128968, 523.56013503235, 524.996116599763, 522.263154885418, 524.355580548422, 521.233364249056, 522.050930858514, 521.498130575862, 521.869396593787, 526.412198066506, 525.55305193516, 518.891545528088, 525.72916319707, 517.763697424642, 523.340196383676, 524.48196070478, 522.184391287786, 521.389202113268, 519.949964930356, 522.367521035089, 520.948543168918, 530.557774927888, 523.464105219659, 526.18201028732, 519.58515240057, 523.66708887835, 524.075817189527, 521.38535279048, 521.669117886059, 520.412381440445, 521.281389099967, 521.939792643823, 525.706324607996, 521.266035358895, 519.296561036167, 523.231747093235, 519.529396594492, 523.509124106604, 526.757912063528, 525.557195307368, 532.03522813737, 522.661039037592, 521.97227540021, 525.771537238805, 523.833203245907, 524.234491649218, 520.440514152544, 519.544965019681, 523.494606793514, 520.288218262155, 523.009930843399, 522.553657181667, 518.570864943082, 523.967582546009, 522.344897268784, 530.445838763496, 533.753824116591, 516.55723762743, 523.145351603299, 519.21243488878, 517.122664845649, 520.734880009255, 523.5876113445, 522.247019265795, 520.507094505724, 526.853947133978, 521.860089794829, 519.556246777956, 529.618381696563, 522.359719765898, 522.868193671917, 526.721656691172, 518.959298500002, 522.226019676441, 520.610894705453, 524.797544873736, 523.155810794889, 521.391030207111, 522.523350045895, 518.980826726288, 523.453733964013, 520.133663792325, 520.084832215075, 519.395583559136, 522.783252491343, 520.912799102905, 523.614483769531, 520.743273361713, 523.633877324665, 520.24487560876, 526.887435014983, 523.487008672366, 524.453251828189, 526.599980158154, 524.336364565025, 524.89900089223, 519.284894851165, 523.148298047148, 522.928608314138, 519.385540637488, 525.360824380298, 529.323074772719, 523.232522628551, 520.06035986521, 525.089282564065, 523.833377062728, 525.284583591323, 525.062381614797, 520.509053685193, 527.259753393115, 518.320444517078, 522.490325331192, 524.758439678247, 525.334453144383, 525.320112727951, 516.365189815534, 524.827621282744, 518.959624182421, 519.502121626666, 525.294978791871, 524.849552296542, 521.583913622456, 528.780912136293, 526.426503377256, 520.019526604483, 520.427382653792, 518.534320860392, 520.167804554236, 517.789088264048, 523.518161965412, 519.548973046878, 526.022088202467, 521.700952011079, 518.616920053948, 519.693213272181, 527.881735883177, 526.594845803963, 520.225636535342, 525.344854248493, 519.205869673316, 525.237374855935, 523.967665894372, 520.305275525238, 521.086491161463, 525.238926624327, 522.740978952559, 526.355825527339, 522.408421402057, 514.983749493744, 526.951987001815, 522.168721053565, 523.24075984409, 522.11601147326, 525.895742786942, 520.662383194241, 526.402897494499, 524.366345042441, 528.497437912108, 520.744319487798, 525.962342932225, 525.068261890743, 521.788383951088, 524.825521222101, 525.797813631216, 516.462357518021, 527.554589736352, 520.089695590368, 525.173536297758, 530.247579133728, 527.285096208179, 520.295723829346, 521.304029936656, 523.111462049265, 522.667795701683, 524.13426103252, 525.257649167647, 527.547395144737, 523.52476095824, 521.791167528909, 520.235175034966, 522.242477893951, 525.591646950578, 522.075403706705, 524.697660624827, 524.71924735946, 527.878600303847, 515.939951286938, 518.37939384733, 523.604993396765, 527.77124528661, 519.891865871861, 516.4159389841, 522.132586450685, 523.126175548926, 523.354211516388, 524.578744812078, 525.993239190649, 524.196595914364, 525.580640968328, 515.696533110907, 517.331734146972, 518.918527611484, 522.265865957437, 518.909491012112, 521.998000602919, 524.525411446533, 520.217303608986, 520.930989445861, 523.691205074331, 520.402844980746, 524.715142332334, 525.029671966988, 520.927322959161, 523.482293130573, 526.273458694164, 519.48641743821, 521.309807483493, 517.052352368997, 520.858047340093, 520.488409050612, 525.370637853432, 523.226603377808, 519.612701180583, 526.973164178368, 525.333399443343, 531.355259734455, 528.364190272399, 521.852087497776, 519.416017520637, 526.448967232841, 521.551191862138, 522.686909009999, 527.404743091769, 523.653509533579, 522.676427015008, 520.346597507401, 527.839604244203, 524.945659467327, 525.833874624336, 523.589886148698, 518.856230947219, 518.133587422521, 518.60940765121, 524.37572229382, 524.565718037792, 520.900969775199, 520.281513510743, 524.567125162133, 520.574375355381, 516.142166029831, 526.854381066892, 523.091467980269, 524.55590099887, 523.543948963449, 522.949784258906, 523.846211823944, 527.646599781869, 523.23920414957, 524.41560719857, 519.940359178653, 519.847153561891, 524.080269038823, 524.510632418392, 525.102438750761, 527.228375553341, 521.713977804645, 519.73606462876, 518.578736363561, 519.66463620397, 529.969227316351, 523.095593667062, 521.950183005643, 521.805875944875, 521.577394225109, 523.894335153625, 524.292883225967, 520.233587970672, 517.713817797058, 528.630435543857, 525.056832048608, 520.413333974478, 517.970745768271, 523.119438361751, 528.529727314858, 530.731830800749, 521.034241785392, 526.686362193835, 524.669259637918, 522.477613048748, 528.422817258974, 522.476972391777, 524.577135754503, 523.676095627288, 518.274126396479, 526.038087766918, 524.794135926228, 515.73770866242, 529.214294381207, 525.340529551693, 522.04342093673, 517.83002044016, 524.712226485153, 527.686475322829, 517.912356747539, 522.607073855918, 522.16931620057, 526.595704022771, 523.424932451083, 522.129294443763, 519.897359960027, 521.381347516444, 523.745466650414, 522.249660713874, 522.490397062001, 519.660145533191, 528.694405636147, 523.188110051639, 521.281949537096, 520.18516261753, 523.67603945242, 520.350947937281, 525.05791852263, 528.091731073128, 521.831473194719, 519.667496047223, 525.772918131717, 521.6355441318, 526.656960764888, 525.56405394754, 520.454316482236, 528.093724503011, 526.846022818386, 520.807952493406, 516.844202695848, 523.044773221943, 527.521026519677, 520.726775439346, 524.886746364356, 524.758027741189, 526.186888015698, 522.073376182444, 522.787873244515, 528.889589448504, 524.136107190172, 520.103855176373, 524.855414118283, 521.74279326473, 526.502930377588, 523.772196313509, 517.11081721751, 523.669500378587, 527.593671584827, 521.622792350278, 525.182582819254, 520.698207252612, 527.120566348157, 523.171723969113, 524.981535869293, 517.278982640075, 522.207822000903, 526.432742181048, 522.213430781051, 525.379083686126, 522.149517417684, 517.977790756746, 525.775343137694, 523.164973871451, 520.701487233554, 524.55913103347, 525.520878335868, 520.55333125602, 525.667532679692, 524.933416539922, 522.354245757192, 524.838560294372, 520.405903664778, 522.678475842321, 524.704016187342, 531.66726892581, 531.120615416344, 526.355332521164, 517.490456628948, 521.515968250488, 521.91375302041, 523.313961654106, 527.479990726614, 521.510837388501, 519.287995331435, 524.340186069679, 523.572980681363, 524.21709284983, 528.586790296549, 521.749286015193, 524.698218980438, 523.717807669411, 525.813092101019, 518.733800536547, 523.334723267199, 525.179900931097, 521.191474314328, 521.856428700762, 523.46446048504, 529.85746602722, 521.624785130563, 523.642773661318, 524.9968874176, 525.439568144615, 523.593067807323, 528.993710268859, 517.785429420097, 523.395519276218, 524.917887434987, 521.61198124999, 518.393714197231, 523.997502052944, 524.562010186595, 520.258059944985, 520.571423641686, 521.176613820885, 520.243809449189, 525.350697548258, 517.381227686136, 519.620406070347, 523.582707997517, 525.081799596229, 523.393244903744, 524.187742919106, 520.097701519014, 528.350268670762, 522.128745961204, 518.122976808277, 526.593892914001, 519.046607874617, 523.058346979763, 518.958935936555, 522.857241891092, 527.341663667927, 527.313271994913, 525.050019744294, 525.22096356483, 520.616314588461, 514.880696987264, 522.583057666377, 518.879491445467, 522.011868758446, 525.325573252447, 529.739008911187, 515.637950045275, 523.662466040671, 529.241854292647, 525.906317752942, 521.773611967125, 524.429212196627, 522.048545229729, 527.472005567826, 523.896049432189, 524.985574282766, 523.161684749715, 522.322321262776, 522.951095422286, 519.01752655736, 523.98329687837, 527.310994917288, 525.807902404099, 525.111079316334, 521.570355827972, 523.296356307891, 528.336128071509, 519.779677097268, 521.546454528893, 525.27925246899, 522.567615527986, 521.87070773712, 523.630685127497, 523.354511548871, 519.663077046443, 526.375348950762, 520.797499758715, 523.767599616402, 525.691377444491, 520.475729400827, 522.326087582661, 523.543102705789, 523.636392619234, 522.451122113051, 522.70789774602, 522.003348605695, 527.414509768163, 519.506720973152, 524.645702548049, 521.371219722059, 527.035208130962, 523.840708316592, 521.492031952489, 519.090001531506, 517.454031485109, 525.942557690628, 523.169125028477, 523.562388299534, 526.577480481284, 520.951816618111, 517.94827075573, 524.011800251973, 525.726764244219, 518.651296443944, 525.864247116171, 518.855065977086, 525.145710442925, 524.098402166449, 525.051106182389, 528.567209952821, 521.73080496153, 518.367813166605, 516.396254371721, 522.705954170322, 524.393676655792, 520.016039711747, 516.296400547033, 524.936752208126, 525.962491678066, 524.365236764248, 522.659265207727, 520.409869416023, 524.874013715967, 527.920165219496, 524.555247616957, 524.058480477474, 522.711533060567, 520.775082544269, 523.739791418746, 520.118839350209, 529.670674770345, 522.751026352771, 518.553180349029, 525.922501334895, 525.947605106618, 524.098628534141, 523.507580029529, 522.196833069858, 523.784272151702, 522.632433239197, 523.042452163204, 525.61614461382, 515.113552490552, 522.378110128859, 524.856434817496, 518.421083126716, 518.662027537604, 519.959680309373, 526.028986502404, 522.19041903845, 525.385831430687, 521.954653853839, 524.483169033828, 528.324260463423, 522.714591735572, 519.190977320694, 523.64395602438, 529.239715074896, 526.551501040615, 525.410760644615, 522.691018819966, 522.026764585421, 514.299192423172, 523.020911093754, 527.168607120645, 526.569377909065, 521.170429552208, 521.061516981087, 525.535389687311, 524.847694055713, 522.760889024903, 521.47521332548, 522.766308044667, 521.453941552675, 521.85269973637, 524.629403218422, 526.374945521982, 527.851399970954, 522.002429666169, 521.47756782868, 520.639728426927, 520.392698284505, 515.857510083027, 522.141714576271, 518.828356642502, 521.359902751434, 524.038432808014, 523.354152047112, 524.262985371167, 523.684489266548, 524.00988892696, 521.832897474485, 521.452558166577, 520.341839039114, 532.00722259847, 524.075599867604, 522.224155764373, 521.981840369957, 520.706952404097, 520.819330974847, 519.322638263841, 525.181238651922, 521.722736021413, 524.361203651343, 517.487862895274, 529.008635408217, 525.020946435721, 524.560092444021, 520.868115328276, 521.44493465324, 522.568049051913, 521.551441287782, 521.684927561943, 524.252084866436, 522.358965797553, 525.294224928336, 524.297415803424, 520.541748108891, 520.424488552868, 521.283929650451, 521.633967480626, 526.637249547888, 531.368813431512, 523.718908922041, 518.158875390956, 524.002646244321, 518.640683589933, 523.166082362224, 525.164094085484, 523.852094258355, 514.486362620422, 523.464829803951, 521.224315159431, 522.688581871897, 516.708254358049, 521.057842273558, 526.155942542267, 525.641308870968, 521.10293003729, 525.485953684228, 522.665405111131, 521.746998354963, 528.123216128312, 522.741376417196, 521.765812778561, 520.530349966659, 519.615388646877, 525.908362949864, 521.671179315516, 522.876959385765, 522.805585243549, 523.533395152302, 519.928319993904, 521.622381914509, 523.024954665959, 523.169885707843, 521.386946691206, 522.050609018812, 525.782783778229, 524.005526789069, 521.814945312371, 522.664188934458, 522.653580479851, 527.567319946713, 525.915526715198, 524.667370785603, 522.533369555347, 529.704943001526, 521.118855916153, 524.401335468928, 526.878637380821, 521.417777534292, 522.228853855278, 520.765231238141, 516.085521806179, 522.484616363295, 524.862213080518, 521.203986250043, 526.291184391673, 524.144612237985, 518.245882296465, 522.271672754199, 518.15669740139, 521.822427878106, 521.033504405307, 520.061925606785, 524.402644039745, 516.949976613677, 522.423507608282, 522.742273634187, 517.070228135491, 523.484161115008, 519.40584212396, 521.832931935802, 522.390176001053, 521.367605427951, 519.55929539454, 520.777758913933, 518.49176671204, 524.348459405465, 519.922521545418, 527.290800601027, 517.86664848007, 521.719783173147, 529.630339158511, 528.761769786699, 519.251069276932, 529.620176474263, 521.068582006321, 528.281150560741, 523.013612438502, 528.255546026397, 519.079019801314, 525.721288113226, 526.690348674383, 529.526975196878, 520.441201983321, 528.378771154928, 526.321580007971, 522.980973527611, 516.348675836774, 526.189914565233, 523.707937808723, 521.562054654913, 518.756785915912, 525.069358525592, 524.014266850482, 521.281504233693, 519.42166115265, 521.927921371652, 518.636634982074, 521.410271716182, 526.146468459049, 527.401233092938, 521.109016049524, 519.604865352514, 521.433704692946, 523.404082391094, 520.618496746774, 518.874856964648, 520.122145160177, 525.119652307698, 525.799137235716, 522.407469846354, 522.68038288214, 522.283776701667, 525.424643408317, 523.031435314969, 523.067453940501, 522.161048550302, 521.6394728153, 518.02486944589, 517.824082575793, 525.725628943439, 520.77011167599, 527.435037503156, 523.922353026607, 524.436072477694, 523.190364270068, 526.076896477774, 521.158740552726, 523.463966753791, 522.745539707087, 520.722696020385, 519.130562635574, 525.608638785619, 517.56545920412, 520.181281442927, 528.375423879452, 520.892682802212, 528.924694497445, 524.419778087173, 522.032348087642, 524.817026420621, 522.166235537388, 524.692835679527, 515.786486933605, 526.403025298348, 524.857341196395, 521.235765574004, 520.247139061846, 519.408807451402, 520.459816374217, 524.144227688141, 524.084244753941, 526.965890994188, 520.365460628811, 517.32852048057, 522.211601188586, 517.649605097165, 526.961305899211, 524.864679336895, 524.498368792671, 521.849947852766, 521.695157387611, 523.437537560032, 522.504123618665, 524.41449906618, 517.770312658703, 525.57783353854, 520.956709212081, 523.792548053308, 518.040379851319, 527.197948832201, 520.606342344551, 522.471458137518, 524.413087391702, 523.32735491361, 522.569352818677, 519.835518163428, 527.076151225447, 522.997689191555, 521.849549184587, 525.876166436446, 524.51792900959, 522.916334432024, 527.572200389011, 522.281744220753, 522.944602990467, 520.583147679578, 519.37248372164, 524.473843596652, 523.942159897678, 530.226908764915, 525.967166331587, 522.312384529226, 520.70287118291, 525.508792645358, 520.572466465027, 525.502893726278, 520.809447564382, 526.774069196902, 525.032340505219, 524.856738868786, 526.867500664969, 523.301315353458, 524.703203794856, 519.867819694099, 521.790036738472, 523.620049818343, 519.749781806851, 520.074235870503, 521.98379628174, 523.522082464751, 523.788655488208, 525.185107489687, 528.204072442527, 521.740997988954, 524.874541293718, 524.452918062579, 524.521549494437, 519.900563133091, 525.673139203245, 516.653271306867, 526.656317082793, 525.029554593557, 527.3573042083, 521.637418404247, 527.598424414367, 524.283291584705, 525.654027765831, 519.167759868384, 529.917764536769, 523.529891128584, 525.676405451634, 518.796498318975, 527.633411528416, 523.970094276835, 522.510737535079, 520.020197997946, 524.568173573771, 525.463860601992, 519.96778767406, 523.381882852586, 521.105177210657, 523.291767589445, 521.419239370048, 523.706173861171, 524.967390885934, 518.606375464913, 519.748729672101, 518.820243193787, 526.458075928402, 523.273819361405, 523.308793664694, 525.130790522012, 525.28235051818, 523.6136740051, 521.711095454524, 522.840141878814, 519.292478513755, 524.55416901842, 523.738761583423, 519.59900189329, 518.97916165919, 530.292606352959, 524.223157882198, 524.870336432139, 519.813767426437, 522.25066506853, 517.075811055937, 523.519092361892, 531.193618755516, 526.151047320645, 523.795645607418, 524.76000339388, 523.105351227714, 527.012266564469, 523.121250448737, 519.714238358742, 522.930075983108, 523.357917321703, 516.305515994141, 526.799388941955, 520.691624827024, 524.096970466117, 522.154540429022, 521.417836086144, 524.10789248083, 520.853015308462, 521.65662728552, 521.374617581451, 526.396605428495, 525.821697886025, 518.093805988891, 520.157193704266, 526.828331149205, 524.4384576421, 521.04753384433, 517.7830583065, 519.828162107398, 527.790508610699, 525.095244249082, 519.384882408538, 521.076914924123, 524.561494318777, 521.3857013638, 522.948321127859, 522.243726560322, 522.401131131144, 520.901726468588, 522.433398981242, 523.131116077268, 522.659326098568, 527.524705507712, 524.344550045107, 519.280574189727, 522.472045855267, 522.76530998027, 522.963507239325, 516.14516989629, 524.817017042025, 523.285333873673, 525.878967068149, 527.515062091524, 519.228877567687, 526.832917868553, 524.450627151215, 523.107928159388, 519.823642161478, 521.394551770523, 524.21742880082, 522.091543612208, 520.394427237129, 526.580860629577, 522.076025791588, 527.101718995085, 517.915489153406, 522.08963533568, 522.544273249614, 521.976500449328, 529.040401674308, 521.950931783063, 526.266204207433, 528.230209988305, 525.174204178467, 525.074103081433, 524.241221622232, 524.15714408397, 529.220992752234, 519.344758901166, 517.775827485585, 521.664111146538, 517.761283750966, 522.785257514209, 530.439856939219, 521.612531509408, 521.172559532312, 526.06664115247, 523.200257903393, 520.97403468582, 523.345791221709, 524.554214001306, 525.098694979423, 524.747933946785, 522.622922051033, 529.804023756658, 525.349456106974, 520.323178063899, 524.189073096818, 520.415860729034, 521.028649056639, 523.410643497882, 519.500830167999, 523.058621142454, 525.534727283409, 518.810893238187, 527.856886950197, 528.320397573965, 519.978378627314, 520.036901122334, 522.401739991669, 522.972548496509, 525.551997636663, 523.165827700508, 519.975776685082, 522.92838116344, 521.796268885485, 523.805826806045, 521.244948570738, 524.49500357447, 528.579874685533, 526.11627164814, 522.636171388328, 523.991290392861, 526.170005840843, 528.816013367565, 525.961107264721, 527.244749147038, 519.866853962192, 528.645798765991, 518.58075021232, 525.449951566752, 524.465641620858, 519.251572784917, 525.763237068535, 523.244447002661, 521.978518994045, 523.264591446886, 524.926391171459, 525.23686727877, 518.373882776103, 526.875582307816, 521.160303947591, 521.872779735204, 517.776472348621, 524.287538986684, 524.781886099912, 518.538659190863, 524.779086932389, 523.493148397393, 524.651438688183, 522.586142979241, 524.791566071082, 520.492538097129, 523.85975667006, 522.556754269119, 520.446280655873, 526.263603836533, 524.021985158295, 522.956764020768, 522.502837301115, 520.951009161544, 517.761676205196, 519.714475817233, 522.891765512444, 527.724256681653, 523.348049555627, 529.344760950648, 524.587497156438, 524.367693333347, 522.393007860221, 522.994980897015, 526.450543206172, 520.621145185845, 522.233244567238, 520.397603877535, 526.298317567934, 525.118411110325, 528.393321398229, 521.811008302202, 526.185910001867, 528.305071259975, 522.658974201549, 518.133534735766, 523.756435402658, 526.164101016589, 527.863040843595, 527.159421397243, 524.568139124237, 525.586085165757, 525.318421195651, 521.188706372207, 526.623838868743, 525.379888601238, 520.039247987248, 524.574716493748, 520.86507253028, 522.221388548534, 523.844060518041, 524.801976986491, 524.026351216523, 524.783594466184, 519.344536771471, 524.608255040835, 521.086552320444, 526.696539381836, 526.383602257367, 521.758673702076, 522.721470134887, 523.489563817292, 530.596825676715, 523.978381545441, 523.811716699001, 524.282883773205, 523.771994423961, 518.671481061999, 524.066448631349, 521.273612302274, 523.646986975765, 528.783394173913, 520.073559780379, 523.628578771572, 525.178315217025, 525.532684640965, 529.281370881179, 520.292391605962, 524.691690047604, 519.80450108816, 521.918316977161, 528.533595049726, 525.23977830366, 523.403631705197, 520.17193847666, 521.629178104817, 528.31021395734, 522.492908286047, 525.921074975335, 527.943262300518, 521.08683266941, 522.298729351944, 521.936232454982, 517.12957404698, 518.894683884277, 520.52949599231, 524.619515176976, 521.691823983233, 520.2415007464, 521.86823597619, 523.210087666002, 519.285221951903, 522.380523955804, 520.721171776723, 524.974188596486, 520.918624041262, 521.671194507182, 521.230069149629, 525.130803334606, 522.935082226065, 525.154953546177, 526.842459853214, 521.527992789855, 519.364433378866, 521.762409701647, 524.739861065657, 524.708628108721, 522.495973665431, 522.177902843384, 522.614900169807, 530.147691954922, 522.685572528503, 525.856061024262, 526.084311631009, 519.994413444056, 522.692278009609, 522.999067279991, 523.330150897061, 525.439688166103, 523.658193412327, 522.522882693341, 519.052133496332, 520.408221689137, 521.483793046855, 529.089393098851, 523.269938244517, 527.805813700567, 522.934766728852, 525.522875496625, 527.749442282075, 524.155445539233, 524.314979622128, 520.031714415571, 521.454717201007, 523.483401045331, 526.396891665111, 520.287219187438, 524.043187634752, 521.046398966888, 529.235080016589, 521.642495730357, 523.300455804362, 525.272951744858, 521.685370507682, 523.62570599536, 522.773070412518, 524.729863714975, 526.685917817207, 522.465122578223, 525.038125401714, 524.378840408611, 519.916271186457, 523.113335004295, 521.98117394617, 521.986586083719, 524.970883206307, 524.371251184986, 522.398118623798, 521.041340274833, 525.272835667167, 523.941012303177, 523.285205804569, 515.768690601968, 523.637624875142, 522.734782042295, 524.507221124614, 519.786703617548, 525.130859711912, 521.543557616356, 520.234432347002, 519.97503536753, 518.65612158194, 524.017959950219, 519.297154542216, 523.790128962866, 523.947473466437, 529.498295771689, 522.933184812966, 523.724941637471, 523.875277936518, 524.697313120495, 525.22463706537, 521.236474667805, 522.294562610319, 523.597866303054, 519.887810495825, 524.165622571049, 520.085953080286, 522.19975855428, 524.192730372168, 523.536198367663, 524.909127857161, 525.316611391243, 525.312447307681, 526.56672746609, 524.731124735958, 527.036848327802, 517.03257304109, 519.827686659831, 522.680190541564, 520.699690120862, 523.503527779465, 525.953687003497, 518.893742462792, 523.579403598527, 527.03824387915, 518.961655740193, 523.068553747818, 521.087716486991, 528.302521302071, 524.471482517002, 519.074866658752, 524.143120863366, 528.520861771455, 525.075193254655, 515.799051427247, 523.247048526756, 520.732510458654, 525.744053108661, 524.086227313387, 523.54914847249, 526.888269941951, 528.584060013287, 524.173301300809, 522.556275929488, 524.929886179772, 522.975312343782, 523.6165971534, 522.157421133834, 526.146182094634, 525.988933081366, 519.13237961127, 522.622035958737, 522.304153334683, 522.305639210072, 523.180619272956, 525.116272565423, 523.213237575391, 524.08063916738, 521.139070595228, 527.962766976282, 525.990241787586, 524.123999305421, 525.120549163195, 523.750043735414, 520.348331315834, 524.927415373028, 519.952152128933, 522.753474479822, 525.898204610275, 525.493515911551, 519.646828637133, 521.491261175007, 523.094001753824, 524.964598250031, 525.62670193664, 520.20179142209, 526.895175585173, 522.835628742454, 521.430461959921, 524.692271133054, 525.832134039306, 520.542573884528, 519.459209500991, 518.099212880786, 521.275148439762, 515.774167646913, 522.434442671685, 520.166980721203, 522.140061530078, 526.011762106746, 523.221999235006, 523.402991486432, 522.438849442819, 519.366543599056, 523.521260046512, 514.89057056196, 516.513330832208, 524.483387230918, 516.102616661782, 521.546239522844, 523.633633101393, 522.557343671802, 522.945930861021, 519.868569341929, 519.548925044904, 528.430653258328, 527.150158536595, 521.504598483451, 516.48946325487, 526.844018929071, 525.214628403176, 523.779336962613, 517.603415964337, 520.22014886233, 523.846570540888, 524.227178449366, 524.239923680986, 520.714030167874, 522.558916798738, 528.451963343332, 523.837934437758, 522.598441091968, 528.362464639973, 518.745480429805, 525.518595938555, 523.055893192294, 523.417975081973, 521.74809394096, 516.749694478361, 529.225235553051, 523.210387162903, 522.881678302978, 516.82413821892, 521.768467998706, 525.713784901399, 521.864435618575, 517.523584686027, 525.440248447158, 524.359564996222, 524.039794860162, 521.175317171666, 523.502410829049, 521.830114717607, 523.182454116694, 523.573969071001, 520.728208375427, 520.669680859937, 523.244439257984, 523.714290073797, 520.451979192604, 521.311025750795, 520.711489554782, 523.712255167324, 523.148136239166, 524.08574802479, 520.667463495545, 523.110839306957, 524.85997342796, 523.551749164906, 527.170453733304, 522.993026897018, 520.352534204283, 521.676893256799, 523.46467335241, 526.427879056613, 520.298474441557, 520.190814841994, 524.503061530846, 522.808566745736, 527.265366413492, 522.633496975628, 526.971152325026, 524.913860631629, 516.787767444643, 523.214945017842, 527.231256133685, 523.023059677006, 524.533724357952, 518.953302334806, 520.4150977109, 522.24119764235, 518.18387638768, 515.34850487268, 519.619154122218, 524.135831777175, 521.582548078637, 520.957985182107, 524.401895165779, 519.345605400301, 525.646543808843, 522.757644905256, 523.360490539282, 528.588282043747, 524.014835055889, 521.092471585093, 527.65642937589, 522.410614517885, 522.983470129764, 516.014614554339, 523.986329685476, 528.308822104236, 528.591682764992, 520.143537846419, 525.820456588249, 518.32616429004, 520.145218001861, 523.789603430894, 524.516864888011, 522.620163547132, 525.234762429544, 526.857312804218, 521.958568643674, 516.954545672041, 522.594278380719, 523.698725356016, 518.630610953967, 520.262733933483, 526.169678779569, 521.894614292753, 520.260540861587, 524.075367753524, 520.404491234038, 525.175736537664, 524.874317194346, 520.589082007474, 520.018604804703, 524.817110435722, 523.80058242987, 524.158291416741, 524.89785164047, 520.311351207995, 522.63295370221, 524.273756409497, 519.715391556731, 519.762383327791, 520.587547886699, 521.957476539026, 522.583182894183, 525.147004252264, 518.371463864602, 524.409816853065, 519.534601425946, 525.075397928219, 519.816691030441, 523.994633478389, 523.702723135946, 523.584089067664, 528.032170521302, 520.225985609191, 523.279982228934, 519.243571092705, 520.651136240128, 523.222203869204, 518.168962947857, 518.05542482173, 519.799422695738, 517.661981133792, 524.359731420052, 524.470177450919, 519.411001769191, 524.614473946587, 522.877315042221, 521.838738056678, 529.43612667948, 524.361176318753, 521.647487866674, 518.454754437586, 525.491500271475, 526.907538460847, 517.319340800992, 526.801354042401, 519.617375483355, 522.071219101756, 518.175986697661, 520.668068409944, 521.474691794308, 516.376644129104, 524.769933400794, 523.891250373183, 519.929373722692, 525.657044530719, 526.750281744712, 521.85124283714, 521.494600853289, 525.947797491071, 524.474785910022, 522.657589616423, 525.72974287224, 522.417898726164, 523.716964027169, 521.795834553053, 519.918665997383, 522.868061888212, 520.115937526627, 527.63743098857, 524.6116456295, 525.141685860701, 523.518815238555, 526.954537049152, 519.330969887754, 522.203625418597, 521.607144782445, 525.32038795547, 522.528790566992, 524.002248778784, 523.105430116039, 525.081607383723, 525.274090492656, 520.504698988881, 525.509687591988, 520.43417495004, 523.118134160878, 526.878072106608, 528.917092457455, 520.957506374187, 522.473529742505, 525.830923282805, 529.066960314361, 522.389875264949, 526.056548998305, 520.332014396096, 519.241865852069, 520.774152077573, 522.065930612601, 523.185998360506, 518.127144696921, 522.131428725329, 524.033208986949, 520.168467739437, 525.436830095744, 531.227003930288, 525.204935909467, 524.307521064765, 528.42953185015, 529.540887646845, 523.299003734818, 520.641809892117, 525.159843254837, 527.887450760114, 524.299949450362, 519.740140340384, 523.390245855717, 525.596005805923, 520.27960310637, 525.288527626134, 525.068386359014, 529.914743689598, 525.145154314715, 518.480672601633, 524.947957824714, 524.426692079579, 525.14728161441, 520.470036701068, 519.692273591279, 520.621819887156, 521.937813093249, 518.289855538655, 523.320925700658, 522.000221915447, 524.21412177414, 520.357366900116, 526.065404999744, 525.396023224565, 520.053401961376, 522.201025592143, 522.193717796584, 523.178734568716, 521.602300758857, 531.348336423051, 520.650119668188, 525.11517639386, 524.998329222445, 523.870773378394, 519.180240228613, 522.820564429879, 523.222585822805, 525.247002897863, 522.118029111838, 521.993300293792, 519.105329328992, 519.060336428247, 521.007161232464, 525.069321834618, 527.335634951074, 526.577593379322, 522.501426017385, 517.304316540757, 518.201345992506, 524.356696259029, 520.947468110612, 527.179473757387, 521.530935691927, 519.320865242933, 525.668250617362, 517.84703699465, 522.898965810755, 521.683265384286, 519.916197435344, 527.400291332906, 523.560381592598, 524.12815810299, 521.539663249049, 526.052468890952, 520.342779197555, 517.571432974031, 524.094232966883, 523.23616551348, 522.774950403442, 528.166489352878, 522.033599274199, 526.633227496416, 523.642013620187, 519.25197249519, 527.073037129248, 524.406108461478, 525.252237355927, 526.487613039487, 522.863508592751, 521.433489466186, 525.491572017097, 525.712770005988, 520.230864386249, 522.879581510495, 518.154565271894, 523.3621148159, 526.833907101197, 525.396254539538, 524.530459751922, 521.16941999406, 523.968977323749, 520.929693830473, 528.47874203484, 524.140730666269, 519.42162903489, 520.944583799581, 525.290469207013, 523.166953672587, 521.432157414661, 520.996936009017, 522.793924511843, 526.570924279622, 526.573523743266, 523.100295167587, 521.122642657554, 522.862941839723, 520.573161073779, 522.393264472899, 523.143816187839, 521.179195514465, 522.503432677022, 527.166134026553, 522.81193328279, 523.014687362838, 524.082184267118, 523.085906325988, 523.000781897228, 523.347092170058, 527.619511417013, 522.766088253216, 518.353676243338, 521.180432137245, 524.265940215109, 524.332116617889, 524.614227898584, 524.004619086809, 522.990489739821, 530.019568026916, 525.502759151638, 518.437869300164, 522.991247338677, 523.751810238104, 517.918012283966, 522.587826553096, 524.264947651721, 528.127250199953, 522.324352527476, 525.076524895927, 522.681501892107, 530.503288152213, 528.67438642718, 520.41748850956, 524.52020358966, 520.700765514941, 522.49907367539, 523.659792438765, 517.309095346113, 523.454803592199, 521.285735218519, 520.260669585646, 523.648890630838, 523.251276378339, 525.533960279939, 522.156156429058, 524.15047344209, 521.448053632527, 516.248822389478, 523.541255634828, 518.86373109876, 526.11700972793, 525.86591230086, 521.041898944975, 521.01436895625, 518.659155672266, 526.109682051068, 524.362946832863, 522.127500052654, 523.33837904904, 521.230609249143, 522.280862510638, 519.017323208272, 523.777207353592, 522.454677702906, 525.536894240723, 518.677129113936, 526.721218323387, 518.871927210989, 524.815517053123, 522.160435270533, 519.465882248787, 523.794597966351, 522.188342305913, 522.137153746758, 520.746433822296, 521.366984603073, 520.749849915662, 523.29074909201, 520.098838503907, 524.626187617663, 522.295934610661, 515.937553360314, 524.347575579102, 519.90741643545, 520.189973338772, 518.405573753674, 521.03621437165, 521.388284648436, 523.721446903218, 520.310352596841, 520.872733029881, 524.042509224368, 516.522384250576, 514.515836132977, 520.676812255027, 526.655247277244, 524.56341424726, 523.312159643506, 530.019044335071, 524.608290779751, 525.976855018944, 521.014062349568, 530.95612440898, 524.580912455062, 523.310271803932, 521.782686152578, 527.535878339138, 523.502820134539, 524.050722551984, 524.482090074333, 526.659767249036, 521.825203312771, 523.039149310396, 526.856523456575, 515.893890216203, 525.085336748101, 519.678026705743, 526.046500885611, 522.958772826429, 527.672993404982, 522.265681211911, 520.803512109717, 528.281137118681, 523.732584772791, 523.166053496393, 515.539147017, 522.215379856491, 521.344113754977, 525.13937958198, 522.59732828288, 527.146671331033, 523.550456094447, 520.979182165156, 525.889868834554, 526.218450394934, 526.672924345062, 525.786743065835, 524.479137903921, 525.9519852998, 516.868659903442, 524.3331112023, 525.046673740109, 530.128630050911, 520.765355486683, 520.87968880962, 522.247576750347, 528.745852408991, 523.146597599639, 521.52259840634, 523.632758220143, 519.939120776098, 519.961564409102, 519.599460891841, 521.08985689395, 525.708158487817, 529.123314010719, 519.788389226778, 522.721712261954, 520.228171744852, 520.65018842014, 524.144168940107, 526.282091853101, 516.979773865066, 526.24591603787, 522.843257990173, 523.936507185265, 520.84866805096, 519.806327666765, 520.331954023427, 521.096117674479, 525.712834863961, 524.766084005294, 517.396305711394, 518.686231741642, 528.257494592603, 522.652433202762, 522.164742861751, 523.176447026619, 525.788670183444, 519.396715361913, 524.036711210264, 526.88327688714, 525.863936261194, 516.694498734144, 522.051329186745, 520.275678979498, 522.570669540271, 520.368880726972, 524.313109277853, 527.471314492313, 523.152048914793, 519.845326678304, 519.619997426334, 525.378602711721, 517.645786331019, 524.670013585909, 525.632129633158, 515.895144150347, 519.381761574295, 523.54845908952, 522.094332724219, 525.384831862363, 527.141227447599, 521.1363753309, 523.173612289034, 521.467502118947, 522.424247987999, 523.487090490836, 524.614529826925, 523.62653460496, 521.044390169118, 518.485972412575, 522.42275725384, 520.128765756151, 524.889806858196, 518.868670172109, 517.360191447248, 524.959879470546, 526.319915291568, 519.886333731152, 515.28193044762, 523.03783778183, 519.471847527477, 521.681786225686, 526.117038913887, 520.30501605611, 524.012753559673, 519.490422675286, 521.90727009797, 519.477143254522, 521.636916542873, 522.725875383538, 520.769533879556, 524.467937650142, 513.955242235771, 524.352897093986, 527.002407782208, 522.439118230866, 520.702169063931, 521.427120521902, 520.841383900594, 525.009302704002, 528.505941695972, 527.697233345832, 527.895045011576, 524.631742609823, 518.172550055605, 526.805258399365, 520.206299567256, 522.613661589813, 520.25523405521, 524.114264530994, 519.948812841364, 527.098118501554, 522.675793403681, 520.559971703842, 526.416358204371, 520.644651850088, 524.996433115354, 522.948681470858, 521.367442925859, 522.263240086473, 524.366796941938, 522.615619973565, 520.840349007201, 525.303425714088, 523.149899011664, 520.981088639202, 524.35071402619, 525.107108715526, 521.195770277085, 525.086091383142, 525.199326532657, 520.774793094892, 525.28714467311, 519.116058952579, 522.078253580864, 524.669749333591, 522.288598662471, 523.995187365485, 526.446188225298, 525.34163410418, 526.391941107267, 522.758933517475, 520.928969764091, 522.290729574988, 519.638415334346, 523.390301253647, 525.159418053669, 520.720703664485, 527.202628271534, 521.361735056058, 519.318362349875, 524.12667622501, 524.273206679105, 525.830389830896, 522.764906620143, 518.765003841929, 521.875499171695, 523.919206623432, 518.865185119084, 525.414909538912, 526.273507020449, 519.426230865137, 527.006717780327, 524.89396222028, 526.011126127276, 524.411745973856, 523.804688984202, 526.865943014838, 521.177559071444, 524.072313441999, 522.817249182746, 525.168083267411, 522.922042795887, 524.112297106252, 516.063871684617, 525.065553290722, 525.724258052673, 525.810653494927, 525.863525085821, 522.859954335219, 521.564955545476, 525.606477815036, 521.639944552727, 523.098232260981, 523.778485740557, 529.037180613166, 521.193300809619, 523.24051995995, 525.219156349756, 516.70802214093, 520.137287815168, 523.800459070264, 518.509258763683, 520.537136782655, 524.625848859067, 523.964010539663, 518.944039171189, 522.376065840087, 524.411965401671, 517.755903133446, 523.054263920597, 524.341546960332, 523.735919373063, 525.793924764662, 521.402443777228, 524.811469763399, 520.245110706419, 528.181874178368, 519.843684742279, 525.085313551008, 525.697663706822, 520.013689451886, 521.290117005892, 518.688562800006, 524.429597577141, 523.585879300588, 525.339728389087, 526.283724364264, 527.273561694168, 521.135030654076, 521.507116342289, 520.650219868971, 528.730921087445, 520.603647028362, 527.325490503217, 518.820518833121, 525.843305113975, 521.481596998979, 519.902907324048, 522.198189672635, 527.937866963848, 521.892325733395, 519.929935536179, 517.76016084126, 524.005301136646, 523.207483220505, 525.442576440402, 520.282017812143, 520.991443365517, 519.406218003653, 521.777006764086, 524.125994878045, 521.808968297658, 522.551514425292, 522.364858673983, 517.351237292374, 526.612638781768, 518.772445873642, 519.719402679506, 518.719508796027, 527.655462510224, 522.48980951382, 517.549691323527, 522.021368474672, 529.968225059844, 521.284253569774, 523.197683053385, 525.324187805373, 520.948995386116, 523.020395191412, 519.602151612032, 522.938486720116, 527.502816152556, 525.2960995404, 525.713405897283, 520.134206209338, 523.007925635386, 520.316886290729, 524.190317218072, 523.185863011167, 523.013513410381, 523.743784820494, 520.911778238609, 526.455577633225, 514.188165589593, 523.289325251535, 531.530182038117, 523.112097705556, 525.993591497942, 520.979558996042, 525.391136041503, 519.691537293154, 517.351628241022, 521.841998499414, 522.07617024318, 521.85127266524, 523.902681135557, 522.796434240783, 520.154525323528, 517.123095034453, 522.23972133092, 524.551347933678, 527.107042117429, 525.346030338217, 522.923535373726, 523.368357496597, 524.250416874015, 521.413327276363, 526.754169327279, 519.958789788277, 518.618056373927, 526.024633930529, 523.609216711181, 519.546812028584, 523.909119603401, 519.930974313501, 525.403109272536, 520.305549982691, 523.252710170796, 527.165997512605, 523.735470369082, 521.548536698741, 520.664541996168, 523.426320392955, 521.135719593769, 527.311008814889, 521.840302488797, 521.802242323959, 522.986406918582, 521.176727300961, 524.364829328585, 522.057383105393, 515.646034756759, 517.592313782524, 521.265054886912, 528.935635029082, 527.476047469281, 524.008168078725, 523.434589440338, 521.908614122334, 521.301192357168, 521.221082233929, 529.748870592927, 524.970943385975, 525.906838782715, 523.956923636172, 526.303901233213, 528.185132641838, 522.449481954904, 524.459706807448, 519.749669841246, 518.910902743649, 523.431449895113, 527.163226573495, 526.685822720055, 518.39796604723, 520.03172032816, 525.375461455911, 516.852715517088, 520.896077723058, 520.873730244767, 522.396405511308, 525.945099992241, 523.442493540547, 521.94427302216, 522.74424971091, 528.250416402998, 518.70714566116, 525.771913921645, 522.780115860759, 518.097982574743, 524.571000960013, 520.204025529469, 523.363113815611, 520.081220668308, 525.414198984814, 524.587959318656, 523.34668156481, 526.700743926341, 524.982846244342, 523.082214416683, 519.111690911837, 527.265066323445, 526.80868685874, 527.637861675712, 525.970795249881, 523.296176766476, 521.15133861797, 522.237548304336, 524.300309225974, 522.725868175334, 526.346566285188, 526.769615867922, 519.403227999789, 518.048896833235, 524.874740075696, 525.59414283373, 520.978081330707, 524.28478055687, 519.948228947009, 525.475488850731, 520.700725997571, 522.649491269451, 522.941695535687, 523.949308054065, 518.956075529899, 521.163596021291, 523.994677992322, 522.007690231004, 528.925834214497, 524.970938669223, 526.092277690451, 525.492961749211, 521.092441494399, 519.980795912828, 522.659374862787, 524.900677512885, 521.977268540207, 525.076288041465, 523.207854456185, 523.184717167228, 522.318017266692, 520.388240708707, 528.439135850696, 521.610934781224, 521.336822805694, 522.603630621858, 527.114604925271, 526.398510049276, 525.019063401143, 525.32944051554, 525.482149256813, 527.047192751034, 524.077195467397, 517.455855106219, 522.225917038147, 524.078837620475, 516.632877507068, 523.347154354014, 525.231116141705, 522.444780355818, 518.963908523312, 522.855136747358, 523.08946273998, 521.960531845552, 521.854458908667, 525.214724285422, 525.345223336124, 523.40468001161, 520.864479481976, 518.93788646744, 522.724298490041, 525.055335344197, 520.426043030201, 527.577753759735, 521.101609195694, 526.164653838391, 524.236376951108, 517.497998021038, 525.087089282879, 522.19078380126, 525.365640839604, 520.005105876469, 518.652912090247, 525.145318685689, 521.370967874316, 517.54811940503, 521.712060985956, 519.459723361089, 522.646958755755, 525.054220738911, 525.186402752274, 526.623979132547, 523.697032232608, 524.85345628238, 522.861784799689, 515.909593218915, 519.847661452653, 524.982895679181, 525.562599145441, 529.281273466572, 526.89272600926, 524.676142420944, 520.717200299265, 516.993530209856, 522.480560309195, 526.454053187209, 521.290199365225, 525.105477055571, 523.314248418937, 522.062462202336, 519.387714441283, 526.403694101935, 524.767771332083, 522.126554538427, 522.522282578952, 524.384029162555, 524.701348060256, 521.400973815035, 528.183396892057, 525.942679951518, 530.686108449472, 523.147821843975, 522.407581744728, 524.144601252697, 519.708497894355, 523.349456719525, 523.38997356878, 521.523055636201, 525.778617784237, 519.797007697714, 520.11308922822, 527.009538204432, 521.719234224602, 526.477255811188, 527.444128371338, 524.733669284247, 517.940227900104, 528.802088495014, 520.92344329022, 518.896140344606, 522.937608748572, 523.175155159556, 525.712255279394, 523.032593638055, 518.854260824873, 515.312588690536, 523.051725721411, 525.995186340951, 520.5672755302, 524.30349107274, 521.44597019727, 521.062222331051, 527.015623890149, 525.328562563177, 523.937963790408, 517.513229985786, 515.51600462264, 528.831081181871, 521.298792349825, 524.90817441979, 522.622377509185, 523.985753332683, 518.043176033523, 523.847189673362, 519.704360962487, 524.782270775908, 525.988502069983, 524.652072051582, 524.822072564132, 528.847701351343, 525.862044820814, 521.137287218916, 525.131132768307, 519.877722531171, 521.747826517351, 528.553391082463, 525.634168406916, 522.815143020084, 521.104712601461, 521.185622531812, 520.714884875578, 519.979317314009, 523.348452810596, 525.000788923496, 522.858153509069, 520.056922601472, 526.479016379581, 526.222772355816, 523.891716850385, 524.280759195879, 525.167679799093, 520.674067741024, 524.543494748598, 526.874535917772, 523.193779987183, 521.99560533811, 526.13307303054, 524.609965597306, 524.262976431743, 522.196515041159, 515.360907280128, 522.296219373801, 520.817938354041, 528.098141165126, 523.102053165948, 523.017242606255, 517.750124973896, 516.397964472937, 521.259078337048, 522.790037139502, 519.240504969882, 520.887357603254, 519.519067564847, 525.446350953425, 523.772620205723, 527.559685935814, 525.304327619092, 525.52212843148, 521.472352405136, 525.327053185134, 520.70129261052, 521.452763939229, 522.61826245735, 523.311001366539, 520.767531253898, 525.00731412163, 519.41092008147, 526.257675186532, 522.14463457514, 523.574012317588, 530.375136335486, 524.511343493153, 525.249003468193, 520.554203427979, 524.891736942944, 523.500122299039, 526.312849507093, 521.659909540798, 518.372681313271, 525.637389802433, 516.959691343647, 523.361437056679, 525.964254355289, 528.431462750581, 522.886656104062, 526.174630382095, 519.172952753797, 522.852831741501, 524.459538375083, 521.880875582661, 523.704891856423, 520.766219446125, 523.512482995451, 524.231384831787, 518.033035004158, 526.955079908469, 524.181136583875, 522.293918207905, 522.409137319511, 525.94687450206, 518.212471390431, 527.906009630949, 522.968056585983, 522.103253900621, 523.509507293221, 527.09545279645, 526.944897708441, 526.892620108518, 521.191504797561, 521.298736041059, 520.778274516923, 521.328008828347, 524.69887147239, 526.114984722695, 524.560837137415, 519.13265841151, 527.486612101964, 521.567309504326, 522.114990711078, 523.348976204139, 525.857350774233, 522.548539076089, 518.899485504477, 526.750261270026, 520.933167436382, 521.386486001289, 523.45477280175, 524.688451715308, 523.749079400595, 525.112125635619, 525.218727960631, 519.408571307464, 520.343143454123, 521.150904614595, 514.960311185708, 520.118606865436, 522.459940389434, 521.650649319288, 524.898733538469, 518.588545054251, 522.988259253168, 522.061431938187, 523.032554171016, 520.746776886023, 527.31761194427, 525.622825666484, 524.626828301771, 522.648959542545, 522.412053421404, 527.710689112917, 523.594922010915, 527.51493387948, 520.764114887933, 523.402690446841, 523.110461269575, 522.882220505485, 521.678054040308, 525.499291976666, 526.998051029172, 523.03098471469, 523.765326129563, 527.694565331902, 518.923826191773, 525.781170575803, 526.796866422684, 523.813232656629, 519.780944930274, 527.85673931227, 519.679179156905, 522.87343083776, 525.448374842005, 521.561530540005, 535.822340351566, 522.557422079876, 523.350037359777, 524.464331388693, 522.354871232098, 519.616528717444, 522.627413432662, 527.474329205571, 525.975509639635, 524.461811757176, 523.560824451429, 525.188893898409, 522.671901625621, 520.216349695312, 520.127927290304, 527.430312655486, 521.569178477995, 521.874940227589, 523.025122013693, 519.979023113581, 524.071731073439, 523.815074484291, 518.757463820901, 521.775506089419, 523.328494092739, 521.286215928457, 522.70350206484, 523.671616019039, 523.26696269612, 519.012780964382, 520.1839345037, 531.700357154896, 519.516521385935, 521.32789761857, 522.263141653327, 524.41494670214, 521.871118026463, 524.364456517282, 524.938566596182, 524.786051941131, 524.310597802884, 523.075545845813, 522.646646764761, 522.160767649825, 525.020821411747, 523.619097581754, 525.066145541323, 519.309291175792, 517.927899692472, 521.367719565704, 520.278920353957, 522.370669879879, 521.987932609982, 525.13477428364, 523.723587853248, 523.391104697738, 522.933549783617, 527.002520059169, 525.818342833466, 524.499815689675, 526.143708565867, 520.177480375926, 521.344901565356, 523.06733119082, 525.840265471982, 520.329557783323, 521.576716483864, 524.898064626767, 520.131168902479, 520.05626957996, 523.790434386241, 524.742989045617, 522.590824886221, 520.802436063916, 523.76981018169, 524.210460314515, 522.569416501383, 516.352841228056, 523.412923761427, 522.454069119637, 523.884623191744, 520.523057098812, 527.30912160476, 525.495379104959, 525.849661613124, 524.885240020687, 522.4075043022, 524.836052474339, 522.242909088778, 519.353119469024, 521.960850379066, 523.327112167412, 517.823511262486, 522.527733054897, 524.264633999964, 528.690193514193, 521.581421399886, 521.570734631325, 517.520965038711, 521.471212756747, 520.922662734636, 525.656297282265, 526.660855774897, 521.452756952625, 525.062284257875, 524.898606946833, 524.86810308095, 525.2720124485, 523.12815193841, 523.101324596698, 523.664131956295, 522.586486375131, 523.55050673197, 525.017883508648, 522.877825400881, 522.00520051114, 522.448586865455, 519.314105013247, 519.843273996138, 520.876515099408, 522.887540953445, 526.532826189667, 521.368913878397, 520.484671683108, 521.521087899923, 520.228980622075, 519.316577484687, 521.511642539512, 528.327403691917, 519.001249250653, 525.376098152534, 523.641478843021, 519.691634834919, 521.201778459172, 524.736552816397, 527.769434740393, 523.443351590812, 516.647472217976, 526.274454570541, 522.916745779543, 523.831049077884, 527.401536756887, 523.589646923544, 523.987800878521, 522.830583437226, 525.034962952865, 522.151012459177, 521.735481397007, 521.009073207665, 517.102346143369, 522.354674150555, 516.132256835179, 523.202707512856, 524.910543259848, 518.713068502225, 528.892542596147, 521.792859359413, 519.246227270456, 523.404014240637, 524.994346248905, 521.212063951456, 524.908127791973, 522.498773689342, 523.636319109854, 522.310034645406, 527.462620730906, 526.845829591436, 523.154675002211, 525.828587449931, 518.742718281652, 525.193810794263, 521.048070265227, 522.78166308728, 522.852247905162, 516.923080037842, 524.842882113281, 523.126751721311, 519.381188219209, 522.818708563179, 523.878743005693, 518.92824006996, 524.876518760587, 522.339461941825, 520.843464878916, 528.381442478703, 522.058008004235, 525.490002611475, 521.988876958789, 521.907075021553, 521.130549044269, 521.961017938748, 525.778708930907, 524.90782995981, 523.022011561946, 520.109674058735, 523.990960205577, 521.772189890911, 522.748985780721, 518.952365501833, 528.067075485439, 522.366958354889, 521.983315708059, 527.047788207853, 524.415310406536, 527.240834016522, 521.43514702878, 523.091492333882, 520.965759094868, 522.52789990342, 525.580211366478, 523.336438100257, 526.168478559871, 522.995812238178, 526.894474633782, 524.56020859156, 528.485765294517, 521.374065626478, 525.606119599739, 525.357236636085, 521.034875407714, 525.03445095541, 524.314392618093, 524.077464602971, 519.50833341528, 523.961221984683, 521.323798367855, 523.093788932172, 521.007118946818, 521.337378835912, 523.996073972735, 526.196958118633, 524.555704120846, 523.77884230734, 526.313951887909, 526.827820337761, 520.876071742067, 521.433469562457, 520.911655414262, 521.634989566456, 516.186425089432, 519.686207263078, 521.651717804377, 521.98949165204, 524.629667114548, 521.61645373167, 519.532688179183, 522.74297493092, 518.582990712038, 519.54222773068, 519.040120496895, 527.824634103743, 526.081351486577, 527.453031753479, 523.680707366731, 521.060847348947, 526.355535898649, 526.885160650566, 522.805221112762, 522.532563695843, 522.819247387804, 518.602583597955, 522.426896998331, 522.566000183705, 521.235606368786, 522.350908185611, 521.256232680974, 523.040941542244, 519.164331234562, 517.701134790109, 523.748729076743, 526.028732230489, 522.051876543881, 525.918379185945, 526.922010765227, 523.084563069059, 522.115076510282, 523.399776810317, 523.571338373332, 526.103069614633, 521.884563822844, 523.387808244752, 520.436853383084, 523.358909778391, 521.721624988953, 519.114909256969, 526.433368800577, 517.293663380497, 522.50967932809, 525.159361480205, 521.051411378203, 524.886950277498, 524.526683044176, 520.404914468301, 525.045267730608, 525.685661140597, 521.165227102092, 522.846897676914, 527.365255055186, 521.101390615225, 526.910753305712, 519.609712273492, 522.033158569282, 520.406500578761, 523.756695527798, 522.884618625715, 522.19866618276, 524.532491453437, 528.890693362513, 519.873463576819, 526.083172118645, 523.460060413924, 518.736707965292, 521.792048900616, 528.814091103165, 525.06210899349, 530.079241019312, 524.754696324108, 519.618493125053, 519.459082357181, 523.480411438916, 525.058453870088, 526.062994561826, 524.379089966653, 522.416714318571, 520.939182504641, 525.505712400864, 526.132536808617, 525.629963387099, 524.568655862045, 522.796907953422, 525.952514321304, 525.031297526238, 524.547914432301, 521.806112391441, 519.702524777328, 525.014496701453, 525.154991801867, 523.346127043883, 521.755564957717, 522.279276945067, 526.622469797421, 517.289402255379, 522.394766148755, 520.735257112987, 528.442179051228, 526.230058077662, 522.773024684127, 518.973661512694, 518.258427909119, 523.603129079268, 525.456842814611, 520.105631531749, 523.51349158656, 524.784728483347, 527.184020679732, 525.237006902269, 522.395472278217, 516.827255412144, 517.01191115083, 518.334376986065, 520.510234434735, 525.722268252878, 525.33731459615, 524.444563502021, 519.949892636752, 526.589761483912, 519.810821787278, 526.707352754668, 520.359040724831, 525.69930437042, 522.264538258949, 524.95338013721, 523.971245457945, 527.294613856191, 520.055356705234, 522.717008338758, 520.303252665608, 525.684071478793, 525.84398619218, 526.326942286412, 526.932956106006, 523.571379314811, 521.974175066117, 516.709910967525, 522.276754960148, 521.063160380361, 525.013639204725, 525.956387280866, 520.56260959067, 522.300381098077, 528.403283629846, 523.624858135847, 526.527513265826, 523.427417960327, 524.995026108469, 521.321087884157, 525.626922557786, 524.976859142381, 526.300508019009, 526.546425241825, 529.113267450548, 522.770096663188, 525.390687210489, 521.515627745773, 520.572655231844, 527.266593113712, 520.589342470559, 524.989417595708, 523.100488969668, 522.142118801799, 522.336358968737, 524.760657734445, 525.239620685615, 521.753199510099, 525.366116645199, 520.228840568643, 525.822117943057, 522.939846724868, 520.923894639888, 526.1790156581, 518.151791146289, 518.710336217699, 524.830057069712, 519.93238294969, 528.029838639009, 521.260001588039, 521.579383278772, 519.870757837426, 526.103793666515, 524.90769116363, 525.700531126754, 530.084995830287, 516.408768323471, 518.878873852085, 527.715261163612, 523.23747335894, 522.195498584896, 524.658218281023, 525.182661211619, 525.602356902369, 521.798719532737, 521.994686249482, 522.158832199633, 523.351091704151, 521.801175821284, 522.935978538692, 525.763884358115, 523.381773128181, 524.458064548526, 523.427157451074, 523.93660974911, 516.952816495725, 520.221468366932, 524.722503597725, 523.375674856317, 521.82729571312, 524.485655605001, 527.122839222471, 519.233474361794, 524.052980975547, 524.820255723713, 523.110481175428, 521.683483653858, 522.900494723598, 526.629930149963, 522.61185358797, 523.462767138377, 520.154626519238, 528.10461779484, 522.569486691608, 520.917653543829, 523.431646270682, 524.205483021976, 521.646206227044, 519.082993639122, 525.863588675618, 520.885409832403, 526.013052605518, 522.318851154582, 527.700570517504, 515.293964208682, 520.962606062463, 523.85082521758, 524.300468864256, 520.290209123573, 524.572242581638, 525.812732194305, 524.460144912347, 527.466923774112, 522.383391231479, 523.389835614306, 526.035507795152, 518.517173167637, 521.049520080762, 521.853501242176, 522.846895945447, 524.148636301603, 525.68691633489, 522.49654833177, 520.834007562094, 528.728273692098, 524.379595609187, 528.148296653442, 524.833082130021, 524.742657887493, 520.373644501961, 524.794077153315, 525.366302626173, 521.48626209027, 520.811069732756, 520.09342458805, 520.712049146833, 526.35197415149, 525.363347874862, 525.239188397891, 518.132550895899, 522.675562120624, 522.198841218192, 523.420244885164, 523.299355730236, 520.278825128795, 529.464566344482, 522.295158524952, 520.870419819327, 520.653490845633, 523.167899163985, 530.381760986354, 527.09005982594, 522.679062786957, 520.691462713638, 524.750012132628, 529.248415395946, 521.996558626751, 519.320676511537, 526.920184010985, 526.44697772537, 523.509595441796, 521.369823942234, 518.872912478346, 519.547681983612, 522.705004873628, 525.67934525192, 521.765543491162, 527.703973767155, 521.424628748172, 524.801695763308, 514.726701469311, 521.042546928042, 521.318080051887, 519.520403210311, 526.206688864852, 531.374707073734, 522.919540917814, 525.846117136086, 529.576239238656, 520.869464727156, 525.890097252845, 523.226352423253, 521.779039277012, 520.832812696366, 520.412024850376, 525.613654269773, 527.034690230957, 518.908200906774, 521.421996873283, 522.164665370751, 519.893371697206, 524.847317658545, 520.452616358854, 523.995104877227, 521.540486826705, 524.029043543202, 525.477591426517, 522.967078215418, 525.150544603839, 524.329072841984, 517.746555247907, 525.597213065703, 520.945117834968, 525.291888035231, 518.776599399004, 522.707389874884, 524.148422825899, 522.859283127797, 524.059888364557, 524.762864904458, 525.258223986619, 519.740472343805, 525.473793680809, 520.422762799537, 527.26929851192, 523.987222495367, 524.998492229745, 522.748283519411, 522.434900020327, 526.504532399749, 522.04135680082, 524.572264670967, 525.101127482978, 518.445206691801, 523.176995808936, 523.616635258914, 521.841020082073, 522.615264715296, 527.439263959901, 520.205964733407, 519.681191211856, 524.847758364655, 523.235823930008, 519.543405740086, 522.671071837047, 518.927388429306, 524.424630719955, 521.781403685618, 522.037398479081, 524.713367565727, 527.389614471112, 521.808218069534, 533.544502183923, 519.252886904061, 522.699424845472, 522.958987342537, 525.085982443843, 526.663206969979, 523.468398745257, 524.426702158754, 519.433224726089, 515.021416834643, 525.071818864771, 527.527880633923, 520.244925309531, 528.527145428627, 520.643192296213, 530.25353000535, 520.483666989923, 525.771983292203, 523.554495085728, 526.801524053633, 518.513533831695, 521.479687690477, 524.206038286277, 521.011215290695, 527.517216096017, 526.271307968699, 524.144252016331, 517.906246567136, 528.672057914588, 530.942006167915, 520.378733606351, 522.92598285164, 522.850057758818, 520.270615365871, 523.802239032939, 521.928562370911, 525.560211810901, 522.214317188927, 521.197569700758, 518.121102147166, 520.560797406891, 525.162792091957, 525.013606483382, 519.672350782671, 525.691732944338, 520.665110921313, 520.897920691743, 524.64725635241, 520.728079204539, 528.000292103041, 523.406644614306, 525.322008562359, 519.658474545114, 525.859313909119, 521.259837507889, 522.370989416152, 521.971458422432, 525.14407502199, 522.751079063535, 522.044209546551, 520.207309162965, 522.604542863073, 519.571955766809, 518.046809742791, 520.584143476598, 513.690395363964, 518.511631558537, 523.865416243403, 522.454732549005, 524.694933708362, 525.161953738597, 519.543552780551, 521.473080169183, 519.9851793917, 516.724865264766, 521.462170420163, 517.860438339688, 516.825852826266, 524.012629150121, 525.450980150633, 527.845420499618, 521.308765834007, 523.510225667936, 519.434655900909, 518.146916081121, 519.318410491873, 521.044279246674, 523.967766244658, 525.930110057831, 524.296982985549, 524.507578773739, 521.805280901515, 520.153046556271, 521.807535840438, 524.533125586162, 518.43845699123, 524.221591036035, 520.119856362266, 518.720130970925, 518.9657357788, 519.637500837785, 526.651202606278, 528.050556975632, 521.581794410436, 516.730160501253, 526.624761553372, 525.580850906506, 523.799307021661, 523.509565227414, 524.275867431884, 520.960204881012, 523.882569375632, 517.748622431097, 521.414284809493, 527.13198402171, 517.469272901301, 522.721109055297, 523.751892747699, 524.773958722874, 521.752268937156, 520.211614945454, 522.352569359715, 521.909991592797, 522.591295258598, 520.951382474465, 521.694365156168, 523.310780558956, 523.394771802817, 520.66201557408, 520.224625330527, 523.184687730834, 525.634208511351, 524.335861864152, 521.710671891312, 519.990331239847, 521.734203247348, 524.489636418841, 521.27484096166, 523.527117689864, 522.231354795635, 522.276729152996, 523.916262826768, 521.161224690676, 519.186929461385, 521.815724031847, 522.692085712289, 523.53723313544, 523.9417569491, 521.62228866032, 521.403205724068, 522.639612954592, 522.583379211539, 520.011540585499, 523.983908296656, 518.867720147322, 523.520531500833, 518.193856954951, 524.566552958876, 522.263648009281, 522.716142895713, 521.723468852496, 526.964305587582, 523.419805270425, 522.832989969695, 525.160283431149, 524.385372261367, 523.667259765208, 520.907266816771, 530.18741636298, 521.423087084989, 520.76685541497, 521.894532885992, 525.421104432053, 530.069372384918, 522.201742234211, 525.657368762428, 523.350523650428, 523.288189874474, 521.439646167314, 523.40622719305, 525.291106267743, 524.925152532635, 525.742436930166, 519.124349739026, 519.76073664707, 520.458044595677, 524.545934987743, 524.135965581582, 527.257499809331, 519.217808773281, 524.933866495547, 525.690386449366, 526.345867297307, 521.293183102151, 526.413272612167, 526.900516722575, 522.154482862009, 522.00224469917, 525.512401096002, 526.275048479607, 525.670995658776, 526.034560516577, 527.834532079767, 522.084634881068, 521.95264980447, 517.507166273015, 524.783537633084, 524.045288864485, 521.93305815587, 524.439277351835, 521.691401243403, 518.630228607472, 532.255840295633, 520.98559784617, 523.48663016778, 523.188861272141, 529.956666241289, 524.242410396109, 520.679379571306, 525.252011407599, 519.511710822206, 521.255590089757, 524.547061612168, 522.521272067607, 521.612639606846, 525.938913778805, 521.925369554625, 521.585453632741, 518.62496451491, 525.975118054367, 523.137089182867, 521.046900391631, 525.88630869903, 518.315730394401, 525.927900445868, 521.161226224376, 522.886401194333, 526.019883126221, 525.093168017018, 525.865744821598, 526.67997261126, 527.04142860919, 526.345725285995, 522.867322342346, 524.790259662118, 526.056582131921, 516.455422495449, 526.939673562309, 522.550523237363, 522.119653564241, 526.856863549138, 518.859260926663, 525.407473651005, 524.836664969229, 526.756713007342, 524.638318351133, 523.517647262962, 522.165976069904, 523.097206970817, 521.58293243432, 514.43634020526, 521.017203570422, 529.704014182448, 520.778349946817, 527.622069399577, 521.61661856461, 525.367800340613, 526.098317196306, 519.334626843373, 523.185718269131, 527.660783103269, 525.932479805869, 522.188504214729, 524.455236933872, 517.262640069584, 524.71595325763, 518.172187437942, 525.7533100056, 522.81627666235, 524.650959204407, 524.750454985582, 527.917045020774, 526.047290873647, 521.943933172696, 523.711466122343, 527.961543331269, 530.063506661353, 523.182974171634, 520.167472831133, 522.286270986503, 524.311093725409, 523.215281126246, 519.276896613658, 525.764166358335, 519.969435300105, 520.159556779857, 519.667055709631, 526.37230722326, 522.652853035308, 527.327719614389, 522.322804644818, 527.391772181521, 524.777636791101, 519.622616473611, 519.286638198941, 523.851641628001, 523.511524305307, 520.445280790836, 525.28160620874, 525.79796418291, 527.473409032978, 524.876729259593, 524.461360947342, 520.451954049126, 525.947265777677, 524.176241590211, 520.937820668131, 522.601451613054, 525.438281084412, 528.39920174531, 517.682474626773, 516.287939479535, 523.754002819771]];
