# Supplementary material for: Hypothetical Outcome Plots Outperform Error Bars and Violin Plots for Inferences about Reliability of Variable Ordering
Source: PLoS One. 2015 Nov 16;10(11):e0142444. doi: 10.1371/journal.pone.0142444 (PMC4646698; doi:10.1371/journal.pone.0142444)
Supplement: S4 File — All experiment interface and visualization stimuli code is available as a zipped file. (ZIP) [file pone.0142444.s004.zip › experiment_code/data/one/36.csv]

	sample_num	task1	task2	task3	task4
1	1	371.776948120779	132.934965249189	671.524302899369	522.510039239412
2	2	348.814806607873	166.750983511551	670.004487714366	523.764633963414
3	3	337.42579280548	134.85977247386	674.942758504283	523.113828026967
4	4	364.365723789487	157.014804175583	670.569187381605	526.000409389125
5	5	330.642369460028	147.514492305831	670.139031709694	522.711935154035
6	6	359.730287607972	112.452132872176	670.779834110802	522.219503742726
7	7	363.508436860195	155.790091124763	669.051352465503	523.129780558586
8	8	355.270889973449	117.508416772314	668.306625886077	521.631555067773
9	9	334.313571745754	117.48770934437	672.378654325298	521.638879270858
10	10	344.039084172112	113.743156315353	669.681398407361	528.091362495803
11	11	320.735763229385	131.032571533399	669.652137699125	518.764283971447
12	12	344.172780784004	113.932217847572	674.046535471985	529.010174086213
13	13	341.172800679813	86.5873184473564	673.221095965598	524.695896230393
14	14	344.162157369812	132.907285752854	668.347026615515	520.947736709269
15	15	342.911665795308	110.841239849306	675.535240075825	527.725354988733
16	16	344.676153734501	113.987760703644	675.39574818001	522.307560277351
17	17	336.152639894424	126.615463267375	670.797628648091	523.413252661801
18	18	334.195642639195	138.711293142941	677.591744332854	527.740271826481
19	19	353.982511295795	130.693538245557	673.788175260652	520.215783804453
20	20	345.558068923204	133.619508256637	671.58585854364	520.784416412767
21	21	332.74486077781	120.497534332659	667.995350662922	519.718951280718
22	22	333.899740095672	149.237834815502	669.675425217407	521.126447185122
23	23	334.811234489599	130.007103891864	671.189104512922	522.980827995119
24	24	340.245713090801	120.357618702292	673.694312197584	524.099402839181
25	25	329.586906055509	108.386689951083	673.858200129357	520.220183995664
26	26	336.321738814942	163.565918079587	673.584157971673	521.366281280909
27	27	326.22276224721	124.09404830335	674.901260161201	522.165475575025
28	28	343.060050410544	142.31225739679	671.274720187174	523.125152091917
29	29	334.043882463927	111.124682998553	681.243733856651	525.492759441817
30	30	354.456869005591	145.37490158416	671.804331787573	526.389572500796
31	31	357.401186339693	114.133613129967	675.385694437936	525.663639715144
32	32	333.702317050834	137.792122240612	668.585782885501	526.37591071689
33	33	356.32332110478	96.0865752307228	671.163874181945	523.638543751948
34	34	339.821653779669	144.857592656599	667.936729917803	523.605137719515
35	35	327.740227865171	128.21000472948	670.892546617453	520.147421774548
36	36	359.735996337456	147.80271548962	674.642894779508	527.622511701695
37	37	362.616379273642	140.108260908869	671.454418245391	524.122410399219
38	38	336.411869396181	121.371584187384	668.742345973068	524.919755878921
39	39	313.213892985603	137.497437998764	675.07127411539	523.24965246263
40	40	363.391296823741	131.900552632723	670.618471628918	522.765398051119
41	41	360.178894648929	138.467923588294	672.419386217526	522.856255224498
42	42	335.384022144351	141.520717102455	672.815642530257	520.343228826186
43	43	337.14947007515	162.166201530312	675.706740841653	520.735189724955
44	44	352.354471026995	130.448706895168	675.84297947663	519.311329986583
45	45	337.04791753837	119.981327695369	672.155586830488	520.070787417642
46	46	339.998144996605	138.156134943128	669.890592950951	525.787607304052
47	47	366.735106030516	97.3121317423439	675.801999450685	520.503251628532
48	48	339.12115617595	140.260848499846	671.621477865597	521.063756922889
49	49	363.081588867957	147.614428972135	670.05675745264	523.169318566232
50	50	343.834841782601	113.634448658715	670.38518875376	527.076167616523
51	51	360.339857919409	138.654094608167	668.698412222611	518.44024982168
52	52	373.616084992511	102.329041623442	672.58130536864	527.378679828847
53	53	349.712369202864	143.676627708165	669.86639819786	521.221552151972
54	54	366.159019507528	145.216564318404	677.296391563271	527.201576273931
55	55	360.885395207596	145.660728673085	673.5920584352	524.886516064794
56	56	357.53084418464	103.785551689271	669.137274020566	520.235553119027
57	57	349.675966270675	119.491823884934	675.741317360899	522.274506114578
58	58	348.058538785179	146.018046785649	673.299355742784	526.279084516503
59	59	321.020443006152	142.651242329998	672.499948133773	523.067513209751
60	60	343.978389235014	133.750793985444	670.864654475875	523.13725056294
61	61	347.122621928301	120.198419689116	669.819727437347	523.410243107619
62	62	330.495203749176	145.838115716068	671.916151114283	523.153734659203
63	63	344.832500563989	130.760736516118	672.440776544757	522.294090443761
64	64	327.943009864497	146.740696355654	672.839798443219	524.280890987962
65	65	358.569284145649	150.658857033713	670.324428847043	521.535244779304
66	66	350.984733653675	116.512670627233	676.236929819018	523.864677031499
67	67	337.065789865591	143.518449165632	669.219656480412	521.814022488523
68	68	336.780261858548	163.384214367271	668.217204995231	524.514442868573
69	69	354.671240779819	148.078977723618	675.174489793332	523.913503223092
70	70	349.956543109197	134.847853035408	671.357353314203	524.571911910271
71	71	338.928569512225	124.56827789115	671.961665196523	522.251311187058
72	72	345.918271666853	144.693903971932	677.091380167385	524.480800613579
73	73	336.549148023424	140.962253747281	669.743655313801	523.827325015341
74	74	355.576438882422	135.209197562101	666.25816752718	528.049281029079
75	75	341.059524059458	144.173779086945	675.137265732793	523.37721726877
76	76	356.378365995558	112.004909847995	669.173703249705	527.475776289273
77	77	356.570572366599	161.340032437531	673.108320422916	524.626283285704
78	78	346.494687827587	117.266971661844	672.169253493159	524.034227911068
79	79	330.443663801598	139.682140821305	670.998780724984	518.429253172637
80	80	340.64209316271	132.138994405582	672.296968047236	521.722457593412
81	81	324.759960228677	99.6910908454605	669.804257426692	523.637302902003
82	82	302.693491199924	134.214878834286	674.355054031564	519.491109881173
83	83	336.364629876617	113.42424855413	672.588356708249	520.456050673581
84	84	335.27987740297	133.41332863049	667.839726383054	520.285225036912
85	85	360.391109058937	98.6332963071791	672.25114151278	521.25789027437
86	86	368.416173782999	114.996451284147	670.849226383758	525.154435947066
87	87	355.926189507992	141.214292141377	674.2519754163	526.509024749653
88	88	334.711209202682	140.724640939523	671.809600147413	519.95213685219
89	89	353.382328733161	111.652328033268	675.630183125295	522.340741810281
90	90	355.088481837002	143.139686579594	665.326503851956	523.620218816618
91	91	338.380317521566	89.9753130100076	674.377287011354	519.533124222938
92	92	311.801467718478	148.484059324799	673.845566835145	524.328106750306
93	93	345.95320737888	139.824146116175	677.393603525599	518.801303777345
94	94	364.882895067023	111.478091228927	670.429353476136	518.051126682426
95	95	345.524573905244	152.71687251527	674.313770495197	526.044229430155
96	96	366.179711101419	138.869848140311	672.873396537993	523.863217694498
97	97	308.582983878686	123.760075516375	674.048297908232	523.47079453302
98	98	319.086685165485	137.22782613782	673.818085210388	520.615250906528
99	99	343.496200499287	124.035109507095	670.4195584904	519.167382204622
100	100	321.88045216598	123.882450921131	673.73803349546	518.580038040085
101	101	343.332778309809	147.310083626286	677.661933316764	523.079023374395
102	102	342.574153451004	116.580882179731	676.016734255257	518.530116644466
103	103	350.000707268672	90.167255058492	672.778459986677	525.164600904877
104	104	329.250303323473	127.606907914135	670.427211613887	525.43860243186
105	105	354.080692233422	124.102244655198	667.287677468805	518.06287867549
106	106	391.021281613737	113.035685470316	674.178016654978	514.922715634
107	107	364.377335284571	120.580715146683	674.484540320561	523.479312246586
108	108	350.427081089959	137.135925775419	672.419575747213	519.175216501706
109	109	314.557029862349	128.649498939652	675.50960454557	521.737951710801
110	110	352.841013251062	143.205124427258	675.873742279006	529.053307826867
111	111	304.304139293772	95.5572779587789	669.401139882764	516.670790736279
112	112	343.590969824241	105.662335488339	678.069326895666	518.959271172666
113	113	334.149419259195	156.351190127704	668.902997823428	524.967550363298
114	114	322.02757653636	129.596906995868	672.873819886799	515.085893910984
115	115	344.845497888382	99.9837976359785	667.979995535527	525.05839544091
116	116	356.037359822752	107.883235679672	669.476835450885	521.692396790119
117	117	362.512419390932	147.109113800959	673.028584884392	522.760385003219
118	118	370.764237550771	111.897857709481	673.442927502029	524.241752494593
119	119	353.116016722385	115.312768591086	666.8712914181	527.909815316391
120	120	377.957223332626	122.118968521183	669.10530124204	515.514194398576
121	121	339.746896625308	125.697665301786	671.421117107168	522.458970294344
122	122	366.170208934481	112.109663745483	672.761778905473	523.039202480887
123	123	366.786085452773	112.535815328148	674.236777843634	522.121232715636
124	124	352.805401819939	112.407449542749	674.307810495527	524.444899553692
125	125	331.856251992774	156.356832378876	676.090084075001	515.142807539075
126	126	344.630223246624	101.900224197318	673.210215531727	523.648412340617
127	127	335.402652517702	131.156026338122	674.570223814387	526.62547258922
128	128	326.313097059977	138.680841606781	672.012064172339	525.583371164247
129	129	336.369290649949	120.370613796458	671.606241139701	527.043548559675
130	130	363.828348246008	137.854581704024	674.633932921828	524.700754529777
131	131	313.286441086956	167.09603073713	673.44084592136	516.279481576489
132	132	344.489273433494	141.075863096206	670.434109286135	522.83133090102
133	133	380.402565081344	128.816771802296	673.772020962859	522.357582432128
134	134	347.086554318895	132.312340726207	671.984735077385	529.023468906097
135	135	328.164080695617	127.785996113504	672.571416973565	526.190689367522
136	136	352.557135228335	111.785078702018	672.537231621796	521.464519777474
137	137	340.946929539141	135.750857034987	672.920468653699	522.772916542374
138	138	370.400508785077	84.3790131754829	665.710892689501	524.49257221452
139	139	380.621975152526	130.516096464452	672.655051084163	521.799158915858
140	140	324.322134938064	122.569440313774	669.596408625179	521.965130788938
141	141	355.135040377597	132.360633676158	671.709243346063	521.607818856168
142	142	364.239213935625	103.587567342415	673.629947381057	523.140177942495
143	143	336.586171629503	149.773147145348	674.873814649724	521.299845954964
144	144	342.953373830109	134.965469676963	670.964181136617	524.777982806573
145	145	354.82598709447	128.467665013562	672.841715569821	524.868583888303
146	146	337.461209137304	135.902247554524	669.831532346829	521.070346190063
147	147	342.184348219196	106.833558847926	675.044812315928	526.28767735376
148	148	371.215670235016	135.955635538832	669.944914274774	521.111078310612
149	149	344.829055768914	105.337917538619	671.433743614582	522.484910923899
150	150	322.941042534034	150.243570825155	670.962020515406	525.093350462511
151	151	355.630209916607	122.968157253811	669.087104547309	520.211978660213
152	152	368.827066415628	112.331021661986	666.620765163098	524.29035207502
153	153	367.357438685514	147.680267251708	672.388901694535	518.802920817935
154	154	335.459074283181	133.904414541982	673.783059426088	524.955243131096
155	155	326.806933095872	123.962043382164	672.963884283945	525.852026372203
156	156	340.594354716047	137.830495592523	668.44612379824	522.114234945084
157	157	350.192905601776	108.906097370146	675.246716069571	519.338727343439
158	158	376.482065030806	134.906103873604	671.797864804533	526.951424532297
159	159	354.001076449762	124.929264926236	669.578799713526	527.732765040108
160	160	362.224786352557	132.911710424884	671.070289310084	526.417465891393
161	161	335.056400279822	126.628906358357	669.953641947948	523.08703226801
162	162	350.420542781209	160.961407782772	672.454420864701	523.107298830994
163	163	334.34263355237	168.02312893008	666.012139833141	524.853308503854
164	164	326.703989616126	111.952362018329	671.131836085094	522.997786617554
165	165	342.272669535598	100.407655533531	666.872361406019	520.158279166339
166	166	359.370983759682	123.599559613709	670.931998895736	524.172513346953
167	167	352.566056127731	134.320578042333	673.70456435657	528.18300672902
168	168	351.506852050287	107.67454325222	669.545311297776	526.132175714966
169	169	353.819198580228	156.352322257913	673.786993469038	518.437815296021
170	170	366.300327085241	124.42113019594	670.389706118237	521.355232351735
171	171	319.191184770312	133.271263528014	676.759376344286	521.655323095713
172	172	311.979527234653	134.322371621784	675.223154295884	519.618321837433
173	173	337.187043236007	123.206017065968	673.818934944541	524.70373340359
174	174	328.040433385524	127.883186715367	674.550392772944	519.281455347426
175	175	374.609590155189	151.101584993904	671.479435140516	521.626802151341
176	176	296.701347479032	114.102330346697	671.347370079886	521.229423514655
177	177	323.617546723322	132.552435644418	671.578011102139	528.548249975251
178	178	364.694810721681	118.55784047832	669.698651140885	523.066837276136
179	179	318.296463198813	120.003231961455	677.668782097932	529.189724530133
180	180	346.887605183926	131.227913997713	674.813290934911	522.004026141353
181	181	306.298806611776	91.9061186265073	670.499855685001	519.509859265873
182	182	352.454544060809	113.809939212242	667.332256985229	518.178462741331
183	183	340.840091058803	133.915611762906	673.559961369225	520.636754852182
184	184	352.97764622742	145.911785211893	672.230743683743	528.897737168652
185	185	342.08396772587	116.136817750354	670.047014628081	516.597203164946
186	186	343.903295881379	134.622302767263	679.068789598579	527.463974215154
187	187	312.496053509223	111.784703443409	672.387826877103	527.131351306904
188	188	327.295192224687	126.396283958144	676.379368691261	521.147891829535
189	189	359.145934208411	156.255780533268	677.459740479634	525.429333086861
190	190	366.21236503741	125.912495646682	672.46199277806	525.835571875118
191	191	372.378689005313	139.562049681559	672.883551331169	522.301816872357
192	192	360.99821750584	112.20532810752	671.315479764282	522.180315137777
193	193	349.326632089867	129.995971717499	669.305013880512	525.741596461778
194	194	388.177512059124	125.788576047166	669.638434025623	519.973605000997
195	195	353.420257395002	153.791397908625	674.930860445375	530.540406944119
196	196	317.099160105963	153.610091122842	671.670908832864	523.385181797033
197	197	349.255887496197	125.655030635592	671.614184475941	520.980298004591
198	198	318.183257313479	121.55782096845	672.321260727906	518.928841100055
199	199	352.159015045447	124.163665495195	674.872097383186	520.988714049608
200	200	331.904230341735	125.898896003853	670.172845366371	526.547337025425
201	201	313.958496482274	127.353481491819	672.41778497314	525.802743737747
202	202	325.316142477924	136.120585694978	672.253544162498	527.218953200963
203	203	321.568570177354	161.521998377989	671.031999656774	521.392194425971
204	204	338.407493989985	106.363395667159	665.898303909935	520.024341415638
205	205	312.780419510939	141.21776555818	672.577099587153	524.605985813026
206	206	354.256953938961	166.67112482599	674.428854315089	521.80927592674
207	207	317.045018282495	130.148468395516	675.433031104921	521.522074003001
208	208	327.034890310743	161.405585479784	675.187108576441	522.778002043166
209	209	348.901834297259	132.480643504877	669.424950666666	528.79096425217
210	210	335.601559992828	143.947242062879	673.06149700167	527.660268290064
211	211	359.069857063887	139.185538796783	673.980961590942	523.483497098044
212	212	304.027504029186	123.083832157318	671.455364119353	521.238474670772
213	213	358.668391609307	129.228495615289	669.631190634673	524.739747384419
214	214	331.786740980877	130.328669299063	673.506369324238	522.742949223441
215	215	341.769733235162	139.813293643248	671.64655370789	522.895833653019
216	216	340.023014891767	122.820837960882	672.94238764389	526.477213370077
217	217	378.956576015094	114.476124126428	674.403956218886	518.643308399894
218	218	336.464233976674	123.43082558296	673.559367881879	526.827026690288
219	219	350.168273783949	162.725948004903	672.925055692604	520.428546450349
220	220	323.484544528406	128.584394263102	670.199578766953	523.301204123195
221	221	335.420637105221	125.795274223132	675.9777413444	522.249988646081
222	222	347.22000700828	139.385577306533	673.754072729987	524.465082340427
223	223	357.494340508669	159.477832809778	670.596204185167	524.034253401557
224	224	337.288171298546	134.777169737276	675.009698228313	520.553190565311
225	225	329.192123642545	103.573924751065	674.851179424415	521.420830760028
226	226	325.38597416597	130.123620413021	673.763059370069	522.876475782435
227	227	350.404810804294	124.182176842	672.883664230313	516.442049421639
228	228	347.68199062375	92.2816739576803	672.296737087847	519.882824459335
229	229	349.024345172009	112.754638328403	669.98012560263	527.323870026458
230	230	328.933774967487	134.973518823224	676.091517080239	525.171408290298
231	231	348.895040127275	106.810033295291	671.320472222199	523.714636878692
232	232	323.249210419743	159.446967821064	677.658173741726	525.549883752637
233	233	339.191503803031	114.29567478306	677.273420883977	520.790566380335
234	234	356.804905418799	118.629158937216	673.966729528826	523.858826715454
235	235	358.64578741086	107.212246703926	672.343449533745	521.75827022957
236	236	313.363075329401	114.236974597705	675.327839521525	521.1461825749
237	237	338.032227439081	115.882896558629	678.533484327426	521.41644267933
238	238	336.399011090136	140.776206816573	675.495906472017	522.625223019353
239	239	338.86945665519	109.012602464576	668.438112895563	523.01398087506
240	240	357.845478531863	119.662884421597	676.219149459113	526.828667904154
241	241	351.476181312507	127.900656661982	673.789324993045	526.027595792447
242	242	304.609701887626	104.776840869034	669.613152853554	525.050130407305
243	243	350.651652687033	105.77891147247	669.906453362556	525.652133873979
244	244	310.332274447122	130.116606609344	671.602960978007	523.128743562915
245	245	341.974999197577	135.434216012262	677.924617026024	523.792134556226
246	246	365.887169586833	124.261807828081	673.796079635963	521.473311655088
247	247	349.577326155413	128.133521493428	675.926688995233	521.529470536871
248	248	358.760101161723	129.986020862257	674.069038885733	528.74022603208
249	249	349.300671478667	127.147326508993	674.898134243695	523.096628698915
250	250	359.64343706439	116.760952367287	672.954898655235	516.003109976856
251	251	341.8525470034	116.13544675504	669.855139201174	519.211564506594
252	252	340.374726895391	162.727816425534	678.282383781412	524.558277855047
253	253	359.013760322712	130.744952394634	677.39223049639	524.443987319643
254	254	332.05680890072	141.910945480311	674.498612956097	526.809847873789
255	255	329.43842346963	130.155209248741	672.759910185005	523.781892179922
256	256	336.986622078673	113.174468321756	670.462765688752	522.347517960213
257	257	333.188640065816	127.249389607338	673.468364136581	518.510118488318
258	258	364.226331329661	137.969874819788	669.716234371975	522.777129063709
259	259	358.848438794812	106.861470282163	676.555918658637	524.561270962514
260	260	354.04114825816	137.466284339796	671.260615179253	519.792422728242
261	261	313.132227306553	163.238423096842	667.811811127922	524.614128680261
262	262	308.944615209922	132.97510679078	673.781298597782	521.931099991542
263	263	333.021892814527	92.4813292791878	672.264617314107	525.712012725819
264	264	338.791548546641	159.062784598944	677.998939537611	522.739199921171
265	265	357.234705781907	132.221819669249	668.425032023062	521.659116628333
266	266	368.999043544924	137.898070191703	671.847426573984	527.062680489547
267	267	346.988140789657	118.6261972188	674.59167455425	516.701074735724
268	268	353.609529724541	97.7974494139874	669.351438993076	524.939380364378
269	269	366.592297604728	122.399767606438	673.735585485568	517.912208936949
270	270	342.456888459626	122.183204452105	671.726954197806	524.821817124012
271	271	357.659288862166	112.096990819823	672.27738136368	521.820959470021
272	272	337.404526960583	128.420229088398	674.281659984004	521.943484240983
273	273	326.094278249188	131.118684146769	670.828676285133	519.903069771608
274	274	365.261488508268	143.630420361359	676.709796414723	518.100658607578
275	275	378.735736196314	112.078849815832	671.995732659804	523.2361125134
276	276	340.765993021512	147.188922196859	674.717569959636	520.868460345098
277	277	336.557326288306	106.669853644152	672.661867412097	522.641518602872
278	278	328.147195529467	79.8880850941472	674.501562284708	522.020380333112
279	279	332.790857697507	174.590369372944	669.684109987555	523.268639455964
280	280	359.055826214802	133.297404172778	673.191261067053	521.487063165431
281	281	311.721010086875	177.064138616412	675.768532837121	524.713779218247
282	282	311.696699587513	117.381501806676	672.860097670786	522.096087703516
283	283	351.055094718862	113.351670123342	674.350109055447	527.510793207386
284	284	360.245116592634	138.94627769913	667.905104741885	524.294796860463
285	285	307.529183945094	105.259739450028	679.6317626525	525.878616840721
286	286	335.655907986793	136.581883632246	669.650926596458	517.883048680411
287	287	347.492127219149	125.936909542779	671.778157148173	521.953666914569
288	288	345.226996855803	127.325631145324	674.554613276142	520.681336072694
289	289	333.068123112046	131.587216540164	675.00106421645	525.670265057967
290	290	347.612419076535	133.876830561494	673.551753515476	522.434412304934
291	291	361.570754295271	134.150469079605	667.969275883931	520.328519241042
292	292	351.255380618683	116.445425140789	672.365774120057	520.888315837319
293	293	339.653037462622	126.452090122059	670.180209745737	522.99729002907
294	294	351.66502327988	83.2566870261067	670.981906078506	522.014432393768
295	295	365.802005289156	163.577964749904	673.648648844198	529.261816056849
296	296	336.013985550668	129.034694033022	673.309533885271	521.613295012541
297	297	363.51969249945	127.589951146161	665.918641081034	524.381696462548
298	298	353.679632701776	129.1170153263	674.487546548561	530.182817706474
299	299	364.945849054129	135.702563212233	674.814455870878	526.200442290368
300	300	346.229603556671	104.683802054673	676.7238009311	525.386876067779
301	301	364.003596790297	143.433714218886	670.308390869558	519.079047175565
302	302	354.44218092639	169.691830161249	671.341036817658	520.185691599492
303	303	340.059518858342	120.773191300764	670.966948815043	520.487845522978
304	304	356.223372921853	140.280611309613	671.07712719733	523.361376028596
305	305	315.449074378952	135.041767989482	669.231806635005	525.893328127401
306	306	342.601768877546	138.250836705754	672.399670140766	522.717264627787
307	307	330.662589355835	130.780019479375	677.305170151161	520.972440665445
308	308	335.255161916943	130.582965028203	664.842792283161	525.281587162139
309	309	343.595702035099	140.776828055536	675.468613085752	524.148689340602
310	310	356.108560406373	110.211363150091	674.330156504867	525.00410483322
311	311	330.377904566287	121.224631363532	677.116536191287	519.957347842011
312	312	362.099348823839	127.538358747444	669.055271412235	522.402876600291
313	313	345.914686643062	149.783000264744	668.314083670315	525.563205993844
314	314	338.525338482414	97.2895208779991	669.479498998828	521.285256252281
315	315	395.455724198796	150.336937531673	668.500498924198	520.293225666691
316	316	329.783264835215	127.921749025428	671.708863343149	520.715396017085
317	317	343.455554581276	154.29370390328	671.20235159726	524.064884536071
318	318	368.548023757814	137.726181818081	676.145529873692	523.833128543705
319	319	356.585153034363	105.942553432851	668.717562260997	524.848323431879
320	320	374.830090641391	146.389931543828	674.678899463044	525.462408201392
321	321	342.628482059195	132.653064161373	668.366678667129	522.336509880103
322	322	327.518754114219	124.168195708397	673.307441377668	525.630033684261
323	323	364.638731942747	144.565516933079	672.201853321398	522.701805963496
324	324	340.987563662575	129.786008338556	673.081111713982	522.729054119441
325	325	356.0637880153	107.162426484253	672.301406802211	522.434171948458
326	326	313.710090752758	127.886750612948	671.698183987777	526.193590322351
327	327	321.269935794615	106.356687789386	674.942701368398	523.603139651934
328	328	364.31768334987	128.51861988619	668.496774170004	519.73165783314
329	329	335.569364154119	124.364112447515	674.108393729743	521.676491779159
330	330	339.543289795882	126.921695761135	672.808849579507	522.787166664967
331	331	338.363190028057	149.930064307316	668.551717252486	521.22995531597
332	332	340.658110729265	148.733454778168	669.586219911516	525.333709640683
333	333	341.648701114539	128.281346456795	671.732119687008	527.727614981303
334	334	349.390679899421	139.507165952951	676.507583354772	523.577233675001
335	335	317.083842281292	128.073505454155	672.407176176136	522.659969692037
336	336	362.134238125732	99.8089665294839	671.517132591317	524.96003216233
337	337	361.95402585978	102.249868361218	674.849353913054	522.744814225413
338	338	378.955928597008	116.525086767752	678.016568926235	521.804223228692
339	339	380.635417855423	146.82246607634	671.314980658624	524.101527445754
340	340	369.767029594849	144.256035571529	672.597803132545	528.844358238095
341	341	354.934670516669	122.444926944455	666.55979615553	522.696568596029
342	342	347.095099712784	133.411145127181	670.085105286521	524.189765631384
343	343	319.389212105294	143.606366446472	673.324151584953	523.8394963152
344	344	365.884342437934	106.133382683144	672.171513004309	527.57501291998
345	345	321.436352908827	131.949146715224	674.910687377378	526.381538256374
346	346	354.827162864034	158.15469435815	670.642264911783	521.700337708225
347	347	344.334957684952	161.123755303493	673.311693707522	524.43991393956
348	348	281.474495907911	129.074820509242	670.375796543496	522.192017155902
349	349	345.941257595069	112.025899018019	672.022201201763	524.095191792183
350	350	324.95046616747	114.505885436965	671.392740727895	519.892412689392
351	351	336.617940149362	123.027812519775	671.700381878136	527.784769479533
352	352	327.085048307365	112.000311565116	672.421540130444	524.851404996808
353	353	348.592618709096	128.448805593976	669.725417716537	524.808667692049
354	354	344.381929477886	144.376918280029	669.528853647308	525.46465734384
355	355	375.22083970542	156.301355053222	675.233948171938	520.59602847836
356	356	356.425182626426	104.305681925612	675.899584288429	522.819038910501
357	357	360.787671039355	138.406843224831	673.934190251174	527.718879710187
358	358	337.229178117866	109.909913902253	665.463856337472	524.011013541701
359	359	368.137446494434	133.439697851852	673.035669917184	520.791979727816
360	360	346.94131512553	143.59727896372	668.257997954429	522.255866976245
361	361	379.795707482543	134.102067357904	670.610522965907	522.922595623167
362	362	346.850288429269	119.578835620595	673.124197630607	521.404974374197
363	363	352.405004335086	129.281706896571	668.488535037666	519.007200901877
364	364	326.752545999919	147.844435228346	674.777863286223	524.299400476249
365	365	342.682522308953	135.918122498444	672.268231438103	525.942969810784
366	366	332.548670346507	140.830231701311	672.782041021881	525.091367365769
367	367	354.768964651549	142.762713184613	675.048993145262	521.878523710924
368	368	352.590352683611	97.4504122645781	678.73932346088	521.304478100581
369	369	324.446991539772	111.671614197812	669.082031754412	527.887070452528
370	370	361.514205690264	129.760409681759	674.995564420916	523.073493619851
371	371	336.823064080081	147.734168692428	669.870628037397	523.000025454082
372	372	323.14662107279	143.038381315581	669.858472119801	524.095022872137
373	373	325.602194199195	131.696752164463	671.326870580569	523.930587239283
374	374	334.663267750926	144.277444694487	675.964714363077	526.808380532145
375	375	319.722743741802	180.207388709586	670.943792093776	520.117240604939
376	376	351.531909521635	108.884312370179	668.932610447519	525.281123010972
377	377	325.054539945492	118.91407071353	674.110284583942	527.089538008978
378	378	356.540783570247	143.050813338723	668.236083287949	525.009937222899
379	379	348.892061554121	126.928893416807	673.247194761527	521.433916109346
380	380	345.241348325362	167.565806500519	671.50454045737	520.1216071412
381	381	327.671108640637	118.525721295449	676.089946662968	525.04315323526
382	382	380.402392870491	158.849946495264	677.956558985499	524.328078161158
383	383	319.008666578847	131.429049458203	675.483159929906	518.226412471441
384	384	353.317108331314	147.731864741185	671.34442913434	524.151204008981
385	385	352.550905789613	129.284870727047	672.649868350488	525.206126790159
386	386	333.445440212878	152.221950229458	674.306741947791	524.98401692656
387	387	333.040756038435	116.119145756517	668.602004168575	517.267529845095
388	388	375.882806172935	136.719839809796	667.184472149506	522.286621825836
389	389	358.471363101513	122.45186540066	674.826294901809	523.807506509124
390	390	345.03921026412	134.372384806783	668.580651233303	516.735010246896
391	391	371.663633994787	114.252673417987	671.894114272855	527.008871597269
392	392	333.187618492784	130.808628250064	668.530650789785	519.192151191161
393	393	319.295166392962	130.943656226631	674.931941986163	520.717618692451
394	394	350.251407856186	130.319444067007	675.798314252809	521.420952765283
395	395	330.728626502715	118.774765846605	671.472828602406	522.360397760708
396	396	342.222022436299	128.335260405855	674.293249231795	525.390148789934
397	397	341.189402731282	135.89433850863	671.812306395598	524.649083140562
398	398	348.782123800236	140.931173287922	669.591827715265	519.412482708175
399	399	351.381784927217	126.838269471854	671.024690191359	526.869763416522
400	400	351.826683821369	154.367632043354	672.673977738257	519.873335723718
401	401	345.030092324535	141.639954486429	667.042972985641	524.571615526046
402	402	358.92003572202	147.4974149401	668.766068780213	517.569623761233
403	403	347.038714207134	162.210339213511	669.726923692286	522.690495514573
404	404	334.577690821669	102.295663780975	671.885830420959	520.93429256413
405	405	360.808959511009	147.00250050257	674.756752367894	524.79380669802
406	406	331.315180696414	135.223374745292	675.420875819214	524.555720314369
407	407	321.113351494804	104.593689436551	667.469837624814	523.242931011198
408	408	371.466584922531	132.639821648724	675.018478210432	524.107683358922
409	409	355.247519886643	125.46240241304	673.586164689852	528.233015308484
410	410	349.622336202812	93.9240889693531	675.247397065053	529.205430312694
411	411	350.144170451661	135.156084704502	671.837128424726	522.44151397536
412	412	335.186935732848	137.159218303281	669.434849381492	516.68543989408
413	413	328.896800562982	135.280485034874	676.763401306931	522.333254567027
414	414	361.674596661052	126.473131743463	673.310981314061	522.295155475201
415	415	315.453451835883	154.379225690053	672.046762389651	525.387411686859
416	416	332.779294396742	99.2933349904471	667.563869549902	520.719643888221
417	417	343.360965651991	129.094726988763	669.787942779954	524.263645257173
418	418	351.844592987335	121.364690350964	666.052355980412	522.92460860372
419	419	300.377489939807	130.734599472673	668.063231405762	523.474369389106
420	420	331.570659852255	146.308839971637	671.537561506832	525.102850874049
421	421	340.815451069955	111.202763375679	666.981092061442	526.995500097518
422	422	344.336514028667	124.029716681127	673.289515745866	521.430669567282
423	423	341.910337363545	108.83885675073	674.023592666681	523.711332032248
424	424	324.466620472906	145.343927467945	676.16420629137	522.441442258553
425	425	351.213272490872	157.472629621965	669.694789215705	523.353893637146
426	426	341.62390396088	134.544355304431	672.652842304404	522.478252964613
427	427	357.973513636756	93.780569343701	669.562194837038	529.973110555761
428	428	316.260540898045	110.264722147298	669.552930095637	522.476074972172
429	429	361.186417817954	157.481837425592	671.909898170666	515.382624005224
430	430	347.916704139238	133.298787162865	674.811494885327	518.369759290411
431	431	351.932741640596	160.610196596274	672.650308561873	526.588299036577
432	432	306.507971273275	141.461522459378	669.740401931563	525.934065038482
433	433	353.275219191928	115.137189971325	673.592394998382	516.738092114571
434	434	329.777423430876	155.41810464293	671.480527303558	520.224294333298
435	435	329.572689579563	140.56131345123	676.890258575832	523.743014582007
436	436	347.221061050516	145.282375033198	671.106087727973	518.729644234461
437	437	340.811589982128	128.190662843032	670.793320345636	524.873479725993
438	438	366.642342994398	116.981121132124	675.917994373833	522.193609784521
439	439	353.52755736398	149.566555411715	667.106171998726	524.420849989792
440	440	363.383501604084	111.763027999799	670.411050225932	524.215307875077
441	441	316.123131585723	129.776820143135	673.127070336029	525.163082395408
442	442	341.860953608448	130.117347774689	676.372680231236	522.818709567992
443	443	367.263342400096	140.694258967876	671.35299417743	528.070430552699
444	444	309.850141602585	133.029373464902	676.28800483	520.751594424858
445	445	333.310552649103	159.403850437384	672.630950762042	521.214191805339
446	446	330.373787395337	112.492804589618	673.143002567582	522.359420552279
447	447	355.378416490316	133.295606172448	668.695363659067	520.148137285982
448	448	350.127379909418	137.227881486267	670.151570295188	520.016614338575
449	449	341.097214696595	118.121659475751	674.252906018354	522.461658515059
450	450	347.704750811294	132.873536905017	671.271358735117	519.128154062573
451	451	359.515276687857	121.86201656177	670.319900752493	526.40913783652
452	452	317.953370160932	133.050689313766	670.815068064385	524.158947456991
453	453	345.226663760415	120.420689279679	671.578942386671	517.829409260001
454	454	328.664581812922	147.133394210024	668.22213877672	516.205275618586
455	455	356.636111171816	129.88400806376	674.254150463788	522.380105273317
456	456	327.350241948682	155.181995278772	674.403238839393	521.622811300465
457	457	341.976959671276	119.730510061906	667.231888647587	521.72721736459
458	458	314.713715780669	125.990808882711	675.742024479618	524.027405417816
459	459	334.674042619943	147.652638392841	670.213273183071	517.122556650342
460	460	327.969492401421	122.768473334288	670.361596363247	529.803209734979
461	461	361.529112824788	178.733224169103	674.044331704824	528.021141476137
462	462	329.968713134121	158.921471147765	672.088183923107	522.885874889249
463	463	360.547419229028	116.48786448986	674.571796249211	525.253878873192
464	464	352.269684432992	126.844863208377	669.363260743301	522.45234269599
465	465	372.238475231783	104.375058145436	670.534762937309	523.563820704194
466	466	346.44422421299	138.998499185606	665.070358172818	524.11959393974
467	467	335.043649295859	118.243115536684	673.761830779444	519.783690559506
468	468	349.217250466591	154.854082108247	672.842189780555	522.737293659188
469	469	332.131922846578	114.603481055668	671.453099691443	523.721830469712
470	470	335.943537513616	123.66667549147	671.135871236636	528.402060437298
471	471	319.680834229163	141.849858310939	668.959526185123	523.040799179009
472	472	339.592740090903	86.5170030191671	668.303170313038	527.273275324659
473	473	381.412469631775	129.285405647359	675.858493656391	525.707535133901
474	474	347.979091861072	130.896197892252	666.725824249821	523.428882745366
475	475	355.124667272576	118.705522599938	670.948740492014	525.014014906897
476	476	363.854110934011	128.574010629152	674.825366415167	525.258300369255
477	477	345.219674757191	139.5864529339	673.881401902268	525.200539564674
478	478	361.838792302712	136.477832232488	674.893333480988	517.585726165181
479	479	352.923333027921	132.838296808633	667.538119830195	522.524505021476
480	480	361.505932585486	142.195625645544	673.13923959012	527.835923370677
481	481	331.105488043619	126.547485426299	675.651881074004	525.323387129009
482	482	337.799859872633	138.39826195986	672.515956170442	523.673777748975
483	483	318.651105651028	134.938712728681	671.200508138314	517.975901931659
484	484	334.178839811737	118.368580602286	667.564067663183	524.945908998857
485	485	349.967000047222	109.613007830408	670.928413930233	525.143430898557
486	486	338.250756467215	133.578510742068	670.712682140809	525.263759305098
487	487	334.556460303241	121.987541817625	674.417184928414	522.591584482569
488	488	345.851262505767	156.4615874902	675.336328119024	526.224981799128
489	489	335.147245322003	143.009578030137	671.527319127321	520.067994801616
490	490	343.007115462372	127.554265442868	671.987831950364	521.054776258846
491	491	351.238355779524	121.476578794397	672.495072762396	525.189210219002
492	492	381.528342480047	133.076519520971	671.653504141868	523.685861665274
493	493	351.043041201715	133.810079184559	670.728656427541	521.130317781241
494	494	329.633927354401	106.407801388005	669.389018742163	523.223484490322
495	495	346.668033033395	119.043669213567	676.1850763017	524.470769237495
496	496	342.96439152074	146.769984338537	670.941029966496	523.971263613454
497	497	355.126466691805	124.731708319159	670.69054592601	521.69245824201
498	498	343.735687727025	174.306800705996	672.907600768666	518.47543229462
499	499	359.429596615877	132.694046249106	668.810081058122	525.134928975888
500	500	308.232735644599	114.809049885281	668.251568184327	519.383740164972
501	501	351.937932469249	148.727842445674	671.691042453137	526.687722303266
502	502	357.70511900193	109.092328813743	671.536273889785	525.988211958515
503	503	375.293696574344	122.978176245255	674.583509760422	526.664535020482
504	504	341.745492554795	109.070648781699	677.610478095803	523.486486933845
505	505	317.107600162102	128.417059342225	668.998411302793	523.699965678223
506	506	327.223432591309	134.395080338826	670.821912336834	529.621423330799
507	507	323.396642110403	147.07417223583	673.297185582102	524.59588848453
508	508	352.429822554702	124.666766834872	670.854063650594	518.93285284423
509	509	344.992956918496	141.587080580068	672.045703186029	527.379539465528
510	510	326.794267030945	133.121544414762	668.026063775811	525.901756238759
511	511	354.770638342976	122.981486131835	674.740832717768	528.649638702374
512	512	363.364344426945	106.501188617202	673.566285412078	525.544623894408
513	513	374.975576068143	142.709870878413	673.967641240207	526.582757702189
514	514	344.723256208306	137.597581761879	668.458005062279	523.054051300332
515	515	326.941660790261	153.551191748216	668.862037069744	527.425530863692
516	516	311.171531650336	138.434042252622	674.441240851958	525.295225477039
517	517	349.914810256129	133.087141993699	672.633929311754	523.571650296573
518	518	325.15383814355	132.200696220894	672.577956886606	525.282245844923
519	519	369.58764201835	115.054950380094	670.885236133319	526.025522925568
520	520	289.719991503873	138.907043722736	673.769697641961	519.287017702987
521	521	361.662938860534	132.519292894017	671.975697744276	523.86506585712
522	522	376.955885341281	141.016229773328	673.546356668185	518.588277068788
523	523	325.232636683764	156.100058060679	672.176875912021	520.423366654147
524	524	364.187603110294	131.506234437556	667.793322858204	519.25278260943
525	525	346.142522232414	157.296807175942	671.145881439426	521.379913883203
526	526	354.327798109523	136.296309709269	669.806569634971	525.320289783705
527	527	353.360296939569	131.078544196652	674.578267819493	518.864280739952
528	528	336.499026711675	129.911220941463	671.663523245209	526.294253839868
529	529	318.353148688443	123.716171655445	675.576113348925	525.661638048672
530	530	352.872464742468	122.589397891612	671.769916622755	529.104979010752
531	531	324.990765261282	104.940881196663	669.956055569435	527.289258912857
532	532	347.129601124835	121.594018209116	672.723159244353	521.272502859364
533	533	337.303820014371	135.25385365518	677.459633733686	525.169439072958
534	534	365.603587954798	123.218824039182	673.631280480046	514.232258462922
535	535	358.774063697684	121.339166242706	673.892625492589	526.907793132542
536	536	318.902383322141	91.9557051301012	673.334221601539	522.938296944514
537	537	336.880644591868	147.653956392475	670.243873615525	522.233095170212
538	538	340.279007648222	117.509882886104	675.784864892062	517.234027530146
539	539	368.048277847541	131.484549078319	668.576188387067	523.798249467942
540	540	323.519949645677	162.541505943076	675.440563913733	526.419570247681
541	541	343.720497721998	133.397865762148	673.673454740672	520.788003094928
542	542	344.045353963555	124.670330582844	668.148043483806	524.758492955186
543	543	348.299055769651	127.680369692418	665.940632932248	527.89839074646
544	544	365.307353770726	121.758175860458	676.335978078617	520.630612726412
545	545	347.744642162941	135.307998546908	673.814774345013	524.548481376242
546	546	332.999516137357	109.350253864907	670.778564241443	527.208105897142
547	547	319.887729080286	141.077648767447	670.007239908106	522.713315076435
548	548	337.190786952385	111.612836166347	669.275190749044	528.122686317487
549	549	354.565907344584	109.275940341205	672.001210287232	526.19607512802
550	550	333.127853115357	137.055988877472	672.906230944251	519.433186666891
551	551	344.60141809657	116.963286800232	677.559286891783	521.861065494158
552	552	342.498933006858	139.517424694328	674.27307979943	525.735034500039
553	553	344.250352425982	117.579340459731	668.664873944159	527.912370543142
554	554	356.267136631488	136.65798583159	671.306449820363	519.307111188109
555	555	323.022176365259	111.594897849325	677.638598433722	525.173639406823
556	556	346.986329912522	107.404798775062	671.968889430847	522.408715769485
557	557	328.575763812244	136.657753767903	673.19042417923	523.415385117584
558	558	362.215091906203	140.867489575403	670.157343723858	527.734633993089
559	559	326.51182198734	162.412701162691	670.458063256588	526.426473724011
560	560	350.50851580752	161.110435566288	672.234692017086	525.237225164625
561	561	348.936503155692	132.455324824075	674.026902761475	521.492670505738
562	562	347.79095782565	132.906028979602	673.238443091705	521.846627967273
563	563	352.483831181888	117.640336735377	671.087426257146	525.254690579313
564	564	321.668683003275	140.861253143478	676.487596319885	519.461965680038
565	565	359.049491466978	128.056022705817	671.078716309959	523.617872453521
566	566	348.07660439543	91.4399334527182	667.649555619596	520.552467465896
567	567	370.186923907483	104.412601250441	675.142173159324	526.066560909144
568	568	342.223429984834	129.852774413394	674.473072869108	517.244100562732
569	569	368.813243172812	140.880539471726	673.324453360484	519.048666631208
570	570	347.291643009357	149.771587314284	673.30266860839	523.240327008711
571	571	382.048003233382	142.355521996951	669.228801187881	523.859824157734
572	572	340.226299649602	130.574269986295	667.937680908564	519.643947686712
573	573	327.032897542173	135.690300746801	673.944458756857	523.861770907624
574	574	352.469325489674	156.5954687449	676.3329420799	517.216628991874
575	575	339.495786076255	149.87420042145	669.533940694654	527.063871594025
576	576	332.828117990765	127.491199957269	668.115906127486	522.04761399601
577	577	349.8718815453	128.490892372639	673.985419704108	527.509755271395
578	578	347.734402517409	154.450285425209	670.947462053525	523.545881330179
579	579	332.045976571203	119.716394494749	669.880867104965	528.184007205723
580	580	370.154787784804	121.760930597796	676.037980696977	520.268061267051
581	581	340.340601851789	108.733037648127	672.623412086563	524.424876527972
582	582	346.506332680191	102.353726641572	673.800517558529	521.268353587683
583	583	349.783268226772	127.064964744118	673.582891754979	524.509106034557
584	584	332.197781541581	99.145454629137	670.126684740893	524.170270205686
585	585	336.369771102204	131.033617717622	672.461979847554	521.671259677265
586	586	314.658630160468	129.094153060283	672.466277090338	527.046697187008
587	587	358.104977232643	119.552507453794	674.565070448393	517.820381588133
588	588	356.462522021724	135.618170635175	666.420941432438	517.247538971832
589	589	322.237750115037	89.0199686656494	669.674383865753	529.546772336093
590	590	340.396957154767	122.262167599441	676.761995375252	521.244075369316
591	591	348.503169022334	137.023217928453	674.743457272176	522.356262544618
592	592	322.906777010767	117.791495255214	670.24133812533	522.285465178187
593	593	348.923747280167	143.329250365226	672.944179659425	524.570542276267
594	594	349.280521852298	135.46382735497	671.559585096305	523.667939275162
595	595	340.330116066941	112.932257165154	671.237591420691	524.983133260265
596	596	321.605838598002	127.458991380019	671.083386562084	523.811400547691
597	597	344.203092272971	147.576110695128	671.56028166401	522.895529760423
598	598	355.221204761822	110.326323197211	672.022419633021	522.019206429247
599	599	317.994890556265	117.54426616502	673.63668747071	520.544603122693
600	600	341.710432528088	122.988399562004	673.661918008978	525.138186474212
601	601	366.422414721095	96.1380096954347	669.799145207856	519.603326690975
602	602	341.774519681304	158.947255631318	671.422416763726	523.903515254253
603	603	357.224265883094	109.094720127921	669.868408260101	522.678772329722
604	604	347.454544184143	126.428407315629	668.853995347176	526.302202894027
605	605	352.951247913558	147.367949892842	672.671577541995	524.763308332598
606	606	336.559297058366	130.123487725159	670.548633390239	518.147111471378
607	607	365.127122943013	128.309519871921	673.956162048506	526.999963107039
608	608	344.639423863144	126.385609731208	674.720035600028	518.501388314974
609	609	329.586352714292	168.060766425568	671.379131212058	524.259923768851
610	610	357.10343447049	103.303103428949	670.53399440683	522.95465770473
611	611	342.796966276549	127.850041795028	674.624570742521	519.248086804057
612	612	345.157530471257	135.694027098427	671.838694932327	525.51431787698
613	613	337.541639756443	137.099501147838	671.893699394659	526.729199121363
614	614	385.356220312025	139.013825039837	675.083675711245	522.196125657455
615	615	333.464598899958	123.099868266802	672.935278548414	520.071490707318
616	616	332.011272741292	162.696496132116	669.86106014105	522.666521888237
617	617	355.811347382976	149.180461450585	669.912437177462	525.840764782001
618	618	334.091956967862	104.091355156975	668.197080641415	518.318421015467
619	619	334.640488697612	122.056708918476	672.603258644839	522.298969801014
620	620	320.996355187502	136.871071610876	669.547510041236	520.010542580459
621	621	320.046437340446	119.389345289685	667.514312698434	523.669751370391
622	622	344.356150299847	136.214534380433	671.236155556108	525.188979771713
623	623	341.739801823076	163.945780528126	671.341917163665	523.837831200565
624	624	346.490655808363	144.859909843275	676.57175173476	521.201299747685
625	625	343.790946102693	110.434940931168	672.018696459539	526.260045830701
626	626	371.1048172712	126.290521820854	671.43026765867	521.617750511189
627	627	337.734190979451	120.296088802334	673.061270741395	523.26672319964
628	628	339.515316856619	133.330392751791	677.323108996413	527.217005699901
629	629	350.414616350205	122.134485283994	674.06806691456	524.879565566072
630	630	364.644981060817	133.856370021506	673.144121693908	526.333296476703
631	631	368.552841364196	122.668978436197	667.836801500411	524.809616620507
632	632	333.469441373913	119.173252606054	672.866677549245	521.854913453369
633	633	350.285832128922	130.280819843813	670.631821033525	525.697348261663
634	634	346.703543317583	134.534858535075	676.746102561713	522.667548400188
635	635	340.983758435273	148.016415351867	670.72159858668	523.407274583342
636	636	355.887734744371	132.136868104092	674.957995495808	523.3479830423
637	637	313.440789318694	160.094770199699	670.36234044254	528.062583385869
638	638	345.575711441815	115.468452100982	674.720392496821	519.562740374503
639	639	339.710314126391	125.915895024243	672.325269843461	520.008754734805
640	640	344.122128042084	123.901781885742	669.126242318133	515.442720663529
641	641	343.001361622514	135.934621942302	668.56693332074	526.023636135743
642	642	336.369816323677	137.537989193123	672.901485520996	526.982259410726
643	643	333.129122638677	127.995179459945	673.895187763303	523.978858287166
644	644	351.183146252794	115.795592284535	668.221162475536	519.430361974058
645	645	363.170459264664	140.805560992732	670.525236557867	522.70441223031
646	646	336.586570488674	145.082982578681	672.351226112273	522.859720736321
647	647	327.741207277228	105.586955676468	675.026026746689	523.405534731215
648	648	315.179958153799	177.96587516939	674.503787308226	522.257879362751
649	649	326.525036032986	116.643838124446	676.06394265168	520.645496619593
650	650	311.597929638335	128.956882471772	667.073736946041	523.901062373075
651	651	313.812229277157	140.081963550976	675.368842891002	523.018740616834
652	652	346.747295969147	139.679788727928	676.435964846851	517.0271736349
653	653	382.093348221039	144.216122953036	666.59651164065	518.46873976672
654	654	338.217269696736	113.435516558039	670.334716244546	518.34317325273
655	655	330.287173778819	163.590827633564	672.871001198424	521.293992082835
656	656	310.723437478231	151.195575484028	667.115383866155	517.905873062305
657	657	329.734252884398	145.657181801521	676.40145777922	525.164528699203
658	658	351.142616761344	127.317588938757	671.216162503835	522.384399919988
659	659	328.449670086105	118.617936787199	672.065944758737	521.659647238173
660	660	345.009820757513	114.473925870556	670.704571500343	524.513088635837
661	661	332.107680768829	133.615787609583	667.922176763174	525.607214323314
662	662	343.81985583328	96.7501635307976	675.116273196195	527.196968880532
663	663	353.597887184591	151.344624088025	668.399855720939	520.196479516774
664	664	366.276968317766	124.575649792124	673.025164841088	523.309915099418
665	665	364.521892845232	110.745908168231	666.963512805689	521.529829585099
666	666	329.686343551644	162.302607818958	667.866601414583	525.268654357125
667	667	341.163069724881	141.734746065008	671.364997470762	526.187405045355
668	668	356.80172801035	104.874373050625	674.037170204201	522.650790598288
669	669	335.945630167864	90.5745652628848	674.845374351463	518.688827373906
670	670	323.41261920204	145.897508869706	679.180296050894	519.11074981337
671	671	351.245391144996	141.386638331213	674.071912961558	519.320789936344
672	672	352.813694049302	137.745850255993	663.82139257837	527.510429276618
673	673	345.212542045867	148.8702301467	668.977701053425	523.054437554975
674	674	385.32463951104	130.002160433693	672.178797018963	522.709624261067
675	675	336.431505912548	145.900917427538	671.166635806922	521.970427338366
676	676	352.59254501493	137.07648699382	670.178240422006	525.055517953783
677	677	357.619687151611	166.95022288449	677.389877828056	526.5506707518
678	678	357.658694150044	173.997732183272	670.105589696769	522.621469452509
679	679	309.812340121744	126.210877287157	671.61069827935	522.124908461424
680	680	360.405127457062	96.7705456096922	675.666238117876	521.892315747028
681	681	359.651512586832	135.158033195823	673.637036910927	521.041956216646
682	682	356.020093609579	113.867258844242	674.752632801623	527.737977435192
683	683	338.044198073943	132.879259636857	669.118157953826	529.080091508006
684	684	339.266735300829	129.453763108427	672.164804197813	524.278612228617
685	685	368.691631829339	130.149827517089	672.667199129013	521.145739262655
686	686	328.524464944409	166.963035727252	669.593546858974	526.934207992688
687	687	341.015011950984	103.293353000685	680.346627393281	520.099735860912
688	688	343.252811877875	122.892029136535	673.208416278747	520.313053886979
689	689	340.200345281081	131.725229610331	675.655105026416	522.071124143407
690	690	331.857084182893	117.683336493206	672.752678890771	522.956590731032
691	691	355.136941932827	123.333177403102	671.667537468664	523.511567282898
692	692	383.364587647699	104.982543144159	666.731730929328	521.079413742674
693	693	357.061447804939	123.486347864945	670.687954758933	527.617200382918
694	694	359.602979606764	136.709364122693	665.664640488358	526.322124774768
695	695	355.405793654522	145.253573004334	671.915525223381	522.595402140679
696	696	313.715687869052	138.57425846332	674.693443538315	522.49072428092
697	697	340.570627197524	109.315168445154	670.723286083657	528.431552153621
698	698	297.732926538467	146.860639445714	671.903475850566	518.85661215722
699	699	343.426832389023	125.879386477121	671.677149419148	526.182015578923
700	700	338.073433394256	139.19086590538	671.231890289625	519.727549510815
701	701	332.139556593627	125.846251994627	670.803511666313	519.504628395049
702	702	341.404281684413	127.949703536738	674.528793935127	532.60317088081
703	703	356.149934749692	111.632960612188	672.951285986663	518.564165825203
704	704	366.783853464593	112.419010212066	678.114989322528	525.636176329379
705	705	343.117036984543	122.552428272294	667.178916781933	529.737258609592
706	706	355.743785421587	131.401877826267	669.781840119153	520.383612823797
707	707	335.612324394547	121.275569675554	673.201601599334	525.152273815643
708	708	354.76060693415	118.076859301894	671.80422141452	518.785342110985
709	709	339.502750338495	107.707600483233	672.942121994365	522.678229931341
710	710	346.608672863078	148.408306017328	672.952938514218	524.619201752064
711	711	346.929676194917	119.541358667363	676.930248459496	520.539822099838
712	712	382.14093321767	106.332005794351	671.396939284529	517.2459122033
713	713	353.375829286897	143.774432931703	668.209663882719	528.463798893681
714	714	362.320512210588	111.482519234507	671.519068386407	519.469015715987
715	715	360.303876172758	142.383907147034	676.329464548244	526.144741523702
716	716	377.534200442446	150.195533789095	672.47832127855	526.228724016286
717	717	352.711740068374	104.512019879166	677.713720519003	525.694337455213
718	718	327.672732228297	113.527546627328	674.870484030824	523.704238646598
719	719	352.438099651987	124.19522229085	677.266520297487	523.367599143613
720	720	331.614106497621	124.05376443326	671.223011454224	524.439455783961
721	721	352.439430872612	144.757517517444	672.900063189558	525.55719564348
722	722	343.877538916305	115.364720030453	671.534814746526	516.018243292035
723	723	383.13728195037	135.536244865343	669.941868337969	521.748132886104
724	724	324.994741085668	126.203782777657	673.336315354176	524.847495143217
725	725	330.856698638409	146.297589699356	669.463686265253	518.239073463836
726	726	357.347556855022	94.3658249317731	668.855221748603	528.561789731765
727	727	357.890337183886	147.966317494313	677.075950864552	519.246788195462
728	728	307.669549587856	138.976269269584	667.24738247941	521.940003372033
729	729	303.523943515833	93.5827361550238	674.311811391146	523.655156997447
730	730	356.029720643617	134.505526519066	675.237464023624	521.755375294082
731	731	315.147546836855	149.175719577448	677.084671377616	520.925868349492
732	732	337.044464224076	124.137190877749	673.680955475507	525.24927917645
733	733	363.812148036051	116.472527736831	669.810324468714	518.960559935293
734	734	381.712686643889	134.840745945366	673.620666930087	523.130882052471
735	735	328.038853168488	165.548529143817	671.669056155434	526.508997409876
736	736	347.151840870673	128.484477323615	670.89286341163	523.04166028232
737	737	330.533981907281	132.038874431528	676.632541364729	526.20740941504
738	738	341.429191295322	143.383250308559	672.129140255718	522.78589836621
739	739	360.688150518178	126.048794437054	672.816568885982	528.133576711723
740	740	328.07915974281	118.567739439064	670.892769436338	525.708937619266
741	741	343.31079038061	139.941914868132	674.734062336692	526.271603832016
742	742	326.174777621642	130.836780371274	665.771483388459	528.045251290549
743	743	344.027164939301	141.957718228338	674.276727576033	522.77834045413
744	744	324.899746221438	152.054374341979	669.850804015517	521.010297165683
745	745	349.336811893891	127.857333282516	670.237314104343	526.654501359989
746	746	350.409438139694	104.982256745358	673.773936813037	525.990724587688
747	747	376.551878013098	117.483061311238	674.411941996658	522.175073495276
748	748	335.136612537055	127.592904166437	670.242964773591	527.60985655943
749	749	337.66065506444	153.12160585565	678.476475622169	522.664543328006
750	750	344.299070666506	123.650928119315	671.362792210341	518.030687158798
751	751	322.800559807764	123.699815171481	669.920932885378	532.243156430342
752	752	324.239948234925	121.247757925593	676.388894062245	521.800866568214
753	753	348.352215698683	120.358421349759	672.133098073782	522.634696710092
754	754	321.559290144016	153.797430749541	672.742184159985	525.541723852812
755	755	347.773233716381	111.374693782745	673.916250049188	520.742736950608
756	756	351.124777292983	137.032404572615	670.960374698126	522.70107078368
757	757	320.004657697458	144.791663699992	672.517192444622	521.031878350097
758	758	351.717806427402	134.031558521428	670.07813781725	522.332524826076
759	759	327.661964144863	141.078910872672	674.163299624123	522.372696442519
760	760	367.804465768496	123.608922452106	671.741542709658	522.934522280383
761	761	345.135380096305	124.593277735156	671.977384705378	520.723576115163
762	762	345.879711321828	132.986741971541	669.850920093485	516.027607272183
763	763	336.419672109751	111.574360163778	678.364795983953	524.85643243211
764	764	364.053348266278	130.1144369648	672.975812503619	522.71717607009
765	765	353.879620645152	153.010198192209	678.206335995007	522.346190408377
766	766	349.849579759669	160.584058299583	671.051484536019	522.895905163838
767	767	348.83556172878	139.262983175913	671.673390796171	522.842038995554
768	768	345.857132583003	116.92839500974	675.787511781677	526.285879653816
769	769	368.206231830015	113.772595749733	670.751354236208	522.540041295291
770	770	335.787870697429	171.804256487928	670.97364689957	523.647813955477
771	771	336.50908142426	139.950963180647	664.835297074133	523.006165327571
772	772	351.251479626798	119.727775718008	672.164424395465	523.991832782618
773	773	305.403512771377	143.407115451162	672.421943829737	518.275606314637
774	774	345.529358146795	115.143251036879	673.922245420202	526.27273366643
775	775	334.06063380223	123.560568871729	671.708782386962	527.711518480496
776	776	349.611336628761	133.175512731146	675.675292212175	517.631601804061
777	777	357.121516403254	147.808964966018	671.012426285149	523.430093826162
778	778	353.461862011639	131.267623189299	668.178547615167	521.577817739688
779	779	340.585586494817	106.618972222272	672.094116760894	523.215138013074
780	780	318.923787148652	132.195976900315	665.976799907949	524.67346153984
781	781	328.003035503262	114.180756014323	673.040243193866	522.484792957981
782	782	340.601037249088	123.859801800155	674.089106999651	521.825519797869
783	783	335.800924033926	111.653064012361	670.252505168297	527.445502500008
784	784	356.324252581856	143.128503239878	670.612902327411	522.04587934192
785	785	359.397031070007	144.892708628256	671.844174939377	522.226314304582
786	786	370.261687468196	129.524280464152	670.184769110712	518.200653688717
787	787	352.465474998743	129.874246368952	674.655973930139	520.620519230259
788	788	339.852672716071	136.024249687996	677.748547448459	517.511563656047
789	789	352.638570820816	120.38104440102	673.555163388717	523.701041871054
790	790	351.137833946698	149.87709351302	667.989568793379	521.903319384001
791	791	356.018524015608	135.072693407535	670.215443484352	517.6222898896
792	792	339.103958865359	106.013301329275	673.824917808137	522.873585033596
793	793	329.167421807425	123.553783114357	673.455927076076	526.695269036616
794	794	358.148741550946	134.592681647703	671.779219766485	522.49002276236
795	795	342.260732181821	120.567438342534	672.534553324445	522.63035474838
796	796	351.823958487472	139.244240971491	667.181341546857	525.669461957151
797	797	355.445805703135	144.272578314423	671.544622950392	521.337218172062
798	798	311.128442920256	110.544546190504	680.056349474791	525.3848816515
799	799	350.270598780919	132.009844560591	678.350846508359	527.072007325904
800	800	363.269772366971	143.872626657296	670.57356731659	526.543501745998
801	801	354.589847042853	115.230540692158	672.623965624369	522.363104995503
802	802	355.220772135831	141.683913545779	668.87233445768	524.881470757574
803	803	349.707423728095	122.567703732668	669.224691971945	525.529567546627
804	804	341.202801237292	154.067960252415	671.796610903037	522.821098628092
805	805	322.828641796697	107.31557478665	668.395294961626	522.994102307512
806	806	341.738447835376	142.759683077317	670.92263090444	521.796504609236
807	807	390.168512473816	131.608236548425	667.120535861701	525.300893793916
808	808	356.0063124873	135.569608890793	673.236226248107	524.470992244879
809	809	389.069901844404	118.164190828466	680.25179078154	522.084143539766
810	810	354.656328707426	132.907569620751	676.399898909999	522.685975172994
811	811	342.58548167852	149.003798034448	665.40160269564	526.98466660194
812	812	341.438546376332	135.501424347856	675.258097792679	518.962285794403
813	813	363.139996806048	136.598193781193	672.025646535597	517.49891196439
814	814	362.444735317561	126.477255572251	673.360549505904	520.152248691061
815	815	332.005408646346	102.334818672029	680.879342361749	522.897122117462
816	816	329.34462679047	145.257462236272	672.406496399414	523.638308355251
817	817	360.569030893964	115.76855636283	674.99016012064	524.734498012736
818	818	359.142957393987	115.282442766499	669.450408195021	522.217555528244
819	819	323.072221925587	139.0423353131	674.244542373635	527.26215535547
820	820	338.235746950697	119.043775460336	678.501043188468	526.581365492224
821	821	346.166456262547	138.807689649934	671.286425813636	525.757654878892
822	822	356.529662373851	94.9028599154013	670.484177622434	523.117216308734
823	823	347.572615604162	121.929625226162	671.367380492643	516.124169485802
824	824	345.734631371792	131.400882589372	676.907809845629	524.27010122149
825	825	321.845908357904	109.925451010087	669.340902248715	523.922549582292
826	826	391.587111302047	153.686942177833	670.549775760058	515.368445954064
827	827	343.619759431334	147.252797895843	673.015829025048	523.764448388662
828	828	329.100094562624	88.4743182433924	670.098398323876	523.341426460357
829	829	346.318773111409	143.905996882273	671.467848454708	520.528330692837
830	830	324.844962394043	171.911679996778	668.236912747322	522.711667320497
831	831	369.851129892381	143.351091411494	675.615390086483	523.52090289353
832	832	338.163509101227	134.546691198228	669.558495217871	522.805475253484
833	833	364.385679934217	105.344500037644	676.252071455911	523.09974484816
834	834	326.910269074	98.0941029446244	677.076276429879	519.443188060245
835	835	345.690474066193	135.298078999435	673.379636175954	518.046598491912
836	836	341.214820758885	119.391521673741	672.558934282279	522.057011608386
837	837	330.641380350796	102.001869297365	672.086507035494	518.252618723402
838	838	362.056591022064	149.73052724497	673.108644713488	520.011101350653
839	839	306.281454223039	115.932662304216	672.691255467088	521.652803875496
840	840	350.907289813416	148.69531548922	668.500337939601	528.516235682254
841	841	307.244281557936	119.360531410909	670.893644538268	518.884199189976
842	842	351.775476753162	106.563050497342	671.896598501865	529.134912320549
843	843	332.815304803894	137.803528751601	672.798959879147	517.239623063139
844	844	334.970089229986	117.499990066084	670.803634118511	522.134678144508
845	845	333.883094655791	134.505154922423	669.725326747894	523.279404275926
846	846	350.637005543977	144.700945187469	673.745055586518	524.628050758174
847	847	333.758682067368	162.695768984353	676.034941822248	518.093611625073
848	848	348.522864735691	128.265310293098	667.806647615385	519.976421583184
849	849	350.560483364721	158.593953235534	672.974198696506	523.720372015684
850	850	342.975083768189	137.362796019351	672.728465703502	522.356523372497
851	851	343.939535822953	122.526711416749	677.560401196259	524.246142242341
852	852	382.958801667512	156.190823649949	667.938614917713	524.508743779552
853	853	391.889137808858	130.815412392652	673.454283088855	521.096935967179
854	854	340.623947158193	116.193635648209	673.991693667754	524.476006218123
855	855	355.034086356282	99.6919282582961	677.199863977257	515.735679106358
856	856	371.664473919737	124.035389321858	675.794213619142	523.517383077229
857	857	318.271716340129	119.083716115055	671.304709551394	521.248126950242
858	858	340.538667788834	113.369706443065	668.959611874371	522.996295263997
859	859	343.560217990991	157.804942483434	667.539548276462	522.540583890754
860	860	347.928056428809	120.315420254475	667.581153953529	525.436765013004
861	861	318.647758590764	123.915923282291	671.834448928738	522.168755026873
862	862	334.476783205234	136.790179393047	671.343122267292	522.370993073448
863	863	316.955511168699	140.691121503803	674.996885590776	526.353878120929
864	864	339.488571999855	114.930458776804	675.08984670391	522.149054689174
865	865	346.867078956297	162.252261667065	673.14923131259	520.212880368053
866	866	334.914346209361	139.52200580217	669.792643263682	520.115147808155
867	867	349.359296070056	150.469550013486	670.867637469201	520.795521044907
868	868	352.831949638775	142.67860758347	667.129546586696	526.161640935453
869	869	334.312610997839	135.834579810611	674.389523136819	520.311728939725
870	870	336.339840979822	145.861898463859	668.596759559253	521.540915823991
871	871	379.310610375733	142.247019381135	669.57199394944	517.533759723362
872	872	367.072045129444	112.966319444702	665.299576140098	524.190011001288
873	873	325.706262401597	123.743869081511	672.974286596874	526.339548852409
874	874	371.917902579368	130.506465531737	672.719893978857	527.73439996585
875	875	355.096077253897	149.201448583989	675.94789078912	526.225130994463
876	876	342.72694272335	144.389028275126	669.886588766767	523.042180752766
877	877	352.397354796974	148.558928658545	671.807229261377	527.431447790262
878	878	367.892030271097	123.799760003185	674.467060540214	523.491132953158
879	879	342.546071723394	127.919013318946	672.58659620018	524.062712357693
880	880	313.565930752028	126.967166222108	674.727854370668	523.089469600387
881	881	336.489488053642	148.197371180162	669.96359459562	520.220631804191
882	882	327.253997412187	127.124985599777	677.525379270562	519.534149018733
883	883	371.009049981937	126.093672007799	669.396087124518	526.663923654228
884	884	355.655701022398	121.632771384635	672.653454263431	518.956168055403
885	885	342.694992709248	140.695846792804	670.524008919221	521.878771853811
886	886	340.087248925641	122.111774047842	669.045003510994	523.650783351541
887	887	343.762251518961	148.282987204506	672.476386395557	525.345096702517
888	888	350.962993463514	111.422483748071	673.061923668645	522.959217461476
889	889	351.58806459173	116.442474307406	673.897443008065	523.775526467841
890	890	350.627423272863	135.961937474392	669.924141660314	520.879347585774
891	891	360.748086777873	123.38114635702	667.60321888726	521.033500530349
892	892	354.930883860014	146.479887780561	666.044996161318	523.818026041818
893	893	365.435949675333	154.2314512685	675.027518630039	522.757611039714
894	894	352.730577118583	126.706701095088	670.593873626509	524.252557435143
895	895	314.164783544952	96.9414666507631	675.655933791676	517.149634211412
896	896	349.74830928564	102.001427518222	672.500641532594	523.736148098546
897	897	330.849797105188	115.464905190071	673.97983863283	522.606530834642
898	898	355.825015879106	133.790353274339	669.880406735542	519.66560836879
899	899	341.183434120763	156.771011963153	675.423908433979	527.040186126697
900	900	361.44453521325	132.072141408477	670.888734975479	522.378435687373
901	901	336.727638703024	155.464171740566	676.684238790056	520.597390293545
902	902	345.341125046114	102.405770499564	680.794525724267	524.506210207879
903	903	338.897516476558	127.527757410332	677.924791447279	521.798002511675
904	904	363.500942659522	120.903179010837	669.495257356813	517.098690951171
905	905	350.518008670591	148.515038973846	675.639104269624	518.955049950817
906	906	325.062976365028	170.894988299505	669.892379708209	520.860928495842
907	907	367.370384401243	137.430010618673	668.243384133077	522.911218395672
908	908	347.077569098799	144.932507173804	671.714553788335	522.277712190778
909	909	337.948539447466	154.471391067496	670.617179308038	525.770001330352
910	910	339.911729996979	118.343746851223	669.050965888802	526.735262305828
911	911	333.816868420122	108.402298571576	674.219694233253	522.886945064016
912	912	382.074917163207	128.535935953952	668.379669732109	524.538372359782
913	913	344.97531820007	119.951590922528	671.016694646148	521.689650364434
914	914	357.210745879839	117.967593872523	673.070824210468	526.445528311087
915	915	355.678812581759	137.079930238351	673.839903295198	522.907206469359
916	916	343.592458318586	158.953364562246	667.170699495171	526.248422965112
917	917	339.865381289466	131.057455826969	674.314674700227	521.422385380569
918	918	339.656267354417	127.537364047502	673.488851371119	521.697464021659
919	919	334.586053848395	128.478896864524	670.688907582095	520.670906005503
920	920	391.699757358634	124.525136887151	672.227098352411	523.967453364281
921	921	358.414330512659	126.2906814706	669.062259205668	522.27013481114
922	922	346.879861337634	137.146097868043	678.978817820284	524.493028335675
923	923	336.782413451087	130.272803701446	668.122395879315	520.442078129517
924	924	353.83258889134	137.704148379381	674.031297782911	528.986538557536
925	925	345.62299227018	138.742365064786	667.241646558756	521.143662700803
926	926	348.473832666078	128.78256264435	675.18620784668	524.749059610377
927	927	312.413506948865	124.836962562878	675.195451497052	524.902865109985
928	928	319.410598134771	144.383438198343	667.887437788758	521.300771059342
929	929	359.392416843003	154.804082458862	672.76543739413	525.421744651177
930	930	345.155014803201	134.594221033269	673.458644225805	523.884843086492
931	931	350.638114165776	154.253230525067	668.632725757263	526.112441787372
932	932	368.29611144284	115.059253628754	670.983146266002	523.174688457748
933	933	354.780271010735	144.50528437625	672.459684974575	518.94491955857
934	934	354.56804781327	96.3128850253224	670.965506235784	524.144912990216
935	935	343.913012436304	132.220570101985	672.565094526182	523.015380400432
936	936	350.878592265766	144.229326771441	670.17033613404	522.074749338485
937	937	363.497722119072	178.778922949355	674.047000118729	520.397955659139
938	938	366.871964423086	117.127551640103	667.23158651238	519.907552197384
939	939	347.68824147515	116.991421816517	669.125710153426	527.226845622551
940	940	342.280439738875	91.6215189416754	671.913896964197	522.621350100914
941	941	321.546297358877	146.807846694065	672.638928351602	526.145420819282
942	942	374.793474460467	143.840986711375	675.592561623603	521.172051720333
943	943	348.331267542973	141.105310212618	668.064298204943	523.247988333082
944	944	346.988482671934	167.629787818526	670.872106215426	519.479769391666
945	945	367.735741459192	150.298824846406	669.620054281026	521.964689750171
946	946	340.03519823406	143.641176127268	671.5820698478	524.025422577836
947	947	338.445121564432	145.752418141679	674.928357018305	519.275809664737
948	948	351.895018013719	169.187852358129	677.752430124096	525.705141507943
949	949	328.711686978401	162.10582114337	669.531083264477	522.071527900685
950	950	353.545813588274	131.248767555999	671.911398654004	519.905942178855
951	951	316.055074949466	142.889157738656	670.886213808429	516.820436505258
952	952	366.504862443296	146.597347525191	671.974054828415	527.071363599346
953	953	344.607516796952	156.027018507452	674.105293595863	520.652430988696
954	954	358.57311980003	136.085951887824	667.998829195018	519.762786414661
955	955	353.396601158756	129.361318185465	676.561073204437	523.255447980307
956	956	368.60074101179	121.766102237803	671.593186962422	519.693985849673
957	957	355.201417077087	144.977173549186	676.433849289373	523.556652853551
958	958	355.206246741369	110.349088550469	670.687470105434	527.598287634515
959	959	320.178003036413	137.270966360028	676.398350323662	520.556920453003
960	960	342.806777365986	112.847191397009	674.310838407451	522.620473005352
961	961	348.613719457809	107.218797283824	665.661341720208	521.111811014076
962	962	329.052856443302	109.989953493732	666.616491508425	524.451763775449
963	963	345.847302808895	134.539885528705	670.54114059009	523.054090966435
964	964	380.319255646806	126.292205702944	671.258069990285	524.265399089526
965	965	356.473300650908	116.945561562371	672.888747661931	519.57713233505
966	966	345.32288163812	99.9923576500461	667.199094990849	518.304878166564
967	967	360.838802975231	108.037828354384	666.721047288681	519.503273522294
968	968	325.548971021391	126.57581013315	675.810756242611	525.734278180172
969	969	339.553765796981	131.320799299037	671.436011708883	520.260065132922
970	970	343.496798558127	128.669433338629	676.02611078288	525.46727846829
971	971	341.62226106069	117.050778169135	671.367630757978	515.862766700653
972	972	351.595708760028	140.769199312976	670.390338100145	522.700535952258
973	973	306.744545657755	139.112297581158	672.25652804731	524.452257400253
974	974	338.792455561037	101.81803910119	675.79444119617	520.456162024598
975	975	355.910010084237	113.621547569047	673.98940479844	518.806268406008
976	976	340.103906818982	139.724227172246	671.614061994402	522.40383300514
977	977	333.59044765765	111.274453746946	672.508050504848	524.952835915088
978	978	328.598041269171	126.862504847378	670.257617123962	522.853331904645
979	979	362.995966057651	146.435564600915	671.347156972295	518.074015337214
980	980	300.661878680021	139.771532602223	671.711910396033	520.971058825502
981	981	355.331589556682	106.634958868703	671.050515065716	523.860978323923
982	982	333.640720614328	113.186956258694	676.888193541482	519.926552659188
983	983	362.759082348188	130.965358233788	668.67831004592	520.112337421818
984	984	348.496553408593	158.104445201061	675.995304467499	524.008627720587
985	985	343.603545485453	131.456581070926	674.405088798821	525.721927220293
986	986	346.690529187042	107.314970541134	677.428831445807	523.121074166329
987	987	330.201863596589	128.140010881816	677.788124338798	523.114333584665
988	988	338.611763470587	152.070206798762	668.663465921115	521.710972777153
989	989	337.901335782482	152.60601936903	672.571112838642	523.042370631223
990	990	348.403278218279	121.635091817502	672.390400664295	527.226840006675
991	991	357.08457600313	91.4891733288395	671.904659368971	518.401899999181
992	992	335.16348091062	125.98391211318	672.675979495728	519.813159504614
993	993	365.125504393849	124.922497207151	670.430562336219	520.509463913244
994	994	331.053251183608	127.955799222056	670.970827677437	523.258432810673
995	995	348.318731380863	122.059729663078	674.788317325189	525.91066006047
996	996	325.642958714778	108.009119740402	679.841707341614	525.869364696703
997	997	340.28523006671	166.842920528428	672.157937872765	523.841208645134
998	998	339.113164218117	146.196797688219	671.621731576841	515.479104719346
999	999	333.25716386474	103.852517445839	674.338500924954	524.643298071602
1000	1000	384.358083925591	108.990061716314	673.033664132894	522.244166821972
1001	1001	342.963389338379	141.554401293842	668.111636252048	522.048699394617
1002	1002	335.217511378326	120.216664002762	672.137480331529	522.446784738704
1003	1003	342.562378307025	130.971600114359	671.809588853782	520.414167621376
1004	1004	364.817789499007	115.869090070043	665.030146501043	524.734915817279
1005	1005	364.20777189456	142.866653240869	668.96886999603	519.915920689287
1006	1006	340.244474976076	139.504307497289	675.141389042035	521.469077726594
1007	1007	357.387626370711	146.242451937706	666.921431850826	522.158473274815
1008	1008	316.474881183543	138.725020043354	670.560644289866	519.176745627566
1009	1009	343.493318490417	109.447953715517	673.949406291349	528.672130067236
1010	1010	322.964183342441	127.163832892133	674.290264001989	521.724143505885
1011	1011	328.393125988981	115.305003460581	666.239775347965	517.359155352684
1012	1012	328.128445134828	134.175779886297	668.095807706329	521.208283460242
1013	1013	309.693286459629	108.197547517009	676.169561236182	517.480016164125
1014	1014	344.196149734461	132.302874158994	675.087482718359	524.77638082912
1015	1015	347.786831767433	114.348963081514	667.956006732415	521.515515422459
1016	1016	323.708034643033	136.324172297146	674.023510533276	520.765910217291
1017	1017	328.160866272027	117.74232333254	672.991062321262	524.575806777656
1018	1018	298.998689853106	140.744474899434	669.182968077184	521.481243263625
1019	1019	379.804731423727	163.582454755635	675.197920894192	526.495214472109
1020	1020	331.926674046566	128.522677321716	673.128797709944	520.987365772229
1021	1021	352.892306042481	134.919025389083	672.922813510137	523.693253566754
1022	1022	352.524997082942	103.19960603988	673.790920935045	522.610490523874
1023	1023	376.398733874128	143.028582520851	672.095802203214	519.042183411219
1024	1024	355.262259890018	131.081221940033	672.312572325551	525.123303768629
1025	1025	346.646282746175	119.654716380582	674.148431295227	523.710819680207
1026	1026	354.704375736346	137.850507075675	671.483539256848	527.888497802218
1027	1027	345.00261485597	136.821834784671	669.928054991948	519.84636760555
1028	1028	355.572906563092	138.064852216156	677.593145559838	522.473831286401
1029	1029	343.167573169005	121.542551676317	677.359034538033	522.342723599549
1030	1030	359.302970334132	131.793460103209	671.993944441797	526.736953094968
1031	1031	338.445221025709	119.254613117199	670.796749337427	525.778846626915
1032	1032	330.71967139342	112.016755253535	673.233211391792	525.051504130381
1033	1033	339.564463251341	137.645357230714	672.176763035648	517.497441814279
1034	1034	328.53996912339	123.594110008975	671.496446832987	520.080474637865
1035	1035	371.525134570366	117.273651504171	669.728746717085	523.990780208187
1036	1036	376.159518190782	106.071362475161	670.169547689478	524.454104133772
1037	1037	324.552423546696	132.540220253151	675.358461254773	526.114813404371
1038	1038	345.553063481652	160.227129786524	670.455033064718	521.715512393981
1039	1039	370.216482571372	126.925610530958	673.521879433245	519.577928660528
1040	1040	367.39864991641	107.767689523887	671.333277064861	518.401965699035
1041	1041	340.8546276751	115.251637974746	671.468578599687	523.431796640291
1042	1042	320.123464661662	140.181214401591	676.60631551509	520.67939494696
1043	1043	329.350483649262	140.146854442669	670.902308416837	527.084571966494
1044	1044	358.030951046659	123.638394393783	673.230247890295	520.813210874643
1045	1045	360.551801904548	108.300637112139	668.15406954975	524.115994004895
1046	1046	352.126398233471	116.176686183981	671.472637847667	518.778413128599
1047	1047	368.273098888982	144.017997881886	667.997158392921	524.545746963496
1048	1048	347.46816175793	127.750670282219	671.51772122162	519.670435084335
1049	1049	345.829078871852	154.020993307044	671.339068690529	524.657303296739
1050	1050	323.255551242234	112.582980583574	672.848841741349	528.26256972393
1051	1051	356.232145183452	126.49817846431	672.137332798566	526.964551717998
1052	1052	339.727905722161	128.475530096905	675.765367166905	522.861332394904
1053	1053	351.057606625902	99.444887585008	678.259103590907	521.911117404063
1054	1054	364.075275057229	114.095884025352	670.587909444855	525.932138931724
1055	1055	330.91973849668	117.827630785921	676.416274548311	520.046032941035
1056	1056	330.244213282499	128.557843496737	670.635190462722	527.120512891845
1057	1057	355.807502098465	138.715951975072	673.594045491039	525.569655807776
1058	1058	347.173229909003	121.573436139061	668.109368607918	526.802434500311
1059	1059	352.95436630671	100.850817811497	673.338015080441	523.254639028104
1060	1060	359.327302618405	124.945459238274	673.886980835457	522.590404893465
1061	1061	350.100625751442	123.537071170551	667.811484436194	520.806479897513
1062	1062	344.903533368332	147.585408457806	676.53987419676	522.636342962882
1063	1063	350.950585057374	122.528667083624	671.110566621084	519.290255420064
1064	1064	366.89840711727	164.333886859261	674.272188247406	524.625175534367
1065	1065	349.31395523685	100.8843771947	667.14807795088	524.135217464695
1066	1066	355.341380642817	115.112663320182	674.432402985958	521.676808612444
1067	1067	333.126324988753	129.104539641312	670.162439813264	524.928977183603
1068	1068	357.47927677851	143.818685744192	668.133275929276	526.184090560575
1069	1069	317.11496879676	155.939298060906	674.404490406321	523.389431176964
1070	1070	358.197798626413	153.224327242424	673.289383463373	523.970394672564
1071	1071	336.47127806791	128.140628211542	673.900629964112	523.726306550309
1072	1072	336.42859602998	115.996283056679	671.218389473961	526.842755363413
1073	1073	337.468088907946	106.902943612258	675.610688521821	523.416299921617
1074	1074	324.528549218943	133.619835838235	670.897124525196	519.000537424215
1075	1075	369.668168623748	123.30771421307	673.873333656224	521.705808426428
1076	1076	343.004212586715	151.726408863227	675.01896603823	523.906184868474
1077	1077	320.557526771564	102.957239440957	672.496349980445	518.509569468459
1078	1078	330.25298435545	116.117897657844	675.267879597368	522.287195309762
1079	1079	334.521597922824	127.477350090434	670.495912500728	523.030373257112
1080	1080	360.010480035534	145.658164292044	674.451851147274	525.734960915512
1081	1081	328.498182459105	130.282499346458	672.130183039615	524.001626172576
1082	1082	331.792709228243	106.58633401105	672.394946520667	523.350665389485
1083	1083	364.603219695361	108.561386687519	666.56477807335	524.032350514894
1084	1084	348.282228531366	114.488259650941	673.498403455106	524.57139567852
1085	1085	341.472528691775	141.412363153772	670.351125035348	523.497881283704
1086	1086	342.742986249581	173.599003662749	672.569085195878	525.454056333481
1087	1087	326.398804226471	93.6581600178086	672.910879371877	522.569914960219
1088	1088	302.764710339455	124.761607626918	675.23862094117	523.960155755648
1089	1089	364.247993062922	143.959044598716	675.661785366433	527.089359349923
1090	1090	328.582648980123	108.729336279433	672.281481262529	524.395114836843
1091	1091	339.365452541283	120.041824931627	672.129988181196	520.964542380849
1092	1092	320.437317160736	151.499371285691	669.290052891592	523.880589683042
1093	1093	334.028693204529	149.200438388497	667.869477744232	522.198316449038
1094	1094	338.9092559773	138.707617710999	676.233868735986	519.062391326807
1095	1095	356.557001236692	136.746659028327	671.329373283651	526.600168574669
1096	1096	347.190116863987	89.2543776694837	671.41242170577	523.090737482582
1097	1097	335.75849332166	118.030981651919	670.446368559077	519.247787044566
1098	1098	359.01291176864	141.671555237488	677.516123888629	525.089994808952
1099	1099	381.188398232901	142.118065024739	672.756215267899	527.610518386933
1100	1100	346.633208354432	133.46297822567	673.062298488495	523.139729564189
1101	1101	371.23357957101	140.054238783822	670.642804578015	523.974758508373
1102	1102	360.1602485305	134.50308496034	667.539582202162	520.3006610033
1103	1103	336.761829257569	159.045338729051	670.91713878073	524.276117419787
1104	1104	313.095765027517	155.793472279426	665.67562633118	523.464610191931
1105	1105	361.927956146923	106.122517808528	670.844968554852	529.211098843031
1106	1106	349.532679930845	114.498139069109	668.662849651991	516.760836382473
1107	1107	361.172311895938	142.635068977937	672.531904680631	523.578538623648
1108	1108	297.150819134049	122.476124196391	665.321696442845	524.899332102233
1109	1109	354.370213950768	115.431377517376	673.194647541641	523.951691533317
1110	1110	343.701717808469	106.207630455457	666.105451985153	524.433244345175
1111	1111	364.517246334344	129.163541582938	666.178715101838	521.417509477233
1112	1112	343.294287585415	139.818550644632	672.149350558301	523.4574036361
1113	1113	393.239489045836	129.75964030104	671.224545177041	518.74595035155
1114	1114	351.092134593635	133.195250544239	673.500472498141	523.500175960061
1115	1115	309.743150004432	148.852542359327	672.442579338343	520.34092634127
1116	1116	349.184193126329	127.499360363515	672.684746004495	524.896133481677
1117	1117	344.508859533098	108.657435701187	672.871629364098	522.849753659119
1118	1118	333.279234748802	122.88365348511	671.379898788337	523.113323966913
1119	1119	380.380497704543	139.037057108682	674.32118951404	524.237308947122
1120	1120	344.562294414073	120.430451180304	669.453927305601	520.744119212355
1121	1121	344.916593373668	142.142314102133	668.803857771222	516.530420846029
1122	1122	367.989529939553	114.327803547839	671.632592699284	524.840960828166
1123	1123	331.162713935256	136.306993288622	666.686757072264	520.20124537656
1124	1124	319.705712194318	144.105506162685	672.831330598322	519.84245385238
1125	1125	401.698355917805	114.048434746255	676.777050833958	520.875492691165
1126	1126	369.794412790395	97.869323510683	669.804299560085	523.594811766131
1127	1127	320.656299849275	130.824712358079	672.850995304686	522.437172533785
1128	1128	358.385693836309	136.769616495546	667.602413751483	526.929754487061
1129	1129	315.841897047328	129.1059348016	672.917219512112	526.97917603427
1130	1130	327.060257406166	127.827002650928	669.328492640034	522.35227785969
1131	1131	352.469705949258	172.927784111929	670.229933236685	523.584423715685
1132	1132	304.776473844266	132.4380987748	670.771237805784	520.169625104598
1133	1133	356.951505712818	139.140287983781	673.342034804175	517.816905805829
1134	1134	336.03522585517	170.459044774426	669.248017307848	525.420130780416
1135	1135	345.252518213534	135.689952120015	671.440488043273	520.9521234874
1136	1136	325.577686314015	133.645593137005	670.95908536009	521.393581987287
1137	1137	347.296399633417	151.253567121849	667.721715407424	530.262734336364
1138	1138	361.639625093288	168.791058989124	670.624884981275	521.64881379467
1139	1139	368.414235562625	103.07592216108	671.559359624726	521.330418252541
1140	1140	318.279644232612	147.067288846871	674.223519641156	524.180729340155
1141	1141	321.78143850211	126.266022607395	678.679453079057	526.797859038372
1142	1142	363.052483854608	149.822357519615	668.216609492661	522.588126882127
1143	1143	356.420041509589	148.885748477787	672.001239346694	529.142933543165
1144	1144	354.998907708392	124.90303641861	673.333044933798	520.735258217059
1145	1145	346.968313162845	135.269517711645	670.248204705558	522.336526959285
1146	1146	339.616750254859	141.153861367287	674.011614073063	525.413736748522
1147	1147	347.153425758016	135.031022359028	676.035459480868	523.70700599222
1148	1148	337.243512466027	118.267013384141	671.400809301875	524.771789364856
1149	1149	321.088607973395	156.594162354283	671.041394381014	520.510285876468
1150	1150	328.072276291049	126.831680793605	670.246648742303	519.606417381931
1151	1151	327.372116486277	121.1615947096	675.970701879196	515.830040855787
1152	1152	357.733756422806	130.578297320722	674.070942333685	523.115983969019
1153	1153	306.237848178052	144.257116955306	671.612385148979	522.71543868357
1154	1154	346.968042619687	130.524655446604	670.552037284472	520.948089606425
1155	1155	346.753532315097	125.577282224238	673.202659547115	524.51230468224
1156	1156	305.040157839046	132.658939602622	672.73294936334	521.446466166302
1157	1157	329.638808414337	130.741801156722	666.586147619005	524.329423007477
1158	1158	329.293671502126	128.945202187906	671.614875110476	522.262565561824
1159	1159	366.41106009549	105.471479406567	672.467621604418	517.309328878891
1160	1160	328.2669330977	162.981575211636	676.361629893476	524.066029352003
1161	1161	333.3422405799	130.299392659457	674.896225594809	522.797185643405
1162	1162	355.885816158892	117.476890895363	665.996197437109	521.8832920173
1163	1163	353.055150520579	93.7353843618833	675.506483667804	519.824294552259
1164	1164	344.157667204128	145.173621803825	667.774772000363	523.623474408494
1165	1165	329.067703824856	130.037918330147	673.558890455986	525.918884400595
1166	1166	330.790921053679	131.085887634255	674.36658808823	522.119012580668
1167	1167	327.71636957327	118.975684339532	675.832602116375	524.974367853988
1168	1168	333.76856747949	124.219130772269	678.684455589414	523.105500021765
1169	1169	355.688308181383	100.196404131081	671.117506479691	520.861767555188
1170	1170	333.784243167101	141.828579473029	672.730751562592	523.411797725214
1171	1171	323.007493632497	121.269175685162	670.623177781472	528.142970434711
1172	1172	356.194029257915	157.57687567001	672.876951442703	529.337109727177
1173	1173	348.68820951997	122.841366122143	666.59110344502	522.371753675113
1174	1174	331.405768636821	117.781212208673	673.146833581582	524.241507523492
1175	1175	367.794302894868	104.519604471252	675.695938435339	524.064650758932
1176	1176	350.605697781221	126.858998687968	666.415665064946	522.101284413844
1177	1177	345.323449497726	140.985850426385	671.368594060845	526.647960124247
1178	1178	363.538585269168	109.285523848769	671.087663487951	515.678906876073
1179	1179	377.591205990736	145.839907278382	675.016040048169	526.667704604657
1180	1180	360.411346053704	173.529041675807	677.307842723768	521.777829716458
1181	1181	346.465350930914	110.549953799924	666.341672104752	521.545931846933
1182	1182	358.916359096532	122.038606850144	670.102669093936	522.174084729919
1183	1183	329.548418892597	147.837508623076	672.985312946827	519.250234262738
1184	1184	353.660804009317	134.197531858049	671.286650949337	524.190647976937
1185	1185	302.179103451603	145.883955141063	668.697525456885	526.249542634018
1186	1186	360.665246275251	104.989822574416	672.183074553917	521.197664370429
1187	1187	320.512573899923	142.181802121071	675.884760590409	520.470875916653
1188	1188	372.308177451347	138.601553058326	677.838033188909	519.225622287699
1189	1189	332.20518102719	160.575071663948	668.344234165833	521.072362918423
1190	1190	332.677030389624	133.277167987666	674.250634281227	528.870541636836
1191	1191	347.810679338803	133.726612537606	672.112169354205	517.643162189896
1192	1192	321.089465417038	135.149135267184	672.30187436263	524.69293313683
1193	1193	340.847252520539	142.044357051758	675.249914723822	521.514716760449
1194	1194	383.212642972131	152.444604539128	665.214957703076	522.453294457768
1195	1195	350.916959237349	143.291741651309	672.147299125944	522.191875844264
1196	1196	353.242909703276	121.880096137654	674.043199826962	522.209279574764
1197	1197	367.291380633014	94.9773262400525	670.145840251148	526.78957673309
1198	1198	351.499795834456	151.130301089182	670.852341545126	527.332177197595
1199	1199	365.865894741676	156.995535087752	671.455603117538	522.717448579756
1200	1200	356.47905792299	139.250291132658	672.182913728452	520.156400670603
1201	1201	333.600292259557	128.050636803061	671.452815997885	521.872911349964
1202	1202	339.351097002207	136.464976707112	670.320426217956	529.056602601545
1203	1203	333.032298138427	98.4633478974582	672.146180141868	524.190061824444
1204	1204	343.108379634821	151.272099837301	672.17580921627	521.455734468861
1205	1205	383.012594431913	134.206685922474	675.685035350837	517.435253383315
1206	1206	358.599407171532	118.71997338967	673.035834447668	520.732598296357
1207	1207	356.174154683633	114.175134756557	670.460050194387	517.185935966012
1208	1208	344.586395106759	110.345632052948	669.594877952871	520.368469038648
1209	1209	321.984511529552	117.956298447898	671.258684934724	521.232256284852
1210	1210	356.103833322281	125.792391821881	671.73118915072	522.485731335163
1211	1211	344.274458555649	142.206166739871	674.141388070314	524.723424445136
1212	1212	348.525287141067	137.630619075342	670.300847508082	523.604711279423
1213	1213	331.808193161985	136.045102054445	667.825553754437	520.359321295441
1214	1214	341.201985066911	138.99869706205	670.262867066239	522.127768029426
1215	1215	342.004767587738	134.122232017971	670.225454458236	524.59918389934
1216	1216	353.946101981987	145.985051922115	667.052070573639	522.892936685756
1217	1217	360.256968275166	108.143006186799	668.689969834595	527.442987055601
1218	1218	366.064510572762	148.234082888277	673.712627790563	525.571879140022
1219	1219	357.670626649572	118.413343538514	668.571282957507	523.798346920479
1220	1220	382.554513056025	162.924484542767	671.621958841999	518.564462723776
1221	1221	331.78473565238	143.915308642028	673.392474899778	521.42248527811
1222	1222	368.177569508864	119.472876808926	673.203587627839	519.976935286631
1223	1223	326.920544363873	133.583446203638	668.798683364186	524.564228001121
1224	1224	337.975577172271	138.454313990908	674.871794820594	517.311182949508
1225	1225	360.953178051007	115.783254943518	671.919221928564	526.510784705518
1226	1226	312.849761126323	139.854344550857	671.356542817085	519.646269382822
1227	1227	340.471909415659	126.224480373189	662.594064847733	527.530654632092
1228	1228	313.115525324664	134.873009989693	671.687744650788	524.292684918751
1229	1229	331.018336894867	134.478065032073	670.782416342174	524.974750798081
1230	1230	334.106458642242	101.348863524317	677.649083628902	521.840971798963
1231	1231	364.892909997726	118.791174272306	669.51833599401	519.102769875317
1232	1232	346.123371858637	102.375055053429	671.33332674498	522.756916279784
1233	1233	347.332008461801	118.349490554607	669.030313267104	522.125405573316
1234	1234	330.362926503177	155.359901496368	674.407585122339	524.430560658162
1235	1235	332.4515149613	121.94555433577	673.184393176192	525.044464202961
1236	1236	361.147322641896	146.284847468514	672.353766625251	521.463399978849
1237	1237	326.693864228474	119.873432188441	669.210279418954	516.756270526713
1238	1238	343.709015855687	142.544533299511	670.023495225899	518.056996275634
1239	1239	316.485579986176	138.721292622053	669.475486558684	521.726187715385
1240	1240	359.485502422202	116.178796766259	671.496877513458	518.36624059123
1241	1241	322.756618275618	121.156342558998	671.101610636077	521.66205787306
1242	1242	334.484829057845	123.912710216767	671.135165096758	515.781911877712
1243	1243	339.873029936262	81.8191911319854	677.114905221821	526.922708448727
1244	1244	353.144404948418	114.701730190623	677.272460155009	526.74085789521
1245	1245	341.984678663649	132.396451923541	669.162716159552	519.937766870212
1246	1246	368.594801425662	133.889199942	672.342428622121	525.085524523478
1247	1247	330.418494045972	107.037385509251	673.327969382547	519.769944639049
1248	1248	352.618928661527	140.759697301643	674.03572902787	523.622645881534
1249	1249	325.02195176586	157.232469688656	668.905025692898	524.273638480957
1250	1250	347.631650466013	143.729907332867	672.324889564719	519.857192664307
1251	1251	378.701461505917	161.64476316468	672.804402509226	523.903411803384
1252	1252	361.736176708283	128.869077178547	674.201106466061	524.677977811073
1253	1253	361.445285857627	116.267900976698	678.735033330718	521.117436394176
1254	1254	334.645895007634	106.323992838885	667.62486883806	521.848999880258
1255	1255	330.493394894125	130.657382133326	670.598235528579	523.515555514921
1256	1256	371.626037874481	141.574585911325	671.437470606314	516.101545924288
1257	1257	330.720783665188	144.961646167256	669.377566969967	524.529866405552
1258	1258	334.798844519202	109.888242012541	671.65091395113	522.027166144186
1259	1259	348.503930431378	136.638961717267	674.028901775142	525.653538500826
1260	1260	364.516987689447	121.79923015325	674.174537177478	519.314351963839
1261	1261	363.541837589352	88.0151602540162	675.323068700591	524.762743122907
1262	1262	369.253511478356	135.601668299316	668.860592557182	520.926004002032
1263	1263	327.676763573247	112.591407661416	672.195143068267	522.697522653276
1264	1264	360.405874826593	109.445424014194	671.089518192674	522.707446657257
1265	1265	342.846384492256	129.940621579551	672.715837790388	520.349940420255
1266	1266	355.49789492741	126.747336456381	672.310278405722	522.446496050369
1267	1267	334.858965166086	144.039148399798	672.58072276195	516.050090524729
1268	1268	345.044724920752	122.204311359738	667.048134232125	524.541886640668
1269	1269	306.526026797105	153.389319256352	666.873239955298	519.685528705694
1270	1270	374.524408073709	140.632352194955	668.5632810683	520.71640226764
1271	1271	382.028439722787	164.031411473528	670.875244658558	524.018860250415
1272	1272	374.920483216812	128.865995537707	678.100844302527	518.649225366931
1273	1273	361.525813185897	120.705682373515	676.645177358803	524.949606867873
1274	1274	360.209630185458	139.474441085883	671.95156698494	524.626746194781
1275	1275	327.620819538043	145.305906083043	667.818445018246	525.156155625177
1276	1276	328.362769771197	136.434839302802	672.0135088621	523.238003887559
1277	1277	349.952587475338	97.7613142616485	674.10503350445	517.156949213981
1278	1278	337.49226757259	134.768055443817	674.819291607575	526.907698513059
1279	1279	321.859339111471	131.394313319056	679.355343002716	528.819472286522
1280	1280	322.825134568363	138.601570665557	673.265399700899	521.351321919617
1281	1281	314.237888207759	136.289146625735	677.464596731105	525.712610091274
1282	1282	351.67150456804	124.001384636556	674.750260134952	520.673776907094
1283	1283	355.281449835746	144.320967460849	670.480484238869	520.811190028945
1284	1284	316.302536300945	153.778463571892	673.536117076021	525.032867424823
1285	1285	377.332972441483	131.144424732463	673.409586230141	518.490004664411
1286	1286	362.778647040841	134.468202198553	668.629488908903	521.890388023409
1287	1287	366.492321497529	128.424348360832	671.128343194586	521.837157451657
1288	1288	329.520936304482	113.755638440379	670.456075076188	526.291876005533
1289	1289	354.478104631429	83.5170641335865	672.407915070508	518.472735104898
1290	1290	321.747856991363	140.55480257182	667.174668153171	527.869480335278
1291	1291	340.516980260516	136.909540934683	671.961773470213	521.317684433846
1292	1292	328.747456886053	142.989168480359	677.233135629965	520.284370178528
1293	1293	357.194063911436	127.080920699937	670.307278353202	521.917172329364
1294	1294	348.224895436884	132.219516879114	668.897501947127	524.996491570576
1295	1295	358.243629483816	132.283918021356	669.284566337829	520.916405952591
1296	1296	353.699838277361	144.893727466106	673.50949259357	518.97005277939
1297	1297	324.790256839114	116.601915125118	670.22518673958	523.954754013485
1298	1298	338.122273647071	98.4189757632936	669.628563531385	523.480109548438
1299	1299	353.101527210476	114.097505861249	673.979308367374	518.036829845461
1300	1300	344.0487856352	116.573341838246	674.372235151361	523.063849756777
1301	1301	360.535661268404	125.154763140344	676.579175701797	522.299088353171
1302	1302	317.757930073976	155.495346641287	676.829166299846	522.89135472726
1303	1303	346.707286494815	139.400451423655	668.899732800187	525.186765359722
1304	1304	370.765950968901	129.899475935324	673.226006118077	524.090235143245
1305	1305	330.046038814177	116.725252660081	674.263408648184	520.909794626296
1306	1306	358.659849648245	125.739045306254	670.78436350189	523.157609443549
1307	1307	357.457755205277	146.239390748261	674.394817169399	525.620066580747
1308	1308	343.612938439234	167.931198344058	671.332030203852	526.916413164968
1309	1309	363.385747337674	138.906544668136	673.855327865331	525.486084977992
1310	1310	343.239511900023	146.039960503625	673.984084284584	524.495649231896
1311	1311	309.366833027148	151.851811731676	675.605448541117	522.319711428906
1312	1312	349.953673405175	103.47250232552	672.108867389613	520.611705701921
1313	1313	368.634549213015	143.793351166653	674.141755170515	524.149554925984
1314	1314	346.643007301945	163.212849761228	668.376542144076	515.250896532327
1315	1315	306.550530598975	102.990990956536	675.42670518393	526.44879187815
1316	1316	339.765471068916	152.462327929409	669.069724723952	518.867572094601
1317	1317	346.071514725033	148.993230510811	675.517803542449	521.8483538291
1318	1318	327.274563354104	129.538074826156	674.249967426034	528.018125630848
1319	1319	339.768668309778	138.082577346245	667.237987434751	519.767984285889
1320	1320	359.299207331993	123.945438037882	669.870120056177	522.300519995208
1321	1321	349.676731414521	138.383584942137	676.355891366103	526.223671911184
1322	1322	376.640607881384	136.376747350745	672.00248011165	525.14978252954
1323	1323	359.152373308671	109.188705380426	671.693429003782	520.529339799386
1324	1324	334.251348663226	111.69287963457	673.173125509114	524.392629206543
1325	1325	323.538290394439	96.3408999140994	673.43949973712	519.812386315608
1326	1326	352.806932427446	117.794427553707	671.848250092766	523.346920713482
1327	1327	348.310418247503	140.517555779509	669.395776818204	520.065571179344
1328	1328	340.951858466285	155.018540400004	670.931362901495	526.018675961268
1329	1329	359.931130440437	105.6575751203	670.948188192862	524.209262170394
1330	1330	374.78441040942	156.436101456674	672.144523888397	520.754949905458
1331	1331	359.32776344514	145.692057058753	673.221458131446	516.672902924857
1332	1332	347.022125911679	154.297488012501	673.146123316906	522.330628611193
1333	1333	339.546757838672	98.218741349472	670.860309495479	524.653608691247
1334	1334	344.783511335851	128.518414733268	672.650367598122	524.432440860553
1335	1335	335.691234367448	166.932161932879	673.175589502198	522.736590432871
1336	1336	346.669787561155	123.747763549279	670.392691088731	525.364821384703
1337	1337	313.74317894259	148.562131188795	669.231306847368	522.352274634348
1338	1338	352.935078218786	111.772045450525	672.241862806542	521.345747668762
1339	1339	345.62124277198	146.021988093172	669.691594504161	524.55802111906
1340	1340	356.24846437309	118.551285104592	667.532619244642	522.101671907003
1341	1341	332.691347894262	101.79757656917	674.371868989111	519.125433762621
1342	1342	357.334365313905	154.848462439877	673.298882295546	524.698864373533
1343	1343	349.574536750324	142.066967099458	674.398270867212	524.578603744513
1344	1344	333.42249446054	135.613558088056	673.250835254358	521.92817917973
1345	1345	326.093731998855	129.308609270617	669.642880268983	527.178783862139
1346	1346	367.357928520902	102.082860200769	674.087221808077	524.876937896651
1347	1347	325.375898075647	90.7575593846473	669.978626088239	522.605752477385
1348	1348	335.669320638981	100.624288609289	673.258034061348	523.552752959353
1349	1349	334.991374738168	79.2208503828019	675.043958015863	524.522506994871
1350	1350	347.650117441384	136.439799721219	673.147545368278	527.112416449494
1351	1351	358.787392959758	122.045466085299	671.588923793099	520.323262294533
1352	1352	320.592540944373	102.257835312113	669.650987920683	522.491129381486
1353	1353	348.605631835163	129.135626311274	674.770132050978	523.343723492273
1354	1354	325.858046029719	108.922313845634	677.103969425866	530.323363315762
1355	1355	342.094777331574	150.768132985075	669.55885113605	523.956916194821
1356	1356	338.775145869805	136.027459388905	666.839116495688	525.223413120519
1357	1357	340.842753742833	143.613500052016	672.414454488244	523.808686105695
1358	1358	363.183273962275	115.060685382136	671.184212807303	522.018626971
1359	1359	310.922930936019	124.536201023835	675.786847124491	524.313589700472
1360	1360	364.547262610242	101.763459901244	669.113335638344	521.704348678075
1361	1361	340.791615340991	160.749762795359	674.207838679788	524.379145539778
1362	1362	356.710188446516	116.932814347774	664.015293518056	523.864672303802
1363	1363	368.295379408792	130.273632579221	673.099451673607	523.26319487048
1364	1364	340.102481456726	151.476940420522	675.679207282797	525.025981765735
1365	1365	355.949532713843	118.680713362558	671.220411831276	521.17458740348
1366	1366	359.772257702237	138.714295993691	673.330319524893	523.990479116424
1367	1367	342.622188687857	129.599058999793	670.603160860039	519.386434984363
1368	1368	331.917122799066	167.888758066731	671.824979393682	520.743165812352
1369	1369	335.926044461703	155.700355080822	670.934606533379	521.867085334596
1370	1370	361.942618363929	133.763917261099	670.875292164832	525.407500591229
1371	1371	366.264690008177	122.761667166221	671.184787182116	525.428500629504
1372	1372	343.482575542762	127.426265977259	678.617779313134	518.17354844901
1373	1373	312.835390317306	124.640918054388	676.395169136102	519.783145812582
1374	1374	352.032484610992	151.630827473223	672.294117531939	522.47203471829
1375	1375	356.809027889697	154.535563890153	677.260690779299	524.863748366686
1376	1376	337.560525727522	146.498903538861	675.124437067749	523.776789615934
1377	1377	358.939051408946	120.488596577731	670.950009785344	521.266249430061
1378	1378	347.212465464007	141.851381239972	674.833633016778	523.171704414378
1379	1379	348.146914138147	158.200743919273	674.469645865637	525.166167650596
1380	1380	341.821931736373	145.097088375483	668.738763692598	527.968112894778
1381	1381	372.00950140138	143.586950247594	666.176347836256	522.361258094114
1382	1382	325.843109827016	120.626725617522	674.380458481734	526.031945109232
1383	1383	337.257934720061	124.102484445742	669.754225794304	524.183714534312
1384	1384	351.507416787032	137.128678428358	670.729118312689	525.598848458117
1385	1385	371.090770749897	162.59801978491	667.970425437233	522.908040503351
1386	1386	312.314902473669	110.419410871394	672.608611635765	527.403001660865
1387	1387	337.312092895689	153.049982658952	673.17052954299	523.869046762659
1388	1388	335.101788291595	127.158241167575	666.193932753994	524.142249042467
1389	1389	336.047538762339	115.658597620057	671.989669276093	524.287015435473
1390	1390	358.318639634451	117.973954385347	672.441545414421	526.10318080878
1391	1391	347.937333751161	103.560830450998	670.81511521635	520.912087323445
1392	1392	346.526105343371	105.179722607738	676.509160705367	522.432565976744
1393	1393	363.436006307724	114.017723698881	670.472974209963	519.546918263314
1394	1394	326.881914681851	136.395875806117	667.534351405376	521.070592531703
1395	1395	334.331557467091	130.207921602721	677.32354203802	525.024086454085
1396	1396	351.726190019528	114.89023171466	670.397899459443	521.732425660677
1397	1397	348.826017856031	154.967014579239	675.653866774374	523.991808799355
1398	1398	333.976416077579	136.747932278906	678.89209880191	526.66611660972
1399	1399	347.584111338478	127.242933675444	669.85460113764	522.167391951189
1400	1400	329.313603469457	126.023749013542	666.913707153383	525.604005689624
1401	1401	313.886633878874	112.23595989911	674.13465470897	520.68484839897
1402	1402	326.837360852677	133.220245107218	670.485001118786	528.346826871005
1403	1403	305.343100750824	112.520183742466	671.634933024717	523.052820417252
1404	1404	324.106965889235	147.54935231077	676.059930993269	519.475507782666
1405	1405	372.727250183753	137.937279735118	669.67892713644	527.832320692445
1406	1406	370.081761228017	113.20295872691	671.423958640001	519.313954730937
1407	1407	360.282510236296	139.827573453268	671.947435675056	524.098127795819
1408	1408	331.76623374123	152.772681786684	672.890011770294	525.043292288459
1409	1409	332.376736158233	130.517892482124	667.673189497079	521.152763647822
1410	1410	349.238660799691	129.615634361334	671.011106956218	522.718300855356
1411	1411	339.660135146924	147.557233793834	674.137067756296	523.08769586963
1412	1412	335.937021178965	129.527582776413	673.875081366702	523.741056129895
1413	1413	343.632886037657	130.268478272827	666.773666703625	521.591938777876
1414	1414	364.878798219991	141.705587143528	670.112122272522	522.018533992465
1415	1415	366.230180610124	128.066507164361	673.014095924168	522.32841590864
1416	1416	361.596360132976	138.78601843759	671.11436302593	525.219921551927
1417	1417	367.45626328433	148.321252890486	670.709274458263	518.911648431219
1418	1418	305.323932994199	156.719642939742	671.081038929267	526.259891490682
1419	1419	353.088827589845	118.072056775597	667.783383812162	521.320100115713
1420	1420	334.487771823419	115.024358358292	668.535503420689	520.870244043778
1421	1421	329.423993709208	134.559666832354	670.232065466063	526.265010163309
1422	1422	344.877042781303	143.166529763655	671.506187510989	524.66921692795
1423	1423	334.80182753022	146.082778454368	675.669133593093	525.239748589858
1424	1424	333.46663815616	128.769312752277	674.842518926576	523.199296893462
1425	1425	327.737315118637	137.918735343104	668.413360079848	523.69156107733
1426	1426	346.502196071917	133.643392238445	672.585820488766	521.576719874897
1427	1427	370.300689711592	132.0677570737	675.608009957481	521.410382773232
1428	1428	355.616766861018	145.472692426071	677.477119251032	524.337618242035
1429	1429	337.590418989663	157.150431616985	676.314986874274	522.147800092605
1430	1430	335.365845629081	109.800496941768	669.532683096468	526.039051724863
1431	1431	362.520049231674	99.09644546033	669.932732322765	525.834978758088
1432	1432	363.012214549665	121.625500556328	676.5952741745	521.511869675766
1433	1433	338.207615014185	156.965031961029	670.866632859968	522.372862137429
1434	1434	367.001859778434	138.345969028188	669.885489319865	520.625803624895
1435	1435	352.266157823916	146.428598019399	671.096337632613	523.910239252877
1436	1436	351.44698415799	153.300586026276	666.908290095103	523.565669462439
1437	1437	337.382627136002	106.097799856668	669.971181500854	519.831828028305
1438	1438	381.281381254728	149.988572988399	669.989531929097	521.042695460805
1439	1439	338.689176239439	125.929558318986	674.160302940356	522.119287423268
1440	1440	345.52079142501	125.595615254265	671.705883243963	525.947076565937
1441	1441	339.900045184558	141.147415017345	670.073258096796	520.71975254432
1442	1442	372.757348377508	135.214205518828	675.547155237317	522.728532102986
1443	1443	329.847464822918	138.429998605021	666.955421060926	519.831742468121
1444	1444	349.957197520716	153.199370587346	671.904609451385	522.166465129227
1445	1445	330.521744775685	151.747058412164	672.956115915893	523.560207114188
1446	1446	327.03562194737	119.381572682072	674.909478893755	518.883677999765
1447	1447	334.001647204975	133.661618052268	666.390418294534	523.447916900789
1448	1448	332.45070451125	122.084232089217	671.370921480125	527.43384811299
1449	1449	329.971237507006	125.303985256268	672.093272799658	520.234731344268
1450	1450	341.445911851615	117.063688995411	672.936129654837	518.76894912221
1451	1451	329.737486563171	161.340990713186	669.587289203026	527.463560538604
1452	1452	352.327855600274	110.002634433642	673.404408636924	526.41143126796
1453	1453	337.657034182695	148.084564911677	672.27222483294	524.265569232722
1454	1454	367.350239774991	116.048459056574	673.549860867963	522.072051843131
1455	1455	339.948315694331	122.414895705636	672.230640064663	518.939547017207
1456	1456	310.179515957513	124.619891415781	673.240252243381	533.155622300076
1457	1457	362.253440089529	114.845828659358	669.790292690611	523.113749778021
1458	1458	364.42045954465	148.074402494066	673.994757941714	521.282675987827
1459	1459	324.756064582675	118.806732450859	674.175744244798	523.916870044331
1460	1460	335.480025214321	144.942947582928	672.085783036255	522.160170886624
1461	1461	317.956983896879	147.847666881527	665.035659328364	519.136900039316
1462	1462	369.662045527095	124.835576777256	673.926401284344	527.938692751596
1463	1463	371.512961914662	125.262980916757	676.436162264001	526.475207327364
1464	1464	355.255467498271	116.512841777891	669.344174033643	522.201656694071
1465	1465	349.106585993268	153.048846057887	673.114865963474	524.036873070374
1466	1466	350.425407522436	149.847188275432	670.545682767818	518.192004298912
1467	1467	334.673925572585	103.560075414256	675.821833216398	522.343973097596
1468	1468	333.315947043475	120.7512699926	676.767118567822	525.584590901253
1469	1469	347.100557242501	130.885078001984	673.784649275375	526.264128146218
1470	1470	367.138240394497	108.566661932974	672.9352909433	519.386056950155
1471	1471	340.879444484574	124.798385602391	674.661462530549	524.743171543776
1472	1472	383.832395034354	158.851428421467	667.062877559806	527.489851430429
1473	1473	333.287533171197	126.573640157539	676.339683211977	520.25100060411
1474	1474	322.988169842205	143.601233931098	671.37003120053	524.373105837131
1475	1475	329.635932674616	149.567586389827	672.091215536507	520.903855430804
1476	1476	335.280063388014	137.610641249137	669.96906666246	523.996404367033
1477	1477	358.776476751876	125.709316934212	669.857507979716	522.592335705156
1478	1478	341.757671046007	121.327928306886	671.307211359696	524.059354938022
1479	1479	351.243205292603	121.669710141354	669.105434149999	517.353230798535
1480	1480	346.251788518987	118.608289754286	676.072268854582	518.284772936545
1481	1481	321.395106114599	140.468374644227	674.70968119312	524.077544724844
1482	1482	353.450676414222	147.409629118185	667.170515016703	521.140870297955
1483	1483	304.64931547275	150.166368202888	672.950224066937	523.33493934254
1484	1484	350.593513715112	143.486225750448	666.700770538169	518.305305002738
1485	1485	332.326691163365	105.197648326782	672.189345196624	522.461099817726
1486	1486	360.263903817397	142.038023547031	672.448283184614	524.766962667415
1487	1487	333.652051551488	140.725750226043	674.291751598279	529.195605693844
1488	1488	349.622111382184	146.818999698517	678.173779465798	523.825939754451
1489	1489	343.983408224364	116.327079874399	669.433038299314	523.900474932548
1490	1490	301.077959169545	152.111569968545	666.375586992925	520.105211450797
1491	1491	337.044012346119	121.396551222807	670.943416996531	526.504505300503
1492	1492	339.128557241743	162.797292316785	673.603085450926	519.034351993842
1493	1493	307.886426040599	145.063897257743	674.819333379829	521.663726155047
1494	1494	355.315339050291	136.801903929214	672.410036496187	521.759326249074
1495	1495	339.788073064031	140.538359586124	671.690755515082	524.404728290339
1496	1496	329.036331386508	140.544818207851	672.527165028655	525.035747425469
1497	1497	370.286457986791	167.453763479695	670.9849050924	522.429761739096
1498	1498	367.481672491481	125.375926275389	668.712145923153	521.812455746629
1499	1499	348.317139330529	149.519411037731	668.187716765581	521.691519293443
1500	1500	335.978435065308	146.82180015607	671.698772765349	523.435519428382
1501	1501	337.970854845561	151.521418362985	680.231849294228	525.287068097912
1502	1502	387.120041038039	134.310987937758	671.365635342157	521.502539205136
1503	1503	321.646520116969	109.016394087047	669.922504566847	515.148812493753
1504	1504	331.295521194295	130.550759656818	675.510311153548	523.319054288797
1505	1505	359.636657548818	101.407712044868	668.970008587894	520.155355950719
1506	1506	337.630217172188	137.686852822776	674.767165585559	522.020143442377
1507	1507	355.672141839506	117.322215359504	671.976385461525	522.919103622117
1508	1508	364.98857848663	116.678992987496	667.804646106865	521.886349375633
1509	1509	325.866766051585	146.513607431769	671.189059649587	526.172488212993
1510	1510	320.506904562222	126.188309680955	669.102037600414	521.771156007312
1511	1511	346.197057016502	144.169697190061	668.333334616814	524.528361732059
1512	1512	379.528498825662	148.69486952397	667.570534877185	524.468901847218
1513	1513	346.930692058995	111.751615981417	673.087154464979	524.337119760279
1514	1514	332.905145158527	106.170279578465	670.261343893819	521.239299475381
1515	1515	372.162925442012	121.233091262186	669.544302878142	521.632659626936
1516	1516	316.82833868291	133.901698265739	675.82198054553	518.794580371435
1517	1517	321.4525187253	137.812236374427	671.219483994452	522.205707856012
1518	1518	330.581140452909	171.007312674237	675.950813680811	524.383855201123
1519	1519	343.990060649717	118.633229257009	673.782308297665	521.302115419874
1520	1520	365.840316952902	100.819720051984	670.368366134012	518.395103344615
1521	1521	352.883287518247	122.708635449776	673.984138107183	521.508665637476
1522	1522	348.349605223618	129.088936385106	669.615709312671	525.722719351832
1523	1523	329.409279327835	123.43140301288	675.512120008281	521.940326444903
1524	1524	348.339628151797	117.641473578414	674.109718605399	523.328356913203
1525	1525	316.186001826038	121.763774295637	673.104376527212	516.319822116953
1526	1526	337.463289901559	116.332543597636	676.589169393377	522.718704464487
1527	1527	352.409054479552	135.532809631255	674.005360788842	525.267508604013
1528	1528	306.159781671317	115.473164342227	674.252666229589	521.836450590026
1529	1529	332.763793233754	135.106913000293	670.491270963993	524.740671564505
1530	1530	330.521609954753	133.420261822503	674.844784663911	524.160167848141
1531	1531	348.299256764439	140.713668963244	673.781835778749	525.247892842738
1532	1532	347.051104357785	120.760102273301	671.687259368288	520.016057710826
1533	1533	350.461214706874	134.327826508797	672.698243320252	523.285557712203
1534	1534	356.361998981264	123.96655883234	678.639802287317	526.644827363329
1535	1535	354.435995802964	110.47884156471	668.088322851176	526.510520566009
1536	1536	358.766890498319	125.845667769441	674.170641628838	521.926491131552
1537	1537	322.36488098356	134.555026053086	671.852509231132	523.304132339272
1538	1538	330.865277003594	99.5272017615887	677.968365798046	528.713665607189
1539	1539	357.022114839454	122.394255289122	669.955636773558	521.458110583131
1540	1540	352.667713038289	149.567075433029	672.782997874517	522.953151947842
1541	1541	370.344356391378	156.531401870161	674.933136942642	518.23174792156
1542	1542	364.234509675814	108.800498360059	672.177594411911	528.723589153682
1543	1543	351.815463110993	135.849151529928	675.126712470187	519.823914787376
1544	1544	343.480962999423	125.380490585228	669.940606542607	525.476283089107
1545	1545	363.803871567531	110.561237877688	676.530418212921	521.704517667924
1546	1546	347.775228615683	149.358751127455	669.295442854632	525.005226605436
1547	1547	339.532171827506	139.633189551643	667.852448161863	523.536980642547
1548	1548	350.890579741487	137.353211313112	675.291575996453	521.427604863525
1549	1549	365.418427591258	128.135731259662	670.87784213518	519.810353982633
1550	1550	331.048732074395	155.764626892289	667.328285937388	520.84563022501
1551	1551	338.894388955305	117.558362615188	673.67967223199	524.311374884257
1552	1552	337.069507807	118.110771082117	676.989935938619	525.478156221125
1553	1553	331.044285867415	139.584133307764	667.555415369325	522.864682070059
1554	1554	352.345703927908	101.029792477813	667.857235919295	523.185030127499
1555	1555	345.214474370691	93.1985457029363	669.007793499437	520.169493929106
1556	1556	332.345881469289	121.367719899869	671.15408638034	524.382750544686
1557	1557	335.439848266158	144.103211172032	669.906222417653	523.960904437153
1558	1558	322.861674411764	124.189774937581	669.643300598655	518.870597994737
1559	1559	326.545351844611	159.37871502501	665.609041423342	524.076597417308
1560	1560	350.038790979157	117.18779535422	675.256518260033	523.30782671138
1561	1561	333.662267788711	154.934435259732	672.762619371886	524.215023009754
1562	1562	342.124923290601	161.94646006337	675.234085400483	519.64415922947
1563	1563	319.191072456225	121.667816647615	671.306226458844	518.770823800749
1564	1564	339.754912246326	147.244346113275	674.398819755273	521.010654815599
1565	1565	349.988102657191	125.633032698999	675.56431483524	524.919136881896
1566	1566	341.706482404099	116.618847702481	672.113296843734	518.157145821234
1567	1567	336.549178777257	133.540395233567	673.153805133902	519.684863798449
1568	1568	341.166147339591	147.203108156701	672.587163339203	525.045581485284
1569	1569	323.71080166584	139.723470953319	679.008852390633	529.32769519781
1570	1570	367.707188180785	128.479781025035	669.482950829655	524.208199558557
1571	1571	347.399034919736	124.336055782558	670.006222982464	520.654843237224
1572	1572	356.013201406997	135.762739730887	670.333342235989	525.19425439908
1573	1573	314.882640497481	127.782204804242	675.019342888194	529.024354158933
1574	1574	308.339747688708	144.650876379265	672.547782886872	529.103751309378
1575	1575	364.563305886635	148.239260209698	663.866875199558	529.311908472145
1576	1576	350.201260368693	121.860481618569	676.609908406135	522.647361609142
1577	1577	350.52581793517	126.885939347628	670.077483188016	521.297060123378
1578	1578	328.932321894965	127.271342502645	671.626925294966	521.450922087282
1579	1579	321.877827830444	174.403691401628	671.338223626698	526.554121333785
1580	1580	331.938669358155	112.527674901236	670.326627821298	526.220773730843
1581	1581	353.91366697794	146.006263578073	677.440709218127	526.012013374172
1582	1582	349.936104502196	135.553534977392	670.094947605202	524.808075192832
1583	1583	319.323311882455	131.230048204521	671.552400276405	526.404605622775
1584	1584	341.993516812085	111.258883659437	671.635798014549	515.537992790764
1585	1585	313.444712303311	128.295057765178	667.485203818979	521.97746575042
1586	1586	340.996098072018	130.079310031451	666.263345901567	520.679273944048
1587	1587	354.210022197204	149.81029655973	664.551311399976	527.441443908116
1588	1588	309.477377813073	127.070461932573	675.339223716989	519.464405281834
1589	1589	350.63703788622	162.722991802243	669.789143734018	526.574526664518
1590	1590	361.171174757695	99.0494146375176	672.035721829807	522.389032182124
1591	1591	326.931706709766	132.985952845473	674.305567539664	524.064228835391
1592	1592	371.649238286119	136.571382859161	675.099436551471	518.470992386756
1593	1593	337.03281584154	140.886790425845	676.636948024746	520.428913633069
1594	1594	360.105896335603	111.700610017659	673.108664876529	527.441493151989
1595	1595	315.600807007688	120.033697187365	673.586361545467	525.534023180749
1596	1596	349.798443483442	129.007726283105	671.337218544929	522.850408524136
1597	1597	364.687601238505	114.600944894651	666.768585102483	523.605521354594
1598	1598	342.086411320279	117.620105271452	674.159965925307	519.347516202536
1599	1599	332.153304822771	125.776407130278	670.59821617255	521.999843515895
1600	1600	343.710104334076	110.366353188429	675.11634054314	520.049624860701
1601	1601	311.397104397552	138.934363622261	671.471208229202	521.523120492859
1602	1602	372.878218675202	128.232988470324	673.967035624706	523.025743775781
1603	1603	344.859994951938	107.907245320512	671.647852231101	521.669984587947
1604	1604	306.493672049508	128.628532652502	672.427530683829	521.127292819935
1605	1605	360.506406913065	140.241631359012	673.903602021293	521.117299461313
1606	1606	318.613270110845	101.330392294142	666.627763369031	524.20857454748
1607	1607	351.871663345	145.864258703236	675.225743525099	515.683244166852
1608	1608	320.11869177937	116.485003693521	673.87747971975	515.873579087119
1609	1609	358.11771740717	113.325377068461	674.564135117109	517.630044766158
1610	1610	365.152953916293	142.083409447665	672.984613530556	522.512395395329
1611	1611	362.268486476264	139.653933675396	671.236040340036	525.94942773249
1612	1612	323.908787152802	121.164394320268	671.269177981629	527.640266373812
1613	1613	318.749842077519	140.278663027403	664.671422347197	522.936497874416
1614	1614	337.604611990462	143.047109004497	676.437258746921	528.698735343605
1615	1615	335.132493134224	121.982154656374	675.332342257512	534.214651594128
1616	1616	349.271158035854	130.346823651929	670.974462259337	521.233885983046
1617	1617	347.342384217083	103.68848585004	673.379884654896	527.261607752301
1618	1618	342.798900169997	130.671135558767	672.614983927357	525.656184618835
1619	1619	355.08616755305	135.69938493264	675.176699552172	523.097425174015
1620	1620	329.598750338718	132.747188016921	675.348746278647	521.831262080282
1621	1621	358.586258406554	138.737189157634	670.171088907617	526.984655471601
1622	1622	343.860994767076	175.335330807548	669.134269287978	523.691628192079
1623	1623	339.321642055656	140.097645064458	670.152600900146	521.282626086767
1624	1624	360.117562599321	147.184221149283	672.180734526461	524.89345369634
1625	1625	353.471809339585	129.706866124551	671.373478879086	523.353249227555
1626	1626	345.558143766129	125.196981141378	676.234060977235	524.429896056559
1627	1627	325.307132756038	181.850157415281	671.338997788394	529.44320874708
1628	1628	324.441674900317	150.154110225278	672.453138971261	523.364985715604
1629	1629	347.148827714664	117.607841869926	670.110959866722	521.846157301325
1630	1630	362.398168862463	118.799176193634	673.401729818978	526.634728959663
1631	1631	341.021515453147	138.841648145486	668.07987845898	525.637880650686
1632	1632	353.821118133149	153.348119415312	671.368131296524	520.817847013698
1633	1633	346.378696992375	136.481101844794	673.889061721965	519.913538438527
1634	1634	354.01678303424	125.09915013833	670.843683078245	522.086369238008
1635	1635	328.985003947768	103.039017128253	675.533858979876	525.262313518277
1636	1636	347.23615748608	146.7550472054	673.686815596816	517.337741736117
1637	1637	344.674391374442	94.9604777307802	669.470286565258	523.864659165172
1638	1638	349.353957793623	129.0224681478	669.384073817021	515.505184677447
1639	1639	333.294081004538	135.136951028267	675.757221452672	516.418705380251
1640	1640	365.472531033071	123.957446543557	673.842551407261	521.340691332162
1641	1641	352.508731590878	130.162173439877	675.249382281726	522.405044679142
1642	1642	336.818516984198	123.290687000107	674.694751107008	522.424731312826
1643	1643	352.885016361919	156.374976380221	668.806103160029	524.459283808497
1644	1644	357.100385726462	137.185836993233	676.618623309744	525.751333458306
1645	1645	336.448077078094	104.848686935438	672.111389041431	520.539791990555
1646	1646	350.900482436521	135.280724872035	668.971028157478	519.784531248027
1647	1647	339.40251758733	99.4283341406404	668.819349351025	521.261249374689
1648	1648	349.076929134618	127.656633216515	664.72543757572	523.836319915035
1649	1649	364.238052216767	121.4241904389	666.3916899576	525.282827559888
1650	1650	337.654712567931	109.469376712385	666.648103903894	517.069888959443
1651	1651	332.134838510919	153.347426613726	674.598162538901	523.706696163773
1652	1652	328.832089393498	157.634647034773	671.661498911935	526.518644527162
1653	1653	359.842315496216	113.706832306562	674.490275353913	526.686664409841
1654	1654	357.901583245083	136.856418420121	671.225631170187	525.281153790492
1655	1655	319.399391104975	132.524413947092	672.465356877769	524.124697610435
1656	1656	358.859239161931	150.121288931365	673.541085273487	523.723512392888
1657	1657	363.554526169791	127.041885054286	674.819589699614	523.088288739483
1658	1658	355.223029038732	90.8392738188791	672.715723784072	522.450927326405
1659	1659	324.281162889115	93.1389430559938	676.398845508564	518.104058388478
1660	1660	359.232870631544	118.796183405028	674.439911905518	524.907013646916
1661	1661	332.984703677935	130.082171971998	674.201962724989	524.881120841712
1662	1662	356.75421672424	113.575949675808	672.696876444131	525.104885993353
1663	1663	362.937664305958	149.519135676301	674.634378446426	524.108316804238
1664	1664	334.501833850819	140.019655395086	670.252113316842	519.906252328246
1665	1665	350.698279513859	109.779681345061	675.230012758108	517.516497607763
1666	1666	345.003428622405	122.239973305064	677.785571463169	520.577042785619
1667	1667	346.03469134873	100.130202846756	668.4047776882	519.734036421836
1668	1668	337.723809875592	134.560509324344	675.429213547337	525.973170566684
1669	1669	348.102807666769	126.845717743523	671.349324648502	520.805982776788
1670	1670	365.451717725654	148.893074675443	666.193802845383	521.378053677429
1671	1671	377.684955149613	123.39703752434	668.846993796957	523.888753474411
1672	1672	338.22990100391	140.186621889868	669.950316084916	521.758339948168
1673	1673	333.762620379992	142.710480896991	673.813570504361	520.926530695844
1674	1674	342.140813668974	122.088140812675	667.4506372218	529.290607684022
1675	1675	307.755762351103	103.299925440286	666.76919564419	525.047967733948
1676	1676	317.253046501336	131.011964035427	669.691505297921	524.205275104622
1677	1677	336.899394164902	156.821295334011	678.148877676777	521.461683832879
1678	1678	314.756355811459	125.075368374716	674.446546131355	518.171034724779
1679	1679	362.272280624676	123.769036846272	670.993535993142	519.103605704032
1680	1680	351.709150803429	128.435789578477	674.190047630665	524.904038377436
1681	1681	339.742614937094	102.22999331439	669.70382004692	523.215034992878
1682	1682	356.966455051159	135.685321371931	672.596115085868	528.107136877354
1683	1683	345.652894251715	123.909292388647	672.117630014651	523.10078176148
1684	1684	313.935979033856	155.468975908646	667.406791635896	522.599040099511
1685	1685	346.775858359827	147.795957115994	669.370585310853	524.094613671025
1686	1686	324.102049321003	121.661572853225	675.95176092283	522.980060515184
1687	1687	337.030766987387	91.9035676215687	673.483957173142	526.491586014047
1688	1688	287.610102207628	148.627065421362	667.292277993828	526.96713742688
1689	1689	351.669956441058	149.907783543535	672.334722516038	523.602273051582
1690	1690	331.224770607406	147.370093565306	674.210848705277	524.960234321039
1691	1691	331.652179439816	139.171741257977	671.483203447406	519.070860337277
1692	1692	366.444909524644	146.149141357434	669.730367591015	519.882818596408
1693	1693	317.585736799033	112.209616475083	674.44375406469	525.106421330932
1694	1694	333.118919135897	112.054708929773	672.713007644914	526.186710590702
1695	1695	364.346176828366	136.86078272748	667.544304024084	524.149438709321
1696	1696	331.996113623176	101.848506679133	672.095165852504	526.68487269828
1697	1697	348.846236983338	164.169458181712	671.470497910399	521.690962396493
1698	1698	356.014558895286	124.458347102954	672.164164712736	522.970939682142
1699	1699	318.532917800268	128.033989705489	672.20944937989	521.882241806112
1700	1700	381.034643050127	110.532329941444	673.10635245263	521.913042028899
1701	1701	338.413354478489	105.860991283942	674.003563064768	518.244985813906
1702	1702	332.609113520973	142.886325057811	675.456943135746	521.900716902441
1703	1703	339.409747411605	150.164775247505	674.302124679147	522.515187727252
1704	1704	370.240101414617	144.337984492605	670.361194279237	525.404498357629
1705	1705	308.56572947241	128.84575573914	673.439678725267	520.925534764621
1706	1706	347.769361729715	116.163028567443	668.991988021155	529.804473066143
1707	1707	383.577206400791	136.97233218549	677.04328098682	522.975702367352
1708	1708	376.857266785866	135.760117415333	673.957018234725	524.054788682102
1709	1709	327.603926940892	141.441725526371	670.772628655856	522.67412197688
1710	1710	329.638938751309	134.350407541219	674.018338465637	524.806494539759
1711	1711	375.226345372891	131.439230186355	670.623906600752	524.79776597952
1712	1712	314.048458546779	124.031170810191	677.779850822601	524.981627699396
1713	1713	361.571969216899	113.536494623318	666.549870831882	523.317871816823
1714	1714	352.092210969279	126.344956534956	669.095336930559	527.484990118417
1715	1715	347.678008599919	159.039169676806	671.629928936315	522.387648590864
1716	1716	346.19757092423	155.102018285765	672.485431510694	522.17377895961
1717	1717	340.579907954535	138.958829795536	669.465874667323	529.642105785615
1718	1718	361.052980702291	139.225508804724	667.817554446041	525.431409040673
1719	1719	349.883349686448	149.111774754829	671.870444207684	522.853649282095
1720	1720	326.496786642992	144.247079010988	664.624061545834	523.933373128188
1721	1721	358.330965049337	141.512553261744	666.014933983869	521.254108504489
1722	1722	320.507834989453	131.393773863824	665.795320269286	523.132347280865
1723	1723	347.532833062126	123.909169657226	670.317890608791	526.187005958921
1724	1724	350.933122056041	125.157177043138	673.721302832137	523.564537685168
1725	1725	337.100207515134	147.760559231442	670.361597833081	525.926880001856
1726	1726	336.265644253946	139.277909368989	665.757267800613	519.202507200499
1727	1727	313.649265580905	116.793102012796	674.547312259137	519.956975090446
1728	1728	357.114277501254	110.389936931853	671.125365758883	520.096563112298
1729	1729	354.858599363915	108.892069947774	670.647826506983	519.297196137946
1730	1730	367.8280367117	101.31312808912	667.998919646526	521.19368169658
1731	1731	346.232084050831	135.875296666207	678.221701136417	522.23889737197
1732	1732	347.249717692231	131.739180651717	669.892544741126	525.631107411421
1733	1733	338.751357638232	145.642169493216	668.401757911446	520.734949645019
1734	1734	340.538355508594	153.332036034693	668.82675617354	519.04118204081
1735	1735	336.183787621568	169.100855625272	674.902771537469	526.000857164753
1736	1736	334.729543682791	167.985318231906	669.148067201521	528.268454746058
1737	1737	311.759408004882	139.295721820669	672.664192304161	526.473362576819
1738	1738	308.667284796581	128.993930940128	671.310164282106	519.467652990024
1739	1739	344.760378451504	91.1520313853929	674.141638047837	518.778500734166
1740	1740	366.692672227684	133.748996057645	672.926573154291	523.244731735383
1741	1741	352.687460699843	136.806110155107	676.394660456615	519.127565180818
1742	1742	358.65958019742	151.644731602887	672.053426257614	519.561451804577
1743	1743	342.483220066814	124.796413739044	673.785785107428	524.545901142151
1744	1744	321.298104534931	101.232732812724	669.186184588125	522.7136569826
1745	1745	348.836353142985	139.488806099878	670.019897783297	525.955649895379
1746	1746	340.169574436137	123.292381259344	673.462208150362	529.125861880341
1747	1747	360.600927606696	125.048044931275	677.47408083184	523.620893440183
1748	1748	334.336070742609	155.141256404703	673.137108669218	526.580637683786
1749	1749	319.167321273762	136.484752020717	673.058014587173	524.550017854039
1750	1750	365.641281580441	122.137552417164	671.460106338606	521.381121351979
1751	1751	356.804938812598	120.115711200229	676.226622828522	522.099151696592
1752	1752	322.642048300083	122.614870604848	671.681008023368	524.061428064946
1753	1753	361.296894604961	126.867503948655	670.530751302866	519.864731948762
1754	1754	333.707319146157	120.49041987196	669.764578256788	521.30009293076
1755	1755	321.651667265626	116.678129041891	675.645742200658	522.311420024207
1756	1756	313.023927336737	126.73968338657	674.095694964566	522.340556882193
1757	1757	333.888836576788	159.075035519935	672.607016869518	529.615222730825
1758	1758	295.834948958293	154.385252249862	672.011067922166	523.17936568646
1759	1759	313.523733544956	109.110234760057	668.617640023781	523.528713950542
1760	1760	355.783910572917	115.386453341714	673.492102595624	517.681058415764
1761	1761	374.659488799634	151.94100180898	668.8227696989	523.373987365872
1762	1762	365.220195945783	138.952241945372	677.166688709022	521.065233598409
1763	1763	310.966423380535	166.991669098934	674.61014994692	519.685596204326
1764	1764	349.115578478578	146.090254329527	673.856706417791	517.715158851065
1765	1765	343.939923515628	149.616756175776	674.097223709903	520.861233437824
1766	1766	339.658044979663	160.182876540749	671.06159278355	524.319251558296
1767	1767	360.685624503105	129.936684111865	668.932495577607	521.719217255237
1768	1768	332.229546567416	105.14122363724	675.149341575056	519.064176934273
1769	1769	371.82851666833	101.523824107884	674.513046658365	523.571439750922
1770	1770	321.394706528285	137.758783351051	668.773336071945	520.648568043189
1771	1771	333.369987156964	135.489341112218	673.776032261348	520.910050737464
1772	1772	330.992809526463	132.161860565881	670.588369585381	524.256962531483
1773	1773	369.985870818195	129.569193487473	673.89348267568	521.958240113702
1774	1774	335.349860630463	114.60999192005	673.986277113822	516.384925283818
1775	1775	342.34678925032	120.898101266623	670.27491123837	529.095963603951
1776	1776	329.946327614013	116.940695237933	670.899104419327	524.525878271984
1777	1777	371.613664663787	129.065356837039	665.710316184057	524.551612491635
1778	1778	350.372614613317	133.27149113264	671.408359624005	522.801359607178
1779	1779	356.25312342479	127.7192886114	673.833725858436	522.716002031746
1780	1780	351.82665870416	126.867274297349	670.971947692944	520.76221032962
1781	1781	322.983495816096	156.511948259705	672.800555424162	518.408833749994
1782	1782	336.128859253853	179.322435910391	669.894389160246	526.969520641347
1783	1783	372.731500693867	118.721045273342	668.570774431118	520.735228221837
1784	1784	341.969518355135	132.618500319185	670.697833827503	522.737400449572
1785	1785	327.889312234355	119.883186439224	669.566889016053	522.772783090073
1786	1786	333.990708816503	115.048385982436	670.087269819066	517.007619608861
1787	1787	345.870792271615	137.67504039988	669.768052789031	521.758845041463
1788	1788	370.542100446816	127.901430441084	672.632626547107	524.202691218817
1789	1789	377.529132289272	124.069581519574	673.632849104565	520.675539971914
1790	1790	315.412564781047	123.784681035002	666.302107913993	526.469576957678
1791	1791	326.30690959088	121.531770767678	673.135054304355	520.034276039859
1792	1792	345.798840752751	126.498319249845	674.3486209312	523.245539128947
1793	1793	369.797754389119	114.146746919829	673.969372192815	523.153037933151
1794	1794	330.719966936664	144.064825193793	671.711721749574	525.413901174966
1795	1795	317.729014556843	141.851008773593	675.247020418865	527.604513203545
1796	1796	325.036212006381	109.197029808	671.513477452901	520.237820347915
1797	1797	347.068156785124	130.814082201471	668.706261357833	526.660120014135
1798	1798	361.157615268772	144.56452340348	666.036384458408	520.999820084149
1799	1799	344.687813558643	137.382993762599	670.664283851335	522.909057868914
1800	1800	356.536743868327	143.757699444203	674.846052104185	526.265243472921
1801	1801	335.91724459907	117.722380603476	673.13037028329	525.129933774743
1802	1802	335.178923553491	112.956853539119	676.288025484349	521.598448384623
1803	1803	325.998629153291	167.14143756181	675.98566103783	527.143390012985
1804	1804	348.460865084929	95.6430712301	671.863024294219	523.70415077422
1805	1805	314.030763148183	157.192960299595	669.290512438238	524.321154172555
1806	1806	338.483512918765	117.112374521945	666.604665187347	521.004845688167
1807	1807	342.209092097529	119.385924460125	671.741619515048	523.850791262903
1808	1808	339.224027649928	146.090079615691	674.512117043162	525.321380415881
1809	1809	341.609801008889	158.199371232495	674.189661402313	519.983990487193
1810	1810	342.193486000634	160.343290819395	673.822852909673	523.513137338306
1811	1811	359.082914795963	126.215726217904	670.928540919057	518.041046332742
1812	1812	363.071097297078	125.626084531986	671.880032445417	516.687628181153
1813	1813	341.251145259784	140.933374082338	673.712052683846	528.743029106089
1814	1814	350.056771296163	113.191508864814	671.862616382659	526.373293964511
1815	1815	334.617551095479	159.259290530686	673.280948328765	520.118067305183
1816	1816	337.678244094595	110.56236498733	673.135378324498	525.931350112272
1817	1817	354.613796109699	147.798340546345	677.098616943423	526.093510104944
1818	1818	359.191518653076	122.339057775615	668.697181544202	518.537778774496
1819	1819	355.63238383785	159.413771756223	671.373065560277	528.521354726183
1820	1820	355.446690678203	108.45321765312	671.805970053401	520.978654404298
1821	1821	362.662398462238	147.686317500518	678.190581781304	522.360924796873
1822	1822	323.203887884699	136.69817571316	677.046771347644	522.500784672836
1823	1823	311.525421663304	127.103376346047	672.378525054728	523.892999971029
1824	1824	345.030611324582	151.674106208511	675.560236924363	519.457705166958
1825	1825	346.654078734252	174.83889511816	671.094678736221	517.156048552651
1826	1826	334.39858938144	125.189637519181	672.857806851959	521.226487141
1827	1827	347.034395809356	136.6469683479	672.262946866814	517.595566606893
1828	1828	345.758362944744	151.22506061789	663.286489373453	520.793641012065
1829	1829	329.37673233779	129.555424677564	671.854098226665	521.173721585812
1830	1830	351.971386247833	122.500227393989	673.687146142244	519.394452740405
1831	1831	334.561274271597	138.314509648791	672.744037875874	526.864994716898
1832	1832	324.27437204865	111.912116575453	669.096122535401	531.388902992565
1833	1833	331.552752905771	137.702115818282	670.532647175136	524.179103471004
1834	1834	338.548133671409	92.0870354670158	671.918295519734	532.959030408443
1835	1835	324.465627976647	127.386707471555	672.759560751589	523.921699004966
1836	1836	351.112664732015	130.904993532876	669.771289518393	524.635591659743
1837	1837	332.707887897171	109.441583973598	670.746795989308	523.507377205806
1838	1838	322.419804734376	99.3628990163508	677.9270892414	525.113345360775
1839	1839	347.708559041321	135.660995989548	670.679063628723	526.704605734072
1840	1840	348.967904258367	113.0364808622	663.79405209932	520.475598915609
1841	1841	349.121229990077	152.309107576495	672.272863052747	517.872140681889
1842	1842	362.170486587117	117.177611957208	673.689113111778	524.301796932701
1843	1843	352.907134959805	121.967615431809	674.121439811679	524.03359588875
1844	1844	337.078124201142	114.398133759489	671.968005880717	518.382622400902
1845	1845	331.680161149657	103.973534064886	675.934336341964	520.77124927667
1846	1846	368.622694428615	136.966612436349	671.728378558313	525.198646954677
1847	1847	317.897942514507	154.500567112824	667.701312978311	523.396113112815
1848	1848	319.15720975022	85.8566209389005	670.106686973798	519.689395702363
1849	1849	353.855136029334	129.861878929548	669.793969341978	521.136767475862
1850	1850	355.493069013766	128.949834961785	677.266105506089	521.791784775383
1851	1851	365.948641243692	134.028530001867	666.773147063743	523.614926463688
1852	1852	363.733028493558	133.865294140368	667.839504863583	523.313275457575
1853	1853	317.485438171872	143.047273763224	673.204560281969	519.149834932516
1854	1854	370.839128253425	110.600692582399	672.241014443455	521.726498600477
1855	1855	345.347465236258	128.981581733793	673.702498988859	518.593503093234
1856	1856	329.97238605799	138.110254301747	673.25466189291	523.015925883002
1857	1857	305.764012092942	128.902714983922	670.298656779247	525.644249633233
1858	1858	333.345030813574	139.42767349862	675.550682872251	523.984203308543
1859	1859	320.305695692433	128.099124119116	674.186761042811	519.351203634904
1860	1860	330.58972783602	137.453852659522	667.435129182665	519.707569138648
1861	1861	351.639582637995	137.256130836257	673.754203934749	521.684816800631
1862	1862	319.208522316366	110.736780939618	670.165555244959	521.686634445435
1863	1863	335.03546029008	148.052448528294	671.245857226905	524.586567323395
1864	1864	354.012417598397	135.060740793676	673.135864277162	525.503410766338
1865	1865	333.54992471007	129.296001218213	672.216308712592	523.75044926643
1866	1866	359.624254381057	113.058035020436	669.389068847615	521.286688037407
1867	1867	367.776119131818	130.55683301387	676.706780760164	521.811750315562
1868	1868	374.966347353292	119.364038085547	672.49780733662	521.000191764884
1869	1869	364.2704212539	134.090248324387	671.639347962392	519.006976894945
1870	1870	337.15504555994	134.584167198253	669.992258568746	518.569912873795
1871	1871	369.503403362812	142.581097226489	672.509346848166	526.845310022436
1872	1872	335.286493758078	118.74061147589	672.700071413232	521.079167425051
1873	1873	338.42266329591	125.068023476171	670.540952502933	527.048562033558
1874	1874	334.015660777729	160.644163064927	668.764316369481	517.943322088701
1875	1875	356.690686431053	115.963995925055	673.316647341831	520.818423709079
1876	1876	352.655203633406	110.44218793025	671.704026110272	524.531015708078
1877	1877	372.161604322675	135.876934334053	670.615471708871	521.860310097567
1878	1878	316.204258476566	160.777063498164	671.097878118977	523.914076721837
1879	1879	353.319816871011	129.709991260757	669.949432226224	521.318719242084
1880	1880	345.54927258728	96.1563802348533	670.084029449782	529.249068271118
1881	1881	335.088662998796	167.939656838547	673.308178448529	527.144590096891
1882	1882	367.96956483471	118.459525152881	672.44012941397	520.703647515044
1883	1883	381.293082047452	110.420278648018	673.978666130928	520.697549640033
1884	1884	338.00610344386	107.648164711096	676.901166479333	524.304481762991
1885	1885	333.956784327672	156.699956927216	668.877963752929	524.085325255643
1886	1886	337.479051756918	137.879715199855	670.607114537713	520.590835642626
1887	1887	344.639311156246	147.085852282177	670.183100911401	520.582431734374
1888	1888	344.37442730617	143.306630846004	672.861568983279	521.46733682032
1889	1889	330.965630292653	156.941044898066	673.644834068839	518.31469531398
1890	1890	360.385892161345	118.145773956955	675.168806964194	523.506012942002
1891	1891	329.458520339756	133.282689197551	672.895387187117	522.407559402131
1892	1892	383.750315737348	142.121328513611	673.358696221718	517.81354130824
1893	1893	341.992342599467	125.194581417973	673.078957998992	525.961907042112
1894	1894	313.573419828318	131.37508024093	669.386367975814	524.745038096301
1895	1895	383.298416384177	160.39578501155	669.13781870024	519.231993225849
1896	1896	328.140372515432	133.349061079525	671.040099178042	525.072462770546
1897	1897	317.217985313374	116.046297932043	671.85050563445	523.025121224716
1898	1898	345.518422437791	144.912554949476	672.093626318678	523.307361395426
1899	1899	313.453585988293	130.351805560836	667.131623997743	524.949736057704
1900	1900	354.469907425381	156.657094594895	674.426831040744	521.263894240317
1901	1901	352.398405206854	133.413153081012	670.181879233977	523.521640725388
1902	1902	349.315306712423	118.81616482552	679.370053482312	525.18552880176
1903	1903	326.155138651096	144.993631079405	675.229831827322	525.173309337967
1904	1904	363.265361102404	98.5681239928655	671.719643607203	519.5182241561
1905	1905	349.773552055901	121.037935093134	668.848628091944	520.891774394457
1906	1906	340.191114542834	160.455210260684	675.006180171464	519.901353282969
1907	1907	366.868990193682	136.206299665697	671.334619232054	524.015528308272
1908	1908	358.137479294014	165.554182764289	671.320034051541	523.555885439553
1909	1909	328.869780254036	106.056439526626	671.331190578671	522.306485833239
1910	1910	326.695795958586	132.790186157524	673.082762907406	518.014097502061
1911	1911	358.69933347117	166.579751810057	669.196143115299	515.372625474377
1912	1912	327.725962360762	117.444612419224	670.434671180918	522.960683126536
1913	1913	367.868871863294	153.580662371893	671.518573865959	522.582516754474
1914	1914	329.223906902996	147.299189260416	675.207951196968	516.237569894544
1915	1915	350.131836393327	138.407342952916	672.730176593181	525.03890646276
1916	1916	360.947632633638	120.898222563547	674.774387786145	525.020597601859
1917	1917	380.011580225209	127.491484406103	665.848786149694	520.858711018917
1918	1918	334.992883573765	125.975488350683	668.733329578373	522.780479850785
1919	1919	358.188257313382	124.243688451002	674.784062936948	525.726219421196
1920	1920	364.971010355287	148.163157300884	673.171876512428	520.223252094435
1921	1921	339.083058553837	122.018726708048	669.112798260997	527.83261523605
1922	1922	319.872921559735	145.839265572912	676.618657178903	521.111363961877
1923	1923	366.481117550828	138.537140105225	674.026413617349	522.072409508945
1924	1924	321.356378812852	162.101168786078	671.275189785178	523.440247680702
1925	1925	313.468595941679	125.978711005372	670.22462749363	517.329331547744
1926	1926	333.717511082208	114.136770479201	669.346639928887	522.946660967036
1927	1927	307.904719429319	117.359123040839	671.048324986505	523.248730978298
1928	1928	339.538501876645	130.346896655848	671.107355826936	526.076052685418
1929	1929	394.746125011518	135.203455704978	670.263178106598	525.665319810043
1930	1930	361.550401062124	142.209808751892	668.704684153519	522.295790647677
1931	1931	305.718317101185	144.486730273914	669.01542491146	528.29008281069
1932	1932	373.583759806051	158.314232146746	672.66453974915	523.556147002288
1933	1933	352.43752796535	121.652496638556	674.890351483158	525.898782727452
1934	1934	347.523289557395	116.938495716414	668.893171517719	520.332573758975
1935	1935	334.92315872422	136.366997036999	668.320572284837	518.733766158033
1936	1936	347.602586812898	126.158089245172	671.671108900167	522.742108582573
1937	1937	338.748331219625	135.891090624007	676.40528337015	523.055596625302
1938	1938	344.502333106968	140.318938217744	668.812039209323	519.012655210547
1939	1939	345.312020127752	138.712256723683	669.610169370316	523.161932700325
1940	1940	359.099514383955	135.313874333021	672.597495077549	518.037628425878
1941	1941	347.621859822881	111.376936111576	667.394748749011	522.070323609955
1942	1942	363.873504620315	150.105328745604	671.539439354997	524.395731997349
1943	1943	401.863538379689	142.950800869963	670.938780158855	529.531877251763
1944	1944	347.406611108442	107.056871722285	668.021668097213	522.73918996235
1945	1945	333.86642749004	133.636863579302	669.592363175614	527.102493513016
1946	1946	304.123926129227	131.094228575121	670.570797241989	522.783154815302
1947	1947	352.300583411721	155.241912394933	671.063220350487	521.738555558429
1948	1948	368.27670468009	138.670267051832	674.647026787754	524.468619777959
1949	1949	361.277404572838	117.750239338972	673.936374564175	522.504101906691
1950	1950	331.06285530221	144.670480643172	671.525338828754	520.199620614054
1951	1951	330.611745233897	134.689920710962	669.661421233348	522.605271558922
1952	1952	313.730905094451	109.210403626631	669.502722115732	524.873092348514
1953	1953	366.08238593249	155.876872349447	669.825780631797	516.244024394821
1954	1954	331.299801232475	144.555415352006	677.099918126868	520.931207156447
1955	1955	339.484990102866	134.304748791854	673.267296776484	528.75276734119
1956	1956	354.687554172851	117.198899767912	670.199305469609	522.113418418178
1957	1957	325.676695151086	130.133290156713	675.425698368876	521.561593808357
1958	1958	349.014302291046	127.324863862908	671.905359293662	520.437076545339
1959	1959	312.974848986099	111.873159254808	669.446286016444	527.10051016115
1960	1960	347.09545765771	157.367326009	672.61967126223	520.951118353333
1961	1961	312.047675232587	118.0222380065	671.099295059054	521.84037060012
1962	1962	372.250863678608	176.476671474916	671.471258815928	525.293567331603
1963	1963	315.224291949547	121.209605242144	667.009991807023	525.031776702589
1964	1964	335.041583520227	104.172124906711	670.322528543476	518.791109599965
1965	1965	336.612586553193	126.353150677591	670.660226180858	526.12495519429
1966	1966	378.703775268982	135.044747956863	670.640769668538	522.879127441393
1967	1967	359.096327483113	148.853620530534	670.304532830461	526.860488597924
1968	1968	332.654331272178	125.154573107236	678.139717190469	521.457500653015
1969	1969	336.755891704406	155.674647732296	672.203953757403	521.321549687151
1970	1970	345.920302703669	173.417934935782	671.354159952788	520.984282963109
1971	1971	355.252918432126	118.56795146122	675.0362480958	520.288793280742
1972	1972	335.531831502185	127.422517678966	667.948584367729	526.667425171761
1973	1973	376.970876001298	141.364857348145	674.117901705669	521.990370352977
1974	1974	351.670628808874	153.375736730755	676.711491109035	520.90983700715
1975	1975	337.528872888471	148.006680216205	675.341391183152	525.685389019602
1976	1976	341.658569844204	127.779518480955	674.190059037611	525.074987565443
1977	1977	348.100778890115	151.304898078753	676.390321475056	524.578695684357
1978	1978	360.799782329338	126.569486584312	674.895036796372	526.956092398559
1979	1979	374.292870622556	139.284997940871	674.373881424027	525.155822153423
1980	1980	302.329215799767	123.342434845699	665.285097081315	520.942613813056
1981	1981	365.168498779166	147.720635332308	673.236845769459	523.255671117313
1982	1982	331.499356145289	109.261593190813	675.320202781178	519.828920521997
1983	1983	326.552037757026	112.979478892806	672.682884864464	519.769255264581
1984	1984	376.93294197292	133.974411601896	674.023966039531	527.977263568276
1985	1985	362.223737650411	138.904881920541	676.233271485904	529.140101955991
1986	1986	316.182383160417	151.903941588963	668.656272658912	524.140042457498
1987	1987	349.873725574606	118.39364244975	664.796993027933	526.325972613114
1988	1988	384.786729560258	144.249230567641	671.722187449896	519.110798700483
1989	1989	339.364149103206	140.974035872472	668.83908758651	520.563967464422
1990	1990	363.48987400878	115.20784840661	671.193976397279	520.03927956668
1991	1991	358.256479263143	158.9624274478	672.217903340915	524.677513951595
1992	1992	344.414013465063	135.209371144586	676.661439771507	524.879259034719
1993	1993	341.014798531755	165.484892574936	662.993334963131	521.129018558127
1994	1994	346.021170939268	148.697212295164	666.766017049242	520.595597789877
1995	1995	315.753506097751	179.035687720032	671.087047633226	522.530206043385
1996	1996	313.556621343447	147.93680028308	671.001281418219	523.759415501481
1997	1997	359.67036287137	121.310650963856	675.240219241262	516.846681838199
1998	1998	343.524853013852	127.201764409491	670.51358442267	522.86590816178
1999	1999	344.008846723106	120.8074374046	666.954790255538	525.866246288434
[truncated: 3,001 more rows]
