# Supplementary material for: Hypothetical Outcome Plots Outperform Error Bars and Violin Plots for Inferences about Reliability of Variable Ordering
Source: PLoS One. 2015 Nov 16;10(11):e0142444. doi: 10.1371/journal.pone.0142444 (PMC4646698; doi:10.1371/journal.pone.0142444)
Supplement: S4 File — All experiment interface and visualization stimuli code is available as a zipped file. (ZIP) [file pone.0142444.s004.zip › experiment_code/data/one/36.js]

var results = [[371.776948120779, 348.814806607873, 337.42579280548, 364.365723789487, 330.642369460028, 359.730287607972, 363.508436860195, 355.270889973449, 334.313571745754, 344.039084172112, 320.735763229385, 344.172780784004, 341.172800679813, 344.162157369812, 342.911665795308, 344.676153734501, 336.152639894424, 334.195642639195, 353.982511295795, 345.558068923204, 332.74486077781, 333.899740095672, 334.811234489599, 340.245713090801, 329.586906055509, 336.321738814942, 326.22276224721, 343.060050410544, 334.043882463927, 354.456869005591, 357.401186339693, 333.702317050834, 356.32332110478, 339.821653779669, 327.740227865171, 359.735996337456, 362.616379273642, 336.411869396181, 313.213892985603, 363.391296823741, 360.178894648929, 335.384022144351, 337.14947007515, 352.354471026995, 337.04791753837, 339.998144996605, 366.735106030516, 339.12115617595, 363.081588867957, 343.834841782601, 360.339857919409, 373.616084992511, 349.712369202864, 366.159019507528, 360.885395207596, 357.53084418464, 349.675966270675, 348.058538785179, 321.020443006152, 343.978389235014, 347.122621928301, 330.495203749176, 344.832500563989, 327.943009864497, 358.569284145649, 350.984733653675, 337.065789865591, 336.780261858548, 354.671240779819, 349.956543109197, 338.928569512225, 345.918271666853, 336.549148023424, 355.576438882422, 341.059524059458, 356.378365995558, 356.570572366599, 346.494687827587, 330.443663801598, 340.64209316271, 324.759960228677, 302.693491199924, 336.364629876617, 335.27987740297, 360.391109058937, 368.416173782999, 355.926189507992, 334.711209202682, 353.382328733161, 355.088481837002, 338.380317521566, 311.801467718478, 345.95320737888, 364.882895067023, 345.524573905244, 366.179711101419, 308.582983878686, 319.086685165485, 343.496200499287, 321.88045216598, 343.332778309809, 342.574153451004, 350.000707268672, 329.250303323473, 354.080692233422, 391.021281613737, 364.377335284571, 350.427081089959, 314.557029862349, 352.841013251062, 304.304139293772, 343.590969824241, 334.149419259195, 322.02757653636, 344.845497888382, 356.037359822752, 362.512419390932, 370.764237550771, 353.116016722385, 377.957223332626, 339.746896625308, 366.170208934481, 366.786085452773, 352.805401819939, 331.856251992774, 344.630223246624, 335.402652517702, 326.313097059977, 336.369290649949, 363.828348246008, 313.286441086956, 344.489273433494, 380.402565081344, 347.086554318895, 328.164080695617, 352.557135228335, 340.946929539141, 370.400508785077, 380.621975152526, 324.322134938064, 355.135040377597, 364.239213935625, 336.586171629503, 342.953373830109, 354.82598709447, 337.461209137304, 342.184348219196, 371.215670235016, 344.829055768914, 322.941042534034, 355.630209916607, 368.827066415628, 367.357438685514, 335.459074283181, 326.806933095872, 340.594354716047, 350.192905601776, 376.482065030806, 354.001076449762, 362.224786352557, 335.056400279822, 350.420542781209, 334.34263355237, 326.703989616126, 342.272669535598, 359.370983759682, 352.566056127731, 351.506852050287, 353.819198580228, 366.300327085241, 319.191184770312, 311.979527234653, 337.187043236007, 328.040433385524, 374.609590155189, 296.701347479032, 323.617546723322, 364.694810721681, 318.296463198813, 346.887605183926, 306.298806611776, 352.454544060809, 340.840091058803, 352.97764622742, 342.08396772587, 343.903295881379, 312.496053509223, 327.295192224687, 359.145934208411, 366.21236503741, 372.378689005313, 360.99821750584, 349.326632089867, 388.177512059124, 353.420257395002, 317.099160105963, 349.255887496197, 318.183257313479, 352.159015045447, 331.904230341735, 313.958496482274, 325.316142477924, 321.568570177354, 338.407493989985, 312.780419510939, 354.256953938961, 317.045018282495, 327.034890310743, 348.901834297259, 335.601559992828, 359.069857063887, 304.027504029186, 358.668391609307, 331.786740980877, 341.769733235162, 340.023014891767, 378.956576015094, 336.464233976674, 350.168273783949, 323.484544528406, 335.420637105221, 347.22000700828, 357.494340508669, 337.288171298546, 329.192123642545, 325.38597416597, 350.404810804294, 347.68199062375, 349.024345172009, 328.933774967487, 348.895040127275, 323.249210419743, 339.191503803031, 356.804905418799, 358.64578741086, 313.363075329401, 338.032227439081, 336.399011090136, 338.86945665519, 357.845478531863, 351.476181312507, 304.609701887626, 350.651652687033, 310.332274447122, 341.974999197577, 365.887169586833, 349.577326155413, 358.760101161723, 349.300671478667, 359.64343706439, 341.8525470034, 340.374726895391, 359.013760322712, 332.05680890072, 329.43842346963, 336.986622078673, 333.188640065816, 364.226331329661, 358.848438794812, 354.04114825816, 313.132227306553, 308.944615209922, 333.021892814527, 338.791548546641, 357.234705781907, 368.999043544924, 346.988140789657, 353.609529724541, 366.592297604728, 342.456888459626, 357.659288862166, 337.404526960583, 326.094278249188, 365.261488508268, 378.735736196314, 340.765993021512, 336.557326288306, 328.147195529467, 332.790857697507, 359.055826214802, 311.721010086875, 311.696699587513, 351.055094718862, 360.245116592634, 307.529183945094, 335.655907986793, 347.492127219149, 345.226996855803, 333.068123112046, 347.612419076535, 361.570754295271, 351.255380618683, 339.653037462622, 351.66502327988, 365.802005289156, 336.013985550668, 363.51969249945, 353.679632701776, 364.945849054129, 346.229603556671, 364.003596790297, 354.44218092639, 340.059518858342, 356.223372921853, 315.449074378952, 342.601768877546, 330.662589355835, 335.255161916943, 343.595702035099, 356.108560406373, 330.377904566287, 362.099348823839, 345.914686643062, 338.525338482414, 395.455724198796, 329.783264835215, 343.455554581276, 368.548023757814, 356.585153034363, 374.830090641391, 342.628482059195, 327.518754114219, 364.638731942747, 340.987563662575, 356.0637880153, 313.710090752758, 321.269935794615, 364.31768334987, 335.569364154119, 339.543289795882, 338.363190028057, 340.658110729265, 341.648701114539, 349.390679899421, 317.083842281292, 362.134238125732, 361.95402585978, 378.955928597008, 380.635417855423, 369.767029594849, 354.934670516669, 347.095099712784, 319.389212105294, 365.884342437934, 321.436352908827, 354.827162864034, 344.334957684952, 281.474495907911, 345.941257595069, 324.95046616747, 336.617940149362, 327.085048307365, 348.592618709096, 344.381929477886, 375.22083970542, 356.425182626426, 360.787671039355, 337.229178117866, 368.137446494434, 346.94131512553, 379.795707482543, 346.850288429269, 352.405004335086, 326.752545999919, 342.682522308953, 332.548670346507, 354.768964651549, 352.590352683611, 324.446991539772, 361.514205690264, 336.823064080081, 323.14662107279, 325.602194199195, 334.663267750926, 319.722743741802, 351.531909521635, 325.054539945492, 356.540783570247, 348.892061554121, 345.241348325362, 327.671108640637, 380.402392870491, 319.008666578847, 353.317108331314, 352.550905789613, 333.445440212878, 333.040756038435, 375.882806172935, 358.471363101513, 345.03921026412, 371.663633994787, 333.187618492784, 319.295166392962, 350.251407856186, 330.728626502715, 342.222022436299, 341.189402731282, 348.782123800236, 351.381784927217, 351.826683821369, 345.030092324535, 358.92003572202, 347.038714207134, 334.577690821669, 360.808959511009, 331.315180696414, 321.113351494804, 371.466584922531, 355.247519886643, 349.622336202812, 350.144170451661, 335.186935732848, 328.896800562982, 361.674596661052, 315.453451835883, 332.779294396742, 343.360965651991, 351.844592987335, 300.377489939807, 331.570659852255, 340.815451069955, 344.336514028667, 341.910337363545, 324.466620472906, 351.213272490872, 341.62390396088, 357.973513636756, 316.260540898045, 361.186417817954, 347.916704139238, 351.932741640596, 306.507971273275, 353.275219191928, 329.777423430876, 329.572689579563, 347.221061050516, 340.811589982128, 366.642342994398, 353.52755736398, 363.383501604084, 316.123131585723, 341.860953608448, 367.263342400096, 309.850141602585, 333.310552649103, 330.373787395337, 355.378416490316, 350.127379909418, 341.097214696595, 347.704750811294, 359.515276687857, 317.953370160932, 345.226663760415, 328.664581812922, 356.636111171816, 327.350241948682, 341.976959671276, 314.713715780669, 334.674042619943, 327.969492401421, 361.529112824788, 329.968713134121, 360.547419229028, 352.269684432992, 372.238475231783, 346.44422421299, 335.043649295859, 349.217250466591, 332.131922846578, 335.943537513616, 319.680834229163, 339.592740090903, 381.412469631775, 347.979091861072, 355.124667272576, 363.854110934011, 345.219674757191, 361.838792302712, 352.923333027921, 361.505932585486, 331.105488043619, 337.799859872633, 318.651105651028, 334.178839811737, 349.967000047222, 338.250756467215, 334.556460303241, 345.851262505767, 335.147245322003, 343.007115462372, 351.238355779524, 381.528342480047, 351.043041201715, 329.633927354401, 346.668033033395, 342.96439152074, 355.126466691805, 343.735687727025, 359.429596615877, 308.232735644599, 351.937932469249, 357.70511900193, 375.293696574344, 341.745492554795, 317.107600162102, 327.223432591309, 323.396642110403, 352.429822554702, 344.992956918496, 326.794267030945, 354.770638342976, 363.364344426945, 374.975576068143, 344.723256208306, 326.941660790261, 311.171531650336, 349.914810256129, 325.15383814355, 369.58764201835, 289.719991503873, 361.662938860534, 376.955885341281, 325.232636683764, 364.187603110294, 346.142522232414, 354.327798109523, 353.360296939569, 336.499026711675, 318.353148688443, 352.872464742468, 324.990765261282, 347.129601124835, 337.303820014371, 365.603587954798, 358.774063697684, 318.902383322141, 336.880644591868, 340.279007648222, 368.048277847541, 323.519949645677, 343.720497721998, 344.045353963555, 348.299055769651, 365.307353770726, 347.744642162941, 332.999516137357, 319.887729080286, 337.190786952385, 354.565907344584, 333.127853115357, 344.60141809657, 342.498933006858, 344.250352425982, 356.267136631488, 323.022176365259, 346.986329912522, 328.575763812244, 362.215091906203, 326.51182198734, 350.50851580752, 348.936503155692, 347.79095782565, 352.483831181888, 321.668683003275, 359.049491466978, 348.07660439543, 370.186923907483, 342.223429984834, 368.813243172812, 347.291643009357, 382.048003233382, 340.226299649602, 327.032897542173, 352.469325489674, 339.495786076255, 332.828117990765, 349.8718815453, 347.734402517409, 332.045976571203, 370.154787784804, 340.340601851789, 346.506332680191, 349.783268226772, 332.197781541581, 336.369771102204, 314.658630160468, 358.104977232643, 356.462522021724, 322.237750115037, 340.396957154767, 348.503169022334, 322.906777010767, 348.923747280167, 349.280521852298, 340.330116066941, 321.605838598002, 344.203092272971, 355.221204761822, 317.994890556265, 341.710432528088, 366.422414721095, 341.774519681304, 357.224265883094, 347.454544184143, 352.951247913558, 336.559297058366, 365.127122943013, 344.639423863144, 329.586352714292, 357.10343447049, 342.796966276549, 345.157530471257, 337.541639756443, 385.356220312025, 333.464598899958, 332.011272741292, 355.811347382976, 334.091956967862, 334.640488697612, 320.996355187502, 320.046437340446, 344.356150299847, 341.739801823076, 346.490655808363, 343.790946102693, 371.1048172712, 337.734190979451, 339.515316856619, 350.414616350205, 364.644981060817, 368.552841364196, 333.469441373913, 350.285832128922, 346.703543317583, 340.983758435273, 355.887734744371, 313.440789318694, 345.575711441815, 339.710314126391, 344.122128042084, 343.001361622514, 336.369816323677, 333.129122638677, 351.183146252794, 363.170459264664, 336.586570488674, 327.741207277228, 315.179958153799, 326.525036032986, 311.597929638335, 313.812229277157, 346.747295969147, 382.093348221039, 338.217269696736, 330.287173778819, 310.723437478231, 329.734252884398, 351.142616761344, 328.449670086105, 345.009820757513, 332.107680768829, 343.81985583328, 353.597887184591, 366.276968317766, 364.521892845232, 329.686343551644, 341.163069724881, 356.80172801035, 335.945630167864, 323.41261920204, 351.245391144996, 352.813694049302, 345.212542045867, 385.32463951104, 336.431505912548, 352.59254501493, 357.619687151611, 357.658694150044, 309.812340121744, 360.405127457062, 359.651512586832, 356.020093609579, 338.044198073943, 339.266735300829, 368.691631829339, 328.524464944409, 341.015011950984, 343.252811877875, 340.200345281081, 331.857084182893, 355.136941932827, 383.364587647699, 357.061447804939, 359.602979606764, 355.405793654522, 313.715687869052, 340.570627197524, 297.732926538467, 343.426832389023, 338.073433394256, 332.139556593627, 341.404281684413, 356.149934749692, 366.783853464593, 343.117036984543, 355.743785421587, 335.612324394547, 354.76060693415, 339.502750338495, 346.608672863078, 346.929676194917, 382.14093321767, 353.375829286897, 362.320512210588, 360.303876172758, 377.534200442446, 352.711740068374, 327.672732228297, 352.438099651987, 331.614106497621, 352.439430872612, 343.877538916305, 383.13728195037, 324.994741085668, 330.856698638409, 357.347556855022, 357.890337183886, 307.669549587856, 303.523943515833, 356.029720643617, 315.147546836855, 337.044464224076, 363.812148036051, 381.712686643889, 328.038853168488, 347.151840870673, 330.533981907281, 341.429191295322, 360.688150518178, 328.07915974281, 343.31079038061, 326.174777621642, 344.027164939301, 324.899746221438, 349.336811893891, 350.409438139694, 376.551878013098, 335.136612537055, 337.66065506444, 344.299070666506, 322.800559807764, 324.239948234925, 348.352215698683, 321.559290144016, 347.773233716381, 351.124777292983, 320.004657697458, 351.717806427402, 327.661964144863, 367.804465768496, 345.135380096305, 345.879711321828, 336.419672109751, 364.053348266278, 353.879620645152, 349.849579759669, 348.83556172878, 345.857132583003, 368.206231830015, 335.787870697429, 336.50908142426, 351.251479626798, 305.403512771377, 345.529358146795, 334.06063380223, 349.611336628761, 357.121516403254, 353.461862011639, 340.585586494817, 318.923787148652, 328.003035503262, 340.601037249088, 335.800924033926, 356.324252581856, 359.397031070007, 370.261687468196, 352.465474998743, 339.852672716071, 352.638570820816, 351.137833946698, 356.018524015608, 339.103958865359, 329.167421807425, 358.148741550946, 342.260732181821, 351.823958487472, 355.445805703135, 311.128442920256, 350.270598780919, 363.269772366971, 354.589847042853, 355.220772135831, 349.707423728095, 341.202801237292, 322.828641796697, 341.738447835376, 390.168512473816, 356.0063124873, 389.069901844404, 354.656328707426, 342.58548167852, 341.438546376332, 363.139996806048, 362.444735317561, 332.005408646346, 329.34462679047, 360.569030893964, 359.142957393987, 323.072221925587, 338.235746950697, 346.166456262547, 356.529662373851, 347.572615604162, 345.734631371792, 321.845908357904, 391.587111302047, 343.619759431334, 329.100094562624, 346.318773111409, 324.844962394043, 369.851129892381, 338.163509101227, 364.385679934217, 326.910269074, 345.690474066193, 341.214820758885, 330.641380350796, 362.056591022064, 306.281454223039, 350.907289813416, 307.244281557936, 351.775476753162, 332.815304803894, 334.970089229986, 333.883094655791, 350.637005543977, 333.758682067368, 348.522864735691, 350.560483364721, 342.975083768189, 343.939535822953, 382.958801667512, 391.889137808858, 340.623947158193, 355.034086356282, 371.664473919737, 318.271716340129, 340.538667788834, 343.560217990991, 347.928056428809, 318.647758590764, 334.476783205234, 316.955511168699, 339.488571999855, 346.867078956297, 334.914346209361, 349.359296070056, 352.831949638775, 334.312610997839, 336.339840979822, 379.310610375733, 367.072045129444, 325.706262401597, 371.917902579368, 355.096077253897, 342.72694272335, 352.397354796974, 367.892030271097, 342.546071723394, 313.565930752028, 336.489488053642, 327.253997412187, 371.009049981937, 355.655701022398, 342.694992709248, 340.087248925641, 343.762251518961, 350.962993463514, 351.58806459173, 350.627423272863, 360.748086777873, 354.930883860014, 365.435949675333, 352.730577118583, 314.164783544952, 349.74830928564, 330.849797105188, 355.825015879106, 341.183434120763, 361.44453521325, 336.727638703024, 345.341125046114, 338.897516476558, 363.500942659522, 350.518008670591, 325.062976365028, 367.370384401243, 347.077569098799, 337.948539447466, 339.911729996979, 333.816868420122, 382.074917163207, 344.97531820007, 357.210745879839, 355.678812581759, 343.592458318586, 339.865381289466, 339.656267354417, 334.586053848395, 391.699757358634, 358.414330512659, 346.879861337634, 336.782413451087, 353.83258889134, 345.62299227018, 348.473832666078, 312.413506948865, 319.410598134771, 359.392416843003, 345.155014803201, 350.638114165776, 368.29611144284, 354.780271010735, 354.56804781327, 343.913012436304, 350.878592265766, 363.497722119072, 366.871964423086, 347.68824147515, 342.280439738875, 321.546297358877, 374.793474460467, 348.331267542973, 346.988482671934, 367.735741459192, 340.03519823406, 338.445121564432, 351.895018013719, 328.711686978401, 353.545813588274, 316.055074949466, 366.504862443296, 344.607516796952, 358.57311980003, 353.396601158756, 368.60074101179, 355.201417077087, 355.206246741369, 320.178003036413, 342.806777365986, 348.613719457809, 329.052856443302, 345.847302808895, 380.319255646806, 356.473300650908, 345.32288163812, 360.838802975231, 325.548971021391, 339.553765796981, 343.496798558127, 341.62226106069, 351.595708760028, 306.744545657755, 338.792455561037, 355.910010084237, 340.103906818982, 333.59044765765, 328.598041269171, 362.995966057651, 300.661878680021, 355.331589556682, 333.640720614328, 362.759082348188, 348.496553408593, 343.603545485453, 346.690529187042, 330.201863596589, 338.611763470587, 337.901335782482, 348.403278218279, 357.08457600313, 335.16348091062, 365.125504393849, 331.053251183608, 348.318731380863, 325.642958714778, 340.28523006671, 339.113164218117, 333.25716386474, 384.358083925591, 342.963389338379, 335.217511378326, 342.562378307025, 364.817789499007, 364.20777189456, 340.244474976076, 357.387626370711, 316.474881183543, 343.493318490417, 322.964183342441, 328.393125988981, 328.128445134828, 309.693286459629, 344.196149734461, 347.786831767433, 323.708034643033, 328.160866272027, 298.998689853106, 379.804731423727, 331.926674046566, 352.892306042481, 352.524997082942, 376.398733874128, 355.262259890018, 346.646282746175, 354.704375736346, 345.00261485597, 355.572906563092, 343.167573169005, 359.302970334132, 338.445221025709, 330.71967139342, 339.564463251341, 328.53996912339, 371.525134570366, 376.159518190782, 324.552423546696, 345.553063481652, 370.216482571372, 367.39864991641, 340.8546276751, 320.123464661662, 329.350483649262, 358.030951046659, 360.551801904548, 352.126398233471, 368.273098888982, 347.46816175793, 345.829078871852, 323.255551242234, 356.232145183452, 339.727905722161, 351.057606625902, 364.075275057229, 330.91973849668, 330.244213282499, 355.807502098465, 347.173229909003, 352.95436630671, 359.327302618405, 350.100625751442, 344.903533368332, 350.950585057374, 366.89840711727, 349.31395523685, 355.341380642817, 333.126324988753, 357.47927677851, 317.11496879676, 358.197798626413, 336.47127806791, 336.42859602998, 337.468088907946, 324.528549218943, 369.668168623748, 343.004212586715, 320.557526771564, 330.25298435545, 334.521597922824, 360.010480035534, 328.498182459105, 331.792709228243, 364.603219695361, 348.282228531366, 341.472528691775, 342.742986249581, 326.398804226471, 302.764710339455, 364.247993062922, 328.582648980123, 339.365452541283, 320.437317160736, 334.028693204529, 338.9092559773, 356.557001236692, 347.190116863987, 335.75849332166, 359.01291176864, 381.188398232901, 346.633208354432, 371.23357957101, 360.1602485305, 336.761829257569, 313.095765027517, 361.927956146923, 349.532679930845, 361.172311895938, 297.150819134049, 354.370213950768, 343.701717808469, 364.517246334344, 343.294287585415, 393.239489045836, 351.092134593635, 309.743150004432, 349.184193126329, 344.508859533098, 333.279234748802, 380.380497704543, 344.562294414073, 344.916593373668, 367.989529939553, 331.162713935256, 319.705712194318, 401.698355917805, 369.794412790395, 320.656299849275, 358.385693836309, 315.841897047328, 327.060257406166, 352.469705949258, 304.776473844266, 356.951505712818, 336.03522585517, 345.252518213534, 325.577686314015, 347.296399633417, 361.639625093288, 368.414235562625, 318.279644232612, 321.78143850211, 363.052483854608, 356.420041509589, 354.998907708392, 346.968313162845, 339.616750254859, 347.153425758016, 337.243512466027, 321.088607973395, 328.072276291049, 327.372116486277, 357.733756422806, 306.237848178052, 346.968042619687, 346.753532315097, 305.040157839046, 329.638808414337, 329.293671502126, 366.41106009549, 328.2669330977, 333.3422405799, 355.885816158892, 353.055150520579, 344.157667204128, 329.067703824856, 330.790921053679, 327.71636957327, 333.76856747949, 355.688308181383, 333.784243167101, 323.007493632497, 356.194029257915, 348.68820951997, 331.405768636821, 367.794302894868, 350.605697781221, 345.323449497726, 363.538585269168, 377.591205990736, 360.411346053704, 346.465350930914, 358.916359096532, 329.548418892597, 353.660804009317, 302.179103451603, 360.665246275251, 320.512573899923, 372.308177451347, 332.20518102719, 332.677030389624, 347.810679338803, 321.089465417038, 340.847252520539, 383.212642972131, 350.916959237349, 353.242909703276, 367.291380633014, 351.499795834456, 365.865894741676, 356.47905792299, 333.600292259557, 339.351097002207, 333.032298138427, 343.108379634821, 383.012594431913, 358.599407171532, 356.174154683633, 344.586395106759, 321.984511529552, 356.103833322281, 344.274458555649, 348.525287141067, 331.808193161985, 341.201985066911, 342.004767587738, 353.946101981987, 360.256968275166, 366.064510572762, 357.670626649572, 382.554513056025, 331.78473565238, 368.177569508864, 326.920544363873, 337.975577172271, 360.953178051007, 312.849761126323, 340.471909415659, 313.115525324664, 331.018336894867, 334.106458642242, 364.892909997726, 346.123371858637, 347.332008461801, 330.362926503177, 332.4515149613, 361.147322641896, 326.693864228474, 343.709015855687, 316.485579986176, 359.485502422202, 322.756618275618, 334.484829057845, 339.873029936262, 353.144404948418, 341.984678663649, 368.594801425662, 330.418494045972, 352.618928661527, 325.02195176586, 347.631650466013, 378.701461505917, 361.736176708283, 361.445285857627, 334.645895007634, 330.493394894125, 371.626037874481, 330.720783665188, 334.798844519202, 348.503930431378, 364.516987689447, 363.541837589352, 369.253511478356, 327.676763573247, 360.405874826593, 342.846384492256, 355.49789492741, 334.858965166086, 345.044724920752, 306.526026797105, 374.524408073709, 382.028439722787, 374.920483216812, 361.525813185897, 360.209630185458, 327.620819538043, 328.362769771197, 349.952587475338, 337.49226757259, 321.859339111471, 322.825134568363, 314.237888207759, 351.67150456804, 355.281449835746, 316.302536300945, 377.332972441483, 362.778647040841, 366.492321497529, 329.520936304482, 354.478104631429, 321.747856991363, 340.516980260516, 328.747456886053, 357.194063911436, 348.224895436884, 358.243629483816, 353.699838277361, 324.790256839114, 338.122273647071, 353.101527210476, 344.0487856352, 360.535661268404, 317.757930073976, 346.707286494815, 370.765950968901, 330.046038814177, 358.659849648245, 357.457755205277, 343.612938439234, 363.385747337674, 343.239511900023, 309.366833027148, 349.953673405175, 368.634549213015, 346.643007301945, 306.550530598975, 339.765471068916, 346.071514725033, 327.274563354104, 339.768668309778, 359.299207331993, 349.676731414521, 376.640607881384, 359.152373308671, 334.251348663226, 323.538290394439, 352.806932427446, 348.310418247503, 340.951858466285, 359.931130440437, 374.78441040942, 359.32776344514, 347.022125911679, 339.546757838672, 344.783511335851, 335.691234367448, 346.669787561155, 313.74317894259, 352.935078218786, 345.62124277198, 356.24846437309, 332.691347894262, 357.334365313905, 349.574536750324, 333.42249446054, 326.093731998855, 367.357928520902, 325.375898075647, 335.669320638981, 334.991374738168, 347.650117441384, 358.787392959758, 320.592540944373, 348.605631835163, 325.858046029719, 342.094777331574, 338.775145869805, 340.842753742833, 363.183273962275, 310.922930936019, 364.547262610242, 340.791615340991, 356.710188446516, 368.295379408792, 340.102481456726, 355.949532713843, 359.772257702237, 342.622188687857, 331.917122799066, 335.926044461703, 361.942618363929, 366.264690008177, 343.482575542762, 312.835390317306, 352.032484610992, 356.809027889697, 337.560525727522, 358.939051408946, 347.212465464007, 348.146914138147, 341.821931736373, 372.00950140138, 325.843109827016, 337.257934720061, 351.507416787032, 371.090770749897, 312.314902473669, 337.312092895689, 335.101788291595, 336.047538762339, 358.318639634451, 347.937333751161, 346.526105343371, 363.436006307724, 326.881914681851, 334.331557467091, 351.726190019528, 348.826017856031, 333.976416077579, 347.584111338478, 329.313603469457, 313.886633878874, 326.837360852677, 305.343100750824, 324.106965889235, 372.727250183753, 370.081761228017, 360.282510236296, 331.76623374123, 332.376736158233, 349.238660799691, 339.660135146924, 335.937021178965, 343.632886037657, 364.878798219991, 366.230180610124, 361.596360132976, 367.45626328433, 305.323932994199, 353.088827589845, 334.487771823419, 329.423993709208, 344.877042781303, 334.80182753022, 333.46663815616, 327.737315118637, 346.502196071917, 370.300689711592, 355.616766861018, 337.590418989663, 335.365845629081, 362.520049231674, 363.012214549665, 338.207615014185, 367.001859778434, 352.266157823916, 351.44698415799, 337.382627136002, 381.281381254728, 338.689176239439, 345.52079142501, 339.900045184558, 372.757348377508, 329.847464822918, 349.957197520716, 330.521744775685, 327.03562194737, 334.001647204975, 332.45070451125, 329.971237507006, 341.445911851615, 329.737486563171, 352.327855600274, 337.657034182695, 367.350239774991, 339.948315694331, 310.179515957513, 362.253440089529, 364.42045954465, 324.756064582675, 335.480025214321, 317.956983896879, 369.662045527095, 371.512961914662, 355.255467498271, 349.106585993268, 350.425407522436, 334.673925572585, 333.315947043475, 347.100557242501, 367.138240394497, 340.879444484574, 383.832395034354, 333.287533171197, 322.988169842205, 329.635932674616, 335.280063388014, 358.776476751876, 341.757671046007, 351.243205292603, 346.251788518987, 321.395106114599, 353.450676414222, 304.64931547275, 350.593513715112, 332.326691163365, 360.263903817397, 333.652051551488, 349.622111382184, 343.983408224364, 301.077959169545, 337.044012346119, 339.128557241743, 307.886426040599, 355.315339050291, 339.788073064031, 329.036331386508, 370.286457986791, 367.481672491481, 348.317139330529, 335.978435065308, 337.970854845561, 387.120041038039, 321.646520116969, 331.295521194295, 359.636657548818, 337.630217172188, 355.672141839506, 364.98857848663, 325.866766051585, 320.506904562222, 346.197057016502, 379.528498825662, 346.930692058995, 332.905145158527, 372.162925442012, 316.82833868291, 321.4525187253, 330.581140452909, 343.990060649717, 365.840316952902, 352.883287518247, 348.349605223618, 329.409279327835, 348.339628151797, 316.186001826038, 337.463289901559, 352.409054479552, 306.159781671317, 332.763793233754, 330.521609954753, 348.299256764439, 347.051104357785, 350.461214706874, 356.361998981264, 354.435995802964, 358.766890498319, 322.36488098356, 330.865277003594, 357.022114839454, 352.667713038289, 370.344356391378, 364.234509675814, 351.815463110993, 343.480962999423, 363.803871567531, 347.775228615683, 339.532171827506, 350.890579741487, 365.418427591258, 331.048732074395, 338.894388955305, 337.069507807, 331.044285867415, 352.345703927908, 345.214474370691, 332.345881469289, 335.439848266158, 322.861674411764, 326.545351844611, 350.038790979157, 333.662267788711, 342.124923290601, 319.191072456225, 339.754912246326, 349.988102657191, 341.706482404099, 336.549178777257, 341.166147339591, 323.71080166584, 367.707188180785, 347.399034919736, 356.013201406997, 314.882640497481, 308.339747688708, 364.563305886635, 350.201260368693, 350.52581793517, 328.932321894965, 321.877827830444, 331.938669358155, 353.91366697794, 349.936104502196, 319.323311882455, 341.993516812085, 313.444712303311, 340.996098072018, 354.210022197204, 309.477377813073, 350.63703788622, 361.171174757695, 326.931706709766, 371.649238286119, 337.03281584154, 360.105896335603, 315.600807007688, 349.798443483442, 364.687601238505, 342.086411320279, 332.153304822771, 343.710104334076, 311.397104397552, 372.878218675202, 344.859994951938, 306.493672049508, 360.506406913065, 318.613270110845, 351.871663345, 320.11869177937, 358.11771740717, 365.152953916293, 362.268486476264, 323.908787152802, 318.749842077519, 337.604611990462, 335.132493134224, 349.271158035854, 347.342384217083, 342.798900169997, 355.08616755305, 329.598750338718, 358.586258406554, 343.860994767076, 339.321642055656, 360.117562599321, 353.471809339585, 345.558143766129, 325.307132756038, 324.441674900317, 347.148827714664, 362.398168862463, 341.021515453147, 353.821118133149, 346.378696992375, 354.01678303424, 328.985003947768, 347.23615748608, 344.674391374442, 349.353957793623, 333.294081004538, 365.472531033071, 352.508731590878, 336.818516984198, 352.885016361919, 357.100385726462, 336.448077078094, 350.900482436521, 339.40251758733, 349.076929134618, 364.238052216767, 337.654712567931, 332.134838510919, 328.832089393498, 359.842315496216, 357.901583245083, 319.399391104975, 358.859239161931, 363.554526169791, 355.223029038732, 324.281162889115, 359.232870631544, 332.984703677935, 356.75421672424, 362.937664305958, 334.501833850819, 350.698279513859, 345.003428622405, 346.03469134873, 337.723809875592, 348.102807666769, 365.451717725654, 377.684955149613, 338.22990100391, 333.762620379992, 342.140813668974, 307.755762351103, 317.253046501336, 336.899394164902, 314.756355811459, 362.272280624676, 351.709150803429, 339.742614937094, 356.966455051159, 345.652894251715, 313.935979033856, 346.775858359827, 324.102049321003, 337.030766987387, 287.610102207628, 351.669956441058, 331.224770607406, 331.652179439816, 366.444909524644, 317.585736799033, 333.118919135897, 364.346176828366, 331.996113623176, 348.846236983338, 356.014558895286, 318.532917800268, 381.034643050127, 338.413354478489, 332.609113520973, 339.409747411605, 370.240101414617, 308.56572947241, 347.769361729715, 383.577206400791, 376.857266785866, 327.603926940892, 329.638938751309, 375.226345372891, 314.048458546779, 361.571969216899, 352.092210969279, 347.678008599919, 346.19757092423, 340.579907954535, 361.052980702291, 349.883349686448, 326.496786642992, 358.330965049337, 320.507834989453, 347.532833062126, 350.933122056041, 337.100207515134, 336.265644253946, 313.649265580905, 357.114277501254, 354.858599363915, 367.8280367117, 346.232084050831, 347.249717692231, 338.751357638232, 340.538355508594, 336.183787621568, 334.729543682791, 311.759408004882, 308.667284796581, 344.760378451504, 366.692672227684, 352.687460699843, 358.65958019742, 342.483220066814, 321.298104534931, 348.836353142985, 340.169574436137, 360.600927606696, 334.336070742609, 319.167321273762, 365.641281580441, 356.804938812598, 322.642048300083, 361.296894604961, 333.707319146157, 321.651667265626, 313.023927336737, 333.888836576788, 295.834948958293, 313.523733544956, 355.783910572917, 374.659488799634, 365.220195945783, 310.966423380535, 349.115578478578, 343.939923515628, 339.658044979663, 360.685624503105, 332.229546567416, 371.82851666833, 321.394706528285, 333.369987156964, 330.992809526463, 369.985870818195, 335.349860630463, 342.34678925032, 329.946327614013, 371.613664663787, 350.372614613317, 356.25312342479, 351.82665870416, 322.983495816096, 336.128859253853, 372.731500693867, 341.969518355135, 327.889312234355, 333.990708816503, 345.870792271615, 370.542100446816, 377.529132289272, 315.412564781047, 326.30690959088, 345.798840752751, 369.797754389119, 330.719966936664, 317.729014556843, 325.036212006381, 347.068156785124, 361.157615268772, 344.687813558643, 356.536743868327, 335.91724459907, 335.178923553491, 325.998629153291, 348.460865084929, 314.030763148183, 338.483512918765, 342.209092097529, 339.224027649928, 341.609801008889, 342.193486000634, 359.082914795963, 363.071097297078, 341.251145259784, 350.056771296163, 334.617551095479, 337.678244094595, 354.613796109699, 359.191518653076, 355.63238383785, 355.446690678203, 362.662398462238, 323.203887884699, 311.525421663304, 345.030611324582, 346.654078734252, 334.39858938144, 347.034395809356, 345.758362944744, 329.37673233779, 351.971386247833, 334.561274271597, 324.27437204865, 331.552752905771, 338.548133671409, 324.465627976647, 351.112664732015, 332.707887897171, 322.419804734376, 347.708559041321, 348.967904258367, 349.121229990077, 362.170486587117, 352.907134959805, 337.078124201142, 331.680161149657, 368.622694428615, 317.897942514507, 319.15720975022, 353.855136029334, 355.493069013766, 365.948641243692, 363.733028493558, 317.485438171872, 370.839128253425, 345.347465236258, 329.97238605799, 305.764012092942, 333.345030813574, 320.305695692433, 330.58972783602, 351.639582637995, 319.208522316366, 335.03546029008, 354.012417598397, 333.54992471007, 359.624254381057, 367.776119131818, 374.966347353292, 364.2704212539, 337.15504555994, 369.503403362812, 335.286493758078, 338.42266329591, 334.015660777729, 356.690686431053, 352.655203633406, 372.161604322675, 316.204258476566, 353.319816871011, 345.54927258728, 335.088662998796, 367.96956483471, 381.293082047452, 338.00610344386, 333.956784327672, 337.479051756918, 344.639311156246, 344.37442730617, 330.965630292653, 360.385892161345, 329.458520339756, 383.750315737348, 341.992342599467, 313.573419828318, 383.298416384177, 328.140372515432, 317.217985313374, 345.518422437791, 313.453585988293, 354.469907425381, 352.398405206854, 349.315306712423, 326.155138651096, 363.265361102404, 349.773552055901, 340.191114542834, 366.868990193682, 358.137479294014, 328.869780254036, 326.695795958586, 358.69933347117, 327.725962360762, 367.868871863294, 329.223906902996, 350.131836393327, 360.947632633638, 380.011580225209, 334.992883573765, 358.188257313382, 364.971010355287, 339.083058553837, 319.872921559735, 366.481117550828, 321.356378812852, 313.468595941679, 333.717511082208, 307.904719429319, 339.538501876645, 394.746125011518, 361.550401062124, 305.718317101185, 373.583759806051, 352.43752796535, 347.523289557395, 334.92315872422, 347.602586812898, 338.748331219625, 344.502333106968, 345.312020127752, 359.099514383955, 347.621859822881, 363.873504620315, 401.863538379689, 347.406611108442, 333.86642749004, 304.123926129227, 352.300583411721, 368.27670468009, 361.277404572838, 331.06285530221, 330.611745233897, 313.730905094451, 366.08238593249, 331.299801232475, 339.484990102866, 354.687554172851, 325.676695151086, 349.014302291046, 312.974848986099, 347.09545765771, 312.047675232587, 372.250863678608, 315.224291949547, 335.041583520227, 336.612586553193, 378.703775268982, 359.096327483113, 332.654331272178, 336.755891704406, 345.920302703669, 355.252918432126, 335.531831502185, 376.970876001298, 351.670628808874, 337.528872888471, 341.658569844204, 348.100778890115, 360.799782329338, 374.292870622556, 302.329215799767, 365.168498779166, 331.499356145289, 326.552037757026, 376.93294197292, 362.223737650411, 316.182383160417, 349.873725574606, 384.786729560258, 339.364149103206, 363.48987400878, 358.256479263143, 344.414013465063, 341.014798531755, 346.021170939268, 315.753506097751, 313.556621343447, 359.67036287137, 343.524853013852, 344.008846723106, 335.540756885162, 325.691197219067, 356.446727895769, 365.299358503137, 330.078321613998, 359.50652710466, 346.389941627626, 360.566614433445, 340.118054204204, 343.586257216475, 300.945110944465, 356.915794453711, 318.658392304288, 344.384693643486, 358.643265145778, 343.840714073091, 348.385848786703, 355.909236974436, 363.885031182709, 334.731291023285, 387.115985858745, 327.795555408289, 320.931679357541, 350.817581414734, 339.507071429889, 356.167841083827, 327.020066579965, 344.39952428245, 349.321799814297, 381.267758683781, 356.558547228892, 344.90678312156, 317.739499238579, 364.427351305818, 378.410551128115, 344.197499114497, 347.10039097927, 349.50299473693, 341.012647973653, 342.20952265752, 336.596194009454, 326.459971302241, 362.13899973017, 334.254571582037, 313.151618423625, 356.936053742813, 312.873382815735, 357.399872399675, 343.284177469587, 350.703908780507, 325.68197554251, 331.42255396971, 338.12371654209, 345.893368203989, 356.005783451109, 345.528943909609, 303.639733788913, 329.643974730891, 359.669637470006, 346.380187495448, 359.030154853539, 337.895355796997, 320.41502581761, 329.808343778358, 326.93078072959, 322.590784487859, 357.735291601392, 312.016109199124, 333.741516879146, 308.042173584064, 333.891840144126, 358.62468016755, 334.982828002478, 329.99795302673, 345.322587400765, 346.942386138909, 352.497043283254, 328.27223530487, 336.35070578458, 358.201473899481, 341.026070513453, 349.014510008839, 332.037772937928, 373.795414811197, 373.37639756668, 381.684688913289, 330.833182698346, 322.173983280854, 334.647370420012, 334.207069336035, 390.136637834151, 346.873190723518, 366.768542762331, 338.617004558175, 323.993196042898, 329.596680841506, 344.315867547699, 350.317277335486, 356.292855216646, 344.797908750757, 369.672810105978, 335.277138328986, 349.088288549748, 357.076115746855, 354.64267077774, 350.238791859734, 337.173829532333, 347.101285289397, 336.428306329432, 323.654980190698, 371.99348058363, 371.877483426793, 355.331267043689, 362.184230029339, 348.227950164631, 329.589805968221, 342.928635263655, 348.591087202383, 345.497205446773, 336.83005819989, 347.376862465115, 350.803966963928, 335.768049741399, 323.791944532568, 366.54870791948, 354.053971873166, 327.285626239367, 337.676282016311, 362.926024197339, 348.536854889955, 340.607219832452, 359.514529543842, 334.8400561238, 321.537097303134, 357.886563815417, 353.566530308894, 351.945959421985, 343.26156067271, 307.825918230095, 373.325045297788, 337.425386073829, 329.289791726471, 349.457464265367, 341.133907206805, 314.010271833752, 350.501727267914, 324.30434566253, 346.120580644339, 330.274262587554, 360.114981143411, 319.658949342336, 361.267476426713, 362.038810502827, 365.11287446692, 326.249503665424, 348.798745047678, 366.26572636854, 345.680226255315, 363.886822808293, 319.210298954182, 339.933528851731, 342.38825147698, 309.617455000711, 337.916738658554, 314.600884861912, 311.203446790647, 327.956678411658, 336.029119326492, 348.330202502849, 331.309376168866, 358.650388054375, 342.024409422947, 337.932815146681, 373.655160522397, 307.132228491718, 328.832984961131, 326.531184332011, 349.391171105033, 321.309957284685, 347.581167005373, 352.067880464567, 345.454654731998, 332.155914108141, 329.988816848014, 365.3859702917, 341.095496788652, 347.676325091756, 352.046279174944, 338.737277077949, 365.493193110865, 340.790787439353, 356.825439422291, 354.177651636875, 328.806410512089, 352.184865674281, 355.745771599466, 347.778022144121, 360.382740479407, 378.974836558828, 323.29985089725, 340.829855981562, 321.117873839738, 374.098562734096, 332.797735440451, 321.153365938435, 354.474956692204, 331.835044082616, 332.135860508796, 307.08693866771, 342.089057760023, 338.214911507638, 326.67425051222, 349.735046821743, 351.407331050443, 355.428359327182, 349.06462511461, 332.60071294215, 341.910998438215, 357.961582033552, 351.332843491356, 328.436344467448, 344.135853283189, 363.741952467027, 298.268363324245, 351.708261833322, 339.777441079374, 366.594806012622, 323.248214723819, 341.895864228592, 321.124092143678, 378.025310758776, 362.359517913717, 355.317888992584, 334.374473651605, 333.963017299773, 361.703566751774, 338.452264207592, 328.201907536708, 364.327036961037, 370.648069500423, 344.478980142377, 321.703200228234, 365.838480081114, 354.508364857869, 348.075574323794, 349.876378329212, 341.95223521055, 329.651476355107, 333.680329410096, 356.634171013935, 316.736061858221, 359.355749582504, 317.706770031212, 324.436204993054, 347.325009640353, 356.418252653985, 357.150987166804, 340.155720021217, 331.945777865105, 333.272530579464, 390.888857535972, 346.983059653767, 349.702671731279, 332.095690228974, 342.72442589108, 343.231978475367, 327.915129953452, 339.202557282451, 332.532722920282, 347.933574628614, 331.817185997969, 322.887495620257, 321.826197030922, 364.301601842572, 342.79149796569, 341.884434132775, 352.339127803769, 342.9823696075, 304.212004925363, 354.119938097551, 321.967683386384, 350.428668006879, 352.054418636093, 337.758256727571, 353.874299837165, 348.491602603199, 362.325228782075, 353.541460226861, 342.227918377468, 396.202201681164, 345.631780155624, 344.420158478499, 360.19798441143, 357.410625438237, 353.209173397757, 353.991218612619, 350.020333935075, 325.514916108412, 318.29545942112, 330.43173508389, 345.965137402145, 367.71853316203, 354.401346344181, 356.002227242414, 319.319808256064, 361.308350078997, 347.627483942111, 343.573946606774, 360.907305019235, 361.930234451719, 338.698962320375, 335.285260562062, 328.486215311333, 355.094426453499, 354.650738764014, 369.745921802776, 340.673835004363, 347.625161365456, 333.577610417645, 337.491211478324, 337.350051571652, 337.353554437507, 329.083545065579, 332.935815780758, 331.24933954478, 357.531182420363, 344.620897551294, 376.066966944529, 330.997458827191, 342.993470967493, 343.805770052541, 380.049617135887, 368.643384912432, 344.343451206021, 371.188424638887, 365.905908344217, 344.646554687634, 337.173682923803, 346.074587624354, 325.247164277931, 350.524619259571, 339.319043013348, 367.189835875213, 381.54952899265, 359.213664049891, 359.554212351941, 359.438824574412, 352.372429078664, 334.226260293646, 350.106992254018, 331.765233294315, 359.627272247647, 338.550598870457, 366.126178163579, 326.131917277608, 318.172062321918, 346.125840708057, 343.245603274107, 330.569725373889, 328.64851284215, 365.080888258959, 339.899352633568, 341.829968852584, 332.723875226148, 355.444335137748, 350.288385260105, 318.616155677696, 346.291266092901, 362.754570764635, 372.528213136308, 355.100740128946, 354.795643063517, 362.239256875754, 355.908543040129, 316.220624180652, 335.276134863226, 297.854753963333, 344.352838168534, 326.774640246104, 357.196288860172, 366.50685568218, 325.893920721831, 316.477664792487, 367.800067517896, 336.31605989281, 362.025308600151, 340.029119275335, 369.469923469005, 348.605883565408, 343.507555609677, 342.148513149647, 342.969321945877, 309.448835103646, 341.045309395438, 331.87035673578, 342.623919753099, 360.370932263544, 336.069570699752, 328.527013808272, 342.133512076834, 365.737015779149, 356.295091504873, 341.741550359952, 361.606470610046, 371.949476854983, 336.341888299078, 343.123746572013, 332.815800864368, 335.853361125974, 351.154466286268, 329.60818589074, 321.049200924454, 360.002734938533, 342.322125261773, 330.596607968442, 341.515797512701, 364.067969970183, 326.6456421853, 363.867534629191, 376.744058328012, 331.581207678984, 363.65289409391, 344.13790541346, 344.671169610802, 344.099803070881, 344.30893454758, 335.253433213449, 327.760494800996, 350.364028182536, 341.492667775989, 360.11173549331, 344.390999291547, 353.141004336024, 348.382501134753, 359.274139500018, 369.577744697664, 362.21413635835, 331.345752232558, 364.557093096463, 354.762495266565, 374.900935642482, 325.281510146706, 344.374961088481, 325.121910071314, 349.494731102262, 336.190438330963, 337.608832412141, 346.139572036972, 330.161498061678, 339.59781106411, 343.643005419292, 341.488252611959, 322.597448054308, 342.59835100194, 361.041956313866, 342.020646990352, 337.981885544085, 336.342983918908, 343.892235244048, 350.087516663744, 344.175003649106, 353.31846430472, 331.109452101423, 324.511486341787, 362.626258802557, 346.213044047546, 331.718501212501, 304.123244785574, 335.469517788795, 328.553059886817, 324.610830189734, 345.33685199132, 390.736258621397, 338.547413229281, 345.816492209686, 342.420090804713, 375.91392382339, 307.893145743627, 350.314649677541, 331.720541259492, 332.56338150352, 323.01335079791, 350.098068953578, 321.848633584667, 345.239924474242, 350.681947000018, 344.019092984556, 336.845766133303, 320.271313073294, 342.698810554351, 373.491003475203, 383.817639104512, 356.10346053994, 322.747238525302, 343.383039671131, 344.528045755222, 329.072900622832, 352.78785409607, 360.99257332722, 346.737250922353, 305.110722348524, 357.366506610485, 354.46592378625, 328.440771114503, 349.567538328917, 325.582515184535, 350.47956198536, 366.653468581469, 334.71663435235, 364.850848769612, 347.637517494949, 347.881893565842, 338.721271145722, 350.068614111569, 347.904453219067, 351.267282317126, 359.264113884813, 357.045290933243, 353.060639478827, 338.689495586998, 317.853718296987, 335.871168667998, 334.879447055053, 330.195191623628, 355.68877286641, 318.823914548522, 339.775934891595, 344.476857169376, 335.498709847514, 345.700515489051, 335.990362128528, 332.878694382924, 314.65740795113, 319.127769710743, 341.38916962204, 367.658648888655, 330.963212203296, 326.65550667173, 338.387939195265, 323.399421284892, 363.083793418754, 336.23941903269, 361.610389463675, 329.321513845889, 379.784573043918, 326.42956625984, 333.904786924057, 341.18252177884, 360.206020414543, 303.030816914583, 352.821088718768, 376.470511223001, 327.179263881018, 326.982825473518, 369.004836393567, 345.805713883978, 344.123810646229, 327.435490672054, 369.76612327704, 327.976886434135, 354.383515347903, 353.381095442048, 356.311984150728, 318.782288177671, 316.126066043035, 378.659897527298, 349.981478285145, 359.01373282723, 355.062534642442, 350.913843564872, 344.778938549557, 365.30984440316, 373.688680823555, 315.443976876575, 342.375380419407, 367.655182205737, 382.583401760129, 345.872560249715, 315.348824160659, 352.193629325992, 344.849743934627, 317.289003863237, 326.846570753203, 369.357207194557, 342.18848609515, 358.917208069853, 353.428737033176, 332.73975955967, 335.850020724125, 319.265013328329, 337.810439553533, 361.890545299025, 350.241055455149, 334.987833656886, 336.92833551045, 304.618687550731, 338.232184554768, 333.420813087237, 343.096098181602, 350.112843310794, 350.356711303416, 340.582811180734, 370.954692978425, 352.005903912207, 315.124485029232, 345.503257913932, 361.55538408784, 315.565594044233, 342.718372807329, 335.908650377233, 366.043540119095, 361.473382091039, 337.311224546895, 363.691955318913, 326.087452472938, 332.753498648054, 355.604170067455, 336.850844271593, 350.977879016847, 350.104973982556, 365.984369624586, 345.529108689646, 347.346166002901, 342.442496333924, 352.511570066599, 371.566740056801, 353.763257619203, 356.390036982454, 349.231807057514, 347.979990107419, 326.044713022406, 359.254171119066, 324.2069235661, 368.249052796668, 328.545903702699, 345.563167220741, 333.288229702791, 346.487012144539, 357.430704525205, 336.069930954908, 327.836488454174, 319.569116966061, 375.032107640975, 402.118834146034, 339.029072360253, 365.157516461583, 368.633653377124, 364.350972539299, 354.266150357694, 362.752900935301, 356.215922741336, 341.099819832089, 343.120027302196, 344.095367207314, 350.458149322361, 340.653484548541, 342.112957334396, 373.854334367745, 368.639678495553, 320.194911819416, 345.414960887505, 333.647451234079, 333.259331785364, 312.371874313529, 345.329038089626, 317.72706387191, 358.557182856246, 349.145437642424, 324.886686123433, 330.879831359841, 369.465482331674, 357.123239221759, 332.483733157453, 311.421442322849, 342.496409283601, 324.053330199538, 340.271326836567, 329.830666196566, 329.780090406073, 347.624858805514, 351.423577837904, 364.265339870063, 348.674612421713, 373.127581842929, 335.167755334247, 341.275958837258, 353.515560339797, 362.597538994361, 377.005422687333, 327.074803931404, 344.228798798076, 336.54039963142, 350.134050249574, 381.317196329478, 342.83329964582, 351.762696568278, 332.137700992385, 345.78531710783, 380.681168694096, 344.223361633051, 383.898524749569, 337.992663547452, 375.480731862017, 341.495117784609, 319.741140537369, 315.155357560555, 318.708943241251, 366.510527323476, 348.692507058046, 356.538238299654, 350.18334038423, 334.353777565924, 340.872669835236, 330.907732732459, 328.024098318259, 349.168472430577, 340.720161192217, 352.576280246028, 357.366659164939, 340.598926950809, 333.489901999081, 320.749098125371, 371.790536313071, 367.132752884039, 351.463603023284, 333.97332754498, 336.500659567196, 357.812746986763, 332.310405366004, 332.586624884207, 355.375289229854, 334.95856461587, 344.212344751388, 331.900322566778, 352.078624755775, 348.515713496066, 338.020797033698, 349.556004788851, 338.790137887313, 358.66583809672, 343.420361676162, 339.720821831189, 346.543300121665, 330.541509138828, 368.246106235006, 342.261792877112, 343.524871348355, 350.285726621915, 350.445189256519, 335.154808914311, 335.314942724593, 365.652437265468, 332.657250016905, 340.649910990362, 332.122696265458, 365.005567957376, 358.943606357167, 356.992984959058, 370.741416064322, 371.605169597326, 329.657111337044, 350.101911903115, 345.196695535711, 324.460010414379, 336.757687373763, 336.832777620584, 321.194722322512, 334.861907330978, 349.576688347322, 344.799170758575, 356.345938687101, 365.756998641099, 361.642448543188, 329.091048275335, 334.357879644185, 364.698313377508, 352.029957266898, 351.670681053604, 322.621643613676, 360.033961323892, 332.91625439295, 311.2126359548, 326.27555094486, 367.916415693684, 337.857072508317, 340.60882242051, 326.819120483048, 332.265258476979, 354.493285755098, 367.102129638241, 350.923580685253, 316.913203796775, 322.916135933202, 350.830070838777, 329.792927733449, 326.072219317501, 348.733459749772, 326.230788185977, 329.081951706973, 322.552418677369, 342.942952036724, 340.264474280003, 344.08480211726, 343.200664379138, 339.3040620629, 326.732538721734, 364.968425846495, 331.263515587613, 362.864352494897, 337.588768285004, 334.553403295045, 363.013108827362, 346.283027960574, 346.668026679454, 352.290895024483, 344.628974940321, 345.801155192743, 350.495625367579, 362.656619756339, 369.352755173232, 351.668302073341, 343.119356264712, 367.638094632681, 378.702660002314, 345.839417597468, 358.698660268775, 315.628595382746, 371.508666933659, 344.728165742009, 348.18375776885, 355.820168195135, 338.78721464821, 328.698821068468, 334.738334138883, 349.352602978379, 321.254812629874, 372.635635559985, 318.215134183103, 337.961660388885, 323.690862972674, 322.231642057707, 333.840455161797, 339.162385815293, 383.122765167205, 357.913840530027, 321.00132755326, 317.685072283767, 353.787972862209, 330.329373695587, 333.786393711913, 331.46088279913, 319.793667512435, 336.358942049537, 359.076566940264, 321.647197236698, 353.478200933524, 345.697544081376, 350.222515325205, 332.627295128243, 344.846324304458, 358.455324675835, 377.737345563859, 359.090839242646, 325.241794567051, 322.785786370701, 332.80553705751, 363.119770833043, 331.324628634848, 332.601029253091, 362.936516138771, 335.286417840522, 344.608067416012, 329.725405701728, 351.568897013257, 385.085912881244, 344.960107195686, 331.670629577759, 329.207886417937, 356.963330134061, 350.106356143142, 369.602254397182, 333.017445603602, 302.031925757039, 359.386383272691, 343.311612175408, 350.505910323967, 335.153724331319, 334.424924883542, 339.656076517506, 353.840546825501, 318.086039936116, 339.88920444795, 340.653352211156, 332.45732342427, 373.138886126705, 351.328936222243, 354.003392949809, 336.975485582166, 325.966926034154, 361.728559292942, 340.704265757757, 314.627586664749, 360.97961301706, 347.513549162876, 351.872169872273, 358.056941354812, 333.050429418236, 347.116059757336, 338.93526860663, 349.022864120008, 335.944300767135, 342.708824514468, 347.963264192659, 343.906271558295, 310.63577738855, 352.437065091534, 350.696409458472, 288.074882927917, 380.384080159991, 331.671135422845, 318.730837435379, 334.168043835816, 328.136511549478, 345.911249079013, 310.047365028027, 357.127008791233, 330.056349866473, 360.862588512213, 328.324113901293, 361.072048768909, 324.289375469443, 343.348088310463, 332.959279354279, 336.059733832958, 355.827643753911, 322.131510521475, 331.883957222543, 331.351431471507, 345.873544452945, 337.208924907805, 338.160813138532, 342.808343310092, 338.224067509593, 382.814370480659, 373.291088828133, 326.75104419926, 330.318604888771, 331.361550513267, 363.453152843024, 324.88459426733, 332.521224514706, 313.064107087182, 349.369014492154, 378.335335921614, 344.825744987386, 352.364532798388, 347.502861009932, 344.78505754286, 329.407926383178, 346.785488232043, 323.667170826052, 342.813888679032, 334.963567125864, 328.665143021827, 326.865948225886, 347.858944350606, 338.378670984407, 366.61852435245, 366.598317606795, 350.177178509037, 357.22123268323, 347.807584441779, 349.325796067367, 328.543312676579, 360.827405549704, 331.323614763363, 362.157782557102, 347.466678413928, 357.755780530645, 324.293539086173, 331.815173019113, 362.569646092291, 348.592664490655, 340.352336485052, 340.790018677669, 338.141479878283, 312.425945183778, 354.119663695779, 347.130514488253, 344.545641937231, 354.616029438345, 356.960448927918, 341.967620385508, 362.782247159538, 360.469529076837, 353.219582664574, 321.103605212652, 307.199657239558, 337.367611466952, 354.424604757481, 332.781769774424, 351.23999275096, 360.871416459282, 366.901156914527, 369.376448687666, 347.064550097553, 363.986617263017, 334.312181090863, 364.138912635614, 349.076020424458, 324.873185549365, 346.960988135341, 323.254920784413, 341.175731576034, 320.161170185025, 349.078213055935, 339.872548885941, 354.619340872674, 343.318440894352, 366.28904766341, 339.63958865959, 328.819248304187, 350.459905144143, 369.964451345511, 323.247382997064, 347.39032509911, 335.671787243528, 359.530542110774, 352.119234364019, 331.495627282504, 363.847842196115, 317.990329283022, 353.06365868498, 335.536516507047, 326.883174394828, 335.032557136146, 333.936414849486, 344.961314397991, 340.943735050623, 352.646945435518, 347.728668747922, 364.488565528852, 318.763951395879, 357.440974461569, 361.514057370043, 336.014916535659, 353.33584307274, 326.585033998533, 320.624358782899, 335.422289130435, 339.764729693924, 349.482824697968, 316.463175478613, 334.604998215985, 341.358719432966, 323.553814228976, 336.248733402026, 378.870129078855, 366.293610196281, 331.261317111675, 309.528873992619, 349.553208082439, 351.163995539613, 318.284264751666, 331.928633361613, 359.527794538303, 339.8795112005, 381.963442738612, 344.860199330205, 316.11724764186, 360.348276262754, 355.907527945998, 349.98792988489, 353.696054327483, 335.066192698028, 333.91786495313, 349.964896017288, 334.468314475429, 350.998680707024, 356.043609412668, 344.293693391234, 375.240294304498, 350.349860580007, 358.808225409659, 332.594172201375, 336.295279573463, 318.258180055921, 340.425385500453, 312.767635086871, 329.16241310453, 317.953549138528, 358.188659171544, 333.269408105048, 349.12583169604, 352.366643787233, 349.319129131934, 361.430855949853, 355.149327333681, 343.06674254311, 343.077586637191, 345.303104095855, 346.833392715111, 355.857199951344, 341.283316122301, 339.911422118579, 352.004558762958, 327.830538026909, 341.834710843279, 360.99812930306, 340.229667044029, 344.808684423954, 343.266755980126, 363.086994307316, 336.140946255368, 335.690131238891, 349.951677113935, 342.835815861546, 344.449110248526, 356.843117739305, 346.101160744144, 335.955013961133, 333.619638957065, 366.584674996438, 340.524067422482, 337.820604936013, 343.495044029113, 338.131099004733, 329.390979317627, 329.622220582859, 379.507996240101, 354.769482193273, 321.793812098528, 318.755714420238, 344.74486326955, 364.950769033614, 354.142705845103, 336.340616693683, 361.387605108036, 352.792035047826, 334.983156635601, 311.066595249017, 330.818408605938, 375.643736562214, 365.204465375148, 326.020412000131, 337.762927020482, 340.313371023077, 328.878420957547, 302.678646599393, 327.437869224802, 342.250297938829, 347.131924388036, 324.604486843367, 329.270492731341, 346.673209088686, 323.702179497017, 365.277514930786, 351.083340831508, 339.361309313754, 339.593733832479, 349.257841733332, 354.121208996945, 355.986924143164, 314.454273851845, 325.948943275188, 317.404177623856, 340.64850980886, 339.795868086663, 345.735137082241, 340.242351203132, 341.455811596485, 349.813234421314, 369.749147922142, 339.149149171781, 366.22613166128, 303.328335034341, 373.820532079439, 330.812986110103, 332.688067147309, 335.685264100408, 326.260444925218, 354.488622803501, 373.460482161049, 318.551135244526, 354.138175049923, 318.713269043189, 330.127701384578, 331.5784541661, 358.441760762179, 374.387516220197, 342.425330871913, 362.055189732308, 342.169999677987, 358.141343464771, 344.337747403857, 337.857097334787, 339.690077293977, 321.032655286804, 318.354610063273, 373.185490321, 347.913080390075, 372.784903951388, 352.841624724847, 365.314696400777, 321.920009744985, 356.252755577655, 355.384150399907, 332.018733992825, 366.846688329743, 352.020402404476, 348.513718321387, 346.589008890488, 332.41790379076, 302.203746674302, 355.596642051389, 349.578863842701, 343.642535448574, 346.48022623557, 337.429822497492, 348.227455783409, 383.170276240899, 316.09215894972, 299.418180005732, 329.758546059302, 351.459610269828, 356.758777365988, 376.514873710126, 345.505677830605, 350.243601069148, 365.195699778488, 372.359449347436, 343.120652859079, 362.490060333789, 316.606306223491, 335.294097574071, 347.989832635931, 349.169963822175, 363.572462095934, 359.418775808974, 336.799246821461, 338.429270731745, 333.541900004649, 331.267508730001, 334.83393349853, 338.565648182256, 338.167112408297, 355.227981872016, 346.063352534525, 381.120034695563, 330.653555254959, 328.491860403678, 345.229578419758, 331.988188928514, 340.456966842244, 347.204090498334, 377.613803031742, 390.670457420083, 350.117435659729, 361.509474817376, 355.450504462874, 352.776602369395, 340.281103412905, 340.758676281889, 337.416249860917, 317.421993352879, 365.25632031214, 381.362102361634, 368.488220041223, 369.252998900569, 334.203009576085, 380.265643611703, 317.591427329428, 372.387612798083, 314.400894753789, 331.07014528236, 343.356111565767, 325.230895503953, 390.817776326952, 353.036549934895, 335.706484367896, 353.440138544711, 337.331911328225, 367.065222619966, 352.852409155897, 347.549979326858, 349.355826970662, 314.300478084562, 361.880943794512, 346.16790546815, 347.72448608483, 351.859059466799, 340.646820304447, 364.112312548584, 355.176434514405, 338.69977684603, 336.040561360528, 342.944073264287, 356.787464307495, 342.822221262246, 351.149534786436, 334.515996386313, 352.611965061057, 322.848232075519, 341.274579020942, 360.820638631059, 309.736922683026, 348.50166037808, 342.340108502593, 326.790660889859, 370.827773823089, 345.669872552887, 326.473989215696, 358.273268101035, 364.831023456157, 322.041627370845, 344.429322206912, 335.050968298058, 375.639191337788, 342.439184090087, 353.488516873341, 354.254784460532, 348.708841174667, 363.423356281817, 336.345481517052, 348.348327320235, 327.599754464261, 321.849660008078, 336.336080137276, 320.929998630985, 353.231597619234, 355.596991214514, 376.624462542068, 370.563030147413, 345.793527437469, 331.940820294444, 331.165617058541, 350.000151829267, 352.136207035324, 351.584063543947, 314.683359674364, 361.774299071122, 344.356193156984, 369.444217425454, 303.849361991016, 321.034253593588, 342.759432519848, 360.258112763917, 353.249377423856, 321.642469686402, 362.609697513257, 341.572910371869, 319.978253621585, 354.466964408176, 338.006007255839, 352.198844137115, 325.166632252649, 344.133261623483, 318.291858564144, 360.42342984268, 355.417016294334, 341.914300992627, 332.525434466748, 348.426961411323, 362.828476998079, 359.048920754277, 343.895343093265, 339.200813812122, 365.468839188507, 309.702069278186, 334.488844408361, 364.476000634064, 368.57354802678, 336.04741537165, 357.928282010872, 379.826567192299, 352.569043920454, 371.279557859482, 353.161711517654, 351.423145843244, 348.266540484889, 340.805518269575, 353.05915998593, 374.192107084168, 371.747812457483, 318.797065413014, 353.853043972555, 356.754373439118, 329.950041047669, 351.433831532071, 323.96954693924, 362.067211343361, 318.881942776111, 324.024039284169, 328.592107565593, 346.787146499864, 393.729494216473, 356.313687862428, 363.770865659237, 329.719737760811, 308.386165908248, 355.49670842647, 365.325181445965, 369.083111054072, 368.459686734, 317.231362692159, 340.511395022576, 375.316847067773, 333.947398213932, 375.929566501574, 355.52238301149, 333.105107537206, 348.770141684858, 356.801701827964, 329.004002602993, 367.656768901122, 357.556116656081, 342.391164635833, 307.364886932387, 344.366775308905, 338.004957898708, 350.890208881656, 357.235204975571, 330.164649781176, 310.472812968299, 350.548686677452, 357.047491448945, 343.910941329757, 354.876719422428, 359.450978491981, 331.187394348981, 367.186116269803, 358.107297709108, 371.057448744689, 355.358880098106, 348.984239991754, 344.507585789975, 334.37499997991, 349.643018951519, 354.947070858236, 349.219590042648, 341.24923826833, 337.307894769734, 307.099340745094, 374.229989946143, 326.228187721372, 334.724217982348, 333.835441298076, 358.508041106076, 339.511405505512, 341.866952135197, 336.867609630927, 342.898370092006, 367.199305795307, 311.485104849663, 345.296695648763, 334.000390360751, 332.798996557575, 343.451158152348, 348.330872582145, 328.582216263365, 332.618137727408, 370.121003391083, 352.387774717759, 318.605454592794, 341.194441281046, 338.181655596897, 321.57476644985, 339.021768290506, 343.969893054152, 329.862007922795, 362.322992826079, 343.532404577116, 339.445919038152, 342.512425342104, 361.271339951997, 371.798071410554, 360.621487429673, 345.114934439597, 338.616639025529, 327.277179802141, 336.446074284393, 359.753538773524, 353.309212044899, 353.188143597055, 356.182662091323, 350.731262178685, 358.029878343252, 356.225001767449, 318.83131652002, 327.345761814762, 338.576137366175, 362.613333471787, 348.723332246882, 354.375409261086, 325.239369395981, 331.457523053088, 368.472253792855, 336.62264060306, 324.634601983712, 367.002308803784, 369.449093410596, 331.972514584786, 361.613489004521, 321.374165915229, 366.016237551273, 324.259531342908, 371.191329576885, 352.817239123195, 344.053193274317, 348.246314028275, 359.75802088174, 352.494982837638, 346.355977555184, 333.113349814655, 334.854039567111, 352.01154217176, 348.116532003075, 302.05460515736, 362.359018997111, 345.25616664667, 355.17685832295, 346.654116326402, 341.887820692554, 356.087145933207, 313.847820860829, 340.714140171789, 353.915020364163, 342.448771104473, 334.677029685022, 316.781327977346, 329.226248701603, 339.982138508925, 337.189884263057, 346.831220112712, 363.866072270937, 328.996782593323, 357.423437802753, 342.346289989259, 379.760192682672, 341.501325246158, 343.68674946672, 338.832904567755, 345.188773366964, 315.578549898484, 362.025480483734, 324.603484863895, 342.277978168611, 340.234822169604, 347.624828348562, 357.104249745677, 326.997482963993, 374.82668834791, 343.5738855462, 329.482283234057, 347.419929110525, 323.88792204002, 318.167768894431, 318.245429581289, 351.264301624038, 305.682540834165, 355.7395994862, 323.864680850967, 358.724604829547, 357.997259065548, 337.904038529119, 326.231571403639, 364.11793057551, 350.510947541921, 333.724576443229, 374.878512959078, 331.291670253546, 342.080153253748, 366.743538311652, 332.923488111374, 332.484018666545, 341.689962823198, 320.913226952109, 339.279251558061, 310.145272013349, 355.659337291554, 317.55916100509, 337.446348419728, 357.789596293701, 346.542406047187, 318.856922841531, 320.505584892, 363.980904919407, 331.010341749801, 346.251459723662, 333.529447363479, 341.632156553142, 327.289837985931, 368.694167459512, 308.786265050824, 328.538744105789, 346.856695155754, 346.817552983747, 324.23434822193, 363.344307116517, 309.633509682535, 350.608947298697, 360.709725412768, 362.954978871326, 333.718537123627, 303.219850607613, 355.274061629619, 348.900101808713, 328.788970853119, 360.347817756791, 335.543083206432, 347.742078622676, 344.780658530995, 345.054621444128, 356.042829328786, 317.91159246159, 380.358888706536, 329.84237004151, 333.020923011175, 334.395866625028, 334.781946123136, 344.045884559563, 355.499979369544, 338.695323554059, 339.48458094122, 343.067909102906, 332.944286597479, 325.372357619817, 352.12652555827, 336.85227983349, 362.967310485431, 350.580146296137, 324.500841291407, 371.766003352701, 336.896850781963, 334.767950658498, 360.028492930329, 334.553072167329, 336.686597486832, 327.946620768751, 348.111311152754, 372.788823360147, 308.246596067871, 351.778903316995, 344.709873162668, 387.158165032749, 350.684784795242, 313.454612267759, 333.778365831134, 326.146413194482, 340.527110831431, 367.027435428185, 349.757381484802, 330.846977703054, 359.541607318859, 347.091233967906, 338.767059851829, 340.28060704964, 346.394841924264, 341.372260298103, 350.999664424958, 359.613536042318, 312.394595604773, 346.712438557053, 363.934198679324, 342.412578936583, 339.713112135923, 321.820856129254, 345.529147461732, 330.136047513889, 340.454223601592, 341.477430752221, 308.32586135305, 352.846030963267, 333.14728823763, 354.636014124877, 343.675438247367, 394.733681979976, 333.848475635248, 347.648046711329, 360.042685081777, 361.627505087981, 343.919995076278, 364.880514823565, 361.60998450424, 360.449645816394, 338.879309364188, 348.554774269535, 361.569430723965, 365.198800836148, 351.852427363638, 366.333248849465, 343.803549362257, 342.703293997872, 328.487969271019, 337.465896194532, 333.122489670181, 350.588088538123, 317.230794527233, 349.92875705906, 338.529611367142, 340.819637497745, 363.32479626257, 319.122910505781, 375.401228262657, 313.530418450782, 337.555196870365, 321.38100831857, 329.934168125292, 362.41988858993, 352.950023539956, 321.605539486898, 361.545459589401, 366.928832942346, 337.809962301667, 375.418559277625, 324.615344978822, 332.49175878163, 344.561035222577, 323.047939484919, 353.971663251139, 336.18705164775, 322.79545616433, 369.380923816979, 348.042053512678, 348.953725119244, 362.325098694283, 336.172601573086, 349.044243117629, 325.148167176787, 332.921030117989, 341.860589045625, 330.236125255692, 328.098146896245, 361.81087488063, 347.352199866642, 334.962582901749, 334.58434759074, 363.0862623445, 350.333409150335, 393.300719862384, 343.164467148486, 350.903945229397, 338.794242060362, 371.698209040963, 310.480528234563, 352.257027390342, 332.96117544827, 346.71735976624, 333.910002452804, 349.874012782036, 366.10861939788, 344.310053819942, 338.890441331136, 351.044171088329, 357.457286075017, 345.689637965217, 345.209278366945, 322.034095160893, 337.769178653796, 382.881476725835, 362.237219930594, 345.536152123895, 363.913480742173, 348.051535441204, 350.601864617127, 330.897047255715, 320.981353218731, 361.532909444599, 326.459010574649, 350.677875556159, 341.779286324951, 286.245222857251, 369.03798385014, 365.160564139243, 361.002394521709, 363.932194448242, 362.118204766884, 309.445646411404, 339.205888558755, 328.101607046412, 341.774417764208, 340.332214138827, 330.156486119491, 359.262300408978, 333.95977496784, 349.967330260804, 336.105301549902, 339.794838098975, 316.449702839277, 344.859339992022, 342.896518006084, 357.410995137396, 331.391160040615, 352.74105113823, 307.714509033014, 340.815275161928, 331.741166316784, 336.729383033548, 362.964040058691, 357.209737534534, 350.607612335811, 343.646265087998, 356.379023208619, 348.715518504581, 354.563726013462, 359.280305736591, 327.409135016307, 335.737292418602, 362.417226634675, 344.932226931094, 381.37825296686, 348.670071364049, 372.868166324342, 355.030896035077, 355.693370021472, 346.527863918868, 349.562469842908, 340.206046295148, 341.697442234017, 318.78715934144, 332.179838995976, 330.664400096976, 344.237194942091, 366.140035750694, 341.618847013958, 348.118194530769, 357.316873256466, 327.450094287752, 344.915643411402, 326.969473830331, 327.511327510274, 353.055819617797, 332.78963832181, 358.15706573839, 351.189569187493, 352.459500862054, 322.344060417273, 349.799287963685, 329.859377728142, 342.104158936967, 357.049314121594, 325.354212940067, 357.535155532456, 340.920001707425, 326.357128384588, 320.253232828601, 316.041091219343, 345.924806475928, 323.514585711292, 327.811366561726, 365.439663140797, 334.975723329127, 341.498542991142, 347.270219119856, 353.94080668254, 378.217883139189, 357.432939355343, 367.495822502265, 312.674247654649, 336.259687642267, 362.745694375923, 338.189402428492, 350.472032037544, 374.837296820664, 336.831174756599, 352.78189236561, 352.093488770628, 327.8045658038, 367.311844808401, 320.087962594497, 355.493931997033, 359.824855348601, 360.749780677135, 363.41768680527, 365.439117844198, 336.512720818841, 352.157465823774, 339.039787036975, 324.385346101937, 331.141401300142, 376.134982798915, 325.674871399584, 341.798883217162, 364.203654628562, 346.008703370723, 348.491616523004, 325.741910706043, 316.62073675555, 340.694303789136, 370.937430006612, 337.812441169794, 362.983641587241, 357.391764183489, 339.976850175062, 347.619553116511, 360.075360071538, 329.106166767669, 316.342974976738, 352.833399650962, 345.825229261009, 341.605359499374, 349.395687455385, 378.810698844124, 329.73439718153, 363.441797933825, 346.558799064629, 343.652926807156, 376.589035277337, 318.757012932641, 361.518042643828, 360.741904309657, 357.400270359795, 359.476557151927, 353.101854625249, 360.494618355336, 328.3731740606, 361.36223296155, 330.096258094913, 335.161062810095, 328.713245375063, 341.102810062324, 374.447905693914, 326.736627539964, 362.187825875686, 324.491031543712, 349.173625677172, 358.786810416554, 354.984824935111, 347.132836055968, 315.203020894441, 336.984258704141, 348.058846200815, 375.192931849833, 336.006861204095, 337.048992267692, 384.023859965553, 361.352605177486, 354.679754893017, 311.105184144509, 352.370270623295, 328.934640379798, 356.356694120374, 362.332370545273, 344.174867911228, 326.619057355791, 345.043631937609, 349.56292968177, 374.898306751618, 355.204530739847, 354.823891014617, 344.680546050154, 338.464883103464, 355.307176315967, 348.272679481005, 344.560980546208, 344.875875976446, 342.795195353554, 360.451757653424, 331.952479477205, 359.517830107818, 347.04290850125, 339.16933493871, 360.346495549248, 355.756996251774, 348.900720287145, 333.704834106908, 342.659126199136, 340.030369329678, 340.843570271641, 320.114861223699, 369.111788955451, 362.738105982544, 355.739447063854, 315.809601493439, 340.702424554006, 314.57502132128, 360.981994288992, 352.576633297613, 331.598297376698, 319.449727272621, 350.791097515468, 344.698467896622, 377.422189588797, 323.233487699358, 308.920203495405, 371.111190976832, 363.084491152, 348.89348632875, 342.179635215072, 357.06069165824, 355.806741146604, 340.858204622793, 344.700309362392, 349.256981159907, 360.834539157988, 354.46701845303, 330.998798686487, 323.739914688042, 338.292646319422, 326.578748880635, 332.725361890347, 325.677896108979, 358.194867738458, 339.399381312737, 367.037894473163, 326.803866637701, 366.499759497375, 347.05713070659, 337.339253488045, 359.560969248983, 341.916948302025, 364.582265051323, 381.733462032175, 337.284723493595, 346.548233215376, 339.089861802689, 341.653674776682, 350.35810679352, 316.992174234759, 356.937156597871, 350.475462049091, 352.81523576045, 365.691121442516, 349.541818451556, 342.871894924152, 372.106768147185, 358.406916794761, 346.733597862609, 351.694812466635, 319.464931249231, 364.051646698806, 355.564552163706, 335.716195885743, 317.150526130256, 357.312636679713, 309.613476210892, 343.998947045975, 342.132520172737, 325.92137531328, 345.338296386657, 359.139930670717, 324.260345850482, 335.339683714799, 331.242266226438, 348.207490544896, 302.120865637513, 355.497218753806, 333.37362441681, 339.71407028198, 331.416185029962, 356.895097833312, 332.971645961121, 360.701592566034, 351.632762237104, 306.144576271922, 354.764469525099, 334.780574884759, 375.162385225231, 373.38503668234, 355.646044695399, 353.649739675205, 348.900386967478, 341.236976230559, 348.78838680297, 368.427790770531, 291.481948971134, 354.000591577055, 317.365822335866, 327.564196182629, 347.905848041521, 336.990384861582, 345.873740004009, 336.908081427665, 307.128502219122, 340.878356201902, 357.374226415122, 352.847580786522, 319.59463792232, 353.195157392203, 326.316133285739, 343.650084274104, 351.997234094936, 353.520263800822, 335.439321425833, 316.746073353494, 319.65825621623, 351.631397221563, 348.110027083165, 339.880440260441, 320.156829333174, 349.233316579131, 343.904293531226, 344.138538834392, 367.742033729194, 339.99672052078, 360.77983619019, 365.857523113928, 347.739108538916, 339.175751145437, 351.505619039366, 343.603089901798, 340.134262189033, 336.925592291186, 358.021411629125, 351.66342290763, 330.255703899161, 353.634563006747, 323.524620107146, 338.207552675037, 341.976755583655, 355.667790150944, 347.581919064906, 332.90431872254, 320.207515410329, 356.054547532499, 353.89700103772, 332.1784419893, 310.535700649894, 331.669449474084, 295.631477471452, 362.217924456516, 326.231327909658, 356.668326775417, 342.644740722156, 337.60021777497, 309.912283489298, 349.794637882403, 361.205134194838, 334.772701129685, 337.694022468378, 352.53664098802, 368.766962850689, 325.652630684524, 325.341765536392, 339.259410731381, 326.903624922658, 330.958555227374, 342.3634599474, 371.927189174594, 357.602878317131, 342.957976265004, 333.811332498759, 316.291797975015, 330.255922840454, 359.404376487963, 343.709151735783, 329.57162756988, 327.84949950441, 353.53846793185, 330.079481631107, 339.284657251672, 343.830176404084, 338.184642628425, 353.706486487725, 335.217140668787, 348.008735689213, 352.053206814146, 370.421921946004, 353.535410364108, 321.606838013505, 364.391332998001, 330.707519655067, 350.163217417194, 331.588581577444, 365.018721106043, 366.550307273312, 350.674306123099, 348.700206185753, 351.34232548945, 358.046799468812, 310.483841239717, 365.538077515813, 352.498193634086, 310.937098665848, 355.74623787398, 327.554402474551, 326.932456909489, 329.575802950322, 362.714390508388, 355.32738612097, 306.695146648322, 303.785363375975, 358.254579913494, 355.71653517424, 337.261214890671, 325.455875113298, 327.57855412141, 342.934730386894, 358.017075459519, 329.475988495007, 319.051334787105, 331.219744533166, 351.583668396051, 319.078888425124, 374.447478228942, 314.693222590944, 355.13166415726, 361.013558715978, 349.638289685578, 319.566001694353, 314.93434654259, 359.239980082662, 334.355383934502, 322.645129666847, 321.717824576334, 342.026756973472, 338.419636745347, 316.85978379188, 352.587574644933, 367.571076740361, 351.287861366507, 338.023409164412, 354.148772340726, 345.279978647589, 335.893697243036, 344.758996352186, 322.450366678596, 328.470582693824, 361.789683206724, 359.697834762091, 339.019971826753, 328.286500436762, 355.472011294636, 353.103494624672, 328.963956053483, 310.409554146644, 342.751574939846, 360.196487374574, 377.573750293998, 368.860372289455, 353.556642604151, 326.037361443403, 333.914856477167, 354.060824989223, 335.569406102625, 335.834084185087, 355.199618175768, 328.661590244971, 350.711636499587, 372.651202074228, 339.378693157205, 349.502631115047, 342.207562949576, 366.008057847869, 385.540387336637, 313.045704040119, 359.915280741705, 296.161588354885, 358.590015055999, 329.156453233667, 319.271116322326, 355.916565814882, 345.850302356164, 351.684159375001, 296.60733337339, 315.546789805698, 340.755614139275, 332.240617929966, 339.997471743157, 331.267607654896, 343.353928887756, 380.342921644347, 337.315127580066, 324.168692772458, 327.032611974796, 301.596297211815, 366.930592158455, 365.148692932843, 367.323459952618, 355.559036895553, 355.230117643423, 335.236669679459, 313.689689876579, 349.176614917446, 375.12459152836, 341.052325710662, 369.448591354771, 327.999159926715, 348.417077832898, 346.659982641512, 346.395455746343, 336.001386712022, 358.724777997736, 344.438346194185, 300.409232733694, 349.592826942397, 338.066378552876, 370.463631074705, 350.859555218305, 317.333876373614, 334.70241568823, 363.909999183492, 314.274326916718, 364.35296842638, 360.298934450002, 337.522166973476, 344.50718540022, 339.992440991266, 319.667660279694, 358.224599695084, 322.839395905927, 338.67900115657, 349.610383460525, 354.749521872487, 332.611920047671, 339.4032848355, 332.876528811515, 352.964277778113, 338.731191198489, 341.69697893076, 336.034532802998, 320.81540256567, 373.417378600868, 342.796259154214, 330.02050439626, 332.745556863997, 341.494355640918, 355.582390003691, 335.439024836428, 343.079088138805, 354.007269317392, 347.741840580424, 349.964463629129, 368.859255276356, 351.491585811924, 353.826365182814, 324.657353300752, 316.378928834631, 345.044280951645, 332.839219030028, 354.297764065267, 330.511027482321, 349.933500375783, 342.850703468052, 320.937438476324, 348.380080268864, 318.819761303041, 341.128871761814, 371.526576771809, 332.968574985924, 321.531568217126, 331.010840349625, 346.539225294032, 372.297816105337, 337.446470192939, 330.153102539264, 357.456994509532, 314.460849824789, 288.174233081113, 336.681449048106, 347.091204502644, 347.044343095901, 363.817725165909, 328.865711815103, 334.041568522421, 369.478687651893, 346.545089866184, 372.656954023756, 329.242908417672, 349.856605943097, 350.496332215663, 336.271332834495, 363.220134249391, 370.743738470364, 371.978525977761, 352.674922674215, 340.025292048577, 360.707228201712, 357.634446766629, 325.99508473812, 317.318545531863, 317.914766262074, 320.305619285225, 347.821857723651, 381.374235150395, 352.937078927284, 359.154497256731, 345.255692340252, 303.388950053126, 363.542546206577, 381.435702764278, 348.323831765948, 349.863018390213, 355.750144162281, 325.364608278391, 317.97155842532, 334.506056058858, 322.915793413815, 364.400094262238, 367.250431747842, 382.988501506166, 329.748946237889, 357.858385617032, 364.690528807644, 378.466420545107, 335.721080927844, 342.495727138654, 345.358831454247, 323.441950883628, 339.154531279867, 362.832033207789, 336.627491956922, 341.921901537952, 375.492547651852, 358.618204623003, 346.599671410972, 367.258909099472, 364.642392213889, 376.072601621616, 334.269395130055, 357.217166567306, 337.814037582366, 313.251388231979, 350.592605953201, 334.711658257687, 359.233794157312, 374.96104990024, 358.388660772059, 306.994495015918, 325.554978680543, 317.552623013605, 364.934450610653, 316.70104901377, 325.920095283306, 322.135161525199, 341.565559311185, 335.611334283308, 348.284012520477, 336.321851465377, 362.615834774558, 358.327334130836, 311.850750727297, 345.662518055566, 357.373470226717, 334.77218522572, 331.132457675625, 333.439738832355, 345.785505669596, 343.536111397677, 342.569433886634, 347.559437886084, 331.510638357911, 332.102018253548, 347.321305613319, 360.615914201691, 363.189531788939, 333.413870241987, 316.790150064687, 361.32921180025, 372.872424361327, 351.590935803122, 337.334685190516, 349.98153707421, 355.819324406609, 359.830637501204, 364.960115333541, 335.497986929001, 374.965428062017, 340.390654265449, 363.506746718973, 337.969469536652, 370.484374330074, 344.683786624251, 357.306657344534, 360.509754929273, 328.638520041906, 369.869941036266, 339.005505691966, 382.624905166699, 354.710693685567, 336.748777490581, 343.106086972485, 349.446382410255, 312.506250722054, 344.419387717571, 328.941231745612, 357.83100506003, 350.181824855683, 336.381294879477, 354.590246925007, 361.232218505214, 351.380117188247, 345.697328778515, 347.642472793308, 328.604156085189, 335.66126415749, 326.30187699823, 345.37009662434, 350.490656755064, 356.998800461145, 339.516981956304, 323.486147560925, 345.983554287561, 343.987665745219, 353.220367772434, 343.707857486117, 359.22198539531, 355.877516800105, 352.116329841803, 332.233358422941, 336.252678280036, 342.27079207496, 365.844913203304, 331.483954354795, 365.478768786544, 369.383175898305, 331.896838831687, 370.364521679206, 334.296704570378, 303.768601205987, 327.934341411289, 352.814230388313, 356.395383794513, 341.39328518624, 366.159037207686, 358.896289026964, 372.22242780164, 334.427610145096, 347.895140421642, 347.253382161894, 320.425184775885, 338.813124346945, 385.93947986095, 354.828800858102, 315.710726179364, 317.049728450521, 366.833998545112, 350.535615683871, 358.743750181777, 373.230056034082, 366.026940930629, 321.352183985356, 360.111852110348, 330.587240198238, 301.127765908284, 374.85125527796, 344.195923137653, 358.149348784134, 335.28916170713, 364.137376570555, 339.350369835971, 327.512674494127, 369.713901084248, 355.26064986184, 345.80130739336, 341.351758418103, 320.531613836961, 329.750411489028, 343.22371961409, 343.043060864087, 329.492955908275, 349.84075807468, 335.738779625552, 335.610128263377, 360.011412996529, 339.465621156638, 357.512486104323, 318.373592515207, 365.379170247374, 361.801186635629, 321.483136125259, 329.998628928968, 340.563066947587, 339.244692098145, 334.394545535896, 340.087432438747, 365.49357054915, 361.471182870399, 308.749077968974, 350.680258251962, 354.633725344204, 348.312862166857, 342.243918609897, 368.014657651796, 340.460418861785, 374.84853941336, 318.300132774807, 325.226021005958, 342.13573975689, 341.888510694274, 346.298024708084, 310.90994661945, 342.529681087459, 331.968890576069, 344.425236977055, 349.159304897551, 343.61664025892, 343.822228006426, 354.494887941403, 335.038491486815, 368.602292272469, 323.268108181267, 324.903838977628, 339.996399704283, 327.60389372707, 363.242952459373, 325.393137691081, 330.46723869031, 329.922844833108, 344.628514489435, 327.182716846049, 342.091573462249, 346.069037142165, 351.136208117056, 341.156687860424, 348.663389106963, 377.762883371752, 340.21862981514, 370.987631801037, 343.824723799632, 371.118490195005, 354.56290650294, 323.285228165118, 330.592224385212, 336.137318273597, 326.693576081517, 346.753779479253, 371.695435180712, 342.37915087705, 376.888723448707, 337.272249871051, 342.520037532038, 364.380588419305, 362.287144357433, 374.167554472807, 361.198141500339, 352.752684132426, 355.797761930568, 348.207566814848, 325.211894827352, 370.840937100782, 335.021326110364, 332.630704704717, 350.656919741558, 370.095796127053, 332.77204183039, 375.446977713485, 353.14072673723, 380.548970475054, 359.03704625882, 362.982110302511, 318.349293263037, 367.133929645904, 329.912273058271, 358.885416152546, 345.28085906877, 330.851506354107, 326.120739740274, 380.746731895893, 317.044375555359, 359.183666303884, 333.155200275882, 356.113009870621, 320.756833378523, 345.950574300808, 353.148610139083, 342.892058084332, 364.003429991303, 333.388909667702, 332.303823366103, 349.616625456864, 335.861917496554, 360.804351857702, 363.600842952217, 330.747382655256, 386.14021941454, 325.518366688713, 325.896086785683, 373.960752210205, 381.219060287391, 373.706827105077, 363.154637319261, 332.115362175855, 342.789672786675, 327.816748851877, 317.758383249922, 346.73538116467, 317.459711935448, 366.770285161541, 358.968540334316, 331.419974147847, 336.711504136759, 354.184019169125, 360.218426927092, 300.015389783985, 340.567893867256, 352.734775818738, 336.667363044764, 346.240995576378, 356.979679942338, 343.678072566198, 326.564818952295, 310.975476348826, 324.194741476579, 328.727649711428, 335.578615843184, 324.456735175613, 321.103356372677, 336.445220685849, 310.500066280675, 353.924453559326, 321.321800638545, 357.962779576775, 349.666335204182, 344.405373177609, 349.929722401256, 330.406159320828, 361.982354404653, 356.357040594644, 346.721746939277, 330.808183623507, 327.381004543661, 348.868910632435, 330.33405424025, 382.63470044852, 337.391860831598, 332.031497490335, 343.276473302992, 326.654517521248, 365.063468214615, 350.247488644338, 341.463451863241, 326.944412247399, 347.207799805086, 328.278032805501, 326.531369072324, 346.892115602329, 321.941478185012, 369.139739893994, 356.994183294583, 360.336061139944, 329.898780471243, 325.47580949046, 345.171971680536, 350.6437033566, 365.013462807088, 350.64306776369, 348.953501781122, 333.554007306317, 318.914646495139, 348.067270429168, 318.959695643774, 370.950356153351, 348.143435707657, 313.537455460641, 347.092137794832, 286.664928777341, 344.021851801205, 331.906676788221, 356.817302686859, 366.922925898505, 367.146346675027, 353.11863375861, 313.910976426015, 352.573654984624, 367.019328446153, 351.552143581825, 353.542181207492, 322.70820883477, 357.90551706142, 314.272329562474, 352.758385024616, 329.695558696579, 326.749233554762, 382.865446962473, 355.3774704318, 337.018565892535, 346.631924232389, 321.817260187544, 324.356396883935, 330.059630644165, 335.425079599421, 343.460704101506, 336.013510233171, 352.002473923266, 327.329249055881, 338.403450919499, 317.805964327652, 340.536674168899, 336.584759575013, 319.471947405275, 338.412173741613, 326.81607100608, 336.779872105813, 356.726747432187, 325.444966685126, 351.298036332793, 382.136732832221, 339.770086590133, 350.832322710974, 340.257694721398, 344.934027685374, 334.564289723448, 344.599128403637, 367.446300587471, 339.102639820197, 354.859453416647, 347.488391157776, 350.016686616344, 355.494772797663, 378.217188664156, 349.269333852703, 338.574649013897, 376.855381137838, 346.693617161312, 338.838994784524, 347.07514565875, 346.819385735577, 355.01928652955, 386.040012942559, 361.161887391502, 336.989583044571, 350.734367162626, 340.711054372083, 327.306133385313, 358.579984028152, 355.291340929289, 369.262566921458, 329.358474190036, 335.68168903175, 334.096388053494, 341.63248302091, 336.880014871091, 340.601849200227, 335.280364724566, 355.763214021957, 373.306899191889, 351.844072166023, 330.73459416395, 357.598237337418, 339.77121998486, 346.34137798348, 331.617973903138, 317.102253292293, 368.024483473217, 343.285976256835, 354.457745454214, 346.195568706943, 369.928227219808, 330.512073012409, 373.959277435809, 337.714262643902, 342.272022361726, 318.775198882464, 329.365791406383, 332.873061503041, 315.858117417382, 323.464102709351, 327.425766346956, 314.951012037279, 310.353958087821, 326.813368030042, 327.948423455373, 362.46126949343, 319.04068363349, 352.290792785343, 355.463677432479, 346.111949746452, 336.091119051561, 342.749898223444, 328.694158838915, 317.963732816971, 327.880954855282, 331.823192296977, 367.070951479883, 348.188954322126, 350.408261656617, 335.682473677751, 312.547303223326, 354.620122192978, 334.110873041618, 350.816350379208, 327.226117654684, 328.574291774789, 363.576297370604, 341.193971339237, 364.162383599831, 359.744265407075, 339.436651701864, 351.028794071262, 354.106611775706, 312.700282506416, 342.430840616054, 354.677545392651, 352.855439469144, 369.152884271595, 336.12399469157, 317.597501082833, 349.748374290687, 316.953344292368, 328.611122670085, 322.845037294477, 348.972006611094, 352.648174877202, 362.001319430997, 336.967364418717, 362.080564858527, 347.233359596964, 347.599645517809, 391.673644856824, 341.760474192568, 342.884724749282, 350.080821180191, 363.168073710645, 354.646863939224, 349.025269128002, 336.700989438421, 353.404344953139, 374.847402830388, 367.580297955234, 357.390866161233, 360.231957825872, 338.166914998082, 332.745562635141, 329.368641219047, 339.451442817544, 323.961553457156, 337.178743288925, 351.717212051506, 361.970674860989, 389.248456943507, 342.996637641438, 348.857954435845, 364.352771221035, 317.60070234517, 370.517845670109, 317.189052577064, 312.5976026434, 350.235983431098, 335.19472078983, 342.669904687926, 357.95370705805, 375.677841774527, 355.475676505118, 346.826548845376, 327.97366076427, 353.152429386165, 329.291332131362, 344.262081248829, 336.819852866221, 328.828604231975, 346.255216156342, 335.954396692264, 338.842570705946, 342.943647642539, 337.101187585603, 314.836721052555, 334.59091281723, 363.968619891864, 326.350494863366, 337.543258655813, 332.444363280914, 331.321951583339, 332.520447598721, 329.476194375384, 351.035546969666, 346.501171478658, 329.709203171211, 352.580122186814, 358.886014957512, 330.277693327932, 379.876759056719, 340.958133366584, 366.319666703057, 328.684797081957, 368.344557186878, 335.126920462362, 374.253305899599, 347.024843691499, 347.887021125619, 337.931834796975, 340.89955787287, 357.71711081595, 347.111724535765, 300.781993800546, 332.262375320678, 333.479364608475, 371.650498808119, 318.320930546252, 367.044752093845, 374.029217057794, 339.184668912107, 348.797048907925, 359.271097964449, 351.045146118824, 355.988587363827, 365.292513595761, 373.589387115242, 352.582533359518, 341.195184432828, 325.922458491549, 321.167330082236, 332.557256473043, 364.949683591652, 371.776323962112, 319.202073958721, 330.550941952867, 348.941393333719, 344.331325039695, 341.927032603566, 371.138488030651],[132.934965249189, 166.750983511551, 134.85977247386, 157.014804175583, 147.514492305831, 112.452132872176, 155.790091124763, 117.508416772314, 117.48770934437, 113.743156315353, 131.032571533399, 113.932217847572, 86.5873184473564, 132.907285752854, 110.841239849306, 113.987760703644, 126.615463267375, 138.711293142941, 130.693538245557, 133.619508256637, 120.497534332659, 149.237834815502, 130.007103891864, 120.357618702292, 108.386689951083, 163.565918079587, 124.09404830335, 142.31225739679, 111.124682998553, 145.37490158416, 114.133613129967, 137.792122240612, 96.0865752307228, 144.857592656599, 128.21000472948, 147.80271548962, 140.108260908869, 121.371584187384, 137.497437998764, 131.900552632723, 138.467923588294, 141.520717102455, 162.166201530312, 130.448706895168, 119.981327695369, 138.156134943128, 97.3121317423439, 140.260848499846, 147.614428972135, 113.634448658715, 138.654094608167, 102.329041623442, 143.676627708165, 145.216564318404, 145.660728673085, 103.785551689271, 119.491823884934, 146.018046785649, 142.651242329998, 133.750793985444, 120.198419689116, 145.838115716068, 130.760736516118, 146.740696355654, 150.658857033713, 116.512670627233, 143.518449165632, 163.384214367271, 148.078977723618, 134.847853035408, 124.56827789115, 144.693903971932, 140.962253747281, 135.209197562101, 144.173779086945, 112.004909847995, 161.340032437531, 117.266971661844, 139.682140821305, 132.138994405582, 99.6910908454605, 134.214878834286, 113.42424855413, 133.41332863049, 98.6332963071791, 114.996451284147, 141.214292141377, 140.724640939523, 111.652328033268, 143.139686579594, 89.9753130100076, 148.484059324799, 139.824146116175, 111.478091228927, 152.71687251527, 138.869848140311, 123.760075516375, 137.22782613782, 124.035109507095, 123.882450921131, 147.310083626286, 116.580882179731, 90.167255058492, 127.606907914135, 124.102244655198, 113.035685470316, 120.580715146683, 137.135925775419, 128.649498939652, 143.205124427258, 95.5572779587789, 105.662335488339, 156.351190127704, 129.596906995868, 99.9837976359785, 107.883235679672, 147.109113800959, 111.897857709481, 115.312768591086, 122.118968521183, 125.697665301786, 112.109663745483, 112.535815328148, 112.407449542749, 156.356832378876, 101.900224197318, 131.156026338122, 138.680841606781, 120.370613796458, 137.854581704024, 167.09603073713, 141.075863096206, 128.816771802296, 132.312340726207, 127.785996113504, 111.785078702018, 135.750857034987, 84.3790131754829, 130.516096464452, 122.569440313774, 132.360633676158, 103.587567342415, 149.773147145348, 134.965469676963, 128.467665013562, 135.902247554524, 106.833558847926, 135.955635538832, 105.337917538619, 150.243570825155, 122.968157253811, 112.331021661986, 147.680267251708, 133.904414541982, 123.962043382164, 137.830495592523, 108.906097370146, 134.906103873604, 124.929264926236, 132.911710424884, 126.628906358357, 160.961407782772, 168.02312893008, 111.952362018329, 100.407655533531, 123.599559613709, 134.320578042333, 107.67454325222, 156.352322257913, 124.42113019594, 133.271263528014, 134.322371621784, 123.206017065968, 127.883186715367, 151.101584993904, 114.102330346697, 132.552435644418, 118.55784047832, 120.003231961455, 131.227913997713, 91.9061186265073, 113.809939212242, 133.915611762906, 145.911785211893, 116.136817750354, 134.622302767263, 111.784703443409, 126.396283958144, 156.255780533268, 125.912495646682, 139.562049681559, 112.20532810752, 129.995971717499, 125.788576047166, 153.791397908625, 153.610091122842, 125.655030635592, 121.55782096845, 124.163665495195, 125.898896003853, 127.353481491819, 136.120585694978, 161.521998377989, 106.363395667159, 141.21776555818, 166.67112482599, 130.148468395516, 161.405585479784, 132.480643504877, 143.947242062879, 139.185538796783, 123.083832157318, 129.228495615289, 130.328669299063, 139.813293643248, 122.820837960882, 114.476124126428, 123.43082558296, 162.725948004903, 128.584394263102, 125.795274223132, 139.385577306533, 159.477832809778, 134.777169737276, 103.573924751065, 130.123620413021, 124.182176842, 92.2816739576803, 112.754638328403, 134.973518823224, 106.810033295291, 159.446967821064, 114.29567478306, 118.629158937216, 107.212246703926, 114.236974597705, 115.882896558629, 140.776206816573, 109.012602464576, 119.662884421597, 127.900656661982, 104.776840869034, 105.77891147247, 130.116606609344, 135.434216012262, 124.261807828081, 128.133521493428, 129.986020862257, 127.147326508993, 116.760952367287, 116.13544675504, 162.727816425534, 130.744952394634, 141.910945480311, 130.155209248741, 113.174468321756, 127.249389607338, 137.969874819788, 106.861470282163, 137.466284339796, 163.238423096842, 132.97510679078, 92.4813292791878, 159.062784598944, 132.221819669249, 137.898070191703, 118.6261972188, 97.7974494139874, 122.399767606438, 122.183204452105, 112.096990819823, 128.420229088398, 131.118684146769, 143.630420361359, 112.078849815832, 147.188922196859, 106.669853644152, 79.8880850941472, 174.590369372944, 133.297404172778, 177.064138616412, 117.381501806676, 113.351670123342, 138.94627769913, 105.259739450028, 136.581883632246, 125.936909542779, 127.325631145324, 131.587216540164, 133.876830561494, 134.150469079605, 116.445425140789, 126.452090122059, 83.2566870261067, 163.577964749904, 129.034694033022, 127.589951146161, 129.1170153263, 135.702563212233, 104.683802054673, 143.433714218886, 169.691830161249, 120.773191300764, 140.280611309613, 135.041767989482, 138.250836705754, 130.780019479375, 130.582965028203, 140.776828055536, 110.211363150091, 121.224631363532, 127.538358747444, 149.783000264744, 97.2895208779991, 150.336937531673, 127.921749025428, 154.29370390328, 137.726181818081, 105.942553432851, 146.389931543828, 132.653064161373, 124.168195708397, 144.565516933079, 129.786008338556, 107.162426484253, 127.886750612948, 106.356687789386, 128.51861988619, 124.364112447515, 126.921695761135, 149.930064307316, 148.733454778168, 128.281346456795, 139.507165952951, 128.073505454155, 99.8089665294839, 102.249868361218, 116.525086767752, 146.82246607634, 144.256035571529, 122.444926944455, 133.411145127181, 143.606366446472, 106.133382683144, 131.949146715224, 158.15469435815, 161.123755303493, 129.074820509242, 112.025899018019, 114.505885436965, 123.027812519775, 112.000311565116, 128.448805593976, 144.376918280029, 156.301355053222, 104.305681925612, 138.406843224831, 109.909913902253, 133.439697851852, 143.59727896372, 134.102067357904, 119.578835620595, 129.281706896571, 147.844435228346, 135.918122498444, 140.830231701311, 142.762713184613, 97.4504122645781, 111.671614197812, 129.760409681759, 147.734168692428, 143.038381315581, 131.696752164463, 144.277444694487, 180.207388709586, 108.884312370179, 118.91407071353, 143.050813338723, 126.928893416807, 167.565806500519, 118.525721295449, 158.849946495264, 131.429049458203, 147.731864741185, 129.284870727047, 152.221950229458, 116.119145756517, 136.719839809796, 122.45186540066, 134.372384806783, 114.252673417987, 130.808628250064, 130.943656226631, 130.319444067007, 118.774765846605, 128.335260405855, 135.89433850863, 140.931173287922, 126.838269471854, 154.367632043354, 141.639954486429, 147.4974149401, 162.210339213511, 102.295663780975, 147.00250050257, 135.223374745292, 104.593689436551, 132.639821648724, 125.46240241304, 93.9240889693531, 135.156084704502, 137.159218303281, 135.280485034874, 126.473131743463, 154.379225690053, 99.2933349904471, 129.094726988763, 121.364690350964, 130.734599472673, 146.308839971637, 111.202763375679, 124.029716681127, 108.83885675073, 145.343927467945, 157.472629621965, 134.544355304431, 93.780569343701, 110.264722147298, 157.481837425592, 133.298787162865, 160.610196596274, 141.461522459378, 115.137189971325, 155.41810464293, 140.56131345123, 145.282375033198, 128.190662843032, 116.981121132124, 149.566555411715, 111.763027999799, 129.776820143135, 130.117347774689, 140.694258967876, 133.029373464902, 159.403850437384, 112.492804589618, 133.295606172448, 137.227881486267, 118.121659475751, 132.873536905017, 121.86201656177, 133.050689313766, 120.420689279679, 147.133394210024, 129.88400806376, 155.181995278772, 119.730510061906, 125.990808882711, 147.652638392841, 122.768473334288, 178.733224169103, 158.921471147765, 116.48786448986, 126.844863208377, 104.375058145436, 138.998499185606, 118.243115536684, 154.854082108247, 114.603481055668, 123.66667549147, 141.849858310939, 86.5170030191671, 129.285405647359, 130.896197892252, 118.705522599938, 128.574010629152, 139.5864529339, 136.477832232488, 132.838296808633, 142.195625645544, 126.547485426299, 138.39826195986, 134.938712728681, 118.368580602286, 109.613007830408, 133.578510742068, 121.987541817625, 156.4615874902, 143.009578030137, 127.554265442868, 121.476578794397, 133.076519520971, 133.810079184559, 106.407801388005, 119.043669213567, 146.769984338537, 124.731708319159, 174.306800705996, 132.694046249106, 114.809049885281, 148.727842445674, 109.092328813743, 122.978176245255, 109.070648781699, 128.417059342225, 134.395080338826, 147.07417223583, 124.666766834872, 141.587080580068, 133.121544414762, 122.981486131835, 106.501188617202, 142.709870878413, 137.597581761879, 153.551191748216, 138.434042252622, 133.087141993699, 132.200696220894, 115.054950380094, 138.907043722736, 132.519292894017, 141.016229773328, 156.100058060679, 131.506234437556, 157.296807175942, 136.296309709269, 131.078544196652, 129.911220941463, 123.716171655445, 122.589397891612, 104.940881196663, 121.594018209116, 135.25385365518, 123.218824039182, 121.339166242706, 91.9557051301012, 147.653956392475, 117.509882886104, 131.484549078319, 162.541505943076, 133.397865762148, 124.670330582844, 127.680369692418, 121.758175860458, 135.307998546908, 109.350253864907, 141.077648767447, 111.612836166347, 109.275940341205, 137.055988877472, 116.963286800232, 139.517424694328, 117.579340459731, 136.65798583159, 111.594897849325, 107.404798775062, 136.657753767903, 140.867489575403, 162.412701162691, 161.110435566288, 132.455324824075, 132.906028979602, 117.640336735377, 140.861253143478, 128.056022705817, 91.4399334527182, 104.412601250441, 129.852774413394, 140.880539471726, 149.771587314284, 142.355521996951, 130.574269986295, 135.690300746801, 156.5954687449, 149.87420042145, 127.491199957269, 128.490892372639, 154.450285425209, 119.716394494749, 121.760930597796, 108.733037648127, 102.353726641572, 127.064964744118, 99.145454629137, 131.033617717622, 129.094153060283, 119.552507453794, 135.618170635175, 89.0199686656494, 122.262167599441, 137.023217928453, 117.791495255214, 143.329250365226, 135.46382735497, 112.932257165154, 127.458991380019, 147.576110695128, 110.326323197211, 117.54426616502, 122.988399562004, 96.1380096954347, 158.947255631318, 109.094720127921, 126.428407315629, 147.367949892842, 130.123487725159, 128.309519871921, 126.385609731208, 168.060766425568, 103.303103428949, 127.850041795028, 135.694027098427, 137.099501147838, 139.013825039837, 123.099868266802, 162.696496132116, 149.180461450585, 104.091355156975, 122.056708918476, 136.871071610876, 119.389345289685, 136.214534380433, 163.945780528126, 144.859909843275, 110.434940931168, 126.290521820854, 120.296088802334, 133.330392751791, 122.134485283994, 133.856370021506, 122.668978436197, 119.173252606054, 130.280819843813, 134.534858535075, 148.016415351867, 132.136868104092, 160.094770199699, 115.468452100982, 125.915895024243, 123.901781885742, 135.934621942302, 137.537989193123, 127.995179459945, 115.795592284535, 140.805560992732, 145.082982578681, 105.586955676468, 177.96587516939, 116.643838124446, 128.956882471772, 140.081963550976, 139.679788727928, 144.216122953036, 113.435516558039, 163.590827633564, 151.195575484028, 145.657181801521, 127.317588938757, 118.617936787199, 114.473925870556, 133.615787609583, 96.7501635307976, 151.344624088025, 124.575649792124, 110.745908168231, 162.302607818958, 141.734746065008, 104.874373050625, 90.5745652628848, 145.897508869706, 141.386638331213, 137.745850255993, 148.8702301467, 130.002160433693, 145.900917427538, 137.07648699382, 166.95022288449, 173.997732183272, 126.210877287157, 96.7705456096922, 135.158033195823, 113.867258844242, 132.879259636857, 129.453763108427, 130.149827517089, 166.963035727252, 103.293353000685, 122.892029136535, 131.725229610331, 117.683336493206, 123.333177403102, 104.982543144159, 123.486347864945, 136.709364122693, 145.253573004334, 138.57425846332, 109.315168445154, 146.860639445714, 125.879386477121, 139.19086590538, 125.846251994627, 127.949703536738, 111.632960612188, 112.419010212066, 122.552428272294, 131.401877826267, 121.275569675554, 118.076859301894, 107.707600483233, 148.408306017328, 119.541358667363, 106.332005794351, 143.774432931703, 111.482519234507, 142.383907147034, 150.195533789095, 104.512019879166, 113.527546627328, 124.19522229085, 124.05376443326, 144.757517517444, 115.364720030453, 135.536244865343, 126.203782777657, 146.297589699356, 94.3658249317731, 147.966317494313, 138.976269269584, 93.5827361550238, 134.505526519066, 149.175719577448, 124.137190877749, 116.472527736831, 134.840745945366, 165.548529143817, 128.484477323615, 132.038874431528, 143.383250308559, 126.048794437054, 118.567739439064, 139.941914868132, 130.836780371274, 141.957718228338, 152.054374341979, 127.857333282516, 104.982256745358, 117.483061311238, 127.592904166437, 153.12160585565, 123.650928119315, 123.699815171481, 121.247757925593, 120.358421349759, 153.797430749541, 111.374693782745, 137.032404572615, 144.791663699992, 134.031558521428, 141.078910872672, 123.608922452106, 124.593277735156, 132.986741971541, 111.574360163778, 130.1144369648, 153.010198192209, 160.584058299583, 139.262983175913, 116.92839500974, 113.772595749733, 171.804256487928, 139.950963180647, 119.727775718008, 143.407115451162, 115.143251036879, 123.560568871729, 133.175512731146, 147.808964966018, 131.267623189299, 106.618972222272, 132.195976900315, 114.180756014323, 123.859801800155, 111.653064012361, 143.128503239878, 144.892708628256, 129.524280464152, 129.874246368952, 136.024249687996, 120.38104440102, 149.87709351302, 135.072693407535, 106.013301329275, 123.553783114357, 134.592681647703, 120.567438342534, 139.244240971491, 144.272578314423, 110.544546190504, 132.009844560591, 143.872626657296, 115.230540692158, 141.683913545779, 122.567703732668, 154.067960252415, 107.31557478665, 142.759683077317, 131.608236548425, 135.569608890793, 118.164190828466, 132.907569620751, 149.003798034448, 135.501424347856, 136.598193781193, 126.477255572251, 102.334818672029, 145.257462236272, 115.76855636283, 115.282442766499, 139.0423353131, 119.043775460336, 138.807689649934, 94.9028599154013, 121.929625226162, 131.400882589372, 109.925451010087, 153.686942177833, 147.252797895843, 88.4743182433924, 143.905996882273, 171.911679996778, 143.351091411494, 134.546691198228, 105.344500037644, 98.0941029446244, 135.298078999435, 119.391521673741, 102.001869297365, 149.73052724497, 115.932662304216, 148.69531548922, 119.360531410909, 106.563050497342, 137.803528751601, 117.499990066084, 134.505154922423, 144.700945187469, 162.695768984353, 128.265310293098, 158.593953235534, 137.362796019351, 122.526711416749, 156.190823649949, 130.815412392652, 116.193635648209, 99.6919282582961, 124.035389321858, 119.083716115055, 113.369706443065, 157.804942483434, 120.315420254475, 123.915923282291, 136.790179393047, 140.691121503803, 114.930458776804, 162.252261667065, 139.52200580217, 150.469550013486, 142.67860758347, 135.834579810611, 145.861898463859, 142.247019381135, 112.966319444702, 123.743869081511, 130.506465531737, 149.201448583989, 144.389028275126, 148.558928658545, 123.799760003185, 127.919013318946, 126.967166222108, 148.197371180162, 127.124985599777, 126.093672007799, 121.632771384635, 140.695846792804, 122.111774047842, 148.282987204506, 111.422483748071, 116.442474307406, 135.961937474392, 123.38114635702, 146.479887780561, 154.2314512685, 126.706701095088, 96.9414666507631, 102.001427518222, 115.464905190071, 133.790353274339, 156.771011963153, 132.072141408477, 155.464171740566, 102.405770499564, 127.527757410332, 120.903179010837, 148.515038973846, 170.894988299505, 137.430010618673, 144.932507173804, 154.471391067496, 118.343746851223, 108.402298571576, 128.535935953952, 119.951590922528, 117.967593872523, 137.079930238351, 158.953364562246, 131.057455826969, 127.537364047502, 128.478896864524, 124.525136887151, 126.2906814706, 137.146097868043, 130.272803701446, 137.704148379381, 138.742365064786, 128.78256264435, 124.836962562878, 144.383438198343, 154.804082458862, 134.594221033269, 154.253230525067, 115.059253628754, 144.50528437625, 96.3128850253224, 132.220570101985, 144.229326771441, 178.778922949355, 117.127551640103, 116.991421816517, 91.6215189416754, 146.807846694065, 143.840986711375, 141.105310212618, 167.629787818526, 150.298824846406, 143.641176127268, 145.752418141679, 169.187852358129, 162.10582114337, 131.248767555999, 142.889157738656, 146.597347525191, 156.027018507452, 136.085951887824, 129.361318185465, 121.766102237803, 144.977173549186, 110.349088550469, 137.270966360028, 112.847191397009, 107.218797283824, 109.989953493732, 134.539885528705, 126.292205702944, 116.945561562371, 99.9923576500461, 108.037828354384, 126.57581013315, 131.320799299037, 128.669433338629, 117.050778169135, 140.769199312976, 139.112297581158, 101.81803910119, 113.621547569047, 139.724227172246, 111.274453746946, 126.862504847378, 146.435564600915, 139.771532602223, 106.634958868703, 113.186956258694, 130.965358233788, 158.104445201061, 131.456581070926, 107.314970541134, 128.140010881816, 152.070206798762, 152.60601936903, 121.635091817502, 91.4891733288395, 125.98391211318, 124.922497207151, 127.955799222056, 122.059729663078, 108.009119740402, 166.842920528428, 146.196797688219, 103.852517445839, 108.990061716314, 141.554401293842, 120.216664002762, 130.971600114359, 115.869090070043, 142.866653240869, 139.504307497289, 146.242451937706, 138.725020043354, 109.447953715517, 127.163832892133, 115.305003460581, 134.175779886297, 108.197547517009, 132.302874158994, 114.348963081514, 136.324172297146, 117.74232333254, 140.744474899434, 163.582454755635, 128.522677321716, 134.919025389083, 103.19960603988, 143.028582520851, 131.081221940033, 119.654716380582, 137.850507075675, 136.821834784671, 138.064852216156, 121.542551676317, 131.793460103209, 119.254613117199, 112.016755253535, 137.645357230714, 123.594110008975, 117.273651504171, 106.071362475161, 132.540220253151, 160.227129786524, 126.925610530958, 107.767689523887, 115.251637974746, 140.181214401591, 140.146854442669, 123.638394393783, 108.300637112139, 116.176686183981, 144.017997881886, 127.750670282219, 154.020993307044, 112.582980583574, 126.49817846431, 128.475530096905, 99.444887585008, 114.095884025352, 117.827630785921, 128.557843496737, 138.715951975072, 121.573436139061, 100.850817811497, 124.945459238274, 123.537071170551, 147.585408457806, 122.528667083624, 164.333886859261, 100.8843771947, 115.112663320182, 129.104539641312, 143.818685744192, 155.939298060906, 153.224327242424, 128.140628211542, 115.996283056679, 106.902943612258, 133.619835838235, 123.30771421307, 151.726408863227, 102.957239440957, 116.117897657844, 127.477350090434, 145.658164292044, 130.282499346458, 106.58633401105, 108.561386687519, 114.488259650941, 141.412363153772, 173.599003662749, 93.6581600178086, 124.761607626918, 143.959044598716, 108.729336279433, 120.041824931627, 151.499371285691, 149.200438388497, 138.707617710999, 136.746659028327, 89.2543776694837, 118.030981651919, 141.671555237488, 142.118065024739, 133.46297822567, 140.054238783822, 134.50308496034, 159.045338729051, 155.793472279426, 106.122517808528, 114.498139069109, 142.635068977937, 122.476124196391, 115.431377517376, 106.207630455457, 129.163541582938, 139.818550644632, 129.75964030104, 133.195250544239, 148.852542359327, 127.499360363515, 108.657435701187, 122.88365348511, 139.037057108682, 120.430451180304, 142.142314102133, 114.327803547839, 136.306993288622, 144.105506162685, 114.048434746255, 97.869323510683, 130.824712358079, 136.769616495546, 129.1059348016, 127.827002650928, 172.927784111929, 132.4380987748, 139.140287983781, 170.459044774426, 135.689952120015, 133.645593137005, 151.253567121849, 168.791058989124, 103.07592216108, 147.067288846871, 126.266022607395, 149.822357519615, 148.885748477787, 124.90303641861, 135.269517711645, 141.153861367287, 135.031022359028, 118.267013384141, 156.594162354283, 126.831680793605, 121.1615947096, 130.578297320722, 144.257116955306, 130.524655446604, 125.577282224238, 132.658939602622, 130.741801156722, 128.945202187906, 105.471479406567, 162.981575211636, 130.299392659457, 117.476890895363, 93.7353843618833, 145.173621803825, 130.037918330147, 131.085887634255, 118.975684339532, 124.219130772269, 100.196404131081, 141.828579473029, 121.269175685162, 157.57687567001, 122.841366122143, 117.781212208673, 104.519604471252, 126.858998687968, 140.985850426385, 109.285523848769, 145.839907278382, 173.529041675807, 110.549953799924, 122.038606850144, 147.837508623076, 134.197531858049, 145.883955141063, 104.989822574416, 142.181802121071, 138.601553058326, 160.575071663948, 133.277167987666, 133.726612537606, 135.149135267184, 142.044357051758, 152.444604539128, 143.291741651309, 121.880096137654, 94.9773262400525, 151.130301089182, 156.995535087752, 139.250291132658, 128.050636803061, 136.464976707112, 98.4633478974582, 151.272099837301, 134.206685922474, 118.71997338967, 114.175134756557, 110.345632052948, 117.956298447898, 125.792391821881, 142.206166739871, 137.630619075342, 136.045102054445, 138.99869706205, 134.122232017971, 145.985051922115, 108.143006186799, 148.234082888277, 118.413343538514, 162.924484542767, 143.915308642028, 119.472876808926, 133.583446203638, 138.454313990908, 115.783254943518, 139.854344550857, 126.224480373189, 134.873009989693, 134.478065032073, 101.348863524317, 118.791174272306, 102.375055053429, 118.349490554607, 155.359901496368, 121.94555433577, 146.284847468514, 119.873432188441, 142.544533299511, 138.721292622053, 116.178796766259, 121.156342558998, 123.912710216767, 81.8191911319854, 114.701730190623, 132.396451923541, 133.889199942, 107.037385509251, 140.759697301643, 157.232469688656, 143.729907332867, 161.64476316468, 128.869077178547, 116.267900976698, 106.323992838885, 130.657382133326, 141.574585911325, 144.961646167256, 109.888242012541, 136.638961717267, 121.79923015325, 88.0151602540162, 135.601668299316, 112.591407661416, 109.445424014194, 129.940621579551, 126.747336456381, 144.039148399798, 122.204311359738, 153.389319256352, 140.632352194955, 164.031411473528, 128.865995537707, 120.705682373515, 139.474441085883, 145.305906083043, 136.434839302802, 97.7613142616485, 134.768055443817, 131.394313319056, 138.601570665557, 136.289146625735, 124.001384636556, 144.320967460849, 153.778463571892, 131.144424732463, 134.468202198553, 128.424348360832, 113.755638440379, 83.5170641335865, 140.55480257182, 136.909540934683, 142.989168480359, 127.080920699937, 132.219516879114, 132.283918021356, 144.893727466106, 116.601915125118, 98.4189757632936, 114.097505861249, 116.573341838246, 125.154763140344, 155.495346641287, 139.400451423655, 129.899475935324, 116.725252660081, 125.739045306254, 146.239390748261, 167.931198344058, 138.906544668136, 146.039960503625, 151.851811731676, 103.47250232552, 143.793351166653, 163.212849761228, 102.990990956536, 152.462327929409, 148.993230510811, 129.538074826156, 138.082577346245, 123.945438037882, 138.383584942137, 136.376747350745, 109.188705380426, 111.69287963457, 96.3408999140994, 117.794427553707, 140.517555779509, 155.018540400004, 105.6575751203, 156.436101456674, 145.692057058753, 154.297488012501, 98.218741349472, 128.518414733268, 166.932161932879, 123.747763549279, 148.562131188795, 111.772045450525, 146.021988093172, 118.551285104592, 101.79757656917, 154.848462439877, 142.066967099458, 135.613558088056, 129.308609270617, 102.082860200769, 90.7575593846473, 100.624288609289, 79.2208503828019, 136.439799721219, 122.045466085299, 102.257835312113, 129.135626311274, 108.922313845634, 150.768132985075, 136.027459388905, 143.613500052016, 115.060685382136, 124.536201023835, 101.763459901244, 160.749762795359, 116.932814347774, 130.273632579221, 151.476940420522, 118.680713362558, 138.714295993691, 129.599058999793, 167.888758066731, 155.700355080822, 133.763917261099, 122.761667166221, 127.426265977259, 124.640918054388, 151.630827473223, 154.535563890153, 146.498903538861, 120.488596577731, 141.851381239972, 158.200743919273, 145.097088375483, 143.586950247594, 120.626725617522, 124.102484445742, 137.128678428358, 162.59801978491, 110.419410871394, 153.049982658952, 127.158241167575, 115.658597620057, 117.973954385347, 103.560830450998, 105.179722607738, 114.017723698881, 136.395875806117, 130.207921602721, 114.89023171466, 154.967014579239, 136.747932278906, 127.242933675444, 126.023749013542, 112.23595989911, 133.220245107218, 112.520183742466, 147.54935231077, 137.937279735118, 113.20295872691, 139.827573453268, 152.772681786684, 130.517892482124, 129.615634361334, 147.557233793834, 129.527582776413, 130.268478272827, 141.705587143528, 128.066507164361, 138.78601843759, 148.321252890486, 156.719642939742, 118.072056775597, 115.024358358292, 134.559666832354, 143.166529763655, 146.082778454368, 128.769312752277, 137.918735343104, 133.643392238445, 132.0677570737, 145.472692426071, 157.150431616985, 109.800496941768, 99.09644546033, 121.625500556328, 156.965031961029, 138.345969028188, 146.428598019399, 153.300586026276, 106.097799856668, 149.988572988399, 125.929558318986, 125.595615254265, 141.147415017345, 135.214205518828, 138.429998605021, 153.199370587346, 151.747058412164, 119.381572682072, 133.661618052268, 122.084232089217, 125.303985256268, 117.063688995411, 161.340990713186, 110.002634433642, 148.084564911677, 116.048459056574, 122.414895705636, 124.619891415781, 114.845828659358, 148.074402494066, 118.806732450859, 144.942947582928, 147.847666881527, 124.835576777256, 125.262980916757, 116.512841777891, 153.048846057887, 149.847188275432, 103.560075414256, 120.7512699926, 130.885078001984, 108.566661932974, 124.798385602391, 158.851428421467, 126.573640157539, 143.601233931098, 149.567586389827, 137.610641249137, 125.709316934212, 121.327928306886, 121.669710141354, 118.608289754286, 140.468374644227, 147.409629118185, 150.166368202888, 143.486225750448, 105.197648326782, 142.038023547031, 140.725750226043, 146.818999698517, 116.327079874399, 152.111569968545, 121.396551222807, 162.797292316785, 145.063897257743, 136.801903929214, 140.538359586124, 140.544818207851, 167.453763479695, 125.375926275389, 149.519411037731, 146.82180015607, 151.521418362985, 134.310987937758, 109.016394087047, 130.550759656818, 101.407712044868, 137.686852822776, 117.322215359504, 116.678992987496, 146.513607431769, 126.188309680955, 144.169697190061, 148.69486952397, 111.751615981417, 106.170279578465, 121.233091262186, 133.901698265739, 137.812236374427, 171.007312674237, 118.633229257009, 100.819720051984, 122.708635449776, 129.088936385106, 123.43140301288, 117.641473578414, 121.763774295637, 116.332543597636, 135.532809631255, 115.473164342227, 135.106913000293, 133.420261822503, 140.713668963244, 120.760102273301, 134.327826508797, 123.96655883234, 110.47884156471, 125.845667769441, 134.555026053086, 99.5272017615887, 122.394255289122, 149.567075433029, 156.531401870161, 108.800498360059, 135.849151529928, 125.380490585228, 110.561237877688, 149.358751127455, 139.633189551643, 137.353211313112, 128.135731259662, 155.764626892289, 117.558362615188, 118.110771082117, 139.584133307764, 101.029792477813, 93.1985457029363, 121.367719899869, 144.103211172032, 124.189774937581, 159.37871502501, 117.18779535422, 154.934435259732, 161.94646006337, 121.667816647615, 147.244346113275, 125.633032698999, 116.618847702481, 133.540395233567, 147.203108156701, 139.723470953319, 128.479781025035, 124.336055782558, 135.762739730887, 127.782204804242, 144.650876379265, 148.239260209698, 121.860481618569, 126.885939347628, 127.271342502645, 174.403691401628, 112.527674901236, 146.006263578073, 135.553534977392, 131.230048204521, 111.258883659437, 128.295057765178, 130.079310031451, 149.81029655973, 127.070461932573, 162.722991802243, 99.0494146375176, 132.985952845473, 136.571382859161, 140.886790425845, 111.700610017659, 120.033697187365, 129.007726283105, 114.600944894651, 117.620105271452, 125.776407130278, 110.366353188429, 138.934363622261, 128.232988470324, 107.907245320512, 128.628532652502, 140.241631359012, 101.330392294142, 145.864258703236, 116.485003693521, 113.325377068461, 142.083409447665, 139.653933675396, 121.164394320268, 140.278663027403, 143.047109004497, 121.982154656374, 130.346823651929, 103.68848585004, 130.671135558767, 135.69938493264, 132.747188016921, 138.737189157634, 175.335330807548, 140.097645064458, 147.184221149283, 129.706866124551, 125.196981141378, 181.850157415281, 150.154110225278, 117.607841869926, 118.799176193634, 138.841648145486, 153.348119415312, 136.481101844794, 125.09915013833, 103.039017128253, 146.7550472054, 94.9604777307802, 129.0224681478, 135.136951028267, 123.957446543557, 130.162173439877, 123.290687000107, 156.374976380221, 137.185836993233, 104.848686935438, 135.280724872035, 99.4283341406404, 127.656633216515, 121.4241904389, 109.469376712385, 153.347426613726, 157.634647034773, 113.706832306562, 136.856418420121, 132.524413947092, 150.121288931365, 127.041885054286, 90.8392738188791, 93.1389430559938, 118.796183405028, 130.082171971998, 113.575949675808, 149.519135676301, 140.019655395086, 109.779681345061, 122.239973305064, 100.130202846756, 134.560509324344, 126.845717743523, 148.893074675443, 123.39703752434, 140.186621889868, 142.710480896991, 122.088140812675, 103.299925440286, 131.011964035427, 156.821295334011, 125.075368374716, 123.769036846272, 128.435789578477, 102.22999331439, 135.685321371931, 123.909292388647, 155.468975908646, 147.795957115994, 121.661572853225, 91.9035676215687, 148.627065421362, 149.907783543535, 147.370093565306, 139.171741257977, 146.149141357434, 112.209616475083, 112.054708929773, 136.86078272748, 101.848506679133, 164.169458181712, 124.458347102954, 128.033989705489, 110.532329941444, 105.860991283942, 142.886325057811, 150.164775247505, 144.337984492605, 128.84575573914, 116.163028567443, 136.97233218549, 135.760117415333, 141.441725526371, 134.350407541219, 131.439230186355, 124.031170810191, 113.536494623318, 126.344956534956, 159.039169676806, 155.102018285765, 138.958829795536, 139.225508804724, 149.111774754829, 144.247079010988, 141.512553261744, 131.393773863824, 123.909169657226, 125.157177043138, 147.760559231442, 139.277909368989, 116.793102012796, 110.389936931853, 108.892069947774, 101.31312808912, 135.875296666207, 131.739180651717, 145.642169493216, 153.332036034693, 169.100855625272, 167.985318231906, 139.295721820669, 128.993930940128, 91.1520313853929, 133.748996057645, 136.806110155107, 151.644731602887, 124.796413739044, 101.232732812724, 139.488806099878, 123.292381259344, 125.048044931275, 155.141256404703, 136.484752020717, 122.137552417164, 120.115711200229, 122.614870604848, 126.867503948655, 120.49041987196, 116.678129041891, 126.73968338657, 159.075035519935, 154.385252249862, 109.110234760057, 115.386453341714, 151.94100180898, 138.952241945372, 166.991669098934, 146.090254329527, 149.616756175776, 160.182876540749, 129.936684111865, 105.14122363724, 101.523824107884, 137.758783351051, 135.489341112218, 132.161860565881, 129.569193487473, 114.60999192005, 120.898101266623, 116.940695237933, 129.065356837039, 133.27149113264, 127.7192886114, 126.867274297349, 156.511948259705, 179.322435910391, 118.721045273342, 132.618500319185, 119.883186439224, 115.048385982436, 137.67504039988, 127.901430441084, 124.069581519574, 123.784681035002, 121.531770767678, 126.498319249845, 114.146746919829, 144.064825193793, 141.851008773593, 109.197029808, 130.814082201471, 144.56452340348, 137.382993762599, 143.757699444203, 117.722380603476, 112.956853539119, 167.14143756181, 95.6430712301, 157.192960299595, 117.112374521945, 119.385924460125, 146.090079615691, 158.199371232495, 160.343290819395, 126.215726217904, 125.626084531986, 140.933374082338, 113.191508864814, 159.259290530686, 110.56236498733, 147.798340546345, 122.339057775615, 159.413771756223, 108.45321765312, 147.686317500518, 136.69817571316, 127.103376346047, 151.674106208511, 174.83889511816, 125.189637519181, 136.6469683479, 151.22506061789, 129.555424677564, 122.500227393989, 138.314509648791, 111.912116575453, 137.702115818282, 92.0870354670158, 127.386707471555, 130.904993532876, 109.441583973598, 99.3628990163508, 135.660995989548, 113.0364808622, 152.309107576495, 117.177611957208, 121.967615431809, 114.398133759489, 103.973534064886, 136.966612436349, 154.500567112824, 85.8566209389005, 129.861878929548, 128.949834961785, 134.028530001867, 133.865294140368, 143.047273763224, 110.600692582399, 128.981581733793, 138.110254301747, 128.902714983922, 139.42767349862, 128.099124119116, 137.453852659522, 137.256130836257, 110.736780939618, 148.052448528294, 135.060740793676, 129.296001218213, 113.058035020436, 130.55683301387, 119.364038085547, 134.090248324387, 134.584167198253, 142.581097226489, 118.74061147589, 125.068023476171, 160.644163064927, 115.963995925055, 110.44218793025, 135.876934334053, 160.777063498164, 129.709991260757, 96.1563802348533, 167.939656838547, 118.459525152881, 110.420278648018, 107.648164711096, 156.699956927216, 137.879715199855, 147.085852282177, 143.306630846004, 156.941044898066, 118.145773956955, 133.282689197551, 142.121328513611, 125.194581417973, 131.37508024093, 160.39578501155, 133.349061079525, 116.046297932043, 144.912554949476, 130.351805560836, 156.657094594895, 133.413153081012, 118.81616482552, 144.993631079405, 98.5681239928655, 121.037935093134, 160.455210260684, 136.206299665697, 165.554182764289, 106.056439526626, 132.790186157524, 166.579751810057, 117.444612419224, 153.580662371893, 147.299189260416, 138.407342952916, 120.898222563547, 127.491484406103, 125.975488350683, 124.243688451002, 148.163157300884, 122.018726708048, 145.839265572912, 138.537140105225, 162.101168786078, 125.978711005372, 114.136770479201, 117.359123040839, 130.346896655848, 135.203455704978, 142.209808751892, 144.486730273914, 158.314232146746, 121.652496638556, 116.938495716414, 136.366997036999, 126.158089245172, 135.891090624007, 140.318938217744, 138.712256723683, 135.313874333021, 111.376936111576, 150.105328745604, 142.950800869963, 107.056871722285, 133.636863579302, 131.094228575121, 155.241912394933, 138.670267051832, 117.750239338972, 144.670480643172, 134.689920710962, 109.210403626631, 155.876872349447, 144.555415352006, 134.304748791854, 117.198899767912, 130.133290156713, 127.324863862908, 111.873159254808, 157.367326009, 118.0222380065, 176.476671474916, 121.209605242144, 104.172124906711, 126.353150677591, 135.044747956863, 148.853620530534, 125.154573107236, 155.674647732296, 173.417934935782, 118.56795146122, 127.422517678966, 141.364857348145, 153.375736730755, 148.006680216205, 127.779518480955, 151.304898078753, 126.569486584312, 139.284997940871, 123.342434845699, 147.720635332308, 109.261593190813, 112.979478892806, 133.974411601896, 138.904881920541, 151.903941588963, 118.39364244975, 144.249230567641, 140.974035872472, 115.20784840661, 158.9624274478, 135.209371144586, 165.484892574936, 148.697212295164, 179.035687720032, 147.93680028308, 121.310650963856, 127.201764409491, 120.8074374046, 142.437193169931, 144.383054427405, 134.850342592132, 148.148378632638, 127.005000655212, 137.856704560727, 105.054003701184, 146.446958321351, 140.123997433124, 139.845318418968, 105.206384468089, 111.802318272312, 117.655344051805, 118.702727796232, 135.728062917543, 123.208434799589, 133.248530827469, 155.6147547965, 142.968741660474, 137.866381432572, 139.616096267911, 109.919254089621, 132.216876115742, 120.745583850911, 136.907216194797, 121.243571552174, 136.442905049763, 106.676469735896, 130.235659793735, 117.170347546264, 131.469556904947, 131.103404502463, 135.396110464899, 133.328179361981, 124.017101801719, 105.8850630622, 114.806505759173, 137.214107164699, 129.353136034968, 123.8032457738, 100.81260442758, 120.408772153647, 144.515479235182, 134.810322815138, 168.265849301097, 130.194595356394, 109.395166846012, 148.881838131123, 143.958359315456, 130.773353564315, 107.652936232566, 162.936095716721, 129.595527518399, 138.820576686344, 155.984030212516, 129.228777015743, 159.500508912888, 120.454793513356, 130.375432877235, 116.628895203857, 152.382395097792, 152.763195328391, 130.822844470551, 134.692652049715, 111.091501119982, 131.535900186658, 135.30671710465, 137.459878265866, 147.340956788001, 85.4596824736412, 146.291492334579, 152.685317090494, 128.583895034891, 149.416217352717, 98.8887730172375, 135.604480776064, 148.254524684993, 129.501760715123, 137.783150889095, 141.033444723889, 137.241680080917, 98.9931810671202, 118.357084713027, 110.275431110916, 128.57953917691, 128.050229543608, 140.152483951197, 113.658358191363, 134.346766324439, 124.623428292032, 132.593912981263, 144.261406212513, 113.720035646365, 126.67137193187, 131.528573802791, 149.633418519511, 119.34195119212, 146.900136066625, 129.042218310762, 138.865420313886, 150.946940076892, 132.796423991652, 134.849146046266, 143.152952616914, 136.80093787391, 109.43643501201, 107.921778309514, 128.258190952608, 149.588724158771, 128.290612819049, 144.701782906823, 129.599442157247, 100.305193888785, 132.138093037012, 151.850962777432, 165.531590782664, 112.83960258947, 131.777310815489, 135.601950712558, 131.180059099063, 108.416383062259, 121.656517105617, 170.08601689752, 136.46243844201, 135.16345866177, 119.310968239642, 113.916603227138, 139.769739730377, 125.674540379647, 122.550771929589, 145.898796823646, 118.78571018472, 121.920367218877, 159.029156980064, 122.277584106154, 136.387431440055, 153.222224557189, 108.502323407353, 137.635839085803, 113.692730779848, 117.318123663427, 128.199476948548, 114.231336224823, 146.485461736345, 122.747884614871, 138.129362072482, 123.89801652947, 131.126469415411, 162.095502779195, 117.983308105357, 128.473490119402, 111.136088697786, 137.881073212527, 128.731522234407, 108.791016209811, 140.365417938514, 126.544742133154, 118.421757657498, 150.515869874099, 145.032336369046, 169.647375315801, 133.003442020316, 155.791056889803, 146.942026839689, 107.536757146971, 101.497214441961, 138.407661705691, 132.38271334079, 94.0827189095501, 133.998331165952, 122.645809938855, 152.783426562071, 111.70103557134, 111.882515495496, 125.788935939743, 145.572593675968, 122.854170473989, 128.520688859615, 135.207436575871, 156.608000475833, 132.079940881034, 159.928507374018, 153.218043303445, 138.425343275018, 143.248466591301, 107.269959086445, 149.551404216255, 143.848519100716, 155.412025280868, 120.786722144819, 139.868439372081, 133.26343355151, 114.416075742796, 159.979939214514, 117.456141890294, 123.756398977168, 120.88085971254, 124.185515309827, 140.962882615357, 134.732343131145, 137.007151912898, 148.166590578617, 114.980622711, 148.613530663999, 117.557590088551, 139.594699390679, 133.075971871673, 134.762816222402, 172.048925210579, 144.840637725495, 158.997382910263, 109.778694559823, 129.287278131096, 119.429700839108, 137.469492665738, 119.172499522798, 145.024095547851, 121.76183601987, 132.483899404043, 122.617928877078, 128.06586463457, 140.273767096415, 155.136558089602, 126.279971125655, 133.352704824443, 135.852951954805, 124.686711762637, 141.45149003986, 121.718383077162, 130.909829321148, 122.378583853234, 116.004785792236, 111.795129575667, 124.318459801024, 150.100216268641, 147.808823136265, 120.182547720557, 115.63624280575, 164.26415923565, 105.017404244387, 137.328424257128, 107.087230628017, 141.717381025156, 116.016694723285, 134.620234542197, 139.891458874244, 117.06082961869, 151.049483045493, 139.694522177413, 82.4639491134849, 118.202140828043, 134.806636747669, 116.405214146854, 124.989281270922, 125.389810360989, 145.198036886888, 132.515427410185, 120.293189276918, 128.292631256151, 149.490182365538, 151.734045099216, 133.518629826136, 111.085658390534, 136.948634390525, 123.197698998596, 138.365889226269, 129.037713769471, 121.001644872, 111.817933125127, 113.002077812445, 140.759426334973, 128.531011580583, 153.924806349887, 135.692680708942, 155.613183867126, 134.074729946238, 130.474941415237, 167.790490892686, 130.362576014335, 147.442650327483, 135.545010489918, 142.221015268393, 178.586698721095, 138.80710421692, 131.001344561027, 120.622733242536, 125.251455788822, 130.323704533874, 134.729463817116, 136.698101130417, 119.363552582838, 148.496450595827, 152.267394246966, 146.943913000136, 125.615178557078, 146.538281011877, 143.306891085262, 146.548588078206, 145.852797108072, 116.4746247722, 136.199627150491, 136.727542135036, 136.348827105621, 143.371997371247, 124.174273187431, 136.958722312544, 160.757849178167, 110.276928491018, 136.066464474362, 139.05573832992, 110.754180754523, 164.595201792568, 145.290077949193, 140.541526631775, 97.0277570434745, 116.907438795457, 118.695742173994, 108.564888281992, 118.404979951098, 130.319213192486, 121.718373986359, 155.742789068789, 120.833141202308, 119.503232380117, 100.274494689388, 150.652692531141, 162.343315228333, 116.880652599103, 127.042750666308, 136.094142141703, 140.337834310316, 109.029443078489, 142.831501144785, 124.610722519072, 129.003595356206, 122.704016104543, 116.320206146942, 126.992001988358, 106.981992714639, 136.252469809782, 144.614991382514, 143.841039367687, 122.766959070004, 109.31361675254, 144.401740773387, 103.050801073259, 126.600733814253, 106.436843246858, 132.044049363893, 148.708649054931, 152.811798348777, 103.097594566566, 99.8976862853529, 104.937939411492, 125.342618035092, 152.235425110796, 121.052623019497, 126.116488683394, 136.647788058627, 156.121769132017, 158.49697410207, 163.492412715381, 121.116293650289, 153.433327864164, 146.409285920836, 169.076481569333, 113.41755632422, 99.9640734081272, 123.389246602471, 122.351246855729, 140.346612299848, 141.62663543141, 135.143155951726, 133.185037430353, 124.005809275816, 117.261121607244, 141.0928166285, 138.103872510459, 137.013045073435, 115.0158099884, 148.380197844992, 135.9289569363, 124.763967154968, 129.472711102375, 117.774335793026, 161.915612198968, 144.963905651419, 119.095233567145, 168.557433368714, 125.665957641392, 102.012488420091, 127.989194451424, 115.320782973567, 112.312159223578, 121.917196575321, 146.265192286919, 178.207757436119, 130.124288268638, 137.367778014835, 107.337981303753, 127.270109512647, 166.21813898886, 87.1111107026931, 128.999471282001, 130.482589165802, 129.932592940549, 139.354859728841, 125.972828534286, 117.901554819406, 130.401837795584, 151.995191459699, 111.093706800174, 148.185086799919, 137.767206652176, 125.204419516043, 149.491111477811, 114.486229970205, 153.975268933231, 130.512739299819, 123.110041112004, 91.1354214847646, 141.201720777807, 113.606295436761, 110.358724264032, 122.842518727817, 132.28831706516, 131.526656080282, 134.574499578372, 142.411926285608, 93.0290016007225, 102.957853373116, 135.459636889443, 129.117764615637, 126.941055585393, 147.31988471611, 111.585090886384, 134.865985030504, 146.675766406862, 119.261944699308, 105.506952017122, 156.564449632826, 156.236543169421, 134.652709744156, 116.717190198932, 141.441860219902, 158.939502076348, 135.493613821662, 129.227106297271, 120.286912204447, 99.6373910380037, 152.618832924065, 141.244596979807, 95.9780161753759, 120.114779414832, 143.302242052737, 121.655080228391, 119.14928655943, 140.781888613666, 128.230896813583, 158.919922983816, 114.802536655495, 136.01947651632, 95.1921221315067, 92.9028163402066, 140.088420223334, 110.480305494071, 107.359091920654, 137.907466426279, 115.605614932263, 148.857184571277, 156.899384723903, 161.220702617773, 135.35003939185, 123.335980971725, 115.903879956344, 135.979615529193, 129.505621191203, 118.368447620711, 145.004515421134, 115.569458827115, 119.46960175424, 132.209510046322, 154.124346174807, 121.526477396718, 145.174547445854, 110.461728848157, 150.468365336452, 146.968684251397, 150.440163704471, 135.634077861382, 119.51252093615, 133.683171364419, 144.23439008887, 124.664118913132, 131.052191949398, 124.209746792961, 107.695210360816, 115.276731581179, 128.979016302537, 100.69013027894, 129.655049658942, 155.630569558637, 156.744964670498, 139.531748726453, 105.93823833013, 144.675923246377, 137.719154620185, 138.125229424597, 123.192672005712, 117.076807468663, 131.451188193118, 123.458654831739, 114.292746956868, 115.775693415917, 118.536059105728, 122.636130548717, 141.698155200592, 134.64909919753, 147.729857070004, 136.641521645476, 146.39216058814, 158.632618455253, 130.660688647108, 155.601339829368, 136.182652224339, 137.955392192366, 94.6633481295411, 130.632669652309, 116.377014330914, 133.195351364419, 117.240817374609, 115.741008863504, 101.149805096352, 153.161339900004, 122.37721621759, 149.708752187093, 122.451293758263, 117.738343806532, 110.994644621103, 147.502026360392, 149.958999123667, 135.068511298674, 115.365687504757, 104.785619452112, 114.020145240524, 137.796952102271, 129.480977464647, 150.379583152715, 124.818061207792, 126.22664086676, 146.638090852493, 125.551417383657, 125.560864490809, 138.757793239459, 175.042578070836, 169.827377059824, 143.879919999196, 101.066317966247, 146.981597058222, 136.448139634146, 114.411493040022, 103.638737311473, 109.854609600867, 133.224875509557, 109.881495950032, 133.78662606095, 120.602644697706, 119.341233194577, 148.077709994969, 131.084768378848, 138.529950086431, 122.539002465271, 114.786145491126, 104.094402697504, 166.612960492514, 134.883234140679, 109.317168868433, 131.552302147201, 143.668629367209, 140.89456523342, 162.091583968159, 154.656125008389, 131.559349433637, 114.296062285598, 147.856103091925, 129.131378837341, 135.076889642452, 134.109450599928, 134.981790828612, 157.298830121085, 111.978724809481, 113.651665645388, 155.596174983769, 126.313700286399, 118.791763962322, 153.780362541895, 94.3188122907431, 118.261519626028, 111.217919003207, 95.0039611658524, 113.362655931689, 136.136632040392, 132.689291328168, 140.56983818419, 113.099648706695, 126.434499024067, 145.136208742297, 142.79837087351, 138.940212155847, 108.540065644005, 134.670368480283, 157.596973531331, 126.182444875236, 96.2153295413406, 151.827688695532, 139.914604635295, 144.038362389762, 153.832693195789, 130.560177668675, 111.777857409105, 121.465845079948, 146.594481677126, 163.336303496829, 127.919242318321, 150.427643337395, 155.544764944221, 129.364357073308, 166.240126797311, 137.582475182944, 126.331621079121, 150.571236633787, 104.265347998724, 149.672639471203, 109.272577518751, 117.854633600901, 132.54356088932, 107.234057579123, 133.691229518545, 127.649575024559, 153.013305796348, 120.029530383184, 98.0821209445986, 124.021274346366, 131.756126615545, 136.051681849661, 115.47641010973, 136.02429529388, 123.974860084701, 167.832085821395, 151.830597618602, 133.769341281661, 112.514186898792, 105.903480555605, 108.246935819276, 130.188605764956, 152.150188572005, 116.569496252158, 128.635765759041, 135.631377836036, 129.65646680658, 164.576550385264, 108.984492856441, 148.784666406325, 143.764221426528, 129.583144436988, 130.095738681513, 132.751386735612, 112.77254626697, 135.371695010126, 129.927764252881, 101.966539765071, 123.041816807724, 155.701085656755, 139.424935796491, 103.297091237037, 144.492419939743, 121.358959622638, 155.370362886661, 104.760831276216, 102.883014235726, 129.752244428504, 177.243497215777, 164.361178645396, 128.368849549609, 116.910527025243, 100.380764157977, 121.586386564692, 109.167231240457, 118.540417479463, 123.991896222477, 109.153054077455, 129.343555020019, 123.784071493461, 141.920874007306, 131.613596720013, 127.461329442371, 147.608573048168, 131.829675741594, 142.440671024517, 126.525736981478, 128.395957177161, 144.523328260005, 105.423741882018, 128.485940469223, 142.265255518887, 139.119328729877, 183.402969697801, 129.664765661864, 126.579018385307, 124.606292727457, 149.313182668171, 147.174109349816, 118.386899298087, 141.358418828872, 121.265613341948, 167.376042514889, 154.682156583709, 121.304435739746, 136.394778075853, 115.845365451595, 124.111967961722, 146.112988090612, 155.367240312996, 145.461496293133, 136.384760957451, 118.381851616217, 126.083006818104, 115.334200968231, 130.276365485839, 115.931501892464, 133.326933978624, 136.398044082454, 140.663655706877, 143.093428376355, 110.667406926305, 130.693741310807, 125.392382042016, 132.067753021124, 148.810114043727, 135.025214824627, 99.7295202191806, 143.791689906436, 137.011978800909, 120.123302910596, 101.108205597425, 117.050294725889, 121.506178332888, 151.16788565588, 173.033676270201, 127.168376953262, 119.283697307039, 154.867424796991, 126.030108063921, 97.8212322982838, 145.802720955863, 160.889098100974, 127.685238614625, 143.815076019798, 161.831684646292, 121.040876676966, 133.413431115185, 119.009603939137, 149.014122991389, 128.785422661245, 134.040581359549, 114.507351586401, 130.37309546037, 155.424949146112, 138.596235712425, 151.584249451112, 136.00314307788, 181.634178540628, 153.23668711105, 156.619743989286, 145.167751669721, 175.532012538812, 106.258977547284, 148.324817002114, 136.272477183387, 138.853949723735, 160.771441538015, 111.915101089189, 123.977715769609, 116.201460843319, 127.946554406163, 103.516527493793, 154.045347276608, 111.043916541032, 126.009245917676, 161.31411421382, 108.866125184358, 128.099937087412, 156.870186581649, 145.631278144947, 141.126590633507, 184.00342624872, 106.932480048786, 147.832157240077, 150.767356301747, 142.113538704465, 124.40459667096, 143.847007888762, 158.744833019542, 125.738893210795, 123.134450531214, 132.7299445327, 125.783895359745, 160.161943248772, 150.697568421121, 139.222971748445, 127.090032519587, 129.766965342711, 113.768559016139, 138.3807363484, 126.251154091411, 120.415340926434, 115.073700869149, 127.104263608418, 138.986499157145, 135.34906628862, 93.6554139382611, 113.885952853551, 105.053648968958, 119.420176699573, 129.933099246968, 152.746625205525, 165.492006209436, 115.094302610808, 128.580640392579, 116.284949289258, 85.534240476948, 148.524218480969, 107.94578650297, 143.144963443994, 124.261145982143, 116.953473717461, 111.533039528234, 127.415870511152, 122.755130605802, 140.667817358789, 127.124971330404, 124.143254658344, 152.347811672329, 104.093357850237, 126.867153254728, 139.822117708625, 159.136643972361, 147.67413022764, 114.265309201253, 127.145629202164, 146.956288472865, 110.973341160742, 127.713549733277, 112.562268222475, 105.874909304083, 126.864337150346, 127.260702374369, 122.212425416851, 120.458874629249, 118.524704415441, 145.95004417856, 133.448022236621, 102.519940176946, 115.521241473476, 136.307878675739, 123.620380657005, 113.303403509057, 131.792594432005, 145.601252586189, 166.003282333257, 141.476876998381, 114.594191342256, 126.094762371417, 135.933769652733, 140.08432421583, 114.464709530717, 115.786593993717, 109.382125536203, 154.78229938619, 112.345641503172, 121.514320129786, 110.988017937213, 139.789708516219, 133.196514999806, 143.421361367978, 112.797738848208, 122.479912377004, 123.689867933598, 133.005938706479, 131.709299109976, 124.920594536331, 144.69803390698, 130.671605814932, 117.527951178694, 147.883260463368, 133.154373910688, 109.307024964983, 125.732920678244, 141.285225273451, 138.328984024355, 146.276414831036, 122.708876651467, 161.873619718234, 128.847757343699, 132.444637369762, 140.930720448099, 125.337258872349, 145.476651010061, 96.3684216556703, 115.999756491392, 114.32045338677, 178.002110933047, 137.435522740082, 136.187215696529, 135.173736687462, 161.548842509088, 95.0281116982958, 163.85126142699, 146.391872159311, 131.396078085545, 144.068604507142, 112.798883319984, 131.197640348838, 132.819684263102, 113.390726931801, 136.116896422363, 155.189574835203, 133.626891264017, 146.488376733921, 147.931087006256, 90.9221075540095, 149.330153043849, 147.486662430297, 177.55354528761, 146.806501833968, 141.443864257648, 118.630301613708, 138.333083300717, 128.759188817743, 147.295069157518, 104.844293357698, 140.258118538325, 123.060739578307, 151.984091656735, 105.96223993684, 159.442556589221, 131.810449869272, 123.85647162455, 116.810961930138, 129.855731316002, 137.516125418907, 108.21744792914, 121.637526985324, 118.296517495276, 127.397365621479, 113.899498196959, 156.336067230146, 132.792508930378, 153.864723637481, 108.10639258642, 128.812520481513, 98.824423348806, 119.972336004516, 116.275230571227, 142.520737982526, 164.793786256039, 136.048958654291, 140.399275548246, 109.265832895856, 148.359955440059, 158.596150279077, 151.649252962097, 158.333376225885, 131.383656324914, 150.451082972268, 102.937313301464, 158.521054999351, 123.062707938584, 105.612098869486, 128.509611748078, 106.584405171444, 151.804579549667, 125.277716891139, 136.181015268208, 157.913915145253, 152.807911090526, 138.163512090505, 110.780194511413, 172.901563691238, 154.441882936662, 147.181853756561, 145.37372092444, 101.683014231517, 122.457245872914, 126.385387011287, 135.062972195673, 143.091780841783, 140.850971399866, 144.501839521248, 123.182509370509, 127.455608133597, 157.967091220165, 133.942330344428, 127.62481332363, 130.509474301807, 139.543523728901, 120.36428778328, 139.704325404161, 130.387627342597, 94.3392127678114, 119.842139289381, 125.808777199904, 143.050498390097, 130.222972068234, 94.2507956465983, 122.26452984763, 140.336077737551, 120.311652690536, 104.161482505178, 117.333403695419, 135.545786626587, 137.669224740227, 153.983488779642, 111.064863702551, 119.096512997213, 111.198751258767, 104.278866594071, 125.453153115083, 148.430828661136, 147.366500346783, 135.724134806308, 94.2803368227805, 145.04233740484, 131.287891771948, 117.228031909225, 130.142436114214, 135.418188905958, 116.445447817212, 150.574130499854, 144.213146991418, 113.228817729758, 127.008734304914, 138.628605583911, 144.574045214159, 133.970166179314, 127.621965425243, 130.365268759583, 144.314868554716, 95.2454498912149, 125.93072805736, 108.82126467041, 132.417065840925, 125.845618581951, 144.042056902683, 150.07022099959, 135.750680023461, 90.4424774705928, 138.968624991115, 148.481052960929, 116.50037105788, 121.554944053922, 147.571520827167, 131.916874881495, 116.125461113091, 151.605593509816, 137.957309014179, 158.460578629938, 146.967038998056, 104.981654866865, 121.701955907472, 139.642731182391, 131.343093110963, 121.9098008343, 103.476857398459, 114.244665138407, 130.617589523748, 121.020079999674, 101.910933146697, 113.998981413553, 105.910696400077, 139.23522464562, 114.439900926275, 141.22116464701, 118.415276639046, 124.736793615424, 138.040990859917, 117.191841894344, 89.4946323992507, 141.577615308778, 142.241708454994, 95.4465415799292, 109.687242256923, 118.891170417191, 145.867936117879, 111.601259730071, 135.925891919057, 140.415670989764, 131.131074404091, 158.471332517983, 124.554309821425, 172.505063959086, 122.099688091677, 112.857125623973, 132.072326330773, 113.823840606192, 129.417581165333, 152.057437535418, 146.97883063205, 141.820499650266, 122.478441271921, 162.068673282038, 176.267550907466, 115.793701221967, 127.893455483372, 121.179225969207, 143.881439445688, 145.142311933789, 113.170135216877, 112.535899818609, 129.697912496548, 121.025253759079, 125.340014677022, 125.323467514134, 106.241468611586, 113.279992522976, 120.72329669543, 129.689781659063, 125.736373908277, 160.168316104518, 135.583335781851, 102.836014554726, 104.718471139608, 94.4492360338054, 159.696275007258, 132.240925011099, 129.395488302238, 150.808924324474, 155.200971500376, 135.076206202316, 145.362610698084, 141.57208917529, 136.555419852122, 109.898449775771, 141.466467192688, 117.20906323507, 138.21889906672, 135.48482093663, 151.707746296359, 164.556491557306, 132.665313898727, 148.194125456056, 149.897827173202, 127.501074420588, 103.669726844087, 128.116254884582, 143.766564784675, 141.574371415598, 135.550028308115, 161.750541109433, 117.630698615609, 126.749753309605, 137.751783604798, 125.600468556741, 134.746351705888, 132.105848592465, 159.161762711327, 157.376907484457, 143.416485786387, 129.677765289189, 126.629662853774, 120.374218017602, 129.12727160304, 134.42970474951, 109.097311216746, 133.939330405811, 121.980504023363, 134.149073023629, 130.456446756009, 139.27637460143, 132.869613195094, 111.110305977911, 103.204433076853, 124.26985981318, 97.5961393111758, 159.608972213668, 143.835697980601, 144.449963953856, 108.264146421695, 147.288452439325, 151.383963462496, 134.654347124939, 151.878412548289, 147.38674941329, 106.262767493423, 163.419180071678, 142.955950787943, 149.248388366037, 123.598922819384, 123.111208175154, 131.615660397614, 144.21559087181, 157.27453037313, 127.79664938915, 144.041449952481, 102.830684277837, 154.07465868518, 131.294385311126, 141.956195413917, 110.116665909138, 130.941227552077, 118.744596969525, 134.200761871456, 159.879373399568, 123.254244678437, 144.547420283629, 124.156792320946, 109.773362813643, 137.130307576652, 155.335266009279, 120.088697016559, 131.696817448422, 114.052354945639, 135.721401440712, 118.044000483738, 136.030683010655, 148.787598258583, 118.472178939258, 145.447306162876, 122.112220146583, 124.262348965844, 139.274325132264, 131.54769267546, 148.154332539901, 110.688292935272, 138.797044211164, 155.874964261787, 109.141223792003, 176.04535870099, 108.596015374243, 131.170914427427, 128.202108155315, 109.039611710576, 122.944804921072, 131.003259215383, 120.644519304477, 136.131590311498, 128.13303604397, 131.833301305001, 145.63801328236, 106.970652904144, 108.022756780837, 141.011692617135, 118.303232545394, 144.409610879279, 174.623944687942, 134.769795951467, 133.558661743904, 145.495789038793, 88.4566465577454, 150.480694268314, 132.465818144592, 137.332087693926, 137.698182738902, 129.530053508034, 127.809043303224, 120.061064935319, 116.926072046243, 119.114527985538, 123.775117736946, 109.9137424565, 98.3137335619433, 146.322314911072, 103.434104406701, 106.742001257722, 125.677038024396, 141.314617427128, 134.263729522476, 144.110143473271, 122.400009527497, 148.884771764456, 124.615026976777, 145.554188423624, 105.6393414854, 138.891350014028, 134.64361425902, 124.850181425517, 144.994928391933, 145.113277997371, 139.034451006665, 121.344976638369, 92.7619460771993, 120.469894196758, 160.605958562758, 178.431985377819, 149.689901116011, 111.933849917895, 132.811625225525, 118.89117314466, 120.510111135792, 124.770857388178, 121.382743349645, 132.098514647183, 152.647567481332, 142.20329783133, 129.257936087384, 127.01386821672, 123.152287588399, 111.415965763106, 127.306171216371, 145.073030983108, 141.618761500689, 145.777746133441, 141.948053808869, 126.766401911252, 148.866821443814, 135.832641197564, 147.537622853433, 127.834152287516, 129.077570867832, 150.613582877937, 122.752672682127, 142.735685805613, 106.802917937161, 113.827768975068, 139.86324773341, 129.569469374729, 126.176102413535, 123.117731831522, 143.598494013162, 135.539796095646, 124.916000796769, 166.807823915498, 122.121667338691, 136.412618302188, 147.339403867967, 91.8561138417373, 128.656768311833, 99.4593241896766, 96.2940620829544, 130.548847773983, 135.053836506367, 133.042262679667, 94.8735955866591, 127.085570028509, 125.984606931742, 117.858488981934, 146.761747560609, 140.450214202183, 116.525348683216, 90.2850019058413, 127.451566103858, 144.60669699441, 136.49314504722, 112.215909344888, 124.692595373202, 132.787668475243, 136.189945453842, 122.524267336971, 158.758992596533, 173.212347088867, 138.515664556767, 114.977530785336, 147.838908492899, 183.038363535397, 135.520644381166, 134.267047371485, 153.412083862578, 122.985530384374, 144.133931604398, 84.3902342182679, 117.082437561629, 118.662685500155, 120.979036993486, 160.852704403069, 121.624904322693, 125.009552896685, 156.797999318303, 89.5257297898889, 163.531796276086, 136.967541599193, 147.677359558509, 154.276777649274, 156.878115548037, 123.883034472643, 118.952078914103, 122.875874770821, 157.107834366771, 145.449773900484, 117.67909355492, 136.239607078079, 133.105736474654, 127.33939081521, 144.236360542666, 124.290945855886, 133.482545419188, 119.062485666611, 137.163242659884, 102.70093678443, 152.663373767783, 103.885609204753, 140.853078087972, 149.102186960361, 133.085865081407, 142.878425119273, 140.760752773301, 130.57367202238, 129.801524006914, 117.736267042839, 126.448037614528, 124.34540354355, 104.025069950025, 125.661167959194, 146.150190120662, 170.012784145615, 112.93402019879, 115.932388640757, 112.515709676994, 128.03408005291, 148.880486869032, 156.078287764991, 135.666843033337, 152.735642322877, 156.661032143475, 105.935807287324, 154.928191099513, 109.833492083509, 122.927229769848, 127.022597010323, 118.737411791177, 137.203883956251, 121.288508603942, 150.041518813906, 128.028302132846, 134.011006502917, 114.661211826734, 99.5826225588565, 162.375997187258, 134.294757709878, 130.717449012271, 128.180504316133, 128.678675832419, 125.654468815603, 152.578687191919, 106.961018165637, 151.58866072673, 116.904626049293, 148.928598883977, 147.284359948353, 114.888468426976, 139.834046014521, 150.903116460179, 122.97627433454, 93.4704786491439, 116.065850726927, 130.236258595859, 123.433798994612, 118.667850449311, 119.50743021451, 93.4818425382769, 139.836046541383, 96.0354073021623, 115.572201935865, 131.56765221605, 127.092985169726, 131.646885196817, 105.53546802003, 111.499553407881, 111.34438926098, 75.5570966140217, 118.343735075963, 129.868068934262, 152.531365130224, 125.685401624782, 115.098014022904, 128.499503408468, 146.361725131234, 122.894821991045, 133.282098443689, 124.833899831955, 136.926928838248, 148.535154081713, 79.8486557034678, 104.923551539497, 134.334463420152, 123.411504032994, 129.09660052319, 107.425434305934, 139.817777150256, 146.519982835522, 128.11344410556, 126.22057444638, 134.526074375563, 135.035808073611, 134.549135287387, 143.245657846586, 119.928341806937, 140.29537115299, 130.538045051563, 147.49760211137, 131.1315602618, 112.005265013403, 139.748216065082, 148.276233555754, 123.584277838012, 135.634907887615, 120.572804433192, 134.577950143618, 127.501013641993, 157.68707478304, 110.853609318673, 105.674272917008, 156.203999955674, 121.396977563774, 116.973245846277, 130.207031126337, 129.127070962891, 130.129407243107, 148.829951901176, 135.958289551697, 121.636672474112, 106.643632328508, 143.575707682068, 126.746242513229, 131.520544995377, 153.736834064165, 131.829205268289, 113.238250116698, 150.402797215961, 135.677425152474, 107.736142986607, 140.562395481095, 122.406914096588, 162.25433659866, 121.301160503877, 152.655060644425, 138.390309211993, 130.834273750752, 117.274353188473, 131.960543060363, 130.66296039391, 129.787550660475, 116.77168262529, 155.639216447999, 113.622940692096, 115.518437553433, 151.004238687352, 133.440650078785, 157.057691962363, 138.749167897506, 120.604825296851, 117.053345309349, 135.914271485956, 135.201743828502, 147.895353639189, 175.892248589726, 174.646859998264, 113.473201286791, 117.547194425037, 130.217688900721, 159.454098891985, 99.3575695181127, 123.582907937145, 88.0929822418071, 137.6028464494, 162.892595462149, 167.597655469105, 144.876947607267, 142.495413061113, 138.938547530019, 114.304521109175, 111.763503600769, 133.981284276473, 141.963158550846, 103.974257753302, 152.024096375274, 135.002743123465, 133.838321382834, 133.323343763809, 132.112387099808, 112.931306642709, 118.084869426785, 126.203827332662, 144.415666998459, 137.827867576854, 125.007301511241, 106.515342662754, 153.207975034654, 111.031198059098, 128.088002089851, 144.621315516241, 139.17483167314, 143.438615453122, 112.577613709441, 131.44527172658, 121.733791356151, 150.260836022177, 107.188263970781, 102.260856460803, 143.585728971315, 123.602784947303, 129.132449160223, 117.226090674314, 110.914189628148, 136.469648357422, 111.597816247969, 136.901287968743, 112.994997209749, 99.5638604788953, 165.479636711673, 141.175932874103, 130.756521495941, 133.004623738971, 133.629391706388, 128.691425484469, 121.181506564005, 181.807401566276, 113.797108561733, 130.426135415078, 127.544702071693, 115.518796015053, 129.185283117869, 89.2062168977997, 115.641405753221, 113.669298206719, 122.763509365587, 129.26876529401, 135.310009874935, 113.137159795165, 137.063185755806, 123.913432396933, 150.561844418475, 140.776060749025, 138.563492027057, 146.702541020676, 126.267643960633, 116.315191992861, 148.291731039028, 188.303389661476, 129.756990223966, 118.029155308817, 125.577848870284, 141.072571967406, 120.192522493112, 133.640966370849, 114.337921873151, 107.244199203822, 151.164900188627, 150.636664355358, 119.400086841721, 129.704183220678, 131.115063820376, 127.660106303073, 137.978526201487, 123.050209884329, 122.256921736418, 159.28693147002, 164.961113172788, 102.312926663373, 124.266588867833, 132.2806727324, 124.692895076858, 148.534699197236, 121.162396224929, 132.484277404327, 152.34127115284, 116.501602204772, 135.029099826093, 109.565748295074, 154.669154923315, 149.837971718603, 124.428037994404, 112.47730939889, 132.495956374848, 118.06238608727, 119.018205032253, 121.867114514912, 150.060506527031, 98.146146124549, 151.617365976293, 138.52114591388, 155.19516439915, 123.105076484738, 119.629188492449, 131.623424155899, 147.661543845666, 141.274497490055, 121.284622612763, 135.606978760977, 153.677097022491, 135.644752675293, 122.525439188593, 136.131947832715, 132.560253623136, 139.82600647646, 113.864541468896, 136.341660900463, 115.725755051561, 142.797718309725, 138.605258303366, 156.908516977285, 141.214712546653, 125.065637987949, 144.938330745219, 146.550882036387, 131.151955469071, 141.361422702881, 115.973727194704, 139.722911662569, 118.040207080634, 116.668214993384, 107.084613444636, 163.831987551794, 149.525180829369, 125.297602286249, 142.509660824732, 148.593262031176, 133.526229962947, 143.913249598705, 137.877093235335, 136.362935978396, 117.669432833269, 117.081130193966, 123.066632992397, 140.956138966449, 112.458025808936, 136.429207410528, 129.605604300318, 130.646761087489, 122.539165109368, 127.064591234035, 124.257439110063, 106.022046265516, 152.870488018826, 151.184226786697, 162.992747572511, 127.238842048632, 151.536609313765, 94.7461005231667, 122.916119239303, 140.557928172148, 139.91739375685, 149.21034823618, 97.479478724229, 136.025062730898, 109.807043014351, 103.538100785009, 101.136785910441, 110.933651488377, 171.498130233013, 124.766433084472, 117.538054973026, 126.830664337345, 144.130991005403, 146.872305484909, 147.884274112862, 129.382732380914, 121.744571938243, 101.786884733836, 111.522205793523, 153.414710760257, 146.733551421947, 144.932760816109, 122.461783593566, 119.873355728369, 133.780447143289, 107.36675639654, 118.334627653345, 149.146129169271, 168.814893177388, 101.286646076759, 136.568109898471, 146.371208453434, 132.69187626968, 153.586799179611, 111.807552372574, 144.542283107703, 166.709299024164, 128.621723348192, 154.318495475982, 150.836562650588, 148.374374541827, 145.118937953925, 118.531435394115, 100.216507774553, 139.876366890322, 122.84003673309, 147.447211443951, 111.55003620378, 157.427108973693, 137.666767532449, 149.439747075818, 106.006892819387, 109.151500518455, 162.464866591897, 108.420730366293, 140.85466677153, 154.851199184233, 138.468623593821, 137.652394471645, 141.685687930813, 145.609118519819, 121.44272307064, 159.565877350249, 127.339040696219, 142.03501620031, 150.638868193066, 144.925814464899, 139.858602674801, 137.20472770628, 128.69285797765, 156.771509845753, 131.938369133863, 124.194335401868, 122.824614683215, 125.154241514434, 154.909526138501, 110.983938045582, 120.055137893418, 135.562587181927, 138.213897153327, 108.044031579512, 126.457440165384, 166.986820728567, 132.030181045425, 119.949826903513, 118.457686711824, 126.093112851948, 141.183407174998, 120.291894557739, 128.2840038079, 103.939987107575, 119.405468012484, 127.140983376361, 120.091345845961, 135.159166360952, 132.02415526258, 123.029877276303, 122.151154856976, 154.834896374588, 85.1555460665692, 81.33943110162, 102.636423129542, 148.674563898823, 127.090409702813, 158.171759451977, 154.940747622061, 131.232781990236, 158.109873413808, 125.576096244963, 132.415457124411, 129.005421775428, 148.448478616957, 133.422008939175, 106.820407495875, 122.858520360446, 124.89383183367, 109.057627280497, 134.022998247056, 125.345688096698, 122.816466094887, 140.433986766436, 118.85998726781, 135.381653014586, 141.951302348373, 123.15459873495, 96.5548669299749, 106.587986349645, 132.872598990117, 163.720927191443, 137.327504234698, 114.684779145749, 148.033083202582, 138.26197325494, 111.824869487384, 134.719008768983, 120.8572817477, 136.976826530853, 155.965587254335, 76.8095633712723, 147.309564684598, 136.30031083109, 105.393457627604, 158.892840760618, 136.119280846191, 113.514017442157, 115.614989151821, 143.744380535646, 103.244759953015, 99.2105733384393, 108.501017422133, 112.585581971786, 120.553843201197, 113.74152967262, 131.968910581274, 123.431929525805, 132.59284356512, 112.393109488614, 136.244483366596, 124.402360067875, 152.452033455152, 122.967144779532, 138.776207809761, 125.836788396793, 141.713736951612, 120.979825698755, 112.00296251653, 132.559621397696, 109.355823186187, 118.500951303583, 125.153821779177, 120.376602817671, 132.884240726103, 142.913853730969, 118.367852658676, 134.021399187163, 135.828561872594, 110.6521219491, 128.517754772335, 134.664506330807, 143.617170070707, 151.749289328456, 136.640434251887, 149.080060184035, 117.244112279503, 144.261993310969, 117.276452622717, 164.150100559819, 132.942466721206, 170.887384377038, 126.439980024838, 125.379926706413, 109.830565184308, 143.103206565227, 129.887783395222, 129.071573732835, 101.987921030504, 121.107179321708, 141.455530355854, 133.323866344448, 133.482582181749, 123.999981153035, 119.849693117911, 158.839246359297, 137.255673757732, 129.305613289014, 144.17710726345, 115.642422249238, 121.069570587626, 133.869274772189, 116.604661020231, 148.989655658738, 123.962392177299, 122.630558070831, 166.228206575579, 136.108816659866, 119.959201191611, 145.286122814552, 126.491071486975, 144.128410813369, 125.7376013271, 130.684449132532, 141.165226288658, 138.02553300013, 164.849177077648, 122.058723581024, 131.477531532171, 152.805313854625, 181.252772329262, 156.793338166547, 142.699796262215, 142.68756750674, 126.602734305885, 128.916705555765, 162.916127635804, 124.920711966635, 89.2602770560991, 134.30691531205, 133.342556229297, 157.46985014372, 114.019232968743, 135.245165059344, 154.436044081319, 133.071369941994, 124.897790098871, 120.973343622816, 134.345548500863, 117.006395963465, 150.287917164168, 154.854599261819, 136.415941955557, 134.035924509832, 128.922554543723, 136.909196495891, 131.380586977338, 154.048364029306, 136.629436090572, 159.185145217325, 149.062276296624, 152.612281357314, 125.156344383854, 116.652774597469, 96.1950033437651, 118.995708834516, 129.037428569871, 148.56372068946, 137.843272096327, 134.596610337363, 106.583198953032, 161.220795176499, 142.947559496896, 141.257606160278, 110.933398459615, 170.614827657405, 125.622099812521, 83.4225595798245, 128.544577341026, 136.241829094544, 132.261848400571, 120.918983647149, 129.108462824297, 129.976269416503, 110.262715841904, 127.997414333659, 158.266564737901, 131.541777914608, 108.610260733836, 143.790443576243, 140.729531134435, 147.712031462609, 147.566799331842, 129.587988696218, 111.100232346409, 134.571029880981, 131.662601731396, 127.290343755094, 110.014894889643, 117.952113770294, 156.410267757809, 137.984896104622, 154.534807796638, 134.629761455335, 133.730205568138, 128.680500443404, 139.073643626262, 105.024545512651, 156.909008935715, 139.497798235319, 140.542810413857, 152.883490872095, 141.863255269679, 106.105086783915, 141.222182049763, 118.586092879213, 131.717964406537, 126.782034851146, 139.566530218295, 100.997356492086, 129.811423935092, 139.297200354563, 145.468449670029, 142.637059562765, 111.472918673126, 152.709570058496, 145.370576723331, 151.357776147699, 70.4155162211821, 114.760400303248, 122.218119692394, 127.247903832012, 149.707883134256, 127.898841744656, 118.109936267565, 137.484482293802, 95.5171544776634, 155.522362638009, 133.312882611377, 112.63695987975, 127.631456278817, 126.43610833081, 112.046803354522, 155.320840044343, 102.217427797413, 145.633622564997, 119.857297956098, 128.433641315304, 142.56159137957, 139.015535529984, 134.381856709517, 137.946182564962, 142.86852804419, 109.794861717688, 115.87140011923, 84.3517533221803, 117.666698174115, 178.907994219888, 114.426044627424, 147.548269576157, 144.172088976492, 123.649661398248, 95.4218866838135, 122.297880299954, 136.815074522104, 161.566401042647, 127.3013054172, 153.551513373261, 124.845723669787, 144.261477053808, 125.911286412905, 139.288016276711, 141.849366660093, 131.381845688478, 135.833192571282, 134.82529418958, 135.603541095205, 103.639072992084, 138.920609210156, 133.166571748996, 143.680551682286, 125.949275811468, 126.192077655698, 136.909262441051, 145.929587068157, 113.746046159078, 103.267686885301, 130.999315356912, 126.870126606399, 153.266495835702, 107.546921845847, 141.828413372859, 135.440287716814, 122.082531227394, 164.635073292567, 131.819532260377, 100.729616860653, 118.528177357082, 140.298990761648, 108.448203747527, 109.535490451321, 96.4497863699416, 116.824354919109, 106.110941964541, 99.7572867134824, 128.772450124193, 120.665800909148, 155.388359841823, 124.76140510766, 139.276248560933, 123.038858001726, 142.33474302113, 116.719701804415, 117.442614484135, 123.243367445603, 131.307466374597, 119.870938632303, 147.61482012913, 120.046354442464, 134.591336094295, 120.977603862932, 186.199197127325, 150.827175712938, 117.687302081713, 120.24437782064, 143.356436532209, 97.9045472448471, 107.82051056092, 106.15578636444, 121.050058997459, 115.686905709453, 95.118119501916, 116.706527703096, 119.572969954035, 151.447296121172, 152.150148239821, 92.8672131778891, 150.833200280073, 164.77721975092, 149.033161086304, 125.113218074876, 91.1598328589014, 116.054827862797, 117.11194022665, 137.766534603679, 142.876012617936, 136.863856095126, 113.652816457224, 141.235633673584, 127.185881185964, 143.368528682603, 144.947113544069, 126.879483352227, 146.96396398998, 130.514777155495, 110.852907270447, 120.412626684556, 82.4310375369379, 168.294663325572, 128.404272344742, 107.17153560531, 151.536112403421, 116.568323085612, 156.076904952116, 118.459533053807, 113.470728477928, 107.852906459998, 130.474859935007, 151.906974598372, 145.293743154193, 138.053803575205, 139.33310328239, 138.626715523191, 115.540502422447, 99.1060591695916, 119.80912038061, 161.730975134163, 118.826992819565, 137.76279778452, 128.538944190771, 159.026767827011, 94.6310621636327, 109.846535662061, 137.905845345476, 129.633320388934, 134.389918877168, 132.16244798657, 95.7727899306216, 145.743647886231, 119.782826494154, 122.989955254265, 126.628046692128, 120.954289982855, 123.911985814865, 120.130986329228, 131.567994905797, 156.019283602903, 111.958960655644, 127.140767928254, 135.122682351393, 129.36015363739, 115.777281588998, 137.185945838723, 158.10280907606, 127.309795221906, 129.033253066598, 120.901532716859, 129.662883490771, 88.099542120459, 132.335859971248, 110.16847328532, 104.015020994587, 139.604612931798, 126.33241357363, 119.869234895504, 146.891875018145, 119.816153030424, 147.249442329192, 129.299744699182, 138.418919193265, 119.557985230655, 104.520885610481, 158.632154866297, 151.258133796363, 108.447974347774, 127.236862975368, 112.598249211043, 102.787430221731, 98.8273643241175, 130.768947844896, 130.817099311654, 128.081048723664, 122.289713368598, 116.754644210662, 104.848938207243, 127.072291346459, 129.004705879469, 128.104480616214, 101.439703733967, 155.95783859755, 164.516539396386, 140.362260584141, 129.402331665553, 177.465066918195, 133.118663475467, 140.809746312406, 164.134102188718, 160.046147589463, 119.553561398805, 100.845341841259, 117.380434674871, 133.50365785274, 153.616743765142, 119.976997192346, 122.871062852023, 102.06082263754, 145.141067644054, 111.521869852966, 148.466672302833, 117.472207705473, 157.025505073087, 144.804480582575, 144.013812712307, 137.559074176511, 128.233589561223, 148.816656914405, 145.554616753725, 128.824898948516, 133.482256000503, 132.554438634942, 135.199621397781, 149.778010298687, 111.478886511199, 127.286956284057, 135.621177272022, 145.839365570381, 130.482249942612, 133.077930421458, 116.620814559102, 100.374451882651, 156.082786647044, 129.795669329337, 138.476372085018, 129.585465823207, 140.863545973497, 133.053415382411, 134.657132636195, 137.896630397435, 146.872892874594, 136.298110327016, 118.440429357247, 121.646163198007, 140.378967551673, 124.460637511494, 109.233733401776, 97.619054410992, 171.087347295314, 133.295844090239, 102.777981340734, 138.660917645174, 135.86308360281, 135.203859509967, 164.89306385474, 167.361041616836, 118.103120731859, 128.845327541823, 130.276651735286, 154.142104987951, 130.79493604138, 126.668458159298, 161.644276409368, 148.036910552041, 120.587848670397, 132.005060648848, 157.286300694988, 129.100917067571, 140.50967954203, 142.106486012415, 104.838630804043, 103.212407184965, 91.3116009533522, 131.116659898624, 140.298826073902, 118.513458525499, 139.100451459712, 141.333333993652, 80.4205121721331, 131.632914092094, 137.731294288262, 106.84813178651, 128.841184540913, 152.411815017272, 82.1907186688689, 139.904172241828, 146.829464600994, 94.4484548986977, 136.650777778408, 140.605540254502, 123.626794661072, 125.747439647655, 128.562983485468, 135.150387156741, 114.909152260283, 113.78963953747, 130.600426450327, 124.849159013305, 123.388369434133, 114.149222795884, 147.03539277397, 147.387968442116, 93.1486567995881, 134.257361417828, 120.126843669714, 126.211494846802, 121.848189850843, 133.522480917516, 122.839554885925, 129.191082257694, 129.716514189254, 154.243649686863, 120.000172111557, 146.721759211051, 139.217097021705, 126.703285223183, 120.15924435742, 128.928822878959, 98.145794971981, 133.311175153567, 119.522910607338, 129.654572633242, 145.459747496185, 129.267781979274, 131.386951143123, 146.867751498106, 152.79626948229, 128.702099800468, 105.296505991413, 120.301136977344, 119.119296018772, 136.572726083039, 161.112754721816, 116.930921251945, 120.657585666588, 138.271395588094, 154.94805478176, 135.912798366166, 113.901109902995, 135.486140205513, 116.262386810888, 128.632945878587, 125.245390922773, 95.5609530180195, 143.449248012451, 150.784991828275, 130.295028113248, 124.962586703949, 105.15678226255, 114.762695187306, 138.124959532501, 131.87762164059, 136.712531493741, 128.785033078693, 160.167543726357, 134.705657862623, 111.555364217774, 131.127419361327, 124.264267029792, 121.475265679447, 136.459326672479, 156.471048698827, 140.726611701045, 126.234463918315, 125.825410773473, 153.226859586578, 127.19785179366, 147.413621897513, 132.902063040519, 125.553220963718, 111.919937130795, 120.503537746784, 149.477923121986, 122.047292541391, 120.584878735757, 105.269150213976, 125.557625092486, 117.421370820135, 119.512626399338, 144.06949162381, 122.626395748922, 126.067612742749, 121.991538805992, 144.06080114491, 143.616132462199, 118.969913344825, 140.452603873515, 102.533891005363, 120.670484126613, 136.946789707435, 133.834594507579, 116.305376757904, 124.27308666557, 120.795834812696, 110.876644674957, 148.968002714919, 128.658173980432, 112.802671669841, 135.030127472343, 104.051124022993, 124.768612882067, 107.61042100007, 141.68171818908, 116.021653934948, 144.219448552746, 134.455856402663, 132.975408905396, 134.847979504081, 128.947298501102, 106.646885261208, 103.99257440829, 112.453478530168, 113.324402382869, 100.008150539582, 131.60321368002, 144.522723920693, 154.330164811797, 127.777054301839, 137.332548282795, 142.796751034801, 135.682651556958, 142.302353072891, 112.409945364665, 117.862907258435, 117.142808722505, 134.553094614278, 138.423003391586, 148.017447662, 143.938989100725, 105.579059044296, 138.346406607451, 116.761351837376, 119.637996998709, 132.898704775339, 109.513405778607, 130.915542593103, 137.625389397726, 145.443434924511, 140.314711781695, 128.767881111202, 117.126627088492, 152.624786422265, 121.627573308251, 122.197354191626, 125.842283193306, 143.821687838273, 128.437403260629, 114.034109315401, 132.312461750438, 156.083360533062, 111.338341206172, 129.257235301905, 155.981151712001, 126.467327425554, 123.241977636374, 135.803924568425, 110.725662240335, 134.78486793355, 108.349998483525, 132.772451137306, 135.878122791817, 121.777073974025, 133.434883650956, 133.389356841341, 136.645770032155, 97.933380748732, 130.989534031302, 128.407389620052, 119.852801265745, 102.52319205084, 120.278373147745, 144.118168343628, 147.271127762059, 148.279042370978, 134.030871871756, 149.454607251346, 144.888039760032, 147.490212523534, 86.1319867361469, 138.957434178696, 131.896531257855, 136.874410018256, 130.191082488985, 114.56970937284, 114.594824851583, 122.712095750529, 127.040343036419, 150.613340898766, 143.875438277766, 140.568195736352, 126.947022935794, 109.3374484715, 135.159145080012, 128.684409896627, 160.629889926423, 91.8730113138295, 131.285188886043, 127.947206571006, 121.127718580811, 133.195435078186, 137.445171179359, 108.688648795399, 106.494652102684, 143.044455252696, 117.402783874349, 150.496361965341, 118.085810364909, 132.657886697956, 126.590348704129, 130.911696187674, 112.340551430229, 103.71569818899, 151.874541380764, 142.082090412008, 143.241083031188, 121.702808676478, 125.408900114316, 128.807703417001, 140.395603890338, 116.606883946058, 106.793911871692, 127.464921370865, 104.371669254989, 113.409216889519, 120.671386416391, 127.961404131223, 170.316241837639, 158.379421650816, 117.363819763875, 168.930780406715, 144.009904388669, 113.00366965689, 109.309001000968, 120.845991764739, 153.92758331205, 130.915237225081, 119.517774835326, 115.330785362248, 168.727756602267, 105.260056846574, 138.179932087092, 116.768647200872, 137.912661288207, 130.524382635401, 129.750669893149, 114.615399743649, 165.168247341657, 102.133762230913, 91.893850806001, 94.0455591701834, 128.819256023838, 130.868185167056, 138.414103322997, 92.4388973698562, 108.371956223132, 133.072827674143, 148.454615299402, 131.294946955677, 160.166151962662, 134.944166194859, 110.689978510277, 100.208902703588, 115.30517962373, 149.517800318797, 121.399467031507, 124.628892040956, 140.036675993736, 108.453188069147, 162.112595455236, 130.184959274366, 129.94600788546, 124.56807694066, 142.307552580139, 103.858759592881, 111.552904959799, 106.909486853531, 139.875595893674, 141.652697973882, 151.47151267122, 162.902922234877, 115.161416218532, 117.717519587744, 103.104697011865, 145.791037876457, 135.721814047838, 167.629318863258, 149.31691752799, 114.156985760335, 130.435328780306, 131.684523456154, 142.196607302368, 150.351220984982, 128.207585030384, 150.999844965375, 166.812566849927, 124.919013466267, 116.250767959706, 125.012213282427, 115.944541149633, 143.215831733359, 142.167199639558, 139.260315046368, 112.601510111955, 114.805968181423, 148.517273723673, 142.596949514146, 108.065050737488, 148.017490258326, 127.126021627867, 126.373628029711, 143.235556833144, 147.487839197428, 98.1766054689706, 106.180994218782, 148.825069346154, 141.776922968598, 106.582916627667, 152.886458373104, 117.125261182503, 93.3307176368847, 117.129865932247, 153.099995232167, 143.492552485106, 127.275392311002, 113.184780316737, 140.448903892976, 108.116749099399, 123.744500672338, 137.11399566551, 133.901487116887, 134.677078226091, 137.908439269115, 155.541106542953, 115.336213461062, 119.717842939513, 136.135438795994, 82.7514874869888, 141.082412654841, 139.777153315729, 150.726281530046, 90.1208724473188, 128.984106324077, 145.622651093165, 146.469356801693, 109.553384073954, 114.848152171194, 132.092366205139, 126.091093693268, 127.601757618714, 128.385095197459, 142.939323411482, 143.717378507848, 142.132116050033, 158.273324795804, 130.051830815033, 126.426618822756, 131.679387316349, 157.85004496816, 118.328014196878, 139.071017935278, 168.917021071825, 90.1559468954614, 113.873053461368, 136.212383090986, 160.340709364806, 99.4160968839193, 131.518609554663, 148.10326244958, 130.299695577962, 117.415307424281, 132.033291901661, 155.287742440415, 104.309867027562, 149.620244969357, 86.6907021756834, 122.997284678011, 127.809055133136, 130.271309164927, 115.065641882802, 90.0886224532557, 109.773032088248, 120.35463421598, 121.966958126286, 149.757688709175, 130.010202724074, 97.1083718494233, 125.654160375714, 116.353853207682, 134.923040303982, 133.399374093967, 115.946383970962, 146.844098518543, 122.68677810233, 117.449494251969, 126.293652296372, 126.626767618478, 133.143000686476, 142.839205901282, 125.389393251208, 109.297024613952, 132.753273880841, 152.337438637367, 114.529030329553, 129.818569667519, 167.480777494727, 131.729974586248, 160.775376171781, 143.830858258995, 135.50665844933, 136.636920844104, 136.35649165606, 112.950681624737, 111.532555316216, 162.863177536082, 169.760676005434, 171.565999876683, 121.691476865561, 150.785944313342, 134.000726634106, 129.640515054789, 107.634899595028, 138.26506239337, 139.551795848375, 135.454620443916, 119.371924462505, 142.806141958583, 122.988767006218, 156.843609363611, 123.504974802967, 137.077538842275, 112.211322128686, 147.854122755658, 119.623516408349, 120.912544070044, 174.509265091749, 105.193267472567, 141.203668731527, 118.244608660011, 153.50449889953, 112.181716281035, 118.680462967722, 125.003574041938, 149.499360319493, 133.24584742601, 146.198592373892, 153.26113127626, 141.893456097196, 150.657711005157, 173.622430186888, 114.242492344427, 116.763574050537, 107.953775160478, 141.450005926273, 126.377122394383, 126.977006546509, 134.35319427731, 138.468806455152, 110.900501065663, 131.611304634984, 108.659147513441, 118.765783320119, 103.023041328535, 137.895620594829, 93.4775948511502, 162.066690736758, 144.736671249259, 117.314909192913, 124.025717005658, 125.614571591224, 134.096223877215, 126.704264418469, 107.139485222045, 135.418617933334, 150.775462732219, 159.777436930045, 118.891223695814, 138.434043350161, 110.627358659129, 146.4538246071, 156.793703453363, 130.185556340426, 118.989193522794, 122.683291530237, 125.966310074167, 153.069685983168, 124.419451300272, 137.409225619644, 128.504981319275, 131.033759699196, 113.843898525226, 131.393440263044, 128.502624969717, 98.8987588321754, 125.809101980648, 133.113150078239, 146.869907527173, 124.74277085877, 120.233572767629, 127.875014857562, 123.717743262068, 134.223974296067, 140.38676618861, 147.29748519985, 120.42386042348, 118.236809156944, 124.744834100359, 113.430265171896, 120.810252186645, 156.365377759475, 136.377163054747, 147.413107008053, 122.569467117378, 151.530857621856, 118.616729525636, 136.334730386971, 149.432283911121, 111.221757949477, 158.263172348308, 102.441507010926, 153.141851100311, 136.995646313761, 146.493300838825, 131.328840914751, 117.734967510913, 127.550074450286, 139.73553513443, 132.768838554985, 115.887072972769, 148.103416395241, 145.278719957496, 131.176520397167, 124.920049413706, 139.087319299439, 105.428598744005, 139.158609230276, 154.374500831218, 127.578156003692, 143.471551374963, 122.562496911899, 125.78434954742, 146.985542081809, 140.8259836774, 147.435632546178, 127.358629659387, 140.861029929054, 150.146544233019, 113.492044882121, 137.458798451754, 147.701503477389, 156.664580371862, 125.454755875277, 131.107869891044, 162.792424636847, 129.928877343801, 133.688852839695, 130.763097481094, 134.206965971895, 149.290504390042, 136.086598240149, 133.429216865916, 119.963749661581, 104.941423412043, 117.433520325502, 125.434280207326, 155.143466627487, 124.2891481852, 117.121168455158, 122.661319909206, 128.065124675797, 102.655703339917, 133.292788248854, 133.829116768788, 143.443678002494, 120.690312855349, 147.5448044315, 145.077338991185, 127.805128971808, 141.709226131018, 142.526916473446, 144.647408705455, 121.277042724085, 143.265724708645, 136.622929905146, 112.989894044326, 87.5743200696345, 125.40809709719, 139.785422600306, 136.688817681458, 134.389639491093, 137.502742732047, 137.361160988233, 128.810246970375, 151.172673546144, 103.511053559988, 127.512904738501, 118.057190438945, 119.295630464036, 96.4912502700581, 124.123762146179, 140.381402913875, 144.182337403028, 114.954974712649, 120.037102792024, 130.087095133874, 121.294913690102, 153.332835614797, 137.403703101212, 117.634580066231, 68.3384285207959, 154.712351877572, 162.769196793673, 136.947442172133, 123.49424000641, 116.205190893946, 126.68742395967, 134.931442465576],[671.524302899369, 670.004487714366, 674.942758504283, 670.569187381605, 670.139031709694, 670.779834110802, 669.051352465503, 668.306625886077, 672.378654325298, 669.681398407361, 669.652137699125, 674.046535471985, 673.221095965598, 668.347026615515, 675.535240075825, 675.39574818001, 670.797628648091, 677.591744332854, 673.788175260652, 671.58585854364, 667.995350662922, 669.675425217407, 671.189104512922, 673.694312197584, 673.858200129357, 673.584157971673, 674.901260161201, 671.274720187174, 681.243733856651, 671.804331787573, 675.385694437936, 668.585782885501, 671.163874181945, 667.936729917803, 670.892546617453, 674.642894779508, 671.454418245391, 668.742345973068, 675.07127411539, 670.618471628918, 672.419386217526, 672.815642530257, 675.706740841653, 675.84297947663, 672.155586830488, 669.890592950951, 675.801999450685, 671.621477865597, 670.05675745264, 670.38518875376, 668.698412222611, 672.58130536864, 669.86639819786, 677.296391563271, 673.5920584352, 669.137274020566, 675.741317360899, 673.299355742784, 672.499948133773, 670.864654475875, 669.819727437347, 671.916151114283, 672.440776544757, 672.839798443219, 670.324428847043, 676.236929819018, 669.219656480412, 668.217204995231, 675.174489793332, 671.357353314203, 671.961665196523, 677.091380167385, 669.743655313801, 666.25816752718, 675.137265732793, 669.173703249705, 673.108320422916, 672.169253493159, 670.998780724984, 672.296968047236, 669.804257426692, 674.355054031564, 672.588356708249, 667.839726383054, 672.25114151278, 670.849226383758, 674.2519754163, 671.809600147413, 675.630183125295, 665.326503851956, 674.377287011354, 673.845566835145, 677.393603525599, 670.429353476136, 674.313770495197, 672.873396537993, 674.048297908232, 673.818085210388, 670.4195584904, 673.73803349546, 677.661933316764, 676.016734255257, 672.778459986677, 670.427211613887, 667.287677468805, 674.178016654978, 674.484540320561, 672.419575747213, 675.50960454557, 675.873742279006, 669.401139882764, 678.069326895666, 668.902997823428, 672.873819886799, 667.979995535527, 669.476835450885, 673.028584884392, 673.442927502029, 666.8712914181, 669.10530124204, 671.421117107168, 672.761778905473, 674.236777843634, 674.307810495527, 676.090084075001, 673.210215531727, 674.570223814387, 672.012064172339, 671.606241139701, 674.633932921828, 673.44084592136, 670.434109286135, 673.772020962859, 671.984735077385, 672.571416973565, 672.537231621796, 672.920468653699, 665.710892689501, 672.655051084163, 669.596408625179, 671.709243346063, 673.629947381057, 674.873814649724, 670.964181136617, 672.841715569821, 669.831532346829, 675.044812315928, 669.944914274774, 671.433743614582, 670.962020515406, 669.087104547309, 666.620765163098, 672.388901694535, 673.783059426088, 672.963884283945, 668.44612379824, 675.246716069571, 671.797864804533, 669.578799713526, 671.070289310084, 669.953641947948, 672.454420864701, 666.012139833141, 671.131836085094, 666.872361406019, 670.931998895736, 673.70456435657, 669.545311297776, 673.786993469038, 670.389706118237, 676.759376344286, 675.223154295884, 673.818934944541, 674.550392772944, 671.479435140516, 671.347370079886, 671.578011102139, 669.698651140885, 677.668782097932, 674.813290934911, 670.499855685001, 667.332256985229, 673.559961369225, 672.230743683743, 670.047014628081, 679.068789598579, 672.387826877103, 676.379368691261, 677.459740479634, 672.46199277806, 672.883551331169, 671.315479764282, 669.305013880512, 669.638434025623, 674.930860445375, 671.670908832864, 671.614184475941, 672.321260727906, 674.872097383186, 670.172845366371, 672.41778497314, 672.253544162498, 671.031999656774, 665.898303909935, 672.577099587153, 674.428854315089, 675.433031104921, 675.187108576441, 669.424950666666, 673.06149700167, 673.980961590942, 671.455364119353, 669.631190634673, 673.506369324238, 671.64655370789, 672.94238764389, 674.403956218886, 673.559367881879, 672.925055692604, 670.199578766953, 675.9777413444, 673.754072729987, 670.596204185167, 675.009698228313, 674.851179424415, 673.763059370069, 672.883664230313, 672.296737087847, 669.98012560263, 676.091517080239, 671.320472222199, 677.658173741726, 677.273420883977, 673.966729528826, 672.343449533745, 675.327839521525, 678.533484327426, 675.495906472017, 668.438112895563, 676.219149459113, 673.789324993045, 669.613152853554, 669.906453362556, 671.602960978007, 677.924617026024, 673.796079635963, 675.926688995233, 674.069038885733, 674.898134243695, 672.954898655235, 669.855139201174, 678.282383781412, 677.39223049639, 674.498612956097, 672.759910185005, 670.462765688752, 673.468364136581, 669.716234371975, 676.555918658637, 671.260615179253, 667.811811127922, 673.781298597782, 672.264617314107, 677.998939537611, 668.425032023062, 671.847426573984, 674.59167455425, 669.351438993076, 673.735585485568, 671.726954197806, 672.27738136368, 674.281659984004, 670.828676285133, 676.709796414723, 671.995732659804, 674.717569959636, 672.661867412097, 674.501562284708, 669.684109987555, 673.191261067053, 675.768532837121, 672.860097670786, 674.350109055447, 667.905104741885, 679.6317626525, 669.650926596458, 671.778157148173, 674.554613276142, 675.00106421645, 673.551753515476, 667.969275883931, 672.365774120057, 670.180209745737, 670.981906078506, 673.648648844198, 673.309533885271, 665.918641081034, 674.487546548561, 674.814455870878, 676.7238009311, 670.308390869558, 671.341036817658, 670.966948815043, 671.07712719733, 669.231806635005, 672.399670140766, 677.305170151161, 664.842792283161, 675.468613085752, 674.330156504867, 677.116536191287, 669.055271412235, 668.314083670315, 669.479498998828, 668.500498924198, 671.708863343149, 671.20235159726, 676.145529873692, 668.717562260997, 674.678899463044, 668.366678667129, 673.307441377668, 672.201853321398, 673.081111713982, 672.301406802211, 671.698183987777, 674.942701368398, 668.496774170004, 674.108393729743, 672.808849579507, 668.551717252486, 669.586219911516, 671.732119687008, 676.507583354772, 672.407176176136, 671.517132591317, 674.849353913054, 678.016568926235, 671.314980658624, 672.597803132545, 666.55979615553, 670.085105286521, 673.324151584953, 672.171513004309, 674.910687377378, 670.642264911783, 673.311693707522, 670.375796543496, 672.022201201763, 671.392740727895, 671.700381878136, 672.421540130444, 669.725417716537, 669.528853647308, 675.233948171938, 675.899584288429, 673.934190251174, 665.463856337472, 673.035669917184, 668.257997954429, 670.610522965907, 673.124197630607, 668.488535037666, 674.777863286223, 672.268231438103, 672.782041021881, 675.048993145262, 678.73932346088, 669.082031754412, 674.995564420916, 669.870628037397, 669.858472119801, 671.326870580569, 675.964714363077, 670.943792093776, 668.932610447519, 674.110284583942, 668.236083287949, 673.247194761527, 671.50454045737, 676.089946662968, 677.956558985499, 675.483159929906, 671.34442913434, 672.649868350488, 674.306741947791, 668.602004168575, 667.184472149506, 674.826294901809, 668.580651233303, 671.894114272855, 668.530650789785, 674.931941986163, 675.798314252809, 671.472828602406, 674.293249231795, 671.812306395598, 669.591827715265, 671.024690191359, 672.673977738257, 667.042972985641, 668.766068780213, 669.726923692286, 671.885830420959, 674.756752367894, 675.420875819214, 667.469837624814, 675.018478210432, 673.586164689852, 675.247397065053, 671.837128424726, 669.434849381492, 676.763401306931, 673.310981314061, 672.046762389651, 667.563869549902, 669.787942779954, 666.052355980412, 668.063231405762, 671.537561506832, 666.981092061442, 673.289515745866, 674.023592666681, 676.16420629137, 669.694789215705, 672.652842304404, 669.562194837038, 669.552930095637, 671.909898170666, 674.811494885327, 672.650308561873, 669.740401931563, 673.592394998382, 671.480527303558, 676.890258575832, 671.106087727973, 670.793320345636, 675.917994373833, 667.106171998726, 670.411050225932, 673.127070336029, 676.372680231236, 671.35299417743, 676.28800483, 672.630950762042, 673.143002567582, 668.695363659067, 670.151570295188, 674.252906018354, 671.271358735117, 670.319900752493, 670.815068064385, 671.578942386671, 668.22213877672, 674.254150463788, 674.403238839393, 667.231888647587, 675.742024479618, 670.213273183071, 670.361596363247, 674.044331704824, 672.088183923107, 674.571796249211, 669.363260743301, 670.534762937309, 665.070358172818, 673.761830779444, 672.842189780555, 671.453099691443, 671.135871236636, 668.959526185123, 668.303170313038, 675.858493656391, 666.725824249821, 670.948740492014, 674.825366415167, 673.881401902268, 674.893333480988, 667.538119830195, 673.13923959012, 675.651881074004, 672.515956170442, 671.200508138314, 667.564067663183, 670.928413930233, 670.712682140809, 674.417184928414, 675.336328119024, 671.527319127321, 671.987831950364, 672.495072762396, 671.653504141868, 670.728656427541, 669.389018742163, 676.1850763017, 670.941029966496, 670.69054592601, 672.907600768666, 668.810081058122, 668.251568184327, 671.691042453137, 671.536273889785, 674.583509760422, 677.610478095803, 668.998411302793, 670.821912336834, 673.297185582102, 670.854063650594, 672.045703186029, 668.026063775811, 674.740832717768, 673.566285412078, 673.967641240207, 668.458005062279, 668.862037069744, 674.441240851958, 672.633929311754, 672.577956886606, 670.885236133319, 673.769697641961, 671.975697744276, 673.546356668185, 672.176875912021, 667.793322858204, 671.145881439426, 669.806569634971, 674.578267819493, 671.663523245209, 675.576113348925, 671.769916622755, 669.956055569435, 672.723159244353, 677.459633733686, 673.631280480046, 673.892625492589, 673.334221601539, 670.243873615525, 675.784864892062, 668.576188387067, 675.440563913733, 673.673454740672, 668.148043483806, 665.940632932248, 676.335978078617, 673.814774345013, 670.778564241443, 670.007239908106, 669.275190749044, 672.001210287232, 672.906230944251, 677.559286891783, 674.27307979943, 668.664873944159, 671.306449820363, 677.638598433722, 671.968889430847, 673.19042417923, 670.157343723858, 670.458063256588, 672.234692017086, 674.026902761475, 673.238443091705, 671.087426257146, 676.487596319885, 671.078716309959, 667.649555619596, 675.142173159324, 674.473072869108, 673.324453360484, 673.30266860839, 669.228801187881, 667.937680908564, 673.944458756857, 676.3329420799, 669.533940694654, 668.115906127486, 673.985419704108, 670.947462053525, 669.880867104965, 676.037980696977, 672.623412086563, 673.800517558529, 673.582891754979, 670.126684740893, 672.461979847554, 672.466277090338, 674.565070448393, 666.420941432438, 669.674383865753, 676.761995375252, 674.743457272176, 670.24133812533, 672.944179659425, 671.559585096305, 671.237591420691, 671.083386562084, 671.56028166401, 672.022419633021, 673.63668747071, 673.661918008978, 669.799145207856, 671.422416763726, 669.868408260101, 668.853995347176, 672.671577541995, 670.548633390239, 673.956162048506, 674.720035600028, 671.379131212058, 670.53399440683, 674.624570742521, 671.838694932327, 671.893699394659, 675.083675711245, 672.935278548414, 669.86106014105, 669.912437177462, 668.197080641415, 672.603258644839, 669.547510041236, 667.514312698434, 671.236155556108, 671.341917163665, 676.57175173476, 672.018696459539, 671.43026765867, 673.061270741395, 677.323108996413, 674.06806691456, 673.144121693908, 667.836801500411, 672.866677549245, 670.631821033525, 676.746102561713, 670.72159858668, 674.957995495808, 670.36234044254, 674.720392496821, 672.325269843461, 669.126242318133, 668.56693332074, 672.901485520996, 673.895187763303, 668.221162475536, 670.525236557867, 672.351226112273, 675.026026746689, 674.503787308226, 676.06394265168, 667.073736946041, 675.368842891002, 676.435964846851, 666.59651164065, 670.334716244546, 672.871001198424, 667.115383866155, 676.40145777922, 671.216162503835, 672.065944758737, 670.704571500343, 667.922176763174, 675.116273196195, 668.399855720939, 673.025164841088, 666.963512805689, 667.866601414583, 671.364997470762, 674.037170204201, 674.845374351463, 679.180296050894, 674.071912961558, 663.82139257837, 668.977701053425, 672.178797018963, 671.166635806922, 670.178240422006, 677.389877828056, 670.105589696769, 671.61069827935, 675.666238117876, 673.637036910927, 674.752632801623, 669.118157953826, 672.164804197813, 672.667199129013, 669.593546858974, 680.346627393281, 673.208416278747, 675.655105026416, 672.752678890771, 671.667537468664, 666.731730929328, 670.687954758933, 665.664640488358, 671.915525223381, 674.693443538315, 670.723286083657, 671.903475850566, 671.677149419148, 671.231890289625, 670.803511666313, 674.528793935127, 672.951285986663, 678.114989322528, 667.178916781933, 669.781840119153, 673.201601599334, 671.80422141452, 672.942121994365, 672.952938514218, 676.930248459496, 671.396939284529, 668.209663882719, 671.519068386407, 676.329464548244, 672.47832127855, 677.713720519003, 674.870484030824, 677.266520297487, 671.223011454224, 672.900063189558, 671.534814746526, 669.941868337969, 673.336315354176, 669.463686265253, 668.855221748603, 677.075950864552, 667.24738247941, 674.311811391146, 675.237464023624, 677.084671377616, 673.680955475507, 669.810324468714, 673.620666930087, 671.669056155434, 670.89286341163, 676.632541364729, 672.129140255718, 672.816568885982, 670.892769436338, 674.734062336692, 665.771483388459, 674.276727576033, 669.850804015517, 670.237314104343, 673.773936813037, 674.411941996658, 670.242964773591, 678.476475622169, 671.362792210341, 669.920932885378, 676.388894062245, 672.133098073782, 672.742184159985, 673.916250049188, 670.960374698126, 672.517192444622, 670.07813781725, 674.163299624123, 671.741542709658, 671.977384705378, 669.850920093485, 678.364795983953, 672.975812503619, 678.206335995007, 671.051484536019, 671.673390796171, 675.787511781677, 670.751354236208, 670.97364689957, 664.835297074133, 672.164424395465, 672.421943829737, 673.922245420202, 671.708782386962, 675.675292212175, 671.012426285149, 668.178547615167, 672.094116760894, 665.976799907949, 673.040243193866, 674.089106999651, 670.252505168297, 670.612902327411, 671.844174939377, 670.184769110712, 674.655973930139, 677.748547448459, 673.555163388717, 667.989568793379, 670.215443484352, 673.824917808137, 673.455927076076, 671.779219766485, 672.534553324445, 667.181341546857, 671.544622950392, 680.056349474791, 678.350846508359, 670.57356731659, 672.623965624369, 668.87233445768, 669.224691971945, 671.796610903037, 668.395294961626, 670.92263090444, 667.120535861701, 673.236226248107, 680.25179078154, 676.399898909999, 665.40160269564, 675.258097792679, 672.025646535597, 673.360549505904, 680.879342361749, 672.406496399414, 674.99016012064, 669.450408195021, 674.244542373635, 678.501043188468, 671.286425813636, 670.484177622434, 671.367380492643, 676.907809845629, 669.340902248715, 670.549775760058, 673.015829025048, 670.098398323876, 671.467848454708, 668.236912747322, 675.615390086483, 669.558495217871, 676.252071455911, 677.076276429879, 673.379636175954, 672.558934282279, 672.086507035494, 673.108644713488, 672.691255467088, 668.500337939601, 670.893644538268, 671.896598501865, 672.798959879147, 670.803634118511, 669.725326747894, 673.745055586518, 676.034941822248, 667.806647615385, 672.974198696506, 672.728465703502, 677.560401196259, 667.938614917713, 673.454283088855, 673.991693667754, 677.199863977257, 675.794213619142, 671.304709551394, 668.959611874371, 667.539548276462, 667.581153953529, 671.834448928738, 671.343122267292, 674.996885590776, 675.08984670391, 673.14923131259, 669.792643263682, 670.867637469201, 667.129546586696, 674.389523136819, 668.596759559253, 669.57199394944, 665.299576140098, 672.974286596874, 672.719893978857, 675.94789078912, 669.886588766767, 671.807229261377, 674.467060540214, 672.58659620018, 674.727854370668, 669.96359459562, 677.525379270562, 669.396087124518, 672.653454263431, 670.524008919221, 669.045003510994, 672.476386395557, 673.061923668645, 673.897443008065, 669.924141660314, 667.60321888726, 666.044996161318, 675.027518630039, 670.593873626509, 675.655933791676, 672.500641532594, 673.97983863283, 669.880406735542, 675.423908433979, 670.888734975479, 676.684238790056, 680.794525724267, 677.924791447279, 669.495257356813, 675.639104269624, 669.892379708209, 668.243384133077, 671.714553788335, 670.617179308038, 669.050965888802, 674.219694233253, 668.379669732109, 671.016694646148, 673.070824210468, 673.839903295198, 667.170699495171, 674.314674700227, 673.488851371119, 670.688907582095, 672.227098352411, 669.062259205668, 678.978817820284, 668.122395879315, 674.031297782911, 667.241646558756, 675.18620784668, 675.195451497052, 667.887437788758, 672.76543739413, 673.458644225805, 668.632725757263, 670.983146266002, 672.459684974575, 670.965506235784, 672.565094526182, 670.17033613404, 674.047000118729, 667.23158651238, 669.125710153426, 671.913896964197, 672.638928351602, 675.592561623603, 668.064298204943, 670.872106215426, 669.620054281026, 671.5820698478, 674.928357018305, 677.752430124096, 669.531083264477, 671.911398654004, 670.886213808429, 671.974054828415, 674.105293595863, 667.998829195018, 676.561073204437, 671.593186962422, 676.433849289373, 670.687470105434, 676.398350323662, 674.310838407451, 665.661341720208, 666.616491508425, 670.54114059009, 671.258069990285, 672.888747661931, 667.199094990849, 666.721047288681, 675.810756242611, 671.436011708883, 676.02611078288, 671.367630757978, 670.390338100145, 672.25652804731, 675.79444119617, 673.98940479844, 671.614061994402, 672.508050504848, 670.257617123962, 671.347156972295, 671.711910396033, 671.050515065716, 676.888193541482, 668.67831004592, 675.995304467499, 674.405088798821, 677.428831445807, 677.788124338798, 668.663465921115, 672.571112838642, 672.390400664295, 671.904659368971, 672.675979495728, 670.430562336219, 670.970827677437, 674.788317325189, 679.841707341614, 672.157937872765, 671.621731576841, 674.338500924954, 673.033664132894, 668.111636252048, 672.137480331529, 671.809588853782, 665.030146501043, 668.96886999603, 675.141389042035, 666.921431850826, 670.560644289866, 673.949406291349, 674.290264001989, 666.239775347965, 668.095807706329, 676.169561236182, 675.087482718359, 667.956006732415, 674.023510533276, 672.991062321262, 669.182968077184, 675.197920894192, 673.128797709944, 672.922813510137, 673.790920935045, 672.095802203214, 672.312572325551, 674.148431295227, 671.483539256848, 669.928054991948, 677.593145559838, 677.359034538033, 671.993944441797, 670.796749337427, 673.233211391792, 672.176763035648, 671.496446832987, 669.728746717085, 670.169547689478, 675.358461254773, 670.455033064718, 673.521879433245, 671.333277064861, 671.468578599687, 676.60631551509, 670.902308416837, 673.230247890295, 668.15406954975, 671.472637847667, 667.997158392921, 671.51772122162, 671.339068690529, 672.848841741349, 672.137332798566, 675.765367166905, 678.259103590907, 670.587909444855, 676.416274548311, 670.635190462722, 673.594045491039, 668.109368607918, 673.338015080441, 673.886980835457, 667.811484436194, 676.53987419676, 671.110566621084, 674.272188247406, 667.14807795088, 674.432402985958, 670.162439813264, 668.133275929276, 674.404490406321, 673.289383463373, 673.900629964112, 671.218389473961, 675.610688521821, 670.897124525196, 673.873333656224, 675.01896603823, 672.496349980445, 675.267879597368, 670.495912500728, 674.451851147274, 672.130183039615, 672.394946520667, 666.56477807335, 673.498403455106, 670.351125035348, 672.569085195878, 672.910879371877, 675.23862094117, 675.661785366433, 672.281481262529, 672.129988181196, 669.290052891592, 667.869477744232, 676.233868735986, 671.329373283651, 671.41242170577, 670.446368559077, 677.516123888629, 672.756215267899, 673.062298488495, 670.642804578015, 667.539582202162, 670.91713878073, 665.67562633118, 670.844968554852, 668.662849651991, 672.531904680631, 665.321696442845, 673.194647541641, 666.105451985153, 666.178715101838, 672.149350558301, 671.224545177041, 673.500472498141, 672.442579338343, 672.684746004495, 672.871629364098, 671.379898788337, 674.32118951404, 669.453927305601, 668.803857771222, 671.632592699284, 666.686757072264, 672.831330598322, 676.777050833958, 669.804299560085, 672.850995304686, 667.602413751483, 672.917219512112, 669.328492640034, 670.229933236685, 670.771237805784, 673.342034804175, 669.248017307848, 671.440488043273, 670.95908536009, 667.721715407424, 670.624884981275, 671.559359624726, 674.223519641156, 678.679453079057, 668.216609492661, 672.001239346694, 673.333044933798, 670.248204705558, 674.011614073063, 676.035459480868, 671.400809301875, 671.041394381014, 670.246648742303, 675.970701879196, 674.070942333685, 671.612385148979, 670.552037284472, 673.202659547115, 672.73294936334, 666.586147619005, 671.614875110476, 672.467621604418, 676.361629893476, 674.896225594809, 665.996197437109, 675.506483667804, 667.774772000363, 673.558890455986, 674.36658808823, 675.832602116375, 678.684455589414, 671.117506479691, 672.730751562592, 670.623177781472, 672.876951442703, 666.59110344502, 673.146833581582, 675.695938435339, 666.415665064946, 671.368594060845, 671.087663487951, 675.016040048169, 677.307842723768, 666.341672104752, 670.102669093936, 672.985312946827, 671.286650949337, 668.697525456885, 672.183074553917, 675.884760590409, 677.838033188909, 668.344234165833, 674.250634281227, 672.112169354205, 672.30187436263, 675.249914723822, 665.214957703076, 672.147299125944, 674.043199826962, 670.145840251148, 670.852341545126, 671.455603117538, 672.182913728452, 671.452815997885, 670.320426217956, 672.146180141868, 672.17580921627, 675.685035350837, 673.035834447668, 670.460050194387, 669.594877952871, 671.258684934724, 671.73118915072, 674.141388070314, 670.300847508082, 667.825553754437, 670.262867066239, 670.225454458236, 667.052070573639, 668.689969834595, 673.712627790563, 668.571282957507, 671.621958841999, 673.392474899778, 673.203587627839, 668.798683364186, 674.871794820594, 671.919221928564, 671.356542817085, 662.594064847733, 671.687744650788, 670.782416342174, 677.649083628902, 669.51833599401, 671.33332674498, 669.030313267104, 674.407585122339, 673.184393176192, 672.353766625251, 669.210279418954, 670.023495225899, 669.475486558684, 671.496877513458, 671.101610636077, 671.135165096758, 677.114905221821, 677.272460155009, 669.162716159552, 672.342428622121, 673.327969382547, 674.03572902787, 668.905025692898, 672.324889564719, 672.804402509226, 674.201106466061, 678.735033330718, 667.62486883806, 670.598235528579, 671.437470606314, 669.377566969967, 671.65091395113, 674.028901775142, 674.174537177478, 675.323068700591, 668.860592557182, 672.195143068267, 671.089518192674, 672.715837790388, 672.310278405722, 672.58072276195, 667.048134232125, 666.873239955298, 668.5632810683, 670.875244658558, 678.100844302527, 676.645177358803, 671.95156698494, 667.818445018246, 672.0135088621, 674.10503350445, 674.819291607575, 679.355343002716, 673.265399700899, 677.464596731105, 674.750260134952, 670.480484238869, 673.536117076021, 673.409586230141, 668.629488908903, 671.128343194586, 670.456075076188, 672.407915070508, 667.174668153171, 671.961773470213, 677.233135629965, 670.307278353202, 668.897501947127, 669.284566337829, 673.50949259357, 670.22518673958, 669.628563531385, 673.979308367374, 674.372235151361, 676.579175701797, 676.829166299846, 668.899732800187, 673.226006118077, 674.263408648184, 670.78436350189, 674.394817169399, 671.332030203852, 673.855327865331, 673.984084284584, 675.605448541117, 672.108867389613, 674.141755170515, 668.376542144076, 675.42670518393, 669.069724723952, 675.517803542449, 674.249967426034, 667.237987434751, 669.870120056177, 676.355891366103, 672.00248011165, 671.693429003782, 673.173125509114, 673.43949973712, 671.848250092766, 669.395776818204, 670.931362901495, 670.948188192862, 672.144523888397, 673.221458131446, 673.146123316906, 670.860309495479, 672.650367598122, 673.175589502198, 670.392691088731, 669.231306847368, 672.241862806542, 669.691594504161, 667.532619244642, 674.371868989111, 673.298882295546, 674.398270867212, 673.250835254358, 669.642880268983, 674.087221808077, 669.978626088239, 673.258034061348, 675.043958015863, 673.147545368278, 671.588923793099, 669.650987920683, 674.770132050978, 677.103969425866, 669.55885113605, 666.839116495688, 672.414454488244, 671.184212807303, 675.786847124491, 669.113335638344, 674.207838679788, 664.015293518056, 673.099451673607, 675.679207282797, 671.220411831276, 673.330319524893, 670.603160860039, 671.824979393682, 670.934606533379, 670.875292164832, 671.184787182116, 678.617779313134, 676.395169136102, 672.294117531939, 677.260690779299, 675.124437067749, 670.950009785344, 674.833633016778, 674.469645865637, 668.738763692598, 666.176347836256, 674.380458481734, 669.754225794304, 670.729118312689, 667.970425437233, 672.608611635765, 673.17052954299, 666.193932753994, 671.989669276093, 672.441545414421, 670.81511521635, 676.509160705367, 670.472974209963, 667.534351405376, 677.32354203802, 670.397899459443, 675.653866774374, 678.89209880191, 669.85460113764, 666.913707153383, 674.13465470897, 670.485001118786, 671.634933024717, 676.059930993269, 669.67892713644, 671.423958640001, 671.947435675056, 672.890011770294, 667.673189497079, 671.011106956218, 674.137067756296, 673.875081366702, 666.773666703625, 670.112122272522, 673.014095924168, 671.11436302593, 670.709274458263, 671.081038929267, 667.783383812162, 668.535503420689, 670.232065466063, 671.506187510989, 675.669133593093, 674.842518926576, 668.413360079848, 672.585820488766, 675.608009957481, 677.477119251032, 676.314986874274, 669.532683096468, 669.932732322765, 676.5952741745, 670.866632859968, 669.885489319865, 671.096337632613, 666.908290095103, 669.971181500854, 669.989531929097, 674.160302940356, 671.705883243963, 670.073258096796, 675.547155237317, 666.955421060926, 671.904609451385, 672.956115915893, 674.909478893755, 666.390418294534, 671.370921480125, 672.093272799658, 672.936129654837, 669.587289203026, 673.404408636924, 672.27222483294, 673.549860867963, 672.230640064663, 673.240252243381, 669.790292690611, 673.994757941714, 674.175744244798, 672.085783036255, 665.035659328364, 673.926401284344, 676.436162264001, 669.344174033643, 673.114865963474, 670.545682767818, 675.821833216398, 676.767118567822, 673.784649275375, 672.9352909433, 674.661462530549, 667.062877559806, 676.339683211977, 671.37003120053, 672.091215536507, 669.96906666246, 669.857507979716, 671.307211359696, 669.105434149999, 676.072268854582, 674.70968119312, 667.170515016703, 672.950224066937, 666.700770538169, 672.189345196624, 672.448283184614, 674.291751598279, 678.173779465798, 669.433038299314, 666.375586992925, 670.943416996531, 673.603085450926, 674.819333379829, 672.410036496187, 671.690755515082, 672.527165028655, 670.9849050924, 668.712145923153, 668.187716765581, 671.698772765349, 680.231849294228, 671.365635342157, 669.922504566847, 675.510311153548, 668.970008587894, 674.767165585559, 671.976385461525, 667.804646106865, 671.189059649587, 669.102037600414, 668.333334616814, 667.570534877185, 673.087154464979, 670.261343893819, 669.544302878142, 675.82198054553, 671.219483994452, 675.950813680811, 673.782308297665, 670.368366134012, 673.984138107183, 669.615709312671, 675.512120008281, 674.109718605399, 673.104376527212, 676.589169393377, 674.005360788842, 674.252666229589, 670.491270963993, 674.844784663911, 673.781835778749, 671.687259368288, 672.698243320252, 678.639802287317, 668.088322851176, 674.170641628838, 671.852509231132, 677.968365798046, 669.955636773558, 672.782997874517, 674.933136942642, 672.177594411911, 675.126712470187, 669.940606542607, 676.530418212921, 669.295442854632, 667.852448161863, 675.291575996453, 670.87784213518, 667.328285937388, 673.67967223199, 676.989935938619, 667.555415369325, 667.857235919295, 669.007793499437, 671.15408638034, 669.906222417653, 669.643300598655, 665.609041423342, 675.256518260033, 672.762619371886, 675.234085400483, 671.306226458844, 674.398819755273, 675.56431483524, 672.113296843734, 673.153805133902, 672.587163339203, 679.008852390633, 669.482950829655, 670.006222982464, 670.333342235989, 675.019342888194, 672.547782886872, 663.866875199558, 676.609908406135, 670.077483188016, 671.626925294966, 671.338223626698, 670.326627821298, 677.440709218127, 670.094947605202, 671.552400276405, 671.635798014549, 667.485203818979, 666.263345901567, 664.551311399976, 675.339223716989, 669.789143734018, 672.035721829807, 674.305567539664, 675.099436551471, 676.636948024746, 673.108664876529, 673.586361545467, 671.337218544929, 666.768585102483, 674.159965925307, 670.59821617255, 675.11634054314, 671.471208229202, 673.967035624706, 671.647852231101, 672.427530683829, 673.903602021293, 666.627763369031, 675.225743525099, 673.87747971975, 674.564135117109, 672.984613530556, 671.236040340036, 671.269177981629, 664.671422347197, 676.437258746921, 675.332342257512, 670.974462259337, 673.379884654896, 672.614983927357, 675.176699552172, 675.348746278647, 670.171088907617, 669.134269287978, 670.152600900146, 672.180734526461, 671.373478879086, 676.234060977235, 671.338997788394, 672.453138971261, 670.110959866722, 673.401729818978, 668.07987845898, 671.368131296524, 673.889061721965, 670.843683078245, 675.533858979876, 673.686815596816, 669.470286565258, 669.384073817021, 675.757221452672, 673.842551407261, 675.249382281726, 674.694751107008, 668.806103160029, 676.618623309744, 672.111389041431, 668.971028157478, 668.819349351025, 664.72543757572, 666.3916899576, 666.648103903894, 674.598162538901, 671.661498911935, 674.490275353913, 671.225631170187, 672.465356877769, 673.541085273487, 674.819589699614, 672.715723784072, 676.398845508564, 674.439911905518, 674.201962724989, 672.696876444131, 674.634378446426, 670.252113316842, 675.230012758108, 677.785571463169, 668.4047776882, 675.429213547337, 671.349324648502, 666.193802845383, 668.846993796957, 669.950316084916, 673.813570504361, 667.4506372218, 666.76919564419, 669.691505297921, 678.148877676777, 674.446546131355, 670.993535993142, 674.190047630665, 669.70382004692, 672.596115085868, 672.117630014651, 667.406791635896, 669.370585310853, 675.95176092283, 673.483957173142, 667.292277993828, 672.334722516038, 674.210848705277, 671.483203447406, 669.730367591015, 674.44375406469, 672.713007644914, 667.544304024084, 672.095165852504, 671.470497910399, 672.164164712736, 672.20944937989, 673.10635245263, 674.003563064768, 675.456943135746, 674.302124679147, 670.361194279237, 673.439678725267, 668.991988021155, 677.04328098682, 673.957018234725, 670.772628655856, 674.018338465637, 670.623906600752, 677.779850822601, 666.549870831882, 669.095336930559, 671.629928936315, 672.485431510694, 669.465874667323, 667.817554446041, 671.870444207684, 664.624061545834, 666.014933983869, 665.795320269286, 670.317890608791, 673.721302832137, 670.361597833081, 665.757267800613, 674.547312259137, 671.125365758883, 670.647826506983, 667.998919646526, 678.221701136417, 669.892544741126, 668.401757911446, 668.82675617354, 674.902771537469, 669.148067201521, 672.664192304161, 671.310164282106, 674.141638047837, 672.926573154291, 676.394660456615, 672.053426257614, 673.785785107428, 669.186184588125, 670.019897783297, 673.462208150362, 677.47408083184, 673.137108669218, 673.058014587173, 671.460106338606, 676.226622828522, 671.681008023368, 670.530751302866, 669.764578256788, 675.645742200658, 674.095694964566, 672.607016869518, 672.011067922166, 668.617640023781, 673.492102595624, 668.8227696989, 677.166688709022, 674.61014994692, 673.856706417791, 674.097223709903, 671.06159278355, 668.932495577607, 675.149341575056, 674.513046658365, 668.773336071945, 673.776032261348, 670.588369585381, 673.89348267568, 673.986277113822, 670.27491123837, 670.899104419327, 665.710316184057, 671.408359624005, 673.833725858436, 670.971947692944, 672.800555424162, 669.894389160246, 668.570774431118, 670.697833827503, 669.566889016053, 670.087269819066, 669.768052789031, 672.632626547107, 673.632849104565, 666.302107913993, 673.135054304355, 674.3486209312, 673.969372192815, 671.711721749574, 675.247020418865, 671.513477452901, 668.706261357833, 666.036384458408, 670.664283851335, 674.846052104185, 673.13037028329, 676.288025484349, 675.98566103783, 671.863024294219, 669.290512438238, 666.604665187347, 671.741619515048, 674.512117043162, 674.189661402313, 673.822852909673, 670.928540919057, 671.880032445417, 673.712052683846, 671.862616382659, 673.280948328765, 673.135378324498, 677.098616943423, 668.697181544202, 671.373065560277, 671.805970053401, 678.190581781304, 677.046771347644, 672.378525054728, 675.560236924363, 671.094678736221, 672.857806851959, 672.262946866814, 663.286489373453, 671.854098226665, 673.687146142244, 672.744037875874, 669.096122535401, 670.532647175136, 671.918295519734, 672.759560751589, 669.771289518393, 670.746795989308, 677.9270892414, 670.679063628723, 663.79405209932, 672.272863052747, 673.689113111778, 674.121439811679, 671.968005880717, 675.934336341964, 671.728378558313, 667.701312978311, 670.106686973798, 669.793969341978, 677.266105506089, 666.773147063743, 667.839504863583, 673.204560281969, 672.241014443455, 673.702498988859, 673.25466189291, 670.298656779247, 675.550682872251, 674.186761042811, 667.435129182665, 673.754203934749, 670.165555244959, 671.245857226905, 673.135864277162, 672.216308712592, 669.389068847615, 676.706780760164, 672.49780733662, 671.639347962392, 669.992258568746, 672.509346848166, 672.700071413232, 670.540952502933, 668.764316369481, 673.316647341831, 671.704026110272, 670.615471708871, 671.097878118977, 669.949432226224, 670.084029449782, 673.308178448529, 672.44012941397, 673.978666130928, 676.901166479333, 668.877963752929, 670.607114537713, 670.183100911401, 672.861568983279, 673.644834068839, 675.168806964194, 672.895387187117, 673.358696221718, 673.078957998992, 669.386367975814, 669.13781870024, 671.040099178042, 671.85050563445, 672.093626318678, 667.131623997743, 674.426831040744, 670.181879233977, 679.370053482312, 675.229831827322, 671.719643607203, 668.848628091944, 675.006180171464, 671.334619232054, 671.320034051541, 671.331190578671, 673.082762907406, 669.196143115299, 670.434671180918, 671.518573865959, 675.207951196968, 672.730176593181, 674.774387786145, 665.848786149694, 668.733329578373, 674.784062936948, 673.171876512428, 669.112798260997, 676.618657178903, 674.026413617349, 671.275189785178, 670.22462749363, 669.346639928887, 671.048324986505, 671.107355826936, 670.263178106598, 668.704684153519, 669.01542491146, 672.66453974915, 674.890351483158, 668.893171517719, 668.320572284837, 671.671108900167, 676.40528337015, 668.812039209323, 669.610169370316, 672.597495077549, 667.394748749011, 671.539439354997, 670.938780158855, 668.021668097213, 669.592363175614, 670.570797241989, 671.063220350487, 674.647026787754, 673.936374564175, 671.525338828754, 669.661421233348, 669.502722115732, 669.825780631797, 677.099918126868, 673.267296776484, 670.199305469609, 675.425698368876, 671.905359293662, 669.446286016444, 672.61967126223, 671.099295059054, 671.471258815928, 667.009991807023, 670.322528543476, 670.660226180858, 670.640769668538, 670.304532830461, 678.139717190469, 672.203953757403, 671.354159952788, 675.0362480958, 667.948584367729, 674.117901705669, 676.711491109035, 675.341391183152, 674.190059037611, 676.390321475056, 674.895036796372, 674.373881424027, 665.285097081315, 673.236845769459, 675.320202781178, 672.682884864464, 674.023966039531, 676.233271485904, 668.656272658912, 664.796993027933, 671.722187449896, 668.83908758651, 671.193976397279, 672.217903340915, 676.661439771507, 662.993334963131, 666.766017049242, 671.087047633226, 671.001281418219, 675.240219241262, 670.51358442267, 666.954790255538, 668.543626056926, 667.435421757627, 670.966251828823, 670.696723414686, 671.715998836268, 670.715135956832, 675.840939792959, 677.945313648995, 671.134958291626, 670.728885303056, 675.842106460176, 670.265375365322, 672.417043348376, 673.233800279662, 676.213395270422, 673.220651572104, 670.712348544273, 674.379280784878, 671.950942357292, 674.506271568298, 670.321499101606, 675.948221378263, 671.555044593408, 670.805475265953, 673.887760362807, 671.316299678764, 676.243012102897, 672.743768990007, 671.167243211281, 673.261671640832, 671.557299401956, 675.82650864062, 672.409833470646, 673.673593568587, 674.903497725555, 673.658117253978, 676.061038940756, 672.78271516861, 675.352432642866, 670.646285103125, 679.222630868314, 670.40575100137, 670.686461235475, 672.324018262755, 666.979092734958, 671.142681900697, 668.606366496217, 669.523045273724, 671.117538162966, 673.006918618497, 671.957237238512, 672.298722022324, 669.883884120374, 669.915789562245, 670.430492285365, 671.808127333603, 676.770724481294, 669.166201349894, 669.760631240705, 667.186286009212, 675.686857702187, 674.728033221787, 674.089149218657, 669.8182985467, 669.54977647362, 674.827109161706, 673.552226287587, 671.327937676843, 667.939185803891, 669.080953611519, 671.083588612531, 678.407887029503, 673.992619470713, 674.085098341806, 670.091065029302, 671.527162576181, 669.213063774497, 673.282291075843, 673.26729219325, 666.499663283009, 674.230749529337, 678.326441752605, 671.287318594316, 671.075837342641, 673.742972164844, 672.213769378946, 666.070047569583, 672.28385108335, 666.188400113067, 675.349370484105, 674.718600863163, 671.594690089852, 669.10045947305, 672.327353372719, 675.342468927202, 674.249439755927, 674.307635572777, 674.032495989824, 674.118941444011, 673.774704948218, 671.106020138379, 674.750620893832, 672.396571651175, 675.651311422094, 670.102807943866, 672.750501173428, 674.777101888618, 675.363227831725, 672.029179914422, 673.743204363157, 671.605107216649, 671.672236616853, 673.774405480728, 672.765759475107, 671.723477764407, 673.699608847313, 670.524774888952, 672.597680947347, 675.526281890781, 669.016671437784, 667.338865541686, 669.510895246027, 668.52901104348, 675.424590073252, 672.529388753189, 671.604557380369, 671.5545637149, 668.495578581273, 671.277587384774, 672.596033783329, 667.476064805621, 668.576622698795, 676.45172035371, 671.42129108371, 669.746157864937, 673.866075356626, 672.760720376403, 675.54901467054, 673.512401696584, 675.452942754339, 670.083405050061, 668.974701628686, 672.042527252009, 673.610059077298, 669.574232949097, 678.318950308775, 668.652485201408, 673.272913787728, 667.621012276756, 676.378478549354, 673.378497037972, 670.093440328215, 674.829454389156, 670.828407465796, 670.311989638914, 669.49562288001, 670.332434669983, 669.54554951975, 675.145088501507, 667.725888446176, 675.225007566542, 671.084279779984, 672.038494786528, 673.906757149349, 672.670980656507, 669.443364801457, 671.895168252344, 666.507128097443, 676.578905767014, 672.910821963858, 669.709362388977, 671.13043640812, 671.482768393818, 671.107888218984, 672.51800825875, 673.282695311032, 667.015201617986, 669.668292298651, 674.026605070473, 669.536795117878, 672.994564118154, 675.317611237553, 670.034717107295, 671.322771283422, 675.333497275219, 672.765403248085, 673.421889753265, 676.948742773723, 677.443199133321, 673.440908521055, 674.991260919562, 671.175333142671, 669.978531862507, 672.844810410787, 675.661375005041, 671.356852466998, 673.10305172282, 677.76853552121, 673.388990376259, 670.418367331136, 673.930329945513, 669.966429904727, 673.112496485134, 675.879256090253, 669.174224981555, 672.008026451417, 667.973492321312, 672.434486024892, 671.59488803785, 671.594511654884, 672.775326724091, 674.422649991295, 675.104686439959, 673.253428023261, 669.357619899861, 667.655510091012, 670.401196673876, 680.7358547085, 673.044998165575, 672.338123136957, 675.611456877649, 674.084130581553, 670.989058593685, 670.297038037081, 671.44050819462, 673.634948147089, 666.114814484943, 667.752730684304, 679.199242814413, 675.851725341213, 670.925267590394, 670.090973960706, 668.235863366387, 667.067671331009, 677.015018989576, 673.563888409116, 670.443475248042, 672.942821799812, 677.397954710615, 673.998083365112, 677.085144430979, 676.725643623215, 671.204775388861, 674.074257007651, 670.186667521141, 673.934261605824, 671.236680809095, 669.929710623712, 669.888913729942, 676.379327765162, 671.528503079838, 671.796033493039, 672.899535179429, 673.510807922998, 670.730898067513, 672.212189385604, 677.919498233507, 671.659875559806, 676.136387317089, 670.260341152079, 669.539307073207, 676.88944199055, 670.365669932551, 672.589860689859, 672.133716567412, 669.135229952191, 676.747481345503, 673.582442637921, 673.020749548249, 670.157159256235, 672.195177876472, 671.974667794265, 675.855622097558, 671.822237695019, 675.320101676966, 671.264900208011, 671.437619532896, 676.540474441367, 668.989303320469, 668.147531528096, 672.099820854786, 671.77318745388, 675.183737947164, 673.964291931047, 668.753342198255, 669.224397671022, 673.821104260222, 671.919934805318, 674.825086841804, 676.570342615861, 671.161960784887, 673.264876925467, 676.310636768506, 668.357595848432, 672.505528373699, 669.256753880847, 671.197489576601, 671.512261588365, 674.043098856837, 673.416246501113, 673.258922189531, 668.640950062626, 672.275643252914, 668.684526930945, 669.273238692851, 670.833542562746, 669.788257559642, 670.285562490532, 669.83407052001, 673.551381216485, 673.946881129654, 671.905797382935, 666.52775673362, 668.010753446408, 672.106687983591, 676.727248416971, 676.884054152471, 671.102798229331, 672.769014497702, 675.607052259341, 669.963994956089, 671.41777057125, 674.440495686763, 669.658173847715, 673.094071541413, 670.711706099338, 675.489784492737, 673.167455662195, 672.891515670985, 676.856515469499, 673.236243464893, 671.243788075033, 675.288431147811, 671.61085948149, 670.070122900314, 673.917718908142, 672.439544302798, 668.214382443157, 674.966058119858, 673.119082797005, 668.080201234594, 673.528450045375, 672.952914142531, 672.658968236438, 673.451735002355, 664.363649389241, 667.18290300197, 672.203687848178, 672.296385031991, 670.599088598543, 671.397581604586, 668.920581369219, 668.118460629727, 672.463738025235, 666.367973519741, 672.420114315634, 671.899885346324, 673.449353228861, 671.189067609485, 671.502423635058, 668.207880591025, 672.045151839592, 668.281154576713, 680.554347038917, 668.324755960904, 664.269505549647, 673.822364519843, 675.222219290806, 674.100073462237, 667.312386585118, 675.075202369076, 672.437167764599, 671.342352919799, 668.669853313495, 676.840485679096, 673.345690637412, 672.295205072039, 672.120587103191, 668.593030539398, 674.170571814982, 672.322403915562, 676.908582377153, 669.606046701072, 674.813959783052, 673.714744230573, 672.884796977821, 672.819618609028, 672.376174744206, 671.771249751897, 674.582881030331, 673.877870015229, 672.602608656527, 673.58297722404, 673.350639251767, 670.213627765389, 676.425044797379, 674.948517695551, 669.562994567961, 680.810159717906, 673.678475620174, 673.589723117318, 673.218711838641, 671.956275124067, 672.477476166365, 674.803574958366, 674.654282406819, 672.883261109508, 671.263829508963, 667.326001603035, 667.619393368412, 667.966624342918, 672.450375189253, 672.320020979481, 673.527206947605, 670.407865038917, 670.769157216881, 677.299905877559, 673.080906436756, 676.310177374743, 671.047688508912, 672.345664220452, 667.207525663523, 672.75428700131, 672.310702693575, 672.77501134693, 671.539359209727, 669.15852894148, 669.707355413313, 673.068289594608, 675.473964700323, 678.670707565072, 670.378428917793, 673.72903000347, 670.420286131887, 670.449764635684, 670.271654690586, 675.685421471782, 673.97914803364, 674.244943893875, 672.199137936014, 675.748978642829, 675.629271180521, 670.30200734681, 672.855476298281, 674.373569221808, 673.407745259162, 674.053252281201, 676.193949544388, 669.439254018319, 673.237944266249, 672.412027516536, 676.270916866106, 672.803931479507, 669.723318039886, 674.350138118838, 670.848437957487, 673.621993752338, 669.403859475492, 669.64813809059, 670.606065471057, 668.98621620224, 669.750702755222, 672.386256934485, 670.566418370351, 673.153018947189, 672.546203259117, 670.303302758269, 672.724969890721, 673.31206118791, 670.533243147295, 670.88568270658, 673.540564470186, 672.752512912759, 677.082116239793, 670.440978538116, 673.320421837683, 670.534579752678, 674.117274073399, 678.183862883786, 667.054337089842, 674.703985938042, 673.169693765018, 674.429888716693, 670.341401317387, 673.305486013469, 673.732636511635, 673.380577029101, 667.827747677917, 675.69947308427, 672.527363975476, 673.16802629089, 667.738883082767, 670.836982375631, 666.912779707345, 670.227144294285, 672.421536669965, 672.108719785896, 671.56452345331, 670.317346718425, 665.749423777542, 674.612584517263, 677.358406419819, 671.618255901774, 671.213755063202, 667.203390645787, 674.642250644606, 675.588002054783, 673.115082751318, 673.026414972232, 664.124836767946, 672.406037689431, 669.464820590833, 673.823931690356, 677.49912157497, 672.41646544149, 671.273187911143, 669.123954056688, 668.040788458964, 673.586116584635, 670.883845464269, 669.220758872575, 675.398777236031, 670.268465810226, 669.965934553542, 670.009698550045, 670.679295515563, 673.269148272921, 670.698231342474, 671.752556972599, 673.911932780122, 666.905928492514, 671.290690511149, 671.217043833806, 673.038591745033, 667.760050512984, 668.794073043714, 673.14978200237, 671.383711654312, 671.612462981398, 671.761736070317, 671.778887343336, 672.243519414572, 670.949055281273, 676.515984039267, 676.572417465936, 668.656852430365, 670.80118618908, 670.673200574984, 671.120240960122, 673.337543270904, 675.983566115179, 670.565512721794, 672.875441107684, 678.110771773174, 672.511939726322, 675.749752409209, 675.704734476738, 669.077773674252, 673.115813152295, 669.493683351708, 672.130873808302, 671.819396201916, 670.854515107174, 663.96297884251, 675.192836071688, 669.590424987394, 670.69984023663, 675.524757922768, 673.424516125322, 670.003112097933, 674.955609736989, 674.164003853637, 678.265585635274, 674.927049045566, 677.841149171002, 678.293663963688, 673.330557212491, 674.131481002623, 673.497394688767, 671.54871007501, 673.767770156517, 672.034276093185, 666.020931577823, 668.885757198409, 673.485903146812, 670.473570478778, 672.391608682219, 667.489045051595, 667.459991023988, 669.677818733411, 669.398412757709, 674.244222918718, 665.384806624568, 666.451879773375, 672.280095121505, 675.427434324094, 672.763072002728, 671.573013652554, 675.212567699227, 669.115059762477, 671.89774154706, 679.133948725373, 675.084433098885, 675.949982036998, 671.236667002534, 672.408688748045, 670.316866605228, 671.422236062051, 670.141426817462, 671.704754286043, 669.117066726662, 675.546553469843, 671.100731581315, 677.090017145918, 676.336139529056, 667.736512122974, 670.833347952421, 679.647216061347, 673.796323474824, 667.965334136684, 674.424616047197, 671.861619333644, 667.814530492282, 674.079973176155, 673.773326454196, 672.060340755519, 675.638317770881, 673.045652937381, 673.398402143661, 671.866820935521, 676.073344500996, 667.696858998276, 665.399914255405, 671.126617313607, 673.974362195562, 673.279335669467, 674.165850560071, 668.603902255927, 672.810018414876, 670.444582598947, 675.085665229427, 673.731434076409, 669.59390020175, 668.968899876559, 673.200884277791, 672.852522312221, 672.031453160986, 670.607207439788, 673.067922350025, 670.494757229799, 671.424081886025, 672.556845143099, 677.655023577429, 669.624721460081, 676.42895901764, 664.728681958174, 676.072851725685, 673.417511073609, 672.515320484521, 676.129333573993, 672.533359712727, 674.71224301802, 676.911027336484, 676.63304814548, 669.374872332838, 676.224758456034, 671.987930158571, 669.007161123863, 673.638265748574, 669.858775539716, 674.776310827665, 671.891226942034, 672.120007225685, 671.656354010263, 673.412757325233, 675.257752846232, 674.774998115406, 670.041461594514, 671.873243555864, 672.311316311452, 671.875265754544, 671.07112689479, 674.439224161631, 675.416877394531, 674.601712387035, 671.086819251106, 676.180068395406, 669.589239549732, 675.765355740053, 672.371954421529, 671.980523932887, 668.088135282436, 675.184377787521, 672.385892546128, 678.054529396775, 671.258616730358, 671.064468741711, 669.809302134897, 669.840231279303, 673.807549130098, 670.97009533085, 670.719571443304, 670.164442867981, 668.954058109143, 672.262441571019, 669.291349877885, 678.235585450923, 674.628328877647, 670.772258963881, 674.063926950809, 677.526872272127, 674.090606602813, 676.906728264696, 675.18093377571, 664.744370376915, 673.680897242377, 679.065737530405, 667.178665191207, 673.580199443553, 667.870866427628, 675.055491512073, 669.492471915995, 670.23221630197, 674.924492591449, 676.732019599577, 670.617773980207, 676.372028132324, 670.335704136459, 673.541326790147, 672.874413387345, 669.035318988272, 677.912218618294, 671.113681691271, 669.095045233956, 670.166853929797, 674.278458667157, 668.4334967339, 676.220262231757, 668.503139434902, 670.926427965858, 665.568372313594, 668.58535273468, 670.866831718104, 667.633632040981, 675.194888438199, 670.331786198192, 672.00458665812, 672.740778487054, 670.939983576227, 672.278176292732, 677.508536432852, 672.56823527312, 666.65307996544, 668.629512022534, 673.381352378447, 670.060801308521, 669.086294016852, 668.836341642658, 668.726892705446, 672.084980557662, 672.216637181579, 672.427491077538, 669.201727146457, 674.134761665103, 675.263771678445, 670.801831477776, 673.054977352963, 672.457145475032, 672.905466104864, 672.96212740396, 673.889135494684, 664.59248840085, 673.295707798181, 671.681841834683, 673.975679406746, 669.885391084442, 675.793796927151, 670.392695997921, 669.467499696668, 674.40035209605, 672.003841078242, 669.502199628579, 672.364807868045, 669.194444485488, 669.670148864924, 671.779329444805, 671.131805865884, 667.752728636621, 673.131069429201, 671.079398153066, 672.886958505587, 671.283256925827, 673.923492573583, 669.529512184198, 673.536518196469, 674.903440430904, 669.159075180525, 670.917201400577, 671.639333369157, 674.031807940767, 678.339093193277, 671.638488990736, 673.509771440753, 676.509732875852, 675.949448234419, 672.77533224987, 668.236446581665, 676.932785249782, 666.560992772205, 671.349532814561, 668.024242961466, 670.572270415197, 670.132930160421, 668.623978851485, 670.775144340362, 671.206070553642, 671.894841021003, 671.971530485993, 674.397908614805, 671.479689354625, 674.133169179528, 671.589063335687, 671.43013440223, 667.825221913297, 668.327101629304, 672.464656370378, 671.673996633479, 670.330883252739, 676.672171260222, 670.148986778919, 675.315420490393, 671.238789545178, 669.809334193721, 672.685339140028, 674.655346693862, 667.788753902612, 667.398063495336, 671.423763705442, 671.615004737668, 674.743764921709, 668.5000552228, 670.266051226295, 672.102175398111, 667.697285556158, 674.222891687331, 670.97469079096, 670.937025242257, 668.256603797353, 670.596621987036, 671.143243677351, 667.537107643056, 668.540202779258, 665.093399244869, 673.318092840479, 668.039161531464, 670.679205407954, 671.318142498114, 672.03331382749, 673.239931562165, 676.626348518695, 675.905033783151, 674.621390221927, 675.173405085345, 672.967072891057, 669.787910974119, 673.005616646656, 669.232059406417, 672.479312181308, 675.336812398592, 664.074275717988, 677.452745331405, 668.164699795704, 670.745625618676, 675.553095983295, 669.485053075573, 672.450132401076, 670.157291790879, 670.987684441153, 672.105762079468, 672.419238037197, 669.881193385134, 671.323556508991, 668.664810351213, 674.86038858532, 674.284877760888, 670.021805411201, 670.626822645009, 671.754612142114, 670.971683870477, 669.650831928859, 670.554352648507, 670.533364357825, 669.455192803443, 672.885686175596, 675.52456310574, 674.501488243251, 673.279171118175, 669.408099662243, 676.947326389285, 670.941983894014, 673.855538837166, 668.521350914996, 666.377150634306, 670.186420319905, 673.208053878021, 678.25488633058, 672.306905311108, 664.637667003736, 669.417783985692, 668.499644174982, 673.994294197829, 670.63374971057, 672.075702922616, 675.800075261493, 674.989702668128, 670.646323010649, 666.208529722194, 674.280075970203, 675.857848513751, 673.122323879669, 674.827600793726, 674.221413162345, 670.744117284651, 666.822787835005, 670.287945352375, 674.499990990225, 674.443591787768, 672.609208612244, 673.389834953827, 673.062762904255, 669.372802058352, 671.056675460186, 673.953275427707, 669.974969153017, 669.894807250432, 674.797533365213, 671.245475632774, 675.125933887057, 676.798267139191, 675.344756765966, 676.387962306707, 673.923703904208, 670.325703243808, 669.845444969971, 666.721513771212, 669.50887777528, 667.286524431354, 672.636500524025, 668.983463618575, 671.484757040669, 671.246548319529, 666.442398251444, 669.150959001516, 670.57609453731, 671.101052829471, 674.563873444294, 677.482721610252, 674.447782932602, 672.547249788047, 674.126569215056, 676.763830611152, 668.491229671897, 675.146878722868, 672.602317430081, 677.990036076269, 674.465447744144, 667.76670634904, 672.715135509264, 667.7469975344, 676.034187936508, 670.847889179961, 667.212535845852, 667.105851963402, 667.928903800189, 678.431603707457, 667.783068993229, 670.077238833354, 673.788311018221, 673.094530894944, 676.024072234336, 676.661941079081, 673.568534185086, 676.347416738344, 672.104825980884, 673.434538497645, 673.118080589597, 671.382670262697, 669.946155875138, 668.066795688531, 673.621913821876, 673.624042109262, 673.033613695985, 666.02581413575, 673.477029155292, 670.26142695787, 675.376813556789, 670.697351212888, 667.73962968241, 668.144551252389, 672.035836427542, 675.267561120501, 670.834123956328, 674.503651951503, 673.52567839912, 675.371967511122, 671.752506030011, 671.420579114967, 673.138950330265, 671.476605791811, 673.405355537096, 671.122992367997, 669.041382748122, 670.628218401694, 675.325646844487, 670.88115755563, 671.076693940742, 670.230835331564, 672.361984794424, 674.81837173712, 672.880623599541, 672.507533139121, 670.482061571237, 665.728119009002, 669.385463733238, 670.786751366491, 664.499221171145, 672.817955909851, 671.665733802622, 672.194380672923, 671.004505282145, 675.509443615492, 667.242741024787, 671.350841633915, 673.335288959535, 674.548255076112, 673.686149473089, 674.706969200382, 672.105657935401, 672.648254450801, 675.65236980984, 673.042876082102, 673.875470342619, 677.367883595779, 674.456909350211, 677.635511202752, 672.825236593359, 673.315877220096, 669.143364114817, 674.884970848409, 671.135240309809, 672.345205023008, 671.263170521604, 672.623083930484, 673.376953255948, 676.575707236766, 670.66084903478, 671.189962702481, 669.926768730586, 663.849137974029, 675.001141174418, 666.686435491946, 674.55897696722, 672.322236428635, 667.983634057615, 671.562551229113, 675.562863206858, 672.083032786383, 677.91420113645, 672.032871699795, 671.89779196856, 672.175683067609, 674.936912099855, 669.25401162043, 672.40630152752, 671.915054579573, 673.657489391761, 673.858373847554, 668.614591557383, 674.439345214858, 671.060299810872, 670.581757989655, 675.38342913317, 671.207047010338, 672.069033956674, 670.384449054405, 669.464928497134, 669.991313274192, 670.488529290008, 670.596285894419, 670.201714874349, 673.244619348838, 674.191695895338, 667.227866158939, 672.514219588526, 672.077996825698, 670.808206509486, 668.85704284068, 668.038254312737, 677.008110622214, 664.707063941344, 671.529730138724, 674.204739704153, 667.186505681613, 671.578606805037, 675.046219672636, 671.059068550106, 672.459537429124, 672.654601424333, 673.29739963786, 674.504782327911, 671.771454974182, 667.088067547169, 674.244307143899, 674.847455704198, 671.688064951276, 676.684655099564, 670.815194184155, 665.727613093146, 675.516845606866, 672.605224147758, 669.55856550012, 667.876358871352, 679.303842395443, 674.931066233789, 669.260094384608, 672.975163918461, 670.405255831678, 666.047433559274, 672.372882935693, 670.904467688548, 672.136073808238, 678.823318421898, 675.506917637743, 671.768718430328, 675.875464359119, 674.655609164455, 667.737760023918, 676.653252059747, 673.769431972187, 675.5830560958, 674.115801724718, 667.849995367127, 670.755135396407, 672.718124830133, 674.831274826314, 671.368538737569, 667.190830858595, 671.450480037033, 674.053730601944, 676.270572475367, 671.846719236189, 670.521482976343, 679.338064778429, 668.356627160879, 673.845968202076, 671.994745439411, 673.397415264052, 678.831536405916, 669.517802515834, 673.029110799107, 671.096964330324, 673.213831683714, 668.481834941502, 672.790070433375, 672.365662216986, 668.117228207318, 672.295433445198, 672.211788560776, 668.82243529863, 669.70880358459, 671.354416009003, 671.848736666434, 669.608286145201, 673.389378021974, 671.786435210226, 669.342100281365, 677.801407311969, 672.287122754936, 672.154749545116, 670.43646934001, 671.81666260451, 666.484244752266, 671.809927819931, 673.0433388161, 670.842187466418, 670.754331265334, 667.939366500922, 669.233330105767, 677.892078929133, 672.715005858277, 669.49303101923, 672.718305298059, 669.674262878517, 672.359915676427, 669.035466582718, 669.549507781385, 675.102345891155, 676.650336714372, 673.030149503275, 678.458196822057, 670.38307933974, 675.164703142879, 669.63628934804, 669.653817634514, 670.376581851162, 670.929116282627, 672.150377052428, 680.903697156501, 666.910868104389, 672.276189342916, 668.575416878105, 666.455227609246, 671.591762458789, 673.160408531604, 668.042443681192, 674.163148501294, 674.217565155957, 672.340301661841, 668.476359437274, 666.324936313545, 663.804063407218, 673.455149792436, 672.377611423243, 677.462636827391, 672.505252409714, 670.496222831201, 670.53292434099, 674.648243006182, 674.636906443555, 669.279562251653, 671.150135666981, 672.674050945356, 667.180160193206, 672.888914568361, 673.916696301356, 676.281613062928, 671.122407450522, 668.505561811786, 672.177831111113, 671.290635613351, 674.20186618993, 676.618011251043, 669.383381553292, 668.434743762883, 671.6734138837, 668.179224769715, 669.224829216861, 673.015080095958, 673.47187182787, 672.838783130888, 677.029525827309, 667.211553661127, 672.928634536919, 674.801265129846, 669.355167881622, 670.896919519016, 670.098965409452, 670.582718937319, 672.929647963849, 678.276126222826, 665.450089042867, 673.669278979446, 676.398596126885, 669.39797403907, 668.565741314697, 669.148621838799, 671.842191981832, 667.14782371395, 672.818508327636, 671.391575720824, 671.652359993449, 672.237471541529, 670.096501067256, 678.01246590726, 674.451134225998, 669.713563843847, 676.278792039808, 675.792718438956, 666.951847311912, 671.538239125302, 670.884012817078, 672.611807951354, 671.025126885949, 672.671581273435, 674.884758134167, 674.142246879417, 673.296357340333, 670.601096069619, 667.97260377424, 673.594983383584, 665.548032980788, 672.892097010977, 673.756262343621, 672.727960553332, 669.585943649984, 665.321021629409, 670.041211567183, 668.37107657173, 671.886216950254, 673.444185722725, 673.012826625227, 665.152163337375, 672.955525497855, 671.364569653359, 671.805501343255, 668.370452329493, 673.203020997987, 667.063516722634, 665.62180925774, 668.40938232741, 672.018678094932, 670.803232573061, 672.091436002895, 669.178168047918, 673.951511745821, 676.764806438282, 673.921979018932, 674.951516340144, 671.563149564587, 667.626868516078, 669.246960998971, 671.058979186061, 666.256739397029, 672.883544455345, 675.053831849873, 674.371053192142, 672.101848444717, 671.430286301755, 668.819749981336, 675.351118117907, 675.24856611485, 675.764092136634, 670.34496966602, 675.061233448218, 670.530560201587, 672.597704882839, 671.39957132704, 672.502883540161, 666.76336757284, 667.828092866664, 672.2821304375, 673.095209274562, 670.214484101735, 664.444136079982, 665.633258699806, 672.767096242701, 667.079836543404, 668.353330977845, 670.592617336949, 674.211253718392, 675.856722764136, 676.560936706786, 665.241567337453, 672.25280190313, 671.335438111855, 675.258498547744, 675.584455853622, 670.352929770805, 680.361831315437, 672.627825410634, 673.151551340283, 668.932896724341, 667.307532578209, 668.399224906594, 672.07224315727, 669.202372255609, 672.078320421484, 671.222686407168, 674.37653098321, 676.375365728291, 669.825445507729, 670.130689763663, 667.091533807581, 674.985324748901, 673.295909686011, 671.5024947675, 675.891706864474, 669.858140605598, 668.956346284871, 673.213678967777, 670.929033321173, 674.534751472406, 665.656482345721, 672.757901097895, 673.954381128576, 669.058067971774, 671.831495379607, 670.345278132882, 671.602610493419, 676.346490834622, 675.84438488708, 675.182068228644, 673.926107790694, 669.771507124721, 679.98943851887, 677.131655067758, 675.341237757102, 668.083486588474, 671.556614472886, 672.581422684032, 673.524147965124, 667.519293196474, 670.644135133778, 668.445840347376, 669.303218966546, 675.753749037448, 668.624451696214, 672.111283296007, 672.062424014929, 677.534796408827, 671.327826976442, 670.378428507451, 671.170250441032, 668.417084978561, 670.728326640231, 671.873743627396, 672.898902206751, 669.424429860054, 674.21219368885, 672.301979704916, 669.6530987031, 675.07970694095, 672.116444645397, 674.158752170123, 673.521244183912, 667.171670689902, 669.822195660166, 670.458215434068, 672.374189740687, 676.876330882545, 671.562357150617, 672.932126067907, 673.297086545591, 675.22141142707, 670.494992013649, 670.495884064329, 673.394442457529, 665.446964168565, 668.884253790226, 673.311440958802, 674.467751414179, 669.202002472592, 669.596307859393, 677.273564301636, 674.633763445889, 674.030805772973, 672.523500540097, 678.009886520009, 667.032611478922, 668.943448506897, 673.068384041498, 674.227725314398, 670.207901435063, 672.24995298696, 674.919330456327, 672.130009930731, 676.594671112329, 669.16607584095, 668.60146112417, 672.705870158855, 673.943192329967, 676.100977563725, 666.166141342297, 672.858874353071, 674.270778047275, 668.466210371348, 668.040543828357, 670.392355668873, 670.5884589717, 671.098889494776, 671.342284843373, 670.863429393424, 671.013359656633, 674.686704508269, 671.903007913439, 673.078117828675, 672.022824676106, 677.983917401154, 673.206676922291, 671.318840651967, 668.904847236079, 676.412454810787, 670.099697793509, 678.353288407293, 672.679973967106, 674.437378150448, 669.10253636082, 674.246375388737, 670.492722908844, 670.097622181037, 673.975452841006, 672.595613678591, 672.628110982206, 671.298407723046, 672.038743519661, 675.587829655925, 672.037259330687, 675.57052256839, 672.400165127554, 672.445110345034, 675.420736924427, 671.477429217137, 671.507679774996, 678.222831576949, 672.036782934632, 674.529463663762, 670.809418530801, 676.484047303735, 668.315341127083, 670.853388061501, 667.991330767389, 674.279590859081, 673.816876414921, 672.585868461636, 675.946132586232, 673.669091437121, 670.438126637086, 673.888927391209, 671.563607223288, 676.202692627776, 671.103602725495, 675.280483313201, 669.132569539062, 671.869141093429, 672.56617922665, 674.143320340991, 672.155873058864, 674.66040051921, 670.638103641104, 669.9469847747, 667.061378586547, 673.069747551398, 665.646826778679, 673.9329000454, 674.686409964632, 674.310730674075, 669.108124977392, 668.406370392415, 671.332047679956, 672.680697611287, 669.322606902005, 670.624742826041, 666.801613860717, 673.606187427629, 670.770477105501, 671.178658977543, 674.320380554772, 669.061247914136, 674.811464984665, 671.571185992715, 671.524413855831, 675.228395826406, 676.17253531378, 674.074757187535, 669.92188738488, 671.100388025445, 670.814960581405, 672.296385908192, 669.435488964085, 679.47499301026, 672.269199499376, 668.897380610148, 669.731053857396, 670.260919752951, 673.738766283177, 674.03772803096, 673.776712285657, 672.233363767631, 670.862726746716, 670.48985992441, 673.423200683015, 669.853668365459, 671.701035486577, 668.966593863398, 672.39384055884, 671.033720777474, 670.380626291736, 675.387561217034, 671.990527522059, 675.691994007937, 666.777533184588, 670.007108812688, 669.791181599802, 674.258090823426, 672.173594353473, 671.558002914733, 670.19617633312, 672.661480292067, 676.020453205328, 669.136393946996, 674.774167844128, 670.537406618602, 675.903292272792, 667.848194665633, 672.277433156328, 671.00298054637, 671.758890944734, 672.194247544207, 676.834835655616, 671.597095416209, 674.954031533361, 671.96576856786, 669.75680984849, 672.352361226525, 673.679434808165, 670.741982736755, 671.602898868085, 667.368476812919, 670.429000278905, 677.159760034305, 666.659702246247, 672.473269105597, 674.100571206337, 671.423332558269, 669.340333378157, 673.281827388363, 671.895385107012, 669.733278778119, 673.365685188893, 673.779479005063, 672.774170005164, 677.537997644122, 675.45624780979, 670.46296618262, 673.336869429456, 674.386378076273, 667.735461511204, 673.839989531339, 672.210208392854, 674.584223670123, 674.248390028704, 673.701331997062, 669.200915834446, 671.815274229258, 673.991876989248, 670.578468351347, 668.12284825827, 670.006401653957, 671.112861638802, 666.55800280832, 674.033349749139, 670.9083339637, 670.629273192773, 672.945424083405, 671.530466347427, 672.794503796274, 676.791745210347, 669.170399990533, 671.303617165806, 664.673619225112, 673.754488291406, 664.621258936428, 670.846045847645, 668.787957949087, 673.204653929206, 674.74712471018, 667.173422633279, 672.551807769391, 667.672762287772, 672.930961608069, 673.008670088801, 674.160860186435, 669.121442989293, 671.131331728684, 666.58006017365, 670.781238190932, 670.768526816838, 674.667796129497, 670.857251773362, 666.458567980469, 666.103514389131, 672.213648671266, 669.023134020856, 666.209426928082, 668.305731873042, 670.464323844526, 674.42882313596, 668.873552138892, 667.648675885519, 668.771779768109, 675.814840831984, 671.607972807465, 668.550245397384, 667.803222566685, 674.603923396684, 670.753639173827, 670.356951487421, 669.49423318564, 672.540144212855, 673.136999487497, 671.279311436803, 672.573272871813, 672.317156187199, 671.732997135425, 667.619787700515, 668.074601379132, 674.905031727854, 674.744666869107, 676.613079950208, 673.796584075964, 669.463219687548, 676.463887836685, 668.248683390466, 670.482812888125, 674.700485198246, 668.564437061669, 675.423690383663, 672.629899093608, 671.129249772445, 672.425604162618, 675.862587773953, 675.022766434507, 672.81805644961, 677.188356808502, 673.420010564099, 674.119924552771, 672.542607883668, 674.081042716507, 672.951542940069, 667.73847242743, 672.645383549665, 673.549757137936, 670.307921812744, 669.142503770289, 673.979892192735, 679.45205572599, 669.278318916462, 674.28573317313, 674.165495537947, 664.8811771259, 674.837871706616, 670.201296580995, 672.546096295726, 675.510538735629, 674.247476203625, 673.85925893372, 669.433189347965, 672.58389038105, 670.910703353447, 674.630138860858, 671.74848287926, 668.396743049818, 675.429054190171, 671.762458174913, 676.17601509521, 674.877334519285, 675.945407220826, 664.328862528584, 670.475004061477, 674.704552126695, 670.652231458681, 672.610045339963, 677.366358003261, 677.291836834757, 676.233562268675, 670.868800752535, 673.569019825556, 675.927981348334, 671.781681600625, 671.403161321593, 671.015689907328, 674.260634823851, 669.563207289955, 668.080962324496, 674.128043877757, 671.961539102477, 670.348791688595, 673.769733052852, 670.475973404033, 671.831738917246, 671.541975507213, 674.388349442455, 672.695879848643, 672.852539760377, 671.264358148912, 667.941328260978, 674.686376101162, 672.618761976462, 666.830737781786, 673.223703216138, 666.92877687515, 673.98953109647, 670.028682397501, 668.865005870172, 676.381508368418, 673.396207974973, 675.756854349711, 675.898608660693, 673.96730669533, 671.909322117726, 674.111778259465, 669.011776256217, 670.012328941404, 675.146651732201, 675.550534880456, 666.254969651624, 668.447003583157, 667.962583655326, 670.329097754717, 670.523340361577, 668.444929876564, 670.343133591677, 672.414221713188, 670.599815512739, 673.465311926841, 675.829571437371, 670.764818461261, 675.490026178322, 672.401774220536, 675.039236974273, 673.930404592434, 672.944381182753, 671.528764433189, 672.430090561185, 676.3600654297, 672.356400442026, 676.926635012867, 674.508335706898, 670.502666279239, 677.547667830068, 671.737719871112, 669.08265281209, 668.921836573471, 674.847641357957, 673.7231247606, 671.780470843998, 673.330382167225, 669.91504776191, 672.110345050325, 679.820416094033, 671.196644261516, 671.465033528326, 666.713905178402, 672.223799039295, 672.809353464753, 675.884129701779, 671.309637792234, 670.673713974864, 668.474997438869, 672.258749950583, 667.286903116903, 674.479177808661, 669.90648056244, 674.398417380862, 672.827154058806, 673.425161627575, 672.753962244775, 667.370602059995, 666.406043210753, 674.4575663004, 671.006743663129, 667.066226091885, 675.447589243092, 668.120465878902, 670.793786489969, 673.167078095829, 670.352530466648, 674.223188247748, 671.958684048105, 670.74192188368, 669.733961750603, 670.22558194772, 672.832614455862, 667.540898013465, 672.696863982113, 669.658043075159, 668.862169857589, 670.400331499628, 673.641475075951, 673.118813127033, 668.438909075745, 671.209096900197, 677.604184198973, 670.788940941798, 671.944230687643, 672.302031523326, 673.138606537614, 676.454054234183, 672.694545602412, 669.183389347716, 671.889553755873, 665.508953824558, 672.866777621335, 671.694467269507, 667.10537465613, 678.00884889672, 670.421130812686, 665.34406578174, 673.312036288024, 678.606952745724, 669.448465896395, 671.587831522084, 673.245546731548, 672.588943519828, 671.82648288388, 671.420893484323, 672.689935976706, 669.619769261357, 670.76008001837, 663.978037882782, 677.831242492968, 669.517266158565, 669.986197986755, 668.180167870223, 669.643113966458, 667.896457082116, 676.828717833464, 671.257675870977, 671.697504295571, 673.603818466207, 672.380240458581, 679.40198542046, 676.736348036816, 673.886603455262, 675.452124585079, 671.305205005596, 670.690943298419, 678.885531588036, 670.977095086186, 674.518103174634, 670.150054456337, 676.515499013669, 668.227247580459, 669.522728336965, 670.258296629719, 673.494693469921, 673.106504362752, 671.956151768799, 667.177882608982, 672.049542651024, 674.36795377824, 667.986202627818, 673.592790579015, 670.708577608892, 670.135779168626, 675.107772765375, 672.235601187761, 671.393955966836, 670.436768705383, 665.782052822236, 671.498142066761, 673.441827907008, 672.343188769206, 674.085129933786, 669.702597990773, 674.065988832278, 672.964093846163, 670.297094371149, 674.802426682901, 671.097411688232, 666.796920411934, 672.294455664722, 669.718389346411, 669.880153202224, 678.044090949463, 673.171237544922, 674.790590701081, 671.201156823851, 666.302637468947, 673.338452301956, 672.356418480347, 671.655291639584, 673.053429139343, 677.967125965438, 676.002225951913, 673.994425702231, 674.937446318311, 674.124551194755, 674.142861124832, 672.547193039552, 671.676592362771, 668.773091328184, 676.417783540608, 672.02049072924, 672.146983294323, 669.016328997062, 671.395354016634, 673.517782992947, 668.006067866737, 664.444365495562, 674.667922642652, 672.370707186347, 673.602790210661, 676.061304259421, 673.347972280078, 671.840895802374, 671.717322722406, 669.47826394406, 671.727220441417, 672.034975811332, 675.685583221763, 670.234145298925, 667.609273045201, 674.017036692573, 675.649411234871, 681.028740911043, 667.83418732461, 673.805718957957, 672.814907586833, 666.828504994514, 674.221652405914, 679.927243680048, 672.30260415885, 671.959968188945, 674.339094428765, 671.683950217296, 673.871069604859, 673.391480325165, 673.518654620864, 675.260803591071, 675.428625656307, 676.006047044354, 674.827968309564, 670.475634271491, 668.10157799698, 668.98850773878, 674.164077211969, 673.341487210158, 672.302898108371, 675.565458759344, 666.245123856309, 671.576390275312, 673.413449331066, 671.915874285506, 667.831948278494, 671.697346490946, 668.96077744642, 675.266731707792, 674.399777060069, 669.550213838759, 669.873355966821, 666.306074255237, 667.880322819947, 674.428485367153, 669.636126106903, 671.482104527462, 669.383660826631, 677.608340267333, 679.320028913314, 669.656115877115, 668.651943949458, 676.225810179154, 673.019143111194, 671.578464447784, 667.851907521869, 674.78356776547, 675.820695615779, 663.205846247829, 667.059549707839, 676.391459955084, 675.510720494924, 673.25175340301, 673.325551725902, 667.965416576325, 669.738664335996, 671.649863735389, 670.504384401748, 671.730148272188, 676.783829196119, 670.261317379934, 675.086158301593, 662.561265429659, 673.465183483535, 677.43199487224, 675.383478747523, 671.553409605727, 669.816097235016, 675.465442807226, 671.895802542035, 672.487764787854, 679.010935824799, 671.749316079762, 670.386970924102, 670.287456861402, 674.285242107782, 670.142792105103, 677.517654478624, 675.328233730739, 676.648149438425, 669.904328385845, 673.381668175637, 677.343454710758, 676.209272817526, 672.399102005004, 672.788809957092, 674.966213748453, 673.148165017715, 670.265843078223, 668.419104562844, 667.893289612938, 674.022351394792, 672.133538641396, 672.567092247359, 669.158967484632, 669.691050086519, 678.406185711303, 671.698382232031, 673.459129712817, 674.770950105478, 674.73001058324, 666.526099184442, 665.83161739167, 675.291719938649, 668.110827976425, 669.395042794658, 668.519402471269, 676.324405849891, 672.682687307787, 669.866912076943, 673.211176103913, 671.720354450142, 673.05126330642, 672.20684836323, 668.601614943644, 668.186376433936, 672.902035141106, 676.121641175654, 670.29794619565, 673.094303894358, 672.022623027932, 673.323956711286, 670.295908055243, 676.910389253719, 673.93083685011, 670.926450760991, 674.132000909425, 670.096981000615, 671.972907284052, 665.946390903866, 674.04733909549, 671.466399587019, 671.329792570483, 671.263119095839, 671.79963953466, 665.972586778542, 669.015811522126, 672.127509582084, 676.563372319228, 668.992171132202, 675.143788781145, 674.503119066262, 670.801859550695, 665.849411369388, 675.693584384258, 680.203529849571, 670.595223047807, 665.69336913164, 671.547183490099, 670.167607260269, 674.694657200112, 671.760189230582, 674.271449400762, 670.411050303414, 676.185544426956, 676.30279679248, 676.438961929031, 667.773164840687, 673.228958649486, 670.377250229195, 677.02710964507, 672.673738309301, 672.280233869758, 670.013307199116, 671.884809350092, 675.418058732613, 672.266572358159, 668.08210690835, 668.219975162048, 668.952372435505, 670.134755102672, 678.58978537831, 673.37224571493, 668.659198476641, 673.024811209814, 668.430932936662, 666.918018723892, 669.068678624637, 668.831308737391, 672.195565978746, 666.90503349619, 669.03227148098, 675.219358461899, 671.360985213806, 678.796024539824, 674.326487922942, 682.556438780727, 670.625404033988, 672.134313388014, 672.704524867707, 673.760180347235, 671.146934886497, 670.791551063098, 670.564371579751, 672.67060814768, 675.288934301327, 671.418974520508, 673.00114579059, 674.160401802094, 675.201941265054, 666.189168579677, 668.644799322182, 673.685433143775, 666.054464884396, 673.365253007519, 676.043254305808, 669.428697207081, 669.713547180029, 675.000228152139, 672.211991443903, 675.349019674246, 675.714037666992, 667.48130769354, 672.799288689553, 673.366497148784, 671.925796318602, 672.786160149579, 673.950448011594, 672.882397619452, 673.334862125494, 671.444616105755, 671.348004968655, 673.926676112884, 672.074891292067, 673.146758123341, 669.207738419883, 668.781194702941, 672.180596093565, 673.732078460266, 671.610777678921, 668.832970380222, 670.276285164273, 676.033678039959, 674.535764919221, 674.961038228593, 679.172385224994, 672.399033780553, 670.275057479058, 673.443279366447, 671.088971589292, 671.190495742723, 673.778900608122, 674.866122663033, 673.647976884873, 673.018239998943, 676.893005253078, 674.387775039502, 674.282489264571, 669.958544293584, 674.402321390105, 670.833057544295, 671.254768525569, 674.312518103792, 677.990887834864, 670.04989773269, 665.000471813518, 672.569224899552, 675.123946591456, 672.512366153993, 671.54844903742, 679.32831757844, 671.943780848284, 674.885478619811, 674.674883228187, 674.548228194007, 672.001368757684, 675.575358548696, 671.97703710515, 668.770158471476, 668.265652806006, 673.831077291898, 674.070325151833, 673.908117471164, 671.722230378181, 672.361918809454, 668.960026859234, 669.685310022956, 673.277131333652, 667.890121324378, 673.000907846193, 670.099825029721, 671.499020008189, 676.956243977246, 669.455612529325, 671.082481721909, 669.155977153343, 669.233132216166, 668.656899057989, 673.911231627369, 674.724908728451, 673.968211567553, 672.679246919109, 675.260121992584, 668.522350241569, 672.679052240642, 669.436591738181, 675.132243214465, 674.132548761618, 674.898272909432, 674.440142701352, 676.471678446118, 671.638606602679, 672.733543990073, 668.401409190771, 671.456335174886, 669.849638802461, 673.500744762557, 677.836329497389, 672.602474043579, 668.987688164264, 672.645348891854, 670.931331123551, 670.971966554112, 670.593804965233, 674.697360320587, 666.431399943374, 663.685989501751, 677.180445357041, 671.944158735035, 670.985350256507, 670.971089109717, 673.432395519335, 671.543358918604, 671.615135381803, 672.088853753767, 676.717950773778, 668.51367703101, 667.976998314342, 669.410419609587, 671.45187480299, 671.82979662628, 676.173647878836, 671.934082695388, 674.848235236462, 676.175750757704, 673.273953944709, 670.158623870179, 671.262950430937, 671.091704845982, 667.252495645334, 667.892540881795, 673.097827725795, 672.566955522094, 675.295151750499, 669.665520218643, 676.115464706189, 676.687013370074, 671.169905266006, 673.850345793844, 670.047627632598, 669.638255316875, 673.030419986532, 670.68687068265, 673.039342244287, 667.396253034549, 668.235148559559, 669.485603478041, 666.720630373133, 670.357556290865, 666.271027948513, 665.278085031435, 671.672099723888, 676.447188165302, 669.892280112487, 678.417180968571, 672.611864374984, 669.088327927565, 667.644770969569, 674.745006411872, 668.302982738161, 672.454359303434, 668.978711334802, 672.448484780537, 672.753447433967, 672.836308168604, 666.601837902941, 670.731727846344, 669.75118119484, 671.599630136866, 677.569581299645, 674.045671963868, 671.363025160694, 667.651351680147, 674.234134886793, 672.244307946555, 673.16441411938, 669.926636253344, 671.886806504171, 665.639501764935, 669.186960280324, 671.750522073228, 676.264582863913, 674.837538109392, 674.334998445619, 673.935307602701, 670.953793861808, 668.414160345192, 671.158505821548, 672.170325089981, 676.878173883876, 676.621619484605, 669.072893787398, 666.925981340541, 672.245161084275, 672.533595264934, 671.78886996109, 666.970482128854, 676.522046427444, 673.30647131207, 668.610228287241, 671.12268333587, 674.391423209514, 668.151288539686, 669.677293644088, 669.810131228822, 667.571600615939, 675.85233635782, 669.342571097302, 674.756721748433, 674.386292985219, 671.681655412535, 671.829948313959, 669.118716336335, 669.829669671287, 670.405773431596, 670.427836071168, 669.15577965545, 672.741287788986, 666.890614273499, 678.699909444023, 670.924344371725, 675.372730630998, 672.870915655269, 673.450732952557, 676.810882757347, 671.976266461249, 669.723573414425, 671.165954997171, 673.752169296052, 672.544475436349, 673.229403512756, 671.167520777956, 671.274205895929, 669.184725169893, 669.622990340167, 671.905798313786, 679.081714863555, 669.882723333796, 670.048624240453, 671.705128990711, 675.194175121414, 673.057789931183, 670.275747030364, 674.278900336563, 671.212296011923, 674.06279419575, 670.059954752078, 673.643029587861, 674.640149143001, 672.346488170894, 669.825744801018, 674.925809254576, 665.470178092165, 675.022638371308, 671.053225384444, 664.138483505392, 668.138569576242, 667.686506844324, 672.595711704707, 671.840165998438, 672.181683722375, 669.34994043823, 673.502221363762, 676.530027201595, 679.028898173808, 672.292223337122, 670.78184220117, 671.90129635217, 667.412454763898, 673.958512888191, 673.924589832929, 671.92584110487, 669.454715268239, 669.684002208177, 672.070964234064, 665.047562184277, 674.875924812876, 669.61917015654, 669.849124602098, 663.771371960699, 673.477170702997, 672.107726369498, 671.679483808173, 673.620669921846, 669.186504383313, 672.696374652234, 668.520294427363, 671.431439247812, 671.033424804288, 670.632257140427, 674.626029187517, 674.295278687937, 673.618420490162, 674.225743626151, 668.553725161384, 670.003311176769, 667.619295620717, 671.846582359384, 673.595827613709, 671.158240125138, 667.023731059777, 676.811580421866, 670.640417642066, 672.016979174198, 670.480250851764, 674.424236669222, 671.474232606955, 674.643824462002, 668.55522103127, 671.771006097515, 676.327506065965, 672.098512177344, 673.077966358607, 668.202419046009, 671.538397519319, 672.170433954527, 671.021686913498, 669.733424523555, 673.08116005069, 676.025048353072, 669.660268623226, 669.665662343263, 671.989476004441, 669.648922963322, 670.837119959516, 672.700817933771, 671.189450415494, 674.374824195176, 674.133473886559, 668.715408862574, 673.650347971757, 674.424653723499, 675.920700166463, 669.025405960465, 673.299855712553, 672.883534238113, 668.593356052032, 672.744122210564, 678.381768094309, 671.304564133081, 670.736357688983, 668.536337037821, 669.362933533985, 670.426074173154, 670.945267831389, 667.716954907593, 672.598028551517, 677.3990135173, 672.122538405797, 675.100412318558, 674.131587836229, 671.55066797139, 670.895110230431, 673.159164174846, 671.455090429835, 672.680137701366, 673.732204830341, 671.725163761345, 673.44227168304, 668.641557467295, 676.386557713329, 672.109698342681, 670.737406812577, 675.121373586869, 676.489781975674, 668.593823017249, 674.894535773681, 669.401609193052, 671.379165203502, 675.507634970596, 673.258315608607, 672.327637216439, 674.847866423201, 676.656431566853, 667.078934434093, 672.488575846297, 671.944577552227, 674.522691731045, 672.823969276289, 674.801154687268, 673.990393075864, 666.877644980531, 663.938710988469, 674.739819471021, 672.036057181325, 668.248416925311, 671.86982371088, 668.733647025614, 671.304744196412, 670.062982360666, 667.82794852238, 675.841598983662, 676.405681659358, 669.893394886128, 663.548823914891, 671.747311302695, 668.381446663016, 669.163834586555, 672.586335756607, 672.198975427666, 674.876097645062, 673.957881362398, 670.962873110525, 678.354693525166, 669.215576410463, 672.527237236362, 673.39115819962, 671.046177429621, 670.250980471226, 676.406380836247, 673.442710112852, 666.750362982096, 677.202206586974, 673.850685501016, 671.393788274851, 676.082778481216, 669.150733813068, 672.040533490035, 672.227286401586, 675.45515688549, 674.307107604657, 671.926373461697, 672.006235847846, 668.322321019454, 671.8793551279, 670.337844000421, 676.963456152402, 672.449433657997, 674.770553188396, 673.249337909292, 668.232368047889, 677.656477300261, 671.805177773789, 674.919495012569, 675.936548747476, 664.24617630582, 675.332231974546, 666.885985496764, 667.087859513196, 673.523755678582, 673.705983442925, 671.660121705792, 673.534045331977, 668.717220810021, 675.17639802899, 675.5474890318, 669.530973083106, 670.936322640637, 669.907619648829, 680.322905678284, 672.491239809644, 664.948716767757, 670.77652870034, 674.583291537638, 669.722708982438, 670.82091581263, 674.932740150964, 668.457731692206, 675.172017957389, 673.261222983121, 673.797783840135, 672.408784274323, 672.112892957822, 672.263276740888, 672.313053124255, 675.724774303438, 672.528565003504, 678.640054439615, 668.679111046939, 667.716355481427, 671.660498836846, 673.453768667887, 669.696039317706, 672.736804226767, 675.547915127753, 678.544209834543, 667.087851656039, 668.342610400041, 673.397350311787, 672.18716635616, 672.79045619028, 669.681831803933, 673.334223678277, 668.48844925704, 671.549873947915, 678.766569703608, 676.646439323912, 672.244707852672, 675.29828026249, 669.461052415737, 670.200648214906, 669.93019825377, 672.885384141083, 673.920000784812, 670.524130371886, 666.912506967309, 672.593750517228, 674.999347075692, 669.88656220205, 677.655723222114, 669.954179053832, 672.954966234464, 671.668161147078, 672.56954964414, 671.396571940365, 667.759822175464, 671.467172781238, 672.022042407548, 669.940088519394, 665.584125640099, 674.971742829451, 675.485351905692, 673.934233830609, 668.762329697185, 668.471115024789, 678.169709111652, 672.715057289973, 675.306017341716, 675.215032904696, 673.93640665953, 674.398016539779, 668.913412026491, 671.294590164943, 671.460686599318, 675.980358037186, 680.251884928414, 673.42106057884, 668.846776997912, 668.961038938088, 669.853563322329, 671.937229653165, 670.007595809713, 666.835841432409, 671.086850506013, 674.759374078887, 675.27960846823, 672.817825963666, 668.360909760572, 670.155175429618, 669.819447530009, 671.502569234599, 675.336416603642, 670.368275238043, 668.666258773144, 676.288093925358, 669.841829311158, 674.044358823986, 673.350247780746, 665.806513021811, 669.016303438392, 675.891935169437, 673.314645199182, 671.123896365427, 672.572228498499, 666.058859548939, 671.275453626809, 668.269405584775, 669.953184699071, 674.376210592708, 670.859524405319, 671.745909029021, 672.248158669223, 669.997739913738, 675.217479540234, 671.132288880866, 674.204633317069, 668.144163610629, 671.470754155936, 664.949761559677, 671.764284175266, 673.688201390408, 671.702086343902, 670.019295112428, 672.41964518808, 668.401078662092, 673.293777863461, 673.676669235756, 668.856332803468, 678.449115858684, 672.743783377149, 673.196779044819, 674.119422934234, 676.803517854743, 669.359238121475, 672.369425494461, 669.45851769795, 678.556034035182, 670.257999264426, 671.25750925965, 668.155121793058, 669.855806719803, 676.115323035168, 669.458230387784, 674.290291133729, 677.471256722164, 669.690644527851, 673.38247436678, 674.390914150276, 671.850141673254, 675.742451851006, 674.453332909302, 672.822573122454, 670.457905352064, 668.868096672565, 668.907334270304, 675.502230174188, 668.511672007985, 665.851619866772, 669.544855465809, 673.339811539243, 666.884672566102, 667.72310234268, 674.873579017984, 673.562526967015, 669.824524201005, 672.471940299028, 673.023841986577, 669.685645017139, 672.741455686648, 670.610379823454, 669.022395264448, 668.595229158287, 671.977920121953, 672.001979086032, 675.536632186827, 673.549647969935, 674.423491920031, 671.976010017384, 676.851744568204, 669.926173117934, 667.968223834027, 669.508945333251, 670.835385252924, 669.876184806032, 674.520464244709, 666.162762957948, 672.678066619544, 668.934297195729, 666.242206060989, 672.691033252254, 668.72196093122, 673.229099369241, 677.361878509931, 670.91555696683, 673.365988450054, 673.717878073785, 672.849946728927, 671.304908738249, 674.149483349639, 674.646260746558, 673.261176151036, 673.618480217651, 672.881678215164, 675.269420012149, 674.565933058012, 668.687441439256, 674.158473690388, 673.792760914318, 674.427897916227, 672.678648120175, 673.498628544644, 672.011105700051, 662.55582299365, 668.177879991892, 672.704240627605, 668.546973543245, 671.243994600067, 672.933865541556, 667.102712565509, 676.999320706395, 668.764113486213, 673.201070792217, 670.142315999198, 671.957316515079, 670.862657312357, 671.499912663574, 676.246671998098, 672.968001914931, 674.459231051198, 666.237710666527, 666.90849964479, 671.649210949713, 673.210029074591, 672.429371781718, 671.846868098304, 673.279864484708, 677.910906473899, 672.956003236768, 670.50607980457, 666.641031443131, 672.926464662563, 673.404996967703, 679.278681865029, 673.80148533108, 671.392941525649, 674.093302232906, 676.110757557003, 666.95598150462, 669.83701512878, 673.264796415004, 676.165408135204, 674.115962216732, 672.135446988564, 673.170934149693, 673.414263850031, 674.345337665535, 672.168205561785, 677.000612816237, 674.065796312932, 671.299463581586, 670.880047062813, 675.934702756099, 673.570231984317, 672.850687117689, 670.541667508458, 669.355707171821, 674.234642102446, 674.321128405692, 672.913499554963, 677.998090222549, 670.152987809253, 673.12878939456, 666.954268538504, 675.520792426615, 672.079994146965, 671.068460862507, 672.424270895807, 667.018084993705, 670.113386366471, 677.991209584864, 667.805949144213, 665.030725755398, 671.278450728526, 670.571572359797, 669.813923905571, 673.286386759536, 676.839305296303, 670.229688447326, 673.313779572082, 672.992695124, 668.123048048923, 676.616186824917, 670.207899067839, 672.434961878773, 667.58078813413, 669.65134025863, 666.998022430462, 671.369050739452, 670.398041653079, 674.722634743963, 669.931305176195, 667.327092105753, 677.003374131807, 675.558483516993, 669.31388334109, 671.51074612235, 669.904894517053, 668.425964120784, 674.221627764083, 668.473600704663, 671.288688296675, 670.496092354731, 672.383985437194, 676.003881097023, 678.16878564953, 672.024040605528, 675.137961906399, 673.367880366929, 675.070196726831, 672.51193237747, 671.139424112326, 678.194523454072, 672.609053401509, 673.570282683755, 670.366210210322, 672.813365033009, 671.645129726131, 675.302381360332, 673.53815070603, 670.762794555735, 670.791711499841, 669.968389016649, 676.479082942542, 676.135557015914, 671.745395698174, 669.253116919874, 672.429845059053, 676.044595753076, 670.722327585431, 668.542380082874, 680.162362122889, 674.993923225471],[522.510039239412, 523.764633963414, 523.113828026967, 526.000409389125, 522.711935154035, 522.219503742726, 523.129780558586, 521.631555067773, 521.638879270858, 528.091362495803, 518.764283971447, 529.010174086213, 524.695896230393, 520.947736709269, 527.725354988733, 522.307560277351, 523.413252661801, 527.740271826481, 520.215783804453, 520.784416412767, 519.718951280718, 521.126447185122, 522.980827995119, 524.099402839181, 520.220183995664, 521.366281280909, 522.165475575025, 523.125152091917, 525.492759441817, 526.389572500796, 525.663639715144, 526.37591071689, 523.638543751948, 523.605137719515, 520.147421774548, 527.622511701695, 524.122410399219, 524.919755878921, 523.24965246263, 522.765398051119, 522.856255224498, 520.343228826186, 520.735189724955, 519.311329986583, 520.070787417642, 525.787607304052, 520.503251628532, 521.063756922889, 523.169318566232, 527.076167616523, 518.44024982168, 527.378679828847, 521.221552151972, 527.201576273931, 524.886516064794, 520.235553119027, 522.274506114578, 526.279084516503, 523.067513209751, 523.13725056294, 523.410243107619, 523.153734659203, 522.294090443761, 524.280890987962, 521.535244779304, 523.864677031499, 521.814022488523, 524.514442868573, 523.913503223092, 524.571911910271, 522.251311187058, 524.480800613579, 523.827325015341, 528.049281029079, 523.37721726877, 527.475776289273, 524.626283285704, 524.034227911068, 518.429253172637, 521.722457593412, 523.637302902003, 519.491109881173, 520.456050673581, 520.285225036912, 521.25789027437, 525.154435947066, 526.509024749653, 519.95213685219, 522.340741810281, 523.620218816618, 519.533124222938, 524.328106750306, 518.801303777345, 518.051126682426, 526.044229430155, 523.863217694498, 523.47079453302, 520.615250906528, 519.167382204622, 518.580038040085, 523.079023374395, 518.530116644466, 525.164600904877, 525.43860243186, 518.06287867549, 514.922715634, 523.479312246586, 519.175216501706, 521.737951710801, 529.053307826867, 516.670790736279, 518.959271172666, 524.967550363298, 515.085893910984, 525.05839544091, 521.692396790119, 522.760385003219, 524.241752494593, 527.909815316391, 515.514194398576, 522.458970294344, 523.039202480887, 522.121232715636, 524.444899553692, 515.142807539075, 523.648412340617, 526.62547258922, 525.583371164247, 527.043548559675, 524.700754529777, 516.279481576489, 522.83133090102, 522.357582432128, 529.023468906097, 526.190689367522, 521.464519777474, 522.772916542374, 524.49257221452, 521.799158915858, 521.965130788938, 521.607818856168, 523.140177942495, 521.299845954964, 524.777982806573, 524.868583888303, 521.070346190063, 526.28767735376, 521.111078310612, 522.484910923899, 525.093350462511, 520.211978660213, 524.29035207502, 518.802920817935, 524.955243131096, 525.852026372203, 522.114234945084, 519.338727343439, 526.951424532297, 527.732765040108, 526.417465891393, 523.08703226801, 523.107298830994, 524.853308503854, 522.997786617554, 520.158279166339, 524.172513346953, 528.18300672902, 526.132175714966, 518.437815296021, 521.355232351735, 521.655323095713, 519.618321837433, 524.70373340359, 519.281455347426, 521.626802151341, 521.229423514655, 528.548249975251, 523.066837276136, 529.189724530133, 522.004026141353, 519.509859265873, 518.178462741331, 520.636754852182, 528.897737168652, 516.597203164946, 527.463974215154, 527.131351306904, 521.147891829535, 525.429333086861, 525.835571875118, 522.301816872357, 522.180315137777, 525.741596461778, 519.973605000997, 530.540406944119, 523.385181797033, 520.980298004591, 518.928841100055, 520.988714049608, 526.547337025425, 525.802743737747, 527.218953200963, 521.392194425971, 520.024341415638, 524.605985813026, 521.80927592674, 521.522074003001, 522.778002043166, 528.79096425217, 527.660268290064, 523.483497098044, 521.238474670772, 524.739747384419, 522.742949223441, 522.895833653019, 526.477213370077, 518.643308399894, 526.827026690288, 520.428546450349, 523.301204123195, 522.249988646081, 524.465082340427, 524.034253401557, 520.553190565311, 521.420830760028, 522.876475782435, 516.442049421639, 519.882824459335, 527.323870026458, 525.171408290298, 523.714636878692, 525.549883752637, 520.790566380335, 523.858826715454, 521.75827022957, 521.1461825749, 521.41644267933, 522.625223019353, 523.01398087506, 526.828667904154, 526.027595792447, 525.050130407305, 525.652133873979, 523.128743562915, 523.792134556226, 521.473311655088, 521.529470536871, 528.74022603208, 523.096628698915, 516.003109976856, 519.211564506594, 524.558277855047, 524.443987319643, 526.809847873789, 523.781892179922, 522.347517960213, 518.510118488318, 522.777129063709, 524.561270962514, 519.792422728242, 524.614128680261, 521.931099991542, 525.712012725819, 522.739199921171, 521.659116628333, 527.062680489547, 516.701074735724, 524.939380364378, 517.912208936949, 524.821817124012, 521.820959470021, 521.943484240983, 519.903069771608, 518.100658607578, 523.2361125134, 520.868460345098, 522.641518602872, 522.020380333112, 523.268639455964, 521.487063165431, 524.713779218247, 522.096087703516, 527.510793207386, 524.294796860463, 525.878616840721, 517.883048680411, 521.953666914569, 520.681336072694, 525.670265057967, 522.434412304934, 520.328519241042, 520.888315837319, 522.99729002907, 522.014432393768, 529.261816056849, 521.613295012541, 524.381696462548, 530.182817706474, 526.200442290368, 525.386876067779, 519.079047175565, 520.185691599492, 520.487845522978, 523.361376028596, 525.893328127401, 522.717264627787, 520.972440665445, 525.281587162139, 524.148689340602, 525.00410483322, 519.957347842011, 522.402876600291, 525.563205993844, 521.285256252281, 520.293225666691, 520.715396017085, 524.064884536071, 523.833128543705, 524.848323431879, 525.462408201392, 522.336509880103, 525.630033684261, 522.701805963496, 522.729054119441, 522.434171948458, 526.193590322351, 523.603139651934, 519.73165783314, 521.676491779159, 522.787166664967, 521.22995531597, 525.333709640683, 527.727614981303, 523.577233675001, 522.659969692037, 524.96003216233, 522.744814225413, 521.804223228692, 524.101527445754, 528.844358238095, 522.696568596029, 524.189765631384, 523.8394963152, 527.57501291998, 526.381538256374, 521.700337708225, 524.43991393956, 522.192017155902, 524.095191792183, 519.892412689392, 527.784769479533, 524.851404996808, 524.808667692049, 525.46465734384, 520.59602847836, 522.819038910501, 527.718879710187, 524.011013541701, 520.791979727816, 522.255866976245, 522.922595623167, 521.404974374197, 519.007200901877, 524.299400476249, 525.942969810784, 525.091367365769, 521.878523710924, 521.304478100581, 527.887070452528, 523.073493619851, 523.000025454082, 524.095022872137, 523.930587239283, 526.808380532145, 520.117240604939, 525.281123010972, 527.089538008978, 525.009937222899, 521.433916109346, 520.1216071412, 525.04315323526, 524.328078161158, 518.226412471441, 524.151204008981, 525.206126790159, 524.98401692656, 517.267529845095, 522.286621825836, 523.807506509124, 516.735010246896, 527.008871597269, 519.192151191161, 520.717618692451, 521.420952765283, 522.360397760708, 525.390148789934, 524.649083140562, 519.412482708175, 526.869763416522, 519.873335723718, 524.571615526046, 517.569623761233, 522.690495514573, 520.93429256413, 524.79380669802, 524.555720314369, 523.242931011198, 524.107683358922, 528.233015308484, 529.205430312694, 522.44151397536, 516.68543989408, 522.333254567027, 522.295155475201, 525.387411686859, 520.719643888221, 524.263645257173, 522.92460860372, 523.474369389106, 525.102850874049, 526.995500097518, 521.430669567282, 523.711332032248, 522.441442258553, 523.353893637146, 522.478252964613, 529.973110555761, 522.476074972172, 515.382624005224, 518.369759290411, 526.588299036577, 525.934065038482, 516.738092114571, 520.224294333298, 523.743014582007, 518.729644234461, 524.873479725993, 522.193609784521, 524.420849989792, 524.215307875077, 525.163082395408, 522.818709567992, 528.070430552699, 520.751594424858, 521.214191805339, 522.359420552279, 520.148137285982, 520.016614338575, 522.461658515059, 519.128154062573, 526.40913783652, 524.158947456991, 517.829409260001, 516.205275618586, 522.380105273317, 521.622811300465, 521.72721736459, 524.027405417816, 517.122556650342, 529.803209734979, 528.021141476137, 522.885874889249, 525.253878873192, 522.45234269599, 523.563820704194, 524.11959393974, 519.783690559506, 522.737293659188, 523.721830469712, 528.402060437298, 523.040799179009, 527.273275324659, 525.707535133901, 523.428882745366, 525.014014906897, 525.258300369255, 525.200539564674, 517.585726165181, 522.524505021476, 527.835923370677, 525.323387129009, 523.673777748975, 517.975901931659, 524.945908998857, 525.143430898557, 525.263759305098, 522.591584482569, 526.224981799128, 520.067994801616, 521.054776258846, 525.189210219002, 523.685861665274, 521.130317781241, 523.223484490322, 524.470769237495, 523.971263613454, 521.69245824201, 518.47543229462, 525.134928975888, 519.383740164972, 526.687722303266, 525.988211958515, 526.664535020482, 523.486486933845, 523.699965678223, 529.621423330799, 524.59588848453, 518.93285284423, 527.379539465528, 525.901756238759, 528.649638702374, 525.544623894408, 526.582757702189, 523.054051300332, 527.425530863692, 525.295225477039, 523.571650296573, 525.282245844923, 526.025522925568, 519.287017702987, 523.86506585712, 518.588277068788, 520.423366654147, 519.25278260943, 521.379913883203, 525.320289783705, 518.864280739952, 526.294253839868, 525.661638048672, 529.104979010752, 527.289258912857, 521.272502859364, 525.169439072958, 514.232258462922, 526.907793132542, 522.938296944514, 522.233095170212, 517.234027530146, 523.798249467942, 526.419570247681, 520.788003094928, 524.758492955186, 527.89839074646, 520.630612726412, 524.548481376242, 527.208105897142, 522.713315076435, 528.122686317487, 526.19607512802, 519.433186666891, 521.861065494158, 525.735034500039, 527.912370543142, 519.307111188109, 525.173639406823, 522.408715769485, 523.415385117584, 527.734633993089, 526.426473724011, 525.237225164625, 521.492670505738, 521.846627967273, 525.254690579313, 519.461965680038, 523.617872453521, 520.552467465896, 526.066560909144, 517.244100562732, 519.048666631208, 523.240327008711, 523.859824157734, 519.643947686712, 523.861770907624, 517.216628991874, 527.063871594025, 522.04761399601, 527.509755271395, 523.545881330179, 528.184007205723, 520.268061267051, 524.424876527972, 521.268353587683, 524.509106034557, 524.170270205686, 521.671259677265, 527.046697187008, 517.820381588133, 517.247538971832, 529.546772336093, 521.244075369316, 522.356262544618, 522.285465178187, 524.570542276267, 523.667939275162, 524.983133260265, 523.811400547691, 522.895529760423, 522.019206429247, 520.544603122693, 525.138186474212, 519.603326690975, 523.903515254253, 522.678772329722, 526.302202894027, 524.763308332598, 518.147111471378, 526.999963107039, 518.501388314974, 524.259923768851, 522.95465770473, 519.248086804057, 525.51431787698, 526.729199121363, 522.196125657455, 520.071490707318, 522.666521888237, 525.840764782001, 518.318421015467, 522.298969801014, 520.010542580459, 523.669751370391, 525.188979771713, 523.837831200565, 521.201299747685, 526.260045830701, 521.617750511189, 523.26672319964, 527.217005699901, 524.879565566072, 526.333296476703, 524.809616620507, 521.854913453369, 525.697348261663, 522.667548400188, 523.407274583342, 523.3479830423, 528.062583385869, 519.562740374503, 520.008754734805, 515.442720663529, 526.023636135743, 526.982259410726, 523.978858287166, 519.430361974058, 522.70441223031, 522.859720736321, 523.405534731215, 522.257879362751, 520.645496619593, 523.901062373075, 523.018740616834, 517.0271736349, 518.46873976672, 518.34317325273, 521.293992082835, 517.905873062305, 525.164528699203, 522.384399919988, 521.659647238173, 524.513088635837, 525.607214323314, 527.196968880532, 520.196479516774, 523.309915099418, 521.529829585099, 525.268654357125, 526.187405045355, 522.650790598288, 518.688827373906, 519.11074981337, 519.320789936344, 527.510429276618, 523.054437554975, 522.709624261067, 521.970427338366, 525.055517953783, 526.5506707518, 522.621469452509, 522.124908461424, 521.892315747028, 521.041956216646, 527.737977435192, 529.080091508006, 524.278612228617, 521.145739262655, 526.934207992688, 520.099735860912, 520.313053886979, 522.071124143407, 522.956590731032, 523.511567282898, 521.079413742674, 527.617200382918, 526.322124774768, 522.595402140679, 522.49072428092, 528.431552153621, 518.85661215722, 526.182015578923, 519.727549510815, 519.504628395049, 532.60317088081, 518.564165825203, 525.636176329379, 529.737258609592, 520.383612823797, 525.152273815643, 518.785342110985, 522.678229931341, 524.619201752064, 520.539822099838, 517.2459122033, 528.463798893681, 519.469015715987, 526.144741523702, 526.228724016286, 525.694337455213, 523.704238646598, 523.367599143613, 524.439455783961, 525.55719564348, 516.018243292035, 521.748132886104, 524.847495143217, 518.239073463836, 528.561789731765, 519.246788195462, 521.940003372033, 523.655156997447, 521.755375294082, 520.925868349492, 525.24927917645, 518.960559935293, 523.130882052471, 526.508997409876, 523.04166028232, 526.20740941504, 522.78589836621, 528.133576711723, 525.708937619266, 526.271603832016, 528.045251290549, 522.77834045413, 521.010297165683, 526.654501359989, 525.990724587688, 522.175073495276, 527.60985655943, 522.664543328006, 518.030687158798, 532.243156430342, 521.800866568214, 522.634696710092, 525.541723852812, 520.742736950608, 522.70107078368, 521.031878350097, 522.332524826076, 522.372696442519, 522.934522280383, 520.723576115163, 516.027607272183, 524.85643243211, 522.71717607009, 522.346190408377, 522.895905163838, 522.842038995554, 526.285879653816, 522.540041295291, 523.647813955477, 523.006165327571, 523.991832782618, 518.275606314637, 526.27273366643, 527.711518480496, 517.631601804061, 523.430093826162, 521.577817739688, 523.215138013074, 524.67346153984, 522.484792957981, 521.825519797869, 527.445502500008, 522.04587934192, 522.226314304582, 518.200653688717, 520.620519230259, 517.511563656047, 523.701041871054, 521.903319384001, 517.6222898896, 522.873585033596, 526.695269036616, 522.49002276236, 522.63035474838, 525.669461957151, 521.337218172062, 525.3848816515, 527.072007325904, 526.543501745998, 522.363104995503, 524.881470757574, 525.529567546627, 522.821098628092, 522.994102307512, 521.796504609236, 525.300893793916, 524.470992244879, 522.084143539766, 522.685975172994, 526.98466660194, 518.962285794403, 517.49891196439, 520.152248691061, 522.897122117462, 523.638308355251, 524.734498012736, 522.217555528244, 527.26215535547, 526.581365492224, 525.757654878892, 523.117216308734, 516.124169485802, 524.27010122149, 523.922549582292, 515.368445954064, 523.764448388662, 523.341426460357, 520.528330692837, 522.711667320497, 523.52090289353, 522.805475253484, 523.09974484816, 519.443188060245, 518.046598491912, 522.057011608386, 518.252618723402, 520.011101350653, 521.652803875496, 528.516235682254, 518.884199189976, 529.134912320549, 517.239623063139, 522.134678144508, 523.279404275926, 524.628050758174, 518.093611625073, 519.976421583184, 523.720372015684, 522.356523372497, 524.246142242341, 524.508743779552, 521.096935967179, 524.476006218123, 515.735679106358, 523.517383077229, 521.248126950242, 522.996295263997, 522.540583890754, 525.436765013004, 522.168755026873, 522.370993073448, 526.353878120929, 522.149054689174, 520.212880368053, 520.115147808155, 520.795521044907, 526.161640935453, 520.311728939725, 521.540915823991, 517.533759723362, 524.190011001288, 526.339548852409, 527.73439996585, 526.225130994463, 523.042180752766, 527.431447790262, 523.491132953158, 524.062712357693, 523.089469600387, 520.220631804191, 519.534149018733, 526.663923654228, 518.956168055403, 521.878771853811, 523.650783351541, 525.345096702517, 522.959217461476, 523.775526467841, 520.879347585774, 521.033500530349, 523.818026041818, 522.757611039714, 524.252557435143, 517.149634211412, 523.736148098546, 522.606530834642, 519.66560836879, 527.040186126697, 522.378435687373, 520.597390293545, 524.506210207879, 521.798002511675, 517.098690951171, 518.955049950817, 520.860928495842, 522.911218395672, 522.277712190778, 525.770001330352, 526.735262305828, 522.886945064016, 524.538372359782, 521.689650364434, 526.445528311087, 522.907206469359, 526.248422965112, 521.422385380569, 521.697464021659, 520.670906005503, 523.967453364281, 522.27013481114, 524.493028335675, 520.442078129517, 528.986538557536, 521.143662700803, 524.749059610377, 524.902865109985, 521.300771059342, 525.421744651177, 523.884843086492, 526.112441787372, 523.174688457748, 518.94491955857, 524.144912990216, 523.015380400432, 522.074749338485, 520.397955659139, 519.907552197384, 527.226845622551, 522.621350100914, 526.145420819282, 521.172051720333, 523.247988333082, 519.479769391666, 521.964689750171, 524.025422577836, 519.275809664737, 525.705141507943, 522.071527900685, 519.905942178855, 516.820436505258, 527.071363599346, 520.652430988696, 519.762786414661, 523.255447980307, 519.693985849673, 523.556652853551, 527.598287634515, 520.556920453003, 522.620473005352, 521.111811014076, 524.451763775449, 523.054090966435, 524.265399089526, 519.57713233505, 518.304878166564, 519.503273522294, 525.734278180172, 520.260065132922, 525.46727846829, 515.862766700653, 522.700535952258, 524.452257400253, 520.456162024598, 518.806268406008, 522.40383300514, 524.952835915088, 522.853331904645, 518.074015337214, 520.971058825502, 523.860978323923, 519.926552659188, 520.112337421818, 524.008627720587, 525.721927220293, 523.121074166329, 523.114333584665, 521.710972777153, 523.042370631223, 527.226840006675, 518.401899999181, 519.813159504614, 520.509463913244, 523.258432810673, 525.91066006047, 525.869364696703, 523.841208645134, 515.479104719346, 524.643298071602, 522.244166821972, 522.048699394617, 522.446784738704, 520.414167621376, 524.734915817279, 519.915920689287, 521.469077726594, 522.158473274815, 519.176745627566, 528.672130067236, 521.724143505885, 517.359155352684, 521.208283460242, 517.480016164125, 524.77638082912, 521.515515422459, 520.765910217291, 524.575806777656, 521.481243263625, 526.495214472109, 520.987365772229, 523.693253566754, 522.610490523874, 519.042183411219, 525.123303768629, 523.710819680207, 527.888497802218, 519.84636760555, 522.473831286401, 522.342723599549, 526.736953094968, 525.778846626915, 525.051504130381, 517.497441814279, 520.080474637865, 523.990780208187, 524.454104133772, 526.114813404371, 521.715512393981, 519.577928660528, 518.401965699035, 523.431796640291, 520.67939494696, 527.084571966494, 520.813210874643, 524.115994004895, 518.778413128599, 524.545746963496, 519.670435084335, 524.657303296739, 528.26256972393, 526.964551717998, 522.861332394904, 521.911117404063, 525.932138931724, 520.046032941035, 527.120512891845, 525.569655807776, 526.802434500311, 523.254639028104, 522.590404893465, 520.806479897513, 522.636342962882, 519.290255420064, 524.625175534367, 524.135217464695, 521.676808612444, 524.928977183603, 526.184090560575, 523.389431176964, 523.970394672564, 523.726306550309, 526.842755363413, 523.416299921617, 519.000537424215, 521.705808426428, 523.906184868474, 518.509569468459, 522.287195309762, 523.030373257112, 525.734960915512, 524.001626172576, 523.350665389485, 524.032350514894, 524.57139567852, 523.497881283704, 525.454056333481, 522.569914960219, 523.960155755648, 527.089359349923, 524.395114836843, 520.964542380849, 523.880589683042, 522.198316449038, 519.062391326807, 526.600168574669, 523.090737482582, 519.247787044566, 525.089994808952, 527.610518386933, 523.139729564189, 523.974758508373, 520.3006610033, 524.276117419787, 523.464610191931, 529.211098843031, 516.760836382473, 523.578538623648, 524.899332102233, 523.951691533317, 524.433244345175, 521.417509477233, 523.4574036361, 518.74595035155, 523.500175960061, 520.34092634127, 524.896133481677, 522.849753659119, 523.113323966913, 524.237308947122, 520.744119212355, 516.530420846029, 524.840960828166, 520.20124537656, 519.84245385238, 520.875492691165, 523.594811766131, 522.437172533785, 526.929754487061, 526.97917603427, 522.35227785969, 523.584423715685, 520.169625104598, 517.816905805829, 525.420130780416, 520.9521234874, 521.393581987287, 530.262734336364, 521.64881379467, 521.330418252541, 524.180729340155, 526.797859038372, 522.588126882127, 529.142933543165, 520.735258217059, 522.336526959285, 525.413736748522, 523.70700599222, 524.771789364856, 520.510285876468, 519.606417381931, 515.830040855787, 523.115983969019, 522.71543868357, 520.948089606425, 524.51230468224, 521.446466166302, 524.329423007477, 522.262565561824, 517.309328878891, 524.066029352003, 522.797185643405, 521.8832920173, 519.824294552259, 523.623474408494, 525.918884400595, 522.119012580668, 524.974367853988, 523.105500021765, 520.861767555188, 523.411797725214, 528.142970434711, 529.337109727177, 522.371753675113, 524.241507523492, 524.064650758932, 522.101284413844, 526.647960124247, 515.678906876073, 526.667704604657, 521.777829716458, 521.545931846933, 522.174084729919, 519.250234262738, 524.190647976937, 526.249542634018, 521.197664370429, 520.470875916653, 519.225622287699, 521.072362918423, 528.870541636836, 517.643162189896, 524.69293313683, 521.514716760449, 522.453294457768, 522.191875844264, 522.209279574764, 526.78957673309, 527.332177197595, 522.717448579756, 520.156400670603, 521.872911349964, 529.056602601545, 524.190061824444, 521.455734468861, 517.435253383315, 520.732598296357, 517.185935966012, 520.368469038648, 521.232256284852, 522.485731335163, 524.723424445136, 523.604711279423, 520.359321295441, 522.127768029426, 524.59918389934, 522.892936685756, 527.442987055601, 525.571879140022, 523.798346920479, 518.564462723776, 521.42248527811, 519.976935286631, 524.564228001121, 517.311182949508, 526.510784705518, 519.646269382822, 527.530654632092, 524.292684918751, 524.974750798081, 521.840971798963, 519.102769875317, 522.756916279784, 522.125405573316, 524.430560658162, 525.044464202961, 521.463399978849, 516.756270526713, 518.056996275634, 521.726187715385, 518.36624059123, 521.66205787306, 515.781911877712, 526.922708448727, 526.74085789521, 519.937766870212, 525.085524523478, 519.769944639049, 523.622645881534, 524.273638480957, 519.857192664307, 523.903411803384, 524.677977811073, 521.117436394176, 521.848999880258, 523.515555514921, 516.101545924288, 524.529866405552, 522.027166144186, 525.653538500826, 519.314351963839, 524.762743122907, 520.926004002032, 522.697522653276, 522.707446657257, 520.349940420255, 522.446496050369, 516.050090524729, 524.541886640668, 519.685528705694, 520.71640226764, 524.018860250415, 518.649225366931, 524.949606867873, 524.626746194781, 525.156155625177, 523.238003887559, 517.156949213981, 526.907698513059, 528.819472286522, 521.351321919617, 525.712610091274, 520.673776907094, 520.811190028945, 525.032867424823, 518.490004664411, 521.890388023409, 521.837157451657, 526.291876005533, 518.472735104898, 527.869480335278, 521.317684433846, 520.284370178528, 521.917172329364, 524.996491570576, 520.916405952591, 518.97005277939, 523.954754013485, 523.480109548438, 518.036829845461, 523.063849756777, 522.299088353171, 522.89135472726, 525.186765359722, 524.090235143245, 520.909794626296, 523.157609443549, 525.620066580747, 526.916413164968, 525.486084977992, 524.495649231896, 522.319711428906, 520.611705701921, 524.149554925984, 515.250896532327, 526.44879187815, 518.867572094601, 521.8483538291, 528.018125630848, 519.767984285889, 522.300519995208, 526.223671911184, 525.14978252954, 520.529339799386, 524.392629206543, 519.812386315608, 523.346920713482, 520.065571179344, 526.018675961268, 524.209262170394, 520.754949905458, 516.672902924857, 522.330628611193, 524.653608691247, 524.432440860553, 522.736590432871, 525.364821384703, 522.352274634348, 521.345747668762, 524.55802111906, 522.101671907003, 519.125433762621, 524.698864373533, 524.578603744513, 521.92817917973, 527.178783862139, 524.876937896651, 522.605752477385, 523.552752959353, 524.522506994871, 527.112416449494, 520.323262294533, 522.491129381486, 523.343723492273, 530.323363315762, 523.956916194821, 525.223413120519, 523.808686105695, 522.018626971, 524.313589700472, 521.704348678075, 524.379145539778, 523.864672303802, 523.26319487048, 525.025981765735, 521.17458740348, 523.990479116424, 519.386434984363, 520.743165812352, 521.867085334596, 525.407500591229, 525.428500629504, 518.17354844901, 519.783145812582, 522.47203471829, 524.863748366686, 523.776789615934, 521.266249430061, 523.171704414378, 525.166167650596, 527.968112894778, 522.361258094114, 526.031945109232, 524.183714534312, 525.598848458117, 522.908040503351, 527.403001660865, 523.869046762659, 524.142249042467, 524.287015435473, 526.10318080878, 520.912087323445, 522.432565976744, 519.546918263314, 521.070592531703, 525.024086454085, 521.732425660677, 523.991808799355, 526.66611660972, 522.167391951189, 525.604005689624, 520.68484839897, 528.346826871005, 523.052820417252, 519.475507782666, 527.832320692445, 519.313954730937, 524.098127795819, 525.043292288459, 521.152763647822, 522.718300855356, 523.08769586963, 523.741056129895, 521.591938777876, 522.018533992465, 522.32841590864, 525.219921551927, 518.911648431219, 526.259891490682, 521.320100115713, 520.870244043778, 526.265010163309, 524.66921692795, 525.239748589858, 523.199296893462, 523.69156107733, 521.576719874897, 521.410382773232, 524.337618242035, 522.147800092605, 526.039051724863, 525.834978758088, 521.511869675766, 522.372862137429, 520.625803624895, 523.910239252877, 523.565669462439, 519.831828028305, 521.042695460805, 522.119287423268, 525.947076565937, 520.71975254432, 522.728532102986, 519.831742468121, 522.166465129227, 523.560207114188, 518.883677999765, 523.447916900789, 527.43384811299, 520.234731344268, 518.76894912221, 527.463560538604, 526.41143126796, 524.265569232722, 522.072051843131, 518.939547017207, 533.155622300076, 523.113749778021, 521.282675987827, 523.916870044331, 522.160170886624, 519.136900039316, 527.938692751596, 526.475207327364, 522.201656694071, 524.036873070374, 518.192004298912, 522.343973097596, 525.584590901253, 526.264128146218, 519.386056950155, 524.743171543776, 527.489851430429, 520.25100060411, 524.373105837131, 520.903855430804, 523.996404367033, 522.592335705156, 524.059354938022, 517.353230798535, 518.284772936545, 524.077544724844, 521.140870297955, 523.33493934254, 518.305305002738, 522.461099817726, 524.766962667415, 529.195605693844, 523.825939754451, 523.900474932548, 520.105211450797, 526.504505300503, 519.034351993842, 521.663726155047, 521.759326249074, 524.404728290339, 525.035747425469, 522.429761739096, 521.812455746629, 521.691519293443, 523.435519428382, 525.287068097912, 521.502539205136, 515.148812493753, 523.319054288797, 520.155355950719, 522.020143442377, 522.919103622117, 521.886349375633, 526.172488212993, 521.771156007312, 524.528361732059, 524.468901847218, 524.337119760279, 521.239299475381, 521.632659626936, 518.794580371435, 522.205707856012, 524.383855201123, 521.302115419874, 518.395103344615, 521.508665637476, 525.722719351832, 521.940326444903, 523.328356913203, 516.319822116953, 522.718704464487, 525.267508604013, 521.836450590026, 524.740671564505, 524.160167848141, 525.247892842738, 520.016057710826, 523.285557712203, 526.644827363329, 526.510520566009, 521.926491131552, 523.304132339272, 528.713665607189, 521.458110583131, 522.953151947842, 518.23174792156, 528.723589153682, 519.823914787376, 525.476283089107, 521.704517667924, 525.005226605436, 523.536980642547, 521.427604863525, 519.810353982633, 520.84563022501, 524.311374884257, 525.478156221125, 522.864682070059, 523.185030127499, 520.169493929106, 524.382750544686, 523.960904437153, 518.870597994737, 524.076597417308, 523.30782671138, 524.215023009754, 519.64415922947, 518.770823800749, 521.010654815599, 524.919136881896, 518.157145821234, 519.684863798449, 525.045581485284, 529.32769519781, 524.208199558557, 520.654843237224, 525.19425439908, 529.024354158933, 529.103751309378, 529.311908472145, 522.647361609142, 521.297060123378, 521.450922087282, 526.554121333785, 526.220773730843, 526.012013374172, 524.808075192832, 526.404605622775, 515.537992790764, 521.97746575042, 520.679273944048, 527.441443908116, 519.464405281834, 526.574526664518, 522.389032182124, 524.064228835391, 518.470992386756, 520.428913633069, 527.441493151989, 525.534023180749, 522.850408524136, 523.605521354594, 519.347516202536, 521.999843515895, 520.049624860701, 521.523120492859, 523.025743775781, 521.669984587947, 521.127292819935, 521.117299461313, 524.20857454748, 515.683244166852, 515.873579087119, 517.630044766158, 522.512395395329, 525.94942773249, 527.640266373812, 522.936497874416, 528.698735343605, 534.214651594128, 521.233885983046, 527.261607752301, 525.656184618835, 523.097425174015, 521.831262080282, 526.984655471601, 523.691628192079, 521.282626086767, 524.89345369634, 523.353249227555, 524.429896056559, 529.44320874708, 523.364985715604, 521.846157301325, 526.634728959663, 525.637880650686, 520.817847013698, 519.913538438527, 522.086369238008, 525.262313518277, 517.337741736117, 523.864659165172, 515.505184677447, 516.418705380251, 521.340691332162, 522.405044679142, 522.424731312826, 524.459283808497, 525.751333458306, 520.539791990555, 519.784531248027, 521.261249374689, 523.836319915035, 525.282827559888, 517.069888959443, 523.706696163773, 526.518644527162, 526.686664409841, 525.281153790492, 524.124697610435, 523.723512392888, 523.088288739483, 522.450927326405, 518.104058388478, 524.907013646916, 524.881120841712, 525.104885993353, 524.108316804238, 519.906252328246, 517.516497607763, 520.577042785619, 519.734036421836, 525.973170566684, 520.805982776788, 521.378053677429, 523.888753474411, 521.758339948168, 520.926530695844, 529.290607684022, 525.047967733948, 524.205275104622, 521.461683832879, 518.171034724779, 519.103605704032, 524.904038377436, 523.215034992878, 528.107136877354, 523.10078176148, 522.599040099511, 524.094613671025, 522.980060515184, 526.491586014047, 526.96713742688, 523.602273051582, 524.960234321039, 519.070860337277, 519.882818596408, 525.106421330932, 526.186710590702, 524.149438709321, 526.68487269828, 521.690962396493, 522.970939682142, 521.882241806112, 521.913042028899, 518.244985813906, 521.900716902441, 522.515187727252, 525.404498357629, 520.925534764621, 529.804473066143, 522.975702367352, 524.054788682102, 522.67412197688, 524.806494539759, 524.79776597952, 524.981627699396, 523.317871816823, 527.484990118417, 522.387648590864, 522.17377895961, 529.642105785615, 525.431409040673, 522.853649282095, 523.933373128188, 521.254108504489, 523.132347280865, 526.187005958921, 523.564537685168, 525.926880001856, 519.202507200499, 519.956975090446, 520.096563112298, 519.297196137946, 521.19368169658, 522.23889737197, 525.631107411421, 520.734949645019, 519.04118204081, 526.000857164753, 528.268454746058, 526.473362576819, 519.467652990024, 518.778500734166, 523.244731735383, 519.127565180818, 519.561451804577, 524.545901142151, 522.7136569826, 525.955649895379, 529.125861880341, 523.620893440183, 526.580637683786, 524.550017854039, 521.381121351979, 522.099151696592, 524.061428064946, 519.864731948762, 521.30009293076, 522.311420024207, 522.340556882193, 529.615222730825, 523.17936568646, 523.528713950542, 517.681058415764, 523.373987365872, 521.065233598409, 519.685596204326, 517.715158851065, 520.861233437824, 524.319251558296, 521.719217255237, 519.064176934273, 523.571439750922, 520.648568043189, 520.910050737464, 524.256962531483, 521.958240113702, 516.384925283818, 529.095963603951, 524.525878271984, 524.551612491635, 522.801359607178, 522.716002031746, 520.76221032962, 518.408833749994, 526.969520641347, 520.735228221837, 522.737400449572, 522.772783090073, 517.007619608861, 521.758845041463, 524.202691218817, 520.675539971914, 526.469576957678, 520.034276039859, 523.245539128947, 523.153037933151, 525.413901174966, 527.604513203545, 520.237820347915, 526.660120014135, 520.999820084149, 522.909057868914, 526.265243472921, 525.129933774743, 521.598448384623, 527.143390012985, 523.70415077422, 524.321154172555, 521.004845688167, 523.850791262903, 525.321380415881, 519.983990487193, 523.513137338306, 518.041046332742, 516.687628181153, 528.743029106089, 526.373293964511, 520.118067305183, 525.931350112272, 526.093510104944, 518.537778774496, 528.521354726183, 520.978654404298, 522.360924796873, 522.500784672836, 523.892999971029, 519.457705166958, 517.156048552651, 521.226487141, 517.595566606893, 520.793641012065, 521.173721585812, 519.394452740405, 526.864994716898, 531.388902992565, 524.179103471004, 532.959030408443, 523.921699004966, 524.635591659743, 523.507377205806, 525.113345360775, 526.704605734072, 520.475598915609, 517.872140681889, 524.301796932701, 524.03359588875, 518.382622400902, 520.77124927667, 525.198646954677, 523.396113112815, 519.689395702363, 521.136767475862, 521.791784775383, 523.614926463688, 523.313275457575, 519.149834932516, 521.726498600477, 518.593503093234, 523.015925883002, 525.644249633233, 523.984203308543, 519.351203634904, 519.707569138648, 521.684816800631, 521.686634445435, 524.586567323395, 525.503410766338, 523.75044926643, 521.286688037407, 521.811750315562, 521.000191764884, 519.006976894945, 518.569912873795, 526.845310022436, 521.079167425051, 527.048562033558, 517.943322088701, 520.818423709079, 524.531015708078, 521.860310097567, 523.914076721837, 521.318719242084, 529.249068271118, 527.144590096891, 520.703647515044, 520.697549640033, 524.304481762991, 524.085325255643, 520.590835642626, 520.582431734374, 521.46733682032, 518.31469531398, 523.506012942002, 522.407559402131, 517.81354130824, 525.961907042112, 524.745038096301, 519.231993225849, 525.072462770546, 523.025121224716, 523.307361395426, 524.949736057704, 521.263894240317, 523.521640725388, 525.18552880176, 525.173309337967, 519.5182241561, 520.891774394457, 519.901353282969, 524.015528308272, 523.555885439553, 522.306485833239, 518.014097502061, 515.372625474377, 522.960683126536, 522.582516754474, 516.237569894544, 525.03890646276, 525.020597601859, 520.858711018917, 522.780479850785, 525.726219421196, 520.223252094435, 527.83261523605, 521.111363961877, 522.072409508945, 523.440247680702, 517.329331547744, 522.946660967036, 523.248730978298, 526.076052685418, 525.665319810043, 522.295790647677, 528.29008281069, 523.556147002288, 525.898782727452, 520.332573758975, 518.733766158033, 522.742108582573, 523.055596625302, 519.012655210547, 523.161932700325, 518.037628425878, 522.070323609955, 524.395731997349, 529.531877251763, 522.73918996235, 527.102493513016, 522.783154815302, 521.738555558429, 524.468619777959, 522.504101906691, 520.199620614054, 522.605271558922, 524.873092348514, 516.244024394821, 520.931207156447, 528.75276734119, 522.113418418178, 521.561593808357, 520.437076545339, 527.10051016115, 520.951118353333, 521.84037060012, 525.293567331603, 525.031776702589, 518.791109599965, 526.12495519429, 522.879127441393, 526.860488597924, 521.457500653015, 521.321549687151, 520.984282963109, 520.288793280742, 526.667425171761, 521.990370352977, 520.90983700715, 525.685389019602, 525.074987565443, 524.578695684357, 526.956092398559, 525.155822153423, 520.942613813056, 523.255671117313, 519.828920521997, 519.769255264581, 527.977263568276, 529.140101955991, 524.140042457498, 526.325972613114, 519.110798700483, 520.563967464422, 520.03927956668, 524.677513951595, 524.879259034719, 521.129018558127, 520.595597789877, 522.530206043385, 523.759415501481, 516.846681838199, 522.86590816178, 525.866246288434, 524.530540438108, 523.034119753349, 518.758461097669, 521.769226811022, 520.968387353472, 518.513404538033, 519.928221972762, 525.448240503123, 523.296141661224, 522.770081835335, 522.165657014312, 522.963055755699, 520.41408141875, 521.971840857047, 526.214572101238, 521.677679623883, 528.03021792744, 524.680730830974, 520.310393896644, 521.051460404649, 526.523513518578, 525.613983252165, 522.002838752111, 523.998748797862, 522.397547196332, 519.733940239371, 518.654277020349, 521.269887267046, 521.394878155214, 520.114668553954, 520.14987887188, 525.639491036111, 527.042526033365, 526.087017967572, 523.385526953009, 522.263106198887, 525.40076201058, 524.070166698917, 521.975414309831, 521.608047344133, 524.319669405591, 524.493109083727, 522.732120755803, 523.544321283643, 526.549043435625, 523.062256618662, 522.143187299761, 523.252117613617, 524.478622347703, 524.034234512174, 519.283974204938, 522.551758899666, 520.4150710964, 519.280305414869, 522.253267287561, 523.635375658417, 523.498245423491, 523.139130147734, 522.288548389672, 524.642806416327, 522.959879290832, 521.370112270383, 523.865982797252, 522.888104833713, 515.542277464317, 526.602654829503, 521.701652777165, 525.858070027251, 525.956879284568, 519.17820117234, 525.66257626633, 521.837602335291, 524.288098159842, 525.746565288893, 520.34784501343, 524.890712437784, 525.11636245839, 525.241049180588, 522.73976096877, 525.295365957173, 524.663230916605, 518.069041536804, 523.082112808198, 523.414345394102, 536.324548489223, 528.26435830892, 522.400151025652, 528.876888569812, 523.340919885235, 522.328621791741, 527.578013490888, 524.107172022627, 524.569965713627, 527.35191050501, 520.167729975546, 523.357033423649, 524.84500504788, 525.748063572108, 521.021025620407, 523.786354754615, 528.557462218358, 520.640926212574, 518.455797005276, 526.42490233775, 517.700230862428, 523.929139754761, 529.482285241166, 524.027525985867, 517.112252431661, 527.487055796994, 523.49196797928, 523.803906148511, 522.243570128631, 517.948563523576, 522.587239138493, 524.339757595471, 523.065828385266, 517.221552787068, 519.058142568302, 519.985761486537, 520.7716188242, 524.298039320969, 519.280689898886, 524.06450453947, 518.954091148625, 524.984714153004, 520.977924502123, 524.86163515553, 521.302907368784, 522.357515794316, 522.404825153495, 525.164738758691, 522.099092708489, 523.26941670871, 527.557913784737, 520.647118714576, 521.509146367924, 520.699026944674, 521.554811293621, 527.225911598366, 527.153509744448, 521.334361944031, 521.725979850131, 526.232667449767, 526.256572966609, 524.071687402708, 522.261285129568, 524.658120276073, 517.762132411904, 519.866718974506, 526.173861807959, 520.827497247986, 526.678811272239, 520.123239178012, 521.047087513118, 525.707096524769, 521.764803175712, 524.897649059944, 520.516954316603, 524.879885606841, 522.559358043345, 519.893754899974, 521.752010850793, 525.495283991386, 523.561853400225, 521.927528753037, 519.523790175125, 525.183031574765, 522.219778451971, 518.143765750835, 520.782812170318, 524.559032765778, 520.378767138752, 524.795307552929, 524.48563439969, 524.227759459536, 527.962266767208, 526.276917083565, 521.16694452668, 526.94134666244, 522.87447450012, 523.372209243137, 520.629257561295, 521.516865416722, 522.900283984117, 523.428319368762, 519.208150285229, 518.384619409431, 523.028891025416, 521.116966724773, 519.254784272946, 519.489317984621, 523.123003562745, 516.661778124134, 517.664663302876, 521.047289021709, 526.572295609363, 519.269339079925, 522.945950544259, 524.485372569644, 522.491814649394, 519.01997740306, 524.891907477006, 522.821897303481, 516.741475471847, 525.922767438061, 520.403800858872, 523.263187736717, 520.768096980971, 521.853666101324, 522.602122610077, 518.530360585078, 519.942218335539, 524.398152149489, 521.8914476271, 524.326078323471, 517.984503928304, 523.427066045044, 527.554675693224, 525.626843729222, 526.016890688733, 522.907869297181, 516.708707585192, 524.373671193368, 525.223791271803, 520.40058420542, 527.133588465899, 519.532393088927, 519.71579410519, 521.156692026942, 522.756995428951, 528.18163546402, 520.914078355597, 518.249602005013, 524.716489644144, 525.441354262211, 523.176481265107, 522.371129372751, 526.125475145243, 522.335686360554, 522.663079183367, 524.422432224199, 532.128495521413, 526.86213036437, 524.521889440864, 524.355117809599, 519.347578724595, 523.688829474528, 524.979116122984, 524.135781889056, 525.487603832538, 518.587795081301, 519.752899611597, 524.860279378017, 519.667829895868, 525.317478235567, 526.598862787947, 529.063894419944, 523.279028730977, 522.512302541433, 523.511033253457, 524.601102722241, 525.480355050622, 523.953000344954, 524.611632466263, 523.591465633087, 527.403523021799, 521.044557409997, 520.062520796682, 519.652506055126, 517.119749884203, 520.732178568437, 518.036840436369, 524.283022500479, 516.913001256446, 520.260316561254, 526.227675839657, 518.025261157679, 522.798040749992, 527.066736100912, 518.326984605126, 524.096768218672, 521.646564914375, 517.459812241812, 519.981945028761, 523.277246441827, 526.822684833045, 524.228836921241, 523.795250586967, 526.551977176227, 520.939901970169, 523.352804780657, 524.767448790457, 519.866459507684, 521.131833415705, 521.379616512135, 520.836900090285, 523.183033861971, 522.963671646816, 526.134658040071, 520.128996184038, 523.435595085687, 523.548284139963, 522.507735313582, 516.755247678926, 526.329113825633, 518.425276512183, 519.284568501025, 519.623791840562, 520.584565703086, 522.448587926004, 523.82300232127, 521.814202848009, 527.839638550045, 525.217136643168, 522.957575363097, 525.346766515228, 519.445649687152, 525.188004308679, 524.819020399532, 523.245365302584, 523.019858050823, 521.071751709243, 522.740642501613, 521.002721723355, 522.827999868496, 524.045194532629, 526.806151318563, 519.530105418538, 519.619473907564, 521.283894223098, 516.729769842469, 532.111299313381, 525.369726675654, 525.180715975376, 521.89197602295, 523.761533416437, 514.876591059914, 522.378602419153, 525.885091794596, 521.809052517199, 521.302635629122, 526.770037041423, 521.675281599969, 531.84613953623, 524.219080647134, 525.213596485268, 521.617872218221, 524.026707586601, 521.896380402624, 521.629809860801, 521.673836069184, 529.042789797055, 515.045760274046, 519.655257087474, 522.780880364208, 521.445846089565, 525.132916732551, 521.279119836759, 523.815265280071, 519.815246840475, 529.706467923826, 522.298620793089, 525.656442349101, 522.385366523074, 517.454507968502, 518.938633788626, 516.795517804555, 525.836938563776, 528.299523680865, 521.960223629817, 520.83752148267, 527.126590774747, 517.884906929076, 523.051758244407, 517.407214719972, 520.121564872508, 518.435498899523, 527.324017419581, 524.810642535321, 522.017619174563, 520.022053937186, 525.866171345787, 524.005554986595, 519.349226245591, 525.713783663469, 517.875417600501, 519.46757910957, 518.865337948245, 520.792374955631, 523.209925524523, 519.929596390099, 524.515645787306, 521.228994581991, 519.251288096912, 525.046807914594, 521.998008984875, 525.017493626902, 527.841038152972, 522.169625375679, 528.98535861279, 523.437207098596, 524.224731083091, 522.804412188818, 523.755960241293, 526.513850144894, 524.69104976334, 525.355041275267, 530.181477369008, 520.435139455259, 527.643677928513, 525.645750358967, 522.544313395893, 522.016409834408, 517.540002225072, 524.384671652248, 526.247956037327, 524.155838624968, 522.054348671103, 524.865687311072, 523.758058299269, 524.573644139325, 523.49643908253, 523.301961306294, 524.885417808927, 519.032818628395, 524.151981801004, 518.171291036374, 522.041973362764, 526.189213573704, 524.670327253304, 521.16882005071, 521.936079357747, 526.191324637531, 521.212093507973, 523.824292004074, 522.64110382217, 522.166775695099, 523.170739826982, 520.255855676363, 526.118417504775, 528.285548646885, 523.929809861751, 524.092510199939, 522.615818451457, 520.269822589698, 526.738468305295, 517.553501822, 521.22078242159, 522.967820376546, 520.172695759607, 516.923961109069, 524.311109562364, 527.927770836305, 523.032239021129, 528.96446299875, 522.728672460953, 526.012378870171, 522.756397875591, 528.523734463178, 524.409036988373, 520.089832420719, 525.155573974729, 523.097855824871, 522.277795152035, 525.870927466844, 526.408956795344, 521.962335121107, 523.78636456647, 520.708770682916, 523.725413861636, 519.099346542404, 523.558236957383, 518.625532441653, 524.839112805552, 522.967666178878, 521.52772640959, 525.670514253528, 525.902993069162, 522.720290307432, 522.889184652537, 526.972638356251, 522.802414211802, 524.235192806815, 517.119212697122, 529.526014699682, 527.197423589118, 520.741419723838, 521.114549163979, 518.346039929358, 516.244059451752, 525.083324260204, 523.452467941747, 523.557428401488, 523.255535022513, 526.068885556946, 522.99833976852, 523.502612870812, 526.638472321529, 523.775182431682, 521.387883037532, 521.997268508037, 522.755542124241, 521.123729026798, 517.719034260783, 523.565910534153, 522.447218364271, 522.160945675249, 522.601214075387, 521.656677244146, 523.139593024495, 523.975733840045, 519.183407761207, 521.943105144568, 526.477478067481, 525.437120070982, 520.490616040133, 521.479263574886, 527.272020052087, 523.878794971847, 521.406256022478, 524.541562014238, 524.309730719173, 522.69395874766, 520.916971373356, 525.370674516583, 521.382525387357, 526.006974967122, 520.859719594488, 525.445276880057, 523.37949197108, 522.969543445228, 526.829877159724, 526.317501755957, 521.852287606544, 522.068906942869, 531.214692224288, 524.125323903652, 523.691933831382, 515.82008249108, 522.29494482397, 519.99092370748, 526.04884459257, 525.714130124272, 521.494036864945, 521.918036461917, 518.57560953266, 521.010012282628, 518.503052935232, 523.968228104507, 523.486860384589, 522.283031946524, 525.955947575991, 521.420066537334, 521.220696961898, 528.229043618707, 528.642269944424, 521.920533136878, 523.940179818341, 519.780007015019, 524.392572292346, 524.982440843297, 522.702931242689, 520.313590390999, 522.822884918398, 525.2453170574, 522.415194717653, 522.949409522112, 520.367636527934, 521.289504719032, 520.434290749954, 523.038762364495, 521.902362580278, 523.6426610825, 517.573268320136, 517.482058661928, 528.072403089377, 520.364624747265, 521.668332536907, 520.95956931957, 526.932129345884, 525.374355388951, 524.445490648199, 522.491986515613, 520.78655821257, 528.514902562115, 531.178144550613, 521.382217780064, 521.920438537431, 520.780704951125, 520.378843788656, 522.914228354596, 523.919234723469, 519.415885674306, 528.960573835626, 522.268652215313, 521.814473266454, 522.273857873073, 521.986808313636, 529.706169197511, 521.911305198199, 522.204351542231, 523.43292407054, 526.058639047626, 520.169594768719, 518.455571679967, 519.287018825272, 521.054547734682, 529.259929906158, 526.956962790518, 520.554378977574, 519.412671887235, 521.326648445482, 519.380274997434, 524.965424560679, 519.867628601243, 521.552053349725, 527.910031946096, 516.983495081369, 523.294680860796, 519.941264015629, 521.721220840919, 523.081924573169, 522.848498032405, 521.686161843977, 518.420331123785, 523.183384465692, 524.280281828134, 520.094117465509, 524.048087479006, 524.261582271528, 522.856338334814, 523.349474420752, 521.119898985616, 524.815087950875, 524.114737727457, 518.915517157832, 523.81222289482, 520.027469008624, 525.793557200323, 520.817351539449, 521.914133052044, 520.904164504126, 519.172888318377, 520.04196852158, 522.367557105743, 524.602170355196, 519.841178818676, 521.269389821486, 524.139305973716, 515.516877066059, 513.366052437371, 520.20922026459, 521.21279045064, 523.631082233629, 526.001106372018, 519.472223763676, 528.758575865156, 521.930353182513, 523.609559326249, 519.616569457292, 525.869653895549, 523.381679010305, 517.380673313135, 525.048702712263, 522.466183366849, 526.638053295069, 519.325621126004, 523.836003525112, 524.44097022672, 523.709401009167, 520.910755743907, 526.496842567835, 526.230518636063, 523.503454921982, 523.145932766184, 518.872290032439, 520.581457463387, 519.287980581717, 522.384168874807, 526.654265850853, 524.066647291003, 525.156616583054, 522.484749360999, 529.179212721255, 523.120664000632, 518.913545011377, 522.598396775751, 522.054190932668, 516.016451905863, 521.768614347199, 523.61935912449, 528.344815908813, 520.240009367685, 516.961821419436, 522.307867826462, 519.136239999813, 518.48649321479, 523.995041944304, 519.331951795787, 520.293622983444, 520.457059169155, 522.246245382925, 524.106247248966, 523.993802546204, 523.713136513614, 521.399965976863, 523.03533187424, 522.347245246202, 530.111693439811, 525.314808149185, 525.475908022298, 522.806157767148, 525.685440936609, 519.465803157801, 520.64059338595, 524.519037602005, 525.347879746841, 527.72229999666, 527.339768923894, 521.129719996253, 527.565684259596, 523.071894579716, 522.401772891955, 523.859909911557, 524.998417054769, 520.504547732243, 522.792176279722, 522.016983900678, 518.454176414099, 521.204835925593, 521.618260549487, 528.024411136945, 524.820776523825, 526.746823739763, 522.29425269022, 528.124562469668, 523.189295354979, 524.402220497403, 526.174673385824, 521.208679827448, 523.016550672749, 520.748063747417, 523.360315114711, 520.189567668132, 518.77108328233, 525.322448325226, 526.739800421918, 525.954681352653, 520.965231944504, 526.763363817625, 521.102162973187, 520.560406657382, 520.235704028615, 523.652212389128, 525.425525668654, 525.312562391126, 524.221132710844, 523.141983293274, 524.894335396948, 522.795045969416, 522.064642727742, 523.435048133432, 521.535873126913, 521.844333334853, 524.41438016136, 520.693627082934, 525.402880856617, 527.160824217978, 522.012756431906, 522.374038637541, 517.974150090768, 524.751048620999, 525.192582541889, 521.767789365995, 522.215579459888, 521.319791320151, 519.061230061806, 526.842223950115, 523.164967100511, 523.324078743419, 523.574873083176, 525.121647893396, 521.097144362769, 521.60156625231, 523.644569191017, 528.21430673238, 522.108062980733, 524.256114491911, 524.428136068269, 519.657333845986, 521.522031562512, 520.28529645772, 527.26392479578, 520.524120649334, 519.403386978345, 522.511715175979, 516.901314836548, 523.191663581609, 522.20042394877, 525.240384383727, 523.646001367235, 523.533265858833, 522.703335259465, 524.659680820737, 523.114133390852, 526.112525173176, 524.91062321581, 523.028958107045, 522.670471034543, 525.799440661701, 524.327043664434, 522.352181765688, 523.512215015493, 526.297185401912, 526.151074672517, 523.825957364414, 516.695942590666, 517.143555595173, 526.668086181619, 528.139684076403, 525.786291693015, 525.320462065768, 523.92496923433, 520.562179034266, 524.791987409894, 521.387275093466, 524.780060428242, 527.983173899647, 520.806245959652, 518.687173595239, 521.400471101786, 528.914656880983, 525.847342423733, 521.726696709308, 519.422267135235, 521.534311003365, 522.284468604604, 526.504777038262, 524.576621890965, 524.714738139116, 517.220266846673, 521.080080958011, 523.867028765974, 525.251608868519, 521.897583178092, 521.88401878988, 519.743996138858, 527.162123470539, 521.990900110903, 523.033242683187, 521.822654559831, 523.747005163246, 522.137580835477, 521.22055643662, 519.989429702062, 523.32184190711, 526.063406175147, 522.359742864074, 523.19144806763, 526.238122921109, 520.831029411541, 519.068445542994, 522.576963130388, 521.952442339031, 522.914379356967, 526.821278077192, 524.596240298445, 521.034254251272, 520.759727230791, 522.278137897199, 526.036302403463, 520.957714872889, 526.120002407913, 523.909454613952, 527.225971118911, 525.583512919615, 521.507576155056, 522.532966562988, 523.097589732283, 522.42613254366, 519.62336406359, 523.095419634492, 523.043891259693, 525.699639198989, 520.270987746035, 523.921647716611, 529.487481726838, 522.042152088371, 525.872292755469, 521.617980877554, 523.886881133729, 526.772728792314, 520.205311328709, 526.611079916916, 528.62783811504, 525.556103611047, 523.59288517324, 519.851291773705, 523.241678494109, 520.18256175002, 524.247866326273, 522.559305454015, 523.478669953815, 526.67923347664, 523.899893321142, 521.736235322628, 524.875306982675, 523.714600129935, 521.940160689921, 526.605232056499, 522.900014767465, 528.18639185454, 520.827573389594, 521.240236698574, 523.633659026743, 521.328070843669, 517.840124487915, 524.064828938198, 528.038300996433, 524.611623938758, 523.735001246446, 525.199930444413, 517.058443787487, 525.370453844181, 527.585514456201, 522.783342028703, 525.552986369176, 523.775201079081, 516.373149098299, 525.914861094926, 522.26356949085, 516.349326008805, 522.533485641072, 520.785633377299, 519.539143803699, 519.983426253474, 521.283432418177, 520.789547699678, 525.954745058987, 521.241225609025, 519.430686759458, 520.605749352857, 524.663445054116, 521.88019816194, 523.168634024435, 523.532981066859, 520.912055602329, 521.336992952291, 527.039924370923, 527.630204808152, 519.337053247929, 522.946491445224, 520.882224569401, 521.877193301428, 526.734353786181, 524.950686252199, 525.235827913762, 523.002859686656, 518.771566988775, 518.860801434121, 521.505990383195, 521.550642639727, 523.913055079521, 522.146265329968, 519.52469794077, 528.27887861607, 521.338669458115, 525.735372386159, 523.536568650188, 519.88587645801, 524.858307404421, 516.271120067937, 523.883675243943, 525.364017476643, 525.41865849429, 524.080842329978, 523.81471512379, 523.698062722655, 525.170957252006, 524.738358711983, 518.847218621289, 525.798082739024, 518.99637521986, 521.484174641376, 522.561639178857, 525.213726588839, 523.483232957233, 515.263856100218, 522.77672401888, 529.291259021115, 521.926759083837, 523.249931026506, 522.961893210019, 518.694054856484, 524.177905536845, 518.332868326428, 520.675170355668, 522.196775931061, 524.579983256876, 527.445960213145, 528.344622181019, 523.668013289815, 516.361253395919, 520.171623002087, 520.074069283617, 527.876869734593, 524.000699759387, 525.106557210025, 519.180364923815, 523.098528685049, 525.584476528336, 521.425930817558, 522.350128823822, 522.739138634014, 524.060864152077, 519.053341962711, 523.068383976709, 520.465591178181, 521.412471218622, 527.427048762978, 520.476632351545, 519.847931659222, 522.345974261046, 522.290365472758, 516.080891454369, 521.334857182183, 523.128377290855, 523.535459480918, 521.174183107225, 528.780532260248, 519.498207879175, 518.702458283069, 525.511956768316, 525.035250049056, 522.984489234807, 518.727713277441, 519.403894522596, 522.959939458761, 523.908420799761, 521.774151500252, 523.36597536666, 521.83157864419, 527.20631056946, 523.605463077663, 522.178753407616, 520.788055283423, 524.54006477134, 524.228536196113, 528.420491030299, 526.570277409086, 521.809055554831, 523.338111496416, 520.801023647984, 520.815248092324, 525.93160564307, 520.260023555973, 523.177474214443, 522.578868921802, 526.868237644326, 518.187914821578, 522.735947550634, 520.357797502244, 520.826285640606, 517.675410649271, 531.819777908884, 524.043785501822, 523.330080242832, 528.328920706773, 525.860322029794, 524.200744176872, 519.197623690156, 523.132630498175, 522.949062117425, 521.254575958558, 518.130508144625, 526.646730103045, 521.202780580226, 523.80075344579, 520.500293753675, 529.347084382697, 519.874452034195, 519.525469839418, 521.096790657668, 521.996603485658, 515.462283155108, 523.296422506427, 522.552950443742, 520.146777743387, 516.726096243867, 522.436881699596, 519.663894243537, 522.162619879373, 525.009583056537, 518.615369822288, 522.139180267631, 524.339605453495, 520.979043237846, 525.553643711974, 525.121442001046, 523.956561784936, 521.815363319428, 527.012005469443, 515.122273273228, 523.403105363565, 524.594320867067, 523.066280383844, 520.990702574128, 520.626358475666, 525.564178537278, 516.961089416062, 522.191775152527, 521.855413179739, 528.597167187462, 529.940914928347, 522.043459438183, 520.9458188124, 515.518052523537, 517.647815383021, 525.736308141346, 522.595055496004, 522.793427669656, 518.221153098122, 523.665779511914, 521.001336014543, 523.107230809506, 522.262183906552, 523.337899579927, 517.201268786338, 519.785772521025, 518.164621890703, 524.935612266235, 519.000063072782, 523.029137990367, 526.871492383731, 525.971448027316, 524.865664259652, 526.626053607465, 517.644027000214, 514.289939507748, 524.082870485417, 520.928170129947, 524.026069158252, 526.125921559159, 527.439881863072, 522.241873819466, 525.615541686872, 522.094948419896, 521.371162703863, 526.274746261599, 520.907669722606, 522.160748876678, 525.319879176293, 522.476868632039, 524.430090874645, 521.873627210031, 521.120737526972, 521.858115600395, 524.145608897584, 524.105978689476, 527.613591380317, 524.357060575898, 523.210044787439, 515.707073225201, 521.982794332413, 518.955044445292, 525.47643628784, 527.738702717003, 523.656351319262, 524.55443456234, 522.912271283553, 518.191790216041, 522.714502526413, 521.44442937421, 522.39961350194, 524.219139917485, 519.547884726656, 527.375048301096, 521.065460661491, 521.36035530513, 521.774121153254, 520.262418400255, 527.299137264483, 522.244503927604, 520.859008155338, 515.17455496987, 524.584781323991, 525.090060273614, 525.567027597749, 520.443776588907, 522.424403854181, 524.744722531413, 521.483210533394, 522.172172658932, 527.181764057387, 525.596323004484, 521.737375999636, 522.584959406405, 520.003632584551, 523.358119363652, 527.097788926492, 521.305322837275, 525.016189691788, 524.264145355829, 528.479983985966, 523.672808076293, 527.11262005845, 522.758214682634, 522.47363926918, 524.440048941181, 527.333559675539, 522.046344246228, 523.254295802921, 524.835125580084, 517.943539932933, 523.912843720548, 520.99293050958, 520.288536538627, 524.236038397625, 516.907573127077, 523.204972322827, 522.67855469165, 521.681946096635, 524.509501564394, 522.689298879124, 529.334548115583, 519.070530782118, 522.410787013784, 525.160445063149, 520.858462556681, 526.816139181795, 521.921731554206, 525.368106535943, 523.934092507868, 521.383136966321, 524.755269166044, 524.014899636601, 528.013394307293, 526.673342938828, 523.833144798632, 518.357665071971, 523.770660873389, 522.884844062958, 523.97437299211, 525.962947339131, 523.985318057367, 520.748598652423, 520.136458322458, 527.536273099835, 527.916967872905, 520.729304023637, 523.903517042804, 523.314846949415, 525.608630354584, 526.869838590235, 522.503905617136, 524.02102136123, 521.704499515841, 523.035637998668, 523.731005310561, 521.984739088765, 525.257141907609, 521.322703642124, 523.571601284417, 523.699194283882, 526.089612902634, 525.231850043517, 520.195375720046, 526.699546790658, 522.586553399594, 524.333469489346, 523.635130733489, 522.296230315782, 519.270889075195, 521.700744664804, 518.826429775714, 523.97749405128, 521.766949248663, 517.604483063664, 523.733540511682, 528.242438045626, 524.359170695683, 521.900603230967, 523.106121662716, 518.856563561088, 526.874732338921, 526.121715248487, 519.810251076256, 527.787612281791, 528.290967215606, 525.382288564368, 523.44054445722, 522.446630164682, 523.78894995363, 522.522065596367, 526.039979457946, 522.944367934527, 530.46751803185, 522.508943015832, 523.644884493565, 521.238369672932, 528.184146607694, 524.21284068537, 527.208368406772, 516.915074391841, 521.433272063393, 522.379648414111, 529.174735998579, 522.668629553209, 523.501985131321, 523.390636218791, 525.716174763026, 521.694937213258, 523.285651242274, 518.576603784311, 524.271498573216, 517.252522210272, 521.465764745828, 516.847784665937, 527.882283174343, 522.325785403966, 527.307237502972, 525.732291071451, 522.352177507129, 523.248559176185, 527.01741237141, 526.118856908659, 520.889882328528, 513.224171504867, 523.681647364068, 522.153776217823, 523.972405728147, 521.591611517955, 521.721562561545, 525.869929538302, 524.392453031606, 521.004851107265, 522.378598365678, 524.762998476848, 518.733405063219, 521.496395938583, 521.554156741028, 522.942071370182, 521.767829111846, 525.981944896606, 521.446715569476, 524.48906009283, 520.699514653656, 527.410472114256, 524.231685424328, 524.640559693777, 520.515305699833, 517.147460185668, 525.930315315591, 521.300874612341, 525.807385150516, 520.966604715838, 525.263035309725, 521.521879180195, 518.356290998094, 525.597970611029, 524.620555289612, 523.279068624986, 526.445520961404, 526.342350830557, 522.319693297939, 518.453878763982, 516.933893446194, 521.398663258862, 523.866114513234, 524.269486656923, 520.203176035209, 525.761408399393, 517.977637693966, 520.100524529645, 523.078476311873, 522.714491266199, 524.955984615276, 518.90583734105, 523.308083447846, 517.995349964504, 522.090290362581, 521.123077009669, 523.542992817059, 527.181434362197, 521.106062199642, 524.063352059179, 521.865016106315, 520.663170468022, 518.713167475695, 523.510058454852, 527.012101394124, 527.06177250091, 521.976917146826, 527.989666160342, 523.478189853072, 523.513188855837, 525.821197661667, 522.181272849557, 524.66027945929, 520.727520069664, 525.873418477402, 520.697841646607, 521.71734124979, 527.021804563223, 527.393898188466, 520.965090271868, 522.703430146742, 518.038222956525, 523.710561417354, 518.173763160931, 520.296651496741, 519.192123631965, 521.38431957218, 516.844873018037, 520.209046566739, 518.720885697683, 518.727518330345, 522.202611617425, 519.336206496367, 520.168847107161, 529.209654506925, 525.421449928519, 521.523462800824, 520.332221187463, 524.63129688324, 522.717311618774, 524.577081232852, 519.788715122842, 522.89060021253, 521.255898357879, 518.406952729895, 526.058219395396, 524.737313888192, 521.5690939987, 519.25978981601, 522.114285718423, 522.263373974399, 524.693037279455, 519.108927597314, 520.828297780574, 521.830738107225, 525.173141658288, 519.525382813134, 524.589300333009, 524.05498972481, 521.737548304465, 519.834624535934, 526.206281647202, 526.145807564939, 526.823297058781, 523.255690621992, 525.118993247729, 522.007588511723, 526.224398486926, 524.858075143961, 526.705338137388, 527.523918880881, 524.712032716608, 518.246695532575, 526.698585164344, 521.466891296152, 524.246030370818, 522.624070815377, 522.17209052958, 516.776186103456, 519.160464348845, 520.293899679384, 519.795561692134, 521.576358053532, 524.057702365425, 517.63535108818, 518.791642778961, 524.534806183928, 516.746519295943, 519.159677062729, 521.586642117056, 527.21226712789, 521.121898195721, 525.789349809238, 524.719369322899, 525.041748446818, 523.816093792192, 524.282912315391, 527.253061509112, 521.8461291299, 524.872018821346, 523.782366857547, 525.006258583426, 526.534634272909, 522.168284705073, 520.898285597867, 525.297436113919, 516.278676147527, 520.711759020982, 524.351917050644, 518.535505480135, 522.505437094692, 523.355617674195, 527.758799956157, 520.315735133424, 527.023694418777, 522.970214591521, 524.891053595157, 525.04090100849, 524.841205800755, 523.640976346536, 525.540283027243, 521.660422913858, 523.959570098428, 524.496760276495, 523.139934463215, 526.469749297571, 523.775310046831, 528.214658301915, 523.816573382077, 524.857029011883, 525.640841724823, 525.50941526992, 520.353640379468, 529.302770211695, 521.575533798257, 523.850790660033, 521.088414705951, 521.514814534506, 521.281018656954, 526.997187083284, 524.688777705321, 522.940177556123, 523.24980962955, 523.371072237881, 517.734705150524, 518.592865549184, 524.281958066901, 521.676946828063, 526.904106990854, 520.349346091264, 521.993850322298, 528.385452826562, 522.980790096387, 524.916997700379, 522.815407405591, 520.426175631391, 523.081338799798, 525.46031028371, 522.102976230158, 524.189678470792, 522.474967774065, 523.565340015561, 520.709482355021, 518.170262580559, 529.031786769544, 526.38153210763, 526.348769359158, 521.380891642995, 522.904097186342, 522.997485726886, 523.370018844683, 517.758794496213, 524.519326833538, 527.006986020473, 528.591198120559, 523.364955380078, 528.477103319887, 519.674972584548, 526.13017063704, 523.964847724468, 522.683515993093, 523.201609227154, 523.906397198924, 521.85183464325, 526.473928093635, 523.844494415162, 529.505955387129, 521.03617848898, 521.87925675348, 525.858833179268, 524.806187221853, 524.29096998409, 526.050378220678, 517.781024454101, 519.854608754921, 522.669400004179, 520.622303012384, 517.06040443047, 523.464768894422, 521.882380351144, 520.366982240727, 521.25230356931, 521.427197549365, 522.832386737359, 522.663405457911, 526.678279832078, 523.760014504227, 527.711105415751, 524.798440052286, 521.162791467892, 525.835835011712, 527.573889477658, 524.14157385059, 520.802787087725, 520.69958234611, 522.109923307066, 521.652358744535, 524.993034707068, 525.56852051934, 523.475954075841, 520.782266500973, 524.101570692342, 522.21337327686, 518.506711210637, 519.278887561008, 532.846192082642, 518.624100024587, 522.017008585215, 519.262022498506, 524.36362847932, 524.172496353678, 517.48279924035, 527.784054181208, 527.1590876633, 520.460762525292, 527.345509400789, 521.622792798246, 520.310025491987, 521.315195250789, 524.441470964287, 522.745642554486, 526.968796596567, 522.559098053001, 521.488971015689, 522.110471904324, 519.966354130605, 516.723256664993, 524.757448887143, 518.4975780781, 527.642773192288, 521.184248571075, 521.738714249774, 521.002696840234, 521.695544224271, 526.640494151544, 522.63274100937, 519.984379981494, 518.47427772541, 518.019640425988, 524.613783782217, 524.413568817873, 526.628362654575, 521.262484285098, 523.326134509818, 520.612507052818, 517.043496624723, 524.429556890091, 525.634371087909, 518.216884009498, 523.780726854739, 522.62205364439, 522.057017032034, 527.727008314261, 522.479724679705, 521.722465557907, 521.872183151131, 519.246049080535, 522.52869157857, 522.417414265456, 525.257659723313, 526.335571185568, 531.096107736457, 520.158759464272, 516.331363533355, 515.971864207742, 521.282253464409, 525.10212744993, 517.431869781019, 524.708441001089, 524.573883686235, 530.469235204933, 530.040950301446, 524.900722419289, 523.36715444508, 525.466079676485, 526.400250693964, 523.137484287755, 523.165988222967, 522.185910493552, 525.319196053237, 523.430034168059, 525.630517379506, 522.579276502966, 525.19265378304, 521.379439220547, 523.201544391626, 522.452557375885, 526.700429917605, 523.745476173394, 517.615520759663, 524.282386525393, 521.399047651183, 529.519459178312, 521.389554634213, 519.663669724458, 522.677824981379, 522.508283362708, 521.655903712604, 523.415491502915, 522.778093155784, 528.811548777723, 527.695477291038, 524.562763089242, 522.000736039033, 524.737832237749, 525.369282201508, 524.955722256114, 521.448240485014, 523.831275495727, 528.736208600313, 520.647716077793, 525.94671869927, 517.245626179276, 525.931570868146, 522.682625408919, 526.86787499007, 521.595776313103, 515.621752136515, 525.724695422634, 524.99151689396, 524.171640564338, 522.719290460569, 519.743893346329, 519.194788401526, 525.281506588247, 520.42609429402, 522.321543439022, 528.309870922042, 518.255210688144, 521.009749317755, 525.74270397704, 516.646834919399, 521.914113096042, 521.162940054875, 525.760550335129, 530.732845651756, 522.359630834239, 522.992416094913, 521.494205349402, 519.70452687887, 520.686130729288, 522.328494917026, 523.227689393034, 519.199156297963, 526.943037643935, 526.399444383846, 524.562759053863, 521.633560650538, 521.171385528757, 528.342779392058, 520.720588643837, 520.150151040366, 523.7577038051, 523.969704190908, 525.453527323608, 523.909016372917, 521.961356036432, 526.271662327416, 525.31011309108, 524.429057135282, 527.424340267408, 528.259810606927, 514.898352009896, 524.883609889117, 523.820851435463, 522.255423640553, 525.270233011321, 522.831324463401, 519.649366634097, 527.906765138089, 519.165783029332, 517.522719368915, 523.035501497287, 524.08642162332, 522.550174563031, 519.3957526239, 525.683400629316, 521.614866459487, 520.685426583479, 522.375518792067, 521.694830405117, 519.106618163872, 524.442131077719, 522.26866317207, 525.337687827705, 523.517532381017, 524.482331943304, 521.116983211011, 520.714686460752, 519.515189163115, 522.040327738214, 526.709656918487, 520.943897787621, 520.451490581142, 520.176325241486, 526.738485609827, 525.894859874395, 522.283903897871, 518.514836508557, 525.745890708323, 520.432643437118, 525.193144641102, 525.993323867482, 525.848870223036, 522.135570266399, 518.91482212148, 526.287469255831, 522.545478341306, 520.330168627576, 522.430611982411, 523.433402082199, 513.520472479738, 516.378547195162, 523.834126834496, 521.105453815357, 519.355228935491, 522.062088497574, 520.551490963098, 523.380666132807, 524.678169623079, 526.249619077705, 522.171137642404, 526.470213264801, 530.47074096064, 526.349945130634, 521.810559527244, 523.006765197687, 523.507605720888, 520.49399805646, 520.455319144004, 524.466223192082, 520.266151400982, 525.043963941214, 528.723963344603, 525.051579148221, 521.766134175355, 528.157259879221, 520.890017918353, 525.032332372578, 519.097752201415, 521.275177259457, 524.172895612472, 522.966421969424, 519.761246769903, 516.903639927483, 522.429818040476, 525.642127856825, 527.681401497873, 518.827113027031, 521.964988443145, 524.741939693869, 522.821614909127, 521.752901135987, 515.596744478043, 521.768421302049, 522.375382911116, 521.249952428792, 524.954607949417, 519.765240460099, 524.823327958234, 524.8183429473, 520.017756691305, 519.931660429118, 519.974236692357, 523.56201879006, 524.476593925656, 523.197251404173, 526.079659045673, 524.775878255842, 519.508343069618, 522.089943095125, 521.498059310199, 530.128814037039, 524.401266720067, 520.683123011523, 518.234823323022, 519.450702177953, 519.707771828032, 518.893687907405, 524.337569269316, 521.14222759086, 522.43829769979, 521.233305542709, 527.007474805763, 515.344014039381, 521.819977676924, 525.80017416847, 525.091616067525, 518.731770048054, 523.591590351042, 521.834634670312, 525.171849976613, 521.663049283007, 520.955218476705, 520.790806449072, 516.201391549949, 522.426311512417, 524.032810812653, 519.275844328701, 522.116248472457, 523.915969815969, 522.662693534415, 520.181809789963, 525.119719634023, 526.422986110547, 526.940418463005, 527.825684097289, 524.96266910129, 525.763567754846, 521.552359261789, 523.629118388672, 526.759237765517, 528.308290599959, 526.932391094481, 524.154283202166, 520.796960159102, 524.861304260041, 526.162794102691, 523.190352489437, 518.510043826683, 525.443299479739, 523.037065170073, 519.513291080595, 525.460801139334, 522.194828280691, 521.53836740898, 528.92936768057, 527.194800950831, 520.27856604315, 521.579246811755, 525.025115752453, 520.288491034021, 529.199363839492, 521.147094055381, 523.409191830325, 521.544733740977, 519.630822786769, 519.200820840793, 525.397716945103, 522.126837522283, 526.673002236994, 524.508003585795, 524.535477196833, 525.665029937603, 521.309766241446, 523.193573492285, 522.114050273893, 528.246570033249, 521.217136538765, 524.022227601505, 525.525395058851, 525.157423986581, 524.222624094996, 525.93869245963, 524.062943090478, 519.823255009401, 518.127304099383, 523.295452178795, 520.569558195837, 526.585763086866, 517.857218324453, 526.401966822309, 522.011054181353, 525.0738728361, 522.589727397819, 526.146424866243, 527.676251622471, 522.614748503763, 525.267333115008, 524.418736269223, 522.942994996435, 522.406391895784, 526.252741040698, 523.745172167849, 525.66031754766, 517.93599201149, 523.709149014898, 521.56840987972, 521.314829052512, 522.687258300853, 524.201056037347, 522.439878403719, 522.606561889826, 522.075894011965, 525.003176793268, 525.447907460605, 527.478966479292, 525.155665327391, 521.974342385608, 519.188470569353, 526.690591497728, 522.423461441043, 520.456076632766, 516.737090201922, 520.167649772905, 524.085530996864, 523.417596224176, 521.372794973094, 522.933894496846, 520.818144752108, 522.339587261912, 521.740576200979, 522.479307334963, 521.973975554828, 519.661508884699, 524.229211698446, 518.869059660157, 523.523879784745, 524.730404271749, 521.964359149729, 525.241500187255, 520.29755807247, 520.814659665755, 522.552328228545, 524.00638028065, 527.017194248371, 519.668796085559, 525.764214862711, 526.271314082022, 528.905028018383, 520.43482481426, 521.760837441933, 526.924120146459, 519.667142710524, 518.019484940771, 520.8295461109, 521.985611896985, 520.787833459669, 526.351601607311, 520.823275335849, 525.791502117465, 525.976332657753, 523.472632559742, 521.226090429958, 520.238133360362, 519.759489500484, 523.800574816103, 522.764543969686, 516.088488007538, 524.715461959107, 521.313212705489, 524.714030608572, 531.132438185445, 526.716553683734, 524.602651587866, 525.023876328045, 523.263957683722, 524.630847942921, 527.003292476778, 520.410780922615, 530.704697233536, 526.851431166463, 524.346778874262, 524.554246619609, 522.830042664313, 522.790114287122, 518.369372782914, 519.051183566724, 515.04263876219, 522.113760602381, 522.464395990963, 518.705603308002, 522.56591088416, 524.161627074943, 523.09082571717, 517.723019011623, 524.304188340785, 525.865792922935, 517.658307632356, 525.033081797714, 520.995265735356, 515.437959894806, 522.369260944345, 525.41811912022, 525.292017674121, 527.396067427312, 525.599081276012, 515.204355889691, 523.813567755691, 524.967094739935, 529.836525256504, 520.131814222966, 517.975369081433, 526.81624748712, 523.428784757833, 520.997466167896, 523.187204239194, 524.942068680346, 523.697271632078, 521.890256567468, 522.92481358303, 524.579935730275, 520.339009354585, 520.515202539697, 519.08473616032, 518.770612403808, 520.877672988649, 528.545884901555, 522.216286922956, 527.372149466137, 522.962668157159, 522.252503504562, 527.647214760225, 525.555466063243, 522.357847715817, 522.664366680047, 525.907786895676, 524.771365110821, 522.804000240725, 521.670185567692, 517.775517841479, 519.688026641345, 523.540594450412, 527.015081142035, 524.072322979991, 523.20708995608, 520.594545885894, 524.57914851264, 519.577823189156, 515.077433164773, 518.621572310759, 526.067369073087, 520.488634863142, 520.749081284029, 522.405237330023, 525.1204697987, 525.427797485157, 522.775735581983, 520.104230352077, 526.059383172436, 522.111325436162, 520.635509993697, 521.93604963313, 523.515701020805, 526.779037363919, 522.283553622265, 528.254568690752, 520.64096165042, 516.697910281718, 525.906960476163, 528.053071619365, 525.375640676161, 526.023167844588, 519.340236733925, 523.779678699089, 524.162737419294, 523.522975709354, 521.564513154654, 524.453292329318, 524.555605703182, 521.517867438009, 524.32083587672, 526.377230833238, 518.737464855873, 528.85655858656, 522.321782521661, 522.920398061205, 524.988944999768, 520.59339231694, 525.22019530582, 522.719467907183, 520.84954026235, 526.74086902452, 523.768133819602, 528.589591325292, 524.679427506726, 522.865255720181, 521.453140525467, 524.346812871218, 524.348028082317, 521.578252417954, 519.07538248169, 522.479266252631, 524.027627669748, 523.483066008544, 524.045638742822, 526.773215339565, 522.563587252478, 526.703745756993, 524.723030677343, 523.319613245367, 523.945236618806, 522.870433444998, 516.741516975145, 523.405165811825, 524.182874764859, 527.3767139779, 526.395091254716, 526.457240921729, 523.520353295324, 525.249468367659, 520.658705975264, 522.313468073202, 525.006430858768, 519.777922832822, 524.980653981989, 518.429271784956, 521.024324814936, 524.415511739355, 524.192749590588, 523.854198228385, 523.656223499226, 521.339674746774, 517.063125126845, 525.994707505449, 524.637133480758, 521.145825061147, 521.313678351671, 523.656636343268, 523.908806037539, 530.270625944242, 523.465324112595, 517.236140711904, 522.76889834855, 525.575509164747, 518.892923613051, 519.836387139157, 524.773086413176, 523.837219069489, 522.960275208738, 525.169912370942, 526.799915619613, 523.525130798546, 522.301706273864, 524.586330696452, 523.073018530665, 525.187209926865, 522.255080440392, 520.651318937984, 519.852784441278, 521.247368205606, 519.563352032248, 524.429211807903, 520.099908987317, 521.485064814484, 520.599023407833, 524.132110919855, 523.894914321836, 525.11651072733, 523.809214108085, 523.238769551849, 520.157095059253, 522.415592627136, 524.968966713004, 524.266707228121, 520.475210219859, 520.21432244588, 521.377067919286, 523.775064069456, 527.750005667831, 518.309917821991, 521.43071592251, 523.56359493004, 524.846668818748, 524.949137781702, 527.364401306545, 522.304094071509, 523.511058950695, 525.716200149525, 524.491019579707, 516.135611700189, 521.751224898064, 521.260352947962, 526.108512177963, 525.19323986365, 523.795727196586, 524.19433667905, 523.325349201135, 522.94579188124, 522.281942771697, 528.755202630834, 522.327601989033, 521.431815499759, 526.314333543701, 523.642403149489, 523.861303429499, 523.72333194211, 525.178503356101, 521.274836916938, 525.900115981624, 518.252270534698, 524.260313473511, 526.738583019988, 523.264136930029, 516.887508023115, 521.106971022092, 525.818990717419, 528.802880525964, 527.140303677284, 524.345643176339, 518.746156453998, 519.821319792047, 524.325913766338, 522.262351973001, 521.075740654184, 523.505417989579, 523.930935704394, 523.460045226964, 520.918026027144, 521.323643095095, 521.770338980368, 527.308239659058, 527.986407259658, 526.194318221952, 526.7284957019, 523.262623241861, 520.504196449468, 525.09995389231, 524.987101757931, 522.203033684489, 525.745442035733, 524.632182196247, 528.052604130493, 522.324708107354, 525.760188318435, 516.948199769782, 519.253801558551, 519.522317865615, 518.952721951762, 521.071714457326, 520.570933272979, 531.155357443678, 522.237617214997, 523.556094710749, 522.736656178133, 524.293645989184, 521.766249031894, 523.501353047853, 522.131359895878, 523.569362648486, 529.517628408381, 523.076661115332, 524.966706677628, 523.460192375997, 520.713829321916, 526.448189616637, 519.205860815944, 523.391057905167, 523.61619422802, 524.948447789808, 523.854128484527, 519.790577269341, 525.28339846226, 525.260745314083, 527.535958837046, 525.283525908303, 520.499041763725, 530.151164156789, 519.987000699319, 523.361670098864, 528.133445045301, 525.943893682846, 522.612970268488, 522.039055892059, 520.797472144235, 523.043300033356, 521.993714619133, 517.289263922251, 519.878006416494, 520.881432240349, 521.403654623499, 528.412196648452, 522.985002404191, 523.724064980635, 521.656280417299, 518.821562384516, 525.928546603384, 522.528609815945, 525.431500055186, 523.870599346352, 520.636003772906, 518.096102653086, 519.614605352936, 524.149128822062, 523.327831591415, 526.370764154718, 522.207268465356, 518.301204917329, 521.658673095634, 522.552769385773, 524.533847109892, 525.267036708177, 528.066834492814, 527.085767572889, 526.224963271985, 522.03778226649, 524.850181531875, 519.303847328179, 524.515512200848, 522.52051218954, 524.055005270535, 519.060916626707, 528.049780748606, 521.842529990764, 522.415280997213, 521.433340672833, 524.488252882316, 521.010940981463, 520.836917674523, 518.231484510078, 519.461437707871, 524.976602561693, 519.792534019754, 520.119790941309, 521.894040723494, 525.591044776961, 522.800448324465, 526.879290938789, 521.732011028735, 518.253888795447, 524.934082733948, 525.433023949989, 524.125672476797, 525.642981082339, 522.673770894327, 523.349189865637, 523.399350503313, 522.492938891217, 522.44437575536, 520.886386611203, 529.565879487155, 524.158330805308, 526.461244502314, 525.464245607888, 519.416241256274, 522.023582096171, 525.42309886555, 524.107079102281, 529.576866447003, 527.714553830205, 521.753404621772, 523.687661893586, 528.456951289354, 519.068521828757, 517.16971126803, 520.961155154323, 519.814741318079, 524.406444599558, 517.866147199907, 522.784790803081, 517.798960958705, 525.748083132017, 526.757469286757, 524.502987805273, 528.934317743711, 521.041867286301, 523.121560307062, 515.779707821655, 518.312835586661, 527.818352769802, 522.235900284107, 521.624407786242, 522.278850830847, 525.557945489314, 517.6094022235, 524.128644402549, 525.686089483287, 522.607085532915, 525.131906998302, 522.367254189442, 526.11704156594, 521.294275562217, 516.283700119727, 523.249959822018, 524.278296148761, 528.269835544636, 522.510393029294, 517.661177812, 527.623227117224, 521.575868666606, 526.386052327899, 519.547334409937, 525.191668627781, 527.007964061614, 522.18539695745, 516.467888872079, 519.075514129499, 523.721859739625, 519.178916809273, 523.762389012838, 526.89914512706, 526.067456929999, 524.021649031737, 527.229806264352, 523.767674816932, 522.691726224294, 519.966901338005, 523.934056667445, 525.872441878506, 526.272126948346, 519.781641418241, 520.102271650529, 522.157717550991, 521.717423060165, 528.193008911737, 524.245576533367, 524.088069454808, 519.555960544394, 526.254271274814, 523.319315361368, 523.411476963047, 524.777301878619, 522.347297698608, 523.357505465008, 518.660971900377, 519.780942483724, 524.591018791477, 523.75354549804, 524.590339480148, 518.697678060816, 520.293059890101, 524.715047554711, 520.206590959821, 525.041996151643, 523.547996707572, 523.161634187471, 524.247888517203, 523.767671214963, 523.562716580043, 517.388469680538, 520.103069963537, 519.98905816224, 522.258914951476, 524.323117481239, 519.397515159416, 523.407950392554, 523.3178898167, 519.50542319292, 517.379655078141, 517.108314726755, 520.628226228315, 517.185755474501, 521.643246148769, 517.658831541012, 520.142950919511, 519.867267893507, 528.500972917564, 521.928462089092, 524.74831682155, 522.547552802755, 530.248723980819, 520.89349586246, 523.587050643458, 523.65686845661, 524.337030662549, 526.736672777941, 527.084069399104, 522.882665204408, 523.413468554669, 522.118653540275, 527.803645365832, 523.431579955928, 531.893852695501, 522.972702297814, 523.701483326786, 531.358769124521, 520.432061984361, 524.035519028697, 519.86252565604, 521.312023455067, 521.534534875314, 526.060618971492, 523.051142184887, 516.45292655352, 520.7734272985, 526.949075563973, 519.487914656168, 522.1223943944, 524.988121204308, 525.094801347014, 530.199482927674, 526.588059378771, 522.625787146083, 516.396408992944, 523.409563605948, 522.417482003238, 523.332077531814, 522.267113392445, 524.995788147132, 520.598620345024, 521.816575558288, 520.240221051522, 525.141349371186, 521.198373134097, 521.407691880394, 524.524826832691, 521.617267890696, 524.705335940573, 524.630200725366, 521.111485450412, 530.930601400628, 518.135180507997, 523.480950822741, 523.985048466672, 523.754413652734, 521.562145048422, 520.970597930854, 525.601041286038, 523.232423914369, 521.359861800818, 518.33464688735, 524.98675526064, 526.333011117498, 526.095836094961, 522.04429949175, 525.911615171878, 526.853975989324, 523.526370594821, 527.210746404469, 523.333296943337, 523.026329315982, 525.66105626192, 522.269321549224, 521.048665081175, 521.487678884962, 525.56851551062, 526.222866518338, 525.965261917363, 520.878665849285, 517.423076489112, 525.619262205303, 527.773865050543, 516.711993163933, 520.913805663384, 517.504453939881, 523.679160331663, 522.683906533506, 525.896741840398, 519.159114046587, 522.387199374087, 522.919682506464, 522.699205851758, 526.428101035601, 520.570390039144, 523.290552735126, 520.388283406842, 519.473243671254, 518.098890065407, 521.081137698066, 523.227991183153, 523.679247864147, 530.158510107876, 520.70074441425, 524.022225004301, 521.095281982895, 524.044352145014, 522.981893515971, 524.329905106267, 519.587040985891, 525.458641774969, 526.910341473205, 522.500817839427, 521.116743829625, 521.721866515753, 522.90169565435, 523.051976046079, 521.789656331418, 518.6400286263, 522.254750056183, 524.461882785535, 525.956043672661, 525.257389017161, 518.545573179482, 518.905579036919, 519.384845301892, 530.977157395798, 526.196910982321, 522.276867878764, 519.854755849162, 521.327518876287, 523.600428936738, 526.728846132588, 524.902359933615, 519.955798864022, 524.511930265703, 522.740052075613, 527.737960215483, 530.983713894259, 525.049000742429, 521.105312277201, 517.998328751516, 521.548957908336, 524.1934977971, 517.777560442761, 527.678227285642, 522.487940840625, 522.30519287548, 523.724679376118, 522.832442025691, 524.876239961705, 520.356855530707, 525.376755140469, 522.935827724913, 521.071529587676, 525.800663507662, 523.293045690665, 520.524660145991, 522.566261893392, 524.130794874062, 519.632910750036, 524.300725550328, 522.338041783274, 523.298701988616, 524.190987662585, 526.390487411397, 524.749723488028, 522.834132802293, 521.46855582555, 518.486156369247, 523.84154731147, 526.65816647088, 517.969953069165, 522.422407029571, 523.841624978528, 528.205586840195, 517.921964372406, 519.79884132989, 527.517328581465, 522.001577333845, 527.678320132964, 521.931776598612, 517.746756718579, 526.535830073236, 518.437124645053, 522.430682412825, 523.861978521254, 523.95529445666, 523.469089929818, 522.419321935416, 521.077808960531, 528.488053204006, 526.638646266366, 521.958503437799, 518.722421340142, 528.739211869206, 522.812716458256, 527.214583530384, 517.930353600417, 525.272897664237, 525.883276224475, 522.215440081062, 522.668138404053, 515.515457021892, 526.932894708417, 520.920792142107, 515.992806137968, 526.631443436248, 523.051537576259, 521.245012427646, 528.623791475408, 525.90822446311, 520.463952863455, 523.403478625185, 518.582899441853, 526.924664208561, 523.57775797527, 520.538345108945, 523.294795047122, 522.105842221918, 520.872601478328, 523.962029529789, 520.930683246695, 523.044814388435, 523.85802937993, 527.121749077597, 521.713762582042, 523.980251167456, 520.382464134468, 521.91932087791, 522.913432175665, 519.721348646352, 522.684534393245, 523.2291210438, 519.920157616059, 522.392293400065, 519.956603261589, 525.525389125377, 519.792957975672, 524.461034577914, 518.17310367063, 528.3872186752, 521.174702510543, 528.031776004875, 519.792952639612, 518.591022983344, 523.972504416909, 523.952295354467, 522.100043318778, 524.446836761039, 523.956631764787, 521.889742045028, 524.679418666277, 518.743833849384, 523.581271931102, 525.923691148394, 527.889411702826, 523.104673967887, 523.894964966762, 524.148115699394, 523.709867590146, 523.021314402074, 517.561309703828, 520.820928619843, 522.286510504361, 527.59815445871, 523.240694039094, 521.920403698973, 523.181689575711, 522.408091799328, 524.082995173578, 524.261709259561, 518.486262915483, 522.229687906123, 519.84512919336, 526.065484210396, 522.765159370116, 524.55902146469, 515.855731707522, 527.086268144273, 523.037080122428, 524.008285794462, 532.671973448729, 528.666365231963, 520.611568965762, 520.231655678883, 518.205687584213, 528.061405284546, 521.334591005481, 522.823445810259, 520.583034752519, 518.281315385925, 523.52124745625, 522.182584434284, 521.59413505436, 522.32295623459, 527.289370994108, 521.772597956042, 527.777834520816, 522.747846993767, 523.141205739063, 529.096858826398, 518.590481654184, 526.932964774949, 525.12291290203, 518.742631503802, 522.154273501937, 525.492042049594, 521.037720405577, 521.380163872701, 521.78836963921, 521.682761484355, 520.353471088071, 518.662540995232, 524.576735727626, 521.253963586872, 520.170700677277, 523.203862293924, 527.757405795569, 521.493307655625, 520.750108626155, 526.02504399322, 526.239824947752, 526.756319858558, 527.551161611718, 523.732044578165, 518.319538494929, 524.291759693503, 522.72041851916, 528.749845181301, 528.878197957377, 517.370342577787, 515.764185795295, 523.543100744317, 524.738475679379, 528.55447098156, 530.453604709614, 522.307419614724, 519.826788400149, 526.744210580131, 521.685169976137, 526.041632985471, 518.102971704645, 518.882245975844, 522.227825203102, 519.582330326433, 519.348412117491, 522.252239034005, 522.546106043061, 521.682571074153, 525.825845801564, 525.199228935074, 522.443753418487, 523.309001952151, 521.418261244826, 526.980003340816, 524.344282889391, 520.764011327718, 521.962530769211, 526.953921386622, 521.858141813941, 518.801212263089, 522.853432886674, 522.463110667504, 524.667590195948, 521.515823203147, 520.928350130386, 526.422366827863, 518.739178720919, 525.826073439061, 519.501078025501, 521.751405838218, 521.585910536667, 524.914020173876, 525.307068142085, 514.6189349272, 523.207299867079, 524.425313588657, 526.256462754772, 517.168983269097, 521.558986388636, 522.883424757296, 522.556670892296, 529.997947596463, 525.418371706164, 521.522407135478, 520.757115359055, 520.88069519458, 521.427543612772, 524.376006556123, 528.126980231052, 524.273416379241, 518.818348497306, 517.037109317721, 530.157212803293, 524.664196152494, 520.675273130945, 518.667368555479, 517.98986991029, 524.559400669577, 525.859418491119, 521.598752937892, 523.675294189548, 521.344231659047, 523.89367680314, 526.78451049232, 519.763877934872, 526.344018410496, 525.252127760956, 521.712612444791, 523.046016606279, 523.831891205337, 518.988727705998, 521.957898856604, 518.597763595489, 527.37100817314, 517.225054423821, 519.565248600396, 521.94046395173, 526.669538778497, 518.221579823812, 523.369575485926, 518.747086437191, 521.440773251327, 521.582148114656, 526.947388426625, 525.210748908547, 523.366881310662, 523.602673389882, 527.413233757901, 524.222054422235, 522.864094606678, 522.454208494655, 524.463208954593, 522.357273190071, 524.580439339875, 517.874564834692, 524.002839584905, 519.998877454242, 523.686409056118, 522.354942417937, 527.172111532196, 519.80254080099, 524.834260487006, 520.37442050011, 529.206192443247, 524.547999989307, 521.444727919159, 521.753206292675, 520.464292930173, 525.69469916807, 521.582747834614, 522.938897368236, 526.795060383546, 522.674943074648]];
