# Supplementary material for: Hypothetical Outcome Plots Outperform Error Bars and Violin Plots for Inferences about Reliability of Variable Ordering
Source: PLoS One. 2015 Nov 16;10(11):e0142444. doi: 10.1371/journal.pone.0142444 (PMC4646698; doi:10.1371/journal.pone.0142444)
Supplement: S4 File — All experiment interface and visualization stimuli code is available as a zipped file. (ZIP) [file pone.0142444.s004.zip › experiment_code/data/one/37.csv]

	sample_num	task1	task2	task3	task4
1	1	322.211666491771	127.333745926246	675.019096096187	527.159983813619
2	2	327.654442823592	151.933077753663	669.910330817212	523.880094475167
3	3	345.189608055214	128.126365473628	671.387525122393	518.690900151176
4	4	349.281894607162	127.255466896317	668.0261490723	518.532748952148
5	5	314.610634400534	128.510093492508	672.137843413395	520.421161880911
6	6	363.7109832357	134.702766438632	676.72955903502	524.159576645548
7	7	346.066620560547	137.356752815051	679.641313412914	524.320181038074
8	8	341.78992593445	94.9489610040292	673.721064457246	526.786917468314
9	9	396.305670937338	118.26600166642	666.854389726862	518.950815057603
10	10	333.194632095748	113.582382445055	671.950901056854	521.014577124978
11	11	341.304885737041	129.365615003119	670.707362927806	528.902780223014
12	12	321.178798327786	123.146991040839	670.75233694608	525.020185112158
13	13	349.319710345948	118.061241823988	674.4331262367	525.061864443244
14	14	368.631561945516	129.931619546007	675.144476025623	518.89056962444
15	15	329.522356557998	146.162945097393	671.546728469156	522.192268578349
16	16	375.28848536963	118.836977619557	676.854404566885	523.965016737833
17	17	346.592555403705	113.438047522524	672.7087958676	520.790951229375
18	18	352.222841104	137.210516026102	670.647200092798	520.492574619221
19	19	317.316283627343	131.174342040336	670.617884380928	517.48746844119
20	20	387.900229360988	120.89826910177	673.358241019108	522.506148863763
21	21	354.524099926676	125.490875817355	671.436240666498	524.634517420559
22	22	313.64982183841	125.037030879136	671.322228629409	521.362688756977
23	23	345.825186722111	115.073381026794	669.31591276443	525.14462941116
24	24	339.268211556856	181.224882777993	671.197706712699	519.208870202095
25	25	351.048309476329	116.838584556261	667.938215372631	514.314331396043
26	26	357.30720027357	136.885401615629	676.71455254687	522.009212776622
27	27	343.136643933623	131.409551224062	677.771529726582	520.574465703227
28	28	332.145622615549	122.481931254141	675.902198058785	528.857390465502
29	29	333.960005409172	132.368926995072	675.089229933249	521.933868820203
30	30	358.035431135511	131.708265620726	671.63375264094	520.387580151698
31	31	348.322447328039	128.965818484826	669.200044656685	522.454054018209
32	32	336.973544175608	110.718178402443	674.989541728648	521.367692630284
33	33	319.027688664875	156.140472096606	672.533474427087	530.37838240211
34	34	311.063012556312	151.78093993117	669.334976863466	522.061774772617
35	35	350.192015118197	146.370293059482	671.767915078207	525.759795707862
36	36	370.633208274166	113.810970797448	669.076144859022	519.524429500843
37	37	358.04992873903	144.588075574232	678.112909592229	525.350664062538
38	38	347.675348190863	156.644520675623	670.026066391178	524.526020274463
39	39	355.444137326132	153.953731559856	677.578503023113	521.331818050303
40	40	331.464527060339	101.777575751035	671.048502476537	524.654339221539
41	41	369.291206710195	114.011049442167	672.792844898018	520.98496481878
42	42	361.059751222338	151.855823093283	668.980352119737	528.858200001203
43	43	372.461487621481	136.618900284509	675.62829353293	520.778123455405
44	44	345.441511820729	112.066137591801	677.33881328222	525.165874559344
45	45	369.260231415012	129.662112706201	671.405220920148	521.311729478561
46	46	346.872750081124	156.293368694346	666.55620515223	517.660854375042
47	47	312.360016392058	129.873326652222	670.5873621172	523.029266239276
48	48	339.661145751503	125.754818154027	671.114622437194	520.797987803858
49	49	350.757554478008	152.133617809146	668.762388203615	516.759837744436
50	50	334.191236364523	131.256674255549	672.484213755675	524.267613383993
51	51	370.711832989023	113.194321815839	672.618716615475	523.519790071483
52	52	335.456504425075	136.117623196153	668.397160112243	521.297045363284
53	53	332.313491203286	123.264683438928	674.900358619606	525.221184210224
54	54	376.542490213179	128.507489456149	673.696541109136	526.087225051861
55	55	341.2404294889	133.946835914514	669.959755883577	523.321406466456
56	56	328.731954446999	101.649038216514	669.639227322356	520.534922064538
57	57	368.453555498324	136.527042007325	668.234940065775	523.875134442916
58	58	331.025894285112	155.523219381123	678.981073934777	525.651926376165
59	59	348.039400090307	116.24953753925	672.531242828023	521.627983900719
60	60	331.295576550919	140.83061186279	677.772211119712	527.495391015132
61	61	344.042548994124	131.073603050507	670.354102653939	521.836764180464
62	62	335.20115724919	141.728393773504	678.475492444015	515.796504282097
63	63	356.332652785167	100.754702425231	669.142208718585	526.090773315559
64	64	347.652357971784	109.323121768413	671.626694243129	523.916463176756
65	65	339.05771199501	107.523496538687	671.701696707418	525.199823353721
66	66	326.26256563271	121.564687481207	672.029191851162	521.729067546638
67	67	377.583596501688	166.928124034876	674.159154619007	524.949792517496
68	68	310.600548377416	158.222889587433	673.047041947745	525.955345723238
69	69	363.399689778883	123.155451444834	667.340239769413	521.849504699935
70	70	324.624831129415	110.946953670941	670.695582875212	519.264782676879
71	71	333.683768173291	147.941465222616	666.898110382769	522.882814816993
72	72	378.956902255016	147.975949224837	670.753685078481	524.181803121131
73	73	363.661244439454	102.234352925834	671.295025240522	525.797410936469
74	74	322.925454254816	113.248957132679	672.091655296746	522.95075230469
75	75	371.532891490745	149.474887057288	670.284870864075	521.053948583227
76	76	324.592907560678	128.151470989463	668.775809272002	522.715313459111
77	77	364.474093774297	145.66156411371	674.132982641647	521.383512757669
78	78	309.549119875889	113.638738662768	671.216936530861	520.649991752528
79	79	351.127945332781	109.891074877098	677.057748876478	525.367745522341
80	80	328.440808324873	125.572620668487	674.480603124611	531.392348412312
81	81	340.390754244461	133.387967361726	673.976302090317	522.146741457772
82	82	326.48639329014	127.967564159174	666.635174504534	522.131946774772
83	83	350.86885308826	137.81060116402	670.807399377452	523.383737185321
84	84	328.381904541099	150.934861323342	670.8376347123	517.839554174683
85	85	338.802609115162	147.584838157691	673.430527297269	526.239262643301
86	86	365.90199101038	109.122297002147	678.220087522411	520.472339421037
87	87	313.775569096623	147.553441342685	671.17383147298	523.671574725306
88	88	354.179654844064	141.824319002005	672.62758901895	527.505246259432
89	89	376.966639559927	123.032114527159	675.379005270345	519.59498938046
90	90	349.971183447181	146.63826841084	672.858338836692	522.527230169419
91	91	332.350335661933	111.314530693636	673.113900078164	517.36172226482
92	92	325.253936907446	143.732553786434	671.166122469316	520.938453057541
93	93	349.398031334399	103.50262023354	676.201704841984	523.600130682999
94	94	344.371076003811	137.933950981297	671.949902840298	521.274001383938
95	95	376.736419116741	127.043312678164	673.599163960146	524.305440197859
96	96	361.254166403801	153.879103928023	674.87893206349	521.210426128803
97	97	326.283979920447	128.681529218491	671.014464399561	520.398359983511
98	98	336.227376239478	137.436755779544	672.657659384767	525.335519345293
99	99	329.687256094302	127.430010307162	675.033903739414	524.110289611515
100	100	333.013917103355	124.296881344419	672.864162833712	522.048176315824
101	101	345.840287267216	137.890432482668	667.416666042493	519.942279569452
102	102	372.98785568725	134.596123008533	673.468118848285	526.16200689741
103	103	362.002289966515	129.715404826187	670.410075413517	519.060403922041
104	104	322.881114426961	114.059444284924	664.522051089676	524.060747995581
105	105	310.973177714524	112.808438858846	668.57638142142	524.880892058284
106	106	354.430036106599	115.444162036702	670.041145393135	521.09905072619
107	107	343.048825769013	140.605390342278	675.227842497722	519.312075597373
108	108	381.037572839	124.14595848102	667.016681941628	523.923674034704
109	109	347.609469021753	129.901492524435	671.448632241478	524.855259988895
110	110	332.002027361923	142.961732220684	670.680075485888	525.52765119598
111	111	352.906071539076	134.855588883952	675.167027615739	519.424854508815
112	112	303.420551440537	125.436909009849	675.631348758018	522.967964606617
113	113	331.059813114001	95.7395613357209	672.007009004695	525.467749371003
114	114	360.132114265067	153.78624349079	670.703458657961	524.89965763878
115	115	343.208683550823	131.6052744715	669.158975170935	516.476255109037
116	116	331.815885446877	126.808220839131	671.214121097506	522.262752495935
117	117	350.873234059342	92.1330262561022	669.14121787718	519.971828688051
118	118	351.508583303987	119.834050146275	669.651792444029	525.00257008234
119	119	347.295238675756	118.790421128452	674.709007430198	523.006576897113
120	120	331.19941422416	104.852491002909	674.703206609865	520.089488642594
121	121	358.522875751821	131.856310305842	673.747286855508	526.36501871178
122	122	320.862806294529	109.933836931558	668.261617539179	520.250986205422
123	123	348.308626991182	120.969444107391	675.977777222973	521.182722264634
124	124	380.68701907628	126.633186903457	670.349308294004	520.92067079506
125	125	339.736211133287	136.299999293083	670.373485188119	525.930339460483
126	126	359.679773269453	134.785110734677	671.097433905546	526.422918578812
127	127	361.588738556154	101.426899767486	675.150835001622	526.586269083897
128	128	346.76522364803	149.069448324574	671.485989300988	525.741745515276
129	129	355.181887347215	128.223671017288	671.658854728175	519.149590425009
130	130	326.297322420197	94.9842427380895	671.086500264169	528.130863288421
131	131	343.821048461033	135.381065526671	669.82665602336	528.057792695167
132	132	356.700829652756	141.776789787142	667.035462385676	519.849371388461
133	133	336.722876133379	135.870298205089	676.987349288764	520.452778615107
134	134	311.14133342943	124.90323827841	669.602799139835	523.737513428353
135	135	322.999759258042	127.684884969644	672.107090080441	516.865567011484
136	136	342.885104049735	172.536572485754	674.433584429013	524.47527372382
137	137	354.601479219769	150.321759130926	673.922630478727	521.016631734643
138	138	369.702708799044	130.873290512802	681.248052927992	520.436155352528
139	139	365.321481916201	104.211029495887	669.870127887464	520.722737245547
140	140	352.652956785435	118.29291378668	673.345838869453	524.805652551502
141	141	331.530079592934	145.234873278445	678.378201894843	521.443793604531
142	142	360.979102607006	160.316195147803	673.01107487912	528.579291915782
143	143	354.554143577218	148.532329952926	673.33727997836	517.586611562307
144	144	354.418722343573	140.528679814456	665.786962011143	522.786642645951
145	145	370.257383181685	112.756794520894	672.524909260246	529.090258477076
146	146	356.147926671702	153.772417276057	671.493816465716	523.575028719129
147	147	344.78237393635	124.563258983068	674.493843196095	526.929155162582
148	148	373.328474822436	119.562734471187	672.929745603241	520.643359871243
149	149	354.139877089162	117.22545484119	675.130487242694	522.930326287915
150	150	346.704741225112	153.338401359088	674.272514906048	519.919386552863
151	151	375.392562179885	116.975243860782	674.652170628726	523.070184985316
152	152	346.552939736925	136.706298286518	669.217441241171	525.283835500611
153	153	357.742529748441	148.950971548123	672.09610501647	523.30608243238
154	154	315.10757362219	137.3536395103	669.490311624094	530.121756254249
155	155	328.266453332515	124.865768584842	671.694209145743	525.468113238823
156	156	327.725404844959	123.26126334111	677.931990714689	521.081962690545
157	157	359.304919100443	150.586814954811	674.395274780877	526.741457288059
158	158	358.20728712033	142.240043815073	669.174643505674	521.137686698974
159	159	322.667615733472	108.638043905745	675.189656029078	526.227463094496
160	160	328.915993584317	134.819874728082	675.854881838305	516.817396752073
161	161	344.378636035736	120.796162256637	669.378148183887	524.510767502307
162	162	341.906142171698	121.363596092836	678.77259343234	523.588002952766
163	163	365.467418178444	133.943946085406	670.854816189949	524.506155266601
164	164	329.487902793504	129.311678955655	667.683108891135	526.145134546585
165	165	342.39455061465	157.876383824355	674.020974545958	521.000327115994
166	166	331.290481097114	177.696266548025	676.532439627232	527.278902940783
167	167	299.086662909854	138.004692845068	675.959455058763	520.37154711771
168	168	384.83203302999	81.4517427142594	670.228604227637	517.744814452892
169	169	336.265709796595	117.434000884284	671.037237156048	520.565657378664
170	170	347.512842310998	114.466111523969	671.154684897775	519.760695967906
171	171	327.570418231905	137.224015583197	676.527792584325	522.368691374805
172	172	384.716798912471	111.576782710206	669.978931704802	529.361511737026
173	173	368.386679331362	133.082116886597	670.353357574282	521.863616282596
174	174	333.760775199146	175.132382169969	668.527326762341	517.939384423006
175	175	338.972297295063	105.258106137509	672.304143587792	523.160649940926
176	176	325.175956275173	155.137840154657	670.379217523365	511.630379074571
177	177	330.454973205157	159.731357057751	678.098947690906	524.890401624062
178	178	334.073433597866	132.702199581317	669.971148491354	521.199895684101
179	179	318.882091634826	110.754239657223	668.726274206278	517.476875147801
180	180	347.813788583862	133.76801149518	670.384426732331	523.896557806441
181	181	357.583802270317	152.061064614328	670.8249591099	516.652781140718
182	182	358.430351597273	101.861574668832	663.611824656596	518.462729109601
183	183	363.981714021477	124.157496435724	672.168637399196	522.420890768875
184	184	356.592292411701	137.609744495702	675.332200777119	524.198652097336
185	185	341.276042301384	121.823918817815	669.900347207442	523.113901998836
186	186	332.781741530593	128.415862344267	668.561864088671	522.868903550139
187	187	374.584901548467	110.166089951312	668.322400708636	523.383819100932
188	188	362.155260772939	122.499227025915	670.341630283218	522.040805209529
189	189	362.468807246896	129.284410168592	674.188927772659	531.595446855339
190	190	330.502491383361	118.095492908556	677.218361823582	522.48993492572
191	191	337.480917856244	166.645300243309	665.690512683326	521.299677047195
192	192	353.318226267278	134.703334099478	674.016148573578	523.44038781156
193	193	317.405826766807	143.85120640129	669.110023988038	523.90354433037
194	194	396.148268093784	154.084802794029	672.516367072158	526.888632250827
195	195	346.840712397057	123.063366582308	676.156402559122	520.370900202402
196	196	348.58962701789	126.756628004397	671.227402045713	525.621631856269
197	197	368.019033864633	114.276975966692	670.399271496512	523.045289196229
198	198	351.667112704964	141.801003990348	675.33871388365	522.039137116327
199	199	341.183854355608	132.816580655398	671.661441080239	524.349377517186
200	200	338.484316697486	122.372706803222	670.394475069855	523.351848369862
201	201	338.370678343469	115.060094480182	669.444665837974	520.771291582679
202	202	330.749501300261	129.730105947648	672.915416789261	519.482761689167
203	203	329.712235191081	124.657821614436	670.14242113455	521.761438558225
204	204	325.904236997892	137.306226586642	667.324541053731	523.39273514121
205	205	366.538483169589	159.11349062041	669.859152932066	525.637829745273
206	206	326.949118657005	141.400675903673	678.791208752924	522.555179597141
207	207	332.367476710044	145.634900819846	669.217614806506	526.032830258035
208	208	364.641702073444	147.437205430094	671.486886040204	519.139252480554
209	209	312.485281819134	130.830162735729	668.461384475666	520.281767449609
210	210	339.4408733612	153.389562680652	671.353672751996	521.566988085976
211	211	349.875420959837	158.943264450628	678.014785478946	524.519897692867
212	212	360.329719520314	87.5568592316857	676.152362445794	515.827150866452
213	213	338.848414367824	136.868224607897	672.202127134446	526.758170464554
214	214	317.422592783126	144.274986502297	671.516917989364	526.702000705279
215	215	344.573320291028	104.28469643273	670.893488141368	523.918997305443
216	216	357.104347212972	121.64799394383	670.74204570135	521.712984912192
217	217	345.235380376926	113.305837581816	672.980964797838	520.749177933903
218	218	316.637260511331	147.760340927261	674.784243633984	523.268946428634
219	219	341.308605177207	127.287327966126	675.827607689685	524.028681533364
220	220	344.906424562239	111.926819688797	675.346925197945	524.347736432554
221	221	316.424096748088	141.324199623021	672.301826190825	527.330302865094
222	222	343.801596220205	123.922521429179	676.06756030246	524.671210651379
223	223	327.551127353	150.873344783204	672.968067808535	524.820840181298
224	224	337.281999307335	138.657028875543	674.662920985958	524.063328063726
225	225	327.748163860471	133.801772515918	674.841699526177	519.462023403672
226	226	364.032454239818	131.046536273776	674.761803933806	522.192658315499
227	227	336.978820302868	145.19353677946	674.225572334701	517.400779143019
228	228	341.875238568473	97.2513389383907	674.656744054958	524.437734930123
229	229	341.75776268344	141.623484131717	676.80843741738	521.828840017526
230	230	337.936690198797	117.608399047283	680.2813699452	524.908575039731
231	231	352.536331182108	139.751565508226	673.279987368023	521.368122734007
232	232	358.370323555644	116.601758805064	679.512724041637	520.530115440631
233	233	331.417477167062	143.026884623423	675.21227350296	526.05903228481
234	234	328.632410321647	147.157830856091	669.906717909515	520.733075975593
235	235	315.037570774958	124.527565309097	667.735007222891	523.357116702732
236	236	338.215874920396	144.70042125637	675.355821799752	525.717921619642
237	237	341.450609064466	142.340113856969	672.652962884593	519.182068371321
238	238	344.129466527682	125.213343824721	668.166554798077	521.543403091203
239	239	362.58819896572	127.994397063468	674.277820224697	513.264692444309
240	240	347.935427652005	133.174107484146	669.720872306509	521.922196174333
241	241	307.585649970063	155.154270743168	670.672695381127	527.100402716447
242	242	330.936068644975	130.485850566726	672.284636336003	520.975549397819
243	243	342.752153268039	135.15781812657	670.611317954631	523.349774509102
244	244	314.540836929842	123.206270552486	674.425925730534	527.3468754295
245	245	336.652297277168	115.068335959494	675.274704462602	526.648738330035
246	246	369.885296348365	143.435917512049	670.105276005416	521.145191715387
247	247	344.04769350365	131.88594653703	672.051917378598	521.718484462748
248	248	348.50482404832	118.940953515944	669.770392947894	526.108983452892
249	249	348.01401594057	115.067502999424	677.191078026412	523.758431080607
250	250	328.625034219261	122.410232035745	673.646672918444	520.065257521905
251	251	319.527781803448	154.757802759705	672.693575322212	525.924913300683
252	252	341.995162974704	118.777157556522	668.14292121992	528.004091372104
253	253	335.157525060692	119.116940583382	666.907900216958	517.607036321528
254	254	338.33710116729	119.481084832709	670.542520360641	522.185487100139
255	255	331.953408816414	130.684182940734	667.704810988718	527.068519367275
256	256	334.529959318958	164.592819015202	672.909610525562	527.405352122471
257	257	358.903837515161	142.440557157654	670.45299394394	519.70623394348
258	258	365.267666581027	142.096145704777	669.265505831905	520.026820278084
259	259	325.42024620554	154.608936531031	669.370092550066	522.658718727852
260	260	355.218602751865	162.347380444212	669.065454404016	517.377956088875
261	261	358.986001759176	118.604722181732	675.503828464802	520.472442220651
262	262	347.355176592668	118.498190674971	674.813978071447	522.02519372309
263	263	355.954043104633	127.782111546059	668.924747574195	525.088032614441
264	264	337.890521497335	130.111367788286	669.719584603648	520.273261940904
265	265	299.91910994786	138.667911406223	670.73282996026	525.245984910017
266	266	331.148474133383	158.861884246914	675.481778047969	526.660181555572
267	267	343.081785235349	141.51127553333	673.477463537292	523.735505251925
268	268	348.390981391687	142.915715442233	671.204514921424	523.176257880064
269	269	346.380643162365	125.914208597013	665.865198316978	525.920268598808
270	270	365.066455274916	127.912741145381	672.154415025824	524.040736227371
271	271	345.785691315842	113.112262102503	673.062695985889	531.518301033607
272	272	355.80945604296	154.507221549423	675.312127883644	518.889743315938
273	273	342.476035879855	138.377963716702	670.142507391403	518.700288091152
274	274	316.01149635657	120.485595014047	673.877221470529	525.939000005926
275	275	351.886711498669	124.608702930511	673.987755039827	519.718093370352
276	276	317.038601427528	116.988366864529	665.090486771062	516.72602974552
277	277	358.286986466338	118.659350440986	671.496733778029	526.539237954971
278	278	313.89558137369	124.191438335066	671.67577929401	518.013675338191
279	279	349.830319216874	107.842238962048	671.569172196043	523.885183649668
280	280	332.662568196963	108.446768619291	672.175875767791	522.091839439842
281	281	307.037683740679	103.716639870668	677.043974911867	521.416255558358
282	282	372.757983328178	136.86475023456	676.24636136469	525.215742043078
283	283	334.365523761845	131.985593616393	671.256844484099	520.658779449474
284	284	360.4304593686	123.358495276885	667.945523348707	521.111105585366
285	285	356.531870652981	139.844207924515	673.635512753287	521.692078740554
286	286	336.060530303983	130.815925277211	676.944256942419	523.919298334755
287	287	368.252670822578	143.6669418277	677.944931758232	524.768231694526
288	288	337.462841342933	124.455894384573	671.002469827523	519.677646188483
289	289	345.499633354468	136.023612809718	673.613881559692	523.814395796207
290	290	341.801497807886	98.6659219548509	675.815037785745	519.74171746474
291	291	375.783929318497	164.451906226452	671.656568937775	521.39391655372
292	292	337.486042063415	114.893158417065	670.599028661037	525.508789564226
293	293	339.081753695183	147.414032580565	673.624414488991	521.606683922148
294	294	349.777699449453	157.290333073144	675.88984879215	520.636433550843
295	295	332.768052209827	123.020767116006	671.255179238477	520.63997729405
296	296	321.011797924235	118.015253353004	678.356765944445	527.547627293812
297	297	330.405499408696	122.210996563892	667.169660199346	519.961512515081
298	298	339.49255562422	139.870449658626	670.370649039103	521.662030798879
299	299	334.987220167771	137.190912578948	670.230531130021	527.738552394737
300	300	358.247168088011	131.259322912835	664.436972995736	525.511314991821
301	301	349.278086281289	123.596652335563	675.979314505668	522.746017204544
302	302	321.601195058764	127.711978323579	675.926002884881	524.778306246111
303	303	331.724671196084	137.071474456625	664.860274698971	520.174603198
304	304	372.745118007118	123.468951375281	673.32358072078	519.856935182652
305	305	321.039749447737	168.750508275657	671.561475880649	522.036984583664
306	306	378.478323973323	123.548053278296	673.100055584103	522.438515926469
307	307	336.883143186643	120.316927940385	672.342243942895	520.589521880884
308	308	361.438967466975	114.56504153941	669.871665569413	523.453476641751
309	309	339.754657704126	140.891212975597	670.642263606025	526.620202068209
310	310	356.694643163846	129.077801500436	675.393398162455	517.355655739421
311	311	369.538967058205	137.570319338807	674.370510446564	523.12729699094
312	312	317.099427443095	140.853410545039	673.46733428449	523.56666026662
313	313	326.905845320745	157.891052294904	674.248190085644	527.875653025804
314	314	338.405808116977	138.445052813264	675.023611134509	525.821777282107
315	315	342.221813925172	129.252101199325	666.189877791153	523.325916697927
316	316	334.495253378704	127.922936674697	678.93078216031	525.335947696285
317	317	329.894974049892	126.77100244706	676.304176988907	519.071240272271
318	318	366.857362170014	117.256974173469	675.563462776049	521.829420849152
319	319	360.698903478919	134.904246684951	673.940043088218	527.245259512016
320	320	324.999252626871	122.649126200462	671.937437998733	527.132459060667
321	321	354.145818060429	96.4153426430391	667.695031359445	525.766396827192
322	322	363.527197755722	114.770949772666	670.632481965341	518.667343318146
323	323	344.245932508299	132.056257328489	669.403661853706	526.148229011366
324	324	374.192593576719	132.373921729203	671.362420294085	524.976326337078
325	325	309.926522365184	112.290074136487	677.073629610822	527.098620732316
326	326	344.598315250608	122.035294258754	675.295118557967	526.454693386205
327	327	308.061427609552	116.959757000238	671.892962952923	525.426003782107
328	328	361.899124526072	123.344071772044	675.999561119161	520.579238938586
329	329	369.862287065633	147.511871107023	672.942867145883	521.005929394558
330	330	313.412380327827	123.033622991024	678.157470332759	519.0122421685
331	331	333.614102755662	107.193343695686	675.505031499521	520.422606455379
332	332	316.924418076639	136.782385215217	668.143474561025	524.810890977282
333	333	337.215778187689	155.981804929882	671.19204338909	520.152594606315
334	334	322.649278601622	118.102151936574	673.729796583124	515.440398455192
335	335	347.881880930668	111.82625016412	670.802845099272	524.82510960042
336	336	332.464427525685	127.71723530433	670.198879254665	524.838364832239
337	337	328.666993337705	131.203287518028	669.017298411295	524.368252293259
338	338	367.013810966196	154.350480392825	672.9218190471	523.725673406236
339	339	325.941582289162	148.730366406618	672.44338946829	526.458552625559
340	340	337.204249628501	114.982818352962	670.106211873338	522.992727946299
341	341	355.660876000084	123.861413035575	675.091194085649	521.493067846341
342	342	362.114392082858	118.05118392575	674.684779717654	516.457734712527
343	343	337.606393161407	123.971513838811	681.292575812173	523.969254870394
344	344	342.984800866858	121.144933536631	678.525138386162	528.706627053631
345	345	343.709432930725	127.52199142401	681.185552105717	525.714369730035
346	346	345.262348012659	109.904988772547	674.227351777825	521.129153292564
347	347	327.226415020254	127.212636336339	675.544656597764	524.31494815828
348	348	361.696282939014	139.119444624767	672.096122488192	521.521640532427
349	349	325.389650137475	128.486815501686	673.630290487534	519.41759570003
350	350	357.872899311474	123.068134815792	676.541569854312	523.351495827516
351	351	371.357363256404	178.472542265472	669.966405822163	521.703911473012
352	352	341.27100167392	157.563163713766	674.670837869938	529.397735219311
353	353	351.816454923318	139.204015368152	669.42759565697	523.626370487262
354	354	342.430204850707	141.537849814557	675.305776692568	523.211860206201
355	355	356.271429624131	144.632164335986	674.795139380432	523.995577232324
356	356	309.526126741288	161.391319985966	668.356331410528	516.793105454195
357	357	354.985365331835	119.062867840798	673.764584236817	527.561210356886
358	358	335.666567726489	131.647565077812	672.523827065418	520.051695859018
359	359	355.457510379825	125.575282701549	671.372461250061	521.0156782111
360	360	344.33467461369	154.186649802779	674.337056094789	520.393496807871
361	361	320.569901269609	147.332554989135	672.96318565166	518.422562210587
362	362	362.758380914703	120.529991144353	674.678846147752	517.980544500585
363	363	340.828174359688	144.977651886845	669.593654788567	525.155686070243
364	364	361.949303005956	110.409314336598	676.139747769879	523.362394714803
365	365	350.712353085518	99.4817145334045	678.557999198796	521.441700997469
366	366	290.888318270574	124.729396148786	675.589273084156	520.9931042904
367	367	352.324215946465	128.806632771918	672.212752413347	523.462802436206
368	368	342.860306743783	113.466955820024	667.438406095698	523.205323796258
369	369	358.860224928924	135.642160980855	667.989157414108	521.21282506593
370	370	332.391255017872	142.432954520388	668.454875248757	524.990670751551
371	371	315.051205853597	89.0758012804666	674.153152684567	523.413317851962
372	372	346.656408075455	141.857490861159	666.589879110048	522.108415900999
373	373	335.971913853418	135.614824018916	670.146001381273	529.626510386053
374	374	362.156728874902	108.398750100681	670.654268242652	525.952260845388
375	375	346.375470324697	125.863976440897	667.863595410602	522.775877005159
376	376	306.431309797924	119.466085261142	674.836359436628	521.086285624702
377	377	361.621838719185	124.735448616337	673.148428236021	521.189032923955
378	378	351.279961708986	114.869868670799	670.400908395148	523.562944482756
379	379	363.933444638784	149.489892779478	670.191996488445	519.296355787169
380	380	377.243128736969	151.87501221717	670.066544490987	519.035537265716
381	381	321.001490325685	123.516739871291	668.797006205022	530.311711813395
382	382	330.653125758305	138.05724855024	665.630055079976	523.446947321371
383	383	350.90332543278	128.709865267263	670.21608605424	528.957713127469
384	384	341.758986040153	93.9413553954724	668.389441483519	524.860186013928
385	385	378.012106405245	169.98200282455	673.835242784702	520.669887171008
386	386	367.041166818165	145.849547664929	670.958665837089	516.942702715919
387	387	340.723636593203	127.894425126124	671.725364014757	523.082062442025
388	388	350.362725976946	122.66656680503	672.297580007444	522.38008111128
389	389	333.356694253911	129.514962242585	671.693846304769	524.926564287103
390	390	310.899345437193	133.714701202128	667.224168109161	525.540458920468
391	391	345.105461749673	126.728707969602	671.50217188404	526.623568661908
392	392	350.118802944959	159.166533098674	672.851992331987	524.323121403869
393	393	340.681526309552	160.09533921157	668.54971158657	522.708476854807
394	394	353.424047581444	134.356749959893	671.376616919596	516.104240274168
395	395	331.335637938766	126.938168935431	678.026599145061	523.80842028852
396	396	339.310667710195	113.225983222855	668.491105955135	523.8955799735
397	397	363.640532741566	125.625946323974	676.473880307291	523.496239998894
398	398	336.854328668587	126.163379268405	670.540245050592	524.420151465004
399	399	344.041241236935	148.09330286036	674.153172395633	521.551900318857
400	400	368.74689429156	97.7562831041857	673.135566689548	527.133909323532
401	401	340.104500957664	117.587103086538	667.068067214187	519.548445287759
402	402	348.896017012093	119.120103172245	673.455198837686	522.82943390642
403	403	372.016767963223	112.137023975909	671.480485421366	523.415667444746
404	404	348.911243066455	75.920794579086	667.627253470868	522.918135375504
405	405	336.392265532707	95.7282764050064	669.354097725864	524.477814125478
406	406	354.047378260834	99.5761218304673	667.489813374155	521.91761773334
407	407	310.515802037218	116.770963488378	676.027129963272	517.531580646162
408	408	336.26266939706	103.010773962858	666.260267053819	524.221671428214
409	409	363.457755205205	121.433796291396	675.6998821424	517.93974948762
410	410	334.181074190857	140.859100014636	671.375902955819	520.836295765968
411	411	327.266972217476	142.16553704271	675.107293117795	522.546366393223
412	412	347.732529483687	139.189946365406	672.32784334281	529.438374502629
413	413	337.314486138243	137.5517761	671.748422569275	526.750269597377
414	414	325.620147165395	158.482690718357	673.617046428691	522.339119548898
415	415	345.033601986785	119.388468916163	673.458899661082	521.437991862636
416	416	352.629718364658	126.673628313644	670.451142215213	523.319813951555
417	417	334.189430682296	157.644390745541	673.630333135931	517.043217356319
418	418	340.387511560561	123.329252617098	673.670545733925	523.849135842146
419	419	345.326794090759	124.917951076122	672.694737972568	522.362594011499
420	420	343.871763780838	142.516453637686	670.825526568862	521.277298629205
421	421	365.661940362611	148.395932417056	672.370884257867	524.857145115091
422	422	337.592114093735	135.709701301792	674.116922094204	522.950299583172
423	423	344.480415100616	105.148742928284	672.974791519525	523.819076989094
424	424	366.0213871703	118.380863084633	666.317567299812	524.273999926852
425	425	349.426348919581	115.949013981434	669.701597012872	524.492744537915
426	426	356.551337017264	161.485336683137	671.170212733455	527.521893912917
427	427	349.89487131798	124.003697400579	670.880943482231	522.817703048456
428	428	325.877632883447	147.455917906823	674.02173408309	519.617229911824
429	429	373.420873543525	105.791256379984	669.97727324186	517.855307662708
430	430	325.759554572152	127.822336200099	669.890918722486	525.319669209493
431	431	349.065310202809	113.3083023658	671.044715387943	521.129201700822
432	432	354.117268347825	145.934762546901	674.553102732721	525.703232373864
433	433	342.810747132256	109.375006755157	663.992310591612	523.660609823694
434	434	348.788066792767	116.70898803529	672.879616024523	525.565989614468
435	435	380.066003822979	133.170804457743	678.945005897178	522.268463637085
436	436	350.558161124732	137.87832779253	669.934473142596	526.36093858219
437	437	311.501085349334	138.845059869626	669.900287853023	525.862607125175
438	438	359.120546036079	123.756056253156	674.14212855061	521.490014913001
439	439	379.459573250895	152.414527728144	672.04466722196	522.592155849516
440	440	340.140696647547	130.341566260968	675.214077703317	524.643747156709
441	441	328.00099772556	167.501300935618	669.370013113946	526.074032233947
442	442	383.297209312594	127.050966339594	669.544430719106	519.742027819259
443	443	342.463117561772	133.781688504176	667.745868254263	526.031616712649
444	444	333.736990115809	146.218852691677	668.70195823995	523.851289158268
445	445	347.845074468358	134.697775721016	673.493826570804	521.3510191318
446	446	332.473836890773	117.868606385974	672.078031124187	523.912400553556
447	447	356.357460872265	119.002923571186	675.424156367215	526.067328211723
448	448	319.256093121876	115.40044146866	676.694411500506	521.673411548829
449	449	349.892903535483	139.615280743312	676.480771679129	524.997444012261
450	450	366.08175290335	143.204255996505	667.160677352994	522.623606234617
451	451	332.295343982629	125.817476095655	665.964003529456	520.672461071905
452	452	334.132368072566	151.867492533448	670.43681937948	518.573514232915
453	453	328.656415548212	153.076282474333	671.733621386164	518.916494068419
454	454	343.269604070755	105.569587741928	671.077845828539	527.729979508573
455	455	348.369656199185	128.073852145976	669.958589667425	520.033139469538
456	456	355.952868003796	139.563044623009	664.349520496361	531.062627012248
457	457	364.177316466224	118.669760229694	668.664477086304	526.58705981635
458	458	361.623596347749	129.123549658737	670.058289138763	517.088113609752
459	459	355.568267023882	109.024825088287	672.300298566139	521.950898349016
460	460	340.548655889579	132.162567548064	670.682474679942	523.522856856977
461	461	338.066738326486	120.421132835762	676.250042070162	524.070202681742
462	462	359.262780273538	136.09252941662	674.446583855402	529.45007813684
463	463	359.698365162444	123.717820451804	667.241104907319	518.787451008152
464	464	347.649001739931	139.026738354591	678.380634152417	525.466328859015
465	465	347.031813368799	108.419095772731	668.62552235098	520.023396764978
466	466	327.98558470884	129.494144614323	673.685253787686	520.127464754239
467	467	372.396722005333	133.221835451434	673.281726477586	524.109284993222
468	468	336.373566622032	135.728024272964	670.200981346946	520.881906976478
469	469	315.296489999812	138.169601512904	667.732001290522	520.901318781132
470	470	364.952704408256	137.472459811698	672.586369710911	522.373122104077
471	471	353.275837842952	143.700289602092	668.026235312457	523.018968637439
472	472	330.777636289296	179.390364140353	673.656922186179	524.606072310278
473	473	366.606698064872	131.676527773821	674.997785083562	525.761094464681
474	474	365.927763550814	157.862736185939	671.132449284508	519.811700860851
475	475	357.753883035542	110.049466355106	673.958138257438	519.318655546705
476	476	345.235124768257	130.472845862835	671.935150019796	518.501812368907
477	477	344.736175472433	131.682515233037	667.929354071885	524.907282059705
478	478	347.70708922409	117.150728509733	674.388019395678	525.538345937076
479	479	368.41485286761	142.195163287255	670.566695493303	528.034829764328
480	480	342.709537581428	110.033499096875	671.013156744884	522.518214541743
481	481	328.839891893979	115.079396029829	671.759119147831	514.234757273035
482	482	355.982903023858	142.289433933751	675.031432016257	526.115846755339
483	483	367.918718163956	130.8527798709	675.94880101274	524.659539925397
484	484	333.065765585103	125.325936309397	673.924637912337	518.898841323826
485	485	372.655695089853	132.549195580958	671.610094439204	521.562541435226
486	486	367.306886707749	141.358883805507	670.368141351447	519.400042377563
487	487	350.309955304466	151.618705623705	676.780311563933	526.380349573949
488	488	369.854801018958	146.301634335968	664.46601696782	518.364962250572
489	489	359.383995025135	130.541436990011	664.317047436403	524.261328339684
490	490	324.923048894479	137.018785745635	671.699856096754	527.80259147132
491	491	369.794038306766	116.487172507875	672.941559207893	526.939047194544
492	492	336.709692449632	157.542150999982	669.419805937903	522.787391316948
493	493	335.313301477161	136.761372850779	675.62310020886	526.788373392967
494	494	320.085689196944	141.720659762828	669.021231560554	528.013108741738
495	495	313.916722139978	136.388160509289	667.453010193304	527.605784295857
496	496	310.270780195149	131.000927246648	671.49325411317	528.828913835121
497	497	333.508367978884	121.001867330147	674.198524403929	522.826670235821
498	498	360.686786046047	140.885332795496	670.67936262789	523.54760559075
499	499	341.311756942988	144.756205748948	673.829169029043	525.042090554217
500	500	366.056404876746	112.98950927414	670.283826990843	526.581820292971
501	501	345.717979259936	155.744182422737	670.827838712532	522.034686089174
502	502	377.58911106268	130.54539624822	668.27553220465	523.539738678258
503	503	334.398572320987	127.816463406242	667.325757516399	521.578167094953
504	504	344.061724139883	122.371956823544	673.394956121318	526.759805629918
505	505	328.628516911044	125.558346393182	669.845677031397	527.202847387612
506	506	376.368250132717	113.146556259941	674.095892476555	529.215591708073
507	507	352.046696237472	115.724140506212	671.433293061526	525.628132758152
508	508	359.160327306415	117.417391421722	674.719880923819	522.397500526513
509	509	351.865868023537	162.399029682517	674.71190276058	525.491389305477
510	510	349.976432968194	122.125920944059	670.76849722313	526.716371459028
511	511	342.678473127714	127.261192102637	669.14692281063	522.484442185692
512	512	362.478880927913	97.0386569325451	671.498038438457	520.659207484878
513	513	318.216689287359	123.042523636603	670.583625545067	524.795293991829
514	514	357.782849129158	85.8849173958649	674.93287245908	524.628325524722
515	515	332.93735461178	161.383343890137	670.014157354082	526.130371143334
516	516	312.083815777347	108.377288219778	665.691182020471	524.075777618163
517	517	379.348729004255	99.6239153282224	666.560194996175	526.2374049684
518	518	336.780934355655	152.784439212549	670.55809280563	524.394017200978
519	519	326.604646007205	155.200694788628	669.649644592469	524.656819880581
520	520	377.706453710346	124.425222493568	675.229854170494	524.723554501139
521	521	364.888263090337	146.237619602876	679.100155601981	525.531334867744
522	522	335.087686315327	83.1125211465827	670.471017351027	527.836246482369
523	523	352.65907686753	130.652833067839	670.905220303407	517.224764742888
524	524	327.386092109293	104.770540281152	672.509095657957	521.19536562369
525	525	362.532726582904	150.3066539542	673.068412810191	521.702022772216
526	526	320.012931610766	150.76620603565	672.965751639062	522.096395346753
527	527	342.775358806059	120.646416611297	674.035227141408	521.405418800438
528	528	352.866506081531	123.350833665795	671.466199885305	523.85127590872
529	529	346.341395042004	133.238473090709	672.924918052515	524.530279723428
530	530	340.322676806677	117.207973980603	677.795977573002	519.932892362202
531	531	323.9039613354	157.427279799402	669.600249347172	519.568272678869
532	532	336.247785679894	117.964528718415	668.254807003496	526.426054701242
533	533	330.882991931699	126.412272465885	669.059877824199	527.515937460889
534	534	329.757634714677	159.638492115832	672.345363376208	518.935990356868
535	535	342.838100704482	139.625278142036	672.771926376086	520.649319018683
536	536	301.859758517837	113.98038048923	673.48260027754	517.905761716683
537	537	365.306272166192	113.725983870154	672.781108567208	522.979742886839
538	538	366.809044177999	146.861728758803	669.069221880962	519.277400791625
539	539	323.701232396909	146.075670209307	675.030283993172	524.32569341756
540	540	351.051962564889	123.506405547167	675.771121195255	529.43492849279
541	541	349.210962875392	140.064959691833	672.762106639243	522.793820555203
542	542	320.077458483533	121.859265560953	674.806826398829	518.761640532506
543	543	332.904420918551	137.751644094652	672.033791398096	528.423759609698
544	544	357.562279282266	153.316236054464	667.04317348893	519.340887589226
545	545	357.423597825126	129.534681366898	674.250505770032	532.3553060043
546	546	360.575167947999	144.081311884191	674.276773426664	526.457916922089
547	547	364.319041022294	103.572233765749	672.788252987426	520.016228451361
548	548	332.816544239132	97.1738627081893	670.436537636048	519.726614591807
549	549	342.072922851797	114.461831311048	672.273700462368	528.628673952451
550	550	339.655733096858	97.378432255586	670.667144908086	522.221237007999
551	551	334.570876070512	120.597637818316	673.913975785146	520.605979415455
552	552	361.346984465564	101.640517368757	667.850484365524	519.215025245128
553	553	365.774371461926	104.055190029635	671.871125158655	521.125821321777
554	554	342.274830004745	130.629666470396	672.939533757418	520.946674287257
555	555	330.813354746285	94.3926030747607	673.37390546287	523.515257025248
556	556	350.028139820457	130.563947326497	672.548850059507	527.026096892763
557	557	319.559557149607	117.993147821627	675.797661350921	524.082088399867
558	558	342.039149057029	145.816885101363	670.224347413024	521.848681373786
559	559	331.30428716479	106.789345580368	670.578739825808	527.033405811006
560	560	337.86890431188	122.396691809075	675.991676831165	520.216426890824
561	561	349.351910344668	90.7447868322744	670.844949297498	524.718813422463
562	562	323.365094010442	119.33874672355	670.16692200771	522.94872631053
563	563	323.520849754659	150.999306449556	672.232455641943	522.273898585912
564	564	349.26584420765	103.245950406538	675.01522275542	525.151475949339
565	565	357.542460864664	152.201559662403	672.60743460119	523.25089282053
566	566	337.935279902334	116.373024414927	673.376220911531	523.98194223958
567	567	338.316050213495	138.331047878389	667.305691299482	523.964682622727
568	568	355.054379363522	154.910783735168	672.358843955143	522.662239453729
569	569	304.809642908985	119.574836075963	673.55164541292	518.726361026059
570	570	324.727811830713	111.672180648816	666.21704644472	519.401082050097
571	571	336.171819080528	122.415648596385	670.259676740589	524.618510755363
572	572	327.016934951279	134.984098470858	670.33091036103	519.832246681418
573	573	342.386321842377	131.901451831177	673.921642989161	524.695166564602
574	574	329.601022946646	133.724388541593	676.645584118734	526.602830400531
575	575	364.765944741116	136.569950887599	672.749080477061	523.599733648333
576	576	336.02547875024	132.076191767152	669.113821022626	528.44194170137
577	577	374.082148917576	144.216299440949	672.170075138506	515.760683020103
578	578	341.976703804092	167.180864844226	672.661668566457	523.58536904937
579	579	319.28690892849	112.958413016342	667.875932169146	527.106919138077
580	580	341.320930623837	140.866615406532	667.738468625779	522.309962850865
581	581	332.059156591792	136.292010144926	677.285187054451	517.063815366401
582	582	339.607164776717	117.65876456734	669.698207893663	520.754587558549
583	583	374.532859978504	149.359749438699	674.133321957802	525.667245579718
584	584	361.146403934796	128.576178320566	676.750992272602	519.745191866118
585	585	315.046249696791	132.098927672015	668.455097752011	522.845732899998
586	586	326.866009028317	131.704451068134	669.630066808624	521.015807752688
587	587	309.176735066043	105.120264513961	672.931073516117	526.275866263587
588	588	334.942180530749	140.155188755224	670.467389558676	521.931105733427
589	589	350.459620760853	126.122632832068	671.790418722765	520.161545243374
590	590	318.047642874358	129.806736822256	674.97328933694	526.176624677263
591	591	337.849828899965	144.318358735731	670.610103443228	521.939914800917
592	592	340.962568048853	147.556247958122	676.656748782864	524.744498321229
593	593	332.992367490836	149.578744822653	668.180407194241	523.583199025489
594	594	297.527070279119	127.615286273426	676.896849542269	520.808817227261
595	595	353.874671621739	137.57168018091	679.809312020225	526.655778355583
596	596	359.302579036778	117.45259069475	671.209176322839	525.407223993062
597	597	316.3039073978	148.836549105422	672.187977397545	528.071967830783
598	598	343.710513048288	158.463033635434	672.682871148536	522.567602571417
599	599	349.415284291509	114.426433825378	672.991289729663	523.879357155569
600	600	344.454823842204	127.222140583141	673.880109857433	532.044081937304
601	601	327.345735824402	122.80340964808	673.168042601005	519.289660284186
602	602	349.917886667925	120.67907387663	670.155048511509	523.814599219238
603	603	341.191999945647	124.409411645284	670.154665609119	524.506087067313
604	604	336.194175961956	117.710990246638	669.639100332425	524.595202715192
605	605	355.347240489257	163.213943653198	670.235377014414	529.697028425443
606	606	362.142699262473	109.985087090593	680.560588690114	522.821955214847
607	607	350.617778803757	127.665697804879	672.489417303451	520.261704302451
608	608	365.104255314457	117.380098555057	674.395928609856	520.439432528424
609	609	360.663592897707	136.907277140424	674.922352856679	518.435130420275
610	610	340.701969015666	123.382667366362	669.244980914137	522.459020473213
611	611	352.600280647136	153.648206193613	671.72172017118	525.646884868225
612	612	338.024797191368	129.549221850062	671.827303236551	524.089662402204
613	613	330.155065812791	113.011417833889	671.591726162667	520.272620339049
614	614	343.58524307659	126.945137310985	670.619003708126	520.011491216696
615	615	322.255440109207	138.792771413879	669.776895151389	521.964122519213
616	616	334.902780141718	133.37879041148	664.134428264387	519.561052738052
617	617	336.128470552687	120.379498251295	673.191334764002	519.882287845461
618	618	340.487542545207	111.547526198473	667.965903752607	521.529067157281
619	619	336.614275400682	103.945811139659	670.69287773775	523.437287500806
620	620	346.144535107737	133.277302594279	672.044223137037	522.233152535337
621	621	344.278090655149	147.039389067163	666.329964754456	519.435619429798
622	622	352.088172019489	145.424398395248	678.008547141281	523.678302889396
623	623	316.352851639289	150.387735530934	672.275518112871	520.38757855584
624	624	383.897818311387	140.005658649111	669.753538945922	523.304170392555
625	625	337.976194785631	118.268415662082	670.673256567741	526.059934970828
626	626	395.340364458607	146.11717265674	672.259396602125	523.615064319668
627	627	368.275850019692	149.724300562158	668.451958599224	522.482357065025
628	628	336.925302233371	108.031939259218	674.789140949766	518.07650689715
629	629	377.483554706656	133.693105190027	672.565491836094	520.927788942809
630	630	344.545826998077	154.988947808038	673.097122307537	524.017035974525
631	631	352.422487355532	115.79244550434	671.682244168444	522.61691015911
632	632	342.989303148925	94.4367349265619	667.316145661898	527.55854117303
633	633	335.320252259564	125.536275203745	676.563911172944	522.316559823387
634	634	349.496550706131	143.605705133119	672.466075328807	526.037221140929
635	635	328.27287181673	132.940491271994	671.79368700707	520.234265242858
636	636	357.155855365472	123.646929103379	673.100545373864	520.722954720739
637	637	335.886014208514	87.3775759504518	675.082049286515	521.916624944625
638	638	367.830618470879	138.181290201111	673.129287430812	526.053327622479
639	639	356.352650482352	124.773307402115	672.893292163633	525.73449488615
640	640	312.561623990148	129.427127258037	673.954904346636	523.626720564938
641	641	337.394021494864	172.183227109469	672.657874089149	524.854326023746
642	642	360.483533220148	136.878325116384	672.109994050173	522.424917653142
643	643	347.0840156229	123.98590258493	673.818378494333	525.714213617846
644	644	336.189795434843	128.922378750054	669.470066473876	523.317122937167
645	645	332.846289057974	141.717508179376	667.536791870893	523.086786742678
646	646	355.344384212059	113.441999077136	671.354738662872	523.959875348375
647	647	375.939680363776	152.653963378734	674.080741923107	522.503529628799
648	648	328.192006827714	162.373845885163	666.399230764258	520.050503977179
649	649	337.442138660431	154.65583434314	668.225869820041	524.102200040197
650	650	328.143665909482	117.184298261858	671.922514066917	522.187206208668
651	651	348.986173623621	156.090101950617	669.719839279902	524.906960848374
652	652	341.215304729063	160.161870714605	670.916123246061	524.79791863034
653	653	329.819408644635	112.425882733498	668.939849255056	527.125722941048
654	654	367.292561616679	130.898767645994	666.289677479165	521.359480745238
655	655	352.764112693191	132.881966825587	671.988057242505	531.993858262797
656	656	351.443984356523	135.900926484886	674.713140967035	528.434874997726
657	657	359.362902355092	127.001645897038	674.692774459608	520.334440587181
658	658	335.107855393552	154.699418549187	674.062831981253	521.464733836091
659	659	364.620678499264	135.883469577783	666.571613211779	522.2417193091
660	660	364.23028550905	114.682256099962	677.252661280366	515.891731472527
661	661	368.953904843761	140.326817984525	676.465619027289	518.538656309723
662	662	322.589678292472	166.986310907369	667.006397152173	517.29499964541
663	663	368.361956424756	97.6591379356033	672.014329517459	518.922502717805
664	664	307.902874136632	145.115575030841	670.735120456624	522.223548102186
665	665	359.007132790528	141.417261792752	672.814850721007	525.022538278633
666	666	346.525062580521	138.523894525073	675.711682646331	522.304578184907
667	667	290.754636391267	137.132604115399	668.213021848371	523.824890121154
668	668	358.36323490707	133.588654091182	679.619158545511	524.303557679381
669	669	348.198947873871	147.991409334427	677.702918491941	530.974333765389
670	670	352.404922227917	161.011435691247	671.783225174099	528.384041049677
671	671	347.174362255547	122.131501080214	667.40592026258	525.634971854585
672	672	369.244995678205	145.391811452187	674.717818738242	525.402154180051
673	673	346.70307279757	151.540556213008	669.111187459971	522.820639196106
674	674	369.034253575887	161.864495829327	673.583051368663	527.296973351498
675	675	339.285190572873	129.82297651134	673.401442648806	523.992496806544
676	676	330.819607665182	121.430410790618	678.635795709112	522.244897943643
677	677	337.655975761603	130.929261560151	667.073265767929	517.480048081245
678	678	344.270220744937	113.121257540865	670.257066856639	520.874557320998
679	679	344.97231464253	111.487589553854	670.960528550064	525.067886377784
680	680	337.905051673392	110.410632743489	676.674907484722	523.822919084972
681	681	371.28389791831	107.464953582821	676.482583438736	520.499876465036
682	682	357.117224574793	121.495970555402	673.532755607364	524.134875137021
683	683	368.04846338514	138.671135773849	673.599751833882	523.993371199632
684	684	347.927549156659	102.388708669609	671.759595735986	525.6973341915
685	685	365.273052768221	124.71569344857	672.606386640688	521.724288031179
686	686	357.687506632286	122.766526103723	669.334224915641	520.563360600829
687	687	352.270332945305	95.5040503579041	668.970682098588	522.794537220232
688	688	327.976706800098	173.873744287253	668.97256192295	520.684345244903
689	689	314.322392122877	150.617224637793	671.03271860666	526.264314003676
690	690	361.839361695428	102.180360266736	671.005497502022	523.172402254246
691	691	338.6782180323	128.612111369374	673.468672018286	522.488867856696
692	692	322.092938885815	133.236459488335	679.595080294879	523.561501563184
693	693	354.734106411238	109.384015775285	673.68515096104	526.604134949329
694	694	336.567204134367	104.588254816418	673.571126581485	521.748996721043
695	695	342.49121194565	109.141036151828	673.235278349748	518.476494565394
696	696	368.278716073997	129.466280389056	674.257867733507	522.078819746411
697	697	348.346205358474	132.112348730624	672.200439839063	524.029062373773
698	698	343.389094995627	111.18232632263	672.568006356677	517.662125194299
699	699	337.46457373008	122.564885558409	668.372810160048	524.919729485364
700	700	350.823768942281	144.49304777489	668.976453361354	523.353108207729
701	701	319.513111792413	120.871973642174	668.674831582994	524.766176104194
702	702	347.635494662443	143.687681496987	668.955602700098	525.445915179226
703	703	336.063597338505	144.41527138506	670.379470140323	525.15205353747
704	704	340.92931252234	125.751484263671	667.173199243033	523.600101077058
705	705	345.19675446568	132.626537891845	673.160784351006	521.696624965603
706	706	333.860291523053	121.155971283892	670.670586068396	525.669398210199
707	707	353.557223079232	149.740314631238	677.447649987886	524.09078798967
708	708	317.115755508266	121.620281470156	678.862077947068	525.214931725035
709	709	333.544270471156	128.842735874381	671.214181631419	526.356368257295
710	710	335.45445736706	146.715251638404	673.629364326138	521.240146355872
711	711	340.575990432797	131.503011720865	667.990335810847	524.903455014679
712	712	341.814853545361	133.618528510486	674.917593853759	528.173306352171
713	713	349.606969187668	136.96948687211	673.868926052175	522.715248027224
714	714	365.490523253732	136.681880974503	668.76073179982	523.708311689884
715	715	349.943031347643	130.660494917739	664.582089370511	522.913963592115
716	716	354.873578076569	150.849133630654	670.771233721256	524.112694798227
717	717	350.175217201205	152.352773893847	675.411087748496	522.878914189599
718	718	344.200974594928	139.936098271041	668.927472090884	527.346538806256
719	719	334.112370748278	116.940675003909	672.27576185985	522.349136690467
720	720	370.193158103834	110.737003907325	673.245045006492	524.339468360277
721	721	329.25757344408	101.227726779138	676.063169067149	525.104077856391
722	722	353.495048478393	119.754796844249	671.628065814528	528.166204814003
723	723	376.018546966176	129.728065530734	664.465306492235	522.798123000328
724	724	347.294046995035	115.876581895865	676.115295534919	522.197242015359
725	725	371.678804092242	144.876381772378	671.045193474876	526.894548700586
726	726	347.090703276107	125.254958999294	675.252036636523	520.399935083763
727	727	363.487845355526	127.674550642027	670.171338925637	523.467736837035
728	728	350.829781096071	123.28437673819	669.172350288049	525.618580028937
729	729	330.954000920633	117.750042434324	671.129501701161	522.695713304583
730	730	328.548973327151	154.895233938382	669.256736799168	519.631457335323
731	731	354.969297313835	125.601008727087	673.081712135047	525.370308098997
732	732	348.952465253108	133.777373153989	674.141943740623	525.856683399995
733	733	356.30558242621	160.093508479285	672.876387985014	523.059307354411
734	734	381.092450280652	127.385260898328	675.762468041166	522.7683310605
735	735	338.931369756459	115.753851166801	676.974550313148	528.508608918578
736	736	350.366845406647	122.320766013055	677.85624518731	521.741599614384
737	737	332.871930142722	124.786369154482	672.227689794604	524.443321477226
738	738	347.406220937249	158.378200786934	669.544056830172	521.248114229268
739	739	362.07840665247	114.10195669401	672.021960033708	525.970340217132
740	740	359.229061649517	143.626239265497	678.359195458773	524.750346553035
741	741	378.490032166056	141.583781828059	671.878325837908	524.111974589505
742	742	353.060479434035	117.248401182593	674.475623667379	517.513714653604
743	743	347.374514556989	112.061970250907	669.892396059056	521.558683287768
744	744	352.021855034277	116.080067102157	670.550921242964	520.400316007585
745	745	324.612453911269	161.918414681161	671.511092936844	527.353209436083
746	746	329.370641862827	163.391127572967	665.551615185632	523.55401082058
747	747	333.714181842439	134.340182658288	667.818921638336	516.172621744403
748	748	313.102249044004	168.44852282115	674.042242960855	524.187538580106
749	749	340.728993420794	124.861015782243	679.568478800647	523.816492050354
750	750	364.504860982073	124.975328471624	676.335413538207	524.432545975029
751	751	353.846314580571	116.765129018577	677.98396936899	514.990236748435
752	752	316.324870399629	128.927162397661	675.578518471685	525.959072501278
753	753	365.772648215089	113.596604418338	675.876650979806	523.893942569155
754	754	328.633594369301	115.524734191275	665.167453751662	522.792936420334
755	755	360.224095304145	121.988813256127	674.376559389229	521.655890541864
756	756	336.883824753441	128.547075807371	672.979048858512	520.890297458206
757	757	316.0498537234	143.080070121795	674.412454135835	520.764075051085
758	758	389.856051311562	104.867765825415	672.527002300666	525.482595399139
759	759	359.148829752648	140.47069133141	675.0453405342	525.272309207698
760	760	362.259093421132	124.364278109365	668.281061427551	523.173887185808
761	761	359.462695826899	135.456957632617	671.22672061035	520.978526323692
762	762	342.070189913055	109.996464832744	669.745693074315	522.808611549184
763	763	337.279184050785	157.110115017618	671.768257496196	525.7818218547
764	764	341.937857482711	117.358885753867	669.316645711909	521.659788204384
765	765	353.680671548679	147.832159496364	676.342594273652	521.837290652502
766	766	365.786961003174	141.038276475376	675.249316980956	517.941997571098
767	767	342.12893589364	133.52738732255	670.591505315129	517.012770279268
768	768	367.461137147144	90.7812903926344	669.402652530106	518.116547988177
769	769	382.736841763354	109.517250692917	671.563620486184	524.697422957672
770	770	344.230191174047	121.141633464281	671.141528762588	522.294341194048
771	771	345.796737322413	134.521866546792	673.840576536473	522.308547466635
772	772	332.090366938309	117.295271003529	672.688240214735	517.175702618001
773	773	363.003898976502	130.248698236851	671.182647011592	522.90433230442
774	774	367.676098574885	134.760547951084	671.952559067248	522.086584179096
775	775	334.935656864137	126.840383073393	671.371912755116	527.697990802875
776	776	294.703532137367	142.557350343625	673.732827428919	519.852474187256
777	777	355.021835607586	121.54707074132	674.574893368197	521.39138005706
778	778	324.886701800648	144.207482382559	673.532323561132	526.219406119447
779	779	319.846638146213	148.131734689932	676.263321044434	524.747645008089
780	780	343.924372659533	117.685666843233	669.046963416204	517.66118022162
781	781	370.717754162868	118.643727237632	668.714135243585	526.554657791116
782	782	352.239417360878	104.991834201221	667.430595365099	519.101171716731
783	783	315.075316934225	143.477815312418	677.189600917261	516.678651942544
784	784	351.726058898588	125.491145939523	672.69323036365	524.902895997396
785	785	363.927177620547	145.480341920733	671.423846848644	523.345042831503
786	786	350.895561474722	130.84632811698	676.685749359223	521.35069613649
787	787	334.052899685668	91.4937128788198	675.934433337708	521.419857225119
788	788	322.641056254906	128.932439315838	671.325822525508	521.841687982573
789	789	346.181909728505	147.923275005622	666.061790484641	523.964249687962
790	790	336.824819034282	130.01779806981	672.982899979429	525.379737086695
791	791	352.526091650817	151.552418621765	669.162503902132	523.580655160412
792	792	328.648833257282	117.987100337678	672.866816569447	519.093649349069
793	793	341.586070507105	147.371815558615	674.835290977334	519.338973239923
794	794	324.997766305443	124.160194719719	669.781125730332	519.837963749206
795	795	353.003424647762	126.342889439991	673.714146544293	526.136283347074
796	796	347.531202735194	113.719350625798	668.973888114275	527.892806604927
797	797	350.505533828849	130.744821758256	671.339616864224	522.500166217623
798	798	374.475768504613	124.190893524652	669.713838430752	523.312484347925
799	799	357.738956460055	154.00844756867	670.559458873268	517.867413247101
800	800	341.33053489189	146.893133231005	672.716119982057	521.936339875424
801	801	360.481315995049	144.846881639022	668.308680499366	520.476469350559
802	802	353.924121922851	138.34543767977	674.091794739132	525.038157261511
803	803	358.984853929445	141.353021361584	670.614792150815	521.182762324875
804	804	363.223827300432	132.203013316318	678.152486410208	524.708898881038
805	805	328.299814893798	124.381895826212	673.570003879631	521.435842813451
806	806	349.528344365692	118.541981992228	670.984968386051	517.913532457421
807	807	348.459116816987	159.747207775226	668.087664014559	526.918665873629
808	808	320.362854408351	126.767983187871	671.349589869261	525.57669225333
809	809	341.944373451424	120.108070519152	673.31194363408	521.870959555655
810	810	333.834709238946	130.568177264692	675.029652548325	522.429551398158
811	811	356.700330331767	142.312778384224	675.283548881565	523.36226771966
812	812	351.170413896996	130.241900006906	669.496539719184	524.168852256867
813	813	350.621101848516	122.047800368055	671.179248561116	525.530662234328
814	814	356.322297563029	143.489498124925	674.018729618184	523.479763047371
815	815	317.419193988339	145.364589093082	674.738569696005	518.296492054287
816	816	337.05855449574	122.894365704159	672.860581553192	523.254242863951
817	817	335.656459533192	143.824987528204	668.290143470056	516.940726077583
818	818	350.856864340588	131.894255406943	678.184867944169	523.836374044756
819	819	330.441422055489	123.982080986367	673.254243940328	523.521797886987
820	820	337.120668820724	137.628679254602	668.621098311533	522.730200799275
821	821	329.220011433611	109.068811231231	667.008894820001	526.259992078264
822	822	334.323350587813	124.446877075061	670.20869880394	526.629876728238
823	823	350.396327412308	132.142796874171	669.297681474432	522.933639339202
824	824	336.119625568466	132.946017512899	673.430071992208	523.323622061229
825	825	364.183593921903	142.584542749523	676.004951697508	523.58957838463
826	826	326.83254653508	136.296911367037	670.051739294913	520.701188386471
827	827	335.477545112536	150.922563502	672.773005973603	525.39159668377
828	828	357.065675365767	104.888893730648	671.112766925493	519.435896444461
829	829	328.509852025534	105.067101403434	677.719401061684	525.212908773828
830	830	360.646235040027	138.644901666486	672.76189026237	520.739991728116
831	831	359.682007579261	164.849414037317	667.507403627906	524.49947876893
832	832	355.450138954149	140.543900715861	667.4756571128	518.771745705359
833	833	358.441555160235	172.585983461642	671.733626890664	525.168781198769
834	834	327.078772365329	138.590460393244	675.420204930044	525.643606296698
835	835	357.099464526763	120.810077372158	675.669310168686	519.193303775813
836	836	343.840485017533	123.887566149619	667.868214351209	523.620072842261
837	837	329.482880170765	124.11617055444	672.484861648503	522.102532484995
838	838	323.899553243048	112.652993297672	674.081003323679	520.794404369833
839	839	313.813965807948	161.674934620819	672.920142314705	526.81396032767
840	840	369.214886161516	118.670584224973	673.340125960382	525.332569914919
841	841	307.574704551102	106.484885987672	673.09094521995	525.580347205996
842	842	356.615403370492	93.1680695747794	669.746609245864	521.214893041201
843	843	350.256474453732	163.683027291366	671.417801435909	524.779529004351
844	844	331.848012552581	124.536879006838	673.457974633456	522.221850091939
845	845	353.413096401254	131.844799134019	676.24556848491	518.061143852421
846	846	337.120697669374	121.927423326435	668.196745664452	523.152839425361
847	847	346.100518573692	125.810069684971	674.432695023762	523.062155891363
848	848	353.7390264786	130.310415575704	673.330957564004	522.235065093663
849	849	382.544746481032	132.442733270579	671.433621748567	525.239546197629
850	850	321.442222903618	117.002796725965	673.546429071239	524.872248956678
851	851	357.805149115361	146.65589113531	670.23411153937	526.916400581702
852	852	346.826381670324	130.780019190718	676.358163418593	526.373135417044
853	853	316.954587070771	143.122871376782	667.723532541776	525.614842158279
854	854	358.060006013192	131.389559081899	670.614100583852	524.419981029498
855	855	324.909373478828	99.4268763930876	672.624562579143	522.85967664935
856	856	362.749481688416	118.090897956487	672.081509804029	525.672310268982
857	857	355.622954421648	144.173379127709	675.848359084268	522.486713663212
858	858	353.669178104668	146.244304591783	675.925850880341	528.250114256309
859	859	285.983398187272	115.351930435724	676.748183184917	525.781682129291
860	860	320.36635552391	145.394434270788	673.977153483635	523.201179273538
861	861	305.873130866027	105.424833999283	677.699783851471	523.204945105584
862	862	345.584516298791	152.324935926377	675.048281662515	522.946024568873
863	863	327.021168249774	131.507113465394	674.088256451465	526.730833936821
864	864	338.784920033348	113.385500667522	671.204253688428	524.038458069596
865	865	363.504937221309	139.956142616649	671.213744019227	520.27263301599
866	866	325.674872817563	149.467940875518	668.923453344565	527.200427809895
867	867	323.600530612917	133.689870164067	671.327257863239	521.982914339335
868	868	352.70868163296	99.0311956634266	670.32072827646	526.246827121631
869	869	336.777236581672	127.882783210765	675.335273139956	517.452978963736
870	870	348.244345562577	141.407098984184	672.199410246168	522.32234538408
871	871	347.27500245523	115.583108121141	670.973340368353	523.369288411674
872	872	337.542403062064	103.482311493491	667.596677791052	527.421413285912
873	873	379.022238194015	123.841212139553	669.438357677744	525.709928554942
874	874	320.275405253185	127.423359607722	674.738868089305	520.454093759097
875	875	350.588666374616	134.959293141352	670.403069782057	528.046752324824
876	876	364.499637250363	136.291271240474	668.665952142085	525.507414310575
877	877	328.520033906672	122.294902043698	669.259889133627	523.201871624329
878	878	333.492485454653	114.187375153631	673.562755964762	523.263465651023
879	879	364.95948873346	123.761302257746	677.583407197185	519.699606601934
880	880	328.010812955858	142.562837256479	672.28631038245	519.440434562692
881	881	344.480112661725	129.356175665151	668.044911000491	521.430295908274
882	882	353.786596288118	134.081889425838	674.550221230455	525.500027856728
883	883	334.179397026703	84.2828650257239	672.942128269568	522.68365115833
884	884	355.248023466711	137.79245721843	675.913183356479	521.432076601709
885	885	355.285325307848	115.644424643895	670.450410262573	519.673134731074
886	886	359.621956218412	118.822428598917	669.911196060792	525.602232185223
887	887	343.851624223828	153.226621407021	671.13188634322	521.371355727196
888	888	351.982858855747	120.735889262781	676.187117418282	519.540517006363
889	889	322.457485445186	145.446622932534	670.629288931713	519.614203396749
890	890	345.100617386725	147.046882933999	670.843199949114	523.862757976998
891	891	338.38963657789	145.822718500057	675.59730149817	522.100284233905
892	892	326.303243032696	123.779997794356	668.133383414232	519.655332043369
893	893	347.940337553866	122.184934853374	670.643951434574	527.302413748325
894	894	367.034733604782	136.073510966168	676.997715001812	524.364002476127
895	895	364.632613786085	105.238175392788	669.977704577604	520.256400736288
896	896	382.565626295358	140.889228323058	670.05327034559	522.076153411788
897	897	319.861151935038	142.860665082396	669.29364445809	520.46569345076
898	898	335.858054224767	139.462755135229	667.68726790142	525.305114236157
899	899	377.229716809038	162.261464042897	673.61888360115	528.438780393309
900	900	332.75203231613	131.836071822865	672.997046044258	524.14800934611
901	901	324.497861134136	125.437941572458	672.509206130637	521.247793883833
902	902	330.767842588054	108.708232369433	668.975936801779	525.271391005136
903	903	362.836054730736	135.079737509489	668.881125502684	524.837339570449
904	904	346.003729051859	130.207807171771	673.165840245757	520.466224827003
905	905	367.428677444301	143.787389902562	673.015859486772	526.48439310728
906	906	359.481533607213	133.743268090035	674.527340303187	517.889793731838
907	907	321.644511995165	139.803869580663	666.929189447758	522.667391353068
908	908	325.926492472874	111.014251314435	670.294789675105	516.468456826138
909	909	333.459120808216	116.897599736585	671.562067190514	520.902321262247
910	910	362.992758523809	140.50446852129	671.729694073117	519.633493655241
911	911	325.907787915702	141.16188219805	671.71262177782	519.195881774079
912	912	362.454081297968	134.274726590472	675.520377839205	527.247717679012
913	913	316.824736214869	146.841598404863	673.899665805891	524.358141195728
914	914	342.678042782015	137.413224706159	672.528300216922	523.917404677215
915	915	351.253673505397	147.49954686387	675.792992357991	521.059302006029
916	916	358.963616672214	128.098463291375	674.418249405055	522.485891782078
917	917	373.742659228735	131.27077816459	671.229685140888	524.551627813943
918	918	340.405695550024	141.828352310513	673.29820258026	522.891998246923
919	919	354.195356484307	125.62936077267	672.202186507352	519.311340390751
920	920	333.456723027426	116.128859098719	673.738550436682	524.685728029977
921	921	314.85248361097	125.135357133475	669.027674588536	525.440231230853
922	922	345.417369691947	146.117436728665	669.701163624659	521.407457346967
923	923	358.239626229677	126.75764691596	681.13090561634	525.213428607419
924	924	344.44069967356	100.911192467731	671.415549950374	520.971054417733
925	925	333.360948348125	125.45269393185	668.62878764917	522.994147340794
926	926	347.037597940017	146.064528718476	670.217788870605	527.528314885151
927	927	320.500622276939	126.149082019156	667.855119568434	521.792519061508
928	928	366.117867746801	135.518229023108	673.896879393061	530.649514614053
929	929	331.334114329051	117.423634658917	668.013168702086	523.74823230526
930	930	345.07765292861	123.436644805775	671.997768585388	525.607778401649
931	931	333.226627203496	141.641790829973	671.655286916796	526.930484101942
932	932	324.948217766323	141.290653155402	675.419487978747	521.167155723507
933	933	345.748297816007	140.96420245734	673.703837904229	520.819439451079
934	934	324.131665021745	112.958138844916	667.351085891405	521.893004972049
935	935	366.026998428854	148.039547085096	671.164106892092	518.916057117539
936	936	343.025912438311	115.72124142067	673.797008215583	519.205840738801
937	937	360.760773857239	158.663280366315	675.073185731802	520.429410003397
938	938	345.156037208078	116.301283716103	668.733151155022	516.31078644859
939	939	363.567772912508	132.133687219358	674.106291204345	524.995862243873
940	940	359.812837567019	135.1886495819	671.770247708768	518.093474446102
941	941	337.00933409156	154.504276706929	670.87119698426	525.505958769964
942	942	350.11895000184	125.781131514744	670.899741275042	530.260691497122
943	943	329.745848466596	155.436931050565	677.788047325492	520.788824127268
944	944	379.488934873556	143.583274096003	673.553394118307	526.595930058989
945	945	354.178015966304	147.280662398683	672.363745346249	526.321732932796
946	946	335.524350623096	109.250493910109	675.349489705214	527.176701112548
947	947	343.101970553345	154.007483939542	669.178083516811	521.879631432371
948	948	351.281916951452	144.084026842352	673.132095042818	520.569160510569
949	949	334.696794497809	116.304674815314	670.610375973908	528.516065510719
950	950	350.755735213257	122.678894955041	669.870751704184	522.24968740085
951	951	336.180202972854	142.527475768957	675.3692328103	521.83898979576
952	952	311.449741855627	144.471869193678	671.377738554473	522.78938413982
953	953	346.816607690715	124.2828824581	671.318961721012	524.407605081669
954	954	311.543546245053	132.861276361534	673.742557787278	523.215213676437
955	955	350.291178888396	137.89841890895	668.381048814396	521.848648626902
956	956	306.684243907765	140.976982977747	676.911616072177	520.774175955995
957	957	340.331698380881	121.640904155049	676.619535291543	519.73414475242
958	958	363.378481489574	117.038091135708	669.597905171479	520.829847518829
959	959	330.111389924498	142.601677429188	672.897711967846	527.08874650928
960	960	319.084654027815	129.594449209744	666.199631882059	524.507644478161
961	961	347.483402142681	128.889094795766	672.158825700157	516.0044760265
962	962	346.311826011495	136.923053970253	675.896268522908	527.011639123677
963	963	359.253230717103	125.293485321045	672.25684589419	521.893845226954
964	964	350.489013901777	120.059781562907	673.809128110212	519.158335767476
965	965	362.038816051428	104.74373668666	669.54404852414	517.595342746125
966	966	346.885999315284	177.441079060455	678.251363359041	522.619078970184
967	967	340.090230321846	148.622512460116	676.782020138368	521.586245138689
968	968	323.83392538995	126.853657679418	672.310354312338	520.877417556325
969	969	335.314186575851	137.245832471647	670.694101838091	524.602349754844
970	970	349.745538975538	141.744992277247	670.20132066238	526.455944085546
971	971	337.562589919587	138.364337990477	672.528901583736	523.169830619254
972	972	324.286051517451	125.417538150529	671.183090220672	523.102854369329
973	973	319.420945849301	138.197443078101	675.909280370298	528.496655757806
974	974	339.808874561562	144.279394801727	671.68326720817	523.196112002151
975	975	329.846572383316	123.360139940033	668.547338825408	525.76596914508
976	976	320.641747008084	99.6364638575092	672.921067578189	519.316069967678
977	977	305.774375041154	120.342093060031	668.785934761862	522.580806144993
978	978	348.213012370195	124.532845503146	674.578888996371	518.839760513028
979	979	315.939818167657	128.940239591692	675.826396333556	523.207143211627
980	980	350.106435635687	154.620253681103	676.584048994794	520.448400800506
981	981	336.534005792857	147.711803204138	673.851475971939	522.631378679399
982	982	345.894299511929	93.2141126207092	669.703648392003	522.978863284614
983	983	346.113439196538	136.636739323366	678.141598450433	518.76914317357
984	984	362.718200299351	120.242143147788	672.083182654402	524.494707709182
985	985	374.800562661592	143.093684130123	672.51161987564	522.481488433137
986	986	347.321153183126	130.480083425119	674.121306584635	523.763210362247
987	987	370.466826944819	149.753099601337	670.607834233262	517.986067541431
988	988	361.850996811325	150.341278548354	665.47735583138	522.891956601694
989	989	349.861034133603	124.173159793478	674.801661897745	524.797764453607
990	990	357.765903064402	119.713515819633	672.8703762973	522.405900481942
991	991	373.540661282769	148.052159484491	669.792513007159	527.366765946421
992	992	364.788770011187	130.582257116265	670.441489125629	523.261126210841
993	993	333.725369945982	135.636825720013	667.669751371476	520.773935440308
994	994	352.853697888737	131.453804748575	673.04237314447	519.36329308969
995	995	373.147726874104	122.668527900819	672.465605337965	518.8642901815
996	996	326.273744011388	129.641687173987	673.901574404791	526.94845476684
997	997	366.889787131343	159.187053157064	664.185274151239	522.325190733511
998	998	329.122286924873	104.786190981974	671.152747016371	521.746295492552
999	999	357.920036420786	154.346514998511	675.596916541656	521.499172926222
1000	1000	327.652220906757	148.653239792345	666.104021988941	519.052204540425
1001	1001	317.692576566618	173.485961860602	666.883738855399	521.685553907049
1002	1002	340.115867999057	118.813623457251	670.120721726397	523.841512871888
1003	1003	374.051706563658	147.985735843396	671.765444891861	519.743432134298
1004	1004	365.181110031563	128.80643891545	673.205493521798	520.674588259259
1005	1005	365.62646335883	140.583507559807	674.704290257551	523.264705478037
1006	1006	310.333382779247	140.341389687079	676.875721265157	520.4161763269
1007	1007	349.527533459086	144.980620649369	672.490737341698	523.354766361515
1008	1008	339.602734728617	123.26356152508	680.207385365291	522.502370350753
1009	1009	346.784947350072	128.817108654737	672.299268701886	520.740864131983
1010	1010	333.872877341907	166.589925443838	673.752445551223	518.535347697972
1011	1011	348.290532424733	163.746347848691	677.923895213256	526.895760389149
1012	1012	333.486333117894	150.029932156536	675.000107459263	520.416884787717
1013	1013	351.464271161595	103.296293736767	668.699929741539	522.916720771396
1014	1014	340.57468263428	108.926403439973	672.382598004293	525.327121658303
1015	1015	368.003156844719	114.29602579482	673.370412537177	520.829357474123
1016	1016	346.339423998768	120.179623000264	675.894970333675	519.673675846183
1017	1017	359.028504653161	121.608447462314	672.969315607151	524.134408339612
1018	1018	307.079363530812	152.743379340299	672.015307559627	525.39201879925
1019	1019	354.990064657945	123.425689638327	669.473643097459	523.647616050696
1020	1020	342.221186499386	157.255901758894	671.809619717701	522.362817605804
1021	1021	350.978206277388	133.827998149395	667.19653618642	521.318320842956
1022	1022	355.758726480561	131.86571548876	670.374500717027	522.363709450528
1023	1023	352.68210385244	165.425825289654	670.793830326247	521.68987228533
1024	1024	327.003758426371	124.285003661323	673.214299101338	523.65244062803
1025	1025	347.104457733035	130.957863321131	667.183929525593	516.195063232676
1026	1026	340.01871699844	143.334215699563	672.544982351984	527.245132049194
1027	1027	337.735530279769	125.838465921519	672.726736452259	524.563082247132
1028	1028	345.396035242612	149.166819491903	674.253156489541	528.256311298924
1029	1029	352.360573146897	103.666573414064	671.038283616918	520.610944203961
1030	1030	360.231751475131	137.260649779218	671.871430082474	518.754810054824
1031	1031	361.103201379237	130.422218532244	669.601893239749	526.471147934156
1032	1032	341.967493705981	145.372805025916	664.679024467099	526.980425120537
1033	1033	355.308884929717	132.26364174295	670.788464376235	526.44259429355
1034	1034	348.383879157464	124.826066695548	668.102504583815	519.519315795301
1035	1035	337.407256267408	159.428840827506	672.265774710423	520.197046659602
1036	1036	351.648644300082	120.926841578859	672.119304895421	520.20009076806
1037	1037	333.520711657978	123.024646871329	669.431223326896	523.664966654325
1038	1038	361.937434125187	148.790845566921	671.09340762179	521.642509892896
1039	1039	317.106745324406	116.936524082793	668.492577793785	522.540184569962
1040	1040	336.413087663976	137.406455820059	671.246236522763	521.903522395494
1041	1041	345.485306277897	128.258026947403	674.006699305409	517.711178648499
1042	1042	320.736386734381	115.979227690158	672.310876985209	524.666355676073
1043	1043	330.897892931115	127.018966140738	666.949442370575	526.457194207164
1044	1044	347.053173484977	106.061738339779	674.455628669505	521.040385266119
1045	1045	343.935184851477	129.093738251134	670.636729446166	521.44627272275
1046	1046	355.998217469173	92.285342727778	675.776432232178	526.662170692343
1047	1047	348.293971404261	116.498934422637	672.366814874665	526.269011875144
1048	1048	350.753624811271	125.495689489997	672.592363706038	518.66500777942
1049	1049	323.253411094263	136.542128926065	670.58481588773	523.277487261915
1050	1050	357.112776903718	162.69468861316	673.635041339221	525.680903651721
1051	1051	384.456489719682	126.580445500714	676.676204752325	529.475300113092
1052	1052	328.079605326221	148.174977282234	664.021632025901	518.991608810645
1053	1053	339.023678619324	116.965201874625	668.811124717067	523.291870568171
1054	1054	346.545913528833	126.199371576151	669.192956822084	520.42413587023
1055	1055	339.192363459745	142.925999042405	671.197330566599	522.18915718385
1056	1056	336.999089757549	115.698396354352	671.502850090834	526.103353994048
1057	1057	355.558000802215	157.313359625712	667.711442607643	524.600061949888
1058	1058	353.639442515014	146.861931511271	672.638853530196	518.965814365618
1059	1059	376.005903935465	116.830092515811	673.60554077948	522.413102806195
1060	1060	343.743486582491	123.000294829845	673.770842180775	530.453450307774
1061	1061	356.670183230866	125.595828041396	673.478919024495	519.371754530869
1062	1062	321.427384819147	138.280428796577	670.91045826597	519.324475149314
1063	1063	326.896297947301	148.076203141602	668.948501603592	520.488998852621
1064	1064	343.180111123726	117.911598368562	673.978232737544	523.364230319346
1065	1065	314.053144193356	130.488480785825	675.89273889022	522.63736908115
1066	1066	359.853635574682	133.809417300975	675.812399490201	518.482310909061
1067	1067	339.305800866167	134.721443383271	672.831181072092	519.688105743667
1068	1068	373.273455891591	119.22619875454	669.456263371806	521.866613048278
1069	1069	345.00451107305	153.633428936031	672.024059243144	522.267595692797
1070	1070	328.063058710491	138.647852566929	673.565966461583	524.104201750229
1071	1071	373.441986482399	120.176420604666	673.247793336947	521.269396384059
1072	1072	343.857724364473	150.901298263069	674.58961191082	518.876899916543
1073	1073	337.254766788248	139.186772508542	675.13437789335	523.32295388904
1074	1074	352.68088218663	106.181203255545	669.693918170135	527.200412187667
1075	1075	350.95222620297	170.830407887311	677.496622252675	522.264988985286
1076	1076	344.05170963983	130.040449061598	674.675402966083	526.397038901535
1077	1077	362.766994181694	130.055866643922	671.239087821228	521.294489668481
1078	1078	372.656145083686	140.720139874314	675.84038951269	520.757489959695
1079	1079	337.375567892687	137.371607855106	671.831939962704	527.009375237149
1080	1080	354.557509316472	124.561970381096	670.519597588587	523.951888594975
1081	1081	332.97976868844	127.24227618853	666.532237654828	519.08695973244
1082	1082	355.68944746939	110.396594388557	672.852664160389	523.96772064195
1083	1083	342.803288267187	135.773392796658	672.389193045397	525.307557972803
1084	1084	370.631879306026	114.89150665507	668.952391125089	522.399198990458
1085	1085	346.57234755551	109.45349996371	673.235283683229	521.705984959904
1086	1086	327.686980584117	140.52865843524	674.133168471326	520.092335815792
1087	1087	322.527783641911	156.418117368211	675.564501604367	522.967028179039
1088	1088	327.04619420412	139.753297264261	670.895587218689	521.334559329561
1089	1089	378.701144648292	129.779925115152	667.92714168997	529.829263299945
1090	1090	346.632841432213	112.550005875251	677.03499380949	519.473048576861
1091	1091	343.88651621166	126.545069951068	677.459964479706	521.442773293651
1092	1092	345.868165713193	122.314271777421	674.599907794791	527.863466627271
1093	1093	374.057686681089	143.590016623475	669.910650539771	519.498884913463
1094	1094	373.718644080868	121.120245501953	672.720305422772	527.286527479476
1095	1095	342.065673609373	137.670413116165	669.596916153254	519.130766682
1096	1096	331.639530933926	130.193438753501	673.607802366698	521.635539869865
1097	1097	360.586408916803	150.957508145686	667.899603286836	521.465587854583
1098	1098	336.002775348357	138.004600395344	674.550604100744	522.420923651936
1099	1099	347.288908129401	132.663213425327	673.226670466781	527.86593961694
1100	1100	320.843172111526	143.206627193716	670.893976408157	521.511893575218
1101	1101	336.589311415239	153.222060528389	684.937619015681	517.204123870399
1102	1102	334.084240650028	118.53778300922	672.344738345709	521.888916165414
1103	1103	335.420977459632	123.546421256009	669.643670618831	518.948428482743
1104	1104	363.183376210435	137.52896596671	677.938723189521	522.831361027279
1105	1105	339.849280741631	139.094940477092	663.415031620986	522.265855196658
1106	1106	362.393861848109	131.057332043911	673.480279623386	524.214586790352
1107	1107	315.532751484018	132.773697162641	668.174547870244	518.353356390639
1108	1108	354.479192399344	100.724025207761	669.923898513526	523.871366014406
1109	1109	362.126262940981	140.763217468201	668.396591722726	524.770087732632
1110	1110	369.225266776202	143.418917253642	675.509014850498	521.741893000604
1111	1111	340.438094385644	124.189852181111	669.63699562625	526.338301136937
1112	1112	333.192898692184	135.802503951643	673.599433411088	520.521132848955
1113	1113	335.752464924479	120.613078849443	675.543312603436	522.373342081245
1114	1114	377.213196257163	119.992180041455	671.311157920268	519.801062642444
1115	1115	342.032762439046	114.208743040895	675.197511086073	525.015109388454
1116	1116	366.291045019819	117.205790967791	668.712812752913	518.276628691422
1117	1117	318.305541367822	105.641406233551	672.64992851777	523.157859379142
1118	1118	357.954429770414	122.14148553715	675.292844172482	524.972020133059
1119	1119	383.013496932628	113.128101796518	666.986824903706	524.561906183689
1120	1120	327.006276942626	149.235071319316	672.949932410849	521.959113354007
1121	1121	352.749813274152	130.040626615164	670.884919882879	526.404792036583
1122	1122	312.136493220896	127.466396180581	676.549212476875	523.643129555907
1123	1123	348.634256084781	119.461799237142	671.386916069648	526.13011647677
1124	1124	367.31810838602	153.540082014268	677.493098493724	516.667405708703
1125	1125	322.190280673128	159.419541766548	673.476219133746	528.62495930111
1126	1126	353.306887074548	118.030851705803	670.831966142379	524.863721238211
1127	1127	382.525200469704	124.03097907249	678.931221324697	527.948661828161
1128	1128	385.972682380603	139.630219965993	672.703826196752	529.874673529141
1129	1129	357.452306097212	101.125291835054	671.236685206742	515.482545784831
1130	1130	377.116739793203	145.617956186376	674.859413598598	520.174957422477
1131	1131	356.199076951622	117.19218519081	671.287399474787	525.03359474813
1132	1132	360.028885629075	137.976748023566	667.727959822381	520.109193293615
1133	1133	334.58492643686	125.959428735982	676.741195133842	523.61944630254
1134	1134	321.411458589277	122.073522435607	675.843033305075	524.191859812354
1135	1135	352.470229262677	104.516215293892	672.737469809074	523.827059645413
1136	1136	336.937736946487	127.76554705861	668.39329496171	521.02783216535
1137	1137	321.816474459264	152.778376312806	669.451275479841	527.423489712425
1138	1138	371.155771187259	119.200720627662	670.650608026358	523.615014049975
1139	1139	355.703411253162	104.203255402776	671.319225477242	521.330195454653
1140	1140	340.275381894109	160.854079728835	674.022500943072	525.151740671113
1141	1141	371.620154904606	142.34436967228	669.253396326518	525.1942130838
1142	1142	346.355350628224	127.974922981292	670.264922923221	526.999395609423
1143	1143	353.432304751517	146.288833086682	674.836111855607	527.176743846619
1144	1144	356.875155641571	107.016889278531	675.559647077749	524.117669287554
1145	1145	339.373483216643	153.614866639151	674.422419194025	523.503843242448
1146	1146	345.134391761532	167.407951279608	674.543510851615	523.066080028368
1147	1147	343.658953906117	129.076186023207	669.258229424846	520.345037170505
1148	1148	355.499499904781	130.952424953259	674.793979380299	522.5725268235
1149	1149	359.482096406255	135.98569235357	665.847484681548	522.545051068557
1150	1150	321.641249515351	118.725412268634	672.375197721296	520.853784967665
1151	1151	323.671171719166	139.720878303865	672.431601254953	523.271318304372
1152	1152	360.461264469545	134.520145898925	671.589050837848	523.514721278692
1153	1153	344.968493853882	93.6004613446713	674.276740086127	526.111882679868
1154	1154	334.96324153987	107.842974240294	672.421243902901	522.88864342563
1155	1155	327.736263300175	106.133613942988	670.513654609412	522.512171841097
1156	1156	354.504837333099	127.944878488808	673.662368437428	525.225723793811
1157	1157	321.004715995658	119.815862825384	670.418699149835	518.88791220985
1158	1158	355.382872793187	146.503722241531	673.588327647166	517.317764719946
1159	1159	360.551424825812	139.086313540584	668.920700461771	519.954694310502
1160	1160	350.468808485576	136.581565025554	671.539805343678	523.534539055505
1161	1161	322.10824389336	118.672355187605	674.417921019252	526.005253443336
1162	1162	319.462559777764	124.44856847556	674.099803844429	522.057321611165
1163	1163	317.414912735552	138.125122475061	672.872201757101	522.827896839065
1164	1164	328.825588906608	126.499463776827	675.989956900971	522.17601176158
1165	1165	306.192830887576	103.205013215597	673.389131770493	526.322779042653
1166	1166	369.171445038328	134.938086079904	677.036064992002	522.876248126064
1167	1167	350.750545275041	123.489037825994	672.8079933807	527.880142893781
1168	1168	319.78439632725	149.30304481443	671.822643111522	525.39045594376
1169	1169	328.04609860375	136.555347263359	672.263137049532	522.042871088344
1170	1170	328.003607464244	123.227152640656	665.922513540487	523.31892869646
1171	1171	369.628352391315	156.956920729858	675.33612089875	526.218902549781
1172	1172	370.99626270528	135.306126904221	676.740053633881	524.495465075579
1173	1173	336.477027775417	109.30007876361	668.67392489578	522.274954390289
1174	1174	347.096496671098	133.678781405919	665.160453259921	520.406011444446
1175	1175	359.551396016331	114.045037205454	672.640490139872	522.525022435325
1176	1176	354.333537291373	140.839862978141	672.948045999663	519.189144063464
1177	1177	343.168304774092	141.491776032521	672.868687766624	517.954231037867
1178	1178	346.470985948525	147.102701035103	670.77438353512	527.731113493484
1179	1179	348.610774958209	108.79136529114	673.144399702188	523.550035416541
1180	1180	376.988177785205	95.7970954873359	674.76914858787	516.76603017451
1181	1181	324.533674224448	110.276138990799	667.060932237455	515.739889528744
1182	1182	389.140484669083	141.264732167091	672.929949201171	518.117043560822
1183	1183	334.863751674252	123.152721099144	671.142027857464	523.824167322467
1184	1184	340.053215944365	94.883411896042	675.583499320519	516.761540515756
1185	1185	383.022699137434	122.52807186551	670.769791182546	517.823276208843
1186	1186	368.882887699085	138.461383266475	673.025721035552	521.947435969334
1187	1187	371.857745155443	162.50698864395	671.680971382288	521.152238241557
1188	1188	373.487270236966	128.811437109639	670.275454701558	520.718624908622
1189	1189	334.246015004402	107.765798061604	669.073179735075	522.07596973606
1190	1190	367.788716604295	152.475872821958	668.422292373092	523.283055164418
1191	1191	334.431341302104	142.667006037798	667.376174885896	525.008879558883
1192	1192	348.707608420213	129.345061531387	668.681953244785	524.401903714082
1193	1193	343.375973709404	111.339336779028	674.146957288534	529.104089222123
1194	1194	354.211891475401	126.151901125398	675.620861443174	522.098575470629
1195	1195	342.99751306982	138.27167955506	674.851790062199	530.025400581991
1196	1196	361.442852062366	146.673730021307	680.023787564772	522.748102391444
1197	1197	322.074145023991	163.095784194394	668.607264286688	522.90387506088
1198	1198	323.742148141223	135.847670450876	673.155273845219	523.503162762828
1199	1199	344.537718446463	112.374025617293	669.855471115404	525.381464342159
1200	1200	334.994629643611	127.261673267248	667.292151005953	518.645463099848
1201	1201	354.15692973568	124.330401428804	668.35830355377	525.422318416269
1202	1202	321.694166511549	125.591314987922	672.843273803407	524.229181509406
1203	1203	354.989081811923	107.808629150861	673.712929607031	522.01418761073
1204	1204	360.028537995321	144.67252289757	671.647716814192	519.219831939292
1205	1205	316.754239221785	143.772375385551	669.885181142754	522.451223012104
1206	1206	344.854721242543	145.67888068372	667.528611024828	520.153076884703
1207	1207	344.50208751832	134.170187174796	667.285064802894	530.530630960383
1208	1208	345.150820363174	158.877308164892	673.081149994201	529.649396495545
1209	1209	346.236754722131	150.250079135582	673.750537936049	523.772665484901
1210	1210	307.572544003377	134.657750995651	675.618969991397	522.140712471666
1211	1211	338.845876900923	101.996913827281	667.291888176823	526.438847856686
1212	1212	328.947279666963	119.957221413865	675.772754088544	520.398069487621
1213	1213	342.863835374502	122.331028334539	671.763947182675	530.113448983025
1214	1214	326.870914012418	110.090944594607	673.792671644977	525.74664868245
1215	1215	362.613375514264	107.094012353789	674.244374939227	526.182885938814
1216	1216	356.005312072501	130.101334910855	678.532708045165	521.848451817505
1217	1217	337.271834350581	135.017564514906	672.386903946242	527.173443456735
1218	1218	358.104340346271	130.146168475576	667.387550561489	522.385675082872
1219	1219	362.454963796331	134.648086010852	665.45278378296	524.624751997868
1220	1220	355.10793073869	134.427370247883	672.074034264545	526.29104756749
1221	1221	371.717243164719	150.429106124499	669.638127708046	518.743575485539
1222	1222	368.459057114357	152.834969666037	670.633559300229	523.648661476454
1223	1223	339.978916687655	165.211520524572	674.718077892725	525.736766579423
1224	1224	345.488256266729	132.973895025662	674.530111164385	521.216767943356
1225	1225	346.477955403397	108.115228108446	672.629861342682	518.706966042227
1226	1226	355.759470174088	109.60476238871	674.125637808724	522.890098948554
1227	1227	317.508612657976	124.754321798994	676.334396690001	525.059063475546
1228	1228	314.46089844849	177.582704547213	674.47294672476	521.429496975521
1229	1229	351.65618678556	161.666492463585	674.103399901821	521.369582808615
1230	1230	355.211804193706	127.365298973481	670.940567888161	524.950594566205
1231	1231	391.267932685291	149.010302950121	673.343932250135	526.556988332134
1232	1232	358.626782603447	139.627929057916	670.387257870577	518.790710531997
1233	1233	354.092163993586	118.438341101291	673.956609311306	525.986496738124
1234	1234	326.935784103656	117.845010794245	670.261774813686	520.049228898136
1235	1235	332.11526436856	132.623062145749	672.043540198029	525.673360274655
1236	1236	354.499769044574	149.212364613127	673.375750649744	523.494814088453
1237	1237	334.679504993876	116.432817124142	669.832691398022	524.521252413893
1238	1238	379.841947893348	125.128534577065	671.077398674289	525.643467495321
1239	1239	358.408388274405	123.895502541851	673.831936416469	525.247921325542
1240	1240	333.309305988291	100.911642955529	674.882331867133	515.844074174483
1241	1241	364.568289663816	144.716275153512	670.941727021824	526.70926335367
1242	1242	333.277757275796	147.066595697589	670.233869932845	523.717409518137
1243	1243	333.733321824646	114.030051785169	671.746723479092	521.202400118006
1244	1244	343.238012999774	157.217503566686	669.430860747786	526.360617383313
1245	1245	361.658793349109	160.488886370689	675.529833102727	521.698607210273
1246	1246	369.34444633473	152.586769092501	668.721546607462	521.506135131629
1247	1247	332.340206017998	111.73744566626	670.882625161772	524.703920310218
1248	1248	351.095556964098	123.586214833883	673.18737373554	522.758519924689
1249	1249	343.521952723191	128.660504667898	674.031461737128	522.458928099176
1250	1250	342.505173602723	122.57650785734	668.499128461175	522.292664988845
1251	1251	335.487057886637	120.042446274111	673.370075264363	520.513895450153
1252	1252	368.005309134748	131.611937549378	673.426718635814	528.878180433747
1253	1253	325.933899424576	124.630071986356	670.453982565563	523.821062478827
1254	1254	360.747883454664	122.383411521648	677.488235936529	519.494909387071
1255	1255	340.178623578268	138.373504736212	667.251102481529	517.521236689411
1256	1256	327.894728969608	107.278640042898	675.820337704302	523.075969376054
1257	1257	331.385468890643	138.101469954048	674.553436147721	521.598803540072
1258	1258	326.295075524632	126.030392603802	678.025876589876	519.5459979866
1259	1259	359.109491300398	119.700842552504	674.9251793039	523.014150955272
1260	1260	356.161572172902	166.624134341648	673.478388276111	526.192898955093
1261	1261	319.396052195366	118.829735114651	672.788785490298	524.729046695499
1262	1262	350.964484962923	153.279526195395	672.542650124699	519.668403412607
1263	1263	339.846116246412	122.401880226287	672.454710311172	518.329274012454
1264	1264	359.357715237722	137.697495556836	672.341505822778	528.709038014551
1265	1265	324.402430216204	135.03034345033	672.711552193413	518.988184590605
1266	1266	355.883962240706	155.507889935843	670.3865573153	523.064074109671
1267	1267	334.776067891754	142.977524149424	667.800762798493	522.52299131167
1268	1268	378.755268729248	131.076902042754	672.683885365556	525.188490461438
1269	1269	333.427180847227	134.308770072148	668.589320044827	522.295284754174
1270	1270	361.64858984913	134.167446222453	670.846490934841	523.573726345657
1271	1271	326.857227188071	117.911607921573	671.993730908817	519.668635864322
1272	1272	365.504551004059	111.195987648433	673.151423830721	525.203103561134
1273	1273	332.892369426622	124.477326131172	671.380932984403	516.456889846845
1274	1274	319.248563495513	124.085187207676	672.89088706675	521.675457365122
1275	1275	355.666390130089	149.79931806634	666.354551872213	522.897965001542
1276	1276	338.371548746324	140.960967383929	672.17591387729	520.811173283754
1277	1277	332.619394626809	144.67503105523	664.255877646712	522.790544768997
1278	1278	338.741242810886	141.005186183379	671.021801995358	526.612693868678
1279	1279	384.33341628531	115.675193020056	667.770407394491	523.381642384613
1280	1280	354.918855963192	162.45546202068	675.484508617726	519.838906319884
1281	1281	328.656321877832	155.00474552476	669.90457584019	521.619057277872
1282	1282	333.512479274289	155.385168740956	672.830525352624	523.199012748792
1283	1283	340.449603893215	168.771699565486	671.721884404119	523.363037199881
1284	1284	339.520349980739	159.456024387195	672.554121059346	522.499234758725
1285	1285	361.858639905008	132.745247036713	675.342513763766	520.483309445221
1286	1286	316.341049588674	110.120633733394	671.592726937593	522.033626680457
1287	1287	353.563614762554	129.384352161666	674.238203614056	525.902790850165
1288	1288	352.494205844635	131.062775308156	672.425723265064	523.482216810662
1289	1289	349.713541217679	148.696016434632	669.285818932714	522.917054931716
1290	1290	344.230968799245	149.470647601367	678.797168562566	528.976884399075
1291	1291	347.438942479438	140.125640407318	673.390424249519	521.586580475215
1292	1292	352.151877265919	147.054235020699	671.633074369031	530.420343256216
1293	1293	351.423347782428	140.128681737616	673.722789888559	520.746277509851
1294	1294	331.751754628593	140.655629838545	674.131790767192	525.958555742606
1295	1295	346.559773197536	126.988971899984	671.157310152485	521.961360702078
1296	1296	364.918763908931	120.920774923502	670.919010396248	521.603120814756
1297	1297	327.720231702424	147.928493237199	669.871876923244	524.711240237534
1298	1298	334.778597492327	122.905813379935	669.953230179515	520.630279890543
1299	1299	304.946233841298	123.348720562187	669.609408221574	519.075482221453
1300	1300	342.981183525372	117.16438807175	665.990668989329	526.61322372847
1301	1301	331.087791380213	122.742905529859	671.50079667131	520.453995998839
1302	1302	357.102489419372	135.473702305965	673.754651184548	521.817338073137
1303	1303	343.084001832524	123.782560345589	663.559327168154	523.623760181259
1304	1304	318.807838733752	166.80613509388	673.904075082986	521.490378936696
1305	1305	354.82834037214	145.427338769982	672.052868920998	527.12119717863
1306	1306	330.316044485653	145.543316631655	670.162707737924	521.564195884608
1307	1307	338.466394474995	115.12821197606	674.645235599273	521.538886679515
1308	1308	339.680812329632	142.407235652841	672.390598701619	525.605566928749
1309	1309	326.069269137292	169.722480665006	672.759974978017	527.513839312894
1310	1310	329.486150812631	92.9938354030301	675.679229275398	526.42044276521
1311	1311	384.324471116525	113.427333521862	672.277168423825	523.418540514409
1312	1312	373.810559656371	135.342623750021	674.770874000042	528.606006929483
1313	1313	348.143894366594	155.206745825533	672.167684160172	521.264300006475
1314	1314	359.139966756187	135.965570325992	674.018785969443	528.513633262027
1315	1315	361.35754868959	118.028332398231	666.540283426036	525.146013107718
1316	1316	320.873972715616	123.310947018755	673.22586323651	524.799672565219
1317	1317	319.871806254829	154.930665236128	671.409977693713	521.35738930061
1318	1318	340.015711400636	170.894117819414	674.858939873671	522.272225006586
1319	1319	352.724076376468	140.961590101106	670.701517763433	527.390251400098
1320	1320	297.350575783633	124.10115583823	670.309463897335	522.782633082724
1321	1321	325.579300831569	138.993959646422	673.887909959735	525.902234866889
1322	1322	336.761397299921	146.140758531734	672.893655259954	521.876911905612
1323	1323	327.031010429503	152.077872232649	671.197759785298	522.040823365415
1324	1324	343.25926503947	133.282980915148	671.231833330936	523.262087392786
1325	1325	339.565879936504	130.813093611301	668.87249369098	528.611893435132
1326	1326	367.113679385421	116.376168835951	669.966607180651	520.532669297555
1327	1327	338.909808740597	134.803692431834	674.890708688934	523.694245174052
1328	1328	352.969607458597	120.809461375306	673.769509716689	526.202184767207
1329	1329	327.593135064561	141.440350955337	673.380013803376	525.465909198736
1330	1330	353.453705895836	125.70734951148	674.16007707851	522.78461507822
1331	1331	344.548560699626	144.249447843497	667.203647774364	525.219926773093
1332	1332	375.365180474743	160.0804429803	671.923000771448	519.973642230274
1333	1333	345.647073062564	134.136981691542	669.774553061228	517.985555550936
1334	1334	326.967079999223	94.7241562088806	669.459091878728	526.748222200627
1335	1335	364.398097077037	119.906084817484	670.564046367233	519.796777521035
1336	1336	352.222792875074	137.085698454517	669.596559647795	520.564216153379
1337	1337	335.390939958461	126.006083079562	674.215306932991	525.368489616784
1338	1338	350.481375630161	156.617129540313	668.476436005947	521.168943315243
1339	1339	361.504172247841	118.11110740655	666.767970965036	526.790015762504
1340	1340	340.244373455834	143.171665405767	671.451036120491	522.664739641449
1341	1341	346.024191825781	149.235605773526	671.130269470858	521.66366779873
1342	1342	360.648901174238	144.7604294678	669.704407636754	523.558932285316
1343	1343	343.599675050532	139.912414829549	669.233153427219	523.520803151698
1344	1344	322.156651866569	120.567477820725	672.988154092334	519.996473290869
1345	1345	350.730286801212	171.630407230085	671.348346214801	518.99796666379
1346	1346	340.697832256631	130.79866524279	671.098384431362	520.546304631303
1347	1347	316.166986817817	127.290640805519	671.580611298032	524.218036103194
1348	1348	334.370158863641	132.908318594847	671.423416746013	521.934620661416
1349	1349	345.933657060844	139.375557661174	674.81056481102	523.955286260401
1350	1350	339.804530788843	158.601077198187	674.642253706038	525.677551641855
1351	1351	360.148758311955	154.10264677447	671.036954306304	526.183101271105
1352	1352	368.84162480218	115.239317188044	667.823109663773	522.405221743537
1353	1353	369.224041795842	156.599081551485	670.609921922173	520.328126931993
1354	1354	344.225251455404	135.228784826935	668.943323983647	524.498003014379
1355	1355	340.232110736751	146.663438130438	670.672358089523	521.934088034356
1356	1356	316.830988163717	148.673077299763	669.5103495462	525.435402160241
1357	1357	332.74840096817	147.253381877581	666.056850680158	521.798224449848
1358	1358	309.474628360681	125.89112383119	672.73289439153	522.578561440004
1359	1359	364.352742872468	125.32359152283	673.283219923384	523.362165616582
1360	1360	339.518894639734	140.560019634801	669.509779559269	522.400787448527
1361	1361	331.292661662911	125.034276398394	676.39324195923	525.8952489742
1362	1362	322.144174745236	140.992644673374	679.838411872309	523.399075356382
1363	1363	363.190751746382	151.124698360793	666.41064690434	521.438913020208
1364	1364	352.467915088557	139.968573131553	672.372713748211	526.185285061065
1365	1365	331.448982545908	120.444027734546	670.475709654426	521.305152808609
1366	1366	319.687086282605	119.254080419187	671.42296415453	521.906771818244
1367	1367	355.142493896303	146.450562496673	675.458282665295	522.675225903823
1368	1368	379.454922401311	140.47867903997	672.766462546995	521.798459095741
1369	1369	332.709061342153	135.415400832838	675.496969986091	522.942820382296
1370	1370	308.612531418285	144.862555047467	673.395204591556	516.71255476074
1371	1371	358.080180582676	101.363498801283	670.656508479064	522.165167275262
1372	1372	353.787732843731	116.868276558164	674.115758561492	522.4349061546
1373	1373	354.522607751558	134.305851169274	667.224280689911	519.6546481964
1374	1374	335.414381606337	150.537996059835	671.109777647457	522.164863728804
1375	1375	354.015095537242	122.17305112569	672.338053821912	521.12890139231
1376	1376	351.397668796938	111.610640257559	671.447541344161	521.585645364911
1377	1377	327.411711846183	105.446815554337	674.232478421815	518.501287117936
1378	1378	369.435547492626	142.041180802155	678.715201920758	524.08079142934
1379	1379	355.457977410015	145.610630768467	664.592220361181	523.284662889231
1380	1380	348.986982333098	108.512610798141	669.977040031337	519.965871977212
1381	1381	345.638808652226	130.157042784682	669.444926452384	526.171689002588
1382	1382	349.510233002075	118.699638422311	671.583511505966	524.30959994424
1383	1383	351.082584068299	122.308879628813	675.37035022331	520.006564651066
1384	1384	316.675442229674	151.720519531943	673.272956729876	526.376883440625
1385	1385	352.241016363012	108.180984117697	669.707001313881	523.816641971523
1386	1386	348.593706887509	124.143378702293	671.370794650165	518.013822654832
1387	1387	376.136217169119	143.29025100079	678.899385084506	525.37567469042
1388	1388	334.099563495108	127.598153896995	669.785669535459	518.843563428404
1389	1389	353.567092520073	165.248620949502	670.653968187788	522.47586732597
1390	1390	339.363455161607	121.592399425312	674.405245254626	520.025446524078
1391	1391	346.008455639296	138.533593346891	675.406241705078	522.133461311278
1392	1392	355.654755371412	137.007418477093	675.107680608206	523.957907785593
1393	1393	347.415377909501	124.207226816454	669.868498673416	519.902644996512
1394	1394	315.043771885222	145.460336376452	668.416790149933	526.893688405982
1395	1395	374.849453347194	142.591215279993	673.101308183642	523.631788981856
1396	1396	334.942235280703	122.130207006	669.913387114376	518.608930170835
1397	1397	352.065463942667	114.929004626283	674.668574041769	520.435043621458
1398	1398	353.44317918814	105.85441637803	670.176640182963	524.719684333471
1399	1399	339.756769938412	121.470067160593	671.949618043311	524.727518355743
1400	1400	338.339693323788	125.702797599316	670.644371990744	527.504689337792
1401	1401	366.459580581725	115.509800501781	668.256767186182	519.319566602682
1402	1402	341.332059561775	141.925686897484	673.446439349775	527.482119649614
1403	1403	330.084237778274	123.917825571944	667.511832336993	520.920719383744
1404	1404	342.787796127389	149.139229146468	669.585419585712	520.695497894804
1405	1405	358.017051816671	135.976396454173	673.660433880529	524.358086106037
1406	1406	345.972511829887	127.271454971214	672.190797697052	522.938192148877
1407	1407	344.312759887152	141.240227337249	674.716722428143	522.58155298263
1408	1408	351.479548396499	144.135519032113	673.109232330745	525.703106703951
1409	1409	322.834263959499	138.370366853153	670.450133224197	521.446319850185
1410	1410	342.176960744493	142.939209342275	671.09736944076	522.680855042518
1411	1411	357.463856419748	126.167103490205	678.365419152278	522.118587452603
1412	1412	374.251312407108	118.257625908466	671.28218653085	529.220484657267
1413	1413	361.45205605577	136.620557127017	674.230222204217	521.071181258312
1414	1414	371.214431648979	126.067321380138	670.864732553282	519.810531863309
1415	1415	285.289996837247	130.569839856524	674.267495643325	526.690514659887
1416	1416	346.198359738675	160.83594716025	672.481537343877	522.926364682658
1417	1417	322.81093249988	130.320073213999	667.051616105837	522.3421681311
1418	1418	300.137106551601	119.261325164611	673.806395373301	523.228776089117
1419	1419	353.299231819348	136.866756281412	674.298345441777	521.694893015606
1420	1420	329.109740643376	142.944334874265	672.420255854509	525.428403591133
1421	1421	370.630598594956	141.689692861707	671.905036730166	527.790879272749
1422	1422	321.194378464868	160.121063106339	668.95630552136	522.040220516385
1423	1423	329.150568325097	159.221152866628	669.465764949915	518.139561686648
1424	1424	341.367966551874	138.335360274701	669.561073746712	525.939034741496
1425	1425	344.148740456914	123.677872609269	673.370083048733	526.998142738067
1426	1426	352.391599278753	119.879641741515	674.705196178403	531.141771148543
1427	1427	390.755208882272	90.3013142875543	671.60743516321	521.605951748529
1428	1428	336.566019792373	152.724284233488	667.625172772609	523.249490955062
1429	1429	348.414068739075	143.779149750534	668.421960871034	522.3107093695
1430	1430	350.417682276764	140.190109387416	669.135144343103	524.753789924171
1431	1431	343.820031833671	110.233512982804	669.973687093791	524.682199739354
1432	1432	326.041345616003	131.436741181385	670.870629789401	523.549812686862
1433	1433	346.60270134464	125.73228546291	671.929111227479	520.038737217046
1434	1434	355.73456328626	126.921973440799	671.744085067863	523.315754292995
1435	1435	337.909124860855	122.634703853717	673.260347639103	524.69265440939
1436	1436	334.222475705414	109.518166736826	674.085878092967	522.97443224039
1437	1437	355.754751510029	125.384108224016	668.729481194174	524.77452242189
1438	1438	349.903134456988	129.780724692367	670.605721381408	522.538398882285
1439	1439	338.646545706495	154.853993494436	673.831755690508	529.275784065583
1440	1440	319.997235389366	114.660264462944	670.062131719259	527.1337269574
1441	1441	347.592382665353	149.67708311026	673.486725696146	526.304324057694
1442	1442	342.927016278799	141.667864086856	678.086410724077	522.854356617286
1443	1443	362.565558104626	121.698492483804	669.269072203846	518.379195562449
1444	1444	342.227933558379	141.665310454247	670.680229108469	522.637106957283
1445	1445	348.174777876932	140.827478691274	670.801434803863	520.741548203874
1446	1446	372.458919868801	173.530329612839	672.352485687253	524.762702957472
1447	1447	332.437202210772	90.2278263962456	671.854180220783	520.6998010536
1448	1448	332.396166746121	116.419229342502	668.280333251438	522.33122985797
1449	1449	353.144055675094	120.688205022766	669.430171359494	517.157636609484
1450	1450	328.592236151737	93.9169728144597	672.012713649749	521.367726695485
1451	1451	345.136463343912	127.944537485305	666.937773089741	526.116052853468
1452	1452	361.35686885859	121.943958340271	668.824529211511	522.243712193333
1453	1453	347.08290155169	119.189335759811	670.493412202154	523.472225599494
1454	1454	385.198034939861	130.971279816286	664.953351887344	520.326591719028
1455	1455	344.500140761341	169.931150479866	675.31492313907	523.243507874448
1456	1456	315.923723031791	119.413295029849	668.398372288094	521.769589318808
1457	1457	346.758662741398	132.328864648537	674.921648877461	523.527226511017
1458	1458	332.328006172475	185.722740854567	671.453203265531	525.157328148271
1459	1459	323.992101052452	127.778862820581	671.405877881131	524.5054705912
1460	1460	358.369100014169	121.240982324706	673.670954896591	524.428256510666
1461	1461	360.11476242072	120.726477186568	674.163705828106	524.232980973717
1462	1462	357.716815543938	133.279360017424	673.67258280732	521.191031091105
1463	1463	367.221310390553	119.543110600352	670.256190667649	521.953024426993
1464	1464	333.767667219095	147.989241658786	678.00303978811	520.974787862518
1465	1465	320.644419950437	138.782347650268	678.895088038961	529.034057156788
1466	1466	319.108104739426	130.81934763838	671.116491876015	523.257748411948
1467	1467	351.163473885652	148.222197523243	674.545836730505	518.937282164941
1468	1468	358.451559813522	148.750199103321	672.783766907008	521.594612116029
1469	1469	367.718431044695	99.7391184106463	671.015396157067	521.555242366133
1470	1470	348.573945672476	134.582295167271	671.197819498594	521.38566511662
1471	1471	341.431701323897	141.196758476244	668.359728131167	522.039214333903
1472	1472	352.468131139453	116.70592459763	667.25830214447	521.690569780891
1473	1473	331.786887241119	137.017316656692	673.279271992213	521.729833027802
1474	1474	361.44071539009	156.548372055923	668.466634388644	522.303749129367
1475	1475	358.730046996016	109.853781394611	667.588065312361	523.733297008596
1476	1476	327.476488892411	119.039556295538	668.135209818991	523.38100571857
1477	1477	338.022787954673	101.481067968107	670.967347478366	522.688820338009
1478	1478	350.437205270687	134.157771001977	670.80768507872	525.884220571421
1479	1479	340.76028080107	114.082522730092	673.177595316525	525.569166657758
1480	1480	355.36993926085	131.522332766108	675.850584657253	529.711026114606
1481	1481	345.371580693057	128.482614556607	674.714095310454	527.417757241651
1482	1482	344.402953021148	141.910120041248	677.356306474018	527.0261911339
1483	1483	354.454707583794	145.096629205932	674.703466948979	527.159375183513
1484	1484	339.421686366314	146.436349085509	672.994624617371	527.205064952256
1485	1485	369.881189982893	121.55993226643	677.656582141287	525.178204040993
1486	1486	335.355512147353	130.541055999696	670.626862777819	522.171571561958
1487	1487	327.179147625073	119.821630242934	678.483430040099	526.355113200326
1488	1488	341.523263042829	129.021616443313	674.448842763868	520.554468277814
1489	1489	357.110907526741	150.774269783424	671.209059331942	521.498226168833
1490	1490	330.149854254157	141.466305088278	667.570875175462	519.419881600781
1491	1491	318.89678396078	125.432189387753	673.643346105985	521.670032639134
1492	1492	345.152354151512	153.911550179327	671.431536935361	521.726974444605
1493	1493	343.356941978702	110.027892702911	668.228156196481	525.068181732547
1494	1494	337.104489488283	141.169262657426	669.616490099895	517.968333645618
1495	1495	350.12045059652	149.218215265346	668.470199189586	523.116854914696
1496	1496	301.170019257115	153.997125477878	673.554353050994	526.120502202108
1497	1497	355.714119665981	126.486053589881	673.363762151486	529.23520883682
1498	1498	353.516863733127	140.82587908359	674.519385098944	521.548759355915
1499	1499	323.658798549373	131.398114457648	674.708078655281	520.952005347395
1500	1500	323.510490335527	160.447051561276	672.178594335425	522.831246533343
1501	1501	340.441809495962	137.262312825662	671.610924787583	522.530677526925
1502	1502	345.953862706643	109.545472475243	669.012844540608	526.018591012022
1503	1503	351.765710079941	134.07975028881	676.327293237899	524.541609126814
1504	1504	347.606226783931	152.109682349885	667.994693029133	527.842914182913
1505	1505	361.097907330399	147.151974060968	672.183049618636	524.465007553686
1506	1506	368.098383580196	139.273018729612	674.934252330856	516.642859547155
1507	1507	335.577686708667	125.188932626189	667.47952290524	522.955742719612
1508	1508	367.606562332339	129.489167291733	667.334252867228	525.480772067918
1509	1509	339.136234746961	125.945188642488	667.492690992553	522.924852391902
1510	1510	341.633634780993	99.9837561452711	672.082816589156	517.861418179761
1511	1511	369.570826991273	123.631849575517	674.997398798855	523.944942897609
1512	1512	328.302267164929	125.781392987108	671.472757523274	515.109458390302
1513	1513	319.825198938315	103.847582475292	670.207641771417	522.586446844452
1514	1514	335.383069318961	133.208300088973	670.569896600063	518.481235939054
1515	1515	330.37714136926	128.542784708395	672.693166918186	524.954006988503
1516	1516	322.550787886483	139.981620036654	666.34052473652	523.249594395451
1517	1517	345.397178581216	133.430254224983	676.016316267718	526.106993000237
1518	1518	347.093251098987	106.331594357169	679.117848704735	517.152027686421
1519	1519	342.401548040188	141.041431289891	673.972884835982	522.031844096624
1520	1520	349.443136707752	124.745822106915	671.474103983927	518.18178449307
1521	1521	311.881285669031	139.034115300275	672.330547668197	521.729529016667
1522	1522	340.231633774607	117.147365246355	675.455043769697	519.527750214054
1523	1523	340.386088897464	166.283492492636	667.365234127655	523.17042530596
1524	1524	345.742327277458	138.208317607727	671.570542312693	522.40977900688
1525	1525	346.878881476308	118.729296231187	675.775201168682	520.162317393083
1526	1526	343.118965489614	136.682376613068	673.056947513271	523.374479810746
1527	1527	350.491058221494	122.476894066691	667.844311825181	522.322389149271
1528	1528	346.992413095144	147.571113349796	670.530706416396	528.451373343261
1529	1529	349.912565460038	125.162202908113	673.144374574232	520.370974874282
1530	1530	338.4063441797	122.13069832635	672.122437292246	527.872141569961
1531	1531	315.312419988407	118.315634637187	666.195377416576	520.238796856515
1532	1532	360.722323147802	134.139336341464	674.400511872242	520.203092868492
1533	1533	351.501952872547	134.059520915516	669.813281660446	523.849163491224
1534	1534	335.798823926178	110.828024142457	672.027165989346	530.638024404609
1535	1535	331.521381179786	145.02281568173	669.534759467376	523.834323526553
1536	1536	348.51476042365	154.746578697877	674.327936848248	517.355925962101
1537	1537	336.273672697664	153.649238667208	672.538023030248	522.38465956594
1538	1538	302.748657417006	96.2105123328068	668.230274974982	523.329625581013
1539	1539	352.591618132005	121.835892713051	669.207830958635	521.691864826929
1540	1540	362.30818670897	138.954481542626	665.754445953328	516.847367273559
1541	1541	329.268457077731	106.791832494625	675.508090126199	521.416833689536
1542	1542	314.520736294535	131.168012168621	674.302996052568	522.189980195917
1543	1543	321.125424987545	125.631390962318	670.998365218977	520.76267290413
1544	1544	355.031456550736	119.321287865878	671.985205182199	523.848490209689
1545	1545	329.867842639659	129.826579425406	670.075826569369	521.375785507048
1546	1546	351.965789702071	129.981665158904	669.474993011833	522.387804060178
1547	1547	360.739269211044	137.776621626164	672.706547514522	525.754942538874
1548	1548	356.762898289117	132.507805039492	674.351931778806	525.214284693852
1549	1549	335.633595039172	170.760932229514	670.516960086916	523.337407829957
1550	1550	329.014929387544	135.673506063583	673.867387491033	517.665729109353
1551	1551	347.20952405318	134.648184710011	669.120320582154	525.45383139553
1552	1552	327.872930599542	118.180238832662	673.139787851449	523.800539859249
1553	1553	358.114578160377	143.265536747026	667.954166564566	522.223526016592
1554	1554	319.057698236228	142.966062526631	676.269814059326	523.966377835843
1555	1555	339.137920389087	103.497072230061	669.600449474013	520.898506328435
1556	1556	367.798490781875	155.402386795133	668.972088280235	521.609239545174
1557	1557	330.485992087687	156.541750552385	671.573803043957	527.110383123372
1558	1558	348.555835006435	125.489722748952	667.722612924997	520.527266003001
1559	1559	353.548060293204	143.266486717868	675.426393313821	522.984851805149
1560	1560	367.387816813982	131.478696146335	671.572624364177	524.138946624007
1561	1561	349.862897047297	113.98620391081	675.275706682957	527.7798613765
1562	1562	370.027058011055	118.546123397949	672.308072805328	521.646624213181
1563	1563	347.367395931645	124.052285925493	670.929133372497	520.988882651013
1564	1564	350.050618635104	129.135730876325	673.777124393569	527.809605834413
1565	1565	365.070237683542	129.178481937039	673.827438533414	526.072820877198
1566	1566	335.322455593939	119.184433502423	672.808867590161	518.218645567793
1567	1567	318.433292635038	106.105316533669	671.171972048176	530.219070968878
1568	1568	360.529699680197	139.0030146729	671.747407739033	527.137007209745
1569	1569	330.458000856342	138.51441087371	675.147621798779	523.74731711227
1570	1570	361.640051672704	118.964159442864	674.895470409994	529.992677230014
1571	1571	359.360844370612	154.323677099507	671.873114581247	524.81112467645
1572	1572	351.152799850989	140.355254130592	677.927745521891	521.891577973019
1573	1573	294.225931457391	114.37962471981	672.479348534903	519.637697876923
1574	1574	368.05616956282	150.176159433741	673.734759334042	521.270865833885
1575	1575	337.074828338777	113.702789058724	670.366063129	525.608492639255
1576	1576	374.793989403608	115.243110880467	674.923343131868	524.239528340036
1577	1577	350.375526830338	163.226189152484	673.985676043282	524.235375972008
1578	1578	350.400353244637	100.790701764557	666.460119848506	523.251531619503
1579	1579	315.504565428154	118.245584910176	675.091188492316	526.869915373622
1580	1580	316.811212352433	144.329763976275	671.282185243883	523.741284415373
1581	1581	333.047089112708	127.663268714285	670.592891056492	523.41513520898
1582	1582	348.565625285856	139.49521606364	671.176581784008	524.625180288283
1583	1583	370.586884009261	117.641164140507	672.559259074549	522.633618902416
1584	1584	367.475587771487	114.537749439005	670.492568093701	526.455029863046
1585	1585	346.933306641602	141.323151521358	673.737529536917	516.841686576879
1586	1586	361.005586183079	145.936759738487	671.322832579884	523.212094518435
1587	1587	353.96917340747	153.53122041598	669.433849589038	521.104554107331
1588	1588	321.724723059945	127.90647188355	668.453609016778	525.806543805358
1589	1589	314.531846414859	168.360010815545	668.738484501949	525.422514834488
1590	1590	352.781120828974	128.59290474585	670.507640575708	522.163075790151
1591	1591	335.338625847531	138.627604484574	668.574354847535	519.745277328005
1592	1592	334.742857574669	81.4642417919997	667.955346883773	520.884825061731
1593	1593	325.887997114071	150.182600096517	673.669315371007	522.177631538129
1594	1594	352.30523457234	133.702800901426	677.217361435551	515.312469354972
1595	1595	338.435666251724	111.343199705631	678.343773093593	524.170642487048
1596	1596	336.886958230727	157.262142015603	676.206061088868	522.555597393031
1597	1597	332.630596910008	143.127864946762	671.201014014635	526.155980038535
1598	1598	363.203877885838	131.68106550966	668.248705143678	524.06819625412
1599	1599	343.798918142494	140.498982465762	674.936715851831	524.752390657576
1600	1600	366.157938749125	115.808965680477	676.107644763786	521.877179401833
1601	1601	316.091688933092	129.149757497915	668.903792252967	518.207491517121
1602	1602	349.508203580825	127.475115928081	673.752265233121	521.195256430863
1603	1603	323.532297557777	121.124089055909	671.210651838324	522.852855740108
1604	1604	349.122145300863	104.151843440426	674.011268261921	522.692723442935
1605	1605	372.714277852888	105.467376046805	677.223296720495	520.512206384415
1606	1606	340.410113475478	121.044909006219	671.430617608644	521.280091713184
1607	1607	330.64734213986	136.62267844908	674.429266371915	522.293466335609
1608	1608	352.867500278187	110.902242844202	669.490877156036	523.14184933087
1609	1609	296.52885199146	155.063426197027	671.440086448392	524.882703835824
1610	1610	325.301384456865	134.033152807089	668.058756046849	522.288478780996
1611	1611	338.723837412834	153.526266151727	671.970349846091	524.419667608279
1612	1612	349.326982529005	137.566088315372	675.396335222307	522.616256170045
1613	1613	353.589747240714	127.96151929121	672.50647771759	522.35022126528
1614	1614	359.111032984346	126.063750953662	676.692383804824	518.799954482995
1615	1615	375.368629184401	122.713417062927	667.420328977274	520.913801387393
1616	1616	345.650040484028	136.782568233892	672.606445430696	524.808034378413
1617	1617	350.636593365887	83.4241230496686	672.513938840614	521.548910911889
1618	1618	344.400863911705	119.318788503705	672.53324825531	525.479057917325
1619	1619	341.366024523996	138.154798061024	666.771289611388	523.548194200612
1620	1620	333.431476104255	141.640180726706	666.240636950316	523.58701339339
1621	1621	370.272161902629	156.737306920195	673.283556112121	527.87041594001
1622	1622	350.719699830343	139.687069036418	674.321999199279	522.286794674259
1623	1623	353.799600120426	160.814451160844	671.254293269045	523.727515349514
1624	1624	313.292746825028	110.270162793576	671.282082692605	521.414318188029
1625	1625	350.083476386194	175.738662442637	671.991879835486	524.924625200412
1626	1626	345.221626521079	143.979379439776	672.783469353844	524.64880886066
1627	1627	338.216260904624	125.843996578685	674.85369291567	520.836763878941
1628	1628	314.307397963377	88.8626830987946	671.597611618024	523.76849361177
1629	1629	315.304565245168	123.136796577207	668.355202918756	524.110203091034
1630	1630	342.681245169094	125.72319447529	671.245058026845	521.653314831603
1631	1631	349.915445706631	131.804582647677	671.73033528575	526.14596915039
1632	1632	330.575027023875	118.195180481416	671.152783539374	522.032884051748
1633	1633	356.762724459602	156.416086859398	670.587388067496	519.835997707228
1634	1634	318.89089940508	128.592745321499	669.199934899016	520.833361802398
1635	1635	333.871768996207	134.283352083027	677.528099096072	522.696320223007
1636	1636	358.973926823789	168.354279463391	673.138224870074	519.828259664572
1637	1637	360.263805675625	124.151997017418	670.341123882875	522.448367895852
1638	1638	339.956424896022	142.047244092357	675.70701345085	527.466951068422
1639	1639	331.299807113593	124.72337264609	670.130170733713	523.74983102415
1640	1640	365.723555640312	114.994007386741	673.898846414088	521.286582485505
1641	1641	363.325171400737	96.7151729530362	672.361506330339	514.472586224296
1642	1642	346.267238235953	103.812815414549	675.551565540655	523.29670568636
1643	1643	351.169707481637	113.10162009523	669.197499849003	524.826157970901
1644	1644	333.771623753681	122.779413243693	677.611135165385	525.549560356759
1645	1645	345.003978416498	139.833423002116	671.422200975998	529.623991220147
1646	1646	328.718561153427	152.256963606121	673.376648147641	519.571976172096
1647	1647	350.448415989857	121.269384485701	670.099987977155	524.172441733286
1648	1648	345.140046061678	127.102617509193	671.600677659401	522.51915652976
1649	1649	346.111633098172	133.71726618326	668.108727089839	524.953978478252
1650	1650	374.318592986516	95.2016567762299	670.94709897434	520.988064033149
1651	1651	319.615727717217	137.726787032508	667.612758120631	520.632075888117
1652	1652	338.298761190339	137.315612571975	670.613419822536	522.279324006682
1653	1653	344.869680682344	133.07480827797	673.864250128483	525.518733097344
1654	1654	352.144140938941	152.818384396438	674.369717449811	513.347015800984
1655	1655	341.710318655589	108.843099859951	669.499629700648	519.876405536307
1656	1656	336.978816729228	150.709116077537	668.579931031059	520.437578539795
1657	1657	326.376193714135	120.888702410289	669.467672133222	520.18187801727
1658	1658	339.252200392374	142.434768467768	671.451181811337	521.244450836808
1659	1659	351.9078568746	140.953856285589	673.741096513142	521.453574681569
1660	1660	348.975867035853	139.173377586358	669.275004023012	523.586101442304
1661	1661	362.732072284122	131.865392119004	672.930117862574	520.118706833165
1662	1662	341.055384463127	136.896730821886	671.93855377004	524.427317334844
1663	1663	360.064938868043	111.439460131231	672.455195946194	521.336819851444
1664	1664	353.818356453103	109.081702333052	670.506438059957	519.958980078876
1665	1665	378.902389694009	138.631333150884	670.425958700184	522.164706492429
1666	1666	343.325356755728	143.943358815526	671.186766104964	522.983133306674
1667	1667	312.507466699808	115.472746986439	669.856697678372	525.917533820161
1668	1668	357.978714961664	136.520562721853	675.125721145245	529.090609347057
1669	1669	335.370473248834	127.010172526313	675.805752135484	524.281565372123
1670	1670	288.437345571598	87.6556432827838	672.443291916927	520.964273647215
1671	1671	350.416344880035	137.77386969245	670.333497087465	526.198934830898
1672	1672	367.693510446941	118.955324996174	675.354108401584	521.792045303913
1673	1673	333.501379532695	143.871283694083	671.10457818008	524.845779901792
1674	1674	316.923103626013	107.786940205794	673.734701999416	524.598744989022
1675	1675	331.934599789666	127.388661273802	673.425284365348	526.89879913549
1676	1676	355.754590463938	120.448277199161	672.058002245616	521.217458515087
1677	1677	333.385896511831	151.751467209884	673.510560614402	524.721610617852
1678	1678	357.47042765122	145.860737412331	676.264463599212	520.531795977825
1679	1679	348.057126635536	93.5240468668722	672.532967370615	522.009142119757
1680	1680	340.915157342582	141.024737011687	674.593737620716	522.986834300548
1681	1681	343.580968316924	176.965136938115	665.258362943788	524.018633720036
1682	1682	321.272885520604	154.64122709579	672.782837133365	523.725559754319
1683	1683	337.996262575048	128.903920967528	671.094520502696	519.412734277934
1684	1684	310.416039939815	155.675938613242	671.581608717438	520.67316637905
1685	1685	330.619047871672	129.5383455862	671.811575847402	524.920201669762
1686	1686	379.479791530961	131.97677955338	671.080156052012	518.577769499593
1687	1687	344.586122460331	133.816035293683	666.422238787968	526.204785228192
1688	1688	350.808389456631	134.3122887669	667.647508370107	519.140480674787
1689	1689	358.809391600071	109.749828664317	678.27816404745	528.199083297371
1690	1690	326.499686658901	127.221370051864	676.139749508514	518.640119027047
1691	1691	331.314724576105	114.931766938049	667.891897696386	521.171286484395
1692	1692	343.376306886562	128.725844223463	675.691480452096	518.935631232132
1693	1693	339.882350773548	112.206881931543	672.881472477473	520.923595990495
1694	1694	326.626479698263	164.784489791442	675.171148834963	521.161221551304
1695	1695	362.376488620705	149.868886193679	678.586677647916	521.375238113322
1696	1696	344.348296004896	122.368316868727	672.217683965131	515.375797036467
1697	1697	315.467310161493	130.528224355923	667.936214758326	525.381637613039
1698	1698	329.000354341896	120.229928106674	673.24536719229	526.26160471004
1699	1699	338.253865901234	111.677600246636	672.282171823249	521.957386325285
1700	1700	352.791915706295	146.383372131985	670.650144892811	523.968808716027
1701	1701	349.048435896669	137.003015840076	676.681867563908	521.899022537629
1702	1702	366.056671023819	127.145114371229	670.317531945431	524.778579859828
1703	1703	307.275703031002	148.417854642537	676.166050918103	521.426207375804
1704	1704	348.367745264697	150.335826923562	669.252824499931	523.651417854121
1705	1705	355.257935381837	156.573811070463	670.649359846101	520.631882642909
1706	1706	312.640699192406	135.961973538626	669.191001227439	519.510814801985
1707	1707	357.526318451138	116.644362043528	671.747564231876	524.963484142152
1708	1708	355.458476289462	125.049381256366	668.10229000082	523.621760005617
1709	1709	332.661112340612	125.745747747377	665.962058719094	522.460568473657
1710	1710	374.788740731672	120.464179855792	674.160813482157	525.127519871348
1711	1711	344.062729546042	127.568659048735	668.03618485082	526.208606802859
1712	1712	341.028867015152	132.730545015609	667.943336228579	520.862717548165
1713	1713	336.46094031168	146.323324002804	673.108467583287	520.106097441646
1714	1714	363.259542756087	107.095411944926	672.208942076872	524.441894192579
1715	1715	349.197837454392	112.345788906004	668.155680179655	526.034149586478
1716	1716	342.40305696096	125.398174660063	672.490100088046	528.133409220001
1717	1717	344.498378343039	122.143423751164	671.004136814093	524.558310832603
1718	1718	338.320884862113	149.90592008606	670.439336595106	522.584503156282
1719	1719	319.231320838131	147.883089392711	667.771395324806	526.740177728169
1720	1720	317.731894062254	129.143891437633	672.121274179714	524.437529948293
1721	1721	366.633683937196	114.401031156175	677.047296427254	518.900178165909
1722	1722	344.738930059487	159.816517671146	669.484541057603	522.347286755338
1723	1723	365.450656669763	107.584986755976	672.554535475096	521.836335262125
1724	1724	343.826263983397	122.520299116384	670.937487465808	516.673035831886
1725	1725	348.857785892952	129.671042982354	671.846935791472	521.310810921862
1726	1726	326.264962683202	120.288369670095	672.64468642201	518.459935728279
1727	1727	363.037576341346	136.082291486464	671.056351991818	525.378080154964
1728	1728	338.698534886839	136.78660969506	672.744057686711	518.436061251452
1729	1729	331.789507159788	133.806417055105	672.835634585117	519.349254671347
1730	1730	341.092808923582	107.180545679459	668.98316194362	527.048506009948
1731	1731	328.544911870227	124.048229300031	671.608651701879	526.107220541785
1732	1732	340.910851658822	122.235636256678	670.573569014788	522.113271987512
1733	1733	339.256221063938	109.885948506876	671.280550069956	522.95706559607
1734	1734	354.661448693267	119.357790423813	673.966183848721	530.555405957069
1735	1735	338.779002288952	142.845257737433	672.788673437091	521.854601091759
1736	1736	368.480096343507	121.023816895512	671.014006186133	518.159387163738
1737	1737	323.470561741624	114.298464554934	673.44038660001	526.848396980608
1738	1738	348.953285674014	127.727388260283	673.172995627583	521.499418906839
1739	1739	333.845332032555	140.998858773057	675.443045810621	521.884563075465
1740	1740	339.656652077967	124.361481448548	673.478848658939	526.169621615077
1741	1741	322.30727194828	144.418142362532	671.066244900876	522.154772447618
1742	1742	354.856458253083	106.551074281145	666.151597047478	519.305154055377
1743	1743	319.57302547816	144.117635930937	667.65180327554	525.542674254912
1744	1744	343.680680974928	141.710913779002	676.137520077162	523.358263077348
1745	1745	350.050247468873	149.94223243134	666.736384890047	528.235476271229
1746	1746	354.306279862941	147.186378977114	669.511562082696	520.59799926436
1747	1747	351.36779398131	144.653538755742	671.517696638834	518.857734356711
1748	1748	333.512626898335	135.697243458648	669.683062266214	521.85821103589
1749	1749	346.330567363205	162.522085947828	675.093618742581	523.621536608474
1750	1750	314.995550102937	130.195591341785	673.309243238511	522.111500355098
1751	1751	328.393453407227	124.632734506036	677.495864549403	522.19005954071
1752	1752	351.117623233341	126.194801132089	672.463461760717	519.790393048907
1753	1753	347.643193956114	120.467714555995	671.366942926983	527.053772687943
1754	1754	341.995601144065	150.435818046539	675.071189112627	527.328898727134
1755	1755	364.78436572544	130.135091500491	673.312096089208	527.965707079866
1756	1756	360.354200868789	160.832147614562	673.336042492986	523.061500393089
1757	1757	348.563802528214	166.32115030768	673.969649161628	525.792283124297
1758	1758	369.364782499711	147.765877754559	671.621728121216	519.186977546827
1759	1759	335.226258270137	122.437607506206	672.523837471006	519.130861050094
1760	1760	353.62325561939	121.672245902111	670.166262830517	512.253937323544
1761	1761	329.829873178468	112.538573249249	671.240555556019	517.310105101111
1762	1762	321.491453430323	116.133642267166	667.785240317825	522.073981238863
1763	1763	334.170764896557	164.094315116277	669.86259225399	522.412189456149
1764	1764	344.936011601439	149.038808392085	669.920729012291	525.612306474112
1765	1765	322.963029098115	116.526427631229	665.06285057631	520.1133844772
1766	1766	336.184285468787	117.268826341381	671.009691849332	522.66941813487
1767	1767	340.218670501071	148.260069920777	673.594408658258	517.559441832514
1768	1768	306.374582129559	107.927679125318	667.575451906772	520.453932189526
1769	1769	361.516796657888	143.54964333999	675.881336956743	526.68506487589
1770	1770	340.192798203771	120.446492186481	673.151384259074	522.975479450307
1771	1771	336.51699898653	104.243789564524	671.214407839524	521.941508551238
1772	1772	339.55510976802	149.161040810879	670.03414497942	522.603788746959
1773	1773	348.896670422303	146.647938739917	672.829462755195	523.554973195214
1774	1774	337.541130601224	147.147388687446	668.97146264136	518.519095643092
1775	1775	345.491152447332	132.943660567553	666.991207338887	522.086781635782
1776	1776	341.918357409615	156.118773884003	672.477027134334	527.420379473596
1777	1777	331.049421629792	114.330940283558	669.351490526059	524.123661056991
1778	1778	369.180117832338	147.152429229384	669.114819993446	522.872327186617
1779	1779	326.199593867124	113.578486689411	673.340453529631	527.026179457552
1780	1780	364.108042917777	130.207592982516	669.280033423422	522.975296877024
1781	1781	367.262650078059	136.919615100152	676.346856484558	522.341689111685
1782	1782	352.855755539477	118.998806963706	674.911582053158	519.219459262673
1783	1783	348.171198593976	122.520984442974	669.104893582272	525.1420218343
1784	1784	345.715030489984	128.617084989748	671.89702918417	524.021723617367
1785	1785	340.296826655723	142.655562279037	670.84546516601	524.222360437306
1786	1786	321.329768813197	127.931729296165	670.305049515532	524.044132628688
1787	1787	316.844992583977	107.804661282995	674.661405431735	519.775075105194
1788	1788	331.787407848605	151.70487255881	671.829130902909	526.199659503185
1789	1789	349.68058184145	121.084670162839	677.145218448774	522.441227964819
1790	1790	315.835114469691	98.1360944456799	671.308808079668	521.059972514037
1791	1791	340.952744933228	113.224806588634	670.55162382977	518.204328425793
1792	1792	332.072517154116	69.479619553745	672.698267103953	522.911554281989
1793	1793	335.495845758442	122.99890217586	669.270234355546	525.548332431044
1794	1794	342.590018630325	144.366370640824	666.042603416406	524.868781734581
1795	1795	345.311087192548	153.792199460781	674.576009170699	526.599886972504
1796	1796	322.885415942378	103.475724222174	668.455434599511	521.347748076381
1797	1797	340.2506214618	122.508175068637	671.832769784684	521.948648297253
1798	1798	336.749721324929	143.474561463027	674.810274765679	522.036674374592
1799	1799	323.05374885656	119.503520727315	674.857646655691	528.217865337053
1800	1800	368.652418281288	100.43006310238	672.295378791298	525.334304711123
1801	1801	330.646716859439	122.713180930393	671.695415417318	522.436390020773
1802	1802	332.189975596158	134.381179051568	667.719081436645	524.869869542824
1803	1803	392.35090494888	138.090352071343	673.065430168389	522.181815843558
1804	1804	347.221138638655	143.571461146463	671.714783329016	521.248333909884
1805	1805	318.11285999019	130.936838468192	670.683164879459	518.329407999107
1806	1806	362.535651891101	150.460159020664	672.354091350889	525.179275488809
1807	1807	350.43590166369	123.438669150789	668.673983038492	522.359312527344
1808	1808	334.534580542641	145.644795149587	673.704617146605	523.805787590461
1809	1809	372.318052435556	128.260599384551	667.127025546666	517.683368076218
1810	1810	340.415919422839	140.997031406347	672.046836030565	520.409038686538
1811	1811	347.031086232095	118.984170146246	672.35460827036	524.382696722345
1812	1812	359.177150305734	151.856834250665	669.710221057765	520.841778593067
1813	1813	347.872354651725	124.826824029063	671.806077056747	518.452577915138
1814	1814	335.028589197371	133.098468039551	673.360833169614	518.500318994469
1815	1815	323.604773914936	134.892449852533	674.006344456343	520.097379479879
1816	1816	304.712819694617	121.499069601358	673.271111352987	522.447490597658
1817	1817	341.476944637884	134.717636948142	672.490246134568	521.762680855943
1818	1818	394.068751487096	160.940519722053	666.182311293998	519.096697487666
1819	1819	305.177006354486	138.164738232258	670.777935472222	522.385673400676
1820	1820	325.150857992387	148.91736569919	672.054224200788	525.333518288849
1821	1821	321.004275384191	122.017277177516	672.720981725067	524.772903364616
1822	1822	333.506985634287	136.355746401499	670.740260985683	520.348657580998
1823	1823	363.052437196565	100.824318097209	675.74477581726	515.684425947474
1824	1824	348.000060085593	125.452093682741	673.72291388338	526.305682237723
1825	1825	323.371409777837	125.530910649423	670.182220647359	523.927595727344
1826	1826	364.357727246521	153.195944006276	673.318088515516	520.659900772108
1827	1827	355.137935004619	129.304378294167	672.557186204583	521.429497287052
1828	1828	365.084488317072	101.762167761556	674.891384806761	520.574040596566
1829	1829	333.712651254069	116.470475770218	666.988197690521	523.477251571799
1830	1830	369.823608529134	136.890039516011	668.579157845696	520.973665490926
1831	1831	316.893343622624	114.057239972605	670.170902231616	522.953510320597
1832	1832	328.049479829582	124.196612116359	670.281186258553	527.92568859519
1833	1833	363.767421445149	133.220994296745	673.611680637994	526.805032349249
1834	1834	340.089934440488	106.020087915174	670.721920052313	520.676926445284
1835	1835	359.724310901214	178.415056063208	672.816577591658	524.14803499443
1836	1836	344.65895248407	127.655767749632	675.033364947678	518.795595306147
1837	1837	336.667305769042	130.039072860259	666.307975166138	519.200673607398
1838	1838	369.59014377853	134.796378895915	676.628687949668	527.076677322567
1839	1839	345.34943969646	115.562850463656	669.715142671378	518.784676005494
1840	1840	340.997003088078	117.328395304987	677.031755431882	525.572966348486
1841	1841	369.200548865056	103.010621149015	671.087083077556	522.667780434767
1842	1842	337.788399779552	134.942176940755	674.253805599514	518.739127051014
1843	1843	361.511754098159	161.426915271133	672.881772066526	529.359475157945
1844	1844	347.215865786656	140.531446149394	677.632957638723	528.038444469625
1845	1845	341.864531335616	131.122633463467	673.403173024116	528.662754581684
1846	1846	357.115823431999	138.202715273198	674.323571034279	523.921179698893
1847	1847	346.259092000309	126.62821032427	672.268218901449	528.837419819807
1848	1848	309.063760601627	156.533249635304	670.635570330339	525.076465812611
1849	1849	358.397939994351	131.958598817405	666.325599069668	522.076582053554
1850	1850	322.167360241347	110.09511128918	673.030744104294	520.258272402369
1851	1851	341.692684796272	117.520244074591	673.980154298892	521.209002479954
1852	1852	358.275457139812	135.647831730459	670.755178731251	521.834655774791
1853	1853	365.060927648431	146.570256254041	671.309914895819	518.871323140259
1854	1854	329.107215298242	116.465113276076	672.486764870785	523.410853952346
1855	1855	394.129186744753	107.290015351187	677.083924454493	523.884611815835
1856	1856	329.762547538108	154.515367057462	669.750398611924	523.358155551294
1857	1857	353.040514310425	141.493772619419	669.003260303361	522.765660449786
1858	1858	337.286900942463	118.637220628935	674.467019034465	518.839387487865
1859	1859	337.656533649086	137.609016293927	673.928374793518	527.257332735182
1860	1860	342.571202326764	129.499916090949	671.611870936052	526.994453772128
1861	1861	355.21649211406	145.035990492195	674.463781040444	522.934596211737
1862	1862	353.519282695602	138.523267723725	673.005925235345	518.029205791088
1863	1863	339.978322815963	124.17129555452	671.938128858018	525.648061475109
1864	1864	359.538508805855	132.137940533069	673.616317847905	523.734702589661
1865	1865	311.100828506722	116.145435079308	671.258829119984	520.925548290028
1866	1866	346.415201819644	102.72065007519	675.465668520713	525.720815898539
1867	1867	361.148560279157	105.050490975105	669.994841207728	522.137675416251
1868	1868	349.856192382564	141.640032247742	670.352200623967	524.103722686278
1869	1869	339.189019525998	112.459958639729	675.778748956935	526.913410553581
1870	1870	358.989861970468	110.957127540633	672.513305796463	523.685620068013
1871	1871	325.123297509014	156.446941927844	672.055314668548	523.111124359137
1872	1872	335.84833143262	141.654709348398	676.289305057654	525.678787286667
1873	1873	328.935814445373	130.669752599633	671.47293234004	528.545839309726
1874	1874	347.213187675715	105.397794035316	671.883413883755	522.491969978657
1875	1875	336.736031584033	118.337539746184	676.43752234683	524.122120912366
1876	1876	348.998876847725	158.003074402688	668.562176515049	518.269314774011
1877	1877	344.593829269063	140.918241883904	671.109820758108	519.991189518379
1878	1878	325.107489900056	120.096666050173	676.192019455521	524.92095507578
1879	1879	343.498870110971	128.903945619109	669.875450896577	525.370134568964
1880	1880	332.957591026668	144.452242244682	671.807774766509	522.646485293053
1881	1881	343.779986569421	128.479808947261	667.053319344613	524.957702110985
1882	1882	331.482161761452	111.29925554544	674.900613229819	520.711409628663
1883	1883	336.289648919674	135.455325184869	663.993461942685	519.16461662409
1884	1884	344.042070350415	143.969904215296	670.879003520227	520.17755924772
1885	1885	353.942437017876	139.200169909935	668.500973861326	519.238543362256
1886	1886	341.308683184642	137.805128297711	669.530317797919	516.11129557015
1887	1887	355.180400951155	116.207777632558	667.704777512257	523.988811172002
1888	1888	326.739016282007	169.535857224358	669.950585068855	525.612638069795
1889	1889	381.292522282687	134.545938284331	674.191248770453	523.570411968288
1890	1890	365.26815762102	107.563486682089	672.691382710007	523.001230345959
1891	1891	373.870055012784	120.903210473431	674.32791823279	525.527336435629
1892	1892	344.674200087192	151.570563445691	670.718218973453	519.931472114027
1893	1893	337.140680393195	102.95562625878	678.931690476728	519.765126927496
1894	1894	345.517516889949	146.538956776335	674.543391917693	525.512664181049
1895	1895	358.948688726624	119.940311202702	669.092858149884	522.65414253745
1896	1896	351.501413251172	127.070970414009	668.614472872961	529.248459259563
1897	1897	325.511103183174	133.540104984486	668.312556028181	523.383956584426
1898	1898	350.617686787856	115.820172079485	674.491968362958	526.201298737436
1899	1899	357.276721273022	153.840191582112	671.08892739362	526.623446927382
1900	1900	340.503454690332	154.632057285662	665.91853074823	527.455795276068
1901	1901	355.031214001979	115.14639603303	666.968989300416	520.919373993111
1902	1902	354.312168798297	135.319938659179	674.414801858437	519.602220210273
1903	1903	337.452758072745	159.003018987589	672.614689246214	519.585103914827
1904	1904	354.352303450076	137.54201595503	672.775017754496	526.447950598849
1905	1905	351.831976694234	126.40036163737	667.498645112481	522.867886061606
1906	1906	358.978117700054	101.289781277991	668.226562005748	523.481099155375
1907	1907	357.605203552496	109.393284465039	673.299477989745	522.391923239412
1908	1908	322.866987235216	107.02705131705	676.361852836008	528.070942595537
1909	1909	331.982506309309	155.085361305093	669.402443197773	524.3068742006
1910	1910	329.269083135458	126.824039997889	670.091699036975	527.99723011924
1911	1911	364.807158041469	137.221802586037	673.436551324655	521.615290281176
1912	1912	339.546824366145	109.33488559847	669.851166247049	523.092898859926
1913	1913	333.727173916664	156.439157955611	670.715622054226	520.848808936455
1914	1914	333.209281802442	129.846892440363	674.82608095275	523.700992860178
1915	1915	361.971585632385	134.571660610909	674.540556388743	522.395726633344
1916	1916	348.195053830245	123.37180121445	670.116416625649	517.904922665912
1917	1917	335.443810669215	114.219337357098	670.106553728178	521.272460798317
1918	1918	343.612313488362	117.143185527464	675.473699705323	521.531916440764
1919	1919	356.168368497823	138.57825160883	673.037958837441	523.796511333856
1920	1920	359.534958743072	154.414156973651	679.258418685173	522.029076142859
1921	1921	312.004130825151	125.634030557861	667.146626533875	527.497922386692
1922	1922	352.76587325629	141.066789560398	671.99089231823	524.280051903713
1923	1923	361.57519050836	158.759787292499	669.076125006705	521.995474261167
1924	1924	350.427304029911	150.237053678977	667.181657646877	527.333778931995
1925	1925	334.280541309536	139.742624325878	675.672560831018	525.401534620049
1926	1926	349.42557522186	105.814468909564	668.748944182507	525.484088728903
1927	1927	339.171437800291	139.50469043117	668.616776962035	527.940877524954
1928	1928	335.377115806999	140.945272587884	674.62968732573	524.625538177477
1929	1929	350.821735495114	119.228280239655	671.186883518805	517.514535188725
1930	1930	374.176495388226	132.005421724371	673.422432435323	527.897019630289
1931	1931	347.707917540147	130.522557329802	670.597765427038	523.790661089694
1932	1932	342.456874530584	115.38683262272	672.092053129586	525.786786608657
1933	1933	349.743653310614	148.822218659623	668.626489026361	522.636487918846
1934	1934	332.119341426905	116.655222675207	672.555535821767	516.346969828751
1935	1935	340.254032583698	106.281224233168	668.7695361321	524.650265488086
1936	1936	365.817241488641	144.748380530774	675.772970732437	519.551768369563
1937	1937	339.462427794427	156.047428576707	672.086826739422	525.380777164792
1938	1938	360.806370758118	107.524357363542	673.381855833843	517.766699739614
1939	1939	335.841514344963	148.165273418007	674.203683775876	528.052111707627
1940	1940	326.097105824046	109.408737117863	672.86781179105	523.726043763669
1941	1941	379.65411582755	124.987468449466	673.662109554895	531.5567229288
1942	1942	354.317604981163	134.554247670066	677.740106269593	520.132016217257
1943	1943	332.449853909062	153.638621105984	675.261532977121	519.130980525358
1944	1944	318.06318271211	141.499473661874	674.020699885144	516.545957159062
1945	1945	353.13352897383	136.953259925031	665.324923619468	518.143254234516
1946	1946	366.212753909474	152.424146373114	674.148088468242	519.709059965859
1947	1947	347.184924163302	112.744847587201	670.05412511906	520.126592898178
1948	1948	354.800603768898	153.009935085129	674.351042443135	523.023198326334
1949	1949	334.704195519806	125.399414684046	676.093363118503	517.867021444665
1950	1950	355.751090732995	150.682237009031	672.460162147857	524.720307414412
1951	1951	353.637999627126	126.005093504199	672.785467565355	520.037919796234
1952	1952	329.948701283273	112.281634743697	672.340893897169	519.972938334071
1953	1953	336.805498529098	111.118863616607	669.005715933232	526.604553742856
1954	1954	345.104259539002	119.675795844767	672.640089290973	521.398164651946
1955	1955	319.410397857337	96.8144154266479	668.889428453632	521.982806266263
1956	1956	371.004640811462	125.133424585987	667.46337382733	525.182394318918
1957	1957	311.588734434668	128.935938378308	667.295611433968	524.07608895331
1958	1958	349.035811810766	122.418873181376	674.857173979719	521.037636855011
1959	1959	342.957965428493	129.877382750345	671.587926995847	524.994357431374
1960	1960	323.369131964501	134.820922095941	668.536791092386	522.352894037193
1961	1961	355.489244469142	68.8462043147204	670.29361413914	522.837780503306
1962	1962	364.631368317294	170.809549307883	672.807720108358	523.444317463834
1963	1963	326.321113610879	96.2440118815172	671.69990301507	525.760912341051
1964	1964	339.711456477005	114.895272841963	672.20143381183	526.390770185345
1965	1965	309.105485804441	117.209045208509	674.616844528663	523.449552050502
1966	1966	352.701617163004	138.472172976813	669.983460767949	522.48055127331
1967	1967	349.657247973989	121.36776389744	677.261358499383	523.25939289042
1968	1968	343.339413043253	118.36082407486	672.051968191699	520.109280576877
1969	1969	364.663422213801	107.4199842698	672.28420927901	522.302263598812
1970	1970	320.723924011701	148.095647592115	670.547001092363	520.334387155038
1971	1971	350.057092474516	151.614651288379	673.748674167435	525.652215333042
1972	1972	350.008042504899	144.930713803209	677.370902557173	519.503898755812
1973	1973	354.757329382415	128.71187592599	674.543840573162	524.529196892927
1974	1974	337.396911561029	134.659038015895	668.240818580767	519.480998768236
1975	1975	330.732952690606	180.517601780793	675.279728517278	524.370837540954
1976	1976	341.765373610675	147.396232043082	666.183779588534	523.058355916001
1977	1977	344.74624940873	163.323326364845	668.932776237113	525.30145420655
1978	1978	321.252925849043	110.38876557016	669.596943639921	523.936357077243
1979	1979	341.969058581838	120.859707812307	666.577687116916	527.656841026541
1980	1980	351.16482651594	131.465310764897	674.755521719415	521.611150015739
1981	1981	349.307960843042	162.006621064938	669.089129990854	526.120317941053
1982	1982	339.009088530167	118.338216352872	671.255090374692	525.260334958455
1983	1983	332.188235941909	112.729025815384	672.562915413424	525.594697616529
1984	1984	362.436782313129	129.94287469936	665.315488035824	522.712867158603
1985	1985	344.561537949751	125.769979119797	674.255364446495	521.880316051818
1986	1986	327.518539030636	97.9359981932691	673.11175945938	527.313307708806
1987	1987	381.034834143934	152.060338619089	670.596328020693	524.266361666218
1988	1988	356.359807562793	145.767506064238	668.291557697873	521.269359085437
1989	1989	357.200220097136	138.849173182165	678.095434564624	527.10905771596
1990	1990	360.447158594368	153.410715189454	676.89622080382	523.545087918263
1991	1991	344.112865135857	136.471364766965	673.097677378317	531.414236534689
1992	1992	339.40581274163	162.33254532746	671.901854289875	521.403358187706
1993	1993	321.258292440568	118.652398961198	671.509155964126	523.441964040242
1994	1994	360.895843309441	120.114298126241	673.421801975284	525.574266063624
1995	1995	341.600940357891	137.944987140473	673.033483710568	524.656847344558
1996	1996	350.545586686482	148.642307478386	672.688597514003	523.453959555963
1997	1997	341.873700006142	125.519147107438	672.840809705251	526.435870000969
1998	1998	359.007025080093	137.361368248237	674.301317943347	522.099258730275
1999	1999	340.852319634871	120.445469166445	678.949463661134	517.399978745555
[truncated: 3,001 more rows]
