# Supplementary material for: Hypothetical Outcome Plots Outperform Error Bars and Violin Plots for Inferences about Reliability of Variable Ordering
Source: PLoS One. 2015 Nov 16;10(11):e0142444. doi: 10.1371/journal.pone.0142444 (PMC4646698; doi:10.1371/journal.pone.0142444)
Supplement: S4 File — All experiment interface and visualization stimuli code is available as a zipped file. (ZIP) [file pone.0142444.s004.zip › experiment_code/data/one/37.js]

var results = [[322.211666491771, 327.654442823592, 345.189608055214, 349.281894607162, 314.610634400534, 363.7109832357, 346.066620560547, 341.78992593445, 396.305670937338, 333.194632095748, 341.304885737041, 321.178798327786, 349.319710345948, 368.631561945516, 329.522356557998, 375.28848536963, 346.592555403705, 352.222841104, 317.316283627343, 387.900229360988, 354.524099926676, 313.64982183841, 345.825186722111, 339.268211556856, 351.048309476329, 357.30720027357, 343.136643933623, 332.145622615549, 333.960005409172, 358.035431135511, 348.322447328039, 336.973544175608, 319.027688664875, 311.063012556312, 350.192015118197, 370.633208274166, 358.04992873903, 347.675348190863, 355.444137326132, 331.464527060339, 369.291206710195, 361.059751222338, 372.461487621481, 345.441511820729, 369.260231415012, 346.872750081124, 312.360016392058, 339.661145751503, 350.757554478008, 334.191236364523, 370.711832989023, 335.456504425075, 332.313491203286, 376.542490213179, 341.2404294889, 328.731954446999, 368.453555498324, 331.025894285112, 348.039400090307, 331.295576550919, 344.042548994124, 335.20115724919, 356.332652785167, 347.652357971784, 339.05771199501, 326.26256563271, 377.583596501688, 310.600548377416, 363.399689778883, 324.624831129415, 333.683768173291, 378.956902255016, 363.661244439454, 322.925454254816, 371.532891490745, 324.592907560678, 364.474093774297, 309.549119875889, 351.127945332781, 328.440808324873, 340.390754244461, 326.48639329014, 350.86885308826, 328.381904541099, 338.802609115162, 365.90199101038, 313.775569096623, 354.179654844064, 376.966639559927, 349.971183447181, 332.350335661933, 325.253936907446, 349.398031334399, 344.371076003811, 376.736419116741, 361.254166403801, 326.283979920447, 336.227376239478, 329.687256094302, 333.013917103355, 345.840287267216, 372.98785568725, 362.002289966515, 322.881114426961, 310.973177714524, 354.430036106599, 343.048825769013, 381.037572839, 347.609469021753, 332.002027361923, 352.906071539076, 303.420551440537, 331.059813114001, 360.132114265067, 343.208683550823, 331.815885446877, 350.873234059342, 351.508583303987, 347.295238675756, 331.19941422416, 358.522875751821, 320.862806294529, 348.308626991182, 380.68701907628, 339.736211133287, 359.679773269453, 361.588738556154, 346.76522364803, 355.181887347215, 326.297322420197, 343.821048461033, 356.700829652756, 336.722876133379, 311.14133342943, 322.999759258042, 342.885104049735, 354.601479219769, 369.702708799044, 365.321481916201, 352.652956785435, 331.530079592934, 360.979102607006, 354.554143577218, 354.418722343573, 370.257383181685, 356.147926671702, 344.78237393635, 373.328474822436, 354.139877089162, 346.704741225112, 375.392562179885, 346.552939736925, 357.742529748441, 315.10757362219, 328.266453332515, 327.725404844959, 359.304919100443, 358.20728712033, 322.667615733472, 328.915993584317, 344.378636035736, 341.906142171698, 365.467418178444, 329.487902793504, 342.39455061465, 331.290481097114, 299.086662909854, 384.83203302999, 336.265709796595, 347.512842310998, 327.570418231905, 384.716798912471, 368.386679331362, 333.760775199146, 338.972297295063, 325.175956275173, 330.454973205157, 334.073433597866, 318.882091634826, 347.813788583862, 357.583802270317, 358.430351597273, 363.981714021477, 356.592292411701, 341.276042301384, 332.781741530593, 374.584901548467, 362.155260772939, 362.468807246896, 330.502491383361, 337.480917856244, 353.318226267278, 317.405826766807, 396.148268093784, 346.840712397057, 348.58962701789, 368.019033864633, 351.667112704964, 341.183854355608, 338.484316697486, 338.370678343469, 330.749501300261, 329.712235191081, 325.904236997892, 366.538483169589, 326.949118657005, 332.367476710044, 364.641702073444, 312.485281819134, 339.4408733612, 349.875420959837, 360.329719520314, 338.848414367824, 317.422592783126, 344.573320291028, 357.104347212972, 345.235380376926, 316.637260511331, 341.308605177207, 344.906424562239, 316.424096748088, 343.801596220205, 327.551127353, 337.281999307335, 327.748163860471, 364.032454239818, 336.978820302868, 341.875238568473, 341.75776268344, 337.936690198797, 352.536331182108, 358.370323555644, 331.417477167062, 328.632410321647, 315.037570774958, 338.215874920396, 341.450609064466, 344.129466527682, 362.58819896572, 347.935427652005, 307.585649970063, 330.936068644975, 342.752153268039, 314.540836929842, 336.652297277168, 369.885296348365, 344.04769350365, 348.50482404832, 348.01401594057, 328.625034219261, 319.527781803448, 341.995162974704, 335.157525060692, 338.33710116729, 331.953408816414, 334.529959318958, 358.903837515161, 365.267666581027, 325.42024620554, 355.218602751865, 358.986001759176, 347.355176592668, 355.954043104633, 337.890521497335, 299.91910994786, 331.148474133383, 343.081785235349, 348.390981391687, 346.380643162365, 365.066455274916, 345.785691315842, 355.80945604296, 342.476035879855, 316.01149635657, 351.886711498669, 317.038601427528, 358.286986466338, 313.89558137369, 349.830319216874, 332.662568196963, 307.037683740679, 372.757983328178, 334.365523761845, 360.4304593686, 356.531870652981, 336.060530303983, 368.252670822578, 337.462841342933, 345.499633354468, 341.801497807886, 375.783929318497, 337.486042063415, 339.081753695183, 349.777699449453, 332.768052209827, 321.011797924235, 330.405499408696, 339.49255562422, 334.987220167771, 358.247168088011, 349.278086281289, 321.601195058764, 331.724671196084, 372.745118007118, 321.039749447737, 378.478323973323, 336.883143186643, 361.438967466975, 339.754657704126, 356.694643163846, 369.538967058205, 317.099427443095, 326.905845320745, 338.405808116977, 342.221813925172, 334.495253378704, 329.894974049892, 366.857362170014, 360.698903478919, 324.999252626871, 354.145818060429, 363.527197755722, 344.245932508299, 374.192593576719, 309.926522365184, 344.598315250608, 308.061427609552, 361.899124526072, 369.862287065633, 313.412380327827, 333.614102755662, 316.924418076639, 337.215778187689, 322.649278601622, 347.881880930668, 332.464427525685, 328.666993337705, 367.013810966196, 325.941582289162, 337.204249628501, 355.660876000084, 362.114392082858, 337.606393161407, 342.984800866858, 343.709432930725, 345.262348012659, 327.226415020254, 361.696282939014, 325.389650137475, 357.872899311474, 371.357363256404, 341.27100167392, 351.816454923318, 342.430204850707, 356.271429624131, 309.526126741288, 354.985365331835, 335.666567726489, 355.457510379825, 344.33467461369, 320.569901269609, 362.758380914703, 340.828174359688, 361.949303005956, 350.712353085518, 290.888318270574, 352.324215946465, 342.860306743783, 358.860224928924, 332.391255017872, 315.051205853597, 346.656408075455, 335.971913853418, 362.156728874902, 346.375470324697, 306.431309797924, 361.621838719185, 351.279961708986, 363.933444638784, 377.243128736969, 321.001490325685, 330.653125758305, 350.90332543278, 341.758986040153, 378.012106405245, 367.041166818165, 340.723636593203, 350.362725976946, 333.356694253911, 310.899345437193, 345.105461749673, 350.118802944959, 340.681526309552, 353.424047581444, 331.335637938766, 339.310667710195, 363.640532741566, 336.854328668587, 344.041241236935, 368.74689429156, 340.104500957664, 348.896017012093, 372.016767963223, 348.911243066455, 336.392265532707, 354.047378260834, 310.515802037218, 336.26266939706, 363.457755205205, 334.181074190857, 327.266972217476, 347.732529483687, 337.314486138243, 325.620147165395, 345.033601986785, 352.629718364658, 334.189430682296, 340.387511560561, 345.326794090759, 343.871763780838, 365.661940362611, 337.592114093735, 344.480415100616, 366.0213871703, 349.426348919581, 356.551337017264, 349.89487131798, 325.877632883447, 373.420873543525, 325.759554572152, 349.065310202809, 354.117268347825, 342.810747132256, 348.788066792767, 380.066003822979, 350.558161124732, 311.501085349334, 359.120546036079, 379.459573250895, 340.140696647547, 328.00099772556, 383.297209312594, 342.463117561772, 333.736990115809, 347.845074468358, 332.473836890773, 356.357460872265, 319.256093121876, 349.892903535483, 366.08175290335, 332.295343982629, 334.132368072566, 328.656415548212, 343.269604070755, 348.369656199185, 355.952868003796, 364.177316466224, 361.623596347749, 355.568267023882, 340.548655889579, 338.066738326486, 359.262780273538, 359.698365162444, 347.649001739931, 347.031813368799, 327.98558470884, 372.396722005333, 336.373566622032, 315.296489999812, 364.952704408256, 353.275837842952, 330.777636289296, 366.606698064872, 365.927763550814, 357.753883035542, 345.235124768257, 344.736175472433, 347.70708922409, 368.41485286761, 342.709537581428, 328.839891893979, 355.982903023858, 367.918718163956, 333.065765585103, 372.655695089853, 367.306886707749, 350.309955304466, 369.854801018958, 359.383995025135, 324.923048894479, 369.794038306766, 336.709692449632, 335.313301477161, 320.085689196944, 313.916722139978, 310.270780195149, 333.508367978884, 360.686786046047, 341.311756942988, 366.056404876746, 345.717979259936, 377.58911106268, 334.398572320987, 344.061724139883, 328.628516911044, 376.368250132717, 352.046696237472, 359.160327306415, 351.865868023537, 349.976432968194, 342.678473127714, 362.478880927913, 318.216689287359, 357.782849129158, 332.93735461178, 312.083815777347, 379.348729004255, 336.780934355655, 326.604646007205, 377.706453710346, 364.888263090337, 335.087686315327, 352.65907686753, 327.386092109293, 362.532726582904, 320.012931610766, 342.775358806059, 352.866506081531, 346.341395042004, 340.322676806677, 323.9039613354, 336.247785679894, 330.882991931699, 329.757634714677, 342.838100704482, 301.859758517837, 365.306272166192, 366.809044177999, 323.701232396909, 351.051962564889, 349.210962875392, 320.077458483533, 332.904420918551, 357.562279282266, 357.423597825126, 360.575167947999, 364.319041022294, 332.816544239132, 342.072922851797, 339.655733096858, 334.570876070512, 361.346984465564, 365.774371461926, 342.274830004745, 330.813354746285, 350.028139820457, 319.559557149607, 342.039149057029, 331.30428716479, 337.86890431188, 349.351910344668, 323.365094010442, 323.520849754659, 349.26584420765, 357.542460864664, 337.935279902334, 338.316050213495, 355.054379363522, 304.809642908985, 324.727811830713, 336.171819080528, 327.016934951279, 342.386321842377, 329.601022946646, 364.765944741116, 336.02547875024, 374.082148917576, 341.976703804092, 319.28690892849, 341.320930623837, 332.059156591792, 339.607164776717, 374.532859978504, 361.146403934796, 315.046249696791, 326.866009028317, 309.176735066043, 334.942180530749, 350.459620760853, 318.047642874358, 337.849828899965, 340.962568048853, 332.992367490836, 297.527070279119, 353.874671621739, 359.302579036778, 316.3039073978, 343.710513048288, 349.415284291509, 344.454823842204, 327.345735824402, 349.917886667925, 341.191999945647, 336.194175961956, 355.347240489257, 362.142699262473, 350.617778803757, 365.104255314457, 360.663592897707, 340.701969015666, 352.600280647136, 338.024797191368, 330.155065812791, 343.58524307659, 322.255440109207, 334.902780141718, 336.128470552687, 340.487542545207, 336.614275400682, 346.144535107737, 344.278090655149, 352.088172019489, 316.352851639289, 383.897818311387, 337.976194785631, 395.340364458607, 368.275850019692, 336.925302233371, 377.483554706656, 344.545826998077, 352.422487355532, 342.989303148925, 335.320252259564, 349.496550706131, 328.27287181673, 357.155855365472, 335.886014208514, 367.830618470879, 356.352650482352, 312.561623990148, 337.394021494864, 360.483533220148, 347.0840156229, 336.189795434843, 332.846289057974, 355.344384212059, 375.939680363776, 328.192006827714, 337.442138660431, 328.143665909482, 348.986173623621, 341.215304729063, 329.819408644635, 367.292561616679, 352.764112693191, 351.443984356523, 359.362902355092, 335.107855393552, 364.620678499264, 364.23028550905, 368.953904843761, 322.589678292472, 368.361956424756, 307.902874136632, 359.007132790528, 346.525062580521, 290.754636391267, 358.36323490707, 348.198947873871, 352.404922227917, 347.174362255547, 369.244995678205, 346.70307279757, 369.034253575887, 339.285190572873, 330.819607665182, 337.655975761603, 344.270220744937, 344.97231464253, 337.905051673392, 371.28389791831, 357.117224574793, 368.04846338514, 347.927549156659, 365.273052768221, 357.687506632286, 352.270332945305, 327.976706800098, 314.322392122877, 361.839361695428, 338.6782180323, 322.092938885815, 354.734106411238, 336.567204134367, 342.49121194565, 368.278716073997, 348.346205358474, 343.389094995627, 337.46457373008, 350.823768942281, 319.513111792413, 347.635494662443, 336.063597338505, 340.92931252234, 345.19675446568, 333.860291523053, 353.557223079232, 317.115755508266, 333.544270471156, 335.45445736706, 340.575990432797, 341.814853545361, 349.606969187668, 365.490523253732, 349.943031347643, 354.873578076569, 350.175217201205, 344.200974594928, 334.112370748278, 370.193158103834, 329.25757344408, 353.495048478393, 376.018546966176, 347.294046995035, 371.678804092242, 347.090703276107, 363.487845355526, 350.829781096071, 330.954000920633, 328.548973327151, 354.969297313835, 348.952465253108, 356.30558242621, 381.092450280652, 338.931369756459, 350.366845406647, 332.871930142722, 347.406220937249, 362.07840665247, 359.229061649517, 378.490032166056, 353.060479434035, 347.374514556989, 352.021855034277, 324.612453911269, 329.370641862827, 333.714181842439, 313.102249044004, 340.728993420794, 364.504860982073, 353.846314580571, 316.324870399629, 365.772648215089, 328.633594369301, 360.224095304145, 336.883824753441, 316.0498537234, 389.856051311562, 359.148829752648, 362.259093421132, 359.462695826899, 342.070189913055, 337.279184050785, 341.937857482711, 353.680671548679, 365.786961003174, 342.12893589364, 367.461137147144, 382.736841763354, 344.230191174047, 345.796737322413, 332.090366938309, 363.003898976502, 367.676098574885, 334.935656864137, 294.703532137367, 355.021835607586, 324.886701800648, 319.846638146213, 343.924372659533, 370.717754162868, 352.239417360878, 315.075316934225, 351.726058898588, 363.927177620547, 350.895561474722, 334.052899685668, 322.641056254906, 346.181909728505, 336.824819034282, 352.526091650817, 328.648833257282, 341.586070507105, 324.997766305443, 353.003424647762, 347.531202735194, 350.505533828849, 374.475768504613, 357.738956460055, 341.33053489189, 360.481315995049, 353.924121922851, 358.984853929445, 363.223827300432, 328.299814893798, 349.528344365692, 348.459116816987, 320.362854408351, 341.944373451424, 333.834709238946, 356.700330331767, 351.170413896996, 350.621101848516, 356.322297563029, 317.419193988339, 337.05855449574, 335.656459533192, 350.856864340588, 330.441422055489, 337.120668820724, 329.220011433611, 334.323350587813, 350.396327412308, 336.119625568466, 364.183593921903, 326.83254653508, 335.477545112536, 357.065675365767, 328.509852025534, 360.646235040027, 359.682007579261, 355.450138954149, 358.441555160235, 327.078772365329, 357.099464526763, 343.840485017533, 329.482880170765, 323.899553243048, 313.813965807948, 369.214886161516, 307.574704551102, 356.615403370492, 350.256474453732, 331.848012552581, 353.413096401254, 337.120697669374, 346.100518573692, 353.7390264786, 382.544746481032, 321.442222903618, 357.805149115361, 346.826381670324, 316.954587070771, 358.060006013192, 324.909373478828, 362.749481688416, 355.622954421648, 353.669178104668, 285.983398187272, 320.36635552391, 305.873130866027, 345.584516298791, 327.021168249774, 338.784920033348, 363.504937221309, 325.674872817563, 323.600530612917, 352.70868163296, 336.777236581672, 348.244345562577, 347.27500245523, 337.542403062064, 379.022238194015, 320.275405253185, 350.588666374616, 364.499637250363, 328.520033906672, 333.492485454653, 364.95948873346, 328.010812955858, 344.480112661725, 353.786596288118, 334.179397026703, 355.248023466711, 355.285325307848, 359.621956218412, 343.851624223828, 351.982858855747, 322.457485445186, 345.100617386725, 338.38963657789, 326.303243032696, 347.940337553866, 367.034733604782, 364.632613786085, 382.565626295358, 319.861151935038, 335.858054224767, 377.229716809038, 332.75203231613, 324.497861134136, 330.767842588054, 362.836054730736, 346.003729051859, 367.428677444301, 359.481533607213, 321.644511995165, 325.926492472874, 333.459120808216, 362.992758523809, 325.907787915702, 362.454081297968, 316.824736214869, 342.678042782015, 351.253673505397, 358.963616672214, 373.742659228735, 340.405695550024, 354.195356484307, 333.456723027426, 314.85248361097, 345.417369691947, 358.239626229677, 344.44069967356, 333.360948348125, 347.037597940017, 320.500622276939, 366.117867746801, 331.334114329051, 345.07765292861, 333.226627203496, 324.948217766323, 345.748297816007, 324.131665021745, 366.026998428854, 343.025912438311, 360.760773857239, 345.156037208078, 363.567772912508, 359.812837567019, 337.00933409156, 350.11895000184, 329.745848466596, 379.488934873556, 354.178015966304, 335.524350623096, 343.101970553345, 351.281916951452, 334.696794497809, 350.755735213257, 336.180202972854, 311.449741855627, 346.816607690715, 311.543546245053, 350.291178888396, 306.684243907765, 340.331698380881, 363.378481489574, 330.111389924498, 319.084654027815, 347.483402142681, 346.311826011495, 359.253230717103, 350.489013901777, 362.038816051428, 346.885999315284, 340.090230321846, 323.83392538995, 335.314186575851, 349.745538975538, 337.562589919587, 324.286051517451, 319.420945849301, 339.808874561562, 329.846572383316, 320.641747008084, 305.774375041154, 348.213012370195, 315.939818167657, 350.106435635687, 336.534005792857, 345.894299511929, 346.113439196538, 362.718200299351, 374.800562661592, 347.321153183126, 370.466826944819, 361.850996811325, 349.861034133603, 357.765903064402, 373.540661282769, 364.788770011187, 333.725369945982, 352.853697888737, 373.147726874104, 326.273744011388, 366.889787131343, 329.122286924873, 357.920036420786, 327.652220906757, 317.692576566618, 340.115867999057, 374.051706563658, 365.181110031563, 365.62646335883, 310.333382779247, 349.527533459086, 339.602734728617, 346.784947350072, 333.872877341907, 348.290532424733, 333.486333117894, 351.464271161595, 340.57468263428, 368.003156844719, 346.339423998768, 359.028504653161, 307.079363530812, 354.990064657945, 342.221186499386, 350.978206277388, 355.758726480561, 352.68210385244, 327.003758426371, 347.104457733035, 340.01871699844, 337.735530279769, 345.396035242612, 352.360573146897, 360.231751475131, 361.103201379237, 341.967493705981, 355.308884929717, 348.383879157464, 337.407256267408, 351.648644300082, 333.520711657978, 361.937434125187, 317.106745324406, 336.413087663976, 345.485306277897, 320.736386734381, 330.897892931115, 347.053173484977, 343.935184851477, 355.998217469173, 348.293971404261, 350.753624811271, 323.253411094263, 357.112776903718, 384.456489719682, 328.079605326221, 339.023678619324, 346.545913528833, 339.192363459745, 336.999089757549, 355.558000802215, 353.639442515014, 376.005903935465, 343.743486582491, 356.670183230866, 321.427384819147, 326.896297947301, 343.180111123726, 314.053144193356, 359.853635574682, 339.305800866167, 373.273455891591, 345.00451107305, 328.063058710491, 373.441986482399, 343.857724364473, 337.254766788248, 352.68088218663, 350.95222620297, 344.05170963983, 362.766994181694, 372.656145083686, 337.375567892687, 354.557509316472, 332.97976868844, 355.68944746939, 342.803288267187, 370.631879306026, 346.57234755551, 327.686980584117, 322.527783641911, 327.04619420412, 378.701144648292, 346.632841432213, 343.88651621166, 345.868165713193, 374.057686681089, 373.718644080868, 342.065673609373, 331.639530933926, 360.586408916803, 336.002775348357, 347.288908129401, 320.843172111526, 336.589311415239, 334.084240650028, 335.420977459632, 363.183376210435, 339.849280741631, 362.393861848109, 315.532751484018, 354.479192399344, 362.126262940981, 369.225266776202, 340.438094385644, 333.192898692184, 335.752464924479, 377.213196257163, 342.032762439046, 366.291045019819, 318.305541367822, 357.954429770414, 383.013496932628, 327.006276942626, 352.749813274152, 312.136493220896, 348.634256084781, 367.31810838602, 322.190280673128, 353.306887074548, 382.525200469704, 385.972682380603, 357.452306097212, 377.116739793203, 356.199076951622, 360.028885629075, 334.58492643686, 321.411458589277, 352.470229262677, 336.937736946487, 321.816474459264, 371.155771187259, 355.703411253162, 340.275381894109, 371.620154904606, 346.355350628224, 353.432304751517, 356.875155641571, 339.373483216643, 345.134391761532, 343.658953906117, 355.499499904781, 359.482096406255, 321.641249515351, 323.671171719166, 360.461264469545, 344.968493853882, 334.96324153987, 327.736263300175, 354.504837333099, 321.004715995658, 355.382872793187, 360.551424825812, 350.468808485576, 322.10824389336, 319.462559777764, 317.414912735552, 328.825588906608, 306.192830887576, 369.171445038328, 350.750545275041, 319.78439632725, 328.04609860375, 328.003607464244, 369.628352391315, 370.99626270528, 336.477027775417, 347.096496671098, 359.551396016331, 354.333537291373, 343.168304774092, 346.470985948525, 348.610774958209, 376.988177785205, 324.533674224448, 389.140484669083, 334.863751674252, 340.053215944365, 383.022699137434, 368.882887699085, 371.857745155443, 373.487270236966, 334.246015004402, 367.788716604295, 334.431341302104, 348.707608420213, 343.375973709404, 354.211891475401, 342.99751306982, 361.442852062366, 322.074145023991, 323.742148141223, 344.537718446463, 334.994629643611, 354.15692973568, 321.694166511549, 354.989081811923, 360.028537995321, 316.754239221785, 344.854721242543, 344.50208751832, 345.150820363174, 346.236754722131, 307.572544003377, 338.845876900923, 328.947279666963, 342.863835374502, 326.870914012418, 362.613375514264, 356.005312072501, 337.271834350581, 358.104340346271, 362.454963796331, 355.10793073869, 371.717243164719, 368.459057114357, 339.978916687655, 345.488256266729, 346.477955403397, 355.759470174088, 317.508612657976, 314.46089844849, 351.65618678556, 355.211804193706, 391.267932685291, 358.626782603447, 354.092163993586, 326.935784103656, 332.11526436856, 354.499769044574, 334.679504993876, 379.841947893348, 358.408388274405, 333.309305988291, 364.568289663816, 333.277757275796, 333.733321824646, 343.238012999774, 361.658793349109, 369.34444633473, 332.340206017998, 351.095556964098, 343.521952723191, 342.505173602723, 335.487057886637, 368.005309134748, 325.933899424576, 360.747883454664, 340.178623578268, 327.894728969608, 331.385468890643, 326.295075524632, 359.109491300398, 356.161572172902, 319.396052195366, 350.964484962923, 339.846116246412, 359.357715237722, 324.402430216204, 355.883962240706, 334.776067891754, 378.755268729248, 333.427180847227, 361.64858984913, 326.857227188071, 365.504551004059, 332.892369426622, 319.248563495513, 355.666390130089, 338.371548746324, 332.619394626809, 338.741242810886, 384.33341628531, 354.918855963192, 328.656321877832, 333.512479274289, 340.449603893215, 339.520349980739, 361.858639905008, 316.341049588674, 353.563614762554, 352.494205844635, 349.713541217679, 344.230968799245, 347.438942479438, 352.151877265919, 351.423347782428, 331.751754628593, 346.559773197536, 364.918763908931, 327.720231702424, 334.778597492327, 304.946233841298, 342.981183525372, 331.087791380213, 357.102489419372, 343.084001832524, 318.807838733752, 354.82834037214, 330.316044485653, 338.466394474995, 339.680812329632, 326.069269137292, 329.486150812631, 384.324471116525, 373.810559656371, 348.143894366594, 359.139966756187, 361.35754868959, 320.873972715616, 319.871806254829, 340.015711400636, 352.724076376468, 297.350575783633, 325.579300831569, 336.761397299921, 327.031010429503, 343.25926503947, 339.565879936504, 367.113679385421, 338.909808740597, 352.969607458597, 327.593135064561, 353.453705895836, 344.548560699626, 375.365180474743, 345.647073062564, 326.967079999223, 364.398097077037, 352.222792875074, 335.390939958461, 350.481375630161, 361.504172247841, 340.244373455834, 346.024191825781, 360.648901174238, 343.599675050532, 322.156651866569, 350.730286801212, 340.697832256631, 316.166986817817, 334.370158863641, 345.933657060844, 339.804530788843, 360.148758311955, 368.84162480218, 369.224041795842, 344.225251455404, 340.232110736751, 316.830988163717, 332.74840096817, 309.474628360681, 364.352742872468, 339.518894639734, 331.292661662911, 322.144174745236, 363.190751746382, 352.467915088557, 331.448982545908, 319.687086282605, 355.142493896303, 379.454922401311, 332.709061342153, 308.612531418285, 358.080180582676, 353.787732843731, 354.522607751558, 335.414381606337, 354.015095537242, 351.397668796938, 327.411711846183, 369.435547492626, 355.457977410015, 348.986982333098, 345.638808652226, 349.510233002075, 351.082584068299, 316.675442229674, 352.241016363012, 348.593706887509, 376.136217169119, 334.099563495108, 353.567092520073, 339.363455161607, 346.008455639296, 355.654755371412, 347.415377909501, 315.043771885222, 374.849453347194, 334.942235280703, 352.065463942667, 353.44317918814, 339.756769938412, 338.339693323788, 366.459580581725, 341.332059561775, 330.084237778274, 342.787796127389, 358.017051816671, 345.972511829887, 344.312759887152, 351.479548396499, 322.834263959499, 342.176960744493, 357.463856419748, 374.251312407108, 361.45205605577, 371.214431648979, 285.289996837247, 346.198359738675, 322.81093249988, 300.137106551601, 353.299231819348, 329.109740643376, 370.630598594956, 321.194378464868, 329.150568325097, 341.367966551874, 344.148740456914, 352.391599278753, 390.755208882272, 336.566019792373, 348.414068739075, 350.417682276764, 343.820031833671, 326.041345616003, 346.60270134464, 355.73456328626, 337.909124860855, 334.222475705414, 355.754751510029, 349.903134456988, 338.646545706495, 319.997235389366, 347.592382665353, 342.927016278799, 362.565558104626, 342.227933558379, 348.174777876932, 372.458919868801, 332.437202210772, 332.396166746121, 353.144055675094, 328.592236151737, 345.136463343912, 361.35686885859, 347.08290155169, 385.198034939861, 344.500140761341, 315.923723031791, 346.758662741398, 332.328006172475, 323.992101052452, 358.369100014169, 360.11476242072, 357.716815543938, 367.221310390553, 333.767667219095, 320.644419950437, 319.108104739426, 351.163473885652, 358.451559813522, 367.718431044695, 348.573945672476, 341.431701323897, 352.468131139453, 331.786887241119, 361.44071539009, 358.730046996016, 327.476488892411, 338.022787954673, 350.437205270687, 340.76028080107, 355.36993926085, 345.371580693057, 344.402953021148, 354.454707583794, 339.421686366314, 369.881189982893, 335.355512147353, 327.179147625073, 341.523263042829, 357.110907526741, 330.149854254157, 318.89678396078, 345.152354151512, 343.356941978702, 337.104489488283, 350.12045059652, 301.170019257115, 355.714119665981, 353.516863733127, 323.658798549373, 323.510490335527, 340.441809495962, 345.953862706643, 351.765710079941, 347.606226783931, 361.097907330399, 368.098383580196, 335.577686708667, 367.606562332339, 339.136234746961, 341.633634780993, 369.570826991273, 328.302267164929, 319.825198938315, 335.383069318961, 330.37714136926, 322.550787886483, 345.397178581216, 347.093251098987, 342.401548040188, 349.443136707752, 311.881285669031, 340.231633774607, 340.386088897464, 345.742327277458, 346.878881476308, 343.118965489614, 350.491058221494, 346.992413095144, 349.912565460038, 338.4063441797, 315.312419988407, 360.722323147802, 351.501952872547, 335.798823926178, 331.521381179786, 348.51476042365, 336.273672697664, 302.748657417006, 352.591618132005, 362.30818670897, 329.268457077731, 314.520736294535, 321.125424987545, 355.031456550736, 329.867842639659, 351.965789702071, 360.739269211044, 356.762898289117, 335.633595039172, 329.014929387544, 347.20952405318, 327.872930599542, 358.114578160377, 319.057698236228, 339.137920389087, 367.798490781875, 330.485992087687, 348.555835006435, 353.548060293204, 367.387816813982, 349.862897047297, 370.027058011055, 347.367395931645, 350.050618635104, 365.070237683542, 335.322455593939, 318.433292635038, 360.529699680197, 330.458000856342, 361.640051672704, 359.360844370612, 351.152799850989, 294.225931457391, 368.05616956282, 337.074828338777, 374.793989403608, 350.375526830338, 350.400353244637, 315.504565428154, 316.811212352433, 333.047089112708, 348.565625285856, 370.586884009261, 367.475587771487, 346.933306641602, 361.005586183079, 353.96917340747, 321.724723059945, 314.531846414859, 352.781120828974, 335.338625847531, 334.742857574669, 325.887997114071, 352.30523457234, 338.435666251724, 336.886958230727, 332.630596910008, 363.203877885838, 343.798918142494, 366.157938749125, 316.091688933092, 349.508203580825, 323.532297557777, 349.122145300863, 372.714277852888, 340.410113475478, 330.64734213986, 352.867500278187, 296.52885199146, 325.301384456865, 338.723837412834, 349.326982529005, 353.589747240714, 359.111032984346, 375.368629184401, 345.650040484028, 350.636593365887, 344.400863911705, 341.366024523996, 333.431476104255, 370.272161902629, 350.719699830343, 353.799600120426, 313.292746825028, 350.083476386194, 345.221626521079, 338.216260904624, 314.307397963377, 315.304565245168, 342.681245169094, 349.915445706631, 330.575027023875, 356.762724459602, 318.89089940508, 333.871768996207, 358.973926823789, 360.263805675625, 339.956424896022, 331.299807113593, 365.723555640312, 363.325171400737, 346.267238235953, 351.169707481637, 333.771623753681, 345.003978416498, 328.718561153427, 350.448415989857, 345.140046061678, 346.111633098172, 374.318592986516, 319.615727717217, 338.298761190339, 344.869680682344, 352.144140938941, 341.710318655589, 336.978816729228, 326.376193714135, 339.252200392374, 351.9078568746, 348.975867035853, 362.732072284122, 341.055384463127, 360.064938868043, 353.818356453103, 378.902389694009, 343.325356755728, 312.507466699808, 357.978714961664, 335.370473248834, 288.437345571598, 350.416344880035, 367.693510446941, 333.501379532695, 316.923103626013, 331.934599789666, 355.754590463938, 333.385896511831, 357.47042765122, 348.057126635536, 340.915157342582, 343.580968316924, 321.272885520604, 337.996262575048, 310.416039939815, 330.619047871672, 379.479791530961, 344.586122460331, 350.808389456631, 358.809391600071, 326.499686658901, 331.314724576105, 343.376306886562, 339.882350773548, 326.626479698263, 362.376488620705, 344.348296004896, 315.467310161493, 329.000354341896, 338.253865901234, 352.791915706295, 349.048435896669, 366.056671023819, 307.275703031002, 348.367745264697, 355.257935381837, 312.640699192406, 357.526318451138, 355.458476289462, 332.661112340612, 374.788740731672, 344.062729546042, 341.028867015152, 336.46094031168, 363.259542756087, 349.197837454392, 342.40305696096, 344.498378343039, 338.320884862113, 319.231320838131, 317.731894062254, 366.633683937196, 344.738930059487, 365.450656669763, 343.826263983397, 348.857785892952, 326.264962683202, 363.037576341346, 338.698534886839, 331.789507159788, 341.092808923582, 328.544911870227, 340.910851658822, 339.256221063938, 354.661448693267, 338.779002288952, 368.480096343507, 323.470561741624, 348.953285674014, 333.845332032555, 339.656652077967, 322.30727194828, 354.856458253083, 319.57302547816, 343.680680974928, 350.050247468873, 354.306279862941, 351.36779398131, 333.512626898335, 346.330567363205, 314.995550102937, 328.393453407227, 351.117623233341, 347.643193956114, 341.995601144065, 364.78436572544, 360.354200868789, 348.563802528214, 369.364782499711, 335.226258270137, 353.62325561939, 329.829873178468, 321.491453430323, 334.170764896557, 344.936011601439, 322.963029098115, 336.184285468787, 340.218670501071, 306.374582129559, 361.516796657888, 340.192798203771, 336.51699898653, 339.55510976802, 348.896670422303, 337.541130601224, 345.491152447332, 341.918357409615, 331.049421629792, 369.180117832338, 326.199593867124, 364.108042917777, 367.262650078059, 352.855755539477, 348.171198593976, 345.715030489984, 340.296826655723, 321.329768813197, 316.844992583977, 331.787407848605, 349.68058184145, 315.835114469691, 340.952744933228, 332.072517154116, 335.495845758442, 342.590018630325, 345.311087192548, 322.885415942378, 340.2506214618, 336.749721324929, 323.05374885656, 368.652418281288, 330.646716859439, 332.189975596158, 392.35090494888, 347.221138638655, 318.11285999019, 362.535651891101, 350.43590166369, 334.534580542641, 372.318052435556, 340.415919422839, 347.031086232095, 359.177150305734, 347.872354651725, 335.028589197371, 323.604773914936, 304.712819694617, 341.476944637884, 394.068751487096, 305.177006354486, 325.150857992387, 321.004275384191, 333.506985634287, 363.052437196565, 348.000060085593, 323.371409777837, 364.357727246521, 355.137935004619, 365.084488317072, 333.712651254069, 369.823608529134, 316.893343622624, 328.049479829582, 363.767421445149, 340.089934440488, 359.724310901214, 344.65895248407, 336.667305769042, 369.59014377853, 345.34943969646, 340.997003088078, 369.200548865056, 337.788399779552, 361.511754098159, 347.215865786656, 341.864531335616, 357.115823431999, 346.259092000309, 309.063760601627, 358.397939994351, 322.167360241347, 341.692684796272, 358.275457139812, 365.060927648431, 329.107215298242, 394.129186744753, 329.762547538108, 353.040514310425, 337.286900942463, 337.656533649086, 342.571202326764, 355.21649211406, 353.519282695602, 339.978322815963, 359.538508805855, 311.100828506722, 346.415201819644, 361.148560279157, 349.856192382564, 339.189019525998, 358.989861970468, 325.123297509014, 335.84833143262, 328.935814445373, 347.213187675715, 336.736031584033, 348.998876847725, 344.593829269063, 325.107489900056, 343.498870110971, 332.957591026668, 343.779986569421, 331.482161761452, 336.289648919674, 344.042070350415, 353.942437017876, 341.308683184642, 355.180400951155, 326.739016282007, 381.292522282687, 365.26815762102, 373.870055012784, 344.674200087192, 337.140680393195, 345.517516889949, 358.948688726624, 351.501413251172, 325.511103183174, 350.617686787856, 357.276721273022, 340.503454690332, 355.031214001979, 354.312168798297, 337.452758072745, 354.352303450076, 351.831976694234, 358.978117700054, 357.605203552496, 322.866987235216, 331.982506309309, 329.269083135458, 364.807158041469, 339.546824366145, 333.727173916664, 333.209281802442, 361.971585632385, 348.195053830245, 335.443810669215, 343.612313488362, 356.168368497823, 359.534958743072, 312.004130825151, 352.76587325629, 361.57519050836, 350.427304029911, 334.280541309536, 349.42557522186, 339.171437800291, 335.377115806999, 350.821735495114, 374.176495388226, 347.707917540147, 342.456874530584, 349.743653310614, 332.119341426905, 340.254032583698, 365.817241488641, 339.462427794427, 360.806370758118, 335.841514344963, 326.097105824046, 379.65411582755, 354.317604981163, 332.449853909062, 318.06318271211, 353.13352897383, 366.212753909474, 347.184924163302, 354.800603768898, 334.704195519806, 355.751090732995, 353.637999627126, 329.948701283273, 336.805498529098, 345.104259539002, 319.410397857337, 371.004640811462, 311.588734434668, 349.035811810766, 342.957965428493, 323.369131964501, 355.489244469142, 364.631368317294, 326.321113610879, 339.711456477005, 309.105485804441, 352.701617163004, 349.657247973989, 343.339413043253, 364.663422213801, 320.723924011701, 350.057092474516, 350.008042504899, 354.757329382415, 337.396911561029, 330.732952690606, 341.765373610675, 344.74624940873, 321.252925849043, 341.969058581838, 351.16482651594, 349.307960843042, 339.009088530167, 332.188235941909, 362.436782313129, 344.561537949751, 327.518539030636, 381.034834143934, 356.359807562793, 357.200220097136, 360.447158594368, 344.112865135857, 339.40581274163, 321.258292440568, 360.895843309441, 341.600940357891, 350.545586686482, 341.873700006142, 359.007025080093, 340.852319634871, 347.891951293352, 359.233351818192, 325.965011062597, 365.645929694833, 340.477279573687, 366.955893837527, 335.601605656932, 351.701269121161, 341.341467421678, 332.799598508941, 324.108397023616, 290.438021979635, 340.303727837256, 343.640505541895, 335.693691320205, 331.290335149339, 345.050705161968, 347.79922350903, 370.083472431256, 330.183581959873, 355.931898123922, 323.660604263901, 331.481830829197, 351.759476908153, 330.237856561692, 355.626544032792, 328.193159621011, 338.7832196288, 370.345124084883, 351.056204353202, 325.296811408608, 377.13722735334, 325.599871888279, 358.937771188752, 333.390380293604, 351.343860871521, 344.305745776381, 321.102273099226, 294.588140220391, 349.879610568851, 355.181106550005, 337.370877781209, 357.140037522242, 343.772353684783, 346.303747650778, 366.837038125106, 324.686101771479, 342.500672215756, 348.497557330943, 342.583692525649, 356.000716745128, 362.198301138665, 366.526515586669, 345.219494197352, 328.885687008836, 335.858120825708, 355.040351607384, 352.703436023598, 352.224744303403, 334.003701448791, 326.308055968754, 344.430428269692, 315.933806973095, 334.984554023054, 346.668955197717, 307.697445642716, 353.511372687508, 354.281783809967, 317.013125381401, 335.220228613015, 320.37792013516, 346.168441865884, 310.566978348074, 346.693666248579, 348.024318405907, 316.50561210099, 352.031589899894, 343.334849366016, 363.513407005306, 367.627368500667, 366.229192235706, 331.220090935107, 348.992191217738, 353.786180352544, 348.106890420127, 335.666911867459, 328.317365979417, 330.816908445648, 361.735743788356, 325.136739818617, 349.67168690929, 331.692563618586, 320.329983955852, 366.84093181412, 354.724885295833, 311.728602077801, 344.044416335163, 353.593278363774, 332.313169497493, 352.334124262936, 360.752466145773, 352.734951603571, 354.325859158429, 341.115265872733, 327.112221369589, 330.953230624614, 356.284106167836, 349.89825561655, 373.218903597607, 349.753925582388, 341.999066505738, 342.691622760184, 334.441765532895, 353.538928043241, 332.00071421407, 326.030360995931, 304.021607515702, 334.94417379891, 349.545509741999, 333.736435689493, 350.151101254921, 341.633299298079, 336.252994613688, 351.440002698437, 335.340821405675, 328.905927520201, 327.008974010839, 328.492623404912, 358.15977924319, 348.010154305766, 372.780350405316, 338.739166867371, 373.448221527242, 321.230864550749, 331.680218576316, 331.191347887016, 336.970879206545, 341.643978380917, 356.113342392277, 323.133203486813, 351.293105945782, 364.570465140736, 354.293547528917, 353.476857202574, 345.747934345847, 332.979641800714, 344.597042349627, 331.985418610374, 297.169574488994, 342.452188574918, 332.327417955444, 349.053103274216, 331.944912686258, 362.453393105215, 348.016678381061, 320.089104396598, 338.992408540465, 348.343671987851, 336.235488504301, 368.755736649626, 339.142303582282, 340.054672889645, 347.034120056288, 361.527885397936, 357.551630112669, 327.328448883957, 352.405508197583, 311.180976618953, 349.146114825794, 341.644176612784, 340.986940265702, 374.256588993799, 343.675849782502, 352.392863256851, 352.344048721094, 343.094851049958, 366.602069452697, 356.174279362115, 346.607673367497, 329.7585873428, 370.607543283254, 326.175107137758, 340.491464741234, 363.88144973478, 351.086346660276, 355.316531731739, 342.170421178993, 349.016109946539, 355.89379421076, 370.556774010014, 346.235401941376, 332.880327093712, 315.716803072955, 334.701220258236, 351.867560533893, 335.661849777611, 295.28589219223, 379.494520441125, 341.558204599971, 353.168258436777, 342.999033823236, 353.262067279265, 327.151828097373, 336.697870614523, 337.502249481533, 326.128994150014, 342.41725423985, 339.181809386078, 314.444516030832, 366.866552452257, 355.111651205612, 362.587507870626, 361.848043957473, 350.995915224219, 347.509645957155, 345.081840727076, 362.793076705211, 362.231630139117, 337.474764161606, 348.277218876099, 356.081496368185, 345.771444917396, 353.232198817178, 345.350121640016, 326.27445163557, 334.205387893091, 357.241934047511, 323.950559632206, 343.223408546789, 355.496771484213, 327.90819990018, 338.549691763923, 351.108541769831, 326.598656131148, 341.165597109409, 339.854061502345, 360.154727815619, 326.960235399697, 363.037726376555, 333.741729570097, 348.00877567912, 344.771138570134, 367.192414611307, 340.982027988771, 323.274765341704, 308.532483006086, 345.180764278954, 312.829406616749, 333.484469821697, 316.613633914804, 347.987223550223, 331.789742620033, 325.87496865662, 365.67129542112, 352.99401124919, 360.84185571465, 328.447961789977, 344.372973127211, 364.869126854319, 320.04156583543, 336.775385833446, 326.473726401448, 325.315023637965, 321.561931311638, 340.745752848827, 333.298574093752, 331.258894470158, 348.812519956814, 353.501939898047, 327.089353667962, 319.219122979135, 342.223527629764, 310.39623682334, 327.62229291652, 331.893305217134, 337.690982769794, 370.363898327334, 337.484915048645, 349.833955381873, 347.540043347651, 334.760848113155, 322.007998601907, 341.445444016696, 357.875025718945, 339.470872409346, 327.7023172029, 343.50335748096, 348.789984117758, 349.256346832719, 349.321228714278, 359.411800007601, 359.649862263344, 363.907333614733, 381.202817977248, 322.420878622135, 334.322100056768, 338.039172512119, 327.751352487694, 365.804027343625, 333.789701664673, 335.580046424489, 342.862601561079, 305.921469451402, 334.085488146185, 320.244879215425, 358.738232451644, 353.949045531169, 344.317406646204, 323.474033546068, 358.326537698399, 349.19846424276, 367.598018288723, 356.213186345717, 339.334741557547, 354.176227567755, 330.967144574253, 364.657563721352, 346.395256308467, 304.860768964107, 386.599236990391, 332.422743967183, 352.551137637218, 347.483558551046, 333.143221890169, 342.514722899177, 353.499490313964, 330.434536246419, 330.516573364891, 348.938444945841, 344.120089708153, 309.525825883479, 348.9764438736, 344.434850707131, 336.437451252504, 309.347996476045, 353.041958128554, 340.793095216157, 325.4003367683, 340.527800477212, 341.030846948231, 358.323099794875, 384.671529962545, 326.06643349857, 343.366079054555, 317.729566884914, 343.631877594083, 354.148879172513, 361.964747206441, 329.192868561805, 348.659484514344, 335.125938548788, 318.327247691339, 353.980891173596, 329.653919464484, 371.02850759254, 343.996624089621, 326.807311793144, 328.61771819704, 365.430586228521, 345.574400323977, 375.151758155137, 341.503732643806, 354.148194462944, 336.806763839635, 365.190053223832, 339.872929505159, 345.642048626404, 374.918323069338, 339.096578775436, 358.311607925148, 350.064829735914, 353.890997474336, 363.509485648998, 346.88491647375, 342.500450733877, 363.996455218082, 356.06648067974, 335.834860651153, 343.637111501185, 349.903452823754, 335.400357229056, 347.476436586548, 347.525380440919, 333.74032079918, 338.691950606588, 320.194021866595, 368.757486193667, 321.910638240867, 330.743494897269, 348.393091671493, 325.871939695529, 350.720642996189, 332.400990701254, 329.762437633749, 357.523414380354, 391.309922108917, 354.461726106708, 361.832575165262, 352.811386456136, 365.510499636271, 343.62423423193, 366.710275227284, 339.012193064421, 343.549268467683, 364.308023983134, 326.877758486402, 323.623937963209, 342.624286698925, 316.561691715436, 342.653229438978, 380.632437238029, 375.681504070612, 325.943723179582, 339.072584080247, 318.691454040531, 339.234519472974, 374.23993873508, 306.58866023398, 355.022219111663, 355.364779146276, 359.037462781948, 325.401477498554, 334.804167765123, 341.619896476497, 352.619024519956, 340.420869069786, 337.969942291201, 353.722912357107, 338.359705080373, 341.291479635761, 346.307195607973, 346.939763281844, 332.432615747616, 325.179664542311, 344.279617500348, 338.235604511067, 331.468762318913, 298.742407756801, 366.476247994957, 373.429626806526, 350.782607727232, 326.510914540892, 352.659455712827, 378.929202397375, 343.659760043313, 355.577753334963, 365.029703725871, 347.779030309075, 344.175685258531, 335.998063042377, 333.118659034666, 344.558696133452, 333.222881605532, 358.689955319163, 336.848533757311, 345.24275312022, 330.044318090348, 354.280487721927, 347.321825591834, 356.765288684246, 329.257920475099, 312.112553082463, 339.680885218272, 317.759005723583, 358.546476974741, 369.229474154867, 350.45745845149, 329.964115563614, 334.790599414681, 326.005282313709, 329.807540164443, 337.683619083493, 354.317874015944, 356.124758762818, 314.76551740467, 340.433906142412, 353.016094451637, 343.540570268939, 330.810747588028, 336.059839465498, 369.045455265683, 355.285998008408, 368.429960268725, 349.399685794974, 351.677950441447, 354.645156266243, 356.534515690569, 319.238135362214, 348.227767190119, 354.436193413132, 379.40499147662, 309.871603793567, 362.681640681163, 352.465307849752, 374.799640417568, 367.677044974187, 348.831805319278, 334.4230551115, 357.859561369113, 341.215984121453, 326.192095894358, 357.832207413651, 312.166402748298, 338.338558617442, 322.989346075945, 314.231435294944, 342.034705381276, 328.468196758793, 333.738940218242, 341.051268144164, 344.806088624752, 353.02309180015, 318.550000088197, 342.8735738478, 314.022667252742, 359.680704856254, 358.260383708156, 353.250193623151, 330.490014851378, 323.685840789265, 337.97311253318, 360.862954536507, 322.722518892433, 316.291009541056, 359.618378530574, 311.360344149756, 350.413882745046, 348.884570230617, 349.66817962958, 368.93013448109, 325.868066480991, 317.931210173913, 346.171260325796, 333.108553063241, 286.934282081056, 330.220201319617, 361.274159656498, 327.723114837376, 355.86404632158, 350.438974598575, 344.581784411385, 341.372093278067, 350.302580622686, 347.209738546538, 332.901340900708, 354.282723655383, 322.926489611963, 324.78567334909, 355.629823136659, 336.034263435323, 351.102040589637, 364.721074985003, 313.212488956373, 355.371127543514, 357.827800939806, 306.082161302393, 351.359641303727, 368.969147342263, 341.970563815943, 353.072452410957, 355.745282352743, 338.866033253565, 353.588398937374, 358.757044303943, 350.934397502725, 318.264772040703, 384.003474337558, 314.211810106609, 343.797592751905, 365.909517135623, 329.686176822626, 333.260632824758, 334.532690562174, 325.255080598991, 369.653143908793, 361.943968453503, 330.051142652934, 369.505250550852, 340.449289081218, 335.122511580344, 347.999808455657, 331.59393742505, 344.832372665724, 359.464205698058, 325.670449949313, 365.423225638976, 340.823444012249, 338.450097247958, 305.853348059188, 357.874131482263, 359.791951685505, 321.985670251386, 357.738693717877, 351.520674768546, 343.608312675364, 348.436535250435, 347.895949753922, 314.674868733449, 354.954175978753, 347.244348997552, 345.178912999628, 353.048143059265, 325.473702745043, 333.289682679121, 347.913193611119, 348.59620677551, 334.152430695888, 310.385604603497, 325.55760103842, 344.968122596036, 341.241895839978, 326.000674337713, 349.108646845978, 343.321672861236, 354.053955406485, 353.962152836682, 338.442944311959, 337.562786662807, 380.550212283714, 346.383903045331, 349.175823236405, 353.549182550443, 341.620551351676, 354.742542028595, 332.241353572854, 372.922327464272, 358.964651747573, 335.965681402975, 341.299062076719, 328.872122803537, 325.052620911079, 355.772265929986, 344.282005709406, 324.905408283842, 333.674654691527, 341.475484668193, 331.739553844905, 333.700455654805, 288.672760389799, 332.907044789596, 320.41855261057, 321.058272586088, 336.444838895298, 339.318762559274, 371.863703539967, 350.63098467716, 332.31857066442, 322.64879312584, 356.659982571902, 366.287194642598, 345.06566567367, 355.623051879436, 348.20139419814, 344.711401087439, 363.626677997448, 349.763799908391, 351.156931804056, 344.360363513407, 337.631248681369, 337.326018370911, 339.321315211884, 337.562635202934, 361.046578095158, 340.984487158852, 347.808779779233, 350.469483957728, 362.416811903496, 359.199454136008, 325.049955793786, 324.606996077475, 345.316004837002, 350.278370640988, 341.307632646072, 356.037426294907, 323.001943123515, 373.903218644649, 380.31208020575, 347.403573454479, 351.752444441548, 374.25846373888, 352.114420317629, 353.401199624899, 351.757820577669, 353.17042771753, 340.838588282047, 360.858254962, 368.158502353594, 374.911495998399, 333.240046764742, 343.993800141238, 342.796343680556, 360.922314055676, 359.873558482287, 347.798959946207, 362.24577193125, 337.952021973794, 326.872586887162, 340.068600302517, 324.983448208594, 317.288722572201, 370.227018836811, 351.677013983014, 342.162583406986, 351.216774717975, 341.384600835366, 349.499233639632, 338.0227844078, 349.487171998243, 318.875584039242, 327.21874536996, 332.26952256947, 340.157286381004, 328.342220921886, 328.113128922342, 366.183128416087, 356.28550884583, 340.503157138611, 341.357383252851, 331.312351902789, 398.38042770131, 369.942079676081, 339.97613220048, 330.588046562865, 362.031457582828, 334.747655588853, 342.590615856652, 347.111262736961, 354.43792506925, 378.364286954561, 328.933930457386, 344.43096650718, 357.485260270986, 346.346114385574, 331.724898486283, 351.22710867571, 329.31566911739, 341.783851367614, 339.086480447437, 339.880946782957, 312.697739395129, 380.808645825163, 354.923627587421, 354.939914536325, 363.097011746359, 344.08878587975, 312.667249223149, 335.294634646895, 333.050226737953, 338.387643096316, 341.308769381823, 349.740544261141, 320.846453919218, 343.887085667427, 368.869750254787, 336.866521181544, 318.94603455443, 332.010902999229, 348.28993868701, 326.142888583962, 329.632817297072, 344.950150003321, 338.432795976586, 325.59267294368, 331.780153844162, 395.634808450438, 318.500082717477, 366.825470876357, 338.459115333564, 345.186988695746, 357.041020798872, 360.35472263963, 368.309541205064, 331.663564256175, 342.825355578629, 364.671853956618, 334.980961322539, 356.501272706454, 334.033670712965, 334.74989141801, 326.716678826243, 349.225762620657, 337.92638520262, 341.865604389599, 339.083578185339, 336.705569214249, 369.709029462509, 325.646893704176, 314.56440845632, 347.23221002356, 370.147977517044, 325.174109955672, 337.070063930538, 307.507475383851, 375.921796069922, 367.839209275089, 311.116050773746, 333.232827577339, 315.695586508287, 345.525493802121, 352.887447032678, 366.46334959347, 316.995480259729, 371.110203247979, 343.619598710406, 363.971471196574, 349.430073289602, 367.457825910377, 364.897272183544, 347.19492422413, 359.878842281411, 326.763739530801, 353.058877253585, 345.947457823751, 318.737125746061, 340.983090995, 340.220218901695, 300.889066262266, 349.194113675122, 329.846701737578, 322.482059431522, 377.517880896675, 376.502492623815, 335.386216645419, 325.390583776892, 330.61861012111, 378.067074861191, 340.184649861693, 348.142948870771, 340.71993622783, 318.562660175604, 328.577561095887, 348.286961294829, 327.768358003186, 324.39888507595, 344.197148864048, 339.598599537823, 354.73504417603, 340.103109957527, 345.815836186391, 332.25869128346, 369.562941911127, 347.943419708468, 329.410760129776, 386.618058959652, 367.764944041357, 346.57360172279, 316.733295708496, 354.745984115792, 344.407532706005, 332.15396709494, 355.633398071443, 353.59209669608, 338.682958618311, 337.049541145919, 344.393030599638, 341.969833338433, 334.517636765672, 351.074849061157, 345.065806910275, 363.862341398388, 350.579462078927, 380.233574533039, 360.405250316793, 327.215128941748, 341.344595238511, 346.615538137176, 361.209743887274, 377.0012001793, 334.275754376218, 347.632126156335, 363.73917852969, 352.091670455477, 359.224497673564, 336.877075670039, 320.023381986906, 348.433799550457, 333.990807752961, 331.585099570357, 330.22868972165, 337.816070855434, 369.796662257152, 359.55505202651, 338.350522897899, 353.405318651408, 363.277221118734, 336.42645288667, 355.719891866237, 344.801122473307, 347.487480763177, 356.836462236457, 347.419862159435, 336.619058621888, 348.453955373038, 338.736816098768, 359.434076167112, 359.332041581817, 327.744881544668, 363.205410740527, 365.413673494914, 368.790163458037, 317.173281752964, 340.486222590945, 330.450659660529, 335.407398508193, 318.973679657291, 355.998786015267, 359.343741340504, 346.382585302516, 358.405874785427, 357.793801900661, 337.781799206512, 347.999871594384, 336.055185666859, 340.704916739713, 324.145988671279, 338.435132858846, 357.074021350916, 327.820624189642, 328.261019260758, 356.870591068926, 320.437316796419, 344.840696521001, 334.229340713724, 319.892894362519, 341.143976195137, 376.670392476388, 391.415063420492, 338.422314437466, 332.339517573625, 332.239138307863, 351.864474550888, 349.986773985694, 342.26557556353, 337.175353808122, 330.5051898014, 353.444546169528, 353.116727909476, 344.221735706594, 378.631044428316, 327.854502895431, 323.312365824742, 349.470863582057, 358.551504237576, 335.832761762784, 368.214469833319, 347.24238142127, 350.972527586954, 366.140182986236, 349.298003868431, 330.837641287234, 322.675170242034, 338.166517230335, 326.805006816554, 374.016345414395, 330.317908051975, 360.107176771802, 340.991879195068, 349.674020079438, 363.546934289607, 358.19834748048, 332.6065851227, 357.036303745052, 310.865384561929, 362.283908145958, 345.73234332478, 342.677552807174, 326.205468482845, 318.837410079437, 324.689165451751, 341.508374634665, 347.767478324357, 362.556862700741, 371.460142189294, 348.444182159211, 355.533133985426, 325.905951983609, 340.192253641258, 363.54430504758, 345.569314983829, 339.851032408387, 327.568803753226, 322.221424351259, 322.563951060049, 284.150076679561, 350.108836749452, 321.258970595503, 351.246859294963, 358.882287148224, 321.456623583602, 338.210790983211, 325.026335962748, 371.504114839154, 344.723046121134, 347.422590292318, 369.934020442397, 328.658618168819, 342.300102166588, 312.78960715473, 334.500063952909, 345.018593799599, 352.672767047284, 351.286020380091, 325.504524658369, 350.98028989017, 335.811802310243, 322.147831332026, 337.21332992164, 359.05040214961, 341.271255391985, 325.946301124323, 343.923161683336, 319.904839114837, 364.550731541187, 345.821258952363, 341.335211376409, 346.070271891175, 343.360903821675, 336.422395408599, 352.73399358548, 370.365160172051, 352.398301940858, 334.320770897305, 354.174498704984, 354.982593314093, 363.800866692277, 312.01828091711, 372.72045008184, 345.271802365983, 359.452855061533, 375.076936396438, 347.93778062427, 357.70991933366, 330.99340696355, 350.758340436018, 321.566571417416, 322.123498131659, 331.581041674885, 325.882762078059, 368.908329532078, 350.368608447331, 330.83953503483, 343.255876572897, 345.565995382745, 324.730738230232, 358.626721060661, 333.583155628861, 334.213024398144, 357.642669368801, 338.220134980947, 329.897605013703, 362.55255955766, 351.899600018445, 347.727944906294, 361.12563417797, 337.169051070101, 367.632913710076, 384.310606805464, 309.900797913497, 350.501359372213, 361.67575877795, 356.737604056811, 306.457379341457, 334.248891401857, 364.725715184656, 357.789285099385, 346.762663297809, 334.595886079347, 357.412017649127, 346.799121067981, 357.657187687868, 319.01891027874, 348.304023848896, 358.698027796999, 359.57696801816, 345.655799358835, 361.642682971695, 312.264991984462, 316.996467017072, 352.248720067772, 340.197291248075, 349.499445534509, 325.338446515721, 343.292390397956, 359.002803393246, 354.367649117368, 367.891743726515, 345.323863190225, 346.67906344051, 336.508286189139, 326.720303891861, 360.562982261564, 331.659225254226, 345.469710053875, 342.396151561371, 329.197749063903, 345.055489923318, 339.459326985364, 335.750990798534, 330.591150694805, 352.457700013058, 317.467656763849, 352.245256201246, 323.304458294973, 376.296980705418, 350.660980133954, 361.506727394578, 347.808781976951, 382.532443176017, 358.120736641572, 354.519628069714, 334.262375324171, 335.510043582999, 334.997816039722, 326.995751150839, 307.807981203908, 330.883254412851, 359.041373811124, 323.701718925156, 336.271352685689, 373.312898749938, 323.521837632829, 341.810841379054, 366.472359205557, 337.356438449505, 370.045075239681, 330.407355988216, 324.778821294955, 352.00630583937, 354.450789758028, 378.214984690546, 346.66289342759, 344.771856683442, 361.275372790794, 350.803384110859, 324.999667901607, 340.858425361849, 364.367126041167, 346.719465718445, 341.172200641837, 361.601437555248, 355.107130335902, 365.386276346299, 332.764118815033, 337.664925669298, 324.257755868468, 334.981455601075, 328.185517080148, 341.339265854145, 348.541777205556, 347.841696487003, 310.927816428543, 317.557038092042, 328.151501609943, 342.26537981203, 328.99004052287, 354.734352623417, 333.036247492336, 294.051576248423, 341.211218344373, 321.570525811097, 345.688630796771, 303.931495704365, 323.223359467089, 349.777536372051, 329.74465424234, 389.638484525225, 345.396688923832, 351.760823488463, 383.732231830545, 340.857667987652, 379.492090915057, 340.561529686163, 347.004844173577, 354.2193213115, 347.676355652442, 342.400308439692, 364.916665665783, 329.137440255395, 349.713897480338, 355.004448703761, 352.35888574611, 361.923638776456, 362.892028228746, 343.612489600105, 354.972447910252, 341.949984731232, 350.728902465651, 393.885849518771, 338.737507896449, 357.969932184107, 322.459953739411, 341.317971109176, 363.452152298482, 317.745723940363, 323.073125679783, 341.06781892322, 340.180225795762, 343.659963720146, 375.910098862984, 334.180338245365, 344.107465232262, 345.912635684313, 353.506101496784, 351.420838152936, 356.119743377219, 341.761036542907, 361.216465900732, 325.864734865402, 351.638204443867, 346.336970489391, 339.305576849908, 348.609375604905, 347.289568110872, 358.967859246958, 373.469699146841, 340.330451999298, 340.108777040532, 348.046964967897, 359.888825747667, 339.081928592389, 353.440716423713, 345.8827169013, 335.702063442878, 345.455781024389, 346.242155707162, 345.785184295471, 352.008341486866, 333.562597269753, 368.214603392429, 337.141727408926, 368.702173123106, 342.688009803344, 360.581413258773, 344.110467285912, 312.924778104414, 335.713348542432, 372.400262355467, 380.723416661605, 308.16331653479, 370.54328171141, 354.393050049087, 389.245084115174, 370.740811176982, 334.818007667383, 319.204199933026, 356.276777069127, 334.648659697376, 321.461660183932, 341.365087062342, 335.27594244939, 362.40098243186, 337.343810722251, 330.710851996378, 329.358237294956, 348.90942639311, 331.656213997568, 338.658404818057, 336.69869069463, 362.852225759096, 328.797548825199, 336.525143740234, 332.05181904542, 354.162648740131, 349.029552722707, 325.914153940859, 339.173608599586, 329.155830927884, 343.166713505149, 338.6552259024, 336.892531183282, 348.590566467982, 351.484019448997, 349.768447778375, 345.26770224193, 369.85603607448, 351.684966183884, 369.12283300138, 328.959825891924, 349.100884501343, 361.802765796228, 345.289783983266, 323.540411146645, 354.354266854324, 351.339378557064, 353.639323983893, 352.09260060194, 359.11241637955, 357.173730654833, 349.409050706994, 327.899843929719, 349.962567585208, 327.482775393833, 335.337682641172, 335.29843835314, 345.776766538965, 305.258031975499, 388.823048482492, 326.951956488309, 327.54871403041, 345.02094000953, 337.508916343674, 352.697940620144, 326.234047120412, 357.513023162858, 369.114027267904, 348.930996557582, 329.152527124692, 352.504626574412, 340.232397817797, 353.512188930478, 331.435298578207, 355.717667924717, 321.680672816348, 335.865899285064, 325.398265602041, 315.812984589969, 369.239506139294, 378.65524226745, 340.84540104575, 328.234755352509, 368.399748232045, 353.226597871025, 329.041287596428, 314.631634123373, 347.334095753945, 344.925451556935, 326.149181253614, 325.991387752927, 354.743041143525, 366.951904741038, 320.187057828981, 340.199324267089, 366.425028315764, 343.951522505432, 345.580696560537, 346.717845208175, 338.808933659913, 345.641901454744, 343.756577800134, 321.890514737771, 311.55220194616, 356.770306600389, 334.236199250629, 353.955220363359, 320.313441891126, 357.67499793738, 367.529193058851, 362.99346823877, 359.629209835805, 340.737577403306, 340.742055629431, 331.238246473787, 366.148392861945, 365.280279819978, 345.756317151436, 337.95233343776, 309.068193999291, 372.595066170189, 350.426003409271, 361.343067476965, 334.763982939773, 353.845960117049, 342.891027355138, 318.78075347142, 374.115000117738, 342.815092891647, 370.840041423506, 302.853492264011, 348.881648938797, 336.77378217512, 364.806561708044, 329.155494988817, 328.881299750094, 375.282285043947, 349.400361704698, 321.271514950654, 327.84871541246, 342.835710879103, 365.374320612593, 369.378020182842, 357.57586750994, 369.302775274441, 316.712223407351, 362.640095394232, 357.218248399229, 368.462957980778, 360.96531483911, 345.169681720575, 357.692621737068, 337.349217423423, 333.942308082341, 345.250045143149, 361.650187613699, 309.749835705634, 324.653978858143, 354.136510325298, 339.48678133001, 351.815172323005, 353.239978433208, 340.314503712511, 352.634158946431, 383.948896985105, 348.380851935341, 339.669432804026, 344.507575801708, 354.257341200324, 348.821134198958, 317.714658171118, 359.903290797779, 317.899416458629, 374.01319648639, 347.805486831328, 365.377819679356, 352.053545885542, 338.743641341623, 355.873031948441, 361.249352929543, 321.514318394361, 353.36554484824, 344.972322215473, 352.242368091555, 343.536456726744, 355.85542502004, 322.746051110578, 343.058606556052, 353.359199020714, 349.574762715092, 337.129114129208, 312.49413401832, 357.026897846319, 337.481221373407, 366.516032663795, 359.19208004759, 342.528051136486, 334.660302648178, 331.879893852443, 325.464988950119, 334.934579529846, 344.241908130934, 339.910978379899, 345.098841623319, 307.701084144975, 329.411291274253, 308.328974405344, 350.115697770139, 363.823735885927, 330.604298538459, 360.687469950464, 372.521828899338, 377.641693111037, 328.278833102768, 357.272851127565, 376.785508697927, 388.392882231347, 331.265061700823, 327.481672432464, 330.522490224082, 332.813635583283, 352.002169132708, 308.283448644401, 372.137212050498, 347.64092484054, 349.257766361074, 347.401942953494, 343.119679684746, 319.562920368572, 352.158927791318, 342.687419719661, 344.579249215735, 338.124698000087, 322.023154320458, 338.359015331103, 317.70116718773, 342.157920008089, 357.321773154641, 351.86319077982, 353.304427818364, 350.67340919745, 353.555397776236, 356.062610152792, 378.821459266619, 326.202537734139, 350.777185985076, 331.82542745428, 309.313580506536, 349.588016091373, 348.011308448672, 351.485803878897, 356.263024750213, 349.328269101657, 351.583833279197, 345.557536941233, 342.067219347398, 360.895983878204, 323.911117842165, 342.887084939502, 345.980840604493, 374.588131138994, 349.165579207382, 355.943875771294, 327.262603068929, 355.569801023707, 333.101369039448, 331.315250418245, 350.919082483072, 329.259769121632, 342.497343977008, 344.239835345044, 362.904464079789, 345.790354611257, 339.33743624682, 339.420829570008, 335.356137472897, 345.887753508706, 340.069737900103, 354.542454022002, 317.2257820655, 321.528152952256, 331.465938206192, 337.91333367697, 352.944147520002, 327.089540043195, 388.813003077271, 328.196759625917, 362.410413324049, 343.125127932828, 361.145824178694, 339.871714723149, 343.388609133289, 357.181853898868, 311.550378103726, 338.284708008264, 370.56596978147, 360.844123443671, 321.204504648317, 357.948626146605, 335.915302053222, 307.630183071077, 347.285517173623, 345.909815796659, 358.417953385362, 360.879027224115, 362.240084476701, 355.294272555382, 349.620488694488, 358.993458874946, 339.121195975135, 313.087749583024, 357.148211182703, 382.711415982473, 344.703173744364, 368.244998130092, 301.574031654165, 340.223757747189, 334.363008642296, 340.948527387572, 317.116260290535, 366.879487009731, 325.849548271006, 326.281465570152, 335.740184111398, 346.926154345882, 319.374487972267, 335.785631068551, 361.917396934771, 346.989661481587, 357.568841029773, 341.156466121203, 347.341217864297, 346.561085432564, 341.175041399186, 338.871085591288, 362.85027930439, 323.433588617524, 350.597322101252, 320.476065120604, 341.392457109719, 342.547652875045, 363.860937166027, 352.720947912267, 307.378423890458, 359.888820015279, 338.845171266501, 347.916154120618, 368.680984626587, 345.753801055031, 325.082603113581, 355.27094403295, 355.223377446417, 330.28567383487, 360.046363624163, 363.257504417644, 354.304652242676, 369.066117766877, 332.632699985931, 357.012638088932, 356.018957690043, 319.124014171408, 355.874087440774, 365.850036136815, 356.975294746809, 324.682382164368, 326.558089298219, 331.240755434794, 321.569613222005, 359.913127271594, 315.256984254458, 334.929180643791, 314.642229119534, 354.943931034359, 334.758389675132, 365.836942545486, 314.059556067119, 332.65141243414, 337.932507289119, 339.881268642369, 363.668016865977, 345.270295463057, 320.917862032195, 349.518877724031, 355.061570530629, 345.367464396307, 350.189621352617, 349.998234387678, 354.57210786057, 359.920736589473, 371.934500978319, 348.579450726517, 355.470168582191, 335.527098870844, 368.089972741743, 353.210042796196, 331.199873042801, 348.831868615934, 327.600137722525, 323.150434319249, 347.929908034929, 352.717572982283, 337.400065398296, 346.690693164226, 334.403491614807, 339.364848227088, 370.018829450939, 346.458466936773, 346.076300527178, 338.90404658548, 317.222393236226, 330.412533268741, 338.917495130511, 335.209878440046, 345.817037737488, 359.11300825492, 364.680595242889, 332.183113977297, 329.092113313605, 308.447270394489, 341.369105292983, 373.815476005985, 326.073943641419, 331.152924446182, 317.464295538247, 347.008927245713, 367.965564813358, 325.305047456569, 348.760113373807, 336.357282482643, 356.038934695578, 345.324500716584, 363.531600401779, 319.753280177324, 338.500805515441, 347.427790337404, 331.209293330213, 341.608651002731, 349.573270632765, 335.632656261405, 310.027004957088, 348.264861608913, 354.371100253816, 347.669257336186, 342.237100137928, 351.341939448889, 329.401568411857, 364.835593095409, 335.581045319256, 358.140804695543, 341.840892646109, 350.223823224138, 351.394369932055, 364.311362201497, 351.394994286005, 307.207544093214, 349.708980748455, 319.276182142757, 354.584571684494, 336.974733133598, 323.103609317123, 351.839155721743, 322.484514698353, 363.606594234807, 362.854042114869, 337.601685269535, 337.499754797505, 350.644049553568, 320.40124847113, 335.796764562043, 336.887099250424, 364.663749243678, 341.715909417336, 333.588573124614, 313.969080048852, 327.827827847838, 369.083444882465, 368.60257242932, 342.340815771051, 336.075546216485, 351.432020024646, 322.145563379709, 325.9922413284, 369.565788651511, 341.480255846421, 344.610786987066, 338.483866949485, 356.000520791704, 329.454793386047, 378.795334473583, 333.574985685518, 339.813033085025, 315.540741714572, 317.719841118456, 345.416725346126, 336.002272633041, 352.897803453581, 352.722132710663, 341.509410622072, 350.031544608258, 336.608249078353, 348.168366042651, 321.412472024249, 363.458622462664, 351.994906273293, 354.015055945713, 358.57795120233, 345.073258278822, 320.519648233234, 339.841367034815, 339.710312279139, 334.437269615951, 354.345816428456, 361.362449215884, 337.005906654166, 328.961996890624, 359.920954930305, 341.479067415125, 344.781046964941, 341.537744297662, 361.779014672482, 338.405973914495, 356.465560798849, 341.825692565551, 338.877920835042, 345.030776321624, 320.74991664692, 343.469569550726, 326.184307178548, 350.224317626855, 335.65893596047, 335.982815884404, 372.482290413771, 326.224002079924, 326.383039840344, 326.34454952047, 322.088146835013, 343.129191309649, 343.412029404196, 347.235400717293, 350.203769289551, 358.167758156405, 327.83817255003, 322.039536488334, 350.75930340603, 350.753678438629, 312.831714559293, 346.705104410009, 342.905446145334, 340.31132638731, 363.528857855142, 309.045254682864, 351.929246827685, 341.822572291897, 320.606395414514, 352.502870765663, 333.513949958169, 316.139479314943, 337.636579773436, 358.266733880013, 349.760123470889, 307.006703884243, 333.953429827646, 345.874392635791, 348.85162964953, 333.321321329632, 329.754585644886, 367.40680407313, 347.782942825648, 362.084208908525, 355.885986101477, 333.784388783676, 345.188131598902, 344.92353555436, 366.307501219683, 335.892173328138, 321.527584364258, 337.206741035564, 342.403000667426, 340.150924322044, 334.699968898115, 339.905984318016, 340.951500581282, 348.898368637249, 354.190195537185, 335.498890201943, 373.983623080545, 368.892361970594, 347.094151939412, 344.683521514615, 330.634298159025, 344.116246591095, 347.976257550435, 355.093672918603, 338.754037456201, 329.237839745425, 354.743763805831, 302.218995170581, 356.517159986353, 348.142861774993, 335.019915613049, 347.298554060531, 337.344878792995, 342.508284461804, 297.008662700565, 318.021744596449, 331.161639828313, 366.640417290441, 346.023131306562, 356.74061035464, 329.778503897985, 337.454600856061, 348.865529486698, 339.74973562737, 361.98629490913, 303.995981747681, 373.610869956692, 380.661110393808, 328.498041895137, 350.533815916779, 341.269345943901, 351.579784117783, 336.925133897738, 350.550020534138, 333.213883294038, 363.616279811299, 331.104546680931, 371.588395461351, 300.567989640027, 318.418881673295, 317.312618588413, 349.198474642215, 353.010827768562, 332.834506672631, 339.17303221954, 342.752602527148, 361.662926978169, 340.136810268726, 339.806618193666, 350.048779850455, 321.59145128908, 345.83852095212, 330.488376878348, 344.500104378575, 345.373820870586, 358.596197265228, 322.661595494677, 343.747304990553, 333.591857062315, 343.183002592552, 336.273782586496, 363.506291921685, 341.642785787686, 368.415751203472, 353.631130926821, 346.32639174426, 338.49562827152, 353.396883797502, 334.537043317212, 345.009224681704, 368.157442903559, 319.914783355913, 309.141171976623, 309.519901159094, 337.365167669774, 350.87630969182, 333.106870605169, 358.779577918371, 350.819261888434, 343.123678567418, 352.959431705615, 373.456067198587, 354.406064185635, 344.413187899121, 312.50970782104, 321.985927688485, 314.566016203061, 330.581890291493, 354.115074958197, 337.388864980207, 350.398508402502, 358.559105295131, 367.101262640543, 361.348529525177, 370.018569900812, 342.059909753184, 380.033556602451, 329.579639154334, 321.848030157458, 351.433425839055, 309.168963596546, 381.165655560183, 331.650060918756, 336.09261008008, 322.973695789149, 372.214238355998, 326.67333572401, 353.047551344229, 337.77988817137, 335.340600833121, 324.694151305866, 371.160920227035, 346.664705610587, 325.939598024288, 346.401858293223, 340.590367743457, 328.801213776035, 343.203241468501, 357.217433525607, 341.988606899339, 317.606518642329, 335.045614869171, 314.590864023767, 323.896125103297, 334.869683804878, 334.468263775286, 366.123708267014, 346.003825818421, 349.471500045725, 371.918378285145, 331.046993961417, 301.927423466841, 375.330344160391, 341.603316225671, 340.590205994898, 344.833815160349, 322.097628288269, 344.640609447134, 327.285798408196, 354.236296494182, 333.903062627402, 375.096272119832, 364.610873671135, 358.315047354478, 321.18270421174, 378.544654154251, 370.321201306749, 370.027692162708, 341.157578621907, 321.038669853631, 344.601297885969, 349.573000170464, 333.834532395581, 366.387473567031, 337.996004713843, 342.896083118995, 367.967060399016, 341.430880739319, 346.472956160051, 351.463117400025, 335.172640664139, 347.231775817992, 326.959255009656, 314.580462875145, 356.76696192913, 343.963638218807, 348.081818627344, 327.746965024398, 378.712513452623, 325.427571965703, 343.18118335722, 358.195303205888, 349.551685640017, 350.279538858361, 325.233928464755, 361.205185433944, 337.269490787531, 331.634930833192, 362.66995012763, 376.641634573912, 354.601991744592, 322.30686760192, 355.416462330123, 345.523031256113, 343.410719829028, 369.242592799287, 330.22378700595, 339.575518052955, 371.353929094182, 344.312901874129, 334.956113404914, 351.583680650797, 331.959432191333, 354.346125575223, 334.424417126112, 369.522437218166, 343.556303061795, 332.450321241529, 336.885847140158, 304.460247097134, 331.009761563338, 365.347208578845, 354.205904039403, 344.370329181031, 349.012910979651, 336.43870541602, 344.736977033141, 341.815575984451, 350.057776206215, 385.115893436081, 325.967402103873, 331.259904409123, 356.309293023042, 326.790981737731, 310.236772614064, 358.236722970317, 375.011454007883, 354.517295942609, 350.423260085225, 344.120964329691, 348.808934679572, 333.576663133014, 351.938074372668, 362.969305327167, 336.765621159716, 324.992960029867, 355.44481733309, 361.03557283573, 344.126614769164, 326.763819614382, 356.723285305804, 337.115460634826, 332.097988351001, 373.450670321484, 360.90751540766, 365.228542226419, 341.372284479328, 337.079009983653, 350.406983839434, 370.082178237983, 341.522345286236, 342.60717933592, 362.612650773623, 340.976744486172, 365.837029379023, 329.771776962875, 353.078642714053, 365.427061129015, 328.545167140612, 358.448740958831, 332.448297527366, 347.83176333321, 351.96631379915, 348.698464782824, 338.879576598732, 362.827540063815, 327.471682582519, 343.015825764471, 353.829954356943, 319.369480035681, 335.74002561594, 347.75220928191, 349.002028586909, 380.509877100841, 374.380509513684, 340.126118606792, 336.583722859795, 347.474097419473, 335.914477225124, 340.25165765529, 324.190268729766, 346.830325216219, 352.112468006663, 350.239761319668, 338.544610308986, 350.407172765603, 340.165487737117, 328.474161799712, 349.041614089922, 353.757457147937, 322.416449198272, 333.39193436724, 341.048386950186, 352.559154978156, 351.567602334971, 348.761931132616, 334.683785384723, 316.880863906193, 340.414267972296, 353.253875360657, 348.924853423477, 346.327644497208, 316.379950942789, 334.075848648314, 322.775713558366, 351.063172057129, 358.459510930471, 338.437679131359, 343.870561916875, 352.024323446326, 367.539837081254, 349.887509794097, 361.323748531417, 336.59320075115, 332.151876349188, 373.8832138263, 319.794501573362, 345.635005159743, 340.775493374537, 334.732331876523, 335.46497519146, 350.790938920861, 346.829671425427, 360.792368996383, 334.613727096187, 350.676453954123, 378.777726959941, 349.049822185656, 355.085354998875, 351.798167144004, 338.200547970329, 343.480751694609, 351.246196920006, 357.106250890355, 327.961780511143, 337.586025864632, 353.67295043967, 333.843554194074, 330.349217222724, 353.397212841934, 334.171475168129, 342.73872818401, 339.89465473938, 349.902775729314, 327.773736171408, 325.083797334615, 348.85913984786, 356.511540648945, 366.785577812719, 355.143369200096, 343.663424584232, 346.759364398833, 341.268500907997, 317.478714377647, 341.322938974728, 332.498562633955, 335.381090652655, 335.969160160876, 331.02664044131, 344.793525067508, 341.695972648197, 355.32081226956, 301.94440188922, 348.458311622093, 356.843058243263, 336.382372076484, 325.030354136542, 348.049534478863, 365.671182386175, 331.294210857346, 351.39808754862, 338.688914424094, 358.144273983934, 336.798129976405, 352.388044147715, 328.514359232267, 350.711081788604, 357.562758110657, 378.944283232602, 367.866599066937, 366.748002408469, 318.137675715705, 347.841249393114, 366.603123854335, 353.024166523672, 348.197513462931, 335.556886409205, 362.10225587987, 363.228528270144, 348.104933825863, 338.456417019589, 345.045725138338, 368.14532837618, 350.740853241952, 354.140721969906, 348.524290891967, 360.164045449687, 345.057578450317, 342.003836323306, 334.913292278526, 342.369114272414, 349.60072030528, 333.352891610818, 393.602768339344, 342.0110747519, 367.0087088236, 335.1986084224, 338.612105278413, 352.99363303135, 359.701265073825, 336.563183195281, 343.012402548237, 355.294538106917, 338.811037892272, 346.73457871864, 329.395980085628, 325.5951286611, 345.79512229778, 349.112731447767, 342.798588238472, 354.242699129851, 358.558997806615, 352.792072068807, 355.575300679578, 390.368709889247, 348.418963917962, 334.483664566326, 357.674922647599, 354.732506189325, 337.286375310986, 332.179916026786, 342.249463750634, 337.444918605096, 359.931646186019, 343.888118891959, 344.388147984105, 320.819317349595, 356.438677291642, 346.249369819682, 349.17948055631, 330.449841516969, 336.69376257456, 351.215315145294, 347.546804349467, 335.945156805372, 335.474739166981, 367.953477533529, 324.12413000065, 366.497363293341, 364.387952514533, 337.262222996581, 351.336048570259, 364.787267621612, 359.096846057252, 323.107572559935, 367.001956962868, 348.061718171798, 315.859846622762, 341.840889491632, 315.416024654163, 332.34805122683, 362.452100021103, 318.433890502536, 330.067009424928, 327.555188816985, 336.628190638276, 335.242492456836, 338.56810767355, 347.557599996887, 337.934216625609, 311.36368536779, 355.282926332379, 355.54487437063, 341.62310834175, 325.61166611088, 327.189874633343, 342.848026509129, 323.267332112753, 340.129082660794, 325.47789046295, 331.124581905254, 332.689310903237, 393.820818714694, 348.561824505233, 364.05913612351, 338.069592446574, 373.739185793715, 333.431476020396, 357.034794484574, 344.484086906748, 296.791982545665, 355.085851503408, 340.77871871357, 335.892243401312, 365.729082525157, 334.792307150648, 344.758657143605, 339.057818822599, 324.706903839065, 330.366804568529, 316.79962597511, 330.952225762879, 358.545399180129, 356.886847657143, 339.453362603944, 376.164402315586, 349.343338833038, 375.888694991554, 332.664935532141, 327.823348599632, 339.509707146784, 341.785942214828, 347.747161992262, 304.200379453429, 355.755249427653, 327.778343895758, 336.046171822865, 335.871029936089, 337.324567108038, 342.944791139162, 350.849904771986, 337.402179202659, 326.302353943669, 349.540561882675, 341.908786660281, 346.596660558578, 320.416702106767, 316.920224677734, 366.893668360709, 312.522943099995, 330.10114423237, 362.780597886572, 322.428397059971, 330.186011302758, 371.45881876266, 318.65664566672, 361.574657973208, 344.819246397424, 313.626497549741, 313.099813815511, 352.026880706451, 324.025485089143, 357.104127356031, 338.702556864421, 339.960616106386, 342.443867105986, 344.403629771798, 335.47826969378, 335.069975240306, 357.277427771554, 351.253375291886, 339.782953205989, 313.614349986073, 345.866899790702, 348.764991421379, 356.079157042688, 352.173514800531, 367.524085409375, 356.597134188528, 280.625931809214, 329.895901545828, 336.620885267307, 353.063759448042, 313.655314723566, 335.027578967613, 370.076153622785, 372.164994190283, 325.935884925428, 369.691412798527, 335.629410591974, 340.637960792496, 360.89248290117, 354.620398607589, 301.014756795591, 345.231765627992, 374.862553738257, 351.660448039008, 367.940515340137, 324.511153456764, 350.653742817704, 393.239401869189, 333.847021917168, 361.839646675674, 327.906628339407, 339.639257121596, 368.537458502212, 340.368709408948, 364.479393446355, 330.612977598234, 321.702739020497, 320.127586837126, 344.868379244493, 340.300427637647, 342.692643966047, 349.274994275022, 367.753696449138, 336.706143037164, 345.469111147724, 337.226343244789, 325.241857954381, 342.925653047372, 349.578322530119, 345.07346672336, 351.071267161918, 356.431699548861, 350.447993701519, 375.126678202646, 363.897455893581, 330.660279357286, 333.848467786631, 324.418886417822, 361.010934161834, 350.554290728013, 351.577981990684, 356.223730565004, 359.338271750903, 352.794688940982, 347.629125972968, 358.37774698053, 327.022229203806, 362.705117704154, 363.710646487619, 355.034053485857, 346.740010013681, 349.445477291429, 329.838582061341, 356.304474568989, 346.781400167731, 358.088786948016, 347.721502312645, 331.296503061319, 343.958743523064, 358.143221168875, 307.237285232723, 343.764113974469, 381.598106754297, 369.534129408226, 362.879996057379, 333.654085448984, 341.329279344406, 349.210671263103, 317.035580832272, 339.836504304186, 331.005719435128, 346.557754809248, 336.903353083606, 339.82240025471, 357.191413615234, 346.018111796842, 317.871806683742, 346.388969498055, 356.803863057959, 365.805336353186, 334.997112205357, 361.004834111118, 380.540578961127, 326.321360172763, 349.992626010492, 330.23327073031, 353.521624892375, 336.13789988368, 352.776928340842, 371.921862062517, 344.043633436551, 323.055988346213, 327.239515757175, 351.74949219729, 303.170178683401, 372.405021708583, 350.768913916493, 379.463253607975, 350.048752789007, 371.021872405765, 329.761483530924, 349.767933245059, 360.747339692758, 338.940254848319, 362.455087603717, 339.537038597503, 327.932460164479, 360.029418986452, 333.888898677032, 322.751500731358, 361.356877752344, 340.147142398384, 364.351260112203, 354.634955392404, 332.078351320026, 358.252476663841, 343.608039881751, 339.100400637315, 355.930427418775, 340.494148155595, 343.730099515453, 316.336079985555, 339.021750433006, 334.430284232992, 348.255134809808, 320.948995378576, 358.050873300495, 329.784807874641, 310.422886878861, 326.725547105186, 355.114423554077, 300.85645857419, 340.599817020828, 349.433519535561, 306.554998931154, 320.775471773359, 339.372821346667, 325.161185927015, 343.629768952217, 388.711914384623, 366.5847120549, 353.909403735942, 334.27916684206, 348.912231054928, 304.810255630422, 363.795444657261, 373.011243574367, 339.736285575051, 356.213095650128, 363.996828060473, 309.027723573395, 355.833819585515, 329.895319934974, 346.473992061515, 335.666271886526, 334.979574452527, 343.098975648561, 333.645021857593, 336.642481477748, 343.583013214021, 336.094291943835, 329.8433605278, 343.736349405411, 352.261136224339, 347.837557342574, 326.351561306336, 366.369340158981, 328.533077912416, 312.944918647392, 311.009155625623, 364.412452053901, 353.601431889551, 365.253862935844, 308.435465305495, 383.955817279679, 344.47737075762, 357.690270530691, 347.209262747148, 348.727989857857, 353.455819236138, 335.111581625338, 300.309951144153, 349.973994846756, 351.312081388287, 328.275405078862, 336.398915660907, 315.988193865357, 327.567266357651, 343.193995215036, 350.839718333359, 347.006530748969, 366.898718715826, 351.643984291136, 338.411232647077, 346.277597234467, 359.365508187872, 362.395494243473, 347.018048888464, 309.775595027066, 357.857104268707, 345.252799702817, 327.87833299229, 321.488345671325, 342.611522549012, 329.851197838613, 340.082766198862, 349.584980688919, 314.472948307431, 381.249787579816, 343.952032657976, 344.178351538137, 369.69573496442, 343.553036284962, 350.670498152737, 366.604525055877, 325.667242167285, 375.570860575186, 359.621470247395, 361.144590071337, 323.831441122363, 323.685118484577, 378.451785773971, 315.23706748664, 361.243077401137, 334.425758521478, 346.999524770728, 346.263241037924, 355.714493917386, 359.796174563251, 344.842631658167, 317.365103062799, 315.292351077756, 339.042885562015, 317.620104124364, 362.717273153145, 360.620050616716, 309.767536921247, 319.749623988897, 358.972063729123, 337.435615375632, 361.604274004445, 329.143982244136, 325.82829281073, 364.685237684867, 360.878675588325, 386.775819178798, 358.453710317339, 359.339791176121, 332.221325093195, 363.855179507597, 340.213098384327, 341.702179632374, 349.545795081674, 322.925031464327, 334.885210058325, 319.367439113572, 366.891759675074, 355.066258284646, 353.511304360213, 346.279149749372, 344.620485195788, 348.356512108414, 333.696170116336, 331.73788949413, 369.504820656345, 363.611254501286, 360.560551319045, 369.735117368534, 343.83076454287, 357.94630934057, 354.036060356253, 342.718564165823, 363.927548976976, 338.482008654649, 323.580013351981, 350.933879411995, 360.832679888337, 350.739464802196, 358.278727161933, 340.826631905972, 321.078395512584, 340.371024950079, 355.506217755518, 346.064181973588, 382.800698089798, 356.507995027594, 327.511752544673, 320.466938338143, 347.572035614964, 372.780846658457, 343.616099329502, 341.98609353703, 323.894262358419, 369.388445123086, 357.35886648857, 323.641627568765, 350.483100468842, 353.468329183816, 347.359895843058, 336.622515317291, 357.167009091827, 328.722931429223, 329.045646256877, 373.491817467805, 331.948069759246, 335.568523015619, 354.166244166357, 363.126682929971, 334.722407988918, 334.562591481875, 334.369324189191, 318.894487249186, 339.46909602114, 366.823618237583, 325.740441201813, 325.176452400663, 352.995440852579, 323.150055764822, 362.536926430442, 359.277514353276, 341.473866586371, 346.820753424449, 345.626808664539, 338.921279707306, 356.242633410105, 362.526275671465, 284.435506545024, 340.42265641183, 356.362214439957, 330.298842821885, 357.332914453236, 335.401801427862, 337.825102152911, 333.425680629491, 361.097798927235, 357.320251248155, 312.760722421046, 344.232362383598, 336.063059319657, 348.55354115189, 361.401543058933, 336.533439347614, 344.889747225124, 361.448163074605, 373.486363868116, 286.926323495283, 354.560811570351, 367.954023299408, 366.694555186423, 342.134925131576, 324.866259138409, 335.526820147127, 359.655585766939, 350.528424963634, 352.471183556599, 343.049004059884, 365.494581120908, 340.5660695352, 365.660248712568, 370.400686663173, 340.858088045347, 359.577605187057, 344.088426239918, 365.784981967203, 345.221773521163, 377.338487314195, 317.159076876138, 332.853186828724, 354.701566493049, 325.146468206508, 342.767510581027, 342.995113176776, 344.848709596079, 353.975965575388, 395.647634805929, 348.595551914235, 353.289528472835, 366.615174348742, 337.625952475852, 334.28324830646, 284.897334953515, 340.036844989387, 352.678021627127, 336.576466915278, 343.690459907755, 340.901522920837, 335.244129447375, 352.18445739711, 338.714364673566, 330.875778412843, 350.777100861329, 329.863721739228, 349.760697077203, 354.002159245175, 307.506938302934, 335.660534376094, 332.009567987321, 331.338966452567, 349.806270102133, 333.810823248418, 336.470240485548, 357.038371671383, 321.549151398989, 364.252126356665, 372.705447111733, 314.303241944422, 353.70711509523, 375.242807949912, 337.577103578089, 357.500254649301, 347.877801524462, 360.137433978547, 328.739860540404, 355.578569656205, 330.119639490468, 339.511204982541, 339.676286977039, 354.297888442333, 359.265734983641, 348.631181956782, 331.096542992173, 359.070870923405, 366.032534514272, 369.066163881765, 319.887920042754, 347.011200919917, 360.372217834594, 338.630527836275, 344.591873560983, 363.735225086982, 360.510785052971, 355.267611381958, 316.012187804186, 356.759930961366, 349.929922235101, 355.997240340858, 309.601210603571, 353.930599866172, 309.869186253848, 369.798560407472, 356.660342838976, 313.620169808175, 326.205525310831, 351.234445289547, 357.860636417566, 334.755503464728, 349.295281076343, 332.158094807895, 340.76622017418, 362.9156848499, 321.823409289053, 309.457167559322, 324.572376589678, 355.602362345526, 322.004358090844, 311.121193621415, 368.037428681604, 327.784114659477, 352.312583141841, 333.568923205276, 307.887555934776, 351.591425828499, 327.127671660036, 366.573345157921, 330.936812830007, 357.882120119125, 344.916939679821, 325.532342401587, 330.289895910546, 331.352477624409, 339.262274953993, 320.906383990474, 345.861124847003, 373.560021971636, 342.076945406373, 346.005092724975, 342.110949810829, 367.240239042599, 340.07268262578, 333.526334310646, 345.602706665795, 353.505090923478, 354.273013207417, 345.047102911594, 346.072774880379, 363.265495344109, 339.967735527566, 328.682978871073, 316.872674108212, 336.974351836412, 372.498803150326, 350.650125652, 344.635123413132, 332.476279908803, 327.537941894736, 344.939104907574, 339.483288821648, 343.907528192564, 374.296951835381, 342.35351238193, 298.584642610011, 326.454998621933, 349.974203220043, 339.910706539972, 329.344033952859, 354.154675436341, 347.19826227946, 334.156450564233, 340.931771874286, 362.292366115244, 327.214681239313, 341.707351663574, 335.831863023241, 343.221223948502, 363.054342353767, 351.493832547002, 320.571794723844, 365.682725865851, 325.233525065932, 349.706839805039, 322.226828074023, 350.807933927893, 342.104088685918, 332.992975216529, 383.54614963186, 328.795951558884, 329.027495438899, 367.197198929427, 330.601674382457, 340.31308808707, 334.742052668683, 345.218009114854, 353.895293885861, 358.340448707593, 331.511818481182, 315.685055561969, 335.03140442072, 355.552322718169, 354.96639037223, 351.224188938722, 348.809816304471, 329.043356142124, 362.882818928584, 302.470131406532, 336.137182041467, 332.370424021963, 342.833392441861, 378.41184902254, 355.762408239734, 347.273070268753, 351.176927885138, 311.172750211419, 336.958964804951, 360.760308582986, 352.069871175188, 339.698886871083, 353.891693368383, 330.602307262699, 347.571598952323, 357.953589548721, 314.676784532338, 332.742874851218, 331.933757547129, 368.597611205251, 358.743777883044, 321.037523806302, 344.224683117229, 337.14965550791, 320.479795299473, 371.933853466132, 360.320391928752, 342.912776879805, 356.375326823563, 349.939698816535, 371.160251829715, 358.030194270954, 340.098990504919, 358.698306128379, 339.694564924091, 348.717224979385, 337.926325510357, 368.416610547128, 319.17348078754, 352.158448130636, 306.315058514051, 345.778456738001, 351.385831087825, 350.46199783389, 326.978115560063, 355.245937199693, 318.180044820584, 347.539378539258, 351.930409640446, 336.366534598305, 360.509167622095, 344.943657020092, 369.329365961856, 347.161413928541, 325.877363529343, 366.659042045397, 322.449372748612, 358.970710639594, 325.211659075981, 345.209130057784, 341.889474104132, 355.968628089365, 346.482235691249, 350.951036153479, 322.32621921086, 336.860549837278, 336.354135339673, 368.571722005276],[127.333745926246, 151.933077753663, 128.126365473628, 127.255466896317, 128.510093492508, 134.702766438632, 137.356752815051, 94.9489610040292, 118.26600166642, 113.582382445055, 129.365615003119, 123.146991040839, 118.061241823988, 129.931619546007, 146.162945097393, 118.836977619557, 113.438047522524, 137.210516026102, 131.174342040336, 120.89826910177, 125.490875817355, 125.037030879136, 115.073381026794, 181.224882777993, 116.838584556261, 136.885401615629, 131.409551224062, 122.481931254141, 132.368926995072, 131.708265620726, 128.965818484826, 110.718178402443, 156.140472096606, 151.78093993117, 146.370293059482, 113.810970797448, 144.588075574232, 156.644520675623, 153.953731559856, 101.777575751035, 114.011049442167, 151.855823093283, 136.618900284509, 112.066137591801, 129.662112706201, 156.293368694346, 129.873326652222, 125.754818154027, 152.133617809146, 131.256674255549, 113.194321815839, 136.117623196153, 123.264683438928, 128.507489456149, 133.946835914514, 101.649038216514, 136.527042007325, 155.523219381123, 116.24953753925, 140.83061186279, 131.073603050507, 141.728393773504, 100.754702425231, 109.323121768413, 107.523496538687, 121.564687481207, 166.928124034876, 158.222889587433, 123.155451444834, 110.946953670941, 147.941465222616, 147.975949224837, 102.234352925834, 113.248957132679, 149.474887057288, 128.151470989463, 145.66156411371, 113.638738662768, 109.891074877098, 125.572620668487, 133.387967361726, 127.967564159174, 137.81060116402, 150.934861323342, 147.584838157691, 109.122297002147, 147.553441342685, 141.824319002005, 123.032114527159, 146.63826841084, 111.314530693636, 143.732553786434, 103.50262023354, 137.933950981297, 127.043312678164, 153.879103928023, 128.681529218491, 137.436755779544, 127.430010307162, 124.296881344419, 137.890432482668, 134.596123008533, 129.715404826187, 114.059444284924, 112.808438858846, 115.444162036702, 140.605390342278, 124.14595848102, 129.901492524435, 142.961732220684, 134.855588883952, 125.436909009849, 95.7395613357209, 153.78624349079, 131.6052744715, 126.808220839131, 92.1330262561022, 119.834050146275, 118.790421128452, 104.852491002909, 131.856310305842, 109.933836931558, 120.969444107391, 126.633186903457, 136.299999293083, 134.785110734677, 101.426899767486, 149.069448324574, 128.223671017288, 94.9842427380895, 135.381065526671, 141.776789787142, 135.870298205089, 124.90323827841, 127.684884969644, 172.536572485754, 150.321759130926, 130.873290512802, 104.211029495887, 118.29291378668, 145.234873278445, 160.316195147803, 148.532329952926, 140.528679814456, 112.756794520894, 153.772417276057, 124.563258983068, 119.562734471187, 117.22545484119, 153.338401359088, 116.975243860782, 136.706298286518, 148.950971548123, 137.3536395103, 124.865768584842, 123.26126334111, 150.586814954811, 142.240043815073, 108.638043905745, 134.819874728082, 120.796162256637, 121.363596092836, 133.943946085406, 129.311678955655, 157.876383824355, 177.696266548025, 138.004692845068, 81.4517427142594, 117.434000884284, 114.466111523969, 137.224015583197, 111.576782710206, 133.082116886597, 175.132382169969, 105.258106137509, 155.137840154657, 159.731357057751, 132.702199581317, 110.754239657223, 133.76801149518, 152.061064614328, 101.861574668832, 124.157496435724, 137.609744495702, 121.823918817815, 128.415862344267, 110.166089951312, 122.499227025915, 129.284410168592, 118.095492908556, 166.645300243309, 134.703334099478, 143.85120640129, 154.084802794029, 123.063366582308, 126.756628004397, 114.276975966692, 141.801003990348, 132.816580655398, 122.372706803222, 115.060094480182, 129.730105947648, 124.657821614436, 137.306226586642, 159.11349062041, 141.400675903673, 145.634900819846, 147.437205430094, 130.830162735729, 153.389562680652, 158.943264450628, 87.5568592316857, 136.868224607897, 144.274986502297, 104.28469643273, 121.64799394383, 113.305837581816, 147.760340927261, 127.287327966126, 111.926819688797, 141.324199623021, 123.922521429179, 150.873344783204, 138.657028875543, 133.801772515918, 131.046536273776, 145.19353677946, 97.2513389383907, 141.623484131717, 117.608399047283, 139.751565508226, 116.601758805064, 143.026884623423, 147.157830856091, 124.527565309097, 144.70042125637, 142.340113856969, 125.213343824721, 127.994397063468, 133.174107484146, 155.154270743168, 130.485850566726, 135.15781812657, 123.206270552486, 115.068335959494, 143.435917512049, 131.88594653703, 118.940953515944, 115.067502999424, 122.410232035745, 154.757802759705, 118.777157556522, 119.116940583382, 119.481084832709, 130.684182940734, 164.592819015202, 142.440557157654, 142.096145704777, 154.608936531031, 162.347380444212, 118.604722181732, 118.498190674971, 127.782111546059, 130.111367788286, 138.667911406223, 158.861884246914, 141.51127553333, 142.915715442233, 125.914208597013, 127.912741145381, 113.112262102503, 154.507221549423, 138.377963716702, 120.485595014047, 124.608702930511, 116.988366864529, 118.659350440986, 124.191438335066, 107.842238962048, 108.446768619291, 103.716639870668, 136.86475023456, 131.985593616393, 123.358495276885, 139.844207924515, 130.815925277211, 143.6669418277, 124.455894384573, 136.023612809718, 98.6659219548509, 164.451906226452, 114.893158417065, 147.414032580565, 157.290333073144, 123.020767116006, 118.015253353004, 122.210996563892, 139.870449658626, 137.190912578948, 131.259322912835, 123.596652335563, 127.711978323579, 137.071474456625, 123.468951375281, 168.750508275657, 123.548053278296, 120.316927940385, 114.56504153941, 140.891212975597, 129.077801500436, 137.570319338807, 140.853410545039, 157.891052294904, 138.445052813264, 129.252101199325, 127.922936674697, 126.77100244706, 117.256974173469, 134.904246684951, 122.649126200462, 96.4153426430391, 114.770949772666, 132.056257328489, 132.373921729203, 112.290074136487, 122.035294258754, 116.959757000238, 123.344071772044, 147.511871107023, 123.033622991024, 107.193343695686, 136.782385215217, 155.981804929882, 118.102151936574, 111.82625016412, 127.71723530433, 131.203287518028, 154.350480392825, 148.730366406618, 114.982818352962, 123.861413035575, 118.05118392575, 123.971513838811, 121.144933536631, 127.52199142401, 109.904988772547, 127.212636336339, 139.119444624767, 128.486815501686, 123.068134815792, 178.472542265472, 157.563163713766, 139.204015368152, 141.537849814557, 144.632164335986, 161.391319985966, 119.062867840798, 131.647565077812, 125.575282701549, 154.186649802779, 147.332554989135, 120.529991144353, 144.977651886845, 110.409314336598, 99.4817145334045, 124.729396148786, 128.806632771918, 113.466955820024, 135.642160980855, 142.432954520388, 89.0758012804666, 141.857490861159, 135.614824018916, 108.398750100681, 125.863976440897, 119.466085261142, 124.735448616337, 114.869868670799, 149.489892779478, 151.87501221717, 123.516739871291, 138.05724855024, 128.709865267263, 93.9413553954724, 169.98200282455, 145.849547664929, 127.894425126124, 122.66656680503, 129.514962242585, 133.714701202128, 126.728707969602, 159.166533098674, 160.09533921157, 134.356749959893, 126.938168935431, 113.225983222855, 125.625946323974, 126.163379268405, 148.09330286036, 97.7562831041857, 117.587103086538, 119.120103172245, 112.137023975909, 75.920794579086, 95.7282764050064, 99.5761218304673, 116.770963488378, 103.010773962858, 121.433796291396, 140.859100014636, 142.16553704271, 139.189946365406, 137.5517761, 158.482690718357, 119.388468916163, 126.673628313644, 157.644390745541, 123.329252617098, 124.917951076122, 142.516453637686, 148.395932417056, 135.709701301792, 105.148742928284, 118.380863084633, 115.949013981434, 161.485336683137, 124.003697400579, 147.455917906823, 105.791256379984, 127.822336200099, 113.3083023658, 145.934762546901, 109.375006755157, 116.70898803529, 133.170804457743, 137.87832779253, 138.845059869626, 123.756056253156, 152.414527728144, 130.341566260968, 167.501300935618, 127.050966339594, 133.781688504176, 146.218852691677, 134.697775721016, 117.868606385974, 119.002923571186, 115.40044146866, 139.615280743312, 143.204255996505, 125.817476095655, 151.867492533448, 153.076282474333, 105.569587741928, 128.073852145976, 139.563044623009, 118.669760229694, 129.123549658737, 109.024825088287, 132.162567548064, 120.421132835762, 136.09252941662, 123.717820451804, 139.026738354591, 108.419095772731, 129.494144614323, 133.221835451434, 135.728024272964, 138.169601512904, 137.472459811698, 143.700289602092, 179.390364140353, 131.676527773821, 157.862736185939, 110.049466355106, 130.472845862835, 131.682515233037, 117.150728509733, 142.195163287255, 110.033499096875, 115.079396029829, 142.289433933751, 130.8527798709, 125.325936309397, 132.549195580958, 141.358883805507, 151.618705623705, 146.301634335968, 130.541436990011, 137.018785745635, 116.487172507875, 157.542150999982, 136.761372850779, 141.720659762828, 136.388160509289, 131.000927246648, 121.001867330147, 140.885332795496, 144.756205748948, 112.98950927414, 155.744182422737, 130.54539624822, 127.816463406242, 122.371956823544, 125.558346393182, 113.146556259941, 115.724140506212, 117.417391421722, 162.399029682517, 122.125920944059, 127.261192102637, 97.0386569325451, 123.042523636603, 85.8849173958649, 161.383343890137, 108.377288219778, 99.6239153282224, 152.784439212549, 155.200694788628, 124.425222493568, 146.237619602876, 83.1125211465827, 130.652833067839, 104.770540281152, 150.3066539542, 150.76620603565, 120.646416611297, 123.350833665795, 133.238473090709, 117.207973980603, 157.427279799402, 117.964528718415, 126.412272465885, 159.638492115832, 139.625278142036, 113.98038048923, 113.725983870154, 146.861728758803, 146.075670209307, 123.506405547167, 140.064959691833, 121.859265560953, 137.751644094652, 153.316236054464, 129.534681366898, 144.081311884191, 103.572233765749, 97.1738627081893, 114.461831311048, 97.378432255586, 120.597637818316, 101.640517368757, 104.055190029635, 130.629666470396, 94.3926030747607, 130.563947326497, 117.993147821627, 145.816885101363, 106.789345580368, 122.396691809075, 90.7447868322744, 119.33874672355, 150.999306449556, 103.245950406538, 152.201559662403, 116.373024414927, 138.331047878389, 154.910783735168, 119.574836075963, 111.672180648816, 122.415648596385, 134.984098470858, 131.901451831177, 133.724388541593, 136.569950887599, 132.076191767152, 144.216299440949, 167.180864844226, 112.958413016342, 140.866615406532, 136.292010144926, 117.65876456734, 149.359749438699, 128.576178320566, 132.098927672015, 131.704451068134, 105.120264513961, 140.155188755224, 126.122632832068, 129.806736822256, 144.318358735731, 147.556247958122, 149.578744822653, 127.615286273426, 137.57168018091, 117.45259069475, 148.836549105422, 158.463033635434, 114.426433825378, 127.222140583141, 122.80340964808, 120.67907387663, 124.409411645284, 117.710990246638, 163.213943653198, 109.985087090593, 127.665697804879, 117.380098555057, 136.907277140424, 123.382667366362, 153.648206193613, 129.549221850062, 113.011417833889, 126.945137310985, 138.792771413879, 133.37879041148, 120.379498251295, 111.547526198473, 103.945811139659, 133.277302594279, 147.039389067163, 145.424398395248, 150.387735530934, 140.005658649111, 118.268415662082, 146.11717265674, 149.724300562158, 108.031939259218, 133.693105190027, 154.988947808038, 115.79244550434, 94.4367349265619, 125.536275203745, 143.605705133119, 132.940491271994, 123.646929103379, 87.3775759504518, 138.181290201111, 124.773307402115, 129.427127258037, 172.183227109469, 136.878325116384, 123.98590258493, 128.922378750054, 141.717508179376, 113.441999077136, 152.653963378734, 162.373845885163, 154.65583434314, 117.184298261858, 156.090101950617, 160.161870714605, 112.425882733498, 130.898767645994, 132.881966825587, 135.900926484886, 127.001645897038, 154.699418549187, 135.883469577783, 114.682256099962, 140.326817984525, 166.986310907369, 97.6591379356033, 145.115575030841, 141.417261792752, 138.523894525073, 137.132604115399, 133.588654091182, 147.991409334427, 161.011435691247, 122.131501080214, 145.391811452187, 151.540556213008, 161.864495829327, 129.82297651134, 121.430410790618, 130.929261560151, 113.121257540865, 111.487589553854, 110.410632743489, 107.464953582821, 121.495970555402, 138.671135773849, 102.388708669609, 124.71569344857, 122.766526103723, 95.5040503579041, 173.873744287253, 150.617224637793, 102.180360266736, 128.612111369374, 133.236459488335, 109.384015775285, 104.588254816418, 109.141036151828, 129.466280389056, 132.112348730624, 111.18232632263, 122.564885558409, 144.49304777489, 120.871973642174, 143.687681496987, 144.41527138506, 125.751484263671, 132.626537891845, 121.155971283892, 149.740314631238, 121.620281470156, 128.842735874381, 146.715251638404, 131.503011720865, 133.618528510486, 136.96948687211, 136.681880974503, 130.660494917739, 150.849133630654, 152.352773893847, 139.936098271041, 116.940675003909, 110.737003907325, 101.227726779138, 119.754796844249, 129.728065530734, 115.876581895865, 144.876381772378, 125.254958999294, 127.674550642027, 123.28437673819, 117.750042434324, 154.895233938382, 125.601008727087, 133.777373153989, 160.093508479285, 127.385260898328, 115.753851166801, 122.320766013055, 124.786369154482, 158.378200786934, 114.10195669401, 143.626239265497, 141.583781828059, 117.248401182593, 112.061970250907, 116.080067102157, 161.918414681161, 163.391127572967, 134.340182658288, 168.44852282115, 124.861015782243, 124.975328471624, 116.765129018577, 128.927162397661, 113.596604418338, 115.524734191275, 121.988813256127, 128.547075807371, 143.080070121795, 104.867765825415, 140.47069133141, 124.364278109365, 135.456957632617, 109.996464832744, 157.110115017618, 117.358885753867, 147.832159496364, 141.038276475376, 133.52738732255, 90.7812903926344, 109.517250692917, 121.141633464281, 134.521866546792, 117.295271003529, 130.248698236851, 134.760547951084, 126.840383073393, 142.557350343625, 121.54707074132, 144.207482382559, 148.131734689932, 117.685666843233, 118.643727237632, 104.991834201221, 143.477815312418, 125.491145939523, 145.480341920733, 130.84632811698, 91.4937128788198, 128.932439315838, 147.923275005622, 130.01779806981, 151.552418621765, 117.987100337678, 147.371815558615, 124.160194719719, 126.342889439991, 113.719350625798, 130.744821758256, 124.190893524652, 154.00844756867, 146.893133231005, 144.846881639022, 138.34543767977, 141.353021361584, 132.203013316318, 124.381895826212, 118.541981992228, 159.747207775226, 126.767983187871, 120.108070519152, 130.568177264692, 142.312778384224, 130.241900006906, 122.047800368055, 143.489498124925, 145.364589093082, 122.894365704159, 143.824987528204, 131.894255406943, 123.982080986367, 137.628679254602, 109.068811231231, 124.446877075061, 132.142796874171, 132.946017512899, 142.584542749523, 136.296911367037, 150.922563502, 104.888893730648, 105.067101403434, 138.644901666486, 164.849414037317, 140.543900715861, 172.585983461642, 138.590460393244, 120.810077372158, 123.887566149619, 124.11617055444, 112.652993297672, 161.674934620819, 118.670584224973, 106.484885987672, 93.1680695747794, 163.683027291366, 124.536879006838, 131.844799134019, 121.927423326435, 125.810069684971, 130.310415575704, 132.442733270579, 117.002796725965, 146.65589113531, 130.780019190718, 143.122871376782, 131.389559081899, 99.4268763930876, 118.090897956487, 144.173379127709, 146.244304591783, 115.351930435724, 145.394434270788, 105.424833999283, 152.324935926377, 131.507113465394, 113.385500667522, 139.956142616649, 149.467940875518, 133.689870164067, 99.0311956634266, 127.882783210765, 141.407098984184, 115.583108121141, 103.482311493491, 123.841212139553, 127.423359607722, 134.959293141352, 136.291271240474, 122.294902043698, 114.187375153631, 123.761302257746, 142.562837256479, 129.356175665151, 134.081889425838, 84.2828650257239, 137.79245721843, 115.644424643895, 118.822428598917, 153.226621407021, 120.735889262781, 145.446622932534, 147.046882933999, 145.822718500057, 123.779997794356, 122.184934853374, 136.073510966168, 105.238175392788, 140.889228323058, 142.860665082396, 139.462755135229, 162.261464042897, 131.836071822865, 125.437941572458, 108.708232369433, 135.079737509489, 130.207807171771, 143.787389902562, 133.743268090035, 139.803869580663, 111.014251314435, 116.897599736585, 140.50446852129, 141.16188219805, 134.274726590472, 146.841598404863, 137.413224706159, 147.49954686387, 128.098463291375, 131.27077816459, 141.828352310513, 125.62936077267, 116.128859098719, 125.135357133475, 146.117436728665, 126.75764691596, 100.911192467731, 125.45269393185, 146.064528718476, 126.149082019156, 135.518229023108, 117.423634658917, 123.436644805775, 141.641790829973, 141.290653155402, 140.96420245734, 112.958138844916, 148.039547085096, 115.72124142067, 158.663280366315, 116.301283716103, 132.133687219358, 135.1886495819, 154.504276706929, 125.781131514744, 155.436931050565, 143.583274096003, 147.280662398683, 109.250493910109, 154.007483939542, 144.084026842352, 116.304674815314, 122.678894955041, 142.527475768957, 144.471869193678, 124.2828824581, 132.861276361534, 137.89841890895, 140.976982977747, 121.640904155049, 117.038091135708, 142.601677429188, 129.594449209744, 128.889094795766, 136.923053970253, 125.293485321045, 120.059781562907, 104.74373668666, 177.441079060455, 148.622512460116, 126.853657679418, 137.245832471647, 141.744992277247, 138.364337990477, 125.417538150529, 138.197443078101, 144.279394801727, 123.360139940033, 99.6364638575092, 120.342093060031, 124.532845503146, 128.940239591692, 154.620253681103, 147.711803204138, 93.2141126207092, 136.636739323366, 120.242143147788, 143.093684130123, 130.480083425119, 149.753099601337, 150.341278548354, 124.173159793478, 119.713515819633, 148.052159484491, 130.582257116265, 135.636825720013, 131.453804748575, 122.668527900819, 129.641687173987, 159.187053157064, 104.786190981974, 154.346514998511, 148.653239792345, 173.485961860602, 118.813623457251, 147.985735843396, 128.80643891545, 140.583507559807, 140.341389687079, 144.980620649369, 123.26356152508, 128.817108654737, 166.589925443838, 163.746347848691, 150.029932156536, 103.296293736767, 108.926403439973, 114.29602579482, 120.179623000264, 121.608447462314, 152.743379340299, 123.425689638327, 157.255901758894, 133.827998149395, 131.86571548876, 165.425825289654, 124.285003661323, 130.957863321131, 143.334215699563, 125.838465921519, 149.166819491903, 103.666573414064, 137.260649779218, 130.422218532244, 145.372805025916, 132.26364174295, 124.826066695548, 159.428840827506, 120.926841578859, 123.024646871329, 148.790845566921, 116.936524082793, 137.406455820059, 128.258026947403, 115.979227690158, 127.018966140738, 106.061738339779, 129.093738251134, 92.285342727778, 116.498934422637, 125.495689489997, 136.542128926065, 162.69468861316, 126.580445500714, 148.174977282234, 116.965201874625, 126.199371576151, 142.925999042405, 115.698396354352, 157.313359625712, 146.861931511271, 116.830092515811, 123.000294829845, 125.595828041396, 138.280428796577, 148.076203141602, 117.911598368562, 130.488480785825, 133.809417300975, 134.721443383271, 119.22619875454, 153.633428936031, 138.647852566929, 120.176420604666, 150.901298263069, 139.186772508542, 106.181203255545, 170.830407887311, 130.040449061598, 130.055866643922, 140.720139874314, 137.371607855106, 124.561970381096, 127.24227618853, 110.396594388557, 135.773392796658, 114.89150665507, 109.45349996371, 140.52865843524, 156.418117368211, 139.753297264261, 129.779925115152, 112.550005875251, 126.545069951068, 122.314271777421, 143.590016623475, 121.120245501953, 137.670413116165, 130.193438753501, 150.957508145686, 138.004600395344, 132.663213425327, 143.206627193716, 153.222060528389, 118.53778300922, 123.546421256009, 137.52896596671, 139.094940477092, 131.057332043911, 132.773697162641, 100.724025207761, 140.763217468201, 143.418917253642, 124.189852181111, 135.802503951643, 120.613078849443, 119.992180041455, 114.208743040895, 117.205790967791, 105.641406233551, 122.14148553715, 113.128101796518, 149.235071319316, 130.040626615164, 127.466396180581, 119.461799237142, 153.540082014268, 159.419541766548, 118.030851705803, 124.03097907249, 139.630219965993, 101.125291835054, 145.617956186376, 117.19218519081, 137.976748023566, 125.959428735982, 122.073522435607, 104.516215293892, 127.76554705861, 152.778376312806, 119.200720627662, 104.203255402776, 160.854079728835, 142.34436967228, 127.974922981292, 146.288833086682, 107.016889278531, 153.614866639151, 167.407951279608, 129.076186023207, 130.952424953259, 135.98569235357, 118.725412268634, 139.720878303865, 134.520145898925, 93.6004613446713, 107.842974240294, 106.133613942988, 127.944878488808, 119.815862825384, 146.503722241531, 139.086313540584, 136.581565025554, 118.672355187605, 124.44856847556, 138.125122475061, 126.499463776827, 103.205013215597, 134.938086079904, 123.489037825994, 149.30304481443, 136.555347263359, 123.227152640656, 156.956920729858, 135.306126904221, 109.30007876361, 133.678781405919, 114.045037205454, 140.839862978141, 141.491776032521, 147.102701035103, 108.79136529114, 95.7970954873359, 110.276138990799, 141.264732167091, 123.152721099144, 94.883411896042, 122.52807186551, 138.461383266475, 162.50698864395, 128.811437109639, 107.765798061604, 152.475872821958, 142.667006037798, 129.345061531387, 111.339336779028, 126.151901125398, 138.27167955506, 146.673730021307, 163.095784194394, 135.847670450876, 112.374025617293, 127.261673267248, 124.330401428804, 125.591314987922, 107.808629150861, 144.67252289757, 143.772375385551, 145.67888068372, 134.170187174796, 158.877308164892, 150.250079135582, 134.657750995651, 101.996913827281, 119.957221413865, 122.331028334539, 110.090944594607, 107.094012353789, 130.101334910855, 135.017564514906, 130.146168475576, 134.648086010852, 134.427370247883, 150.429106124499, 152.834969666037, 165.211520524572, 132.973895025662, 108.115228108446, 109.60476238871, 124.754321798994, 177.582704547213, 161.666492463585, 127.365298973481, 149.010302950121, 139.627929057916, 118.438341101291, 117.845010794245, 132.623062145749, 149.212364613127, 116.432817124142, 125.128534577065, 123.895502541851, 100.911642955529, 144.716275153512, 147.066595697589, 114.030051785169, 157.217503566686, 160.488886370689, 152.586769092501, 111.73744566626, 123.586214833883, 128.660504667898, 122.57650785734, 120.042446274111, 131.611937549378, 124.630071986356, 122.383411521648, 138.373504736212, 107.278640042898, 138.101469954048, 126.030392603802, 119.700842552504, 166.624134341648, 118.829735114651, 153.279526195395, 122.401880226287, 137.697495556836, 135.03034345033, 155.507889935843, 142.977524149424, 131.076902042754, 134.308770072148, 134.167446222453, 117.911607921573, 111.195987648433, 124.477326131172, 124.085187207676, 149.79931806634, 140.960967383929, 144.67503105523, 141.005186183379, 115.675193020056, 162.45546202068, 155.00474552476, 155.385168740956, 168.771699565486, 159.456024387195, 132.745247036713, 110.120633733394, 129.384352161666, 131.062775308156, 148.696016434632, 149.470647601367, 140.125640407318, 147.054235020699, 140.128681737616, 140.655629838545, 126.988971899984, 120.920774923502, 147.928493237199, 122.905813379935, 123.348720562187, 117.16438807175, 122.742905529859, 135.473702305965, 123.782560345589, 166.80613509388, 145.427338769982, 145.543316631655, 115.12821197606, 142.407235652841, 169.722480665006, 92.9938354030301, 113.427333521862, 135.342623750021, 155.206745825533, 135.965570325992, 118.028332398231, 123.310947018755, 154.930665236128, 170.894117819414, 140.961590101106, 124.10115583823, 138.993959646422, 146.140758531734, 152.077872232649, 133.282980915148, 130.813093611301, 116.376168835951, 134.803692431834, 120.809461375306, 141.440350955337, 125.70734951148, 144.249447843497, 160.0804429803, 134.136981691542, 94.7241562088806, 119.906084817484, 137.085698454517, 126.006083079562, 156.617129540313, 118.11110740655, 143.171665405767, 149.235605773526, 144.7604294678, 139.912414829549, 120.567477820725, 171.630407230085, 130.79866524279, 127.290640805519, 132.908318594847, 139.375557661174, 158.601077198187, 154.10264677447, 115.239317188044, 156.599081551485, 135.228784826935, 146.663438130438, 148.673077299763, 147.253381877581, 125.89112383119, 125.32359152283, 140.560019634801, 125.034276398394, 140.992644673374, 151.124698360793, 139.968573131553, 120.444027734546, 119.254080419187, 146.450562496673, 140.47867903997, 135.415400832838, 144.862555047467, 101.363498801283, 116.868276558164, 134.305851169274, 150.537996059835, 122.17305112569, 111.610640257559, 105.446815554337, 142.041180802155, 145.610630768467, 108.512610798141, 130.157042784682, 118.699638422311, 122.308879628813, 151.720519531943, 108.180984117697, 124.143378702293, 143.29025100079, 127.598153896995, 165.248620949502, 121.592399425312, 138.533593346891, 137.007418477093, 124.207226816454, 145.460336376452, 142.591215279993, 122.130207006, 114.929004626283, 105.85441637803, 121.470067160593, 125.702797599316, 115.509800501781, 141.925686897484, 123.917825571944, 149.139229146468, 135.976396454173, 127.271454971214, 141.240227337249, 144.135519032113, 138.370366853153, 142.939209342275, 126.167103490205, 118.257625908466, 136.620557127017, 126.067321380138, 130.569839856524, 160.83594716025, 130.320073213999, 119.261325164611, 136.866756281412, 142.944334874265, 141.689692861707, 160.121063106339, 159.221152866628, 138.335360274701, 123.677872609269, 119.879641741515, 90.3013142875543, 152.724284233488, 143.779149750534, 140.190109387416, 110.233512982804, 131.436741181385, 125.73228546291, 126.921973440799, 122.634703853717, 109.518166736826, 125.384108224016, 129.780724692367, 154.853993494436, 114.660264462944, 149.67708311026, 141.667864086856, 121.698492483804, 141.665310454247, 140.827478691274, 173.530329612839, 90.2278263962456, 116.419229342502, 120.688205022766, 93.9169728144597, 127.944537485305, 121.943958340271, 119.189335759811, 130.971279816286, 169.931150479866, 119.413295029849, 132.328864648537, 185.722740854567, 127.778862820581, 121.240982324706, 120.726477186568, 133.279360017424, 119.543110600352, 147.989241658786, 138.782347650268, 130.81934763838, 148.222197523243, 148.750199103321, 99.7391184106463, 134.582295167271, 141.196758476244, 116.70592459763, 137.017316656692, 156.548372055923, 109.853781394611, 119.039556295538, 101.481067968107, 134.157771001977, 114.082522730092, 131.522332766108, 128.482614556607, 141.910120041248, 145.096629205932, 146.436349085509, 121.55993226643, 130.541055999696, 119.821630242934, 129.021616443313, 150.774269783424, 141.466305088278, 125.432189387753, 153.911550179327, 110.027892702911, 141.169262657426, 149.218215265346, 153.997125477878, 126.486053589881, 140.82587908359, 131.398114457648, 160.447051561276, 137.262312825662, 109.545472475243, 134.07975028881, 152.109682349885, 147.151974060968, 139.273018729612, 125.188932626189, 129.489167291733, 125.945188642488, 99.9837561452711, 123.631849575517, 125.781392987108, 103.847582475292, 133.208300088973, 128.542784708395, 139.981620036654, 133.430254224983, 106.331594357169, 141.041431289891, 124.745822106915, 139.034115300275, 117.147365246355, 166.283492492636, 138.208317607727, 118.729296231187, 136.682376613068, 122.476894066691, 147.571113349796, 125.162202908113, 122.13069832635, 118.315634637187, 134.139336341464, 134.059520915516, 110.828024142457, 145.02281568173, 154.746578697877, 153.649238667208, 96.2105123328068, 121.835892713051, 138.954481542626, 106.791832494625, 131.168012168621, 125.631390962318, 119.321287865878, 129.826579425406, 129.981665158904, 137.776621626164, 132.507805039492, 170.760932229514, 135.673506063583, 134.648184710011, 118.180238832662, 143.265536747026, 142.966062526631, 103.497072230061, 155.402386795133, 156.541750552385, 125.489722748952, 143.266486717868, 131.478696146335, 113.98620391081, 118.546123397949, 124.052285925493, 129.135730876325, 129.178481937039, 119.184433502423, 106.105316533669, 139.0030146729, 138.51441087371, 118.964159442864, 154.323677099507, 140.355254130592, 114.37962471981, 150.176159433741, 113.702789058724, 115.243110880467, 163.226189152484, 100.790701764557, 118.245584910176, 144.329763976275, 127.663268714285, 139.49521606364, 117.641164140507, 114.537749439005, 141.323151521358, 145.936759738487, 153.53122041598, 127.90647188355, 168.360010815545, 128.59290474585, 138.627604484574, 81.4642417919997, 150.182600096517, 133.702800901426, 111.343199705631, 157.262142015603, 143.127864946762, 131.68106550966, 140.498982465762, 115.808965680477, 129.149757497915, 127.475115928081, 121.124089055909, 104.151843440426, 105.467376046805, 121.044909006219, 136.62267844908, 110.902242844202, 155.063426197027, 134.033152807089, 153.526266151727, 137.566088315372, 127.96151929121, 126.063750953662, 122.713417062927, 136.782568233892, 83.4241230496686, 119.318788503705, 138.154798061024, 141.640180726706, 156.737306920195, 139.687069036418, 160.814451160844, 110.270162793576, 175.738662442637, 143.979379439776, 125.843996578685, 88.8626830987946, 123.136796577207, 125.72319447529, 131.804582647677, 118.195180481416, 156.416086859398, 128.592745321499, 134.283352083027, 168.354279463391, 124.151997017418, 142.047244092357, 124.72337264609, 114.994007386741, 96.7151729530362, 103.812815414549, 113.10162009523, 122.779413243693, 139.833423002116, 152.256963606121, 121.269384485701, 127.102617509193, 133.71726618326, 95.2016567762299, 137.726787032508, 137.315612571975, 133.07480827797, 152.818384396438, 108.843099859951, 150.709116077537, 120.888702410289, 142.434768467768, 140.953856285589, 139.173377586358, 131.865392119004, 136.896730821886, 111.439460131231, 109.081702333052, 138.631333150884, 143.943358815526, 115.472746986439, 136.520562721853, 127.010172526313, 87.6556432827838, 137.77386969245, 118.955324996174, 143.871283694083, 107.786940205794, 127.388661273802, 120.448277199161, 151.751467209884, 145.860737412331, 93.5240468668722, 141.024737011687, 176.965136938115, 154.64122709579, 128.903920967528, 155.675938613242, 129.5383455862, 131.97677955338, 133.816035293683, 134.3122887669, 109.749828664317, 127.221370051864, 114.931766938049, 128.725844223463, 112.206881931543, 164.784489791442, 149.868886193679, 122.368316868727, 130.528224355923, 120.229928106674, 111.677600246636, 146.383372131985, 137.003015840076, 127.145114371229, 148.417854642537, 150.335826923562, 156.573811070463, 135.961973538626, 116.644362043528, 125.049381256366, 125.745747747377, 120.464179855792, 127.568659048735, 132.730545015609, 146.323324002804, 107.095411944926, 112.345788906004, 125.398174660063, 122.143423751164, 149.90592008606, 147.883089392711, 129.143891437633, 114.401031156175, 159.816517671146, 107.584986755976, 122.520299116384, 129.671042982354, 120.288369670095, 136.082291486464, 136.78660969506, 133.806417055105, 107.180545679459, 124.048229300031, 122.235636256678, 109.885948506876, 119.357790423813, 142.845257737433, 121.023816895512, 114.298464554934, 127.727388260283, 140.998858773057, 124.361481448548, 144.418142362532, 106.551074281145, 144.117635930937, 141.710913779002, 149.94223243134, 147.186378977114, 144.653538755742, 135.697243458648, 162.522085947828, 130.195591341785, 124.632734506036, 126.194801132089, 120.467714555995, 150.435818046539, 130.135091500491, 160.832147614562, 166.32115030768, 147.765877754559, 122.437607506206, 121.672245902111, 112.538573249249, 116.133642267166, 164.094315116277, 149.038808392085, 116.526427631229, 117.268826341381, 148.260069920777, 107.927679125318, 143.54964333999, 120.446492186481, 104.243789564524, 149.161040810879, 146.647938739917, 147.147388687446, 132.943660567553, 156.118773884003, 114.330940283558, 147.152429229384, 113.578486689411, 130.207592982516, 136.919615100152, 118.998806963706, 122.520984442974, 128.617084989748, 142.655562279037, 127.931729296165, 107.804661282995, 151.70487255881, 121.084670162839, 98.1360944456799, 113.224806588634, 69.479619553745, 122.99890217586, 144.366370640824, 153.792199460781, 103.475724222174, 122.508175068637, 143.474561463027, 119.503520727315, 100.43006310238, 122.713180930393, 134.381179051568, 138.090352071343, 143.571461146463, 130.936838468192, 150.460159020664, 123.438669150789, 145.644795149587, 128.260599384551, 140.997031406347, 118.984170146246, 151.856834250665, 124.826824029063, 133.098468039551, 134.892449852533, 121.499069601358, 134.717636948142, 160.940519722053, 138.164738232258, 148.91736569919, 122.017277177516, 136.355746401499, 100.824318097209, 125.452093682741, 125.530910649423, 153.195944006276, 129.304378294167, 101.762167761556, 116.470475770218, 136.890039516011, 114.057239972605, 124.196612116359, 133.220994296745, 106.020087915174, 178.415056063208, 127.655767749632, 130.039072860259, 134.796378895915, 115.562850463656, 117.328395304987, 103.010621149015, 134.942176940755, 161.426915271133, 140.531446149394, 131.122633463467, 138.202715273198, 126.62821032427, 156.533249635304, 131.958598817405, 110.09511128918, 117.520244074591, 135.647831730459, 146.570256254041, 116.465113276076, 107.290015351187, 154.515367057462, 141.493772619419, 118.637220628935, 137.609016293927, 129.499916090949, 145.035990492195, 138.523267723725, 124.17129555452, 132.137940533069, 116.145435079308, 102.72065007519, 105.050490975105, 141.640032247742, 112.459958639729, 110.957127540633, 156.446941927844, 141.654709348398, 130.669752599633, 105.397794035316, 118.337539746184, 158.003074402688, 140.918241883904, 120.096666050173, 128.903945619109, 144.452242244682, 128.479808947261, 111.29925554544, 135.455325184869, 143.969904215296, 139.200169909935, 137.805128297711, 116.207777632558, 169.535857224358, 134.545938284331, 107.563486682089, 120.903210473431, 151.570563445691, 102.95562625878, 146.538956776335, 119.940311202702, 127.070970414009, 133.540104984486, 115.820172079485, 153.840191582112, 154.632057285662, 115.14639603303, 135.319938659179, 159.003018987589, 137.54201595503, 126.40036163737, 101.289781277991, 109.393284465039, 107.02705131705, 155.085361305093, 126.824039997889, 137.221802586037, 109.33488559847, 156.439157955611, 129.846892440363, 134.571660610909, 123.37180121445, 114.219337357098, 117.143185527464, 138.57825160883, 154.414156973651, 125.634030557861, 141.066789560398, 158.759787292499, 150.237053678977, 139.742624325878, 105.814468909564, 139.50469043117, 140.945272587884, 119.228280239655, 132.005421724371, 130.522557329802, 115.38683262272, 148.822218659623, 116.655222675207, 106.281224233168, 144.748380530774, 156.047428576707, 107.524357363542, 148.165273418007, 109.408737117863, 124.987468449466, 134.554247670066, 153.638621105984, 141.499473661874, 136.953259925031, 152.424146373114, 112.744847587201, 153.009935085129, 125.399414684046, 150.682237009031, 126.005093504199, 112.281634743697, 111.118863616607, 119.675795844767, 96.8144154266479, 125.133424585987, 128.935938378308, 122.418873181376, 129.877382750345, 134.820922095941, 68.8462043147204, 170.809549307883, 96.2440118815172, 114.895272841963, 117.209045208509, 138.472172976813, 121.36776389744, 118.36082407486, 107.4199842698, 148.095647592115, 151.614651288379, 144.930713803209, 128.71187592599, 134.659038015895, 180.517601780793, 147.396232043082, 163.323326364845, 110.38876557016, 120.859707812307, 131.465310764897, 162.006621064938, 118.338216352872, 112.729025815384, 129.94287469936, 125.769979119797, 97.9359981932691, 152.060338619089, 145.767506064238, 138.849173182165, 153.410715189454, 136.471364766965, 162.33254532746, 118.652398961198, 120.114298126241, 137.944987140473, 148.642307478386, 125.519147107438, 137.361368248237, 120.445469166445, 101.70106310647, 129.565771125035, 140.011597815574, 127.654079751231, 141.935693265796, 131.881840809948, 140.571833908478, 134.065548018956, 117.074175196205, 116.349513600851, 119.156319732075, 130.94933578699, 105.740943912281, 140.44584845123, 121.221222412086, 117.791102420243, 125.574756801747, 103.760802162976, 102.102287114051, 137.734425578894, 141.902637208932, 98.975489333197, 143.709554716885, 110.827455041045, 158.221837295632, 159.581909164778, 113.164429647541, 128.452963920608, 150.703849828283, 132.669293226915, 178.504296419993, 120.413248771033, 125.645646685159, 98.9077917743456, 135.040666492489, 125.39026391736, 148.491421158318, 115.407373690307, 153.787210122642, 108.873516972114, 123.084193582292, 109.322832534583, 133.304969972595, 136.985836991447, 146.735499205315, 117.070807660229, 146.011471968337, 145.701393817717, 129.437929472153, 127.33602659169, 134.478175506695, 139.437685631062, 140.199966371644, 129.503137395239, 118.927642764103, 119.185640684712, 140.900365926549, 171.563004359244, 111.972017415084, 132.953212523056, 163.318511081354, 107.98276073277, 151.170888632008, 114.665565895774, 146.210017292265, 136.643348055737, 124.957864955132, 109.425469324445, 151.477289119439, 157.518351102924, 134.814740541484, 167.037176987908, 144.428275097908, 158.118607754182, 127.145652184755, 114.534753581962, 156.959851509578, 115.43611066141, 125.453448782222, 115.331000084189, 123.683088408508, 131.064796621665, 118.504546970877, 100.473490298005, 161.748119587742, 139.587621235347, 142.29191871541, 163.943449810045, 127.152000596681, 108.267296873809, 122.013106878009, 147.746561837475, 128.671234362159, 152.565816121188, 167.750874293346, 163.188250631035, 116.792236688817, 112.913896012495, 121.43485909546, 116.537150589697, 128.251755061205, 125.243280195503, 96.8091985273549, 117.751630551617, 153.936040088366, 114.227293502373, 153.356344545564, 128.104960058303, 120.132737429149, 120.181919522734, 128.625141158534, 151.274357907075, 107.308121812275, 156.212773256172, 121.560101843431, 130.267123460909, 148.000222817687, 142.001694860508, 146.392100956822, 146.637288168461, 158.07742604779, 154.527313367102, 133.067626397515, 113.537351310474, 118.63969190046, 154.100021645153, 127.19294020716, 128.037904313385, 121.892435795391, 123.64103478694, 94.6578568765715, 135.869321327374, 127.372393143204, 133.839697833178, 138.079191966709, 135.277402883837, 110.085618730778, 112.317452545683, 137.889376583702, 147.337713044063, 145.787805626365, 137.308504586863, 131.889671285017, 146.622469045811, 125.514871169614, 117.441616147889, 127.546821675431, 149.031295416445, 132.466888831897, 139.960603910861, 93.1141232557759, 133.899638522298, 166.042032511163, 115.548335147734, 134.324295048665, 124.77766707336, 130.40113736422, 88.1715175797318, 122.77551168154, 125.690112453705, 142.473493214247, 137.50554455164, 152.145102189202, 135.586051141861, 142.408331252964, 129.461551944616, 138.104446489355, 147.280577744491, 99.7078249580387, 117.268485514643, 102.623428881313, 167.230834698615, 136.520667705312, 146.15123279385, 117.860749713405, 109.21062445547, 137.780365351503, 139.66280566323, 118.868123885224, 114.981289908124, 154.596414677574, 119.374744415595, 177.475239832294, 165.337217171303, 152.201769889298, 169.751727283679, 147.441847486933, 120.65630214801, 131.934453443625, 129.587863565056, 108.908120275918, 92.9438361252312, 132.397075844027, 157.674329139187, 116.898996210059, 133.204385054192, 143.696304846096, 144.92102759611, 139.09898847655, 146.408499126671, 134.920135961821, 112.417999791523, 115.816199912477, 120.133335252429, 116.116263247783, 92.1093356064395, 143.063032830521, 119.735506349228, 103.103904923859, 118.52534542986, 153.529178734827, 114.468223000376, 137.896789280265, 114.486845034992, 123.72044947804, 133.201919932639, 107.540589611158, 125.285786369683, 143.867692654602, 137.936270990119, 121.923540732402, 142.462657269075, 94.9888313509678, 95.9268035227076, 126.672070381332, 150.300747175294, 132.548088200399, 115.220658273697, 124.64536390356, 127.634901913853, 99.9971516634348, 149.51600721621, 116.72952651986, 129.178832128335, 123.047369115513, 123.205235175395, 123.013948497751, 121.623571481174, 112.122340597081, 125.834082975805, 122.07649207795, 130.945344560265, 142.251173526143, 103.413228233355, 143.630232121553, 134.824221476106, 117.142193027044, 150.237134091816, 121.987666910744, 119.716777725002, 122.540144447728, 117.493828280447, 130.810292490502, 117.869813229047, 111.619480822587, 142.815057608918, 113.852832650644, 140.471120695642, 136.750530475731, 118.076000606787, 148.860540565909, 149.238189937571, 116.928652557219, 119.907832931773, 104.290816033887, 114.986660663288, 159.642118008234, 129.797512311671, 138.063077536528, 97.4260340732356, 112.560986729969, 100.721401659204, 90.4493070536306, 115.575333447927, 142.960412130036, 118.229677135678, 122.126417303651, 154.462043064359, 143.263380199153, 133.8335705091, 143.290733977232, 131.194025649598, 121.860660566513, 136.342738206132, 133.434045731499, 107.706974351666, 123.112676475172, 129.242879638864, 138.473785541611, 89.8814467965915, 113.87163860043, 120.295958223242, 152.477506912232, 126.733161808632, 116.290258489601, 120.753589597142, 159.497327344107, 118.749847837216, 134.395230730685, 137.812754165992, 137.48375494941, 136.245114369369, 140.455553586942, 127.917524653901, 138.248255047342, 118.972606779724, 137.859384173988, 132.470746511738, 153.42999903089, 107.162641559517, 126.838850946192, 132.752133353418, 123.753597845885, 154.067077581494, 134.994249644129, 188.703971356847, 114.179429187508, 128.278798221469, 141.908722256822, 136.439410782972, 139.591589179592, 147.834098420055, 159.260303189553, 131.582668716015, 141.874090442683, 130.990715966619, 136.299511042546, 110.054455956312, 139.936448494372, 100.397527495356, 147.487893946233, 156.516829140731, 120.193764722561, 124.594402026122, 139.607011952053, 118.590068618039, 150.51322107087, 114.959072712763, 138.870594384262, 119.98394473421, 130.828757552715, 139.27827622443, 99.13609987583, 147.158832674352, 146.979134102168, 140.222626280613, 140.640863636665, 128.043363654395, 142.181051518767, 129.009197587893, 146.034910180452, 118.764029444139, 93.3458907964157, 145.623124274545, 119.836941688398, 111.837668184148, 132.063246006662, 144.770045166357, 117.037271140125, 149.759711133604, 161.175105441782, 114.840469020737, 132.601733103433, 110.936332344769, 141.141373381464, 79.7577152547948, 102.674283014982, 125.718493673786, 134.163946824318, 122.870587959883, 130.740710691426, 144.735022042451, 152.398980104839, 116.657910279178, 133.449407692557, 147.064952665263, 125.188564872484, 146.655773103856, 130.202581514348, 126.386113731633, 118.699371264473, 125.525346393828, 134.556014534412, 117.249889226676, 113.548115511028, 113.863985312789, 159.269505318175, 130.309657153032, 110.365642839891, 121.70126014146, 117.846130652393, 115.225494433399, 136.533993944965, 146.30223578639, 91.8409716783327, 97.8859908687734, 117.346418051694, 129.386927179266, 92.3981964456449, 129.887764178526, 103.8175529997, 116.03333837034, 124.156513760343, 134.793552046252, 138.020586690421, 119.604173076549, 134.475745650269, 132.012871727549, 123.165055535914, 150.708789945051, 125.828616918044, 132.644807520396, 143.465609942002, 115.465416972048, 115.511866987251, 139.612464081907, 123.303163827754, 99.9568155715737, 147.600232790425, 150.834360212802, 120.851139381239, 135.140813915509, 127.426150110952, 141.045038230667, 122.438133299861, 166.887181120343, 131.586183255115, 128.698155855278, 136.038997692717, 129.047401312754, 94.8316959986392, 125.673154113014, 97.0914149478786, 124.711751910163, 132.026835544109, 116.293444071889, 100.494633136988, 144.141009820152, 148.909521186668, 143.629032805871, 143.96847069609, 127.372492472854, 115.037073034394, 105.309256240531, 144.316195699992, 156.039583828927, 121.183445810836, 161.171625852609, 125.143137660601, 122.375624228323, 104.736518265181, 128.001722671668, 136.133075733366, 136.045628685324, 155.950534198277, 126.755930111795, 155.414240967706, 120.136785856312, 157.430342728895, 115.753612500955, 120.034243247456, 139.235785709403, 133.112991186982, 135.819447513149, 170.113252047112, 148.260733307244, 137.535320908131, 130.324736578629, 135.079529610658, 144.744545696757, 150.435120322491, 104.843697702381, 150.351533732979, 131.245547940733, 132.258280488216, 130.297621998195, 126.455324986512, 165.154374906528, 138.99840896137, 129.815796968237, 143.622107897667, 135.57005473813, 147.214114276065, 127.912817363632, 117.42092560127, 131.159377470122, 103.293551048617, 137.212807302174, 144.983183862554, 158.182422003816, 134.968332189011, 121.210875657567, 110.666027510709, 144.52395746063, 123.325858312412, 143.743484382093, 160.946325683133, 124.485009793898, 143.007927217743, 122.319196803479, 144.168218366934, 118.579434213251, 123.782565646234, 143.768741554311, 129.400743724005, 148.475777305261, 137.928645349092, 121.035322028719, 142.400999236613, 137.852645008132, 124.090054125756, 120.821503729089, 182.120324907432, 100.932622946014, 152.023870162476, 145.364778711095, 135.024037590726, 123.475068598652, 139.872329739362, 144.216418358466, 146.78565277717, 155.806696125816, 118.645961165098, 128.263080706307, 109.21124488807, 119.020549823028, 131.069298891249, 131.891729957861, 136.427682148767, 134.544290836615, 138.905331350944, 121.914691391554, 130.132549504983, 112.902865384676, 134.070545049998, 138.064837382049, 141.259405752555, 120.408704454598, 148.669137664189, 140.737087114678, 107.753469248269, 158.434051092709, 119.265740172894, 83.2245185339149, 116.934933408949, 105.578931763297, 111.950357666969, 130.27542598359, 139.467434702129, 122.254325967626, 132.230944193948, 131.043216604737, 131.080517408004, 117.956909742242, 106.567586051328, 136.188942685739, 153.60405307352, 129.22921966071, 125.951183823305, 123.013324976426, 138.671033344413, 129.134396497804, 143.618506028058, 150.298180862568, 157.50967662112, 165.623276097243, 116.933406369653, 143.830983370866, 129.986175373522, 124.952281468373, 119.453599538436, 142.392988322692, 123.052073723333, 95.4538925598086, 113.505385426856, 148.00866368533, 144.029944925353, 142.392270386497, 125.652406509662, 142.762642994152, 158.732413826822, 139.329554606003, 132.74615563855, 154.869427277878, 138.231848767068, 122.028466773995, 122.809280263136, 128.205538867851, 116.387419320464, 121.935843998056, 173.22424203117, 104.378632705731, 139.033095358473, 165.407416607673, 154.837374983493, 140.560854593087, 118.458090278514, 140.890711956026, 133.448403606565, 145.660341185754, 110.796556825047, 140.330684377484, 106.397299019745, 101.173835897138, 125.50424057462, 142.311173657403, 132.069969761646, 150.415328609048, 137.750810306993, 112.49418455931, 99.7510935841978, 151.082768341972, 91.5117876112243, 110.09258370711, 135.444690907688, 183.264986929662, 143.563903357946, 113.425756817691, 160.930822694889, 92.5746008750182, 131.816246997747, 135.414126570805, 143.807907372254, 142.405545593062, 135.175454838858, 134.528745313431, 138.370837253948, 105.828754522894, 119.658824682704, 143.001503260468, 104.031182354874, 128.432941198343, 136.170187255804, 142.283291185374, 120.643073110484, 137.30923883893, 112.191591894324, 136.209640650258, 148.285926683491, 111.651933327358, 137.299276586286, 152.144627980285, 99.8802249270993, 116.870993057213, 122.946030630542, 153.45452340122, 120.822102662843, 139.765996768371, 94.2742723157153, 133.141101550243, 140.414825903753, 111.311845100473, 115.296322902461, 118.306626621773, 134.153548706722, 135.832153907889, 144.904263313995, 137.550139942945, 130.596358768283, 144.994882183122, 141.492303235947, 154.904094475793, 109.776158969641, 103.579149165081, 147.093634769554, 117.122868362749, 141.377374072833, 127.719568565495, 156.818457076189, 135.056131621047, 123.245295678976, 125.225732998408, 100.136439360761, 159.132994027936, 134.008896958092, 105.034188074727, 144.398588151213, 145.027864546512, 143.858443836855, 118.079907254318, 151.00322199122, 126.028773736532, 140.651674954449, 127.341913649864, 129.003966045383, 110.401808289243, 122.148779787924, 156.537414672321, 139.217862689751, 126.555250502118, 131.025513393685, 151.563836404636, 122.488280352103, 138.591342193994, 161.42481207062, 136.91793074835, 148.72710841128, 146.133854800557, 155.874141781021, 104.866979612734, 119.569065601557, 119.288978688741, 135.343851712663, 142.092295065662, 134.043599872771, 130.11143553338, 113.363487906709, 155.351470741714, 112.957113622767, 126.719753888417, 134.161436080774, 146.407762258146, 126.076222022502, 176.183081597858, 149.53419838854, 131.105208864972, 151.055880167371, 157.26736439855, 117.66162570138, 141.156652920183, 119.624760253975, 126.778881218, 120.60914041995, 121.857768978943, 132.180015251198, 125.545733811222, 141.9133635244, 104.932292393962, 113.730987692178, 157.122849988395, 126.151959125742, 141.691255214489, 130.288185296098, 141.411226405956, 148.083702781355, 146.132004911349, 109.793803654007, 146.449464262715, 115.285518480413, 155.773867334923, 115.889364698288, 109.13988432492, 137.476327845452, 122.040277047083, 132.811912897471, 148.674937475994, 148.062960723069, 112.939173909926, 112.621841878516, 123.561185227965, 132.998511304372, 139.428497349154, 125.790060276541, 120.263564523804, 120.875540589348, 148.451235253768, 159.15979450342, 136.376949406218, 116.218519592702, 120.355473523268, 144.01528109566, 203.665041194578, 158.956840937618, 147.368039387458, 143.198934635467, 155.509381480409, 134.176524022934, 156.372859491106, 145.109134264958, 138.692757077287, 130.308101808571, 111.558489692774, 116.33726214266, 136.848565174778, 107.373016928857, 144.362289599888, 124.996721450373, 127.559134196849, 143.928199795793, 137.757278390421, 123.872335598467, 133.417915542916, 144.658315441293, 113.551645930863, 141.753172466419, 132.416420551135, 125.104465260805, 147.644561366096, 152.049481514697, 142.851661162616, 143.574295231854, 126.023491783099, 157.798293311962, 105.982823113466, 153.79328409218, 124.032211938637, 151.325392672679, 165.098290456165, 135.681182505643, 167.45093330187, 156.633808086186, 141.962682115897, 117.797995076228, 139.251862872846, 127.622404740369, 120.830146697177, 141.167276851572, 90.6928863474898, 101.880424306552, 126.503983389009, 144.175590815504, 139.93741151869, 110.071816673651, 122.832406388188, 122.298973887903, 130.727836448171, 125.311768172706, 134.747990341587, 139.916161316904, 133.110968364982, 131.778371843462, 121.930303721165, 168.411208597329, 127.095077634809, 101.456240035365, 156.78985077381, 134.556775204787, 124.24417706032, 97.6397233532289, 136.407039233407, 120.170197586948, 124.483640150496, 91.7426039379972, 113.781330335864, 126.524660094613, 148.632226015579, 134.714408453164, 127.660902098458, 159.64655936146, 134.766818622176, 126.575616014384, 126.081410048759, 137.42745607617, 133.224693311352, 154.620246472498, 130.274128516519, 133.650489851218, 122.873276060464, 111.270968374155, 107.491446976639, 131.364781393171, 105.002828481699, 103.034726586664, 109.751673237012, 139.569633674327, 100.114522640068, 104.984015959755, 127.65233502083, 161.167321080602, 135.756090042466, 126.107502583385, 134.915425337674, 108.020132482508, 131.418446064449, 140.686889105291, 112.397191758935, 117.528617864947, 134.595614114657, 122.722720343806, 148.209479812918, 140.811388599703, 133.963482260527, 116.10986747701, 114.548639765874, 148.028901859419, 127.318718417722, 162.838922433609, 126.080127999706, 143.158136006905, 133.845566408299, 132.72928116474, 128.795240645573, 127.960279040211, 121.569714992822, 110.993347093489, 116.664888764453, 155.199417427313, 130.714624843479, 126.284509888831, 136.824334701597, 145.799394105117, 127.278190287258, 131.507361115241, 100.630842378176, 113.760518893728, 126.536641209095, 122.050280001666, 158.048137686738, 153.930163297593, 134.83617275609, 148.404295601706, 122.387888135125, 106.307556562616, 120.722770712443, 89.9912090798066, 140.377730270553, 144.930024796392, 135.316902977128, 140.335380430222, 122.286194205203, 118.361672802966, 108.994510474039, 119.892110761197, 104.07821590226, 119.620537497451, 137.529735672525, 127.939915701098, 117.02204396242, 115.717703022695, 141.285922338932, 136.930781787878, 112.51620483425, 115.810492650224, 152.400150116513, 131.039136326931, 154.217990020492, 124.34026974289, 115.17729380813, 133.281476918024, 120.945095848182, 132.132671727495, 145.01681738236, 127.059244417153, 139.43760208818, 136.049248995502, 134.169512697658, 124.389347832311, 154.267339263162, 172.598193648878, 120.462497319739, 136.183060069916, 107.916931343703, 136.318246475266, 136.695468947879, 135.007446768475, 94.9906625481736, 160.875407538901, 155.939232206478, 119.059884057566, 144.535744303878, 125.629764030254, 127.239196903456, 107.381004510331, 123.799968328507, 143.251736617746, 130.331679723317, 117.948716284301, 104.327710618504, 139.41831934846, 126.822537315328, 133.654263583203, 94.2743291793892, 114.277130805274, 125.744091887086, 149.693308437759, 147.008603600205, 140.110279208652, 174.947453359692, 125.467655045251, 136.300846818412, 140.183579809624, 133.506801386541, 124.608016441722, 165.913915490589, 117.666189148497, 127.58393280761, 116.780970461037, 94.2023589076468, 113.321176882711, 116.228987348035, 123.595459319651, 115.845991507015, 133.861027572428, 140.696167602617, 159.242547631604, 142.832637948434, 101.906049990918, 108.607031536486, 156.347973173747, 110.532435854217, 156.968608612909, 146.703965145652, 131.538393819438, 125.316657874882, 113.498065007865, 136.672148221581, 114.128437395741, 122.791741541217, 137.699946077457, 124.703077441212, 130.670121720725, 142.473653252049, 110.958342386428, 149.604305208366, 156.939346062956, 122.614619199263, 114.446896605111, 140.421444081889, 123.149597516346, 137.236117733924, 138.870823758679, 125.945926493873, 127.521396049008, 108.838746408387, 166.782828820375, 116.18649293364, 132.902971792026, 101.297930641522, 140.408569374299, 124.656722914628, 161.768342060891, 125.719008642137, 110.231103759595, 130.216912252061, 122.718596642699, 127.054763397265, 108.081159919203, 123.622257710033, 143.875147437587, 121.184797712253, 125.335754619966, 121.293840967375, 136.371351426155, 125.738289451609, 142.358617715022, 95.2369783383724, 116.665295644371, 152.212648361512, 108.544220183699, 112.122799006253, 148.339269594526, 106.701950246042, 165.921531832045, 157.246198018051, 163.855156249494, 148.046721788153, 111.855006787205, 128.788452788823, 97.4824894811132, 159.274990816144, 136.850521161164, 129.53413743046, 146.5432916485, 146.137762996224, 139.155897323372, 141.429066471996, 147.496137171459, 112.965052029467, 111.76829971729, 158.783233895329, 115.583181228793, 136.571677783321, 143.171681100424, 131.487165290534, 131.871726148423, 126.455975254485, 116.403198401354, 132.985777892392, 129.633176058053, 112.21339078639, 125.769138497503, 148.960112302305, 158.649773463074, 139.07275370501, 105.205436702848, 118.86864433279, 107.33089076374, 158.6250998532, 115.734928952222, 124.312502131254, 132.444962551388, 137.809709610347, 132.798032970017, 144.512426536235, 142.099056842061, 112.79913610205, 141.846902108542, 136.274359892825, 135.424010928454, 136.44153647858, 133.714025984195, 108.5720312771, 124.696252460906, 142.3547245767, 106.005655948667, 136.083097843059, 135.878693962273, 117.591167629701, 143.459982142174, 151.456870466495, 114.465225062677, 119.349003821351, 137.086489944597, 129.478952463787, 117.861724532512, 141.559143154506, 156.264133993154, 147.390203256462, 134.867978014108, 134.720175825575, 163.68152315026, 172.857383870876, 131.507414605126, 114.931837527149, 100.46351363549, 139.237489329591, 113.75159191933, 104.996896863177, 94.0580051363686, 113.009537277623, 141.681822212296, 124.56787116845, 109.509259273521, 126.625453913664, 150.26836388172, 129.822008513585, 158.429263160686, 127.785901318123, 115.836743150795, 133.018056923575, 109.457473376403, 101.346490172241, 131.695550121403, 152.874453042458, 111.365430570114, 131.657447663591, 132.39366083778, 144.478908417874, 138.341803916113, 147.985003933544, 129.979082443636, 120.200132111643, 142.299659801126, 113.175721146635, 97.3733549016225, 153.55777673837, 138.64057013411, 142.246395150042, 129.299258003127, 128.190682824665, 155.704022990438, 136.821590206751, 139.626514393135, 127.397754572378, 129.344162639143, 138.442354671486, 127.304055007295, 129.418819653988, 157.036754101537, 120.409868133454, 134.585988164876, 106.12724739711, 123.339443277639, 119.947177664736, 88.4717294173389, 149.054582262826, 143.237215665582, 110.819531248318, 172.252041219982, 158.453623577247, 152.781747039067, 100.20684534568, 129.640971593173, 146.185521144611, 116.720295376494, 132.988351152449, 111.822358015492, 123.390995866644, 143.620800895909, 139.453252878255, 115.144104910491, 149.238102628648, 163.734360438735, 116.409853120878, 151.611494875269, 107.641804004383, 135.239418406324, 143.755794934562, 144.202008528007, 144.592889163509, 100.944673422271, 150.318684694565, 131.775956572771, 100.534721134827, 138.911963062068, 117.574878975894, 155.087403803841, 103.386529712899, 170.20805081863, 131.548468049106, 129.524527063175, 136.117671470493, 124.6291244959, 131.855224025942, 141.625559958729, 129.815271970056, 105.820870250662, 134.342784789722, 138.376839689585, 122.751371642676, 134.572942973965, 130.917210716562, 146.258347160826, 139.785271329836, 124.640719230304, 111.510699911392, 125.182318133399, 115.724081995319, 144.532029477821, 134.995176719724, 120.532877301184, 139.03625777372, 118.005271930478, 135.521278121, 125.499199638499, 158.132672707049, 119.554666039853, 111.941034890469, 128.401478517671, 123.514259357584, 129.549232907808, 148.966058944556, 125.300326023349, 144.606597922038, 146.489706027935, 146.567092950692, 121.569253496652, 164.269454682375, 140.284661506681, 140.387544597238, 136.293866673096, 110.021734376193, 105.485292568568, 124.684421242261, 125.339618162285, 147.903417668948, 143.186038562242, 147.196805756722, 133.604721730012, 134.55228452154, 120.040203182005, 143.328087524089, 121.958301808626, 144.464104437154, 128.909259583971, 138.92486629531, 116.853709384748, 149.949239770883, 84.9775621463369, 141.094978813599, 123.342215515564, 117.415333139653, 150.955065007748, 128.026606767335, 118.216044019953, 113.985798367645, 117.450788571838, 104.221975124369, 123.227533574845, 135.856435776962, 137.299613134683, 128.744067029844, 158.375644070536, 141.426831419302, 138.748753082019, 130.635999398588, 94.9668104742288, 149.40987564979, 131.226684354983, 110.661416599812, 124.630711710268, 129.15146362873, 106.757344382203, 141.782782422024, 135.563236847449, 124.780307510513, 135.197573292349, 128.569741257647, 118.987701363792, 137.506554417705, 130.897153193944, 119.846114529856, 132.469778587961, 141.596530555824, 124.284701566934, 125.471188937498, 115.986520840701, 147.180828629231, 117.195471403674, 143.071036025066, 112.845779110706, 125.938557780562, 95.9174128658138, 128.710092623079, 138.157315825072, 128.709471717102, 153.343960131802, 105.472798017676, 152.859733665426, 132.782044627562, 145.20037189169, 115.613596405343, 152.215460548547, 139.340303285505, 153.033214064895, 156.05053659332, 123.728506826169, 131.378156575187, 108.507178178342, 139.070870023812, 99.8575825202855, 145.98835642056, 123.964829898646, 141.500829191654, 157.050563602555, 144.559899711103, 129.340119135291, 132.723518005783, 145.96084738216, 153.095499908556, 112.843207624144, 131.168826288748, 125.735165884397, 138.891987022183, 147.152117294927, 146.131522949211, 141.301349737725, 138.394322443823, 151.219745826898, 130.526022239106, 140.203996698285, 149.341051105349, 120.243967648052, 124.635511115503, 140.569109430605, 123.535485468329, 149.818523731691, 126.499723785161, 114.810066953944, 126.43756516126, 143.483771990987, 145.268556182422, 132.707822175262, 122.590366381352, 148.201908548995, 119.13597690567, 135.72840931132, 142.026824176876, 120.094452803481, 110.117879323954, 147.906152231961, 160.399431656812, 143.536311076229, 155.805784467379, 128.412039155958, 129.74722594272, 132.941638421451, 130.664175153774, 142.512017280915, 153.438394493354, 126.916837110271, 139.077935108693, 133.08934270942, 156.844919806753, 117.949075476877, 172.690911988835, 148.728650126156, 127.480694157685, 138.354819410668, 138.804401464038, 106.252212431225, 141.209268070331, 123.86873650531, 128.319906942733, 149.059688160137, 138.952423159423, 146.243650845572, 124.334889855507, 112.316546297938, 134.748039706119, 156.165934553479, 121.332194104053, 103.864899333257, 137.382597214469, 146.699251865708, 132.807298490769, 140.156967319933, 146.49363496081, 156.217831769868, 166.811536192928, 105.872450445182, 110.875095789126, 143.513092928257, 151.93685057708, 119.373815415041, 150.886296697232, 133.428201180954, 155.553795549863, 126.268143819343, 157.879492426175, 116.073144268159, 112.341859692902, 116.672766455264, 129.383461990654, 109.616424154517, 141.687103629898, 138.03688366828, 121.532216660729, 146.603562631035, 122.154993137385, 151.324875591998, 154.147366233193, 124.594351397314, 128.533769575259, 114.681786377369, 126.130351846016, 125.17073024349, 125.666126952178, 123.376145840897, 140.059156451584, 146.250646590901, 145.783791187965, 133.161785675357, 122.111296004199, 126.676993840018, 106.028996799136, 110.58302417278, 100.511732006009, 114.406115457012, 124.575592716475, 136.421726658429, 123.209159570845, 155.188085584513, 149.269148549684, 144.582507806261, 166.651810747712, 144.834678631561, 120.602424260104, 133.286699911109, 136.356406811671, 126.648268299794, 146.478162579473, 132.693016052869, 102.717019454587, 130.938107978804, 122.032244254121, 141.406644870647, 149.000675828194, 123.819844672279, 131.539180223043, 119.846470814002, 143.533398813284, 147.094738008574, 135.140254557708, 151.918268022018, 142.613832099348, 149.16237190865, 138.676027426842, 141.592122385911, 132.689861660277, 137.385587782158, 142.065541320257, 125.231217829645, 104.364418356032, 97.3811739580914, 132.369029945728, 117.69074906495, 157.160502203382, 108.468449674234, 101.836498198961, 127.41267040948, 156.080153333358, 141.944054490237, 130.792841775972, 134.73437855172, 123.422059778115, 143.935876626817, 130.441878105659, 90.5934169166008, 146.712266880604, 140.885877381788, 146.904001541306, 146.554991004523, 119.111368666998, 132.55710916439, 137.143210640463, 130.179777029992, 118.083178825142, 139.411948674363, 139.105872297402, 141.763557425763, 142.172317265808, 133.12356186198, 133.549217610026, 110.977209947774, 113.352985031376, 117.807002163704, 150.31536618535, 134.195529536718, 153.849474877815, 149.872910413904, 136.294087307344, 120.830903854905, 124.357506492632, 170.935887009564, 108.017940439341, 126.172874365524, 106.684490095991, 146.760024688374, 192.461299150063, 150.982681406907, 117.263026013396, 101.579605372792, 152.778806689991, 160.648746243378, 132.878973506178, 139.705764885297, 150.859699768836, 153.459975429528, 139.291317183963, 127.682323828416, 96.65525576381, 153.377207765886, 128.685666039332, 137.057143077069, 132.338348381302, 146.822617115583, 125.679004868383, 127.073220889164, 140.869674097802, 105.885688921055, 144.266223460776, 119.105158483999, 144.360505387842, 143.660531626921, 137.952374261118, 113.329850634189, 164.744905943362, 103.784637461153, 116.599515408809, 145.286244044106, 111.535381127195, 154.543847427239, 153.605184640992, 118.813614898823, 116.59685611044, 144.033584035305, 115.131105708481, 160.04126639017, 141.300225129245, 116.381325362659, 103.307207751904, 145.066256778595, 125.413703893743, 127.699023911228, 137.896663926652, 139.228556967958, 156.713305638547, 136.213140868235, 132.349956551159, 148.716831097405, 127.497549811222, 131.648832889199, 149.22592528458, 130.793708219061, 156.75287693045, 140.807752094093, 135.016398413846, 145.470254814346, 130.718600403232, 135.387390967642, 95.6803879182311, 130.341094429737, 151.243110754287, 133.280537153608, 130.289005228832, 132.838441570899, 138.080257708724, 138.67132692256, 113.900293561061, 111.80871793915, 142.32534337273, 136.702309502831, 141.510977606195, 167.947907012436, 135.22659660154, 113.610760743281, 139.204817459701, 151.827283549357, 150.148006514186, 125.127313111076, 102.295495626922, 117.099410024673, 118.648898822288, 120.051645490622, 128.671818806877, 134.100494013934, 134.696530999396, 135.566283048602, 149.542361226129, 113.379677476164, 115.655437215885, 122.545051433825, 118.359226457263, 128.880741013861, 149.94871870745, 114.68152693508, 116.583095633323, 116.174121121108, 127.707551539144, 147.112581069504, 133.145782734838, 143.980513502792, 118.868765484018, 159.26246788255, 124.897587856426, 115.30202999626, 116.477466831824, 124.900655474876, 134.13150124342, 141.163936797614, 124.738173528287, 132.713864296959, 146.152882700272, 135.360611937921, 134.919823452985, 99.7647827514814, 157.254798179652, 146.720150833663, 138.501827149455, 123.967101066805, 118.400029625722, 131.709433303834, 129.842309359302, 162.565658803959, 133.59984467886, 103.780371820983, 108.120914878198, 138.874884706994, 124.320691749963, 137.580993693372, 125.84255451623, 155.72677289848, 147.784934040313, 148.381313950051, 132.486802574661, 159.409538972758, 121.966101511522, 105.183206817689, 140.494321669615, 125.16528219299, 141.533851719597, 120.805711386719, 134.450370543513, 164.443816690977, 116.37403943368, 85.3886358621401, 156.384095800306, 130.934016217296, 108.101674462046, 146.767254515479, 136.367176778086, 120.059905979615, 129.384872848284, 113.200425054343, 141.607441195533, 133.835255415378, 174.598461253189, 121.490855577317, 128.011122586042, 127.214389054982, 125.89694554909, 144.411389227655, 123.674138635152, 144.62222092918, 142.239425936652, 115.495320365345, 130.26508199261, 140.959597185173, 133.849679332471, 126.814045303478, 106.880279725422, 128.647204254011, 133.071721528206, 131.190419832649, 124.614356186002, 129.991926569577, 141.201782926831, 165.619637014994, 135.913955888363, 129.730134733346, 116.640141374433, 171.333948670561, 122.232154548237, 151.461462199392, 123.782180460507, 110.580332806005, 123.195626903866, 115.33416189634, 161.715529919783, 148.168878882526, 126.2812485907, 122.908491268022, 129.5555952092, 126.227991664135, 135.098937236961, 115.836800720374, 114.434033854197, 116.439127458612, 118.01993720823, 128.547671153542, 134.437948095213, 131.587314355611, 107.869080124807, 166.911031473124, 132.26538042722, 95.2029937790961, 159.238299430593, 154.500095089205, 115.70771724432, 102.529713752645, 125.16087367317, 101.895018866568, 186.270790325817, 86.7922529389873, 132.357683467592, 135.771838548385, 146.616339267565, 119.084259006733, 150.692641805351, 127.368021209963, 126.62576356951, 130.934659635912, 128.759016774462, 128.044451078484, 138.393589358177, 122.053544314001, 149.56501433453, 133.941564767085, 113.471343929897, 160.262969421086, 136.187571578522, 160.906700448617, 111.5531368813, 105.009436605391, 130.024206423043, 163.215933019424, 111.932434011442, 109.665925290947, 125.556471362441, 132.211568283691, 130.837232140686, 162.051421459962, 125.354343708479, 132.52057056396, 115.197304094093, 129.057471875736, 136.048213273915, 144.755124091014, 135.465356422497, 104.965987692979, 157.447376133907, 123.665888253932, 135.413820086824, 146.726757874128, 131.113066453464, 96.8385716280856, 110.238421513641, 150.948863848271, 124.485321303109, 142.02695270066, 129.123369447139, 139.159866698431, 119.986603776747, 144.100418966333, 141.968345375115, 143.71405378003, 115.664828494413, 142.454058860474, 138.47892062775, 158.898671290265, 141.036710505469, 130.272559814212, 149.484833034993, 148.634285343088, 103.03665860282, 123.181601151645, 169.646720121919, 160.488409268396, 141.445378417211, 142.597836890147, 132.735257505235, 124.429108546052, 119.971840438342, 125.587862088099, 124.998223097074, 112.549984932061, 136.092627950339, 178.18359090999, 127.081966330171, 134.174118042811, 161.325093189781, 117.936381595491, 108.951545703857, 124.376713400013, 140.578273691976, 123.428120729683, 112.287899620299, 157.553611837103, 133.532479645614, 160.402328926818, 123.12278703204, 149.626820526787, 147.101354380868, 142.471115397491, 142.897338508984, 130.578007532947, 154.807986450175, 124.992920705617, 147.906444837139, 131.606003215505, 93.4652317045746, 122.406537147367, 136.11121033249, 141.728975268385, 132.804722204962, 121.744339520778, 116.322024308176, 140.737034864222, 140.142556924767, 102.415976267098, 135.013454961572, 141.688928448252, 122.268907297427, 109.549262407468, 148.956405582973, 160.474949089284, 117.617260967813, 106.116880142304, 135.697459978539, 133.110138947906, 139.422745598139, 149.417511897164, 124.201934850717, 126.092869407053, 129.453313895775, 162.811819389937, 110.039112086457, 150.182221260139, 135.983845135588, 133.340343284213, 153.022992971242, 111.491371377351, 117.90572817544, 146.70457923813, 124.782160686819, 155.70003496569, 96.5030505422082, 125.955469494746, 103.540759582416, 137.068820125271, 154.252957609898, 143.607109932479, 130.491013800399, 140.612651404311, 123.974135131295, 142.450075737274, 145.173540066454, 137.709039416402, 127.846716864004, 130.314409183711, 122.052819490426, 113.017205775274, 127.158255224572, 119.345119107081, 116.204072235731, 141.334687624179, 148.678523022522, 110.9179969274, 97.7228825442862, 128.409881933614, 132.427220785568, 128.202702777309, 162.203503898825, 146.403367834798, 155.765399089521, 108.385708304793, 138.032074272541, 126.188911752173, 129.196400463418, 132.553360156993, 136.328413254232, 94.2729154868067, 103.328814139738, 122.045975278964, 119.349681032498, 130.116156448229, 131.729408858308, 111.019567352476, 90.7285056246865, 118.352852432678, 119.791985631664, 133.559055386135, 101.237131660463, 133.785907713746, 124.987600545019, 121.749746813315, 141.695496920429, 147.220212538142, 149.10139913231, 125.148495813184, 130.775223822245, 139.822149525265, 140.696986797592, 132.579407083757, 110.329290939291, 146.821786542694, 106.031460764012, 110.302637293026, 111.248013438646, 120.178623854134, 155.775150812236, 138.469184903532, 103.203971004475, 114.427470924983, 112.957269272289, 127.278925217393, 145.348020104053, 126.878107643981, 152.689858387017, 140.64848314617, 123.293593277691, 144.482080513361, 151.242332604264, 138.693570262282, 127.24194923935, 125.776015417191, 103.690351757784, 141.789872061532, 120.349153260498, 137.423322173653, 86.6015020334272, 124.744036284424, 136.964182053012, 129.984859658327, 136.34572990174, 153.272210601534, 122.960823022083, 121.314491590193, 156.574555126697, 137.535004083943, 121.710226808277, 152.735427987935, 114.262860086805, 118.561719158158, 132.251723870894, 149.992552554867, 122.299053146452, 143.979656779265, 107.687477469823, 137.732784930047, 113.641800769047, 119.596030590028, 118.49533921465, 124.361096385059, 130.500738148764, 143.222899227465, 159.476955735012, 123.797846002872, 112.381079884139, 133.809948027229, 100.440837395697, 152.385998448878, 124.515400426571, 156.301383627583, 136.001397945694, 119.686112138777, 83.70447844832, 126.416104229255, 137.362025467646, 131.516059541892, 116.173070974823, 113.662542645521, 127.514414216329, 129.954576682059, 134.421238049826, 157.248099056376, 159.444502932791, 116.872792053883, 122.050042858284, 147.783186880546, 132.662263402276, 129.247350866826, 131.87385397621, 159.495753825206, 161.424343495654, 150.314747955137, 141.297525482247, 128.684613570839, 141.6327350217, 144.767535927743, 115.827847367153, 142.662059727154, 148.941997083011, 133.293896677051, 118.809993856695, 126.48056804799, 168.787492900136, 125.269056817243, 113.461647795739, 117.161147385331, 126.367148301135, 91.9352910119808, 131.132010282827, 119.843667780491, 139.88121645659, 138.352027421003, 120.27923998008, 168.014852052202, 126.86987214517, 118.972488771541, 148.287978475417, 144.702051655178, 94.3719948815437, 132.365483443178, 127.856905370619, 145.498799133648, 140.85054670122, 104.682813620646, 155.581096765195, 151.546565041229, 108.417331494541, 106.959136466999, 129.341039573094, 144.880054891257, 125.237905855053, 136.463701552241, 147.152888316641, 153.603606298989, 101.565355662602, 115.04465005845, 102.572159181298, 145.570207434928, 121.443538666974, 128.378036488282, 114.580175844453, 148.828903287114, 133.446437886785, 108.372657974539, 147.438024913476, 98.9859289963501, 154.913243684481, 130.955965283109, 126.372814000004, 133.228552932947, 99.5263524305853, 117.264284901898, 118.543844321689, 111.707895143462, 142.68604347252, 123.910560448544, 122.255023595839, 121.983522445707, 121.622546513614, 161.981760353908, 129.863424809795, 127.158678432909, 122.974676800595, 140.370099403105, 95.4905673009854, 133.203012838599, 115.321378140628, 127.910221970677, 102.709335614345, 155.086822735467, 106.321977468037, 120.828847082022, 141.668307172073, 142.655405239333, 167.144297868542, 165.477965894551, 143.025841332462, 76.4555437070872, 132.006100630599, 101.260905254311, 109.316744594643, 116.980501508279, 146.95815369444, 132.980708383219, 116.74426821745, 114.59033471468, 121.604877870952, 127.758293235853, 138.06321292561, 141.700840570659, 146.027374736583, 172.460273482126, 102.022668859037, 136.286594496661, 120.619396071581, 128.48747437512, 138.726418451837, 150.069449001731, 124.819472151144, 128.310915615974, 149.51455855127, 145.845393531396, 135.4190660837, 106.888257505979, 137.101796864438, 131.048110443935, 146.200872663906, 144.441847144752, 126.330610126347, 110.319434262353, 134.923061476575, 132.474334481013, 99.5498130326025, 146.827177097831, 128.073516138955, 122.300044684598, 118.243695253524, 129.457934221617, 129.21614209753, 142.924773889502, 171.348412078384, 122.18797857042, 118.523062534169, 137.492158954076, 107.71109380745, 170.367901002006, 100.745739769206, 109.380865259237, 121.756985951544, 113.59457152433, 142.060954249747, 141.307607897797, 127.877527073725, 93.4185950655384, 117.961954367112, 131.276355982174, 123.608881992209, 146.214434952447, 155.037230030051, 139.689690116144, 150.623271564198, 134.741087756627, 151.030729278875, 108.919281093116, 157.091791819841, 115.19301578923, 113.367838608406, 121.428492933113, 116.236573179823, 121.752768420143, 138.763571207135, 130.854218309497, 104.725295791218, 149.201102859543, 152.247873939548, 141.988604917255, 129.375960808158, 122.713539909385, 135.765328105838, 165.448398102482, 103.35241651771, 138.653116213789, 119.348740344763, 106.927911840531, 144.38777306836, 129.336537414776, 112.649858357419, 127.083734691412, 114.808684293383, 120.707379418471, 115.254659805267, 100.857909273076, 116.47788098497, 130.564647683723, 138.777681626953, 97.9258860094862, 148.109926326782, 125.846954839827, 165.328649837478, 127.94267450795, 115.818603144657, 136.144310820652, 147.127647815652, 101.964788568025, 83.7496868076514, 126.339401128945, 108.351030957118, 117.434557638277, 154.410565339186, 144.138181732012, 104.706958685979, 125.765900183671, 111.690164851413, 123.725017883361, 125.727426537108, 148.254863822011, 161.279404650067, 142.105393838442, 151.563306373788, 113.132768207769, 104.81810397608, 129.069302248168, 136.021536357823, 127.042634554895, 128.01721511848, 116.751137516062, 134.536992779941, 149.99375663016, 154.864592959078, 123.803536144353, 150.273197950792, 131.223532428608, 155.008797907342, 113.818139440143, 150.158958728516, 119.862365901032, 118.177739305861, 132.564158019062, 109.607570719484, 126.8920039628, 140.320528565581, 125.170787066075, 146.543145519087, 144.490343736263, 134.731982546971, 142.958359029025, 112.791241528995, 125.371616927788, 142.471071001099, 142.183307301304, 123.374918043672, 116.461294436397, 112.313393630401, 138.355074874623, 139.129755921059, 124.045256571576, 172.685604017674, 106.151877769761, 143.935877537145, 130.793148868443, 147.302656420704, 156.928810338157, 138.098838109832, 119.919992928565, 147.865489201517, 136.065740807672, 142.431228473787, 91.2838675408942, 113.951813473158, 140.241118633234, 139.532127006454, 132.807382793841, 137.083604858559, 156.095044977643, 143.728562471368, 132.430113584029, 140.132102824902, 129.490298272456, 135.205355366262, 136.129044782591, 137.650754314612, 116.732642536264, 99.6213939094211, 131.214498798333, 119.133451176212, 133.54109434942, 107.1994307044, 134.043119637531, 147.869391351579, 125.425626006292, 115.243525895222, 155.716334363818, 143.747298155602, 121.029251854028, 119.526772440295, 141.977389162539, 117.842597646325, 129.256878625192, 111.859581237992, 118.757206249307, 96.0818421464563, 121.891528071111, 140.190865535395, 124.20846611591, 125.394598851069, 132.949801849528, 173.003765637404, 109.668629345812, 123.889851302243, 141.730652418657, 142.956261688816, 139.101980324311, 145.136398447551, 124.15445625117, 133.18931984643, 134.846801941018, 144.426622564948, 124.809622362974, 122.278880134636, 133.013260092068, 130.509614456892, 113.627183824144, 95.3515878239391, 152.320796315792, 133.216776042774, 122.035294446416, 130.698906996199, 167.155020723373, 131.142145578241, 136.904508576179, 113.049624519194, 155.491408613908, 131.56840508615, 113.535273473956, 114.907905941879, 125.722146901677, 109.574582681717, 159.33077355409, 138.601620168979, 127.051113478233, 138.392839750673, 153.33594006777, 123.709085883091, 137.080683327509, 110.319091796287, 137.851226678357, 114.171833090231, 134.972247329247, 131.862115902194, 148.460051197636, 113.948700436295, 122.698262714179, 123.036041592555, 129.452984954335, 145.737884957131, 125.857849024816, 133.391487335425, 140.243562681095, 100.605961080396, 141.685552114365, 161.65572240358, 150.726358897827, 153.974646538802, 134.755238482692, 167.715453561307, 153.261161965518, 132.52256350682, 141.270663905215, 143.312070782489, 118.044255845887, 146.12316112717, 102.30407465111, 146.478275080133, 115.33513757123, 125.282075721549, 137.195314232252, 106.924857076819, 117.633215901784, 144.485313057367, 132.646237358778, 133.82471616546, 136.16004825033, 136.174368678349, 127.773390385821, 148.967407230318, 136.140361231887, 111.685857937816, 148.131740056007, 162.21382378427, 142.412120988415, 113.15743823949, 107.260369146223, 109.997608905437, 141.786399233154, 82.5344919637895, 99.5530599942985, 129.322000682403, 121.130475382241, 125.222347135952, 121.203177610424, 113.424548534137, 127.925508482233, 163.642403986204, 154.257864452318, 126.430441225451, 117.808453728521, 116.054144750208, 140.600140072946, 119.973242441121, 158.651874652392, 139.234665505216, 159.499254209266, 125.692893114147, 121.155196782082, 140.163363207339, 119.110117669812, 152.636939724249, 119.037794781386, 87.1438232309437, 128.656431411361, 126.978407868435, 158.675282389198, 133.236864749235, 148.548530043872, 134.438901044772, 105.57183201781, 133.854518957584, 104.749018329776, 155.362326896984, 173.097510993632, 145.438176646018, 137.429587518424, 137.371502178527, 143.960618451212, 157.352915800904, 152.122504641834, 168.647277913503, 161.518247592739, 114.671089445202, 139.780487745803, 132.953821947097, 138.340460916363, 109.881646475596, 143.803295032232, 134.261575075315, 142.828247301316, 149.58271318065, 134.260449024031, 131.491041425013, 154.692273401045, 124.487706993794, 153.418295718947, 115.52004774289, 148.488688355272, 121.958388626964, 123.496869464971, 101.135657706863, 124.363905610588, 134.369005170645, 109.739965323251, 115.825830764424, 132.501868862524, 118.159966161123, 140.561015442627, 130.210202089287, 139.405672976499, 133.429307883246, 120.076186164502, 112.891160342563, 128.357565881353, 148.198650704101, 130.545282943357, 128.5332783343, 146.504458918451, 144.449968517076, 149.028829862636, 129.53311125168, 145.378202516231, 129.123139679045, 100.795598449375, 120.292903014256, 129.118019619606, 141.230293260959, 128.23602419508, 146.171424998387, 129.779392355668, 105.826325368276, 129.784442950456, 135.558877453833, 135.743804287921, 127.644774927122, 131.224715230017, 143.84876512355, 97.6626314747313, 119.236882566096, 116.507666301359, 139.962825945011, 135.992255709434, 128.867925921925, 153.300779293466, 106.038906102479, 92.8781695409017, 114.287655214173, 139.014597747744, 148.434863082926, 135.29777552965, 110.008809016994, 145.206936565835, 108.100519425829, 113.120952913998, 115.485262927951, 89.0393620386412, 126.079469675941, 118.197209471204, 149.901668461528, 119.882516367805, 165.334797484105, 132.461322726901, 106.640488378754, 117.59483883854, 128.687156785226, 118.471034922433, 157.744223523885, 150.894850402163, 108.884937947364, 147.188010365638, 112.106497452311, 97.3744782768879, 122.575769149823, 128.557627522006, 143.972194140824, 143.909292274577, 147.803893484263, 135.134047759061, 115.356285152149, 152.953797368894, 117.107362941665, 151.364911195797, 129.425415566006, 134.890636190221, 155.590505063989, 135.606506792362, 125.681154839968, 125.540094390713, 143.156770242721, 146.954626766856, 143.847436105986, 164.944648873335, 153.07470997208, 109.214317311256, 140.844623483759, 113.848019295274, 114.144841432118, 163.627162214017, 158.558814653022, 147.589323548901, 125.580490382176, 132.756326110677, 118.788645962188, 146.899258159035, 109.020303568582, 150.242544837004, 158.96534591486, 133.239571326428, 102.928826168138, 138.539845847637, 137.677198628242, 147.733394976031, 118.703854739693, 134.627261349199, 120.155646009758, 119.188039104086, 120.655236008543, 123.76639112824, 157.676407865584, 91.9276800727926, 135.257653419268, 113.29091489685, 108.268652062229, 137.633594559136, 85.501595205533, 127.60811241481, 132.347109330817, 144.279992691181, 127.292034382614, 139.088277429757, 144.565202296895, 112.615229264077, 136.898219185969, 164.793387464103, 151.127487629802, 133.058096592935, 123.222215905428, 125.822267783476, 111.824461082749, 114.976709502432, 130.769441500308, 120.262991598583, 154.960558456635, 130.595074540503, 159.133933359654, 117.492665556249, 132.409086873908, 118.937510533759, 122.069791594635, 123.025146234529, 113.918604036795, 110.152510663874, 131.450399963489, 117.234911483522, 151.457818808367, 119.987793019102, 102.231390644283, 131.187336734155, 94.0703933435911, 135.73569655827, 120.603596877141, 141.637460422324, 149.353470878393, 132.20197549729, 131.660351687629, 120.699437268145, 138.345220110986, 135.015983571688, 140.664161070751, 134.813976312829, 137.356328244576, 133.759995569672, 123.317267473804, 123.512952268401, 123.703008939769, 121.050124105499, 112.116722082615, 133.326579760867, 150.082364496539, 145.802251853403, 141.090079623104, 153.677413418673, 133.144075869671, 157.411341422068, 173.865178287836, 160.467152748506, 126.192718492364, 126.356832595943, 132.316204263796, 118.449259857751, 138.068990719936, 134.766258551895, 142.147409020611, 117.98331896219, 94.4587334420317, 155.032856457788, 93.3762480340875, 99.2712540498271, 118.317191625749, 134.913353362413, 132.08788765895, 126.074261352503, 138.724557401202, 135.610141924957, 138.486788423662, 115.738614239639, 130.651580063184, 141.345021535521, 97.4390506275805, 134.541769691583, 90.2757394072709, 108.127827444974, 139.167507067925, 148.088083982061, 143.223072922807, 154.329113732322, 129.603481488087, 133.965186405881, 146.873057886332, 147.809976668551, 121.650013032569, 132.909849673774, 133.036307473002, 158.563161006951, 136.286991203082, 130.522599125081, 129.94988159514, 142.029629669496, 146.273206340444, 129.88390241499, 140.61723771053, 129.392432868757, 112.147651201503, 154.782014520873, 147.177213877482, 123.990193938935, 110.771546577765, 123.773218314802, 127.962622174521, 132.273668758057, 144.735419729779, 116.94160866317, 90.4858596134919, 141.453491149832, 137.387572190049, 157.230061356128, 101.433569954736, 143.078195469967, 176.417616379825, 160.45289250648, 155.794368281064, 139.342038100263, 128.870143538807, 125.727621775145, 111.051405341357, 143.969238472664, 153.794969581724, 149.551921582992, 124.737471497802, 151.166059568754, 139.82049849607, 123.262121236691, 102.072876227032, 141.380593281938, 152.057673127723, 140.267562665071, 85.8258290828325, 130.338113205367, 131.431389942425, 150.827889855376, 135.023716501599, 135.723227648661, 155.448558069059, 124.908031378435, 130.661913822382, 134.707007795584, 135.371710310383, 116.036095802515, 140.814803162522, 135.651243574688, 119.763935844616, 133.711302844946, 143.322770293156, 151.740280895368, 146.515145786813, 131.914896546582, 105.052496697813, 155.66224221008, 142.719299883378, 118.934990469392, 160.816236082961, 155.93820983501, 125.501294840236, 152.868096200331, 107.628253450364, 111.951851432666, 148.096404595563, 125.94841825602, 153.960425700588, 123.099185299824, 130.033420794081, 124.563174522816, 156.571200328701, 110.060781633584, 148.852218362456, 104.627288820071, 137.334274181273, 120.440379951896, 122.195147256219, 108.224050617612, 132.752911760868, 116.247866133692, 154.73512389226, 143.38213223348, 144.166383901638, 147.040216100436, 138.216545798098, 143.17095924884, 128.134416397112, 139.332036531402, 128.624001723432, 115.780384706665, 129.993830560268, 154.888167931962, 129.631553611405, 132.694712470138, 155.024888277429, 91.5683610660742, 155.68748590634, 122.551344040702, 93.4790008436688, 154.568883898785, 92.0009719619254, 95.5727578093136, 143.804775731197, 132.250556209099, 132.771054060503, 154.0531776573, 140.926681057712, 123.802410104537, 158.555568312954, 120.169716111593, 128.869827492357, 121.446227584952, 114.251194713138, 124.298585757699, 132.835755943139, 126.504005265473, 137.288717645654, 96.7544421994024, 127.911886932823, 127.228179748626, 134.232647433114, 114.110981662453, 126.57429630156, 114.430540735414, 113.050069813951, 131.052472746036, 101.885138749611, 113.567647274166, 147.731833588821, 131.792425754191, 144.480146750544, 129.492805965713, 143.133608832732, 124.26509984448, 141.814417812085, 135.613682228166, 132.887543416897, 157.98709691446, 122.640351420109, 163.676543964965, 150.528153665962, 84.1930687537434, 103.772598707631, 116.250478457083, 113.484244930782, 133.977657781856, 120.437093687723, 113.734159724322, 123.595368037946, 131.420395356629, 131.073298610926, 145.967098593897, 144.342005428139, 170.343487485558, 144.140528361221, 120.123065684, 124.298152945822, 144.15540532557, 135.840187066042, 104.703725665094, 132.413863387255, 115.33815789029, 145.164854095211, 122.860410636575, 120.403248448353, 131.349219089685, 113.243597099184, 140.340797639979, 116.483722854243, 159.567303202815, 136.604195408337, 139.653622088312, 121.451331499875, 136.827159607297, 139.294477204472, 143.716113679123, 133.510212106193, 150.420220714638, 152.199337072021, 82.690881023584, 139.631656414895, 134.107638508806, 125.540390476568, 126.0421941415, 125.583315374957, 112.101807962214, 137.851543725551, 136.28950908345, 143.851100955544, 134.920330491907, 118.807146612609, 135.181256565576, 130.783447619426, 125.120958976728, 172.146720069728, 144.174898274289, 169.703855745943, 131.22505733964, 147.942640613189, 119.6755488432, 117.049246589794, 138.468501274636, 113.683498380678, 137.355163294017, 131.93938250339, 127.513331191899, 120.700573070767, 104.71946452664, 104.921218755264, 127.802650250005, 135.329668650199, 132.992821507206, 124.57756176577, 96.1130458856485, 114.577661146091, 138.539593068763, 147.156641856929, 125.052432698848, 168.808272069931, 132.08990730373, 133.317991142914, 142.712617546022, 118.392340504881, 128.648361440751, 131.094611944485, 133.69682602474, 125.72397168501, 143.472281123048, 167.487213126404, 134.543261351068, 141.201968252948, 128.116243863432, 134.14237626772, 130.275261182757, 95.8543665518323, 120.568868911137, 122.140633839343, 121.138293959228, 116.152478941763, 112.145590342049, 142.685804198082, 128.06033536214, 162.363780645728, 126.515430784941, 136.844442801432, 133.696189796585, 128.955922198429, 128.657599033566, 120.946510894081, 120.974991246173, 141.096690696581, 116.619739505715, 130.08715717485, 120.615950893218, 122.387300516524, 141.036372927654, 138.378517917075, 110.867986738286, 116.570779671723, 111.936442226614, 75.8597607010555, 134.856786398462, 157.929801747937, 108.432646154891, 137.966102595321, 144.758150986198, 143.085981283524, 135.239702560518, 107.257715908828, 136.201902074774, 130.06252731777, 134.245196815058, 125.746808590761, 159.861180934835, 151.325129575967, 158.23516475032, 122.957900641697, 150.934635482132, 116.84488093604, 131.058441998261, 136.388639561996, 131.711645460062, 124.498020027941, 123.175615608037, 89.3830481269459, 109.901252608247, 146.983137114691, 156.244688833702, 122.0936883446, 99.5451036581126, 138.37877956814, 153.776259861136, 156.524760976725, 152.016747475156, 113.525824276014, 143.661837137607, 127.164324365705, 146.39927898256, 137.187942307898, 131.86228767891, 128.698678283532, 149.809524068611, 148.847596000414, 112.252459735973, 116.685177071281, 117.369771824578, 155.937820985093, 124.951695811112, 155.287121427077, 102.54957426877, 122.801915524461, 118.290256991608, 113.095599134882, 126.569772454808, 100.250661975471, 128.959538325359, 112.656200185493, 133.183555490196],[675.019096096187, 669.910330817212, 671.387525122393, 668.0261490723, 672.137843413395, 676.72955903502, 679.641313412914, 673.721064457246, 666.854389726862, 671.950901056854, 670.707362927806, 670.75233694608, 674.4331262367, 675.144476025623, 671.546728469156, 676.854404566885, 672.7087958676, 670.647200092798, 670.617884380928, 673.358241019108, 671.436240666498, 671.322228629409, 669.31591276443, 671.197706712699, 667.938215372631, 676.71455254687, 677.771529726582, 675.902198058785, 675.089229933249, 671.63375264094, 669.200044656685, 674.989541728648, 672.533474427087, 669.334976863466, 671.767915078207, 669.076144859022, 678.112909592229, 670.026066391178, 677.578503023113, 671.048502476537, 672.792844898018, 668.980352119737, 675.62829353293, 677.33881328222, 671.405220920148, 666.55620515223, 670.5873621172, 671.114622437194, 668.762388203615, 672.484213755675, 672.618716615475, 668.397160112243, 674.900358619606, 673.696541109136, 669.959755883577, 669.639227322356, 668.234940065775, 678.981073934777, 672.531242828023, 677.772211119712, 670.354102653939, 678.475492444015, 669.142208718585, 671.626694243129, 671.701696707418, 672.029191851162, 674.159154619007, 673.047041947745, 667.340239769413, 670.695582875212, 666.898110382769, 670.753685078481, 671.295025240522, 672.091655296746, 670.284870864075, 668.775809272002, 674.132982641647, 671.216936530861, 677.057748876478, 674.480603124611, 673.976302090317, 666.635174504534, 670.807399377452, 670.8376347123, 673.430527297269, 678.220087522411, 671.17383147298, 672.62758901895, 675.379005270345, 672.858338836692, 673.113900078164, 671.166122469316, 676.201704841984, 671.949902840298, 673.599163960146, 674.87893206349, 671.014464399561, 672.657659384767, 675.033903739414, 672.864162833712, 667.416666042493, 673.468118848285, 670.410075413517, 664.522051089676, 668.57638142142, 670.041145393135, 675.227842497722, 667.016681941628, 671.448632241478, 670.680075485888, 675.167027615739, 675.631348758018, 672.007009004695, 670.703458657961, 669.158975170935, 671.214121097506, 669.14121787718, 669.651792444029, 674.709007430198, 674.703206609865, 673.747286855508, 668.261617539179, 675.977777222973, 670.349308294004, 670.373485188119, 671.097433905546, 675.150835001622, 671.485989300988, 671.658854728175, 671.086500264169, 669.82665602336, 667.035462385676, 676.987349288764, 669.602799139835, 672.107090080441, 674.433584429013, 673.922630478727, 681.248052927992, 669.870127887464, 673.345838869453, 678.378201894843, 673.01107487912, 673.33727997836, 665.786962011143, 672.524909260246, 671.493816465716, 674.493843196095, 672.929745603241, 675.130487242694, 674.272514906048, 674.652170628726, 669.217441241171, 672.09610501647, 669.490311624094, 671.694209145743, 677.931990714689, 674.395274780877, 669.174643505674, 675.189656029078, 675.854881838305, 669.378148183887, 678.77259343234, 670.854816189949, 667.683108891135, 674.020974545958, 676.532439627232, 675.959455058763, 670.228604227637, 671.037237156048, 671.154684897775, 676.527792584325, 669.978931704802, 670.353357574282, 668.527326762341, 672.304143587792, 670.379217523365, 678.098947690906, 669.971148491354, 668.726274206278, 670.384426732331, 670.8249591099, 663.611824656596, 672.168637399196, 675.332200777119, 669.900347207442, 668.561864088671, 668.322400708636, 670.341630283218, 674.188927772659, 677.218361823582, 665.690512683326, 674.016148573578, 669.110023988038, 672.516367072158, 676.156402559122, 671.227402045713, 670.399271496512, 675.33871388365, 671.661441080239, 670.394475069855, 669.444665837974, 672.915416789261, 670.14242113455, 667.324541053731, 669.859152932066, 678.791208752924, 669.217614806506, 671.486886040204, 668.461384475666, 671.353672751996, 678.014785478946, 676.152362445794, 672.202127134446, 671.516917989364, 670.893488141368, 670.74204570135, 672.980964797838, 674.784243633984, 675.827607689685, 675.346925197945, 672.301826190825, 676.06756030246, 672.968067808535, 674.662920985958, 674.841699526177, 674.761803933806, 674.225572334701, 674.656744054958, 676.80843741738, 680.2813699452, 673.279987368023, 679.512724041637, 675.21227350296, 669.906717909515, 667.735007222891, 675.355821799752, 672.652962884593, 668.166554798077, 674.277820224697, 669.720872306509, 670.672695381127, 672.284636336003, 670.611317954631, 674.425925730534, 675.274704462602, 670.105276005416, 672.051917378598, 669.770392947894, 677.191078026412, 673.646672918444, 672.693575322212, 668.14292121992, 666.907900216958, 670.542520360641, 667.704810988718, 672.909610525562, 670.45299394394, 669.265505831905, 669.370092550066, 669.065454404016, 675.503828464802, 674.813978071447, 668.924747574195, 669.719584603648, 670.73282996026, 675.481778047969, 673.477463537292, 671.204514921424, 665.865198316978, 672.154415025824, 673.062695985889, 675.312127883644, 670.142507391403, 673.877221470529, 673.987755039827, 665.090486771062, 671.496733778029, 671.67577929401, 671.569172196043, 672.175875767791, 677.043974911867, 676.24636136469, 671.256844484099, 667.945523348707, 673.635512753287, 676.944256942419, 677.944931758232, 671.002469827523, 673.613881559692, 675.815037785745, 671.656568937775, 670.599028661037, 673.624414488991, 675.88984879215, 671.255179238477, 678.356765944445, 667.169660199346, 670.370649039103, 670.230531130021, 664.436972995736, 675.979314505668, 675.926002884881, 664.860274698971, 673.32358072078, 671.561475880649, 673.100055584103, 672.342243942895, 669.871665569413, 670.642263606025, 675.393398162455, 674.370510446564, 673.46733428449, 674.248190085644, 675.023611134509, 666.189877791153, 678.93078216031, 676.304176988907, 675.563462776049, 673.940043088218, 671.937437998733, 667.695031359445, 670.632481965341, 669.403661853706, 671.362420294085, 677.073629610822, 675.295118557967, 671.892962952923, 675.999561119161, 672.942867145883, 678.157470332759, 675.505031499521, 668.143474561025, 671.19204338909, 673.729796583124, 670.802845099272, 670.198879254665, 669.017298411295, 672.9218190471, 672.44338946829, 670.106211873338, 675.091194085649, 674.684779717654, 681.292575812173, 678.525138386162, 681.185552105717, 674.227351777825, 675.544656597764, 672.096122488192, 673.630290487534, 676.541569854312, 669.966405822163, 674.670837869938, 669.42759565697, 675.305776692568, 674.795139380432, 668.356331410528, 673.764584236817, 672.523827065418, 671.372461250061, 674.337056094789, 672.96318565166, 674.678846147752, 669.593654788567, 676.139747769879, 678.557999198796, 675.589273084156, 672.212752413347, 667.438406095698, 667.989157414108, 668.454875248757, 674.153152684567, 666.589879110048, 670.146001381273, 670.654268242652, 667.863595410602, 674.836359436628, 673.148428236021, 670.400908395148, 670.191996488445, 670.066544490987, 668.797006205022, 665.630055079976, 670.21608605424, 668.389441483519, 673.835242784702, 670.958665837089, 671.725364014757, 672.297580007444, 671.693846304769, 667.224168109161, 671.50217188404, 672.851992331987, 668.54971158657, 671.376616919596, 678.026599145061, 668.491105955135, 676.473880307291, 670.540245050592, 674.153172395633, 673.135566689548, 667.068067214187, 673.455198837686, 671.480485421366, 667.627253470868, 669.354097725864, 667.489813374155, 676.027129963272, 666.260267053819, 675.6998821424, 671.375902955819, 675.107293117795, 672.32784334281, 671.748422569275, 673.617046428691, 673.458899661082, 670.451142215213, 673.630333135931, 673.670545733925, 672.694737972568, 670.825526568862, 672.370884257867, 674.116922094204, 672.974791519525, 666.317567299812, 669.701597012872, 671.170212733455, 670.880943482231, 674.02173408309, 669.97727324186, 669.890918722486, 671.044715387943, 674.553102732721, 663.992310591612, 672.879616024523, 678.945005897178, 669.934473142596, 669.900287853023, 674.14212855061, 672.04466722196, 675.214077703317, 669.370013113946, 669.544430719106, 667.745868254263, 668.70195823995, 673.493826570804, 672.078031124187, 675.424156367215, 676.694411500506, 676.480771679129, 667.160677352994, 665.964003529456, 670.43681937948, 671.733621386164, 671.077845828539, 669.958589667425, 664.349520496361, 668.664477086304, 670.058289138763, 672.300298566139, 670.682474679942, 676.250042070162, 674.446583855402, 667.241104907319, 678.380634152417, 668.62552235098, 673.685253787686, 673.281726477586, 670.200981346946, 667.732001290522, 672.586369710911, 668.026235312457, 673.656922186179, 674.997785083562, 671.132449284508, 673.958138257438, 671.935150019796, 667.929354071885, 674.388019395678, 670.566695493303, 671.013156744884, 671.759119147831, 675.031432016257, 675.94880101274, 673.924637912337, 671.610094439204, 670.368141351447, 676.780311563933, 664.46601696782, 664.317047436403, 671.699856096754, 672.941559207893, 669.419805937903, 675.62310020886, 669.021231560554, 667.453010193304, 671.49325411317, 674.198524403929, 670.67936262789, 673.829169029043, 670.283826990843, 670.827838712532, 668.27553220465, 667.325757516399, 673.394956121318, 669.845677031397, 674.095892476555, 671.433293061526, 674.719880923819, 674.71190276058, 670.76849722313, 669.14692281063, 671.498038438457, 670.583625545067, 674.93287245908, 670.014157354082, 665.691182020471, 666.560194996175, 670.55809280563, 669.649644592469, 675.229854170494, 679.100155601981, 670.471017351027, 670.905220303407, 672.509095657957, 673.068412810191, 672.965751639062, 674.035227141408, 671.466199885305, 672.924918052515, 677.795977573002, 669.600249347172, 668.254807003496, 669.059877824199, 672.345363376208, 672.771926376086, 673.48260027754, 672.781108567208, 669.069221880962, 675.030283993172, 675.771121195255, 672.762106639243, 674.806826398829, 672.033791398096, 667.04317348893, 674.250505770032, 674.276773426664, 672.788252987426, 670.436537636048, 672.273700462368, 670.667144908086, 673.913975785146, 667.850484365524, 671.871125158655, 672.939533757418, 673.37390546287, 672.548850059507, 675.797661350921, 670.224347413024, 670.578739825808, 675.991676831165, 670.844949297498, 670.16692200771, 672.232455641943, 675.01522275542, 672.60743460119, 673.376220911531, 667.305691299482, 672.358843955143, 673.55164541292, 666.21704644472, 670.259676740589, 670.33091036103, 673.921642989161, 676.645584118734, 672.749080477061, 669.113821022626, 672.170075138506, 672.661668566457, 667.875932169146, 667.738468625779, 677.285187054451, 669.698207893663, 674.133321957802, 676.750992272602, 668.455097752011, 669.630066808624, 672.931073516117, 670.467389558676, 671.790418722765, 674.97328933694, 670.610103443228, 676.656748782864, 668.180407194241, 676.896849542269, 679.809312020225, 671.209176322839, 672.187977397545, 672.682871148536, 672.991289729663, 673.880109857433, 673.168042601005, 670.155048511509, 670.154665609119, 669.639100332425, 670.235377014414, 680.560588690114, 672.489417303451, 674.395928609856, 674.922352856679, 669.244980914137, 671.72172017118, 671.827303236551, 671.591726162667, 670.619003708126, 669.776895151389, 664.134428264387, 673.191334764002, 667.965903752607, 670.69287773775, 672.044223137037, 666.329964754456, 678.008547141281, 672.275518112871, 669.753538945922, 670.673256567741, 672.259396602125, 668.451958599224, 674.789140949766, 672.565491836094, 673.097122307537, 671.682244168444, 667.316145661898, 676.563911172944, 672.466075328807, 671.79368700707, 673.100545373864, 675.082049286515, 673.129287430812, 672.893292163633, 673.954904346636, 672.657874089149, 672.109994050173, 673.818378494333, 669.470066473876, 667.536791870893, 671.354738662872, 674.080741923107, 666.399230764258, 668.225869820041, 671.922514066917, 669.719839279902, 670.916123246061, 668.939849255056, 666.289677479165, 671.988057242505, 674.713140967035, 674.692774459608, 674.062831981253, 666.571613211779, 677.252661280366, 676.465619027289, 667.006397152173, 672.014329517459, 670.735120456624, 672.814850721007, 675.711682646331, 668.213021848371, 679.619158545511, 677.702918491941, 671.783225174099, 667.40592026258, 674.717818738242, 669.111187459971, 673.583051368663, 673.401442648806, 678.635795709112, 667.073265767929, 670.257066856639, 670.960528550064, 676.674907484722, 676.482583438736, 673.532755607364, 673.599751833882, 671.759595735986, 672.606386640688, 669.334224915641, 668.970682098588, 668.97256192295, 671.03271860666, 671.005497502022, 673.468672018286, 679.595080294879, 673.68515096104, 673.571126581485, 673.235278349748, 674.257867733507, 672.200439839063, 672.568006356677, 668.372810160048, 668.976453361354, 668.674831582994, 668.955602700098, 670.379470140323, 667.173199243033, 673.160784351006, 670.670586068396, 677.447649987886, 678.862077947068, 671.214181631419, 673.629364326138, 667.990335810847, 674.917593853759, 673.868926052175, 668.76073179982, 664.582089370511, 670.771233721256, 675.411087748496, 668.927472090884, 672.27576185985, 673.245045006492, 676.063169067149, 671.628065814528, 664.465306492235, 676.115295534919, 671.045193474876, 675.252036636523, 670.171338925637, 669.172350288049, 671.129501701161, 669.256736799168, 673.081712135047, 674.141943740623, 672.876387985014, 675.762468041166, 676.974550313148, 677.85624518731, 672.227689794604, 669.544056830172, 672.021960033708, 678.359195458773, 671.878325837908, 674.475623667379, 669.892396059056, 670.550921242964, 671.511092936844, 665.551615185632, 667.818921638336, 674.042242960855, 679.568478800647, 676.335413538207, 677.98396936899, 675.578518471685, 675.876650979806, 665.167453751662, 674.376559389229, 672.979048858512, 674.412454135835, 672.527002300666, 675.0453405342, 668.281061427551, 671.22672061035, 669.745693074315, 671.768257496196, 669.316645711909, 676.342594273652, 675.249316980956, 670.591505315129, 669.402652530106, 671.563620486184, 671.141528762588, 673.840576536473, 672.688240214735, 671.182647011592, 671.952559067248, 671.371912755116, 673.732827428919, 674.574893368197, 673.532323561132, 676.263321044434, 669.046963416204, 668.714135243585, 667.430595365099, 677.189600917261, 672.69323036365, 671.423846848644, 676.685749359223, 675.934433337708, 671.325822525508, 666.061790484641, 672.982899979429, 669.162503902132, 672.866816569447, 674.835290977334, 669.781125730332, 673.714146544293, 668.973888114275, 671.339616864224, 669.713838430752, 670.559458873268, 672.716119982057, 668.308680499366, 674.091794739132, 670.614792150815, 678.152486410208, 673.570003879631, 670.984968386051, 668.087664014559, 671.349589869261, 673.31194363408, 675.029652548325, 675.283548881565, 669.496539719184, 671.179248561116, 674.018729618184, 674.738569696005, 672.860581553192, 668.290143470056, 678.184867944169, 673.254243940328, 668.621098311533, 667.008894820001, 670.20869880394, 669.297681474432, 673.430071992208, 676.004951697508, 670.051739294913, 672.773005973603, 671.112766925493, 677.719401061684, 672.76189026237, 667.507403627906, 667.4756571128, 671.733626890664, 675.420204930044, 675.669310168686, 667.868214351209, 672.484861648503, 674.081003323679, 672.920142314705, 673.340125960382, 673.09094521995, 669.746609245864, 671.417801435909, 673.457974633456, 676.24556848491, 668.196745664452, 674.432695023762, 673.330957564004, 671.433621748567, 673.546429071239, 670.23411153937, 676.358163418593, 667.723532541776, 670.614100583852, 672.624562579143, 672.081509804029, 675.848359084268, 675.925850880341, 676.748183184917, 673.977153483635, 677.699783851471, 675.048281662515, 674.088256451465, 671.204253688428, 671.213744019227, 668.923453344565, 671.327257863239, 670.32072827646, 675.335273139956, 672.199410246168, 670.973340368353, 667.596677791052, 669.438357677744, 674.738868089305, 670.403069782057, 668.665952142085, 669.259889133627, 673.562755964762, 677.583407197185, 672.28631038245, 668.044911000491, 674.550221230455, 672.942128269568, 675.913183356479, 670.450410262573, 669.911196060792, 671.13188634322, 676.187117418282, 670.629288931713, 670.843199949114, 675.59730149817, 668.133383414232, 670.643951434574, 676.997715001812, 669.977704577604, 670.05327034559, 669.29364445809, 667.68726790142, 673.61888360115, 672.997046044258, 672.509206130637, 668.975936801779, 668.881125502684, 673.165840245757, 673.015859486772, 674.527340303187, 666.929189447758, 670.294789675105, 671.562067190514, 671.729694073117, 671.71262177782, 675.520377839205, 673.899665805891, 672.528300216922, 675.792992357991, 674.418249405055, 671.229685140888, 673.29820258026, 672.202186507352, 673.738550436682, 669.027674588536, 669.701163624659, 681.13090561634, 671.415549950374, 668.62878764917, 670.217788870605, 667.855119568434, 673.896879393061, 668.013168702086, 671.997768585388, 671.655286916796, 675.419487978747, 673.703837904229, 667.351085891405, 671.164106892092, 673.797008215583, 675.073185731802, 668.733151155022, 674.106291204345, 671.770247708768, 670.87119698426, 670.899741275042, 677.788047325492, 673.553394118307, 672.363745346249, 675.349489705214, 669.178083516811, 673.132095042818, 670.610375973908, 669.870751704184, 675.3692328103, 671.377738554473, 671.318961721012, 673.742557787278, 668.381048814396, 676.911616072177, 676.619535291543, 669.597905171479, 672.897711967846, 666.199631882059, 672.158825700157, 675.896268522908, 672.25684589419, 673.809128110212, 669.54404852414, 678.251363359041, 676.782020138368, 672.310354312338, 670.694101838091, 670.20132066238, 672.528901583736, 671.183090220672, 675.909280370298, 671.68326720817, 668.547338825408, 672.921067578189, 668.785934761862, 674.578888996371, 675.826396333556, 676.584048994794, 673.851475971939, 669.703648392003, 678.141598450433, 672.083182654402, 672.51161987564, 674.121306584635, 670.607834233262, 665.47735583138, 674.801661897745, 672.8703762973, 669.792513007159, 670.441489125629, 667.669751371476, 673.04237314447, 672.465605337965, 673.901574404791, 664.185274151239, 671.152747016371, 675.596916541656, 666.104021988941, 666.883738855399, 670.120721726397, 671.765444891861, 673.205493521798, 674.704290257551, 676.875721265157, 672.490737341698, 680.207385365291, 672.299268701886, 673.752445551223, 677.923895213256, 675.000107459263, 668.699929741539, 672.382598004293, 673.370412537177, 675.894970333675, 672.969315607151, 672.015307559627, 669.473643097459, 671.809619717701, 667.19653618642, 670.374500717027, 670.793830326247, 673.214299101338, 667.183929525593, 672.544982351984, 672.726736452259, 674.253156489541, 671.038283616918, 671.871430082474, 669.601893239749, 664.679024467099, 670.788464376235, 668.102504583815, 672.265774710423, 672.119304895421, 669.431223326896, 671.09340762179, 668.492577793785, 671.246236522763, 674.006699305409, 672.310876985209, 666.949442370575, 674.455628669505, 670.636729446166, 675.776432232178, 672.366814874665, 672.592363706038, 670.58481588773, 673.635041339221, 676.676204752325, 664.021632025901, 668.811124717067, 669.192956822084, 671.197330566599, 671.502850090834, 667.711442607643, 672.638853530196, 673.60554077948, 673.770842180775, 673.478919024495, 670.91045826597, 668.948501603592, 673.978232737544, 675.89273889022, 675.812399490201, 672.831181072092, 669.456263371806, 672.024059243144, 673.565966461583, 673.247793336947, 674.58961191082, 675.13437789335, 669.693918170135, 677.496622252675, 674.675402966083, 671.239087821228, 675.84038951269, 671.831939962704, 670.519597588587, 666.532237654828, 672.852664160389, 672.389193045397, 668.952391125089, 673.235283683229, 674.133168471326, 675.564501604367, 670.895587218689, 667.92714168997, 677.03499380949, 677.459964479706, 674.599907794791, 669.910650539771, 672.720305422772, 669.596916153254, 673.607802366698, 667.899603286836, 674.550604100744, 673.226670466781, 670.893976408157, 684.937619015681, 672.344738345709, 669.643670618831, 677.938723189521, 663.415031620986, 673.480279623386, 668.174547870244, 669.923898513526, 668.396591722726, 675.509014850498, 669.63699562625, 673.599433411088, 675.543312603436, 671.311157920268, 675.197511086073, 668.712812752913, 672.64992851777, 675.292844172482, 666.986824903706, 672.949932410849, 670.884919882879, 676.549212476875, 671.386916069648, 677.493098493724, 673.476219133746, 670.831966142379, 678.931221324697, 672.703826196752, 671.236685206742, 674.859413598598, 671.287399474787, 667.727959822381, 676.741195133842, 675.843033305075, 672.737469809074, 668.39329496171, 669.451275479841, 670.650608026358, 671.319225477242, 674.022500943072, 669.253396326518, 670.264922923221, 674.836111855607, 675.559647077749, 674.422419194025, 674.543510851615, 669.258229424846, 674.793979380299, 665.847484681548, 672.375197721296, 672.431601254953, 671.589050837848, 674.276740086127, 672.421243902901, 670.513654609412, 673.662368437428, 670.418699149835, 673.588327647166, 668.920700461771, 671.539805343678, 674.417921019252, 674.099803844429, 672.872201757101, 675.989956900971, 673.389131770493, 677.036064992002, 672.8079933807, 671.822643111522, 672.263137049532, 665.922513540487, 675.33612089875, 676.740053633881, 668.67392489578, 665.160453259921, 672.640490139872, 672.948045999663, 672.868687766624, 670.77438353512, 673.144399702188, 674.76914858787, 667.060932237455, 672.929949201171, 671.142027857464, 675.583499320519, 670.769791182546, 673.025721035552, 671.680971382288, 670.275454701558, 669.073179735075, 668.422292373092, 667.376174885896, 668.681953244785, 674.146957288534, 675.620861443174, 674.851790062199, 680.023787564772, 668.607264286688, 673.155273845219, 669.855471115404, 667.292151005953, 668.35830355377, 672.843273803407, 673.712929607031, 671.647716814192, 669.885181142754, 667.528611024828, 667.285064802894, 673.081149994201, 673.750537936049, 675.618969991397, 667.291888176823, 675.772754088544, 671.763947182675, 673.792671644977, 674.244374939227, 678.532708045165, 672.386903946242, 667.387550561489, 665.45278378296, 672.074034264545, 669.638127708046, 670.633559300229, 674.718077892725, 674.530111164385, 672.629861342682, 674.125637808724, 676.334396690001, 674.47294672476, 674.103399901821, 670.940567888161, 673.343932250135, 670.387257870577, 673.956609311306, 670.261774813686, 672.043540198029, 673.375750649744, 669.832691398022, 671.077398674289, 673.831936416469, 674.882331867133, 670.941727021824, 670.233869932845, 671.746723479092, 669.430860747786, 675.529833102727, 668.721546607462, 670.882625161772, 673.18737373554, 674.031461737128, 668.499128461175, 673.370075264363, 673.426718635814, 670.453982565563, 677.488235936529, 667.251102481529, 675.820337704302, 674.553436147721, 678.025876589876, 674.9251793039, 673.478388276111, 672.788785490298, 672.542650124699, 672.454710311172, 672.341505822778, 672.711552193413, 670.3865573153, 667.800762798493, 672.683885365556, 668.589320044827, 670.846490934841, 671.993730908817, 673.151423830721, 671.380932984403, 672.89088706675, 666.354551872213, 672.17591387729, 664.255877646712, 671.021801995358, 667.770407394491, 675.484508617726, 669.90457584019, 672.830525352624, 671.721884404119, 672.554121059346, 675.342513763766, 671.592726937593, 674.238203614056, 672.425723265064, 669.285818932714, 678.797168562566, 673.390424249519, 671.633074369031, 673.722789888559, 674.131790767192, 671.157310152485, 670.919010396248, 669.871876923244, 669.953230179515, 669.609408221574, 665.990668989329, 671.50079667131, 673.754651184548, 663.559327168154, 673.904075082986, 672.052868920998, 670.162707737924, 674.645235599273, 672.390598701619, 672.759974978017, 675.679229275398, 672.277168423825, 674.770874000042, 672.167684160172, 674.018785969443, 666.540283426036, 673.22586323651, 671.409977693713, 674.858939873671, 670.701517763433, 670.309463897335, 673.887909959735, 672.893655259954, 671.197759785298, 671.231833330936, 668.87249369098, 669.966607180651, 674.890708688934, 673.769509716689, 673.380013803376, 674.16007707851, 667.203647774364, 671.923000771448, 669.774553061228, 669.459091878728, 670.564046367233, 669.596559647795, 674.215306932991, 668.476436005947, 666.767970965036, 671.451036120491, 671.130269470858, 669.704407636754, 669.233153427219, 672.988154092334, 671.348346214801, 671.098384431362, 671.580611298032, 671.423416746013, 674.81056481102, 674.642253706038, 671.036954306304, 667.823109663773, 670.609921922173, 668.943323983647, 670.672358089523, 669.5103495462, 666.056850680158, 672.73289439153, 673.283219923384, 669.509779559269, 676.39324195923, 679.838411872309, 666.41064690434, 672.372713748211, 670.475709654426, 671.42296415453, 675.458282665295, 672.766462546995, 675.496969986091, 673.395204591556, 670.656508479064, 674.115758561492, 667.224280689911, 671.109777647457, 672.338053821912, 671.447541344161, 674.232478421815, 678.715201920758, 664.592220361181, 669.977040031337, 669.444926452384, 671.583511505966, 675.37035022331, 673.272956729876, 669.707001313881, 671.370794650165, 678.899385084506, 669.785669535459, 670.653968187788, 674.405245254626, 675.406241705078, 675.107680608206, 669.868498673416, 668.416790149933, 673.101308183642, 669.913387114376, 674.668574041769, 670.176640182963, 671.949618043311, 670.644371990744, 668.256767186182, 673.446439349775, 667.511832336993, 669.585419585712, 673.660433880529, 672.190797697052, 674.716722428143, 673.109232330745, 670.450133224197, 671.09736944076, 678.365419152278, 671.28218653085, 674.230222204217, 670.864732553282, 674.267495643325, 672.481537343877, 667.051616105837, 673.806395373301, 674.298345441777, 672.420255854509, 671.905036730166, 668.95630552136, 669.465764949915, 669.561073746712, 673.370083048733, 674.705196178403, 671.60743516321, 667.625172772609, 668.421960871034, 669.135144343103, 669.973687093791, 670.870629789401, 671.929111227479, 671.744085067863, 673.260347639103, 674.085878092967, 668.729481194174, 670.605721381408, 673.831755690508, 670.062131719259, 673.486725696146, 678.086410724077, 669.269072203846, 670.680229108469, 670.801434803863, 672.352485687253, 671.854180220783, 668.280333251438, 669.430171359494, 672.012713649749, 666.937773089741, 668.824529211511, 670.493412202154, 664.953351887344, 675.31492313907, 668.398372288094, 674.921648877461, 671.453203265531, 671.405877881131, 673.670954896591, 674.163705828106, 673.67258280732, 670.256190667649, 678.00303978811, 678.895088038961, 671.116491876015, 674.545836730505, 672.783766907008, 671.015396157067, 671.197819498594, 668.359728131167, 667.25830214447, 673.279271992213, 668.466634388644, 667.588065312361, 668.135209818991, 670.967347478366, 670.80768507872, 673.177595316525, 675.850584657253, 674.714095310454, 677.356306474018, 674.703466948979, 672.994624617371, 677.656582141287, 670.626862777819, 678.483430040099, 674.448842763868, 671.209059331942, 667.570875175462, 673.643346105985, 671.431536935361, 668.228156196481, 669.616490099895, 668.470199189586, 673.554353050994, 673.363762151486, 674.519385098944, 674.708078655281, 672.178594335425, 671.610924787583, 669.012844540608, 676.327293237899, 667.994693029133, 672.183049618636, 674.934252330856, 667.47952290524, 667.334252867228, 667.492690992553, 672.082816589156, 674.997398798855, 671.472757523274, 670.207641771417, 670.569896600063, 672.693166918186, 666.34052473652, 676.016316267718, 679.117848704735, 673.972884835982, 671.474103983927, 672.330547668197, 675.455043769697, 667.365234127655, 671.570542312693, 675.775201168682, 673.056947513271, 667.844311825181, 670.530706416396, 673.144374574232, 672.122437292246, 666.195377416576, 674.400511872242, 669.813281660446, 672.027165989346, 669.534759467376, 674.327936848248, 672.538023030248, 668.230274974982, 669.207830958635, 665.754445953328, 675.508090126199, 674.302996052568, 670.998365218977, 671.985205182199, 670.075826569369, 669.474993011833, 672.706547514522, 674.351931778806, 670.516960086916, 673.867387491033, 669.120320582154, 673.139787851449, 667.954166564566, 676.269814059326, 669.600449474013, 668.972088280235, 671.573803043957, 667.722612924997, 675.426393313821, 671.572624364177, 675.275706682957, 672.308072805328, 670.929133372497, 673.777124393569, 673.827438533414, 672.808867590161, 671.171972048176, 671.747407739033, 675.147621798779, 674.895470409994, 671.873114581247, 677.927745521891, 672.479348534903, 673.734759334042, 670.366063129, 674.923343131868, 673.985676043282, 666.460119848506, 675.091188492316, 671.282185243883, 670.592891056492, 671.176581784008, 672.559259074549, 670.492568093701, 673.737529536917, 671.322832579884, 669.433849589038, 668.453609016778, 668.738484501949, 670.507640575708, 668.574354847535, 667.955346883773, 673.669315371007, 677.217361435551, 678.343773093593, 676.206061088868, 671.201014014635, 668.248705143678, 674.936715851831, 676.107644763786, 668.903792252967, 673.752265233121, 671.210651838324, 674.011268261921, 677.223296720495, 671.430617608644, 674.429266371915, 669.490877156036, 671.440086448392, 668.058756046849, 671.970349846091, 675.396335222307, 672.50647771759, 676.692383804824, 667.420328977274, 672.606445430696, 672.513938840614, 672.53324825531, 666.771289611388, 666.240636950316, 673.283556112121, 674.321999199279, 671.254293269045, 671.282082692605, 671.991879835486, 672.783469353844, 674.85369291567, 671.597611618024, 668.355202918756, 671.245058026845, 671.73033528575, 671.152783539374, 670.587388067496, 669.199934899016, 677.528099096072, 673.138224870074, 670.341123882875, 675.70701345085, 670.130170733713, 673.898846414088, 672.361506330339, 675.551565540655, 669.197499849003, 677.611135165385, 671.422200975998, 673.376648147641, 670.099987977155, 671.600677659401, 668.108727089839, 670.94709897434, 667.612758120631, 670.613419822536, 673.864250128483, 674.369717449811, 669.499629700648, 668.579931031059, 669.467672133222, 671.451181811337, 673.741096513142, 669.275004023012, 672.930117862574, 671.93855377004, 672.455195946194, 670.506438059957, 670.425958700184, 671.186766104964, 669.856697678372, 675.125721145245, 675.805752135484, 672.443291916927, 670.333497087465, 675.354108401584, 671.10457818008, 673.734701999416, 673.425284365348, 672.058002245616, 673.510560614402, 676.264463599212, 672.532967370615, 674.593737620716, 665.258362943788, 672.782837133365, 671.094520502696, 671.581608717438, 671.811575847402, 671.080156052012, 666.422238787968, 667.647508370107, 678.27816404745, 676.139749508514, 667.891897696386, 675.691480452096, 672.881472477473, 675.171148834963, 678.586677647916, 672.217683965131, 667.936214758326, 673.24536719229, 672.282171823249, 670.650144892811, 676.681867563908, 670.317531945431, 676.166050918103, 669.252824499931, 670.649359846101, 669.191001227439, 671.747564231876, 668.10229000082, 665.962058719094, 674.160813482157, 668.03618485082, 667.943336228579, 673.108467583287, 672.208942076872, 668.155680179655, 672.490100088046, 671.004136814093, 670.439336595106, 667.771395324806, 672.121274179714, 677.047296427254, 669.484541057603, 672.554535475096, 670.937487465808, 671.846935791472, 672.64468642201, 671.056351991818, 672.744057686711, 672.835634585117, 668.98316194362, 671.608651701879, 670.573569014788, 671.280550069956, 673.966183848721, 672.788673437091, 671.014006186133, 673.44038660001, 673.172995627583, 675.443045810621, 673.478848658939, 671.066244900876, 666.151597047478, 667.65180327554, 676.137520077162, 666.736384890047, 669.511562082696, 671.517696638834, 669.683062266214, 675.093618742581, 673.309243238511, 677.495864549403, 672.463461760717, 671.366942926983, 675.071189112627, 673.312096089208, 673.336042492986, 673.969649161628, 671.621728121216, 672.523837471006, 670.166262830517, 671.240555556019, 667.785240317825, 669.86259225399, 669.920729012291, 665.06285057631, 671.009691849332, 673.594408658258, 667.575451906772, 675.881336956743, 673.151384259074, 671.214407839524, 670.03414497942, 672.829462755195, 668.97146264136, 666.991207338887, 672.477027134334, 669.351490526059, 669.114819993446, 673.340453529631, 669.280033423422, 676.346856484558, 674.911582053158, 669.104893582272, 671.89702918417, 670.84546516601, 670.305049515532, 674.661405431735, 671.829130902909, 677.145218448774, 671.308808079668, 670.55162382977, 672.698267103953, 669.270234355546, 666.042603416406, 674.576009170699, 668.455434599511, 671.832769784684, 674.810274765679, 674.857646655691, 672.295378791298, 671.695415417318, 667.719081436645, 673.065430168389, 671.714783329016, 670.683164879459, 672.354091350889, 668.673983038492, 673.704617146605, 667.127025546666, 672.046836030565, 672.35460827036, 669.710221057765, 671.806077056747, 673.360833169614, 674.006344456343, 673.271111352987, 672.490246134568, 666.182311293998, 670.777935472222, 672.054224200788, 672.720981725067, 670.740260985683, 675.74477581726, 673.72291388338, 670.182220647359, 673.318088515516, 672.557186204583, 674.891384806761, 666.988197690521, 668.579157845696, 670.170902231616, 670.281186258553, 673.611680637994, 670.721920052313, 672.816577591658, 675.033364947678, 666.307975166138, 676.628687949668, 669.715142671378, 677.031755431882, 671.087083077556, 674.253805599514, 672.881772066526, 677.632957638723, 673.403173024116, 674.323571034279, 672.268218901449, 670.635570330339, 666.325599069668, 673.030744104294, 673.980154298892, 670.755178731251, 671.309914895819, 672.486764870785, 677.083924454493, 669.750398611924, 669.003260303361, 674.467019034465, 673.928374793518, 671.611870936052, 674.463781040444, 673.005925235345, 671.938128858018, 673.616317847905, 671.258829119984, 675.465668520713, 669.994841207728, 670.352200623967, 675.778748956935, 672.513305796463, 672.055314668548, 676.289305057654, 671.47293234004, 671.883413883755, 676.43752234683, 668.562176515049, 671.109820758108, 676.192019455521, 669.875450896577, 671.807774766509, 667.053319344613, 674.900613229819, 663.993461942685, 670.879003520227, 668.500973861326, 669.530317797919, 667.704777512257, 669.950585068855, 674.191248770453, 672.691382710007, 674.32791823279, 670.718218973453, 678.931690476728, 674.543391917693, 669.092858149884, 668.614472872961, 668.312556028181, 674.491968362958, 671.08892739362, 665.91853074823, 666.968989300416, 674.414801858437, 672.614689246214, 672.775017754496, 667.498645112481, 668.226562005748, 673.299477989745, 676.361852836008, 669.402443197773, 670.091699036975, 673.436551324655, 669.851166247049, 670.715622054226, 674.82608095275, 674.540556388743, 670.116416625649, 670.106553728178, 675.473699705323, 673.037958837441, 679.258418685173, 667.146626533875, 671.99089231823, 669.076125006705, 667.181657646877, 675.672560831018, 668.748944182507, 668.616776962035, 674.62968732573, 671.186883518805, 673.422432435323, 670.597765427038, 672.092053129586, 668.626489026361, 672.555535821767, 668.7695361321, 675.772970732437, 672.086826739422, 673.381855833843, 674.203683775876, 672.86781179105, 673.662109554895, 677.740106269593, 675.261532977121, 674.020699885144, 665.324923619468, 674.148088468242, 670.05412511906, 674.351042443135, 676.093363118503, 672.460162147857, 672.785467565355, 672.340893897169, 669.005715933232, 672.640089290973, 668.889428453632, 667.46337382733, 667.295611433968, 674.857173979719, 671.587926995847, 668.536791092386, 670.29361413914, 672.807720108358, 671.69990301507, 672.20143381183, 674.616844528663, 669.983460767949, 677.261358499383, 672.051968191699, 672.28420927901, 670.547001092363, 673.748674167435, 677.370902557173, 674.543840573162, 668.240818580767, 675.279728517278, 666.183779588534, 668.932776237113, 669.596943639921, 666.577687116916, 674.755521719415, 669.089129990854, 671.255090374692, 672.562915413424, 665.315488035824, 674.255364446495, 673.11175945938, 670.596328020693, 668.291557697873, 678.095434564624, 676.89622080382, 673.097677378317, 671.901854289875, 671.509155964126, 673.421801975284, 673.033483710568, 672.688597514003, 672.840809705251, 674.301317943347, 678.949463661134, 671.611542408622, 671.269765287227, 669.43788090132, 671.166999810698, 667.831194964857, 673.420230623246, 676.952527746662, 672.382040764584, 678.684297549346, 673.705006819823, 668.818889906642, 673.454457233807, 672.124172933516, 671.048078510278, 674.346791286066, 671.649998139929, 669.271941106466, 671.98984425271, 672.165126078947, 668.092256878034, 671.305756622466, 668.884097819214, 668.721930385459, 674.069065374412, 674.62916114034, 667.655256813725, 667.800705347926, 671.374285255188, 670.736222708709, 669.046610859307, 669.606704834295, 673.328882441608, 674.294047286023, 672.817539722893, 669.346109589111, 668.825644844505, 675.614003702156, 671.604522283087, 668.588324037504, 671.475647127674, 669.58502567919, 672.510279317155, 674.086926038976, 671.968100873508, 671.563161642935, 670.45439680082, 670.925293536502, 672.44434407085, 671.551622363243, 673.421316818189, 669.562065090955, 672.48197696924, 675.099008919657, 669.836013494554, 674.103251821293, 674.340493427434, 670.795328129345, 675.031593041383, 670.983900117821, 670.178555868301, 667.426763055712, 672.355543421104, 671.55353214712, 674.813558074996, 667.19788708516, 666.855433416222, 670.379102044968, 671.64434953273, 674.024489485894, 672.888237956974, 667.542711112807, 668.240827653159, 672.825798124805, 669.454543757111, 669.942734574534, 670.996152795698, 671.68972677739, 668.146743335946, 677.060918773439, 671.54349161707, 672.281630019288, 673.917515729768, 675.526420980249, 672.147587223242, 674.031653660137, 670.236700189099, 673.279918507739, 673.180333547406, 668.843157203046, 676.304108540831, 671.683432725007, 669.42384026197, 673.842220187687, 676.165448297062, 678.296660067456, 674.099886069125, 671.089792335149, 674.55376606799, 670.843851775523, 672.57805205117, 676.64731759292, 677.943267234358, 666.943381486899, 671.860173620654, 667.902622015658, 672.174883570078, 672.020687920244, 672.4424101779, 671.185538719224, 667.332308565658, 675.159125767959, 670.538015679493, 666.49285343524, 669.489645577318, 667.562386622071, 674.256623087412, 668.326329155579, 668.643217529673, 672.586954370312, 678.257734618946, 670.767719538324, 673.254160643037, 668.144763957123, 672.828017613894, 670.14955401588, 675.967204623214, 673.415635327594, 672.911226140985, 675.372470522793, 668.931975572575, 674.717504500729, 668.634234692282, 670.861785595758, 677.748389777645, 673.239280717041, 673.388239500291, 673.012474493647, 675.322896746847, 671.095748153491, 672.50803011729, 666.859035271932, 672.947709671397, 668.809597088496, 669.57701270279, 672.857807384711, 673.474384194687, 675.986455688464, 671.666991851755, 670.273458097192, 674.05934055043, 672.928119130831, 672.979427278016, 672.659995088879, 668.613738564336, 672.638487096274, 673.53093448523, 672.235857503728, 668.622683864382, 669.341048119538, 665.547609843605, 670.499117286543, 667.98815138194, 678.59104748423, 677.620780385497, 669.853276238212, 671.582498562584, 670.673785563284, 666.775322962995, 670.30158843739, 672.553509359134, 671.876565346877, 674.896513946741, 675.162406049574, 668.496058881676, 670.533395334214, 671.67752107533, 677.611085300294, 676.111701307415, 673.213997580553, 671.21637799391, 673.439479982731, 668.361188640852, 668.380135196456, 669.631043170519, 670.083241376939, 673.150259282037, 672.341156688017, 675.861471175893, 669.378139987055, 671.420618218221, 670.531026513304, 667.911867512036, 667.809208465265, 674.820932387224, 672.356882649116, 667.619533563888, 668.920437503195, 671.766527467173, 674.103785270027, 672.488970134288, 670.265604572581, 669.568122048582, 674.576768984183, 668.571974379276, 672.216151826742, 670.578270497931, 673.276662030792, 670.596686184237, 672.005653619672, 672.82568893397, 673.008843725404, 667.845582418036, 674.362016641561, 674.930821650173, 669.306510459861, 673.814188290242, 676.939409815754, 672.133610907598, 671.700856515879, 675.820275448781, 675.650633258908, 668.0841386119, 675.57928485724, 666.949630782146, 668.106135032119, 669.471347765495, 668.791315145523, 668.253237780745, 672.372104848989, 679.101652065097, 672.865675984561, 676.27296682275, 669.972338686466, 672.161182109111, 665.869299501726, 672.334388335102, 675.507531558551, 669.647239588534, 672.032619967038, 678.504983215878, 666.907739166083, 665.466762659362, 669.233534956725, 676.345305813597, 671.370235675434, 672.246722879721, 670.049823826757, 665.045916736049, 669.403218953259, 671.305856192668, 676.910938574299, 671.396338815932, 668.291149161454, 670.19974208007, 673.192992758567, 675.289573525758, 672.110638761852, 671.127227184195, 668.339377372791, 672.855158077179, 671.625912491002, 674.880813466389, 675.075584375278, 669.374342646115, 670.015599280208, 672.088659128344, 667.990124245994, 668.915811991991, 674.153225883869, 669.242631233088, 672.788452409937, 673.919365952041, 672.10382782654, 673.408756138018, 671.829770415321, 671.515353824217, 677.343860371073, 669.372924505766, 675.970585795503, 679.154414060113, 675.654203975674, 673.319962729957, 677.647233774151, 664.91670267305, 674.263146274037, 669.897223271076, 665.200700360764, 672.58013107672, 674.761851767069, 671.797647941106, 672.994143402829, 663.50020118867, 676.094620672347, 667.075531440181, 668.877951399419, 675.291595872329, 672.550322973071, 667.127259020744, 668.910528849881, 677.723998976908, 669.398403910593, 671.594271239747, 669.923789562984, 665.598507991551, 670.242282000223, 675.140232559485, 668.209883559982, 671.843387136322, 672.508841472203, 675.936261214888, 669.906550207362, 671.904887029556, 669.808780603054, 672.917283429231, 670.709577520815, 673.597937633494, 673.152379678043, 672.299238505024, 670.027021600215, 678.445421700551, 671.021650483994, 673.379326493496, 675.133891920179, 674.351305466365, 675.456579110475, 675.660919341481, 676.224549140498, 672.789386212664, 671.564803121721, 673.08069250378, 673.951207899155, 673.47477235661, 674.822200997149, 678.639154004678, 668.305368754963, 673.569137575273, 674.219965963138, 670.458055752158, 670.50333334978, 677.901283409369, 671.941068970617, 677.621852731423, 674.756044489377, 672.413960645066, 669.946369722968, 672.813675141565, 675.817198718516, 674.297143980314, 670.182158718648, 675.052706285506, 673.255897216704, 670.558698128281, 680.866987677178, 670.809348422673, 669.985920770925, 677.429948602711, 671.362623874332, 671.887286850435, 671.496460361752, 672.672273007604, 671.305980447541, 676.755341521127, 670.975909060612, 671.171798708478, 672.061424363133, 673.115760476162, 673.438000776953, 675.321807038931, 672.752279100819, 676.287741764791, 667.214611843864, 670.105014446675, 674.529927612359, 672.142822832976, 674.513840252097, 673.694616370962, 671.490199742204, 669.791711333471, 670.204290483564, 673.254985117085, 669.301099131728, 672.388825608478, 669.726420186751, 670.23204395389, 671.720696544839, 673.720575086812, 670.582154660945, 667.287578211998, 670.113859627149, 671.432669436659, 670.756284223039, 674.658941815772, 668.002062450262, 673.553804391378, 672.057312235947, 674.299390474968, 670.561642068972, 672.909086873333, 675.055903916623, 670.71237714405, 673.97375510804, 676.35722325882, 667.642414433701, 671.351966259376, 669.886185351666, 673.301281121125, 670.646174440504, 675.429742291718, 670.322273852535, 673.978304441207, 669.500570792443, 672.605904397036, 677.397054619172, 667.860206220584, 670.961472447605, 669.577349823213, 679.918852327988, 675.170610457929, 664.458590786171, 673.51705190703, 672.019347449184, 667.707432893597, 671.935298460289, 677.967934130459, 671.559617898528, 671.04265491096, 669.515315118467, 671.231318180221, 671.010638748016, 669.352548752238, 671.050063393183, 671.958392098055, 671.772313027913, 675.9920354472, 674.387914545261, 674.976083408026, 667.883443674137, 675.582662650219, 675.239921374477, 668.297985966681, 670.112434368002, 667.703203101538, 673.431736295356, 674.163144938907, 668.228924762402, 677.464132262957, 666.348017278954, 670.705830211399, 673.782930331739, 671.786246818306, 672.52442874313, 671.903716540382, 670.602277489871, 664.75369315835, 667.26091966116, 669.875095729694, 670.354055626076, 667.883376985897, 671.66926084443, 669.609373567253, 674.561892007722, 669.942963302838, 670.375992491523, 669.377350092794, 674.163354929404, 671.908768167907, 675.898789762915, 668.3495687512, 666.436617591032, 667.94573396533, 675.812837017249, 674.621011268769, 673.706269511668, 669.177876542252, 672.779337257399, 672.325460864308, 673.641290864531, 671.968580225907, 677.182223039416, 679.193601471904, 666.798214578736, 671.24505730675, 669.831572121507, 667.062893167822, 678.203445541606, 674.016524455326, 673.856914231313, 674.011145933635, 665.216317294499, 673.770333832493, 675.183395279578, 672.762631419408, 670.333147581992, 674.572234521375, 671.750689622105, 673.080668345458, 672.075658044441, 673.517496934055, 672.433454292819, 674.519261854319, 667.270879073492, 675.169764044407, 673.287906177569, 671.553100819733, 674.320256031864, 666.935576089632, 679.363817654943, 670.762439383973, 666.957315095929, 676.370833167426, 673.843360665104, 668.580659889063, 670.629449132097, 677.227424178799, 672.140797579569, 672.763912839346, 664.134155154894, 670.582961594858, 668.511249487763, 672.028974971138, 669.12118761886, 671.25588267654, 672.149906803293, 671.456675011109, 667.181993675505, 673.4361190968, 667.712605874289, 669.933701011677, 676.905954707039, 673.007398067697, 665.019553362381, 672.047410734741, 669.878994060257, 675.085900846264, 676.77974960571, 672.809178617722, 670.936180267725, 672.27395354044, 673.49382674411, 677.93686518242, 670.528835441494, 671.813485673306, 671.927787677035, 671.634575464947, 672.914681334961, 673.134333857802, 668.99035338554, 668.720137412083, 673.692192245896, 672.269211672118, 672.022035731784, 669.528729289293, 668.157529446499, 670.004200240877, 672.89366380455, 672.414044730736, 670.531463427645, 669.583194795025, 672.234608662022, 673.353796647974, 674.41044586197, 674.669357248612, 669.76599980012, 674.884228068132, 670.311133023621, 667.851975073279, 667.282286399039, 673.408752469311, 668.959402919784, 678.238672842181, 667.663225443126, 672.508494906911, 674.868366064322, 674.054284412974, 674.998453638908, 673.844433810974, 674.360680441425, 672.529749089208, 667.620801553722, 670.055534052899, 669.450693948427, 673.576362305388, 667.317892317505, 668.829021333658, 671.041597444046, 672.162365058168, 670.832592486894, 672.099242473262, 666.937161244301, 670.141915524604, 675.087999024905, 674.351266430847, 675.854907809454, 668.632783276114, 670.777525584315, 668.117611781917, 671.02492318255, 676.567822590604, 673.741451749254, 676.195771237459, 670.220038494479, 667.688859668696, 667.904871284523, 671.714953568627, 672.390553427878, 672.904845603276, 672.871825871245, 664.012306454203, 671.118144797845, 676.769355122163, 673.307799312423, 672.487675101266, 671.108920291775, 670.535103702505, 672.110595921186, 672.09827510067, 675.172787250213, 674.796792562205, 671.115950268939, 671.758019705208, 672.934453465153, 674.891438014526, 671.807225286728, 671.463167894268, 667.906974514052, 672.547860098529, 673.87747472072, 672.061120576869, 671.544192816252, 669.840123941969, 674.055994867963, 672.716838237778, 673.663433657018, 672.739226496577, 667.891355838188, 674.128365956323, 674.408280943565, 673.085199406817, 668.559353709529, 672.021970003725, 673.934998252209, 677.976362847173, 669.21552891461, 674.176684378155, 671.471177387709, 667.353263908744, 668.409766291149, 672.256514743781, 674.373254611765, 668.448475086561, 670.91890102602, 669.94338518205, 671.112199510404, 669.756151696943, 671.621808210021, 673.789971781639, 670.388197160232, 676.068753388073, 668.957598076193, 667.82760443731, 676.015251182708, 671.309030424078, 672.094895748951, 674.642225837663, 673.306437701708, 675.759430061378, 674.935566964191, 675.193324025621, 672.139260898816, 675.297315229568, 672.769650210056, 670.7009268109, 668.795560594439, 671.522581699186, 669.099263280099, 674.487405158987, 671.560153225463, 675.343871357921, 669.515849758802, 673.0471620868, 671.840458433442, 667.336897139883, 670.218941482397, 673.862239330715, 673.47952458647, 673.244578255579, 668.976714139564, 671.494806152427, 671.497030412373, 673.722502734757, 676.480732199812, 671.975889867382, 670.57001012159, 671.287741880567, 672.706632324594, 677.368191741728, 672.04473618942, 669.078614659499, 667.412478432017, 674.304725669755, 670.793353571234, 669.702278766308, 677.692410588396, 670.724284304245, 668.329985834535, 671.144914881991, 673.211919254354, 673.1963028935, 668.375375256054, 671.305443049022, 672.03066026646, 673.424714243513, 678.786981586957, 674.601253875165, 668.260315756555, 666.407070226084, 671.470261306176, 672.144767566098, 671.150273715831, 667.93088312892, 673.300756378051, 670.144799116693, 673.163383762272, 670.769884846281, 669.437969755605, 671.932868172514, 670.348376347838, 670.906991993644, 668.89521509671, 667.90985320933, 668.319253630326, 668.514357068279, 673.460518805505, 673.754222171598, 670.203025003465, 674.288234476105, 675.115916374203, 678.811748311347, 671.190125384466, 670.678048662956, 674.637754790691, 662.856945076419, 670.905639309438, 672.699433643988, 676.783066507313, 666.728433889348, 671.331555485655, 672.845513582127, 674.11441909395, 672.649380950717, 677.124798747895, 676.738230930929, 670.814648049963, 677.443700355452, 676.074769088088, 663.260896903718, 676.435860754161, 675.15579416714, 670.682338744806, 668.975946009389, 677.282688794966, 675.799948507993, 674.578341039716, 668.838360813673, 666.487403070585, 675.811951810284, 670.960661960108, 674.78376537923, 671.122928570291, 669.220028625593, 670.122102001239, 668.797903567791, 669.54414752267, 672.849854210009, 672.714187452127, 671.350369810676, 677.507168640477, 668.902430971377, 676.529714297481, 675.866719028256, 666.184205116934, 672.819100213354, 671.406407028601, 671.177543111528, 669.678071637022, 671.24780151516, 668.498700759449, 667.99574155215, 671.850781800711, 668.441575259116, 669.020460733374, 668.785291018158, 673.397676307124, 678.139791635152, 671.542496484911, 670.251602428165, 672.835963418921, 668.486570976562, 673.436445321377, 670.945778224882, 676.241830679365, 672.433386415006, 672.539255514074, 672.196214693231, 668.888104819738, 672.101565309471, 676.467044667696, 675.174285011144, 670.78824050784, 670.315283845173, 673.027726958101, 674.174626150549, 670.901654868963, 669.714113695536, 670.023581917947, 664.815258475077, 670.724718190739, 673.851648946756, 675.741775316443, 669.613903897119, 667.460016750332, 666.310019953734, 673.142366331727, 672.028291757739, 674.494607497286, 675.045855258926, 666.981919275234, 670.782303471175, 678.031152876893, 669.6289277952, 669.514480951596, 671.050382516559, 671.801219467025, 678.781170014035, 670.732731341017, 673.994639347103, 668.27744265989, 674.941806745902, 674.354164152692, 671.359068498495, 677.453389013098, 670.186459701871, 665.117118617469, 665.135929257215, 673.709127390802, 668.627145096216, 673.093417740616, 667.598330842987, 672.820877394063, 673.324606551989, 671.281127635662, 668.418476211777, 664.869007134891, 672.831639854916, 672.790922754062, 666.500206965321, 668.460301010442, 675.000194317521, 671.810195126597, 672.60701699691, 673.447960440946, 679.089063739129, 669.972944141964, 673.860221730727, 669.746990738211, 666.898507187852, 676.355471929365, 676.128471071428, 671.863480783808, 668.131501315907, 672.25064234838, 675.472118786192, 672.495884378617, 672.772733893033, 666.089663104358, 676.903761148259, 667.890545559695, 671.069518178077, 675.689818073716, 672.54552363578, 672.854546064271, 673.057086549514, 675.798956285951, 668.663195197464, 674.659064292817, 669.552612700787, 672.520073042167, 670.229350241251, 672.586706992523, 669.860000890433, 668.510242132552, 671.830619234986, 672.340441367323, 672.644842988973, 672.432727699895, 671.956791209629, 673.811901359712, 673.334842668288, 674.65907441886, 669.759627316333, 670.594826824394, 670.554141932969, 673.14918651215, 666.679936021745, 669.257528537117, 666.822349798148, 668.713183659043, 669.271950121789, 669.817324466476, 671.860964888751, 674.980265086554, 670.90707411928, 667.232930345812, 665.590171630237, 673.142779930753, 672.153450909793, 676.500507149018, 672.648809500577, 671.264210695065, 675.388628111264, 678.973383752852, 673.419971553167, 671.468182206717, 675.522796249225, 673.62740278161, 667.833337869162, 673.022606851122, 675.536642074871, 667.873195373343, 673.854747971163, 680.386020283509, 672.649252959974, 680.695127719606, 669.591334003331, 673.52756733583, 678.796997495503, 671.306854122521, 669.714048836643, 674.63639420934, 669.295140020824, 674.506357952687, 675.682064080732, 675.707918988884, 675.462817082505, 672.261142582822, 672.439812632673, 673.20977665573, 674.941019171657, 668.692953490509, 668.30443990695, 668.78127906141, 671.254614442304, 671.57186448456, 668.618841977112, 666.681079599257, 675.765673733165, 668.813363263297, 677.559900072256, 668.7545897175, 672.802271495996, 664.528012363511, 668.902054575486, 667.739659231798, 662.573169171321, 668.902826396334, 669.271821919674, 663.373112878426, 673.857018913425, 671.269941014987, 666.549892918083, 673.247395646358, 676.18097487821, 675.614110667434, 673.601491461023, 672.235798572777, 673.080904450414, 672.700606873975, 665.547698645486, 672.548420757117, 671.340143237894, 671.056074686981, 673.643400758016, 672.93788144076, 669.405863907705, 665.588517158991, 676.213079158249, 675.241777285918, 667.49799051613, 665.222719258881, 671.762988434552, 675.512426097296, 669.54160488215, 667.842291985865, 675.54740117072, 673.555049109988, 673.618362335807, 668.370974908147, 670.220265478312, 672.649289554359, 672.793357858724, 673.403995456066, 672.725260505364, 670.669647065816, 669.072296325431, 670.377251959048, 676.476561698017, 670.083886412636, 671.554645170305, 664.602786201895, 673.93436904627, 674.997096225764, 677.193333669508, 670.821848842828, 673.142420285299, 672.296090546609, 673.790543895517, 670.709880315466, 668.823560332874, 668.632006493371, 667.049158369898, 668.035076703852, 674.05376303566, 673.310634304795, 667.62942144239, 666.144171468496, 669.937470109866, 673.98240360892, 671.005843131519, 670.728225914159, 673.054517162182, 670.5085470409, 676.402812766302, 668.668925681226, 672.128833983494, 668.365757125543, 672.366415436982, 674.967354163704, 673.768834294822, 673.655210743163, 669.388786802248, 669.991059680488, 670.906808945374, 668.943262867428, 671.264241962307, 675.901190803653, 673.152176396507, 666.757868823789, 671.230247966341, 676.031331108042, 675.166154843307, 675.387696051172, 674.847432967139, 670.08468695573, 673.06295328575, 668.617595271856, 674.930733260704, 671.689044130727, 675.58614619019, 674.555660834219, 667.394795465059, 671.481157352034, 670.557113066364, 673.894536578094, 672.147238961765, 671.529615906764, 672.151436451476, 670.149664006934, 671.555670318948, 678.88286601446, 665.77904177429, 671.154667065969, 676.744833919882, 673.102718894592, 676.830227412014, 671.762918587993, 670.050881931299, 674.224121547143, 666.353518677642, 674.136828138101, 673.185586438789, 671.423078934632, 680.686071148531, 674.610357025897, 670.228816761803, 674.737618833426, 671.780736940381, 671.73392001988, 673.104183872864, 668.681374132403, 665.384083961088, 674.505996329881, 669.771443308394, 674.060139178123, 677.517991239362, 667.786349397211, 672.094724863931, 674.457294039475, 670.854397955155, 674.968727618754, 670.115122901305, 672.957478039815, 673.338722527052, 670.115334212876, 674.615000796717, 669.763910846043, 670.573118570453, 670.741289681669, 670.396970340523, 667.237109170055, 667.637814505383, 674.651018541684, 666.86237834756, 669.796179691097, 669.470225359887, 668.286278055436, 667.174363382122, 670.467325715336, 672.922853092045, 676.468751330214, 677.690839647248, 672.560999613493, 672.318062374508, 672.353594919955, 674.540593689077, 672.041474499652, 672.458248527144, 671.599311307227, 673.11112554608, 675.253528439033, 676.544954719269, 670.839244910599, 671.499969636113, 672.02297342431, 673.378790771261, 677.972679546304, 670.337647434496, 669.325102240397, 668.420878637871, 674.165165010597, 670.005015655881, 672.199129453922, 672.723809988809, 669.217982218413, 674.590147409168, 673.032558963744, 668.906755687733, 668.572124881773, 675.334181565868, 667.264734830405, 673.660543471637, 669.562422217775, 673.134434307826, 677.078654360726, 678.409797264273, 670.809332046077, 676.574315533238, 670.654077039553, 672.691395887591, 670.969569965209, 666.3209783807, 669.04596442261, 672.199127310493, 667.158561906172, 675.40772223204, 675.202474342845, 672.956655488042, 667.123759886601, 674.723530834884, 672.043343794934, 671.864850658983, 669.232816100622, 670.309387170597, 672.017127186991, 666.762778505469, 674.747798810547, 671.208102802172, 670.667959769489, 671.665715422178, 675.713687270374, 673.138806283516, 672.27196075613, 669.864755870384, 676.576762970849, 668.993834537353, 668.869523111654, 670.553616165499, 670.373428955043, 673.190986011076, 671.294847858635, 673.845395950731, 671.216813326788, 673.838423726595, 675.784810773154, 670.596219260209, 672.65401786177, 673.876795026852, 671.911095151905, 668.650532138732, 668.644294997676, 678.890894384601, 670.721276437347, 673.689385773263, 674.332909022983, 674.064258277821, 672.739398532752, 670.413043561582, 672.634457444817, 673.702909898544, 672.033737903444, 672.791347335357, 673.971334817263, 673.258344036666, 667.394884163072, 671.059451167364, 672.776919229418, 672.65442265496, 672.934771813579, 673.025072469873, 677.158604476838, 673.790325858017, 670.748787825841, 673.364804878485, 673.791507070394, 673.665645921326, 673.334778613148, 668.431555614686, 674.005651345241, 669.378406067703, 672.927809303079, 676.957028967173, 674.386557557228, 675.123472842477, 670.103916574385, 669.758895204272, 676.151643345683, 671.376519481748, 670.079848651563, 670.043315168334, 668.410750285366, 669.741760946945, 671.846366036389, 672.07688172025, 670.339223361316, 676.279458758377, 669.211357495551, 671.479116703939, 672.975697195352, 673.173599526797, 674.356199527483, 676.625678237063, 670.234789033568, 678.502928080466, 673.198732431996, 675.075312759548, 670.076640058357, 674.127602302847, 676.3431893498, 671.969096043077, 671.727695759829, 674.190188735776, 673.062894579567, 670.325934028788, 675.931093609913, 673.418987562538, 671.358479696813, 673.065703258678, 676.856974064945, 679.024571567578, 675.706251378133, 671.81290109079, 671.207992755974, 672.867940931221, 675.448431714375, 666.092718602901, 675.171526615939, 674.068395443947, 676.112067369111, 672.112833990108, 668.978246154506, 663.855131030717, 669.680443894116, 673.513764343508, 669.156625122292, 676.852580691426, 675.768836915439, 673.454960960491, 674.242572440628, 667.042756031735, 671.516715944267, 676.899709192947, 671.554628412466, 672.246189408656, 671.617483001196, 673.725689386261, 671.17100719497, 676.119637782511, 673.561174547382, 676.319967973662, 681.027588858627, 668.909627600926, 669.005597666125, 673.122539716236, 676.347667260227, 670.415571697024, 678.458817507897, 676.031300597203, 673.806696097968, 674.619294452892, 669.122589145574, 670.71310897271, 674.143410474595, 673.559445141221, 676.57445063162, 666.986513724139, 671.477641434113, 671.060552928333, 664.866680469027, 671.848223497585, 671.393733744482, 672.695210696652, 666.463315391852, 671.02516031291, 668.449001048218, 673.612549736037, 671.359774165173, 671.048733886317, 674.38635236291, 677.571949418489, 675.396340023528, 673.788048122327, 674.038391772832, 672.8138317611, 674.876763623361, 668.326404079289, 672.979267695677, 676.231177564638, 669.641842388228, 667.76604335198, 669.488164300744, 676.400610876737, 673.15761976298, 676.196285023283, 674.0681308474, 670.473813754652, 674.788941224947, 670.40719990068, 670.580389070765, 672.341592317545, 673.172159493623, 673.386052255237, 675.892927214557, 672.39168802057, 673.811985216919, 670.046895495932, 667.429281697368, 672.115419682627, 668.728047722547, 671.478748961793, 672.246619351106, 671.625537524358, 672.841096802822, 673.571021998505, 671.769800756079, 674.76216120968, 670.684043375958, 675.193327521164, 669.477551075787, 676.635867633253, 672.696268532863, 676.618531458768, 672.264651697237, 672.032653251588, 666.088043427085, 676.247287079496, 671.692633945299, 672.765079815453, 675.094166265285, 671.16579424849, 672.387123755043, 673.997067137845, 676.792600718645, 672.160575704837, 668.984916401228, 668.472454767995, 672.877571030724, 664.768091405591, 680.894445278453, 676.987459168263, 675.279102333446, 667.622148229455, 671.059695933309, 671.680955472471, 668.923905104183, 670.00617033096, 671.683156156824, 673.184346487411, 670.853712715603, 670.109865724984, 668.577228771084, 670.641323953481, 674.370641099042, 674.412969193211, 670.047151245218, 672.585848432961, 667.269674547949, 672.799808435105, 667.893067692229, 672.427451966372, 672.40465312343, 672.753079990047, 668.722550275669, 667.748397221975, 676.464950646053, 671.398561386815, 670.760466029046, 677.796958697387, 674.050841958566, 668.279998545505, 672.69143991404, 673.552325751185, 670.738847636106, 670.603906340521, 669.221881187252, 674.826301130348, 669.359550613304, 672.570796917403, 669.768252162753, 667.773360079843, 673.760990580151, 667.660772137303, 672.299394419943, 677.965663933806, 677.0843663182, 669.78166296064, 676.269368406977, 675.072676278127, 674.531915619551, 671.68128348342, 674.595419517912, 669.159643341217, 667.761472966645, 673.784321983618, 673.926135628236, 677.622870597309, 670.455699046377, 668.835762522084, 675.60888229404, 669.020299743985, 670.810522326116, 670.3372766618, 673.868578359803, 672.220037284821, 674.493745805298, 670.743063911048, 675.015675930838, 676.480117049662, 674.006261593193, 674.71561084216, 673.470707833508, 674.233428744813, 672.824351441849, 670.765609270046, 674.43840074901, 671.833277554562, 670.678931658903, 673.557272057785, 674.049640530096, 668.17102428604, 670.4207223809, 671.131843343478, 669.848738451786, 676.49822931756, 669.213462185734, 673.573171334388, 670.611118701809, 673.255053281144, 670.070487409085, 671.066797900527, 674.544850594957, 670.802784986183, 676.29530733176, 667.551295116517, 669.314516449966, 672.057869149015, 669.609113373072, 672.455665010128, 670.781286369959, 672.533361971349, 665.351686213999, 670.753003482069, 671.701824515398, 669.888468855916, 675.384848812448, 668.392249336901, 672.84000540538, 671.966725213543, 671.775846049542, 671.641446889016, 670.520218084154, 678.882162020095, 670.979490176846, 671.439345929736, 666.803236798372, 673.553148792621, 676.741230577109, 668.994164250679, 671.365995384207, 672.185211496435, 669.954510710262, 674.440611636187, 675.658216322996, 668.168343953019, 673.416586051896, 668.488653082957, 667.982944350276, 668.45969680736, 669.853551116912, 669.754067651018, 675.164066835329, 669.402166846117, 673.94339184894, 676.782472696907, 675.652704671402, 668.677824305053, 670.381365642566, 675.969833255277, 670.887468394523, 670.235963828037, 671.409772284125, 675.48769519844, 673.46002889341, 670.401070889532, 669.604670057054, 669.366014553091, 675.308652130734, 670.250912185394, 674.095719046281, 669.899989116036, 670.232950460591, 673.458863310679, 671.084275372046, 674.813102684669, 671.33198254584, 664.355656217938, 669.407846821536, 674.34709779116, 671.636556731401, 671.653107917694, 668.43319893636, 670.926131254782, 672.820248500397, 671.194069096653, 675.579576783876, 670.721849608542, 668.378489019968, 674.795465097508, 673.544761144517, 671.215542284231, 671.784649433131, 671.949202422933, 678.159852318724, 673.504559841166, 674.18177089056, 675.912905541848, 669.524801281606, 671.212523961403, 668.716958755437, 670.400843916146, 675.549526475284, 669.602358429702, 675.324243564807, 670.010937412686, 671.917981462109, 669.137996923625, 665.571157990488, 667.201397458664, 668.933207156996, 673.973443995857, 674.882427363255, 672.682819686679, 671.46266319412, 673.977221636542, 667.436368658602, 676.271963879671, 674.048913696369, 667.907359165492, 670.758423807909, 665.792135491441, 671.949542902882, 673.830991468751, 669.570087418506, 668.593647602724, 669.136556975468, 675.162719564363, 673.225092262446, 668.062269013787, 666.944912694152, 676.0407437861, 669.675521623913, 668.552644063348, 671.244948695563, 672.366698249417, 668.195977266426, 672.686409974389, 675.4507416578, 668.015895709923, 673.085263585142, 666.465942372257, 671.122377358856, 672.31369111391, 674.371148818524, 673.584983540668, 669.527854351992, 671.018788864239, 672.373093040241, 674.092600441074, 666.621256613535, 671.968379118355, 672.819131584205, 676.168275324778, 675.697555958607, 674.29787975713, 672.943778942905, 672.431081066948, 670.803245019188, 674.287661451789, 671.02174437928, 676.05480133693, 670.565452846806, 670.428387785944, 672.022779602397, 679.620495802429, 672.242345031584, 678.790770303042, 672.363466714707, 672.659802467243, 668.388083398248, 672.885961793803, 672.227001522539, 668.311880064808, 671.269828036849, 671.655443601018, 673.017037233698, 677.595691739074, 671.827753533191, 669.118222677711, 674.742451520917, 675.905629872841, 668.152454909672, 675.287796657521, 678.919349796519, 671.542890787965, 670.300472791923, 672.229502659623, 670.297032937755, 669.128139920277, 673.510759629908, 670.672014822832, 674.28293721789, 671.893788577054, 673.849214465297, 670.679905510459, 673.170358359399, 674.332251219549, 664.996003362623, 671.297660413311, 668.812613048666, 672.101857477516, 672.295728361615, 671.482040698353, 675.151000110482, 676.629654133739, 670.522210392294, 670.967828544607, 669.403182983974, 667.089922449341, 667.503433127705, 668.713169227386, 673.31580382173, 670.31322689798, 666.663650961867, 673.843845361922, 676.500533786348, 672.411810974094, 673.182470336856, 673.768442950924, 672.323689513237, 669.190792442673, 672.113888115796, 671.7742869852, 672.458261932114, 666.39427228327, 674.219437886708, 669.484581481854, 671.425122699092, 670.505412459411, 672.975279994575, 670.467221408609, 662.050575040098, 673.414056828401, 674.726189336716, 665.088291054214, 670.539701588791, 672.456228130785, 672.869761070296, 672.071766798206, 677.484280326565, 668.501070896092, 671.919839122839, 671.468775711767, 671.408435774847, 670.554777028126, 670.867195086479, 667.146861932741, 678.636012761535, 673.088368673393, 670.233351390072, 674.081897584447, 669.808117399111, 669.176157730251, 671.617339704841, 668.695803134258, 673.972692564428, 670.80359527916, 671.179353916628, 677.234703303933, 673.783790341768, 670.83161587302, 670.230475754646, 676.776435342275, 670.979367629183, 671.84123041963, 677.513588832636, 666.306699305077, 671.889433616978, 670.66613205643, 672.596001422482, 669.487082317183, 671.764673889338, 673.196555017142, 673.358315687498, 668.975091608903, 671.582687194184, 670.050401267506, 669.525095104659, 670.745265942296, 673.920227686207, 675.272603900981, 670.131914764567, 673.78207556244, 670.325933913252, 671.965339803102, 673.158949773354, 672.140720972871, 673.221366953033, 671.552564071286, 676.169309002328, 671.67806988418, 672.857300333486, 675.140916121726, 669.163304422808, 672.353472602593, 672.140224041061, 676.510786588229, 675.754101785171, 671.245765140285, 671.275584031832, 670.578567401873, 667.094642053172, 668.805756997921, 667.473050881963, 671.609300543027, 668.816292479077, 672.998090175259, 668.306909587738, 667.127453483181, 669.659610404655, 673.694213740531, 672.544645718056, 675.89813749975, 671.681364787968, 678.006231146788, 672.44412030372, 671.767872694706, 673.964748828065, 678.802652836792, 669.932077780214, 669.1876544885, 671.979528057601, 668.71210165166, 673.015066591158, 675.090710265266, 665.719453169078, 670.164165855521, 669.278344570901, 674.135387714402, 667.2173707147, 667.150936359087, 670.868580028011, 675.466958148691, 671.004363254857, 671.178575149603, 677.240777724689, 668.953946239429, 673.136036022935, 672.481374826805, 670.034096219927, 673.575915367156, 674.217399691441, 673.066675501874, 672.053316309052, 676.482783039554, 673.959039265854, 674.896899861922, 673.499237591205, 670.495148325704, 665.702358293155, 670.151778056546, 670.679039363288, 669.813331809474, 669.4628128859, 672.461574505984, 670.813806795045, 673.400664003945, 668.824259698896, 668.430033593343, 675.831373772095, 672.432149343295, 674.574627605963, 676.600149525869, 674.17165525704, 670.689987371398, 667.001998347432, 671.711358053529, 673.929852329035, 672.733486668062, 670.478679760375, 676.167798240561, 673.375005612998, 671.136059308875, 671.585544511426, 675.524121637834, 674.820192192104, 673.081220159345, 671.578188215995, 669.474500071653, 673.575317188313, 675.611608219024, 674.123780426184, 672.142475949835, 666.364233870958, 672.292683364132, 674.131373199222, 671.868318056502, 669.160336879813, 668.406092003286, 673.288041887465, 672.846429199232, 672.086754640396, 676.15288943115, 680.246100293748, 675.359712533861, 672.479274742942, 674.982247806226, 667.437155469966, 668.52851776325, 669.394953917252, 672.527689558924, 674.002688775403, 671.497170258283, 677.270464392542, 670.379878812461, 675.801062645118, 672.212074129998, 671.814080780137, 670.868364658121, 675.362925141403, 669.609652238622, 670.948292928094, 671.105127668298, 678.435163381558, 665.199220177518, 672.62922869825, 669.309617903379, 671.895286226068, 671.216820141215, 670.104726045507, 671.966805206828, 674.917820251724, 675.546383970579, 670.787293793486, 670.468639644608, 673.10017584858, 672.634303986208, 670.426839901424, 675.80146534052, 669.64215944856, 669.959871297879, 674.341779644714, 674.538188409173, 672.741928025394, 669.209123775158, 668.67112371453, 678.161907598287, 674.28487110537, 667.829845771552, 672.695188068285, 668.668370094078, 672.498573219853, 675.155502478961, 671.973209618726, 674.965001192114, 670.441001901254, 674.793983923216, 668.602203293851, 673.89786091681, 670.982326396681, 670.364198575625, 671.709282931093, 673.019708069618, 672.032260632457, 674.536866415008, 667.710881764855, 670.623601471258, 667.865847782571, 674.988077620164, 678.051232068451, 671.4928644164, 670.653320798385, 673.99661614624, 670.510939151227, 672.065680937241, 672.530422866477, 671.476044373868, 665.96053093933, 673.69901236406, 672.434981658684, 668.971815880398, 671.798234344162, 676.003495320243, 673.241716217503, 668.534603617485, 673.79246043188, 674.547760059399, 674.793797231966, 673.951715050294, 673.702526219023, 671.82080237494, 673.866631975834, 669.872910122761, 672.789034863256, 670.185910494284, 664.848873299496, 673.374783638722, 672.003867270855, 673.844068907372, 669.630136744538, 669.106262527338, 674.322909116778, 675.580331533519, 670.131576894177, 673.503464935916, 670.761105471773, 673.302935202306, 675.771755341354, 672.186466176209, 674.653824727273, 677.87688035863, 673.55830238685, 669.850542686973, 675.039558339959, 671.766194045255, 667.669032350891, 671.236128728863, 669.5442440262, 672.53357177069, 670.469087951939, 671.329797480053, 669.560347814679, 673.209155788417, 672.711776704584, 673.24940808714, 669.809736434094, 674.492504045751, 670.982278523522, 673.218488889289, 674.039564179139, 678.83280821122, 669.959792818251, 671.731459298913, 664.354595702168, 675.466329795374, 672.473543008604, 677.115045722228, 672.680563503739, 669.64516591991, 673.225237560723, 672.919022260202, 671.276424310412, 668.988704173714, 675.311340432707, 677.380966146421, 668.258462049723, 675.510764844592, 673.500862254232, 674.802487286987, 669.279667964794, 674.661085845732, 672.854409864871, 673.206916998263, 667.36742256278, 673.932829150339, 672.117098905838, 670.150531741082, 676.112255711728, 671.57376267484, 674.135158676575, 671.839450396207, 674.986513278829, 669.146239779245, 672.442646994993, 669.016845932408, 671.368412408576, 669.106047559989, 667.071778030572, 666.682863034794, 670.065490897925, 672.169779856541, 670.437061666885, 666.287282796559, 673.179505197066, 672.596656133807, 672.962459224668, 667.19172417713, 669.853457398566, 670.275778819247, 671.33434253097, 671.386996394482, 672.683857878215, 671.51292646797, 671.147737591144, 677.866535658059, 674.248727729506, 668.863104724227, 678.023754164092, 667.124752187526, 673.376743937422, 671.260583154734, 671.657271161007, 670.984570154446, 672.091785212866, 672.378478073052, 668.05398188456, 664.493198875405, 676.989410209053, 672.416926881892, 673.41370971852, 671.906444211082, 678.071542052952, 671.440244889101, 669.181785646384, 672.257464871866, 673.70216848803, 675.591332215741, 673.289472677352, 671.919851845185, 673.371336588983, 674.437896131594, 673.57383436692, 667.473861364525, 671.459150791672, 674.20358291447, 669.129165875901, 673.056439298405, 675.067242778406, 673.624934197721, 673.666548734478, 672.948592724717, 674.139889571612, 670.619083208095, 672.515378429835, 672.570431706357, 674.609262954458, 668.494817537954, 670.876660795257, 666.799724910347, 673.139071783952, 673.525247344375, 673.384692442187, 671.200123645553, 670.515069790434, 668.959033404387, 671.825717067678, 670.615486626172, 674.025501125585, 673.116395292899, 677.867175015981, 674.14173722489, 672.192032045775, 674.919691355418, 671.691689911432, 671.058111462028, 673.894475713871, 674.351749826239, 672.567705844604, 669.611721088441, 669.196503555905, 671.583988046851, 676.166867876255, 671.508111639218, 671.295323282116, 672.098548357111, 674.212051276717, 675.346527734422, 674.665303742821, 670.988446657169, 667.232341433722, 668.91802235377, 670.386509196639, 674.09571757218, 667.725520386041, 673.794497587634, 676.005928305222, 670.312919775491, 671.418355933157, 670.832454953513, 671.724011384848, 670.334289474782, 670.209121444577, 667.78898682699, 665.833925089214, 673.560560536395, 671.140843497706, 669.905555484511, 670.126397854322, 671.898396934041, 669.559399890425, 672.554169757981, 667.01396910388, 669.931619217052, 673.313029322505, 665.27876648487, 667.260496037624, 675.523213274279, 668.240342992349, 668.156843978666, 673.969273101497, 673.044669740185, 670.638757873036, 669.492971801152, 671.420722420566, 668.508135149511, 672.090698958108, 674.971161406595, 678.558698846375, 671.783524176931, 674.331793483536, 673.054745720743, 673.646988270222, 669.912292761241, 673.953143348026, 671.277804330837, 668.494556574002, 667.348040479444, 668.457428436333, 670.555100723128, 669.275838204111, 675.397457440945, 676.651042121619, 673.056014676074, 670.177831637022, 667.71206371353, 675.50110509469, 671.01751734597, 675.196816681821, 675.422384810551, 674.558887246387, 668.335501037882, 666.891076450133, 671.076126284252, 673.143212019027, 670.510765219101, 667.646971430981, 666.530665005075, 675.603183491964, 676.83941550534, 666.047308347149, 670.578992748713, 670.004347492052, 678.992458441191, 673.143131396891, 669.926818538966, 668.171483677233, 671.373756835893, 674.437853555512, 671.78064795823, 668.546188647097, 671.430648891791, 669.812420549553, 673.572896635763, 675.105603927477, 669.513376906666, 673.455737986366, 680.395935835997, 670.611760920685, 669.394363052832, 676.950589488827, 675.972469947799, 672.625351604528, 673.225310265403, 674.631469406931, 670.876310405818, 675.340552939479, 671.668789890113, 665.335833924416, 673.164796466591, 673.831573877246, 670.60292127256, 671.305974600289, 670.482631476549, 671.973390962, 675.013978280399, 667.380471197551, 671.641476143991, 673.598498758887, 674.441895550496, 675.471303501429, 674.389165031706, 673.449370833445, 676.820749777293, 672.971788282237, 671.462160853136, 675.651619046875, 670.38369047728, 675.074940243624, 671.763989077968, 669.067002626491, 673.932912677545, 672.937119895505, 673.737654062703, 675.055121901316, 671.265108505079, 670.107014317705, 672.448390032894, 670.711686792646, 674.892449445892, 664.467192599164, 670.427055991035, 674.29622664736, 675.286160235092, 673.047664467113, 673.998534087835, 671.798335786152, 670.637035089847, 671.978085464354, 668.832398729443, 675.951796387902, 672.544245632645, 680.092275176985, 672.080076122674, 673.963709570908, 673.382514891782, 672.254748786896, 666.872329944689, 669.130762517274, 664.37913532898, 672.55256856965, 672.330343647461, 670.564000617428, 667.825210278007, 667.658175321942, 672.438821681525, 672.927937009869, 670.621370639016, 678.065391715893, 673.036938713167, 668.443960954825, 676.572685604473, 672.934411894449, 671.451532554441, 669.528244393422, 676.57291379001, 667.892626620302, 671.874649360302, 671.343510535141, 666.474455140221, 674.317976004853, 672.293631558828, 666.842453576913, 671.536158892859, 671.015487261439, 670.774440644346, 669.08862482896, 669.332161291182, 674.43611377997, 671.806884750878, 674.76459668291, 667.124935690836, 673.740957775338, 674.2703552478, 672.633825010029, 672.968083306652, 671.304388080176, 671.766433352871, 671.758794063457, 678.345919823797, 671.58722087069, 669.829778866388, 668.759545072388, 675.950145352169, 673.588983464828, 675.609423489283, 676.155109502072, 674.534899973361, 668.710077174035, 667.587176278795, 668.518543160233, 667.226345052172, 674.311009273114, 672.302905050319, 671.076900764876, 672.85524129365, 674.115746232292, 670.916604407102, 674.526862659241, 678.095605043415, 670.120584145822, 667.494251307624, 672.005902588084, 667.897267587814, 672.018558797701, 668.952072785345, 671.376630157439, 666.524367841072, 674.548863509264, 671.68250313264, 671.659491343252, 669.533029986473, 669.398455532099, 665.351559163797, 671.367790065328, 673.508260657365, 671.513517736618, 668.568019237746, 670.680931590751, 671.949410402601, 674.25828776854, 675.01442357377, 675.433337970318, 670.74840579211, 673.374002512064, 671.194322345185, 680.286027781162, 670.271869759556, 671.293945980402, 669.336026224465, 670.914644226214, 672.554224943649, 668.659716094634, 671.392437916513, 671.443825721722, 668.232672921331, 666.824240841931, 671.049615098436, 673.834312693922, 672.343891802785, 669.096568489461, 670.945010975141, 671.920319813393, 674.259545471751, 669.419874147181, 672.60201647762, 670.319756865067, 673.398401907033, 670.137058264373, 671.445475432345, 676.429873567263, 673.963581651614, 672.397254641976, 678.031743077596, 668.895718920159, 672.488369336336, 677.965270795137, 671.660660835619, 681.220792696724, 671.066557442917, 672.415977136613, 675.830616806638, 673.197633678449, 668.394894644729, 671.04848239447, 674.857518267291, 670.221257615336, 671.932554109035, 673.967588488221, 668.955528600787, 674.543660163405, 671.963711662386, 671.23375347817, 668.708183277489, 669.57647597742, 673.28219972588, 672.826445036092, 674.039915836187, 670.516426787944, 674.746081103529, 673.207319099933, 677.810523806912, 671.285953969366, 674.284291384892, 672.375546429594, 675.089566849776, 673.392138912687, 669.569225147275, 671.365259903499, 673.034315741201, 671.504750182054, 676.427324094449, 671.017250497251, 671.267162598643, 669.022877179538, 669.575288809113, 666.599031849507, 672.603387392987, 671.938532501193, 672.359949559801, 672.596083169845, 676.427193470499, 673.653896490578, 674.350510090527, 671.553001447538, 668.711615957375, 673.186848727498, 672.332673659287, 670.911062825801, 672.719788480965, 678.790390914609, 674.85310075676, 673.423705391265, 674.195761422738, 670.963606500326, 668.017000127411, 666.234641997254, 667.139862411665, 672.414252696882, 663.885881633233, 672.398417293824, 676.371153249214, 669.965234171912, 675.741074185595, 671.6419755708, 668.822888063143, 667.334024548657, 672.937495556747, 673.734379061915, 675.225466171024, 670.345215883013, 670.743833674866, 671.902011343914, 668.47474526787, 673.508912856554, 670.762367792067, 666.778609063073, 675.35841138255, 672.498585280172, 669.072968439789, 674.730145698406, 673.762553467282, 670.309103525365, 676.731377235411, 672.883881299305, 672.2628698054, 669.548239568621, 669.473983005699, 674.313834631477, 672.4259712809, 671.710763803897, 674.952551996173, 677.849178248379, 670.927127132111, 672.256203043217, 674.932769313677, 672.395651795739, 668.379427037367, 664.681346572222, 673.725146487252, 675.188606509983, 670.145099239311, 671.110263817445, 664.1599856297, 669.97190269857, 673.641360594084, 672.785152312192, 668.1380302494, 670.93791998003, 672.486125377577, 669.889798211215, 672.823329534126, 666.035418737788, 674.877568363484, 671.115798191487, 666.286795836382, 673.824705548319, 677.654859724825, 675.647771458335, 670.20531861218, 674.722597850143, 675.914312255139, 672.911445896908, 670.28338354738, 670.267664568924, 671.78620198983, 667.817702803597, 672.971058185763, 676.701855283913, 671.657496336398, 669.478311627905, 669.094076314906, 670.476291465712, 669.429038295926, 672.409053170396, 670.45149898442, 665.856347655636, 675.027564220163, 671.446412889, 672.787774719779, 672.428403999411, 670.475401234364, 667.436397682692, 670.165285186123, 670.554532698868, 671.851736319871, 668.655320741401, 673.10935154727, 665.348835730771, 674.233915702772, 666.823832251441, 671.123478122522, 672.037097985085, 674.085882795516, 669.959003553255, 671.103934242807, 673.423805628565, 668.847321106889, 673.825780876942, 673.95921378057, 669.731189265905, 670.917593663216, 678.015203074846, 673.687561396986, 674.164453410719, 672.62944232465, 670.434177472847, 671.077947642879, 666.264088043941, 669.918418718297, 677.108923475384, 665.930059702916, 674.3762257767, 669.11447816253, 674.201049700793, 673.737889816941, 673.909206512171, 672.062362259979, 673.024181983481, 667.724829255064, 673.105832360298, 671.409945838963, 675.288740404821, 673.605222308801, 667.028361792791, 670.692006334238, 670.508339525891, 669.686508959909, 672.225672758166, 673.927397798043, 668.891916631118, 675.114400748614, 669.063080706541, 672.323080734855, 670.626053415189, 670.80576153156, 663.858852116696, 669.09937095832, 674.364173103908, 674.73721620204, 674.128766399198, 671.932925899815, 675.679659735659, 673.730716318625, 669.736288239719, 675.325397811971, 669.490054809468, 672.892196308106, 670.86298392115, 674.011289861965, 673.033521548761, 673.031905421785, 669.799044195356, 672.062007713996, 671.973657097687, 670.302627448026, 674.4565562204, 671.355193268598, 669.480439634506, 670.755431514951, 671.863472032201, 669.057000292061, 675.455598745116, 675.313094974997, 672.18401288378, 679.018328046, 671.388511299504, 670.425107599129, 676.152152085654, 667.563462929585, 669.506946428021, 667.816312967954, 674.695706567733, 673.478805575565, 671.164619975611, 676.513331290704, 672.262945568088, 664.945957666934, 671.970494443409, 675.13244423443, 670.340965981607, 671.46963039812, 672.622436163312, 673.41232519428, 674.907572842103, 672.524638746575, 672.350331724406, 670.115547217644, 672.967126378216, 666.142936735986, 671.403025198888, 667.204334147612, 675.492579883571, 672.565337651184, 669.843970990252, 672.120624434993, 672.564085378433, 671.433029382969, 663.955211040977, 674.842532686425, 673.706234135486, 673.520814981876, 677.059871766576, 667.098680268756, 668.452295799516, 672.128075469325, 670.424151910706, 663.83903875469, 676.885133805297, 671.049032970466, 674.575757620422, 668.985973425679, 677.634605864985, 667.557897263801, 675.86359657491, 667.435724576939, 667.205452229462, 668.905131837452, 671.67136938311, 669.777400810224, 667.659403938616, 674.617012320134, 672.635739118246, 675.84383766157, 672.179074573378, 672.045319069587, 670.547898612162, 668.319778878132, 674.389727409459, 673.630712166698, 676.350173039497, 668.400255194066, 669.603558634714, 668.110575974846, 671.061265531465, 667.75339241931, 670.4056129433, 667.686470135314, 677.182970404601, 675.095175632084, 676.038611355739, 669.18872374054, 674.809396970378, 669.963203739497, 667.746775336015, 669.145114053152, 670.210125481457, 670.792193890036, 672.286665764167, 675.36335758616, 669.675964431201, 674.045665333777, 671.045748544455, 664.879359480683, 674.772680444333, 668.470208381605, 670.773572106032, 675.359679317187, 673.483576467789, 675.740037411599, 673.367624378295, 668.377436034531, 670.614250697337, 674.917778132812, 677.596672239526, 678.334318581177, 680.164085721748, 673.396863128053, 678.721788888514, 675.029740298401, 669.606156245689, 674.419401414099, 671.445765326349, 673.730080839736, 672.173242956173, 670.593047488519, 670.384276117736, 675.035923781973, 672.107865266271, 669.596066306547, 674.316744320728, 671.883398536869, 675.864359510582, 678.758826463547, 679.368188875015, 674.527928316253, 675.475234164723, 671.978521054068, 671.485728318263, 675.866870984795, 670.722027464735, 671.032900998789, 668.096327157136, 673.642819614852, 668.052109160933, 670.436729893317, 670.247458490157, 673.78324465172, 672.731011422245, 675.011968359375, 671.026105160092, 670.279258738048, 671.225997127321, 669.325471319704, 664.79484275257, 672.343426958935, 672.384500877875, 677.939194405653, 673.32419995274, 672.339534060681, 674.45799667628, 674.199221429469, 666.721674687518, 674.049161651604, 668.546676311645, 669.203114716243, 674.794968175828, 668.377609529955, 674.533700635169, 672.209956990873, 672.222825959621, 670.889471446462, 673.040071425841, 670.401812026509, 669.280817391368, 666.402278009162, 667.801886178242, 675.828833838342, 668.319678886439, 677.875039295336, 669.409095951056, 666.211189374613, 674.457559613813, 669.658962215793, 666.306677472977, 667.441250416006, 666.760922054669, 675.029940119095, 667.174547090095, 670.276051959643, 680.036742062681, 665.407194390463, 674.050000125383, 673.102211679777, 672.497042292936, 665.125624517027, 670.747048972824, 670.781296853739, 668.320126193488, 673.643679509356, 672.584822858268, 667.582299366866, 671.111710059198, 670.444409511069, 668.744909377062, 674.427404736511, 670.379182438122, 668.135095132646, 669.551892983512, 673.398278838964, 678.785046703711, 672.446592051126, 673.440042745075, 671.82036976261, 670.543317005693, 666.832463058361, 675.940402805218, 671.519116606924, 675.611019474461, 668.522821630647, 671.021684971903, 673.684104116262, 672.834808328791, 671.680956472071, 670.863887433493, 674.524154454847, 676.809020634941, 671.766943797098, 670.988977598698, 674.61230123212, 670.930606323399, 670.348654948084, 670.706296133172, 672.264638795739, 668.106879973868, 674.798396638408, 670.300014758446, 666.759840502366, 671.805578334467, 673.676558327619, 673.690182449335, 673.872269149531, 672.722298797288, 672.981648621833, 668.445243068817, 672.852384554008, 672.742378898246, 675.539146001255, 670.339598555792, 671.896108534808, 670.683682964005, 673.009915355931, 673.553658972896, 671.308316168845, 674.485239766166, 671.20088504121, 676.312491985795, 674.527754676014, 668.780676914425, 673.1651348205, 666.541923841772, 669.79791267586, 672.946177409246, 664.363046101185, 671.321245280335, 675.183522769131, 674.091116684707, 667.712865906783, 675.161449407977, 669.153953285857, 672.994924792311, 674.830501309466, 675.916809816648, 673.102492625964, 668.278498212647, 669.594091406251, 676.959182540949, 671.559623484753, 671.219098675129, 671.868914015688, 675.487744695757, 677.167487774402, 673.241858491731, 673.141762112881, 675.625942724419, 676.316493682208, 670.381978027633, 670.237595177716, 668.396039643203, 677.039579438944, 671.655923196496, 675.79240339456, 672.867359969771, 674.638321608113, 678.42833703848, 672.880553819523, 672.36425400066, 672.618974430899, 670.148608611105, 672.965668132864, 671.610776076537, 675.059227698371, 666.722317880516, 671.252097631181, 670.005783747458, 670.460586338901, 672.134689660307, 677.304586317537, 669.343849014173, 671.883872347291, 676.313040506698, 669.263179503901, 675.241795239635, 666.442395268836, 670.378434546469, 667.420565372882, 674.535675698624, 667.682223613277, 671.293382476518, 668.908948213683, 665.583863784088, 669.452718488442, 669.892315119719, 669.580111454688, 670.21350099062, 663.981218749542, 666.852664095184, 675.170743580486, 674.09935214451, 672.039072031851, 667.898521803454, 672.127160017385, 674.546488605841, 668.428487105448, 672.616842777274, 671.147514064526, 674.593035109804, 676.236207999319, 666.482908011906, 671.098612562459, 674.361675073438, 672.245296609001, 673.123479954658, 674.293518793878, 675.889629493216, 678.198135652758, 679.06312906982, 673.248489580631, 671.878542071127, 669.250217085616, 667.602386593061, 665.852269006279, 673.25992643184, 674.138043590444, 673.436190290869, 671.600283972046, 669.361086658878, 670.308732868705, 670.255762827089, 671.729481492685, 671.146520886088, 674.893370943205, 672.175498515458, 673.956580132585, 674.080330518943, 669.342467696353, 669.890316580486, 670.383063510387, 670.989228210597, 666.838903773869, 671.880498078437, 671.430821813994, 672.953137111592, 672.804036068939, 674.142591483887, 674.011291427321, 667.855131242826, 671.067232394378, 671.872197844771, 672.794813826179, 675.387630499055, 672.858389450184, 676.543032361488, 670.085299438021, 673.893667334792, 669.023797005151, 670.710042714635, 673.186086675108, 672.744832908014, 671.498314541873, 671.12514949657, 669.487353603438, 673.457371660438, 673.689085923114, 672.381272634158, 668.012734439367, 674.946695904208, 673.668580660068, 664.977426252989, 674.149178028882, 670.66132856332, 669.93218447561, 669.494406314416, 672.502015800724, 673.526999994467],[527.159983813619, 523.880094475167, 518.690900151176, 518.532748952148, 520.421161880911, 524.159576645548, 524.320181038074, 526.786917468314, 518.950815057603, 521.014577124978, 528.902780223014, 525.020185112158, 525.061864443244, 518.89056962444, 522.192268578349, 523.965016737833, 520.790951229375, 520.492574619221, 517.48746844119, 522.506148863763, 524.634517420559, 521.362688756977, 525.14462941116, 519.208870202095, 514.314331396043, 522.009212776622, 520.574465703227, 528.857390465502, 521.933868820203, 520.387580151698, 522.454054018209, 521.367692630284, 530.37838240211, 522.061774772617, 525.759795707862, 519.524429500843, 525.350664062538, 524.526020274463, 521.331818050303, 524.654339221539, 520.98496481878, 528.858200001203, 520.778123455405, 525.165874559344, 521.311729478561, 517.660854375042, 523.029266239276, 520.797987803858, 516.759837744436, 524.267613383993, 523.519790071483, 521.297045363284, 525.221184210224, 526.087225051861, 523.321406466456, 520.534922064538, 523.875134442916, 525.651926376165, 521.627983900719, 527.495391015132, 521.836764180464, 515.796504282097, 526.090773315559, 523.916463176756, 525.199823353721, 521.729067546638, 524.949792517496, 525.955345723238, 521.849504699935, 519.264782676879, 522.882814816993, 524.181803121131, 525.797410936469, 522.95075230469, 521.053948583227, 522.715313459111, 521.383512757669, 520.649991752528, 525.367745522341, 531.392348412312, 522.146741457772, 522.131946774772, 523.383737185321, 517.839554174683, 526.239262643301, 520.472339421037, 523.671574725306, 527.505246259432, 519.59498938046, 522.527230169419, 517.36172226482, 520.938453057541, 523.600130682999, 521.274001383938, 524.305440197859, 521.210426128803, 520.398359983511, 525.335519345293, 524.110289611515, 522.048176315824, 519.942279569452, 526.16200689741, 519.060403922041, 524.060747995581, 524.880892058284, 521.09905072619, 519.312075597373, 523.923674034704, 524.855259988895, 525.52765119598, 519.424854508815, 522.967964606617, 525.467749371003, 524.89965763878, 516.476255109037, 522.262752495935, 519.971828688051, 525.00257008234, 523.006576897113, 520.089488642594, 526.36501871178, 520.250986205422, 521.182722264634, 520.92067079506, 525.930339460483, 526.422918578812, 526.586269083897, 525.741745515276, 519.149590425009, 528.130863288421, 528.057792695167, 519.849371388461, 520.452778615107, 523.737513428353, 516.865567011484, 524.47527372382, 521.016631734643, 520.436155352528, 520.722737245547, 524.805652551502, 521.443793604531, 528.579291915782, 517.586611562307, 522.786642645951, 529.090258477076, 523.575028719129, 526.929155162582, 520.643359871243, 522.930326287915, 519.919386552863, 523.070184985316, 525.283835500611, 523.30608243238, 530.121756254249, 525.468113238823, 521.081962690545, 526.741457288059, 521.137686698974, 526.227463094496, 516.817396752073, 524.510767502307, 523.588002952766, 524.506155266601, 526.145134546585, 521.000327115994, 527.278902940783, 520.37154711771, 517.744814452892, 520.565657378664, 519.760695967906, 522.368691374805, 529.361511737026, 521.863616282596, 517.939384423006, 523.160649940926, 511.630379074571, 524.890401624062, 521.199895684101, 517.476875147801, 523.896557806441, 516.652781140718, 518.462729109601, 522.420890768875, 524.198652097336, 523.113901998836, 522.868903550139, 523.383819100932, 522.040805209529, 531.595446855339, 522.48993492572, 521.299677047195, 523.44038781156, 523.90354433037, 526.888632250827, 520.370900202402, 525.621631856269, 523.045289196229, 522.039137116327, 524.349377517186, 523.351848369862, 520.771291582679, 519.482761689167, 521.761438558225, 523.39273514121, 525.637829745273, 522.555179597141, 526.032830258035, 519.139252480554, 520.281767449609, 521.566988085976, 524.519897692867, 515.827150866452, 526.758170464554, 526.702000705279, 523.918997305443, 521.712984912192, 520.749177933903, 523.268946428634, 524.028681533364, 524.347736432554, 527.330302865094, 524.671210651379, 524.820840181298, 524.063328063726, 519.462023403672, 522.192658315499, 517.400779143019, 524.437734930123, 521.828840017526, 524.908575039731, 521.368122734007, 520.530115440631, 526.05903228481, 520.733075975593, 523.357116702732, 525.717921619642, 519.182068371321, 521.543403091203, 513.264692444309, 521.922196174333, 527.100402716447, 520.975549397819, 523.349774509102, 527.3468754295, 526.648738330035, 521.145191715387, 521.718484462748, 526.108983452892, 523.758431080607, 520.065257521905, 525.924913300683, 528.004091372104, 517.607036321528, 522.185487100139, 527.068519367275, 527.405352122471, 519.70623394348, 520.026820278084, 522.658718727852, 517.377956088875, 520.472442220651, 522.02519372309, 525.088032614441, 520.273261940904, 525.245984910017, 526.660181555572, 523.735505251925, 523.176257880064, 525.920268598808, 524.040736227371, 531.518301033607, 518.889743315938, 518.700288091152, 525.939000005926, 519.718093370352, 516.72602974552, 526.539237954971, 518.013675338191, 523.885183649668, 522.091839439842, 521.416255558358, 525.215742043078, 520.658779449474, 521.111105585366, 521.692078740554, 523.919298334755, 524.768231694526, 519.677646188483, 523.814395796207, 519.74171746474, 521.39391655372, 525.508789564226, 521.606683922148, 520.636433550843, 520.63997729405, 527.547627293812, 519.961512515081, 521.662030798879, 527.738552394737, 525.511314991821, 522.746017204544, 524.778306246111, 520.174603198, 519.856935182652, 522.036984583664, 522.438515926469, 520.589521880884, 523.453476641751, 526.620202068209, 517.355655739421, 523.12729699094, 523.56666026662, 527.875653025804, 525.821777282107, 523.325916697927, 525.335947696285, 519.071240272271, 521.829420849152, 527.245259512016, 527.132459060667, 525.766396827192, 518.667343318146, 526.148229011366, 524.976326337078, 527.098620732316, 526.454693386205, 525.426003782107, 520.579238938586, 521.005929394558, 519.0122421685, 520.422606455379, 524.810890977282, 520.152594606315, 515.440398455192, 524.82510960042, 524.838364832239, 524.368252293259, 523.725673406236, 526.458552625559, 522.992727946299, 521.493067846341, 516.457734712527, 523.969254870394, 528.706627053631, 525.714369730035, 521.129153292564, 524.31494815828, 521.521640532427, 519.41759570003, 523.351495827516, 521.703911473012, 529.397735219311, 523.626370487262, 523.211860206201, 523.995577232324, 516.793105454195, 527.561210356886, 520.051695859018, 521.0156782111, 520.393496807871, 518.422562210587, 517.980544500585, 525.155686070243, 523.362394714803, 521.441700997469, 520.9931042904, 523.462802436206, 523.205323796258, 521.21282506593, 524.990670751551, 523.413317851962, 522.108415900999, 529.626510386053, 525.952260845388, 522.775877005159, 521.086285624702, 521.189032923955, 523.562944482756, 519.296355787169, 519.035537265716, 530.311711813395, 523.446947321371, 528.957713127469, 524.860186013928, 520.669887171008, 516.942702715919, 523.082062442025, 522.38008111128, 524.926564287103, 525.540458920468, 526.623568661908, 524.323121403869, 522.708476854807, 516.104240274168, 523.80842028852, 523.8955799735, 523.496239998894, 524.420151465004, 521.551900318857, 527.133909323532, 519.548445287759, 522.82943390642, 523.415667444746, 522.918135375504, 524.477814125478, 521.91761773334, 517.531580646162, 524.221671428214, 517.93974948762, 520.836295765968, 522.546366393223, 529.438374502629, 526.750269597377, 522.339119548898, 521.437991862636, 523.319813951555, 517.043217356319, 523.849135842146, 522.362594011499, 521.277298629205, 524.857145115091, 522.950299583172, 523.819076989094, 524.273999926852, 524.492744537915, 527.521893912917, 522.817703048456, 519.617229911824, 517.855307662708, 525.319669209493, 521.129201700822, 525.703232373864, 523.660609823694, 525.565989614468, 522.268463637085, 526.36093858219, 525.862607125175, 521.490014913001, 522.592155849516, 524.643747156709, 526.074032233947, 519.742027819259, 526.031616712649, 523.851289158268, 521.3510191318, 523.912400553556, 526.067328211723, 521.673411548829, 524.997444012261, 522.623606234617, 520.672461071905, 518.573514232915, 518.916494068419, 527.729979508573, 520.033139469538, 531.062627012248, 526.58705981635, 517.088113609752, 521.950898349016, 523.522856856977, 524.070202681742, 529.45007813684, 518.787451008152, 525.466328859015, 520.023396764978, 520.127464754239, 524.109284993222, 520.881906976478, 520.901318781132, 522.373122104077, 523.018968637439, 524.606072310278, 525.761094464681, 519.811700860851, 519.318655546705, 518.501812368907, 524.907282059705, 525.538345937076, 528.034829764328, 522.518214541743, 514.234757273035, 526.115846755339, 524.659539925397, 518.898841323826, 521.562541435226, 519.400042377563, 526.380349573949, 518.364962250572, 524.261328339684, 527.80259147132, 526.939047194544, 522.787391316948, 526.788373392967, 528.013108741738, 527.605784295857, 528.828913835121, 522.826670235821, 523.54760559075, 525.042090554217, 526.581820292971, 522.034686089174, 523.539738678258, 521.578167094953, 526.759805629918, 527.202847387612, 529.215591708073, 525.628132758152, 522.397500526513, 525.491389305477, 526.716371459028, 522.484442185692, 520.659207484878, 524.795293991829, 524.628325524722, 526.130371143334, 524.075777618163, 526.2374049684, 524.394017200978, 524.656819880581, 524.723554501139, 525.531334867744, 527.836246482369, 517.224764742888, 521.19536562369, 521.702022772216, 522.096395346753, 521.405418800438, 523.85127590872, 524.530279723428, 519.932892362202, 519.568272678869, 526.426054701242, 527.515937460889, 518.935990356868, 520.649319018683, 517.905761716683, 522.979742886839, 519.277400791625, 524.32569341756, 529.43492849279, 522.793820555203, 518.761640532506, 528.423759609698, 519.340887589226, 532.3553060043, 526.457916922089, 520.016228451361, 519.726614591807, 528.628673952451, 522.221237007999, 520.605979415455, 519.215025245128, 521.125821321777, 520.946674287257, 523.515257025248, 527.026096892763, 524.082088399867, 521.848681373786, 527.033405811006, 520.216426890824, 524.718813422463, 522.94872631053, 522.273898585912, 525.151475949339, 523.25089282053, 523.98194223958, 523.964682622727, 522.662239453729, 518.726361026059, 519.401082050097, 524.618510755363, 519.832246681418, 524.695166564602, 526.602830400531, 523.599733648333, 528.44194170137, 515.760683020103, 523.58536904937, 527.106919138077, 522.309962850865, 517.063815366401, 520.754587558549, 525.667245579718, 519.745191866118, 522.845732899998, 521.015807752688, 526.275866263587, 521.931105733427, 520.161545243374, 526.176624677263, 521.939914800917, 524.744498321229, 523.583199025489, 520.808817227261, 526.655778355583, 525.407223993062, 528.071967830783, 522.567602571417, 523.879357155569, 532.044081937304, 519.289660284186, 523.814599219238, 524.506087067313, 524.595202715192, 529.697028425443, 522.821955214847, 520.261704302451, 520.439432528424, 518.435130420275, 522.459020473213, 525.646884868225, 524.089662402204, 520.272620339049, 520.011491216696, 521.964122519213, 519.561052738052, 519.882287845461, 521.529067157281, 523.437287500806, 522.233152535337, 519.435619429798, 523.678302889396, 520.38757855584, 523.304170392555, 526.059934970828, 523.615064319668, 522.482357065025, 518.07650689715, 520.927788942809, 524.017035974525, 522.61691015911, 527.55854117303, 522.316559823387, 526.037221140929, 520.234265242858, 520.722954720739, 521.916624944625, 526.053327622479, 525.73449488615, 523.626720564938, 524.854326023746, 522.424917653142, 525.714213617846, 523.317122937167, 523.086786742678, 523.959875348375, 522.503529628799, 520.050503977179, 524.102200040197, 522.187206208668, 524.906960848374, 524.79791863034, 527.125722941048, 521.359480745238, 531.993858262797, 528.434874997726, 520.334440587181, 521.464733836091, 522.2417193091, 515.891731472527, 518.538656309723, 517.29499964541, 518.922502717805, 522.223548102186, 525.022538278633, 522.304578184907, 523.824890121154, 524.303557679381, 530.974333765389, 528.384041049677, 525.634971854585, 525.402154180051, 522.820639196106, 527.296973351498, 523.992496806544, 522.244897943643, 517.480048081245, 520.874557320998, 525.067886377784, 523.822919084972, 520.499876465036, 524.134875137021, 523.993371199632, 525.6973341915, 521.724288031179, 520.563360600829, 522.794537220232, 520.684345244903, 526.264314003676, 523.172402254246, 522.488867856696, 523.561501563184, 526.604134949329, 521.748996721043, 518.476494565394, 522.078819746411, 524.029062373773, 517.662125194299, 524.919729485364, 523.353108207729, 524.766176104194, 525.445915179226, 525.15205353747, 523.600101077058, 521.696624965603, 525.669398210199, 524.09078798967, 525.214931725035, 526.356368257295, 521.240146355872, 524.903455014679, 528.173306352171, 522.715248027224, 523.708311689884, 522.913963592115, 524.112694798227, 522.878914189599, 527.346538806256, 522.349136690467, 524.339468360277, 525.104077856391, 528.166204814003, 522.798123000328, 522.197242015359, 526.894548700586, 520.399935083763, 523.467736837035, 525.618580028937, 522.695713304583, 519.631457335323, 525.370308098997, 525.856683399995, 523.059307354411, 522.7683310605, 528.508608918578, 521.741599614384, 524.443321477226, 521.248114229268, 525.970340217132, 524.750346553035, 524.111974589505, 517.513714653604, 521.558683287768, 520.400316007585, 527.353209436083, 523.55401082058, 516.172621744403, 524.187538580106, 523.816492050354, 524.432545975029, 514.990236748435, 525.959072501278, 523.893942569155, 522.792936420334, 521.655890541864, 520.890297458206, 520.764075051085, 525.482595399139, 525.272309207698, 523.173887185808, 520.978526323692, 522.808611549184, 525.7818218547, 521.659788204384, 521.837290652502, 517.941997571098, 517.012770279268, 518.116547988177, 524.697422957672, 522.294341194048, 522.308547466635, 517.175702618001, 522.90433230442, 522.086584179096, 527.697990802875, 519.852474187256, 521.39138005706, 526.219406119447, 524.747645008089, 517.66118022162, 526.554657791116, 519.101171716731, 516.678651942544, 524.902895997396, 523.345042831503, 521.35069613649, 521.419857225119, 521.841687982573, 523.964249687962, 525.379737086695, 523.580655160412, 519.093649349069, 519.338973239923, 519.837963749206, 526.136283347074, 527.892806604927, 522.500166217623, 523.312484347925, 517.867413247101, 521.936339875424, 520.476469350559, 525.038157261511, 521.182762324875, 524.708898881038, 521.435842813451, 517.913532457421, 526.918665873629, 525.57669225333, 521.870959555655, 522.429551398158, 523.36226771966, 524.168852256867, 525.530662234328, 523.479763047371, 518.296492054287, 523.254242863951, 516.940726077583, 523.836374044756, 523.521797886987, 522.730200799275, 526.259992078264, 526.629876728238, 522.933639339202, 523.323622061229, 523.58957838463, 520.701188386471, 525.39159668377, 519.435896444461, 525.212908773828, 520.739991728116, 524.49947876893, 518.771745705359, 525.168781198769, 525.643606296698, 519.193303775813, 523.620072842261, 522.102532484995, 520.794404369833, 526.81396032767, 525.332569914919, 525.580347205996, 521.214893041201, 524.779529004351, 522.221850091939, 518.061143852421, 523.152839425361, 523.062155891363, 522.235065093663, 525.239546197629, 524.872248956678, 526.916400581702, 526.373135417044, 525.614842158279, 524.419981029498, 522.85967664935, 525.672310268982, 522.486713663212, 528.250114256309, 525.781682129291, 523.201179273538, 523.204945105584, 522.946024568873, 526.730833936821, 524.038458069596, 520.27263301599, 527.200427809895, 521.982914339335, 526.246827121631, 517.452978963736, 522.32234538408, 523.369288411674, 527.421413285912, 525.709928554942, 520.454093759097, 528.046752324824, 525.507414310575, 523.201871624329, 523.263465651023, 519.699606601934, 519.440434562692, 521.430295908274, 525.500027856728, 522.68365115833, 521.432076601709, 519.673134731074, 525.602232185223, 521.371355727196, 519.540517006363, 519.614203396749, 523.862757976998, 522.100284233905, 519.655332043369, 527.302413748325, 524.364002476127, 520.256400736288, 522.076153411788, 520.46569345076, 525.305114236157, 528.438780393309, 524.14800934611, 521.247793883833, 525.271391005136, 524.837339570449, 520.466224827003, 526.48439310728, 517.889793731838, 522.667391353068, 516.468456826138, 520.902321262247, 519.633493655241, 519.195881774079, 527.247717679012, 524.358141195728, 523.917404677215, 521.059302006029, 522.485891782078, 524.551627813943, 522.891998246923, 519.311340390751, 524.685728029977, 525.440231230853, 521.407457346967, 525.213428607419, 520.971054417733, 522.994147340794, 527.528314885151, 521.792519061508, 530.649514614053, 523.74823230526, 525.607778401649, 526.930484101942, 521.167155723507, 520.819439451079, 521.893004972049, 518.916057117539, 519.205840738801, 520.429410003397, 516.31078644859, 524.995862243873, 518.093474446102, 525.505958769964, 530.260691497122, 520.788824127268, 526.595930058989, 526.321732932796, 527.176701112548, 521.879631432371, 520.569160510569, 528.516065510719, 522.24968740085, 521.83898979576, 522.78938413982, 524.407605081669, 523.215213676437, 521.848648626902, 520.774175955995, 519.73414475242, 520.829847518829, 527.08874650928, 524.507644478161, 516.0044760265, 527.011639123677, 521.893845226954, 519.158335767476, 517.595342746125, 522.619078970184, 521.586245138689, 520.877417556325, 524.602349754844, 526.455944085546, 523.169830619254, 523.102854369329, 528.496655757806, 523.196112002151, 525.76596914508, 519.316069967678, 522.580806144993, 518.839760513028, 523.207143211627, 520.448400800506, 522.631378679399, 522.978863284614, 518.76914317357, 524.494707709182, 522.481488433137, 523.763210362247, 517.986067541431, 522.891956601694, 524.797764453607, 522.405900481942, 527.366765946421, 523.261126210841, 520.773935440308, 519.36329308969, 518.8642901815, 526.94845476684, 522.325190733511, 521.746295492552, 521.499172926222, 519.052204540425, 521.685553907049, 523.841512871888, 519.743432134298, 520.674588259259, 523.264705478037, 520.4161763269, 523.354766361515, 522.502370350753, 520.740864131983, 518.535347697972, 526.895760389149, 520.416884787717, 522.916720771396, 525.327121658303, 520.829357474123, 519.673675846183, 524.134408339612, 525.39201879925, 523.647616050696, 522.362817605804, 521.318320842956, 522.363709450528, 521.68987228533, 523.65244062803, 516.195063232676, 527.245132049194, 524.563082247132, 528.256311298924, 520.610944203961, 518.754810054824, 526.471147934156, 526.980425120537, 526.44259429355, 519.519315795301, 520.197046659602, 520.20009076806, 523.664966654325, 521.642509892896, 522.540184569962, 521.903522395494, 517.711178648499, 524.666355676073, 526.457194207164, 521.040385266119, 521.44627272275, 526.662170692343, 526.269011875144, 518.66500777942, 523.277487261915, 525.680903651721, 529.475300113092, 518.991608810645, 523.291870568171, 520.42413587023, 522.18915718385, 526.103353994048, 524.600061949888, 518.965814365618, 522.413102806195, 530.453450307774, 519.371754530869, 519.324475149314, 520.488998852621, 523.364230319346, 522.63736908115, 518.482310909061, 519.688105743667, 521.866613048278, 522.267595692797, 524.104201750229, 521.269396384059, 518.876899916543, 523.32295388904, 527.200412187667, 522.264988985286, 526.397038901535, 521.294489668481, 520.757489959695, 527.009375237149, 523.951888594975, 519.08695973244, 523.96772064195, 525.307557972803, 522.399198990458, 521.705984959904, 520.092335815792, 522.967028179039, 521.334559329561, 529.829263299945, 519.473048576861, 521.442773293651, 527.863466627271, 519.498884913463, 527.286527479476, 519.130766682, 521.635539869865, 521.465587854583, 522.420923651936, 527.86593961694, 521.511893575218, 517.204123870399, 521.888916165414, 518.948428482743, 522.831361027279, 522.265855196658, 524.214586790352, 518.353356390639, 523.871366014406, 524.770087732632, 521.741893000604, 526.338301136937, 520.521132848955, 522.373342081245, 519.801062642444, 525.015109388454, 518.276628691422, 523.157859379142, 524.972020133059, 524.561906183689, 521.959113354007, 526.404792036583, 523.643129555907, 526.13011647677, 516.667405708703, 528.62495930111, 524.863721238211, 527.948661828161, 529.874673529141, 515.482545784831, 520.174957422477, 525.03359474813, 520.109193293615, 523.61944630254, 524.191859812354, 523.827059645413, 521.02783216535, 527.423489712425, 523.615014049975, 521.330195454653, 525.151740671113, 525.1942130838, 526.999395609423, 527.176743846619, 524.117669287554, 523.503843242448, 523.066080028368, 520.345037170505, 522.5725268235, 522.545051068557, 520.853784967665, 523.271318304372, 523.514721278692, 526.111882679868, 522.88864342563, 522.512171841097, 525.225723793811, 518.88791220985, 517.317764719946, 519.954694310502, 523.534539055505, 526.005253443336, 522.057321611165, 522.827896839065, 522.17601176158, 526.322779042653, 522.876248126064, 527.880142893781, 525.39045594376, 522.042871088344, 523.31892869646, 526.218902549781, 524.495465075579, 522.274954390289, 520.406011444446, 522.525022435325, 519.189144063464, 517.954231037867, 527.731113493484, 523.550035416541, 516.76603017451, 515.739889528744, 518.117043560822, 523.824167322467, 516.761540515756, 517.823276208843, 521.947435969334, 521.152238241557, 520.718624908622, 522.07596973606, 523.283055164418, 525.008879558883, 524.401903714082, 529.104089222123, 522.098575470629, 530.025400581991, 522.748102391444, 522.90387506088, 523.503162762828, 525.381464342159, 518.645463099848, 525.422318416269, 524.229181509406, 522.01418761073, 519.219831939292, 522.451223012104, 520.153076884703, 530.530630960383, 529.649396495545, 523.772665484901, 522.140712471666, 526.438847856686, 520.398069487621, 530.113448983025, 525.74664868245, 526.182885938814, 521.848451817505, 527.173443456735, 522.385675082872, 524.624751997868, 526.29104756749, 518.743575485539, 523.648661476454, 525.736766579423, 521.216767943356, 518.706966042227, 522.890098948554, 525.059063475546, 521.429496975521, 521.369582808615, 524.950594566205, 526.556988332134, 518.790710531997, 525.986496738124, 520.049228898136, 525.673360274655, 523.494814088453, 524.521252413893, 525.643467495321, 525.247921325542, 515.844074174483, 526.70926335367, 523.717409518137, 521.202400118006, 526.360617383313, 521.698607210273, 521.506135131629, 524.703920310218, 522.758519924689, 522.458928099176, 522.292664988845, 520.513895450153, 528.878180433747, 523.821062478827, 519.494909387071, 517.521236689411, 523.075969376054, 521.598803540072, 519.5459979866, 523.014150955272, 526.192898955093, 524.729046695499, 519.668403412607, 518.329274012454, 528.709038014551, 518.988184590605, 523.064074109671, 522.52299131167, 525.188490461438, 522.295284754174, 523.573726345657, 519.668635864322, 525.203103561134, 516.456889846845, 521.675457365122, 522.897965001542, 520.811173283754, 522.790544768997, 526.612693868678, 523.381642384613, 519.838906319884, 521.619057277872, 523.199012748792, 523.363037199881, 522.499234758725, 520.483309445221, 522.033626680457, 525.902790850165, 523.482216810662, 522.917054931716, 528.976884399075, 521.586580475215, 530.420343256216, 520.746277509851, 525.958555742606, 521.961360702078, 521.603120814756, 524.711240237534, 520.630279890543, 519.075482221453, 526.61322372847, 520.453995998839, 521.817338073137, 523.623760181259, 521.490378936696, 527.12119717863, 521.564195884608, 521.538886679515, 525.605566928749, 527.513839312894, 526.42044276521, 523.418540514409, 528.606006929483, 521.264300006475, 528.513633262027, 525.146013107718, 524.799672565219, 521.35738930061, 522.272225006586, 527.390251400098, 522.782633082724, 525.902234866889, 521.876911905612, 522.040823365415, 523.262087392786, 528.611893435132, 520.532669297555, 523.694245174052, 526.202184767207, 525.465909198736, 522.78461507822, 525.219926773093, 519.973642230274, 517.985555550936, 526.748222200627, 519.796777521035, 520.564216153379, 525.368489616784, 521.168943315243, 526.790015762504, 522.664739641449, 521.66366779873, 523.558932285316, 523.520803151698, 519.996473290869, 518.99796666379, 520.546304631303, 524.218036103194, 521.934620661416, 523.955286260401, 525.677551641855, 526.183101271105, 522.405221743537, 520.328126931993, 524.498003014379, 521.934088034356, 525.435402160241, 521.798224449848, 522.578561440004, 523.362165616582, 522.400787448527, 525.8952489742, 523.399075356382, 521.438913020208, 526.185285061065, 521.305152808609, 521.906771818244, 522.675225903823, 521.798459095741, 522.942820382296, 516.71255476074, 522.165167275262, 522.4349061546, 519.6546481964, 522.164863728804, 521.12890139231, 521.585645364911, 518.501287117936, 524.08079142934, 523.284662889231, 519.965871977212, 526.171689002588, 524.30959994424, 520.006564651066, 526.376883440625, 523.816641971523, 518.013822654832, 525.37567469042, 518.843563428404, 522.47586732597, 520.025446524078, 522.133461311278, 523.957907785593, 519.902644996512, 526.893688405982, 523.631788981856, 518.608930170835, 520.435043621458, 524.719684333471, 524.727518355743, 527.504689337792, 519.319566602682, 527.482119649614, 520.920719383744, 520.695497894804, 524.358086106037, 522.938192148877, 522.58155298263, 525.703106703951, 521.446319850185, 522.680855042518, 522.118587452603, 529.220484657267, 521.071181258312, 519.810531863309, 526.690514659887, 522.926364682658, 522.3421681311, 523.228776089117, 521.694893015606, 525.428403591133, 527.790879272749, 522.040220516385, 518.139561686648, 525.939034741496, 526.998142738067, 531.141771148543, 521.605951748529, 523.249490955062, 522.3107093695, 524.753789924171, 524.682199739354, 523.549812686862, 520.038737217046, 523.315754292995, 524.69265440939, 522.97443224039, 524.77452242189, 522.538398882285, 529.275784065583, 527.1337269574, 526.304324057694, 522.854356617286, 518.379195562449, 522.637106957283, 520.741548203874, 524.762702957472, 520.6998010536, 522.33122985797, 517.157636609484, 521.367726695485, 526.116052853468, 522.243712193333, 523.472225599494, 520.326591719028, 523.243507874448, 521.769589318808, 523.527226511017, 525.157328148271, 524.5054705912, 524.428256510666, 524.232980973717, 521.191031091105, 521.953024426993, 520.974787862518, 529.034057156788, 523.257748411948, 518.937282164941, 521.594612116029, 521.555242366133, 521.38566511662, 522.039214333903, 521.690569780891, 521.729833027802, 522.303749129367, 523.733297008596, 523.38100571857, 522.688820338009, 525.884220571421, 525.569166657758, 529.711026114606, 527.417757241651, 527.0261911339, 527.159375183513, 527.205064952256, 525.178204040993, 522.171571561958, 526.355113200326, 520.554468277814, 521.498226168833, 519.419881600781, 521.670032639134, 521.726974444605, 525.068181732547, 517.968333645618, 523.116854914696, 526.120502202108, 529.23520883682, 521.548759355915, 520.952005347395, 522.831246533343, 522.530677526925, 526.018591012022, 524.541609126814, 527.842914182913, 524.465007553686, 516.642859547155, 522.955742719612, 525.480772067918, 522.924852391902, 517.861418179761, 523.944942897609, 515.109458390302, 522.586446844452, 518.481235939054, 524.954006988503, 523.249594395451, 526.106993000237, 517.152027686421, 522.031844096624, 518.18178449307, 521.729529016667, 519.527750214054, 523.17042530596, 522.40977900688, 520.162317393083, 523.374479810746, 522.322389149271, 528.451373343261, 520.370974874282, 527.872141569961, 520.238796856515, 520.203092868492, 523.849163491224, 530.638024404609, 523.834323526553, 517.355925962101, 522.38465956594, 523.329625581013, 521.691864826929, 516.847367273559, 521.416833689536, 522.189980195917, 520.76267290413, 523.848490209689, 521.375785507048, 522.387804060178, 525.754942538874, 525.214284693852, 523.337407829957, 517.665729109353, 525.45383139553, 523.800539859249, 522.223526016592, 523.966377835843, 520.898506328435, 521.609239545174, 527.110383123372, 520.527266003001, 522.984851805149, 524.138946624007, 527.7798613765, 521.646624213181, 520.988882651013, 527.809605834413, 526.072820877198, 518.218645567793, 530.219070968878, 527.137007209745, 523.74731711227, 529.992677230014, 524.81112467645, 521.891577973019, 519.637697876923, 521.270865833885, 525.608492639255, 524.239528340036, 524.235375972008, 523.251531619503, 526.869915373622, 523.741284415373, 523.41513520898, 524.625180288283, 522.633618902416, 526.455029863046, 516.841686576879, 523.212094518435, 521.104554107331, 525.806543805358, 525.422514834488, 522.163075790151, 519.745277328005, 520.884825061731, 522.177631538129, 515.312469354972, 524.170642487048, 522.555597393031, 526.155980038535, 524.06819625412, 524.752390657576, 521.877179401833, 518.207491517121, 521.195256430863, 522.852855740108, 522.692723442935, 520.512206384415, 521.280091713184, 522.293466335609, 523.14184933087, 524.882703835824, 522.288478780996, 524.419667608279, 522.616256170045, 522.35022126528, 518.799954482995, 520.913801387393, 524.808034378413, 521.548910911889, 525.479057917325, 523.548194200612, 523.58701339339, 527.87041594001, 522.286794674259, 523.727515349514, 521.414318188029, 524.924625200412, 524.64880886066, 520.836763878941, 523.76849361177, 524.110203091034, 521.653314831603, 526.14596915039, 522.032884051748, 519.835997707228, 520.833361802398, 522.696320223007, 519.828259664572, 522.448367895852, 527.466951068422, 523.74983102415, 521.286582485505, 514.472586224296, 523.29670568636, 524.826157970901, 525.549560356759, 529.623991220147, 519.571976172096, 524.172441733286, 522.51915652976, 524.953978478252, 520.988064033149, 520.632075888117, 522.279324006682, 525.518733097344, 513.347015800984, 519.876405536307, 520.437578539795, 520.18187801727, 521.244450836808, 521.453574681569, 523.586101442304, 520.118706833165, 524.427317334844, 521.336819851444, 519.958980078876, 522.164706492429, 522.983133306674, 525.917533820161, 529.090609347057, 524.281565372123, 520.964273647215, 526.198934830898, 521.792045303913, 524.845779901792, 524.598744989022, 526.89879913549, 521.217458515087, 524.721610617852, 520.531795977825, 522.009142119757, 522.986834300548, 524.018633720036, 523.725559754319, 519.412734277934, 520.67316637905, 524.920201669762, 518.577769499593, 526.204785228192, 519.140480674787, 528.199083297371, 518.640119027047, 521.171286484395, 518.935631232132, 520.923595990495, 521.161221551304, 521.375238113322, 515.375797036467, 525.381637613039, 526.26160471004, 521.957386325285, 523.968808716027, 521.899022537629, 524.778579859828, 521.426207375804, 523.651417854121, 520.631882642909, 519.510814801985, 524.963484142152, 523.621760005617, 522.460568473657, 525.127519871348, 526.208606802859, 520.862717548165, 520.106097441646, 524.441894192579, 526.034149586478, 528.133409220001, 524.558310832603, 522.584503156282, 526.740177728169, 524.437529948293, 518.900178165909, 522.347286755338, 521.836335262125, 516.673035831886, 521.310810921862, 518.459935728279, 525.378080154964, 518.436061251452, 519.349254671347, 527.048506009948, 526.107220541785, 522.113271987512, 522.95706559607, 530.555405957069, 521.854601091759, 518.159387163738, 526.848396980608, 521.499418906839, 521.884563075465, 526.169621615077, 522.154772447618, 519.305154055377, 525.542674254912, 523.358263077348, 528.235476271229, 520.59799926436, 518.857734356711, 521.85821103589, 523.621536608474, 522.111500355098, 522.19005954071, 519.790393048907, 527.053772687943, 527.328898727134, 527.965707079866, 523.061500393089, 525.792283124297, 519.186977546827, 519.130861050094, 512.253937323544, 517.310105101111, 522.073981238863, 522.412189456149, 525.612306474112, 520.1133844772, 522.66941813487, 517.559441832514, 520.453932189526, 526.68506487589, 522.975479450307, 521.941508551238, 522.603788746959, 523.554973195214, 518.519095643092, 522.086781635782, 527.420379473596, 524.123661056991, 522.872327186617, 527.026179457552, 522.975296877024, 522.341689111685, 519.219459262673, 525.1420218343, 524.021723617367, 524.222360437306, 524.044132628688, 519.775075105194, 526.199659503185, 522.441227964819, 521.059972514037, 518.204328425793, 522.911554281989, 525.548332431044, 524.868781734581, 526.599886972504, 521.347748076381, 521.948648297253, 522.036674374592, 528.217865337053, 525.334304711123, 522.436390020773, 524.869869542824, 522.181815843558, 521.248333909884, 518.329407999107, 525.179275488809, 522.359312527344, 523.805787590461, 517.683368076218, 520.409038686538, 524.382696722345, 520.841778593067, 518.452577915138, 518.500318994469, 520.097379479879, 522.447490597658, 521.762680855943, 519.096697487666, 522.385673400676, 525.333518288849, 524.772903364616, 520.348657580998, 515.684425947474, 526.305682237723, 523.927595727344, 520.659900772108, 521.429497287052, 520.574040596566, 523.477251571799, 520.973665490926, 522.953510320597, 527.92568859519, 526.805032349249, 520.676926445284, 524.14803499443, 518.795595306147, 519.200673607398, 527.076677322567, 518.784676005494, 525.572966348486, 522.667780434767, 518.739127051014, 529.359475157945, 528.038444469625, 528.662754581684, 523.921179698893, 528.837419819807, 525.076465812611, 522.076582053554, 520.258272402369, 521.209002479954, 521.834655774791, 518.871323140259, 523.410853952346, 523.884611815835, 523.358155551294, 522.765660449786, 518.839387487865, 527.257332735182, 526.994453772128, 522.934596211737, 518.029205791088, 525.648061475109, 523.734702589661, 520.925548290028, 525.720815898539, 522.137675416251, 524.103722686278, 526.913410553581, 523.685620068013, 523.111124359137, 525.678787286667, 528.545839309726, 522.491969978657, 524.122120912366, 518.269314774011, 519.991189518379, 524.92095507578, 525.370134568964, 522.646485293053, 524.957702110985, 520.711409628663, 519.16461662409, 520.17755924772, 519.238543362256, 516.11129557015, 523.988811172002, 525.612638069795, 523.570411968288, 523.001230345959, 525.527336435629, 519.931472114027, 519.765126927496, 525.512664181049, 522.65414253745, 529.248459259563, 523.383956584426, 526.201298737436, 526.623446927382, 527.455795276068, 520.919373993111, 519.602220210273, 519.585103914827, 526.447950598849, 522.867886061606, 523.481099155375, 522.391923239412, 528.070942595537, 524.3068742006, 527.99723011924, 521.615290281176, 523.092898859926, 520.848808936455, 523.700992860178, 522.395726633344, 517.904922665912, 521.272460798317, 521.531916440764, 523.796511333856, 522.029076142859, 527.497922386692, 524.280051903713, 521.995474261167, 527.333778931995, 525.401534620049, 525.484088728903, 527.940877524954, 524.625538177477, 517.514535188725, 527.897019630289, 523.790661089694, 525.786786608657, 522.636487918846, 516.346969828751, 524.650265488086, 519.551768369563, 525.380777164792, 517.766699739614, 528.052111707627, 523.726043763669, 531.5567229288, 520.132016217257, 519.130980525358, 516.545957159062, 518.143254234516, 519.709059965859, 520.126592898178, 523.023198326334, 517.867021444665, 524.720307414412, 520.037919796234, 519.972938334071, 526.604553742856, 521.398164651946, 521.982806266263, 525.182394318918, 524.07608895331, 521.037636855011, 524.994357431374, 522.352894037193, 522.837780503306, 523.444317463834, 525.760912341051, 526.390770185345, 523.449552050502, 522.48055127331, 523.25939289042, 520.109280576877, 522.302263598812, 520.334387155038, 525.652215333042, 519.503898755812, 524.529196892927, 519.480998768236, 524.370837540954, 523.058355916001, 525.30145420655, 523.936357077243, 527.656841026541, 521.611150015739, 526.120317941053, 525.260334958455, 525.594697616529, 522.712867158603, 521.880316051818, 527.313307708806, 524.266361666218, 521.269359085437, 527.10905771596, 523.545087918263, 531.414236534689, 521.403358187706, 523.441964040242, 525.574266063624, 524.656847344558, 523.453959555963, 526.435870000969, 522.099258730275, 517.399978745555, 523.506616824893, 520.451611100378, 519.796443650629, 525.176032830444, 521.907432633755, 525.922505238308, 520.800282399801, 525.349580857015, 523.215440087941, 522.767449780829, 520.244529642203, 529.203373699842, 519.899289038826, 525.228291277957, 525.997877995872, 519.963351510698, 524.223495560123, 523.750589763113, 528.491623516463, 517.147513561501, 521.905291207438, 522.587188736071, 523.784386618477, 519.19198563829, 516.605390597925, 513.889840510391, 519.13539389212, 520.887112684693, 523.052999269536, 521.346735404717, 523.416016717443, 523.590313219791, 527.49197553329, 517.626159466313, 519.784452895377, 529.854873851115, 530.263137084287, 522.935350739894, 521.0586845609, 520.122886089593, 519.014658587634, 521.234306000158, 529.234534365924, 527.613738360935, 522.395149261385, 525.238303023784, 522.15293734136, 522.731939349011, 518.457951272103, 526.386475213639, 517.809253071514, 528.053570582884, 514.877703126138, 524.491207279594, 522.075632366345, 525.462768133751, 524.536620038755, 524.590779478617, 516.113856748635, 522.302077438453, 517.572820372772, 528.104804362316, 518.925023468778, 524.876827442413, 521.323501487376, 523.974586801254, 518.590419670805, 521.151306787493, 524.435804549573, 518.255026450159, 524.226547770057, 526.158158189953, 521.155034188077, 529.8334260791, 518.971387903641, 520.750395943727, 524.939116113316, 531.076198684422, 523.01662215315, 529.753261639873, 527.234526480019, 523.873958615506, 524.419442691567, 525.757552922653, 523.574075365792, 521.08596983394, 525.954928878799, 526.348342625713, 525.066732256366, 515.906382663479, 517.624197928284, 520.654389479551, 527.785120246592, 514.301945362024, 520.863384946887, 523.28075490633, 528.693139029332, 522.275813676146, 526.172720206818, 524.424201018951, 523.607386554731, 523.223589860593, 521.936341376829, 526.430804861122, 522.301947942676, 519.588065789949, 526.714975656808, 525.403465679667, 519.795036353756, 520.165348705835, 519.071336381454, 522.053705575772, 521.381346889891, 523.267341815786, 522.591293821428, 518.967911959587, 522.061119981788, 527.819988752995, 523.382320188585, 521.849703752278, 525.022991625285, 522.181944805012, 523.216354092194, 523.233568511649, 522.190532254284, 521.744581755863, 528.462096598102, 523.551844004748, 522.376756919765, 522.516915838396, 525.651516215266, 523.705452014521, 522.258401856643, 525.631794272094, 525.080966152213, 522.967638296316, 523.19082836838, 520.927214590738, 526.095449714936, 523.471206942634, 520.526168503467, 523.751705297098, 524.683026989325, 520.259494697248, 522.417900477985, 525.899377624201, 520.218481543097, 522.094475912054, 519.210114608506, 522.997941815151, 520.253949812136, 521.582234244045, 523.78296450742, 529.902167558661, 520.745101655103, 524.58891884111, 527.838826009973, 521.56805454644, 523.611742236269, 529.970095078918, 526.783130531536, 525.465403653153, 525.411007050957, 524.191303848145, 520.865179539157, 522.529881490853, 522.633184653995, 525.428268621378, 519.453032159544, 515.949378141586, 525.660142379138, 517.240062912165, 522.083052631787, 526.822163216892, 522.13849972389, 523.110299579304, 520.727705644869, 525.379444897673, 519.161342001678, 522.572605051608, 521.223538803215, 522.159120709883, 521.184757653003, 523.759633363705, 521.18097900508, 523.199501925688, 531.637050888264, 517.602097903289, 519.221571215836, 528.305322691081, 521.813486926032, 518.800224468949, 521.087569969827, 525.917094071398, 524.3930310011, 521.866093091668, 525.920778939933, 523.51519542519, 522.39521906561, 520.200366137021, 524.263087854893, 521.087950330534, 521.494074351871, 520.80817139745, 521.620950234543, 527.413898244533, 523.231753599539, 522.823485498924, 521.648603715157, 523.793045485792, 523.889747982272, 523.766446844995, 526.771518377883, 519.455721676635, 523.450528754883, 517.051179860502, 523.323118118217, 524.052953010334, 518.378191035353, 519.358504614371, 525.117198901003, 527.489294610757, 523.985374068677, 525.884571417852, 525.701240117811, 522.075939351368, 523.706717095973, 524.91096234897, 527.185574283368, 521.555555531392, 521.637376773669, 518.129387382745, 521.261645706967, 520.673167442319, 523.314673390928, 518.863792663697, 521.925061698612, 524.423540921905, 518.709491127913, 524.414973301453, 522.643298145722, 519.405987361357, 524.228581576915, 523.295939428494, 520.319781759212, 522.700822256021, 524.664414206024, 524.405186890952, 525.733699913783, 523.056907367538, 528.733734935569, 515.973046958542, 520.730506182633, 526.563894023358, 520.446085587147, 519.14463635587, 522.652344812436, 519.892664862751, 522.535718535331, 517.526299198144, 521.812166791358, 523.960059446859, 522.473641362611, 525.598579417592, 519.943729345123, 527.388798036703, 519.907046543845, 525.352715174931, 527.200576645405, 525.180003166708, 525.740055012548, 527.123260392482, 520.043208411761, 522.474086161489, 522.671018313394, 531.029139326908, 524.400350379745, 530.622459044812, 521.486801924795, 524.530736302852, 525.09086622721, 518.698037415764, 516.447947510915, 519.950553208103, 521.494966252475, 522.275604903069, 524.980036804535, 520.034375402966, 529.918408933821, 526.474846558596, 525.54706108954, 524.420138509788, 522.091177619144, 523.410985539429, 522.42830206345, 522.220507896116, 520.22510926028, 524.951493479996, 520.466511785144, 523.071017668121, 522.454511328796, 524.188626209784, 524.103462115275, 522.13830286544, 522.429134702905, 524.709398533738, 521.760203691827, 523.216987931312, 523.215419133738, 527.600032624685, 526.772369361308, 520.943148590108, 523.006316715077, 524.807513265774, 520.295382541302, 524.432170342684, 523.542091407313, 519.052343739254, 523.427469603982, 522.564796319648, 522.531558346251, 520.72822019979, 519.707674306892, 528.610654849032, 522.165402205575, 525.949885169044, 517.637250381865, 517.487844055142, 522.588389058217, 523.4656717816, 519.431695929976, 523.524878688871, 524.297749093416, 523.824780601861, 521.612340554466, 523.856770333035, 517.247653961035, 528.31181917211, 522.59943524878, 526.368202627593, 520.681934098611, 522.299781262475, 520.826659951795, 521.479665717445, 523.65315717832, 520.564263539552, 521.404946368753, 527.440443690248, 525.902408012844, 522.154442706923, 521.723823484032, 526.480916584304, 524.126983986743, 516.651344693217, 526.836874295851, 524.457063776805, 524.117579574957, 531.44325758711, 523.126289867855, 525.580467187034, 520.401738189178, 526.958595407572, 523.578856478599, 526.944556316901, 524.682253214094, 525.204493005534, 521.706979342278, 523.460202423338, 525.692783405944, 518.588933674859, 521.462193211778, 519.925450207835, 525.553143267965, 527.555166194363, 522.161296301443, 520.807293908218, 528.36471698698, 518.292005363599, 524.674713681328, 523.355422846454, 518.238151452025, 525.885825470607, 524.95452907265, 520.599058310109, 521.260091247674, 525.026118993258, 529.381167151987, 525.360132213971, 524.438947445779, 524.304957169371, 520.005155089372, 517.048145364635, 525.244206656948, 520.101809265073, 522.04546242055, 521.676265376758, 523.748360598378, 525.707182869935, 520.84139299229, 523.02569547234, 524.360063175671, 517.658837685361, 524.536514896483, 522.898094618368, 525.267380243287, 522.045852622641, 522.620587608899, 522.037516607931, 521.579735071641, 523.65754947923, 522.447100174636, 521.524374561122, 523.512549422744, 526.9197989982, 521.83567704154, 518.764590818868, 522.318083006504, 516.206933233437, 525.274974766769, 525.663743146702, 522.980334524827, 521.760218746416, 528.321451943054, 519.64474414529, 525.711961135474, 522.4444010353, 523.082291350899, 520.85156157576, 524.776607479362, 523.640009317056, 520.346207450332, 520.656287876922, 520.926107631554, 526.056137119055, 521.374434996908, 522.037460194309, 521.013152360478, 520.729170051242, 528.752737734679, 516.609013110914, 522.312813248445, 517.62974839796, 523.892736089182, 526.607429098171, 522.56281577441, 528.832482949687, 523.064763345712, 523.144130688562, 525.442417475219, 524.934644244046, 522.323317017266, 527.101738869613, 522.106968191572, 519.642656979297, 521.266565757724, 519.992877425898, 517.43777988506, 520.705838143725, 525.340969919269, 524.27556378907, 518.841098622761, 527.592356843993, 524.828362541755, 522.057691970378, 523.552740447791, 525.358976762796, 525.055227849014, 521.908800983244, 515.710971446592, 528.08510426722, 523.641352068803, 520.857713856313, 522.063593376809, 522.458043708629, 519.322127141956, 523.103629217955, 522.199012583038, 523.943977554516, 521.530565529073, 522.917018380942, 521.811862096026, 525.859795083628, 523.535147388935, 526.103556232371, 520.693035104246, 524.334416118399, 526.879918416078, 516.4797868532, 525.414799755132, 523.272234763945, 524.281644867777, 522.548089525338, 520.928225269144, 522.48410299128, 523.472796516698, 527.805425045371, 525.634348125902, 518.786058169766, 519.930560777401, 522.549389311283, 525.068967446409, 526.778525111574, 527.127901560325, 523.057527553376, 521.780392331473, 526.925742618593, 525.694747715139, 521.33414252025, 520.54093923703, 519.835833347918, 514.631686392314, 523.62239871158, 519.01573600702, 522.79293620655, 518.043999368365, 521.777490922935, 516.453877393938, 523.889146397428, 530.079329145453, 523.787732409457, 522.851504993145, 523.69155876155, 523.439536246251, 522.226948114688, 525.00434928632, 522.259786770672, 518.119871580642, 520.759949312339, 521.261301712248, 524.825793368735, 519.105604454673, 524.423126326562, 520.489133370539, 517.69539558376, 516.930415741465, 522.273209771323, 522.242230185011, 520.202849023923, 519.025361381393, 523.149573497913, 521.387674893375, 524.641898058062, 524.078301316527, 524.180970570318, 523.654445084727, 519.627894531236, 525.803753594053, 518.665977858432, 521.190192610343, 521.107003609191, 529.343106048866, 525.506819485987, 514.981299574888, 522.315316272245, 519.748283568306, 528.716918299036, 524.163265536745, 521.05060328063, 520.669160336992, 518.724315261069, 527.152467311319, 532.677739814194, 521.812075569548, 526.774154113354, 519.556507008668, 526.418593271721, 523.765915172931, 521.425697561059, 525.36449661525, 520.519558149047, 527.665307034124, 521.689196180443, 525.63531391287, 517.761398412022, 522.964582498189, 521.763287633162, 517.289771729075, 523.804137991893, 524.038939561151, 521.477423042581, 524.808246656927, 523.960507283408, 520.423326255661, 523.950002232111, 526.437479604292, 522.689143161714, 525.606511601386, 523.351303386945, 526.242658791851, 520.247893631916, 524.138737713733, 523.343989211155, 522.853261358123, 519.27159154059, 518.718859352477, 519.387435948875, 524.555837791757, 520.610924526873, 524.766207927053, 518.426221268483, 525.371709296308, 522.011126120514, 528.278478230279, 518.29397740959, 519.443165437173, 523.249497850208, 524.265330018113, 520.382348920422, 523.993530653356, 520.725071503137, 518.929264194951, 527.292848091675, 526.218050174869, 525.257725806273, 527.13164031852, 523.310232027678, 520.534594240686, 524.412150051689, 523.50398252736, 521.818456177182, 520.755673836484, 521.261207449052, 520.761065814973, 523.607009490859, 522.390026182843, 526.407216906423, 529.76338997682, 523.549334102347, 518.244937033172, 522.866492439143, 521.784585289729, 524.966914105327, 520.120839959787, 521.291224441521, 522.110415875303, 519.65835614737, 525.955096656419, 521.676453745995, 526.942451334875, 530.439276095717, 521.689078209005, 524.013234061102, 520.650003496377, 523.389979039025, 526.300337401055, 521.048849192145, 521.428228637911, 519.011213173792, 523.287266444191, 524.362599627495, 523.045458400014, 521.130705925062, 524.329735415615, 527.956464293797, 525.966886088159, 526.241404357889, 524.80035827587, 522.47752512792, 524.663965715298, 520.02824183872, 521.813018930936, 526.98318068244, 519.674177161556, 523.712477687417, 524.366398816283, 520.222274369253, 524.05025356361, 526.290554131448, 524.865318186828, 524.016965929452, 522.111611533728, 522.001366715288, 527.061419051094, 523.112777298356, 516.983472767033, 527.996561409457, 517.482987321519, 521.543159630054, 524.426383104442, 524.557043718662, 521.88886402719, 526.205279833599, 519.706830210425, 522.742287059316, 524.648252648947, 527.431581315041, 525.790005352386, 522.238513380373, 525.97203338669, 524.758211986981, 522.963939065751, 520.738303714409, 517.2186414779, 522.643704048416, 526.032348758353, 522.496630457842, 521.771020236041, 519.292279780367, 521.814672379108, 522.701592558371, 521.496141868723, 520.224117719178, 525.55476696141, 522.073227641036, 524.492085266474, 522.537034857192, 521.699712599087, 524.163767212763, 524.297463264909, 525.741584309283, 521.612243235086, 521.666555681213, 528.624690237534, 520.933871943023, 522.466533543942, 524.492377933397, 522.520634775748, 522.476142265582, 524.203407294213, 523.051362286813, 521.027811820188, 523.183953572696, 519.036206986962, 530.065419227235, 521.672813110348, 524.68364421287, 521.517100355521, 528.456370086264, 522.708200349078, 519.992895077683, 521.075066779373, 524.010980593332, 520.55020746441, 520.260549346684, 521.510122876089, 526.894802243104, 521.272015833869, 520.381585399137, 521.572678973449, 522.77119703235, 519.223240823351, 522.024616461102, 522.578045781938, 522.554241563832, 527.305032631453, 524.082458057863, 523.665158767822, 525.329783063764, 523.593303601443, 522.6921291065, 522.964822997771, 524.818144620867, 523.346065572076, 523.726813886526, 520.773898456631, 518.951919409635, 517.253345113037, 524.423822913413, 520.659262205414, 525.648578674111, 518.189494742925, 519.269849768717, 518.10483813567, 525.812895833185, 524.213490545958, 521.361302643017, 521.303784267817, 519.283968984338, 523.106463497026, 523.978857801704, 520.838803467704, 523.522950925459, 523.929312862125, 529.894359308649, 519.964564057371, 522.259130485922, 518.331831908773, 525.714684019486, 519.351164190607, 520.320973761442, 518.906234774092, 527.151133791212, 520.295689478671, 525.493749200959, 521.567642869857, 520.469966163303, 522.079048928636, 520.183738875725, 520.792909911977, 525.259001231079, 524.892593139672, 524.872203392407, 521.169745838293, 524.129662185474, 519.766905702312, 524.325520385447, 526.642022995072, 524.481459628475, 524.113379715959, 523.467546563055, 527.526838594463, 518.104489142767, 521.663831946418, 527.15175322407, 522.874924219393, 526.888050093016, 520.99787910916, 522.178186234682, 524.846819510287, 520.901633253897, 524.07991681532, 526.320587137992, 520.40324618374, 519.981362962813, 517.4782906311, 526.628782810242, 516.12274833614, 523.089838341218, 523.738602844854, 524.910628425395, 529.237540215954, 522.674694165107, 522.035478704984, 522.835685831187, 525.699892444563, 528.608198132266, 525.134603558197, 522.621020415992, 524.668733803536, 528.249530524771, 521.439345531215, 526.573168011734, 525.56822388904, 525.954281543922, 521.851478689191, 523.467647183895, 518.363890716798, 526.777665694516, 521.906014999814, 524.124878211364, 521.88493400916, 526.13478752541, 525.059543029137, 529.154967323336, 527.710173132017, 524.391049791723, 521.536509731242, 518.486770334327, 519.222473961167, 522.44271367355, 525.603338458168, 520.886659182151, 522.008731253518, 519.55473261359, 527.736928754025, 524.776430535372, 526.498078717832, 522.730988216917, 522.294207969495, 522.111871929614, 521.719624192738, 526.289399180366, 522.999978028605, 520.877388352592, 522.356592842859, 525.376753278177, 525.72888059723, 524.083812313976, 523.674012211817, 517.396261354225, 522.246560848488, 522.74140829456, 519.955269431684, 521.873274547057, 523.561867650652, 529.126184637138, 519.390987468474, 519.24102312228, 522.644811688975, 522.431754803778, 524.316767141242, 522.747940156512, 517.610305756861, 520.94114733959, 524.793196097246, 524.370769666754, 523.030789210234, 523.287025589089, 522.504413523246, 519.844421219898, 520.548574271152, 522.813621935733, 521.021937022436, 523.498417005623, 522.779697997789, 523.506965473068, 521.827961138898, 527.916746485606, 524.941761588196, 521.700004100935, 516.95847487852, 525.625123594707, 519.246710637648, 527.445022425125, 522.201586169063, 526.39494512306, 524.734086159471, 521.904345372793, 518.135844285703, 525.248129884017, 523.919523942316, 521.19567870126, 518.52677540613, 521.000974889711, 523.177559222951, 524.923255500909, 520.714961795878, 521.902003084598, 518.671110266373, 520.954659992826, 524.663299180304, 520.426443576728, 527.834129795131, 520.64452497644, 525.211562228173, 525.567501935582, 521.937763247459, 517.942041518431, 527.420032396729, 522.693231534682, 524.455667703005, 524.622918199839, 518.945255123675, 520.685262354929, 522.054270724035, 522.202335973465, 526.385545013788, 522.499795241814, 519.296843843783, 525.79504968348, 523.670362200515, 526.656905818213, 522.169420072811, 517.923528601912, 519.270096828476, 521.506106978166, 528.456368900199, 523.907383441573, 523.69025018303, 518.783696235988, 528.70445798297, 525.141344098462, 523.229811451299, 525.747545929753, 521.427636623388, 520.820039278796, 525.82361887303, 519.791710737119, 522.156321793141, 526.769480910059, 522.796031808128, 523.596018748416, 523.25710710017, 519.385803606083, 521.890597771926, 515.854790803364, 523.241691459335, 521.979366340274, 520.165699923595, 525.347422885966, 522.261468280117, 524.969129836856, 521.060844335224, 520.769999668479, 520.069422940924, 522.303207957312, 522.429509110589, 522.962336654781, 517.259806272044, 519.675029154679, 521.402452899576, 527.371582597072, 518.151739855507, 522.167517158839, 524.481745936548, 523.519593039825, 524.983017864337, 522.02282941491, 518.370094673282, 525.809609208, 520.249412827334, 523.053034107746, 521.934695326206, 522.985135930229, 521.784290119858, 523.161005021144, 518.369072920641, 525.307174149428, 521.437091271847, 524.334496112858, 528.001960881402, 521.951686080863, 523.498001163307, 524.754582078702, 518.25114745632, 523.749315977193, 522.814198795567, 528.971418907428, 519.647856669087, 524.172205195757, 527.525227530526, 527.215172722459, 525.739060644111, 526.314621551037, 524.122616364391, 525.487295085105, 523.931476147283, 519.683119931647, 518.234924283812, 527.489139811605, 522.769228996635, 528.929717369537, 524.443832253907, 524.84059227442, 522.51379141144, 514.682111390946, 521.52741018073, 526.420498313052, 525.888972599181, 519.275305122058, 518.669248857642, 520.297995715575, 524.963251565756, 525.541385038835, 520.559052538168, 529.846353834187, 525.926429869791, 521.849579375534, 520.236211808888, 521.587265941963, 528.782268685608, 517.137845962273, 519.070025209509, 521.947384256279, 522.966836276721, 525.532408212486, 525.232510865458, 523.907604342958, 522.11048504093, 523.115518474553, 520.035574946523, 520.35861887376, 522.829861839963, 518.698718735504, 523.911239389023, 524.654709906056, 521.752567325658, 522.787520775496, 522.15032745564, 524.45803265278, 522.919385575361, 524.14179449909, 526.525721015187, 517.548804235848, 523.736761037023, 518.26184963343, 521.696974353274, 521.50412406251, 525.636152034532, 526.915308096395, 525.41891548092, 529.46782960333, 521.768872564049, 526.434923907332, 522.306412691413, 525.205389139011, 522.837092036917, 519.494812068515, 522.524946568889, 525.654873844008, 524.456018365132, 521.963192499275, 523.013755850351, 520.502989885907, 525.15631392538, 519.39607349124, 523.812640933868, 525.446257927701, 519.774304346613, 520.130630535643, 518.492762212494, 525.172315426824, 520.725568282455, 523.129568131693, 519.087927369956, 523.743259414556, 522.649830097756, 523.145868741179, 519.344957411169, 527.668925726342, 522.878895472507, 519.974160988256, 519.962229194145, 523.209158195534, 520.953637351418, 520.484817670002, 520.696433620379, 525.796819864381, 519.908144876174, 522.102681009686, 515.235612175956, 523.037521923707, 525.00920523544, 522.693487187819, 520.632955476355, 526.927561749839, 525.291513401761, 516.31625279264, 521.710065532562, 525.776364793314, 527.35347494259, 525.165765096057, 522.428211159004, 522.16867559689, 531.27055108874, 524.34587171643, 524.056788636689, 522.822503806766, 524.820288157681, 520.751991643486, 521.371060883046, 527.034556535338, 527.754899850255, 526.532597622513, 517.801867223983, 530.199753494201, 525.220919353581, 526.554106186437, 524.902145536833, 518.411438291753, 519.531389382276, 525.497076959551, 522.18916502177, 523.250859143914, 523.049118589806, 522.346156130261, 528.306461731034, 519.394190587701, 520.879636418912, 527.181351891792, 520.035045711944, 524.711129645361, 525.902876888921, 522.362658006423, 525.228447467583, 522.832029826067, 521.222957661675, 527.558782488982, 522.769831666804, 520.807128948893, 525.354190818186, 525.932991123107, 519.014247498054, 523.459864352801, 522.747627217423, 521.866596596327, 520.343596602862, 524.541744705777, 523.521007821832, 522.730902567932, 526.631332033355, 522.713815634209, 520.191051869072, 524.150970662692, 518.682335284328, 522.799979997425, 512.174953597956, 520.545931128614, 522.846017905855, 522.754766726956, 521.707483537603, 525.828730964703, 520.016398291397, 522.4131590049, 521.266253824813, 522.515574795271, 520.205869805745, 522.527086462548, 521.189037594274, 519.36842891516, 524.019641030804, 523.629788022499, 520.010221851104, 525.143035834803, 527.559955298364, 521.034855976736, 525.762869534861, 519.527463392107, 522.372554165173, 519.769571680475, 521.40855434493, 522.689289125914, 525.219105366687, 523.489187052222, 524.624781186569, 525.344860565888, 526.282281852362, 519.237076762342, 525.71776423039, 520.910080573184, 521.356113702306, 522.513560866389, 524.702906815893, 523.481148264562, 526.880098353073, 517.864648846318, 523.138014285906, 522.47111130588, 523.686161196501, 520.850980261783, 524.118227427875, 525.661751265591, 519.523779604011, 522.445495018013, 519.630032025312, 526.983103115169, 523.573117106522, 521.954044886151, 519.616146867309, 512.804842830786, 529.465326247618, 516.399233060148, 524.107077341642, 520.109462784483, 524.180849996255, 518.855687583791, 519.306976767559, 523.554630806586, 521.307354464199, 521.861912804818, 527.833966796744, 517.413592826844, 521.179332009666, 524.70188401797, 520.482869603494, 526.899910936832, 523.231433897909, 520.571349656005, 522.646813845923, 517.405530219434, 523.585585886175, 518.860182431096, 523.044407255504, 520.645460816717, 520.49747647517, 525.513084499595, 521.721316173813, 521.861972773721, 522.275362412113, 523.611754069403, 523.351633006916, 525.15686488236, 518.143366485902, 522.421211999134, 527.425849095588, 522.878476424657, 521.701707881554, 524.070244289846, 528.260702979835, 521.50700952909, 518.682912277238, 519.153041222367, 519.357758364933, 527.989648668195, 517.30108922082, 523.978374023726, 525.406573055317, 524.634859631704, 528.661859998327, 525.861653540927, 525.658407864225, 522.625875909849, 523.282850911154, 518.520607285848, 518.810284809648, 525.637203048704, 524.378900388525, 519.474486416192, 523.838849806957, 523.320403131841, 524.563382966588, 522.685939673679, 523.403086389948, 518.370217417605, 523.158545520608, 531.209515024814, 526.201363127372, 525.785065698484, 520.283102444403, 519.760482430416, 521.469746664837, 520.625533437453, 526.635946411129, 516.616111988508, 522.357991635473, 518.688062361012, 522.530169962954, 520.379730599089, 523.044135813079, 524.063549950634, 524.121274045885, 516.964437741731, 527.123025223178, 521.724974161488, 517.038482495982, 522.367422137071, 523.918542098174, 520.355992753415, 518.458786703634, 518.477126940851, 521.698313175454, 521.520580673633, 525.610738586937, 524.988743514202, 528.252735138209, 527.9055500989, 522.967985811769, 519.097533055546, 526.241137915564, 525.050254858982, 519.054309417602, 520.277558730684, 520.825719532862, 523.645778621832, 522.333519549442, 523.67932520981, 523.67008486578, 524.589066207416, 520.847303953172, 524.408844178791, 529.371593341204, 522.795558028328, 524.107719116168, 524.824911082695, 522.7498407073, 522.662476290117, 521.988664466172, 520.939251367913, 525.058752949095, 521.692433600255, 523.346742746911, 519.987146079863, 518.936075887224, 525.001425427164, 527.559948759448, 527.296943333525, 524.30471268166, 519.522254158671, 522.93670735199, 524.86326200039, 523.628016316554, 518.313393234902, 528.125734558551, 523.32520756211, 520.556479964619, 521.49181665872, 524.121722362055, 524.70962683722, 515.766763057889, 527.174909129851, 519.989189096044, 518.87464585498, 518.848642918852, 520.650241887242, 524.296719464944, 523.25105227485, 525.611029296298, 525.249943855805, 522.010007282978, 526.200628672813, 522.245104517489, 521.27652103767, 526.031758361685, 520.46048288089, 523.735978729774, 525.166405920007, 520.519228120674, 525.591326411985, 526.266928036956, 530.852556987494, 523.946930925969, 527.945356377964, 523.178590148946, 524.794108954156, 518.540756637997, 523.375497113537, 520.462534539874, 523.764632648869, 522.683545924484, 522.142447749822, 526.798058053066, 521.459877402702, 519.818753020886, 525.309824792933, 519.850202905946, 522.266283433404, 519.128774332222, 523.534195691483, 522.225228893272, 528.500822636585, 525.642966959729, 527.488382186942, 524.400299616246, 523.621924805989, 524.06824387202, 519.735697620588, 523.388193426477, 524.064710410753, 522.755680107555, 523.571567058946, 522.121047905996, 527.280030964717, 524.238696446833, 523.014163816483, 526.835770799621, 521.806662846151, 525.328848461302, 522.85532642476, 523.158088876516, 522.392251707567, 521.014377415415, 521.765483130705, 522.797339504827, 527.055343517877, 523.844015434178, 523.966953619829, 518.020233673994, 528.32511935565, 517.564838619218, 515.361149867536, 528.063660924694, 523.385213825691, 524.734939570464, 519.626696526882, 524.573903388395, 523.166037641577, 523.968695920523, 524.595518468962, 524.88496576354, 528.744463215127, 520.038915909667, 526.152470696955, 528.908202840062, 521.237563112458, 521.540681474256, 527.128852481091, 530.59680104345, 520.20202741329, 518.855701069722, 520.706063363127, 520.331960782244, 519.019702451555, 519.601836017877, 524.538865480754, 521.427336575043, 518.585594733225, 516.849188463674, 529.051122607466, 523.044778823273, 526.266918355424, 523.746919668575, 522.256096261844, 521.710789630103, 522.709420854583, 522.276419564561, 519.579994102643, 521.763082446019, 522.115805397054, 522.85501368705, 520.760319563636, 525.342877541652, 512.464431633081, 526.821597223066, 522.899023987216, 522.745534646034, 523.762902825468, 525.747563390163, 522.070514747528, 521.737394808885, 523.375981797788, 517.471380727043, 525.852665535074, 529.499279391728, 527.549188781089, 528.071849154309, 517.998679107519, 520.259347256245, 524.22750974128, 520.885075945796, 525.560126946297, 527.014436978423, 524.058029063784, 519.767748160198, 520.3883031485, 525.410247106865, 521.267511795027, 521.033303588723, 519.348439883133, 520.677616361869, 521.899734671373, 524.181862531925, 515.97015963718, 524.773154516938, 521.519143187064, 528.129247703525, 521.697083678609, 524.693034423229, 521.837393579037, 522.985454869014, 519.86401239497, 520.429258609949, 526.354964403516, 521.642175327279, 518.241013516172, 526.896052796222, 526.420545701183, 527.251189173036, 522.226236314275, 526.260160618215, 525.556120311823, 525.160590177355, 524.385555152012, 524.362963566352, 523.676968135608, 526.161515780279, 523.451883097255, 526.341469124328, 524.453303110097, 524.523724941029, 518.38671623746, 521.712820778109, 521.824629003415, 514.991264243296, 520.746991660369, 523.723257876676, 520.988920612968, 517.468586913373, 525.58475145064, 521.364813855877, 523.995413102503, 524.742440486046, 521.103733236963, 523.248458603684, 523.705870123865, 522.809966721359, 522.287341368216, 525.424439061703, 525.925178973291, 521.978783234646, 527.270731381061, 523.2895699423, 519.041227836825, 521.58448136946, 524.697437278542, 523.865322837924, 517.728709396318, 520.189803528571, 526.014057422292, 522.882695960654, 520.457329350681, 523.034490143226, 522.748822977297, 518.82702986617, 517.989421963287, 523.565257546316, 524.942595196475, 522.219710111449, 519.786967718116, 520.191040511682, 527.053235927483, 524.810738711646, 521.753921496486, 518.81796216967, 516.071359866474, 527.359721861096, 523.419284266341, 525.376924106942, 521.310151996281, 523.646112303409, 518.810204060744, 519.191074138623, 517.734589936575, 523.133141657264, 522.190978785734, 529.656646565267, 521.903748946781, 523.651611660532, 527.407387971172, 526.808158626255, 521.169527847576, 523.592135359397, 523.108799704327, 521.753887056835, 519.775849060464, 526.598188091106, 518.253344446852, 517.467238692203, 521.14618235975, 521.936991873484, 522.651524341506, 523.961862844414, 525.462033295989, 523.642905963504, 525.318579202703, 522.2444516523, 519.677795549093, 522.58591819139, 524.329224058053, 522.153305930416, 524.005705064766, 527.716038788631, 521.086185633548, 517.579406931025, 524.459209455032, 523.474906586259, 522.462159884752, 526.644614719831, 526.807684526271, 522.297756705622, 524.76281833359, 521.421448444549, 523.321926968695, 525.391434236318, 522.127852922715, 522.270150652951, 523.870229612646, 525.885984482203, 525.277807697487, 524.821362605621, 525.061900802083, 524.039980225538, 528.77284088047, 518.805851380342, 524.018492701123, 524.14486673913, 525.247533749934, 526.510300222598, 519.027574215545, 523.630654069679, 523.825689374617, 525.867772898264, 532.768350571372, 522.301275095938, 519.396499767779, 524.675369721441, 517.772850103945, 519.910541459381, 518.065568346793, 526.462715794776, 519.497662003891, 523.321081360047, 518.302199326168, 518.201394637773, 521.211570403071, 523.73282507515, 525.060507831619, 523.162899227157, 524.115368667166, 525.24276144728, 524.767607559162, 526.662196729491, 523.415310096999, 526.72450436195, 526.679551825384, 521.117757956134, 521.210823059953, 522.689217331753, 525.308190008987, 521.889230953722, 522.369626655124, 523.110136928769, 521.000979549201, 527.050919159521, 525.169531663468, 515.353942089214, 525.379685488601, 525.006041681924, 526.487146083623, 526.86335131397, 523.53416173247, 525.160625150143, 517.263735510941, 517.694799733975, 521.301472967818, 522.566536277379, 527.231791963467, 525.22635724099, 521.973256230932, 520.276001501194, 522.63430542232, 520.691930611615, 521.100722582347, 519.557316384112, 519.297513887464, 530.187778244376, 526.629494578479, 520.602419250623, 522.298918349506, 522.662934637485, 523.610606869873, 522.56236708263, 527.439898504024, 522.757148168984, 525.147640392801, 522.865806483466, 528.795582497018, 518.618529688304, 524.833005516477, 520.182114215681, 521.884571974991, 521.285708970174, 531.135635225932, 520.904014735537, 523.89537470066, 523.081573842428, 521.71047345598, 520.268459844968, 522.431482671974, 522.342831958544, 523.735826737443, 528.491800033573, 522.985294919001, 519.564482825216, 524.265603303545, 518.030051478608, 522.617213587302, 521.668356698355, 524.895930989145, 523.794565603354, 524.300792698583, 522.864128578738, 520.912066402562, 523.543470037955, 526.141772687848, 521.768600350894, 518.719078185552, 520.891286183512, 522.271245116395, 517.487007978507, 522.783872688357, 521.968689699716, 523.672541095493, 520.171796623891, 523.288684586417, 522.837382982754, 528.139199179945, 520.052383610158, 525.392673241544, 519.572103178671, 519.643179268242, 522.474219075581, 525.382483700201, 528.668772933587, 521.468694099532, 525.184132633355, 525.376894681858, 519.544341098778, 525.571910154692, 519.143035217756, 526.412527627818, 523.981052202313, 521.516631613109, 524.810589426127, 519.68693435522, 517.719276815573, 523.713555283687, 521.958738535359, 524.107040123119, 522.643500168073, 521.781428605796, 520.665179041619, 522.48596050378, 519.587744986603, 522.404340764078, 523.575994490076, 524.768677992793, 527.640045337914, 521.120285632879, 525.252815206362, 523.526472563917, 522.31809462944, 520.889939802474, 527.685524569118, 523.625403103967, 527.166811465789, 524.265580542114, 528.231260982812, 519.834798350153, 522.576843044135, 523.835467116149, 519.710544909201, 525.447105614318, 521.725308721562, 524.315551338737, 522.738142291519, 527.043180868517, 520.69865447579, 521.55151011694, 527.274742051292, 519.645662037179, 519.798329899846, 518.88196098606, 519.251808637642, 521.066591242476, 522.061618839105, 526.3727347922, 516.77904579459, 517.124523704189, 522.843224804464, 521.867876187465, 522.039470315825, 525.909829125321, 521.047714542185, 521.399640656992, 521.327580795014, 524.507366684605, 524.292473027309, 522.439659673592, 526.998956650511, 521.210902191152, 527.614382674205, 518.368653802672, 523.798404591928, 527.986958307615, 527.95262103689, 519.339155509565, 525.25098030496, 528.622648752154, 524.743507044818, 522.371419690212, 520.723147699073, 524.226486357468, 523.241233720587, 524.261704313465, 519.95441557116, 526.305192312819, 523.166686095961, 524.928560817264, 525.597978536859, 522.992953854118, 522.326568463618, 522.448250490047, 522.653387356758, 520.98558429679, 523.713370509687, 522.347024318595, 527.961907471095, 517.064346825717, 523.939002492426, 531.14536965291, 524.71982330564, 519.532005399568, 518.482556061527, 527.956635215121, 520.066593944485, 521.76386494696, 525.39985149372, 519.635603946822, 522.526245084388, 523.105519472977, 522.279435082309, 526.014875406754, 525.537718502896, 518.324096039496, 522.521191546673, 526.141833195752, 526.283396923878, 522.832874421505, 515.95904841617, 522.764107079083, 524.946738080703, 523.651352847123, 522.913071634409, 523.855650524505, 525.863022050613, 517.180402962604, 523.1057114945, 520.098777335112, 525.51717863943, 522.949683552454, 518.511722751004, 522.416209425309, 524.27362377738, 520.910953002974, 522.564717373603, 528.507405325892, 522.964724166034, 523.874111261534, 525.48126925176, 524.343347266411, 529.45377172004, 525.754002101592, 526.110205942281, 519.327304400008, 518.242743222066, 523.579913257443, 525.648405271847, 523.489179516948, 526.148459411886, 519.727272796922, 524.631756784269, 529.280844217222, 525.100654182458, 526.940254109805, 520.428173689978, 526.691546206588, 522.521187604816, 520.723405003403, 521.289737982787, 520.622688835357, 522.045408682934, 521.848907716997, 521.328486781345, 522.708626321966, 526.965659949079, 522.264917513898, 524.243348957037, 525.786183981562, 519.368685828435, 524.969142132124, 529.485801441574, 523.933937903125, 519.32177738357, 524.008886550735, 524.512227521993, 523.605724081319, 525.73014107994, 523.546908757129, 525.139444010578, 523.142695016054, 522.70256601887, 522.809608934699, 520.654356733201, 517.66670386304, 522.141601563475, 521.922897434075, 524.83254208581, 521.364377377729, 526.325459463023, 525.194458695392, 523.865360459686, 527.280422884569, 520.350607679382, 524.234866457681, 522.617289477631, 523.232623388947, 520.563774795559, 526.595236160501, 521.491898605974, 523.947809469763, 517.439846623232, 519.165627189117, 519.247238154928, 520.943981146567, 522.770121933702, 524.266899070277, 524.661921304367, 524.802521525288, 522.347293932653, 521.612423423878, 522.711797019363, 520.474700464136, 522.137943090318, 528.047360679957, 522.078053793336, 521.64087834278, 521.424123635092, 519.35755054992, 520.534621020517, 518.706935248784, 522.294951041923, 520.50197378016, 521.582728606333, 528.171654275222, 523.348588189461, 521.463690145803, 521.741604381523, 520.434814228906, 523.655283266172, 523.171623402618, 524.634685969572, 522.750119078807, 524.861262631067, 520.934543451036, 519.719141633909, 526.558255143836, 527.74668315215, 521.350362559594, 516.314414743435, 523.034349899756, 523.694958182033, 525.99756930593, 519.290890882112, 521.428527687492, 525.570640768928, 523.159380622663, 526.055112935689, 527.350553368672, 522.666484864334, 519.469494287977, 517.924555115471, 516.443223897482, 526.284008749066, 516.962294449223, 518.858531937008, 522.087080241594, 525.188368320216, 524.023209806974, 525.138491667805, 525.948234366549, 525.836778597739, 521.483691168156, 523.292241800153, 520.572615815765, 517.994823315049, 520.917773172957, 516.349481916284, 518.510906837053, 527.116824975292, 526.490042502796, 520.103675004353, 522.624595139432, 520.997590373113, 523.019404102136, 526.834265713356, 524.895837998809, 524.13387895731, 524.715756452172, 524.660718303192, 523.333503047956, 521.343439302972, 526.746663498475, 526.937171007094, 523.807216628929, 521.733141481919, 525.252084481692, 527.470521825819, 526.36791090745, 514.228793819608, 524.223769403428, 521.656237784818, 529.86260215108, 522.103199887252, 518.952548103821, 524.34013711694, 523.890194382597, 525.244662109537, 523.536144694514, 527.953438613484, 522.459677287833, 522.502571854327, 518.485058347464, 520.909738961866, 521.240130692103, 526.646169316359, 522.793872280116, 524.128821965284, 522.41415411849, 522.084440118689, 521.239623450488, 525.80924436644, 527.511441372637, 520.166993377304, 523.335708970862, 525.447058462224, 523.954755856217, 521.888820328857, 526.814756919082, 522.60455180417, 525.47597307204, 523.644930084551, 522.499555612657, 526.279794121901, 521.954760410876, 520.016765813276, 515.909378437996, 522.348439470095, 521.72849334646, 521.389261053632, 521.519793246843, 520.672329592962, 524.804890321135, 521.234424925294, 523.723014895409, 519.19997680364, 521.179695717673, 521.068595789189, 523.701943090798, 516.545856079159, 520.92056117307, 525.436854106589, 522.789155656466, 520.927082800471, 521.192738768083, 523.843059354469, 523.822421641453, 521.479032623272, 525.012784224202, 519.877596779396, 518.596234660954, 521.842181477519, 517.783735129679, 520.211482846056, 525.148674815008, 524.179452838554, 528.630400121762, 525.039368725353, 530.617511980277, 521.239443534076, 520.402429588111, 525.885145546387, 526.077560504199, 522.936981318326, 526.599170488206, 522.582111867442, 518.740247881922, 524.997788345408, 521.087947647131, 521.026867851064, 517.921079688243, 524.681229790041, 524.008294451497, 522.986399973178, 522.227373628415, 517.494688260731, 522.545912160501, 525.860795334214, 520.155502127744, 523.360496606727, 527.482015986742, 523.983796664481, 525.859903413599, 520.25201258565, 523.192287876601, 523.170310909665, 517.688607905795, 521.508410698241, 521.510014103849, 522.842244766922, 520.849363064508, 523.935079324403, 518.564679267032, 525.020543080813, 522.23366053648, 522.883793291444, 525.62023478262, 525.999134249416, 524.993716465347, 519.090193035775, 525.264963327052, 525.993939336221, 523.823365259694, 523.339008541018, 522.659326672119, 520.382411634914, 524.97369045017, 524.674206659039, 525.57857421214, 520.455020238325, 522.872771035181, 521.125641467017, 520.762433132809, 529.329897153208, 521.002791223349, 522.310738443971, 519.896162858323, 526.721838086812, 526.930290601552, 526.858594385207, 522.08800803183, 526.848849747219, 519.309317431352, 521.655288708743, 523.868588133181, 521.787435654803, 522.803639371318, 517.438819868226, 525.799207821837, 520.343928030764, 524.597397750211, 525.982208287437, 522.191108681151, 523.602658215478, 523.618744494159, 521.058135547471, 522.767318351865, 526.643345977378, 524.189147166204, 523.40050357495, 517.280717360158, 523.856796999784, 528.55628242383, 517.105836016774, 520.381571592441, 518.972895106716, 523.289366002525, 522.015151967285, 518.132805092816, 523.525923200044, 522.316263966582, 525.755489207538, 521.479051955192, 521.25788957991, 517.56229933323, 523.357419014306, 525.22863121052, 524.117243351803, 524.047825066156, 523.659730950115, 522.858006730697, 523.406852126415, 519.27744026046, 525.335307028809, 526.918528784828, 526.557787948489, 514.13491384137, 519.961848588521, 522.024741907832, 524.574602286529, 526.813770367544, 518.94086711911, 521.850268157188, 517.682337987123, 525.028488938675, 527.933264102877, 525.610850652508, 521.430263086208, 526.589345827241, 525.649212516556, 529.025032177228, 523.113043498805, 518.213103997886, 522.487361322075, 523.852809070058, 521.891277200726, 514.329322850877, 522.586502323845, 515.562766710907, 523.810230501043, 527.932734337396, 525.206889758599, 524.659064666896, 519.64940296763, 526.820359141168, 530.256572113835, 520.504736224201, 516.245578804893, 523.935728905844, 520.165092138181, 522.28018964502, 525.434794603956, 528.207070806547, 521.864318231542, 515.289438216513, 519.372475317131, 522.932242524025, 522.455285652515, 524.40655881648, 523.225822747336, 527.382622084869, 519.158849985374, 519.506792099244, 521.534287232679, 525.404362324959, 528.935736284961, 520.140657088773, 521.735674708788, 530.040101836924, 522.465222312409, 522.572522240283, 525.523514566958, 527.427624107602, 520.667620687902, 521.944185670512, 524.047082956987, 522.563387738746, 521.882708951755, 522.462615149551, 520.869233402291, 520.796545320168, 524.313264123348, 524.246296691745, 517.609505044544, 524.384972519704, 522.571406800751, 527.444514388412, 517.124065246071, 521.239732605826, 519.192765398045, 523.947634938666, 527.361286738894, 519.157242351839, 521.298222409633, 514.718233347545, 522.802897519539, 516.96546782298, 516.1255366714, 520.800514217201, 522.061834457093, 520.119002936856, 523.036349498609, 521.195390018067, 527.178071356785, 529.884967354881, 521.699924226134, 527.50396514763, 525.099622299311, 523.293811890261, 518.502170106293, 526.618799826232, 525.390548792587, 522.635796849967, 523.681068413806, 525.425318630057, 525.218586777322, 523.327896121217, 521.342990565739, 518.626176150242, 528.995775065142, 519.675333840661, 524.804129293779, 523.201186836696, 525.328843080379, 522.923505389467, 524.304188279129, 518.476761934066, 522.169145574782, 522.490056294796, 524.156040394691, 528.068919935252, 523.203919872431, 519.056217151886, 520.73521549173, 523.349039236379, 522.661462416879, 521.136142361255, 526.934851546594, 525.258345239313, 522.463699147962, 523.698797448141, 522.208450840177, 526.095252990832, 519.872884361391, 522.998709160654, 523.120899814131, 520.662960869948, 524.482877702967, 527.695925955986, 514.643000194399, 522.496329003183, 523.434476469078, 520.711912720229, 523.987038286091, 518.571096943662, 523.475781332044, 525.188875700761, 522.537086617362, 524.460528493804, 521.567660842881, 526.045915593461, 524.189818337738, 523.862107259718, 522.404217813154, 524.464960088999, 523.362122073752, 523.268239981295, 524.858276676281, 524.590281264748, 525.823577674831, 520.340683969879, 522.480502621286, 520.957291830195, 516.25674171558, 522.373674404835, 525.964104375841, 525.989686098183, 523.907458216613, 521.934754711602, 522.795220251474, 517.007743071654, 522.720780595513, 527.94093874012, 523.54478469902, 517.61390632933, 528.109357742662, 525.642583604623, 517.679915657577, 522.143417618277, 525.008759736123, 524.722762059228, 521.630040448172, 522.204783092994, 525.594939978727, 524.001155259182, 522.574651629776, 525.572945302689, 520.333583540794, 523.571010296511, 518.249577477871, 526.995234107938, 526.727803921887, 520.38590935894, 517.904585601176, 523.510558365395, 523.771928985127, 527.372317532408, 521.356734021297, 520.857212107034, 524.697076665864, 523.240707100275, 523.677564935085, 521.694732670117, 524.392042136483, 523.410289985466, 525.027005901455, 526.372412133715, 523.778733628279, 518.448030743666, 521.650938617105, 520.862654351076, 524.455206233487, 517.889914197687, 523.447152571623, 523.242958885683, 525.931318047129, 524.711247924915, 523.372847294971, 523.280528120575, 519.649205686812, 521.861856105467, 522.024343549819, 524.322731456012, 519.227016221126, 520.462743071236, 521.12893173584, 522.674193241174, 521.195980654721, 524.727435455943, 527.683309631858, 522.781926363089, 518.013746797856, 522.034660387263, 520.180786347263, 522.980656386071, 522.285950801576, 528.012681661403, 523.776635513537, 526.662553080859, 528.74542965249, 525.524590911763, 523.503998694475, 525.75085643579, 517.57316268843, 522.000957270419, 526.426925156775, 527.586477330859, 525.695474438684, 521.93809660201, 522.238851355088, 523.443540896414, 522.95491850342, 518.182944046673, 527.415378489726, 521.665885581944, 525.312977721875, 525.155108325391, 520.451781660301, 523.992993620802, 522.965651684442, 521.049333199166, 523.870138344175, 521.017336936539, 523.383124382944, 522.814549797377, 520.451462459899, 526.635661146713, 522.475266966307, 526.884598463374, 521.092401118706, 524.793361489485, 522.365298603919, 524.520870007143, 522.236062252536, 519.598759225266, 519.224523423487, 520.259012398438, 527.28493052661, 524.284931657649, 525.092734028519, 521.004300730019, 520.629967855672, 522.718594741013, 518.175997816416, 520.782196025266, 521.211699913556, 521.51672259122, 524.05944424298, 522.623226380971, 521.599611059929, 522.031815859703, 521.906667512114, 520.821301238964, 521.210709218006, 520.773107433442, 528.28619687445, 521.365558813215, 523.376004059161, 527.402602207213, 520.121939452457, 521.888098912117, 523.970160757819, 526.098648266146, 519.584845628316, 519.740177547096, 518.432916540265, 525.016326163596, 522.129073918182, 522.465375412017, 521.217811776467, 525.749190495629, 522.784650726358, 523.485312407669, 523.829438826863, 520.201674624485, 522.909969954115, 519.342237556345, 520.518576781167, 522.172537584281, 520.299197635733, 517.792512504116, 523.739603264318, 523.627293430179, 523.226288283068, 521.647017956945, 528.186833890277, 526.946711179955, 527.742858236759, 521.726581228399, 520.291144360825, 523.656393639253, 520.273872638995, 526.323216707003, 523.475748456483, 522.135015331851, 521.542826542771, 519.698070091966, 518.050429575603, 522.816270639381, 525.425640721787, 524.697651758848, 519.473012165442, 523.197605499308, 522.518205722652, 523.599683031502, 525.993401452036, 525.588158769015, 525.425945994759, 520.765334659395, 522.082000757139, 522.438374665375, 521.166426713571, 521.561956013301, 525.808232617174, 523.024532997745, 519.050700660015, 520.573342690548, 523.411124214774, 524.322297458671, 524.023672760282, 521.675681646071, 528.919745815039, 524.327599564441, 519.626414065154, 517.738915760422, 525.058529676841, 524.022408639585, 519.802847443634, 523.538820886151, 522.292042343809, 522.623930152342, 518.732522449189, 520.64361966796, 517.564767503406, 519.117490309047, 521.599346533628, 526.221318322409, 529.507408291199, 521.558976255057, 516.111735428556, 520.015622945264, 521.112895465597, 523.483700975629, 523.606305527829, 525.902927438299, 521.167960634947, 514.440810442649, 521.174053328551, 519.536148677507, 517.728130312395, 519.649203112061, 519.335671476242, 520.259483805067, 519.069031794917, 521.973835843321, 522.195891318199, 529.066687007389, 526.095923179299, 521.011872271326, 524.177362306545, 525.589745036938, 517.386083096517, 526.754777778075, 522.778164792587, 525.54759741477, 524.244366664467, 523.145023259694, 523.747420086701, 520.170454613917, 525.25821859492, 518.951661870373, 522.396033493249, 527.665948631919, 528.508456973023, 520.584068934962, 524.076037192348, 522.83648920441, 524.049141691684, 519.328013054329, 524.660649369573, 527.702469054444, 523.811701791795, 522.702180989943, 522.118452475994, 523.637882585798, 520.879628061724, 522.424371874533, 521.801013446885, 526.098162390618, 521.667500390751, 518.479407071073, 524.477041269342, 518.216892545557, 521.514209286233, 526.123541192794, 521.505292931159, 521.138916186705, 519.947524628537, 525.136174609242, 529.13344517245, 522.88835476823, 521.950515687578, 521.664988343545, 527.413411585937, 521.038652933854, 524.721394359931, 520.84707278149, 521.776442118694, 520.662825678139, 518.929355021098, 521.115061328548, 525.580417237188, 522.119968101735, 526.031581684584, 522.09761167049, 526.115895413834, 521.943019531886, 525.94626968087, 520.40686177666, 521.608156507559, 527.642621543764, 527.464090501356, 524.173514605126, 522.404344954191, 524.828959542158, 518.879065129871, 523.111627363382, 523.628145806143, 520.987876695876, 529.167019512371, 522.78147922203, 519.639601335739, 520.780434375562, 524.549870500867, 522.42263807876, 527.020321253337, 526.524187553304, 523.723446250399, 522.877370063847, 519.407057049303, 520.646094362431, 528.447411492724, 528.902057579155, 528.289780357162, 524.148904822516, 525.63917801906, 523.256463252974, 520.764077258634, 523.868453325107, 519.365735801429, 525.222704034205, 517.491878166044, 521.596596995241, 518.665830443593, 521.618396267405, 521.09224579694, 523.965297072573, 520.971003211602, 523.534708486804, 522.102080561574, 521.503888461118, 521.985894652309, 520.940339965274, 521.429445992076, 522.997996567441, 522.349121562897, 526.53305323916, 529.567670710091, 525.451791788599, 524.387205004672, 524.004385847815, 520.42269417615, 525.178081060553, 527.289876996841, 530.917081667851, 525.783332606636, 522.139894163088, 524.245884352288, 529.144479094113, 524.751847309448, 526.978790161612, 528.259685954515, 525.003172623325, 524.039811060746, 527.062505318651, 523.703994995424, 522.148118635865, 519.232437960671, 520.442117139748, 519.632062137956, 524.0084544938, 520.306131649299, 524.693825576538, 525.015240709487, 525.483397035839, 520.844208255683, 528.495739414181, 515.041955234517, 528.284368532296, 525.33315294636, 520.569145713443, 524.104595772773, 523.852467019933, 516.423269109553, 523.920156034098, 520.197319750142, 524.024437211055, 525.649407470761, 524.344318447299, 526.253484128729, 523.3275543308, 522.356617526075, 523.465079307209, 523.929226979901, 522.071170625239, 519.801951250461, 522.662412841013, 525.614859137058, 521.682227743121, 523.085391995139, 523.430441664522, 521.678879149232, 524.132453665859, 522.180523806993, 519.581116821526, 524.200008349471, 519.469963120527, 520.626094764908, 519.73094156808, 525.818338096567, 525.07540649231, 520.064635366914, 516.691107729038, 517.689878274814, 518.566683834997, 525.189977495949, 526.970479524467, 521.815698190631, 521.374342437849, 522.516102056074, 522.290061045812, 525.78915315025, 524.227905620935, 528.87929573858, 526.734690326958, 528.783328122291, 520.210088996489, 523.175410773586, 523.907273158023, 522.163802580948, 525.232265392561, 522.461266275565, 522.206206964918, 519.305972154208, 520.845506909364, 523.480832614055, 523.278352140913, 525.442118992535, 523.235668086275, 527.126786913901, 521.553908970748, 521.803493744514, 525.182642329098, 523.494071219358, 520.403056395, 527.686014536113, 523.979657910652, 524.224486532996, 522.607365201749, 524.6950166838, 525.627767771738, 516.945927094965, 521.309441924125, 522.548557227529, 526.571496226866, 518.047469840976, 518.837006487165, 524.740673158119, 523.154002842248, 521.224072334183, 520.422399736092, 520.927735968787, 522.61897821398, 523.442484377601, 525.525626537373, 525.687747422337, 523.11297846362, 521.392964585122, 527.862009061675, 525.394217431638, 526.092174103139, 521.122177490421, 520.613117165713, 522.394634841461, 521.302389163937, 525.474849483764, 523.429063545824, 518.23531838821, 527.789730310996, 526.371877216097, 518.548858222009, 522.466640257454, 522.741785072464, 522.113754972097, 523.194771213887, 518.304135731143, 515.644765672642, 520.892138003792, 522.455133270636, 522.539220487806, 521.792039404536, 522.141837075331, 521.58570928922, 522.339563307469, 526.448141286263, 522.358132786297, 522.750386414024, 525.867198389202, 522.38482449355, 524.666592703243, 521.358731812064, 527.442780564377, 520.526293883897, 525.016856841479, 521.669959206255, 529.267887253017, 521.35858066466, 522.156335380658, 524.30222377262, 524.464228109797, 522.410648106414, 529.272668050867, 522.807356319052, 529.217233443872, 525.283353269693, 522.110719810135, 525.202433148057, 520.765095559317, 525.051177786525, 524.318065402711, 519.360048187098, 525.038996219694, 518.149351335632, 519.888292795282, 524.739768451789, 523.919591637848, 518.873019281371, 522.209060440927, 520.983922686521, 519.005459558418, 522.999261788929, 526.672005453362, 524.246400007359, 518.453825494919, 521.317690616414, 524.773982879222, 519.646389336384, 516.799416407628, 523.081313402523, 521.8516604396, 520.653132193306, 518.769472481697, 524.137529292314, 523.008814982587, 525.557017596886, 523.726257160037, 523.49551454779, 526.68472241807, 518.750681367712, 523.801760971892, 522.501634242254, 521.065684769839, 523.86040450233, 524.040697363892, 525.143931801839, 518.814296423821, 523.418560025206, 521.247672399425, 524.466424096346, 517.229331030342, 521.304465206064, 524.586633322176, 524.007693301195, 526.66602286024, 523.725450575868, 517.468488939235, 522.48314709227, 525.48097427196, 522.851556806788, 524.025332861454, 520.668888340909, 523.398243074177, 524.301888233312, 525.282420606856, 530.68936995085, 520.730796003477, 517.842421544892, 523.259607365727, 522.299479912009, 523.75852072415, 521.80929844492, 526.675870315992, 524.310829077157, 524.415561216038, 527.191012610485, 521.526931281367, 520.790865365201, 519.510925735796, 523.510928379969, 523.618374060053, 524.007177927064, 519.888633674504, 520.18744368807, 518.448069257096, 522.202337991209, 527.818146019818, 522.778400027768, 525.981788978498, 523.073302333223, 528.108075791904, 525.114031747338, 525.333523000498, 522.644694067818, 521.093217787249, 525.284933950061, 527.629590698372, 526.672605988719, 526.144891675204, 524.509432061893, 523.919200126633, 520.878964014459, 527.514071925307, 521.781300065057, 530.150644361699, 523.409764671327, 522.795540446621, 521.981752572268, 518.739640524535, 521.605990286293, 522.897842404977, 526.103900069932, 522.831845650242]];
