# Supplementary material for: Hypothetical Outcome Plots Outperform Error Bars and Violin Plots for Inferences about Reliability of Variable Ordering
Source: PLoS One. 2015 Nov 16;10(11):e0142444. doi: 10.1371/journal.pone.0142444 (PMC4646698; doi:10.1371/journal.pone.0142444)
Supplement: S4 File — All experiment interface and visualization stimuli code is available as a zipped file. (ZIP) [file pone.0142444.s004.zip › experiment_code/data/one/38.csv]

	sample_num	task1	task2	task3	task4
1	1	332.363578138233	123.055697625695	671.55991713609	524.310690968401
2	2	380.288279381125	122.341834214101	676.200543383693	520.65436421937
3	3	367.525842391194	141.471762319985	672.497400125366	525.400959555128
4	4	301.093983976191	126.539962164194	676.077589722744	523.732678411291
5	5	332.527829583449	128.216902607392	668.873328867025	521.494248634534
6	6	333.356247112812	137.578217022106	668.205550890126	520.264354255458
7	7	336.913505456336	134.576213487031	666.045856944077	527.501993682203
8	8	349.705144858518	121.475133756462	670.039422581328	522.913204478204
9	9	329.402683556685	131.85337682976	671.000280193778	520.433779605349
10	10	319.190463345876	159.661469347953	668.745325212535	518.457018420081
11	11	342.94049316008	108.783605287997	672.856390879157	518.59485699625
12	12	326.842751732504	149.88825044944	666.985205252741	522.35342365385
13	13	329.37408433208	127.631136444637	673.608128753534	526.608775110763
14	14	333.404240999828	134.174487065184	673.820652430653	524.824290300595
15	15	357.450399359309	145.73916972539	669.044896403278	521.257067136946
16	16	348.627919810584	136.347524111633	664.885089422188	520.402232602027
17	17	363.964032803799	142.164248735146	671.699827352513	524.371277312296
18	18	341.156755831804	119.914498343963	674.916072619588	530.444609545924
19	19	327.365585852759	153.664569972417	670.699448132321	524.98281304124
20	20	342.609825953921	126.837691946552	671.640134915822	523.062598172517
21	21	370.409433048075	146.247046610194	670.239779191652	521.350967456275
22	22	365.772161103792	130.62050742375	669.693725409672	527.194320816715
23	23	324.764038737366	154.825346979003	674.303762757692	520.947430818335
24	24	331.404764855628	134.590484367723	671.488870123968	522.478503666123
25	25	365.470124590451	101.214177760912	669.731914978035	520.87096063557
26	26	315.577767831693	131.102242300371	672.602063560445	522.161952725483
27	27	338.454947920458	109.514453213498	671.950997449267	522.194465574686
28	28	354.899561774355	114.737262156614	676.066725619784	521.065754419339
29	29	376.445125537	129.200597719726	673.126978366441	525.88887304724
30	30	350.048745834439	118.283076815364	670.031774963943	527.594975260706
31	31	360.20566217145	130.050988402042	671.521145079535	526.50444298868
32	32	303.472825797799	119.111121050991	670.618544228702	521.100898662106
33	33	343.537627079534	111.56968894216	672.940807060171	522.474716774568
34	34	342.251211895134	116.176800691291	669.230954285822	523.876968768105
35	35	316.232962190247	110.365534232477	665.955456565406	523.051917803608
36	36	326.212353597923	145.685895125494	678.191333402329	520.574059113845
37	37	374.23506138619	141.909790862865	674.011313173843	521.953374239838
38	38	336.007757971155	162.779614979811	673.54978618231	520.38415238248
39	39	348.662164293222	184.664267011965	672.46987683724	519.542508177555
40	40	368.052812432559	115.002823573394	673.421411639576	529.365191367344
41	41	318.50309722289	140.744409095654	674.562060154355	520.289381929045
42	42	360.528248054421	131.411958011942	673.589703359791	526.623106217843
43	43	331.192738078273	132.103427124096	676.406434923704	522.87555196822
44	44	349.981908816469	135.763568866705	672.388115566592	518.231115740718
45	45	310.751125112888	161.636899122824	673.015002845798	522.837720004195
46	46	323.325514751083	150.570479197083	672.544379962614	520.490428093487
47	47	357.329847767321	121.180606739833	672.744948469536	524.650157181562
48	48	328.864268103162	151.659256455212	672.776456732497	525.372334230537
49	49	324.720928256451	130.373225762403	674.221119072048	523.617542812169
50	50	346.925189756059	100.640765119971	675.327480981178	520.525223426629
51	51	351.761079611897	145.653637103755	669.79630059438	526.872046333151
52	52	331.824578923401	123.758799441471	670.820194477354	525.257175309654
53	53	302.642246762157	123.78539786313	671.07296052426	525.801046589312
54	54	340.598441152403	140.200312969216	673.560149180702	524.271967910692
55	55	346.648628810152	154.851892763157	670.22824148202	519.802527270236
56	56	360.701367582256	152.768001564156	674.034014974014	530.684068050266
57	57	365.076200632235	134.770061946718	675.649378427784	526.506412448094
58	58	358.813651670793	159.023102720211	670.524584664126	524.409202382684
59	59	362.812050038259	165.855849118681	677.193993140857	518.454185851172
60	60	358.784037901305	152.495663802817	673.235232491594	527.370593475036
61	61	385.477928721655	140.274561206805	669.489848767463	521.744744853649
62	62	340.321633203348	140.282816321182	672.480578682348	526.305579065406
63	63	349.283681834385	117.134437587022	672.26402686707	521.01195979457
64	64	313.649136998639	151.413080670512	675.183194970084	521.862705432492
65	65	348.780656774572	164.519841280117	671.72559108087	528.435265425445
66	66	345.432017519766	128.56314624745	674.674315134314	526.199268063387
67	67	354.124102604974	139.696381639898	664.75582231293	523.988246151437
68	68	344.48684533979	119.739297163266	672.138217016794	523.276274557402
69	69	313.663734912543	111.69386985038	672.786628223963	524.106985693825
70	70	357.137836017516	122.987427285418	670.635276949608	521.633018394588
71	71	349.54979719313	124.962175576893	666.417779233264	524.956053883829
72	72	336.190529686842	146.750579681903	672.879669566792	523.328910815741
73	73	333.748610257014	138.575829540125	673.1584871537	521.57242193977
74	74	351.039897067348	135.748912181866	668.232647870936	524.301705341836
75	75	356.611722465112	148.831278098736	668.791648741611	521.41672645066
76	76	374.267011552577	149.169931972803	671.795995887489	521.451408060355
77	77	339.427400520686	128.447316025996	669.155447676687	526.176881924519
78	78	342.415471068288	136.667241687167	673.157699358154	523.886527326717
79	79	294.918717132471	153.828998178844	668.805454635061	522.508139509188
80	80	355.065299664147	155.955256764134	667.392210699832	520.580141630519
81	81	341.88305118808	134.310334368166	667.978491289103	529.723984968067
82	82	360.750098120725	142.48974758337	675.124084563654	528.807881611481
83	83	355.064988183477	146.592224565452	674.165713362077	522.938540483544
84	84	317.25129457424	130.489582243119	679.325729286398	519.603952321776
85	85	343.893378470968	131.561182545326	667.41673271408	520.15295681797
86	86	308.200810416038	126.632655107318	671.271104716422	528.643887377049
87	87	323.250664999038	167.363961171164	675.465767829122	521.153489169628
88	88	348.350674732348	140.816228458026	677.733662968123	524.661754499632
89	89	311.112586377605	142.63649939029	676.108433315922	521.898060377654
90	90	350.242359626566	137.598922949855	668.928050475308	519.654565110763
91	91	349.636453798486	147.515083199244	668.502441382278	519.008878235872
92	92	342.19813233967	134.995680702927	667.681710256239	523.496047160159
93	93	333.065328681642	128.252885373332	676.089288638864	522.879481730006
94	94	376.058489772951	143.267042910041	668.629790104768	524.539058445575
95	95	334.029358166475	132.265666352591	676.891852821588	525.4177113409
96	96	354.543365501607	109.567891082943	672.207002898459	524.211494549866
97	97	343.57989533167	139.603238377246	670.487190589159	514.663089418407
98	98	347.028582350203	146.006708142438	676.004665542756	522.145631261651
99	99	370.536294059143	153.244451348676	668.122392349889	522.645573221944
100	100	388.142996197078	142.46712433837	670.573698559395	526.447072095559
101	101	352.423100663253	152.901102279877	669.80630385296	522.636094100064
102	102	332.621717089979	141.348371642079	672.917504821871	523.22813698482
103	103	332.143655072789	130.601053565515	665.686893276696	525.888428639893
104	104	335.738567584896	139.540404333892	669.917367068883	527.530476137678
105	105	332.781606259718	146.156765961793	676.200948350593	527.297809097982
106	106	337.401330750106	137.937130179122	678.46699556147	520.384343495448
107	107	333.412438570057	158.831009724615	675.087368781953	523.655541053828
108	108	329.402836962201	157.866426342209	670.989971076252	523.236457040633
109	109	331.342191222371	149.533804804826	671.453982553977	515.844198353222
110	110	352.922178389157	132.447771937575	674.816391692976	527.71549804932
111	111	349.537905943716	108.809707419818	677.959403397505	520.813477169192
112	112	349.12856131907	143.140981766853	671.035701147711	526.668764217007
113	113	310.878590754761	112.671366584697	671.87999198559	528.846711959775
114	114	331.694690324768	133.566343768184	676.161113911995	522.954932712207
115	115	348.0523394193	122.876827341143	675.96921080317	522.691027379723
116	116	329.55316666215	128.217821274732	668.188432944233	521.799456724535
117	117	341.232508381659	124.446921826154	673.539466530334	527.730995178837
118	118	324.420922596986	131.941439671555	674.110655312073	518.43437122802
119	119	348.062869452628	143.552100063025	673.082742645677	524.501898861398
120	120	352.405611721099	113.545103948512	673.417350885449	521.980875310898
121	121	361.763693905852	134.982175334571	669.606614015036	525.467174966697
122	122	331.62471630381	146.834664554839	671.011257977554	526.141860581544
123	123	311.613796399962	66.0429780944719	667.682402587729	524.466075180656
124	124	339.844200068345	140.386063439911	672.113445854949	523.605393430122
125	125	327.160309264406	144.698868302212	667.407997976152	525.425061818415
126	126	345.147768657982	120.229312271346	667.731961412038	527.220569669924
127	127	337.142011241681	134.352647146219	671.618498848344	520.826275077503
128	128	341.3877360443	131.752091655999	675.0075478321	524.352445571451
129	129	312.650740345602	128.708787122228	670.661665682672	524.364922371704
130	130	342.802290006985	131.949491325902	671.155101649306	521.281622034559
131	131	301.192001922139	116.001625321805	670.313504639623	521.915623610377
132	132	330.830443499886	160.110865512111	667.62514830446	518.88288663071
133	133	336.070092924294	154.736412453559	669.251866126909	522.51438639321
134	134	306.557291552645	133.030923651788	671.833664189475	525.725968791563
135	135	370.649860617842	113.315036782307	674.963189379609	519.011500102494
136	136	314.998361666729	136.841567527665	673.732889055058	525.142745619039
137	137	365.83557140078	157.242968191586	675.833586202049	522.531744045113
138	138	326.564085447254	116.566602458678	669.675773861787	518.66267812844
139	139	339.941295167388	153.175456554092	663.62817770381	524.367135929056
140	140	372.651627327123	127.972187343602	670.866931452331	522.757699774159
141	141	355.178284319174	107.363862340462	671.666202500272	528.806782765523
142	142	340.252701564806	138.463817475532	671.16641231564	522.762846689394
143	143	351.836456026593	155.343633569871	670.698194895617	518.651689404555
144	144	373.139941214962	149.486834772048	672.391646226178	525.594122106125
145	145	346.55443084272	131.998271366797	673.206794162068	524.540436645766
146	146	322.525656406541	133.775218591228	672.369279767968	523.516901489372
147	147	338.633011717958	155.115172154689	673.28187541333	521.677744339569
148	148	329.745631037036	89.6480585341348	670.532577442996	522.606880181149
149	149	355.103448496922	140.259433618351	673.343976589339	524.850235591184
150	150	351.164043200575	110.0788218192	672.261818926201	520.932427857046
151	151	337.824818128446	146.535038231095	670.948514566498	522.978578082042
152	152	360.233365733803	131.826180812049	673.199747382071	519.329194556247
153	153	362.207149487993	129.406560782436	667.880633811449	522.88760547638
154	154	313.003544743906	118.56859326716	673.328719048876	526.063706168895
155	155	329.288193000347	152.070741962793	668.751266399621	526.935908554134
156	156	345.285708266929	156.510121368222	669.01950943474	520.895855141486
157	157	330.375869393057	128.106059933827	672.991667699094	519.839688453691
158	158	341.996571953352	139.783248756009	680.912721940098	515.26804665162
159	159	363.68189151312	158.840781079473	670.833471664676	516.397280026022
160	160	360.979580703911	140.796264259976	670.311686248539	516.023081316618
161	161	323.380075140141	158.947420475407	676.630222406113	520.685525835136
162	162	305.479012505066	135.644034885984	674.539273875208	518.883964617811
163	163	345.818278885219	134.88381475619	669.304750931217	519.685647474278
164	164	329.717114270149	133.06460634861	674.03543436242	524.23711697045
165	165	339.146141174743	151.445409962946	673.01571668378	528.043556662442
166	166	337.201589152001	136.038355150217	673.60904168503	523.551252733205
167	167	323.552438371205	137.377524963228	674.909748797995	524.779612503989
168	168	361.743665761452	147.776455861626	674.121558823574	520.031534209897
169	169	354.089555168308	136.021042722036	672.832440018855	525.208779268364
170	170	363.030215947029	123.398011009407	666.098005468391	524.577497583608
171	171	333.973833474828	138.934823445006	668.944523815529	523.451361730842
172	172	347.761384306308	125.979603852027	670.398188904997	527.925262172006
173	173	335.675308292014	106.887132675823	670.60536041534	520.290186475452
174	174	369.281159848799	141.828426791691	675.098222691106	528.555508409674
175	175	356.062976551403	137.864869454974	673.183474416065	526.061183302831
176	176	310.544312664689	110.242750556344	671.933096892942	517.853378186352
177	177	316.111312103905	121.420288279168	675.435202601513	526.677109344494
178	178	353.791334461182	124.090430130186	676.400811000863	522.592616877942
179	179	341.61080111888	148.320593025229	670.176163356511	521.84585818428
180	180	330.444848126068	156.306132203152	671.230272620597	521.812724743616
181	181	354.02842329131	119.325264997709	674.51631963457	526.257649776441
182	182	368.342689628141	114.646993801988	670.189207321304	520.991771817277
183	183	315.412714427091	140.7319269685	669.554999772632	525.427055582756
184	184	343.24067677443	126.500171531164	673.813742013949	518.105001154403
185	185	288.49646165852	124.684653663296	671.495301161091	523.566395223132
186	186	330.308195704309	126.342024790941	669.662600942674	521.956061021379
187	187	352.62092509652	133.006110607551	673.437629264043	523.077110654947
188	188	305.75879421261	131.850378827003	667.720740679242	520.841683522624
189	189	368.681803233568	137.175443454634	671.193423143109	525.181362982118
190	190	386.967834951552	140.084303549174	672.276291488511	518.079932308414
191	191	314.806500131277	137.136181480412	667.861721071838	524.091821169838
192	192	349.715085755555	139.809771288535	672.260154629555	522.939592476901
193	193	354.258951762816	118.891162558545	674.41839636119	526.200874716632
194	194	342.50892433311	128.651446810107	673.02142630383	522.998160014593
195	195	330.032295325358	99.2908002650312	670.499372248385	525.905945170472
196	196	351.768816807339	98.6469735115695	671.556332606221	525.039024311907
197	197	359.994079929684	145.929700752324	669.701648577741	525.500866067604
198	198	370.120200954639	164.79259001293	673.333731689497	523.851531835991
199	199	347.291833032187	127.964421105226	672.098562750496	525.864377134989
200	200	352.615063468561	145.645143570451	673.570085373106	520.248896439647
201	201	360.450166491758	180.154023822747	677.156503901196	523.64415934258
202	202	342.189547420121	118.72454528307	674.031500747162	529.327413909216
203	203	346.367217273416	149.069578029968	669.255498863243	520.66687479121
204	204	345.106991298736	129.734481976235	668.471092872534	526.943184476899
205	205	329.366836797989	116.150563262255	671.542707382731	524.559848614434
206	206	375.150485848056	114.391350928113	673.350946235527	524.680401237623
207	207	336.756024381852	149.708570849286	669.187276279526	529.457320585025
208	208	346.729078095604	145.75678454337	674.925479195058	527.539337830818
209	209	327.169142547668	117.995905597559	673.87667690186	523.634831439369
210	210	327.829763787029	108.465936408343	674.25133331176	521.56201702338
211	211	361.78506195659	113.551608380161	675.365816254048	520.614813364602
212	212	337.934804453222	134.919660961848	670.911757792763	524.541327856826
213	213	357.057901541637	136.152243097933	674.244398109495	521.436808419852
214	214	351.868533048218	144.488401876956	670.302218496941	518.770576082104
215	215	366.713147437657	121.789953791741	669.984800668819	524.26484024382
216	216	327.621044609119	126.20103120349	673.899409151221	521.82827311394
217	217	346.221841827611	115.224561960082	671.372761722661	520.232061109578
218	218	338.094280813376	149.632366596225	663.177071652537	519.431671659615
219	219	353.389164008453	111.460149820448	667.784920001209	520.276101106023
220	220	348.985441766863	154.421601597243	678.318156576043	521.197141126567
221	221	366.429038067986	147.56086804247	676.562078637637	523.486182913577
222	222	382.598418284661	146.747898345371	677.399072332827	524.558906287194
223	223	332.045828693358	164.566842194039	670.424789522128	525.843895950574
224	224	361.782977729909	107.980594312287	671.814161610942	519.504597096775
225	225	333.757846090749	136.004225595967	672.563738797727	530.238706532974
226	226	341.981894699515	121.054778395042	671.606249814402	521.386065665742
227	227	350.20904907307	100.232988131603	673.276609931368	520.482458451009
228	228	319.498986103026	134.059549928698	673.702409738698	522.374370953081
229	229	292.642338396796	121.65146469871	675.361860273025	513.87549755625
230	230	357.817291887562	145.736899411197	671.723178847762	527.07935593106
231	231	321.23598272696	131.339215988165	671.040869408136	525.055133400945
232	232	356.859072182409	132.031954737999	674.9963848742	526.692888902781
233	233	327.317553259009	88.4914311858348	671.795771424076	521.228020770508
234	234	328.801222987483	137.118595497795	670.709510002531	525.475210621205
235	235	351.377142957521	112.690773936123	671.972393878892	517.873960689406
236	236	369.765656163493	123.438024303965	670.072955519689	521.29853467356
237	237	352.602321307261	118.411072094484	670.818778723734	518.360969106003
238	238	361.682583031056	164.868984514639	667.324776505418	521.863851837481
239	239	342.841354547931	125.563485954255	673.197533056005	521.880093155793
240	240	346.345383439044	83.4741434250892	670.505302516221	523.748750871987
241	241	338.098401517018	120.546737162704	674.987242881128	518.33799432619
242	242	343.639069437772	133.293254373247	667.717216018481	520.936936571886
243	243	325.919851510068	151.893956348076	668.69095213952	520.423206094313
244	244	327.133375626073	176.838316189099	677.915685502602	522.459962612127
245	245	362.747058543901	150.332213148934	674.908736127628	530.33948751599
246	246	339.373331113668	106.34756229978	668.033506136089	526.378974976058
247	247	355.337524068293	149.38732084754	674.336764371818	525.293971252741
248	248	343.814623163192	154.573126626536	675.261623892786	521.362774314754
249	249	339.642776088535	136.89588685114	675.384181866144	524.941055785212
250	250	365.627527632808	172.225512604573	674.082368144493	517.850200483045
251	251	345.47462377479	142.756749764995	672.165333477939	526.285913264338
252	252	365.05965568101	149.28168811999	670.443525974207	528.255136479924
253	253	322.750494469884	144.294946770289	671.786547436213	524.000300625597
254	254	349.927628886566	152.891207275659	676.396033367267	519.735428413349
255	255	300.785034058405	144.428687097035	676.192843338199	518.803089466349
256	256	350.459948571484	131.286338447678	664.28615892988	524.291063675568
257	257	327.470649507081	133.978082594016	675.447978070635	527.7177075021
258	258	322.842561354617	123.206195619935	668.117314064832	519.740651466672
259	259	344.423737180552	125.256058557332	669.005568586275	525.117445068973
260	260	329.645639771687	109.979105888565	669.615074786035	525.236926801864
261	261	363.755870761779	119.864657664786	671.083005261326	528.393614175361
262	262	364.40751330234	128.146180604706	665.846664865585	522.190556837866
263	263	359.26935384707	148.982511452317	672.749522591297	521.496364947927
264	264	340.493543454303	125.592530035678	663.920850357844	525.984187947458
265	265	367.600858356227	105.543049280105	672.145104988221	521.708264660579
266	266	321.696610732412	99.5460596222191	676.369028643195	519.157753429233
267	267	349.350782767805	135.369396347142	670.286539096528	522.981616294206
268	268	339.197915543252	99.6999610423107	668.158644282878	525.52058347955
269	269	334.833682828796	109.52458177982	672.02514363824	523.693261123659
270	270	348.578034860107	140.516105229826	674.807894064291	524.263971869925
271	271	371.261146974	146.31340645296	672.73669514396	522.509645041377
272	272	356.966799480026	171.179668439962	671.175531931085	520.830968230059
273	273	339.984293645816	87.492324916209	671.163383270759	526.651699350692
274	274	360.934261421052	139.954518022946	671.414974074215	519.46945894185
275	275	351.478662776154	125.658608405056	670.302441978233	520.61926360391
276	276	335.729062818442	155.942542025113	673.256208567185	520.940589192697
277	277	357.381609090565	133.635626547316	676.726648176032	519.426145460758
278	278	300.415203019154	125.076422074454	671.453575973546	523.71026049309
279	279	338.758852116901	126.937445038611	670.989467880906	522.626598661283
280	280	323.251463230189	127.179320080605	666.380577078642	523.694910037242
281	281	319.428596045545	135.404104190002	668.444685204202	522.459964771438
282	282	326.12108398612	121.792065311524	671.5375709236	520.267498073085
283	283	353.052529801996	123.238179137649	669.49521860425	525.156435792428
284	284	344.497807264626	150.768160172793	673.431091928682	517.353781890668
285	285	347.762884535014	152.482907783706	670.779999921478	525.093848126891
286	286	378.809757644809	127.006981555871	670.266652567698	528.946343485986
287	287	323.689596724762	142.796723755565	672.415736359065	523.982652545111
288	288	335.655480217476	120.618608661289	663.813688769034	521.713892167453
289	289	355.494104414912	142.469103332998	676.036957451383	517.833026115251
290	290	351.550938397149	115.631140776397	670.017373834379	527.856149147075
291	291	358.943615174288	124.760448698939	670.613685700404	528.380443278749
292	292	337.673501633897	131.449464156742	670.4786193114	527.745592540365
293	293	321.151589054783	161.374129555724	667.96509984058	525.62696414578
294	294	338.02484014104	135.743000133556	670.619254164114	522.561194872343
295	295	341.815295952845	110.217973675936	672.744148371704	516.471005709944
296	296	333.988599273403	80.8583645691707	671.466105030243	519.494751195648
297	297	328.00994132056	131.704936489597	667.144901774998	521.79310497915
298	298	358.834929676249	93.9965727017993	668.599502515553	516.679817485753
299	299	302.14487829616	150.932738214861	673.741382542653	523.536267547475
300	300	362.383717381433	151.523310026758	672.590690883834	524.119282891955
301	301	335.6595444937	139.038087036854	674.913122266071	524.788033296599
302	302	315.640893745831	113.912260284233	676.029474970806	522.636676550425
303	303	334.863681517064	125.159626442704	670.694873271417	518.106858514057
304	304	332.934366209607	122.7418922311	664.382478079801	523.399661228777
305	305	345.519704434565	135.930884035468	670.395772704657	520.835801746433
306	306	322.948025425977	144.489014477542	675.104692221408	521.93656289866
307	307	349.5068681719	140.749437523375	670.032819895796	520.871734116488
308	308	367.183746377421	147.0729650521	667.408995921602	517.414447044426
309	309	346.302554984276	153.261598378722	668.257268414133	527.240602264617
310	310	348.698982948497	103.974023366978	673.264640976036	526.774074829499
311	311	376.140368684125	124.375683411018	673.514247231849	520.3115996818
312	312	343.130973774044	107.782157734875	668.858070649885	521.408604074265
313	313	351.093194296144	133.987865079912	670.109499816515	526.259361215139
314	314	328.934535910863	147.109372457484	670.104517212352	524.97518531713
315	315	371.825613889324	155.100004953307	669.483218001618	523.87115386835
316	316	345.036176504749	104.130901333485	668.553284186757	517.156049249185
317	317	340.820306166388	125.571583005621	667.064170412061	522.914146232519
318	318	339.35742657163	163.895924367752	662.966962383171	526.161157995977
319	319	366.523643175822	147.4006175881	678.339080598698	516.122844228211
320	320	328.816798172851	115.158036596815	666.775028563263	527.914552498196
321	321	327.084746887673	140.664876462955	672.448086598317	523.925692996016
322	322	313.410472205705	124.173117746175	669.531316877825	521.2247141496
323	323	343.871724955944	110.954588568526	674.593157113261	520.755158075911
324	324	338.541259245695	149.55172211802	669.617434557211	528.343807221862
325	325	374.782022653843	125.70327042425	675.290181483176	523.054332664391
326	326	342.483186321745	134.189379771077	674.58011892482	522.539854389939
327	327	314.936543273506	121.952911469397	671.898465547773	521.898682433622
328	328	370.419509952082	106.740481336366	672.9376452158	525.152967187202
329	329	339.147077869823	139.098698600328	671.325355159243	518.483547825028
330	330	326.440853507827	132.781402755866	668.014541222115	519.574586664739
331	331	334.39929980635	128.354884858234	672.413033508928	529.083327477425
332	332	347.386934726115	157.896415140627	675.059481360305	522.397942702293
333	333	372.179677055248	118.122764027391	667.491173057169	521.90656557531
334	334	327.861214459635	151.472629607793	671.802980024995	526.365368079071
335	335	352.989357271267	136.51929237262	672.168386695088	520.145151290977
336	336	344.247406038045	154.251048100394	672.060942611838	523.502271177333
337	337	355.930144057951	145.760553353431	673.709364181009	525.09205930502
338	338	332.588486223051	111.879008339175	673.000956704874	524.496853053225
339	339	347.450550154295	132.678756368291	670.223018569833	523.053005218252
340	340	339.635980791297	145.446932653892	675.793444148859	527.289008969349
341	341	355.068480288288	114.787698737947	672.515697824042	524.868035486277
342	342	325.804913361384	129.457162300371	676.787360504971	523.617238199026
343	343	313.580989938677	121.082626494753	671.971493672976	527.326004417484
344	344	379.160359910849	119.788421018587	671.787351951025	526.627266134216
345	345	375.064498283899	142.522089684	680.497290579537	519.382620328769
346	346	319.518389035958	157.417392861991	667.886968205186	524.736606310638
347	347	335.1238358879	98.4750855667428	669.786922757174	523.268171178742
348	348	314.824499509319	119.220608281652	673.683781470859	523.058973704042
349	349	371.346065695039	124.817348791677	669.252664062502	528.457455249866
350	350	333.388800783625	119.977346275693	671.729580279685	520.831332184119
351	351	351.416070330938	134.97386134196	674.327396531143	521.435952429316
352	352	348.530291242813	120.968172373917	672.955167377038	524.750669766597
353	353	337.485730591931	114.441924316425	668.321080481829	520.812906555567
354	354	311.394823949829	143.626717192713	669.11891015446	523.6388867382
355	355	360.503819718997	134.807278893402	668.545892577186	520.445180135382
356	356	332.577413496981	116.376976004408	675.433909929966	526.316785380329
357	357	350.653632360598	139.86287675317	669.710832334539	523.386433167126
358	358	340.715698707062	96.6898515821546	668.158006838075	521.223518058486
359	359	339.698249818662	151.540749591794	668.30432977335	523.291489612251
360	360	341.888788754198	138.254212855944	675.180566468773	519.907933283493
361	361	329.549630055838	153.479785248709	676.68425516808	525.462669895956
362	362	345.332362412991	141.096678777039	673.047393380632	526.686358456061
363	363	365.98479214744	110.824973373435	674.572816923444	523.312493551189
364	364	358.416664031965	143.822220429677	670.897956161272	522.205178831663
365	365	335.964188686985	151.861474027138	673.317549095154	523.619402341823
366	366	312.224970563167	139.73010721463	668.183795574789	522.649681332997
367	367	346.049200113841	165.294275444944	672.120164726799	518.522535886927
368	368	358.005749014699	127.960680995436	671.783403576567	521.570575469781
369	369	356.803126352878	118.321010998938	669.534413335714	525.918993943549
370	370	349.429811396564	113.345599972606	671.624920294765	523.7229301136
371	371	343.545471431181	144.199371021027	666.563706196754	525.344238775709
372	372	335.383797488252	113.739037872435	674.414141729789	519.005489680868
373	373	342.299932515578	139.231634350324	673.104268103697	526.522051372921
374	374	341.659200676952	135.908735431542	667.529715187417	527.268403446185
375	375	321.858451866277	135.276670155936	672.204411417526	525.922951715245
376	376	307.280035263618	113.140381873021	673.245660799212	521.894690151683
377	377	340.257030992556	135.261900099865	677.892592406852	523.594112565122
378	378	382.262874103706	141.325770726017	672.734260640583	519.516280744878
379	379	346.563054045991	130.330612470105	672.1027310611	531.943832371833
380	380	345.217979272667	125.520791343334	671.355165923433	522.556703907089
381	381	336.072692792041	140.630868165186	669.392555429155	521.033626030414
382	382	314.375740700513	95.5743995337142	670.671351627981	518.50535556488
383	383	337.267911628795	110.176097517976	671.206035481652	520.661413088005
384	384	351.487586578341	110.536785477937	675.727029693743	523.415057630019
385	385	355.804391490844	132.847839591468	672.198208108686	521.71425443805
386	386	324.576608830166	140.838999200506	672.334485440506	526.311116064963
387	387	327.425817960438	144.585276575698	677.721907542793	526.96887974491
388	388	345.612349071396	144.433040361936	670.607306980379	523.58519665952
389	389	322.725415805785	143.779258533416	668.68195381708	522.792103149028
390	390	309.150048451991	121.89898495256	672.708317910913	524.699386205853
391	391	330.667887603013	123.968635408703	679.728291295137	519.404283231322
392	392	355.771434600316	162.965589838204	674.938880068244	523.981969464447
393	393	331.827710044663	142.2882594297	674.88497965284	519.516180073913
394	394	336.807684494223	120.132869071608	671.267315137809	528.724794714041
395	395	342.814750509086	155.197834959755	675.415788185492	524.551971734057
396	396	332.251795840876	141.878524876859	668.643715629252	517.40489602758
397	397	353.794974206969	144.880496160778	672.379565425648	521.686421399807
398	398	362.873757888574	109.790352641236	677.176137573374	522.872865519914
399	399	336.319817054261	138.120389167539	681.113836582565	523.325084561368
400	400	361.885050011739	89.7399981514996	675.753652211222	522.699120716702
401	401	354.080074471998	140.172011308315	669.315294046223	520.569588850294
402	402	344.597487605294	138.300766472083	665.850035128848	520.359685467995
403	403	325.42730892786	152.545243542905	670.319086656515	526.251728513774
404	404	376.91077571549	145.809347519102	672.103582692078	521.965277480153
405	405	358.047438412497	151.652821184607	665.517725714599	523.430533994848
406	406	328.576147063697	123.894819406257	669.544002677541	521.731015807426
407	407	349.198754320275	85.165465014078	677.294249008118	521.7862627541
408	408	316.250317504374	146.69468219111	675.516205419769	525.733832879093
409	409	319.910799584577	134.823473885686	669.294646748551	521.310558052171
410	410	352.802127788444	162.844711719123	671.321254402283	524.076651329113
411	411	352.168766014971	158.895760532376	674.525691534451	524.983653999029
412	412	349.816069033807	116.601526567209	670.356818935688	527.832164963013
413	413	320.079358866483	147.316245457393	671.213953930495	521.22367525333
414	414	354.758495283238	130.422402734539	674.717544567845	519.645946743791
415	415	310.131551606057	123.445898860171	678.025192010512	524.42216833411
416	416	348.32331730242	135.381533998602	671.756451823117	519.386250953484
417	417	355.216487823832	136.341857081838	671.825114947051	525.85237227484
418	418	374.747451020979	139.212031172172	675.656546737768	521.388635235685
419	419	335.510233864735	116.116036787811	668.723956520407	525.13556025715
420	420	333.663692275318	131.095842772377	669.524833302875	525.04360527827
421	421	325.5218606821	109.578332500906	678.154735995266	516.847382052381
422	422	380.456835680892	95.2894999159404	671.000646886032	524.812720024525
423	423	318.450864737625	144.691624759143	672.785773535913	524.569195830375
424	424	367.635944132762	154.816979682694	676.063694917137	520.211592370312
425	425	365.145107360379	124.57982093555	673.753391031421	528.375261066369
426	426	359.226855347436	121.31187387348	677.060089756455	519.380317398964
427	427	324.580702376027	98.7881000203818	674.093743464535	528.943394949013
428	428	386.270921748683	124.072850170532	672.295645020811	520.769566372104
429	429	376.493373946562	141.360060775492	670.675510065849	528.807373690457
430	430	356.225109064802	132.061144349678	668.645405734096	526.61004107604
431	431	291.210353681306	173.130289547852	672.359327961863	519.357412347097
432	432	349.565622605971	138.421853780795	670.842994486059	520.442217293772
433	433	319.769008465359	139.224012418618	667.116324587706	517.557999663466
434	434	355.480253159073	115.656570291642	675.664567368532	520.878069264414
435	435	347.345293628161	149.326237696476	671.358214166173	524.028599587011
436	436	355.962151223829	96.0022661769563	673.504782092242	523.662924393193
437	437	364.190182798001	117.155132769232	670.526151219443	517.791527967262
438	438	343.79641862381	117.229240430962	669.655993119212	522.30785992091
439	439	334.88067853849	119.998805699762	675.719369209761	518.727041277729
440	440	335.916492776546	123.315454761617	669.883686344027	521.744096006141
441	441	327.631707867166	118.282235422261	668.133644340336	520.897071537354
442	442	343.258833998329	86.6299519805852	676.820861589423	522.361576786455
443	443	337.643594914647	137.843760542465	672.081708406878	525.388425496461
444	444	320.115317743965	125.673220684513	670.998554811533	520.855081903032
445	445	344.297123151338	124.186327391055	674.918072649777	517.167430762179
446	446	317.17062978598	127.418721702256	676.230108117034	522.438179125336
447	447	345.764363803741	149.313467508211	671.992047600244	524.410102145635
448	448	319.786363145719	135.16251553888	672.698463188896	523.471978996716
449	449	309.937494658247	148.395580867224	674.9073879302	522.178775013489
450	450	346.837663523728	117.908949644663	675.366102479728	523.734206470049
451	451	356.87176163982	139.300263963901	673.951765836842	524.060210656167
452	452	326.609500830577	134.808708573548	670.868991944357	524.923197863495
453	453	383.322720025163	137.935466065158	670.649246577231	524.56502353664
454	454	327.252712746187	147.98406564209	673.560670832157	526.594969491667
455	455	356.200598865387	152.990425662476	671.27221756359	522.961031019581
456	456	347.806189263731	108.131679342587	675.547549522726	521.749841739486
457	457	347.33361311174	144.429924904299	673.387390622816	524.1992210003
458	458	344.492329834305	102.295259343278	673.120108638416	526.935215933337
459	459	342.357373377147	141.939702342932	673.739870686097	520.683633441823
460	460	334.144342049584	121.236898145841	675.830824123188	528.062160061387
461	461	353.575671189893	119.28807600676	672.145613705563	521.222553876785
462	462	350.406933582425	114.238013635275	679.458417074749	518.980144279743
463	463	333.408428618646	121.546246382563	673.786948002082	522.39484003076
464	464	326.825233629074	112.76126928403	672.755660637675	523.166005550172
465	465	332.390337903508	130.775264143733	670.132589395146	524.608360909538
466	466	352.685330662256	128.089114905018	674.864499692234	521.683560690533
467	467	348.334134331498	133.985580796507	670.300781621365	522.118453890227
468	468	339.109682443382	136.245956774808	672.127963487611	525.134576371247
469	469	347.509115276826	119.11922011985	668.201725640534	526.838038371473
470	470	339.033533502804	133.290150677187	670.449215960078	524.505843355406
471	471	356.591362927972	115.870645966157	672.882497833092	522.516941867244
472	472	373.340708449468	151.13574043315	669.538123995528	523.280783467892
473	473	302.266835969441	133.299712283972	671.162034009614	521.658520871328
474	474	337.291761953019	148.894482891388	673.149783449126	523.928680619387
475	475	335.958873751825	126.985388664015	675.842399146414	519.718065892373
476	476	336.514038396138	164.011183558459	672.137752285604	525.885856341437
477	477	319.643153550541	116.319633243412	674.288794735523	520.127024112595
478	478	382.965932455128	132.166472915119	671.203139941487	523.730522747796
479	479	351.214493389775	122.529516303103	671.168777916279	524.9588355083
480	480	363.971510851331	140.177822502374	672.445516298647	521.403780031513
481	481	316.918876757106	125.606853926816	672.392458582696	526.294854440844
482	482	358.142769713945	109.14813432092	673.378648728661	523.217023889241
483	483	340.994706657446	118.963962848886	668.47740086855	521.019894619642
484	484	378.139544946725	139.945551773737	671.35623994021	527.135854024141
485	485	343.596256755122	135.451411677344	674.7494589584	519.963520912197
486	486	342.977206401438	135.32127204092	671.623808398128	522.061010352131
487	487	326.525299189927	132.276452753415	672.342182746567	519.699219161984
488	488	333.581244716478	130.881226938157	671.368089438543	526.239866887916
489	489	325.831880903804	120.508491188859	672.440415164048	522.802769028955
490	490	348.472346352301	92.4507629744218	674.531038052503	513.51177015812
491	491	352.179517849139	141.810127258779	671.121348042736	523.739754284724
492	492	348.409466388934	147.346335802172	673.986642979659	525.809375798606
493	493	344.978530265614	130.30872226701	673.942756772113	517.024899692654
494	494	351.124464436467	119.9727600305	670.459445119917	524.240680164175
495	495	351.547877117541	126.779676174587	668.460129725498	521.935297683705
496	496	374.772705519745	132.37091510244	667.874173704901	527.524992906784
497	497	336.180450987712	159.316826537959	671.518488229688	519.246797020977
498	498	362.87902543549	104.427271841087	669.621709202255	520.251347189906
499	499	320.162239324747	154.207765294314	675.753788908645	515.251903668697
500	500	358.963770844948	124.088326715161	672.343911405616	525.076004587337
501	501	315.174291403191	137.692790224009	670.941978509266	524.197922235451
502	502	329.133017374243	106.385357711553	672.483622354593	521.573950431763
503	503	373.309825656956	146.560078063479	676.145985833524	521.761541787646
504	504	362.719942239103	131.490042286194	671.146329245364	522.277596282365
505	505	360.04047898774	162.991735595747	671.978813155162	524.259043349179
506	506	344.916217619697	135.339621177196	672.398094745803	523.174756641186
507	507	328.425616913918	170.48843696998	677.137365593242	524.714194339928
508	508	321.075631404169	121.673762541642	667.852765067945	520.712475053417
509	509	336.984528651477	130.553614229367	671.962365277614	524.1245945108
510	510	299.829204439019	106.398378202445	674.472955881266	522.848940776682
511	511	347.209277239098	134.665453392464	666.517297064592	523.347455331622
512	512	356.935565249654	131.721951002262	670.333655357607	515.086202707781
513	513	344.420508098042	154.968125257041	674.704935958256	521.045672083244
514	514	353.590361008777	168.077947755146	675.475309590958	525.108696874193
515	515	337.893819935328	152.172601651044	670.999573515001	521.740066183928
516	516	349.371799798326	131.078903933446	671.893404547527	520.778430269352
517	517	361.259855585928	147.812638881838	669.609425718798	528.36730203753
518	518	369.984069487729	154.081587193881	669.027786979747	522.775250948677
519	519	338.322748350575	170.829157074787	668.529974834448	516.609780380251
520	520	333.735487630055	134.838458490534	667.482443011027	518.432092400802
521	521	376.33173382669	147.273103389008	667.497594403409	523.490786672792
522	522	331.205226409432	109.889454456031	671.888754321386	523.571493861513
523	523	322.716742653162	148.945989917075	672.844386695675	518.143236789956
524	524	326.106074148439	120.397192340778	673.207258550415	525.55519188187
525	525	338.242474560898	139.469228837549	679.889838939733	524.199185001155
526	526	360.375649140516	111.284715186988	675.354293152205	526.634707336516
527	527	355.756189212005	140.735819607838	676.339244315272	523.713476083571
528	528	350.534357164529	113.772145871198	670.895056738269	524.49967156712
529	529	350.003547050585	152.943817740934	671.20067621653	523.524197482471
530	530	321.280811308061	111.518696419473	671.975697956655	519.699649820123
531	531	347.883478740711	135.30090575993	667.774360821503	519.390816098951
532	532	345.857094250479	118.835740110811	676.217947233481	520.443268590334
533	533	316.642381813342	114.581751715503	675.66602971285	526.929244158863
534	534	358.098272912541	166.639636259665	672.965790940581	521.048643082874
535	535	332.517769524902	127.233058232814	668.402926367261	524.166522202992
536	536	341.357352824509	130.360128724345	663.478970200904	520.743562223703
537	537	342.386177519558	130.115380732933	671.348352038118	524.029003203138
538	538	340.913270994244	127.936794394777	667.880342144248	523.268555543512
539	539	352.039204332165	120.278086769484	672.174079755228	524.423837069198
540	540	369.889603403412	108.048210534608	675.387621047139	524.673663589476
541	541	357.495241121793	150.958924083634	675.892672791435	521.397325530099
542	542	331.291482343237	149.765739453183	670.071065761109	523.484726987348
543	543	350.651918676828	129.68471857013	675.493708925418	523.376175702975
544	544	348.88758001611	191.235375323989	670.549930249088	522.769311857744
545	545	346.877399336006	114.603751937694	675.316366401497	523.234226083003
546	546	346.791041161976	107.709376035681	673.030498855063	523.891600604737
547	547	336.182643859473	121.413821189825	668.356624186551	522.361394242214
548	548	354.598773183595	96.7241698033201	677.880033422008	523.338865102129
549	549	348.122184228005	108.79509190944	675.0365732041	517.463291569925
550	550	339.416236451781	143.784256097152	667.791845744222	520.972418065396
551	551	376.323546509753	119.004109778623	668.690352952225	529.585720764938
552	552	352.87163289039	166.131891188701	671.888045833698	523.709322867717
553	553	311.480464592759	92.3883948478523	670.934346386431	524.407932322849
554	554	330.136745966478	102.442022707527	676.243143597413	520.296332954559
555	555	350.850189040716	146.192669607734	674.377843738648	522.417262930068
556	556	355.834152619689	140.489376661809	672.697431213585	523.741120303353
557	557	332.329960488475	145.302116910808	664.609949828849	524.314293173384
558	558	337.652279006585	153.923501029393	676.291534001566	524.735201400855
559	559	337.107429198506	121.936838177334	673.191294915316	520.455985401943
560	560	359.662126720302	110.067140087334	672.380886184128	522.708368932339
561	561	356.978150033143	121.101042555364	674.314092347355	517.972745365614
562	562	361.675427936161	128.239142518252	673.183500373504	523.203048142561
563	563	314.889388345154	138.34323956905	663.232446659221	523.498472622292
564	564	341.252272006256	144.61150032431	667.509298026913	527.517504963839
565	565	338.883898612467	107.042948052671	672.597467893956	520.236924594781
566	566	348.466053867087	114.108409544408	671.128715214344	522.905147672178
567	567	335.584926793201	117.055658696004	677.122075438271	523.201277840618
568	568	366.346172896429	128.1602365672	668.610895626085	518.618302517979
569	569	353.387335850209	125.935995225558	677.106184628057	523.58111083143
570	570	354.557831320986	96.1271687913912	672.930850209004	523.61778695662
571	571	352.339838088964	151.282155474037	669.987111499088	527.869804704882
572	572	335.021764311434	141.798163544574	670.80442730617	520.722306200951
573	573	338.910876150456	124.471373103575	674.88958667575	526.081020774046
574	574	332.107288820541	155.416312242243	678.238819671546	525.740113632787
575	575	334.306278014653	128.622747226787	670.996632895192	522.069168565023
576	576	340.156915819256	115.566755201519	666.433644790036	524.210540770918
577	577	319.646719580376	120.722923372976	672.630319570423	519.426456282839
578	578	329.808393183783	146.27280800458	669.429480069995	523.530041783502
579	579	330.602318170095	127.239412245682	674.407254551361	523.910818976972
580	580	350.68138180349	150.967353468127	676.65895707606	522.596753628787
581	581	363.968773470327	133.835303393409	668.005546827825	521.02309263113
582	582	320.905257789023	140.623390238201	673.469380513378	523.259433945445
583	583	338.383895427756	132.103671645695	676.554594129955	519.927433475784
584	584	350.459679906465	141.495204962647	664.657331411596	518.035606822209
585	585	334.731129637527	137.066677918439	672.671459340942	519.537919210216
586	586	349.186415289314	148.68343464288	665.756994708557	522.23853172705
587	587	328.768645756874	121.773687012199	669.118388899299	523.442310525711
588	588	353.907157132589	138.076157539692	673.322393999237	527.312720239883
589	589	347.878304675066	115.754130517729	678.220807347548	519.538770272629
590	590	326.491132612286	138.36749024407	668.859625063328	526.089897448379
591	591	338.927724390734	153.437214273172	675.230717648128	527.675908404905
592	592	328.993885759067	124.517751888922	672.234484953002	516.862366638494
593	593	337.95388247608	141.412490869668	667.805542974525	521.848120381009
594	594	371.550218303065	139.447651341376	675.570834843839	524.909589767762
595	595	352.769619891611	151.480408767981	673.444349685323	524.340959073326
596	596	362.525167931167	124.509410643442	668.855067530723	525.932569107189
597	597	327.474617686086	169.123837821972	666.809299301882	524.703710123595
598	598	368.908830978276	162.922300803067	674.038869086268	520.17581593416
599	599	349.710519621058	134.081717478705	667.623161428842	521.685369441609
600	600	370.233393677273	129.908647106102	676.697942449979	524.099098593898
601	601	372.240683273844	142.095354918886	670.821000513008	523.264255254991
602	602	329.699075552023	142.952782620609	679.579380295262	523.894524244763
603	603	350.000418082872	136.724466955857	672.022893803359	521.182723372683
604	604	363.254972375182	108.448043320512	676.38170918087	525.944787372912
605	605	345.141235293031	126.919394040836	671.618217834754	523.837944812405
606	606	346.626236767037	106.282039352792	674.665812971293	524.427621309335
607	607	335.181476363092	131.127639825308	675.719873562789	530.499139943512
608	608	359.857069943606	153.877568639235	673.374203841392	526.1289744361
609	609	350.403856691685	130.039643704307	671.493154946719	521.444816077652
610	610	330.630117649392	126.500267485919	673.520902523583	523.116709326327
611	611	345.231839300123	112.185576895479	668.815270663377	530.608913532436
612	612	333.685281195283	133.822849568639	673.22883326151	520.493639235435
613	613	338.748341052952	144.00814222146	676.331669437959	522.156210491068
614	614	376.433150741927	161.661735068654	673.489041966542	524.258482727059
615	615	342.998763262654	151.451585918987	673.231841532611	524.723839848505
616	616	351.883630611483	145.546536902704	671.538972321908	522.383186575547
617	617	341.529515719303	129.337584450127	672.634274077262	525.846793036916
618	618	366.483569519793	107.520291124848	673.148548473442	520.464616117766
619	619	357.752016788923	106.784697088931	667.419149616263	522.996918927562
620	620	347.858540214343	110.992808851628	675.32448902958	523.854810151601
621	621	337.699879669079	130.076046025132	669.713235732434	530.3930414098
622	622	376.195870300833	134.411103402511	672.406509918741	528.658916302502
623	623	331.264537334615	141.563408878471	668.787623699244	521.384168453517
624	624	383.283816269655	135.88647364404	671.995283975388	520.741084117855
625	625	341.228162746211	144.918304296497	673.167502525955	521.762481848624
626	626	336.993349126109	119.715913431669	675.096931845051	519.731568776032
627	627	357.268226390749	139.279603535071	676.157250421731	526.467353599346
628	628	347.664915678829	138.901038648808	671.010658392695	520.241435828449
629	629	338.660168748462	115.574524330811	663.901158522929	521.19342032292
630	630	340.475403136031	116.734916253222	669.086211939813	530.014759938098
631	631	338.480359906868	125.548082942204	672.759423751632	526.855883585446
632	632	338.055633202602	117.007617141883	670.734760028943	518.802698662561
633	633	346.998294616862	150.084751798276	672.984117558236	522.474299040689
634	634	353.141827851381	126.159601409532	671.571903328505	522.298315162044
635	635	347.181805769529	100.768995860274	668.608382182157	516.280375243236
636	636	352.222955940027	135.251951490564	673.705227440906	526.263380619172
637	637	343.565040537185	113.872564625186	672.013604690348	522.912454712307
638	638	310.712115157699	132.013425478473	668.443619922426	526.404488809586
639	639	321.506086707598	107.751611020826	673.560075548897	525.860590966193
640	640	316.804464913673	140.867972420036	665.449727789188	521.429884966068
641	641	329.761268077824	114.459231117233	672.385107209571	521.407084091151
642	642	313.878293251536	126.587454297736	670.463580762053	524.66189477521
643	643	335.038262431573	120.965713019276	674.448164002006	527.126231206204
644	644	320.026701576203	134.719001671828	670.513747318144	525.180335466727
645	645	364.145704742414	125.878221255995	673.304957846242	522.16707897322
646	646	328.414363526214	113.979540662673	675.731050555608	525.39947431257
647	647	356.039652655037	139.010531549686	671.292904800543	522.234065152619
648	648	350.367706892895	89.6404006024525	670.359072861124	516.033160938776
649	649	319.469437194389	156.432906917683	674.794967661127	528.624939614388
650	650	334.638838174278	140.895400655318	673.102814655875	523.698101866848
651	651	359.452097198764	143.614538983747	677.530205049447	524.33976538889
652	652	354.300472824162	150.087234688569	668.290687425025	522.235437469316
653	653	333.616683425485	140.116338173601	676.566525726897	521.82755469032
654	654	324.691453143455	104.565807480482	671.469044987871	522.947136810601
655	655	350.796573495957	110.100903644203	681.946183779302	521.134333559683
656	656	337.25785310975	114.003046188232	672.571158527378	525.554591212623
657	657	344.605412055044	151.966375329617	668.997860053416	520.067265532286
658	658	334.187469872293	109.086809334099	672.096069667696	522.560580720156
659	659	332.638273448127	118.35430769427	669.470155553891	524.044425052782
660	660	370.318251177113	140.504580713358	669.19911183523	526.131750739523
661	661	370.214632925208	144.133156002242	676.485348617172	518.83335992861
662	662	324.676504473252	138.331114304274	670.176304785764	527.77065088421
663	663	371.546805337544	123.560906228415	671.76908303245	519.66469145023
664	664	332.832002151092	122.101532578589	672.152763483246	524.818034570584
665	665	363.318863073488	111.135597305848	670.230368481223	523.991038832481
666	666	351.460743395993	129.734763997839	666.216352744143	527.380294901683
667	667	347.039461290806	96.5353763139973	675.581177302158	519.602221255564
668	668	342.957896580896	103.631711687678	673.117644942181	519.286909148386
669	669	350.144066582932	121.278899695001	679.375051667241	523.554110173831
670	670	329.24159988656	119.683462325458	675.461196625082	520.091790075066
671	671	341.586431536605	136.655437643064	668.994867038682	524.142605035683
672	672	358.810263864564	145.378249251162	675.526392375805	522.38926946605
673	673	311.937015936568	130.735066162843	673.829306664418	519.239434039018
674	674	341.613927546667	145.467357280249	670.748965318372	523.574151245827
675	675	323.449869429676	122.776205507618	669.533981042719	524.104118023602
676	676	347.397854367032	142.955494212957	673.282245261638	521.14149340804
677	677	349.712538576381	144.101762259813	671.173906628013	518.452542781366
678	678	358.143387760079	146.111428003929	671.572496068843	522.363339511955
679	679	342.311083153004	132.806164144163	676.65743058258	515.755434549279
680	680	328.67797119135	119.654305743705	677.53978737717	519.743852614092
681	681	358.358507503467	139.575799537575	671.831978655135	522.13047515535
682	682	364.086060139769	139.100440216758	673.29883258739	524.789807865264
683	683	362.920445354005	92.7703241118297	667.10258302235	519.962519063047
684	684	353.370036708986	120.615294322946	666.612590713072	515.830461070899
685	685	348.13245488457	136.697369563257	669.703717268176	523.497165226011
686	686	345.908868036747	112.524108699987	671.438480422221	520.881865593484
687	687	365.866064048131	134.78550753622	667.176765444396	525.647981972117
688	688	331.931594173374	122.318241932278	676.45264219277	525.242520431554
689	689	303.135992011742	126.422847924681	671.669593315693	521.155705251367
690	690	356.234662488265	140.701935552608	669.734878353327	526.336272060689
691	691	349.540938631786	125.291094976868	673.941050614907	523.051842559631
692	692	323.936025559072	131.481059898968	674.958086025485	524.015393590288
693	693	339.958507458754	122.771187183593	672.641296200942	517.259021084057
694	694	350.168356808726	89.3896043124795	669.271342887945	521.908644337268
695	695	342.342097973247	126.11819057791	672.761528721276	522.765396969392
696	696	295.551796010095	139.025463159295	672.961460259877	522.18319427445
697	697	323.518059740948	124.399098826538	673.918594712078	519.992396154908
698	698	353.981088485061	117.336945291136	665.335990624753	519.458035804312
699	699	327.020317404899	132.85164197306	670.749960914158	520.512853468363
700	700	333.222111104658	134.861927362674	672.359164377203	527.88961051037
701	701	369.881256636611	159.089850524031	670.946112832344	523.548022050558
702	702	361.765912280883	133.448068903419	671.729115922835	523.278754903695
703	703	363.937214845092	139.865754509778	671.011151700637	521.037671618393
704	704	345.148672014446	152.919829938129	674.896715641629	517.424695265408
705	705	354.35889564649	130.470036314154	672.977972741253	524.415543908199
706	706	363.521688487957	156.1154832939	667.423002333523	522.849841174323
707	707	333.745730447932	103.148508258267	676.921042128977	524.498495491001
708	708	356.394260521465	117.827068785432	669.463557789626	522.269841306534
709	709	341.55972232197	104.628638941051	673.955107567995	521.190600563673
710	710	319.714624935146	128.348997466649	669.192171056278	524.293457346772
711	711	345.379945299376	129.931861737704	673.794040952597	524.875706512958
712	712	348.196950718275	131.881576938251	665.728940157605	520.802732338501
713	713	387.432778774689	134.976035812914	669.809968211007	525.697056541745
714	714	372.482886635932	107.478510111456	671.325599530258	523.658661221851
715	715	337.579048792916	135.011029729405	669.994119537848	526.437681376995
716	716	326.73150739196	113.467274285296	673.595712679131	522.136729761255
717	717	321.347512402042	139.899241036022	676.111962938966	520.122777299707
718	718	335.361377024934	134.381286827754	678.727347146982	518.520028837549
719	719	361.992934048731	115.795736910404	680.188597538441	520.596755751997
720	720	371.98704869976	119.885330239698	671.30504477607	520.847422609474
721	721	342.891868205153	131.073594952949	670.750762251318	527.22734443065
722	722	329.94690433778	134.277573597572	673.576057117122	525.194102679308
723	723	353.442491419467	127.684673562148	674.48093872398	525.336118582094
724	724	340.295484498508	136.841059434161	673.21761212969	517.182177967346
725	725	346.631002226313	126.835955747411	671.396965774895	522.383088762307
726	726	354.017157767786	114.072836685291	668.80297507287	523.355290524558
727	727	347.831242072384	114.029833373313	675.184670101882	522.161521036664
728	728	336.994079609766	116.68972930615	669.459716586478	520.892380793672
729	729	322.134473581248	159.452317044518	676.074736558678	520.515593189148
730	730	344.192261040083	165.912304747783	673.477020046044	521.769713699124
731	731	327.117323176932	137.72780564076	676.458419283309	523.927746034719
732	732	348.14010519042	108.193411831842	669.642125358536	520.902507078614
733	733	356.362628501947	120.525664244888	668.313706046279	525.901230101231
734	734	367.535167044308	108.956632921313	666.806505978982	527.183147528736
735	735	353.451471794969	90.9633194950436	671.204702784466	520.392849316983
736	736	344.280415683339	100.466237306684	674.350563172125	517.901884200016
737	737	374.670903010534	143.86560411124	670.654080766487	515.644090102961
738	738	348.397139648668	134.174242856131	673.359485653787	522.433424742431
739	739	316.526737310563	126.545331210949	671.860874793587	527.436391542827
740	740	321.853961579069	131.045678620983	671.936987242254	518.521428063414
741	741	336.750476230094	121.79887134893	670.84453860238	525.248118870324
742	742	318.318329694848	119.838417980825	674.896590199844	522.610042220612
743	743	348.054223270825	143.787010238606	675.081525749467	524.89855793805
744	744	343.783414576548	123.70371371206	676.652325137529	521.430539561728
745	745	344.663960015213	154.451445827201	669.551959157969	522.130447468219
746	746	331.721532450526	144.957474507083	674.125124263935	525.266252191093
747	747	361.48782317638	136.062216284827	672.476481842598	520.42864594885
748	748	362.655637140305	140.748745291341	668.182163444357	527.901813712363
749	749	369.338089144313	133.799286714459	674.475750515287	519.892235987263
750	750	382.131912013674	130.511994992918	672.332931832503	516.677643743236
751	751	372.967820760736	124.155216093027	668.256335426476	520.797618189898
752	752	328.136886987343	122.404712272613	673.808724734303	519.977253505571
753	753	333.845438266459	114.74476582185	671.269919098505	524.169066596788
754	754	349.081797686037	140.217628464274	673.590871514441	515.437588328863
755	755	317.317327023693	115.237793191925	673.213371151256	519.550893326089
756	756	319.584186900071	128.538537770477	668.164776837477	521.939868157542
757	757	352.296934194772	110.108555068929	674.574632634144	527.579274285073
758	758	333.146855288394	105.822684418582	667.062252413677	524.4049323803
759	759	334.719888188373	132.3424736135	670.08163035018	521.573533697569
760	760	326.444879534124	118.895515150178	671.020869900039	517.299685070127
761	761	356.904547475155	108.740848135367	671.001173034528	524.884431078634
762	762	358.648847124454	144.363380759982	672.519491374411	524.776233795728
763	763	372.014125154501	126.892301456538	671.43131832629	524.552467780542
764	764	349.686907405012	161.396080753327	668.359631272646	520.628263050293
765	765	359.311587758232	155.340958587089	676.361689040254	521.562876074193
766	766	358.294793023764	100.809874866803	670.892079970647	523.27575291498
767	767	344.795324088658	136.533640871162	675.190612863358	521.551586019375
768	768	347.921087974892	117.798240594556	669.612184237991	529.739840317982
769	769	317.065426288008	96.7872171127323	670.31501199004	525.126992701141
770	770	359.998736406341	122.756780962428	674.140665234552	528.23035914781
771	771	346.443074336706	146.073395718148	670.652443107236	520.961587996735
772	772	350.529798309853	126.728384400514	674.243776001748	518.781229565698
773	773	326.519979281576	131.409408833531	677.032497961793	522.107445822087
774	774	346.867760643918	131.919751902791	664.259244808686	522.539282499249
775	775	350.980703991683	95.6770877380021	671.119125205843	518.947402467075
776	776	339.75032400161	143.542043291977	672.845515239546	525.327006191747
777	777	337.125990880145	131.332009353218	672.850493971559	521.747954858887
778	778	317.486745214769	121.644154761204	671.050560153166	521.309445656941
779	779	336.338619793466	139.116521546932	672.17869566658	521.488843530699
780	780	325.743180815369	150.468558159048	673.803723109643	524.591347004314
781	781	369.878281958292	163.270399606548	674.86681895298	522.014408398347
782	782	323.021422666744	129.627910647103	670.474486009209	518.553760235561
783	783	336.446255981589	134.324490768991	670.109221792149	524.904324476392
784	784	351.477172847812	108.980269749879	672.668744969842	522.727318144449
785	785	328.125324125249	118.960648694785	669.478387943039	526.121310447597
786	786	348.081264572253	116.639209461155	677.790953179187	529.003119064723
787	787	349.042249756507	145.041850369609	676.127283862057	526.024757136925
788	788	374.035758184993	134.421954738651	669.232587257787	525.118412527913
789	789	366.881873245583	116.793602468799	670.467246283193	527.302939785814
790	790	340.172047037963	141.508081039796	670.536774164152	524.259738658094
791	791	334.293697246182	135.262302965342	671.953058037731	521.716320998633
792	792	326.014960860723	123.79613914407	668.402660652899	527.223355677503
793	793	352.087038830276	153.931869041072	671.732433625221	518.139926210458
794	794	340.713704012199	150.217465523069	674.176365991513	527.388948608601
795	795	337.091665015747	119.676314458579	671.634844477287	523.801301199246
796	796	321.363918312044	140.214570556312	671.70622073501	522.089021829946
797	797	335.600178918336	127.481577476417	675.592004542462	522.927741983973
798	798	352.309201805893	101.677015011532	670.622193314245	522.975939272258
799	799	321.099682148744	143.445505353924	670.337928748091	519.39845610313
800	800	321.304661708065	138.191273603768	674.669322172668	520.821544905081
801	801	310.442333150005	146.230904956127	668.705979888233	521.209407647518
802	802	328.023304743706	110.597628335039	674.96412815531	522.327877068898
803	803	338.505288942403	110.758483673455	670.550744758398	522.646972832689
804	804	323.773788739556	113.986893389011	675.046500049138	524.002283906967
805	805	343.411447273955	121.723002224671	676.733643268715	520.774880076025
806	806	340.189169400142	113.981832214172	671.264213297826	524.619548719231
807	807	339.361339121796	131.806219178082	673.521931279598	518.02184101315
808	808	355.093107813642	155.525574160025	672.276571472401	527.312509325937
809	809	339.466876227708	151.25840940189	671.691859421521	525.707481681164
810	810	369.300682738874	135.842114610236	675.96348374983	522.190195653406
811	811	351.062974157632	120.521445356499	669.673123345829	525.887731386803
812	812	356.805361058087	140.944696529406	669.893457462537	525.106212433055
813	813	370.718459113372	145.480100205813	664.964924248648	520.634813928178
814	814	374.139084386316	96.1310388094413	672.846899447688	523.863443303402
815	815	348.965225383502	116.185297911937	674.237554489757	526.067645461304
816	816	362.317205652226	146.252853700528	672.701361655448	524.156442937991
817	817	329.755836242274	125.672826787167	674.405783974232	529.027564071912
818	818	323.167760993993	119.475707147239	663.214984742981	522.359894900414
819	819	367.303006745649	93.3038478920682	671.129596501233	529.627585768081
820	820	358.272760741603	154.254619733257	664.538754558564	521.402755408371
821	821	319.645851588649	144.855372941095	674.340912148606	520.035279361969
822	822	338.800803955148	131.913045082044	672.312362238147	522.534316321209
823	823	346.011505440789	142.51253362627	671.426991117524	520.545560514217
824	824	336.487196671068	93.7595161566273	671.561079079911	523.170283891293
825	825	351.964800708316	118.85855956328	668.68849576079	516.563457139419
826	826	327.98626190448	118.457219897722	675.479344075395	520.103941984556
827	827	325.613025810744	142.636734992794	670.192131049646	521.836677398498
828	828	372.650148547215	139.21695699611	668.024708842957	521.501162762691
829	829	322.595804765778	127.162377365772	667.082000186233	520.18189634892
830	830	376.166100126022	166.241576502517	670.289761668448	524.129145906
831	831	324.715023632397	144.710119767066	671.383031415846	524.176255326615
832	832	345.53941308675	119.693575656801	674.630049397531	525.182458188857
833	833	337.393426715052	143.699136730471	673.861858307891	524.472183410347
834	834	344.681829204233	98.9439142009998	665.806877614256	520.957518063763
835	835	339.792687570704	134.172340926031	667.549411793332	519.850853004669
836	836	367.884377562323	156.081114953874	669.082671315858	520.821182311952
837	837	373.137982023272	137.375993990684	665.592269623971	524.044920995466
838	838	343.046978083086	146.474266918949	675.96171468312	520.245269178437
839	839	324.483771111368	137.475379005314	674.027659659752	519.650050037679
840	840	366.557076227777	138.25038773191	673.715225738111	517.961447103625
841	841	358.155486266378	128.093917118817	665.578024704537	527.449011907811
842	842	341.934732076203	113.128601939588	668.367855067018	526.885584490034
843	843	339.818594018404	119.778759029348	673.402575959451	522.542602388738
844	844	331.94231742581	123.391710251052	669.013871277919	524.242447931255
845	845	344.288670314585	136.284969809795	673.259543706878	527.428348981359
846	846	355.38264974687	131.531056934804	673.861834164043	525.157630882095
847	847	358.422567365512	109.359620171935	671.092636547047	522.277825702782
848	848	347.598476099625	131.317414974347	666.020276604619	523.903233608713
849	849	361.235357873124	99.8249753775796	665.688768763691	524.952544568245
850	850	321.023276716154	132.258059531161	673.032743331188	520.531148092858
851	851	315.756639749047	129.215484827796	671.480309055801	522.114816326431
852	852	319.831595697928	127.651661531133	671.392815694516	522.604067878869
853	853	342.657902412841	111.611409225309	675.227848595773	524.699507565118
854	854	337.214814054801	117.815570458555	667.752623255727	530.233338116605
855	855	350.090529918017	147.474289693758	673.032930998739	526.605113497347
856	856	330.499702408599	128.606972739135	673.280362464895	524.517602595975
857	857	336.475576408326	157.974277434393	673.234761870311	519.055188726048
858	858	355.468401459129	111.189930991027	669.817845189615	524.422481551629
859	859	340.669666602744	146.717512836998	672.060321202176	528.144447686071
860	860	343.522057508872	154.012979909867	674.46413946911	520.628118043557
861	861	350.214163005023	107.911320732681	671.241166550228	522.870650557184
862	862	341.053432780561	131.596901096624	672.93325303154	524.869894242882
863	863	310.29714424742	146.442319053374	672.917451229876	522.908159685034
864	864	340.991254626092	139.632175088967	669.448763856833	518.236330669463
865	865	330.601019383741	142.423084437641	669.60833540048	525.419077601412
866	866	343.443700513123	160.026908441127	675.63216967832	520.367110655855
867	867	342.341764393354	131.55543981979	671.81083889949	520.473389567121
868	868	358.540881843507	155.111343963876	676.885500606727	522.553991236297
869	869	354.662598904443	156.145545069337	670.205696909436	523.082553921213
870	870	358.353656324028	148.479643855116	677.576525608513	524.313547181266
871	871	376.955756109352	124.747307772664	670.035879265895	524.698722978204
872	872	362.894649184343	109.940267105678	669.805550263109	525.534527498067
873	873	357.949036573724	131.545242302465	672.529607210219	522.123863660373
874	874	340.989709535826	132.549341327904	672.582650689862	523.10125120271
875	875	362.328479313451	117.578147784221	670.222440456523	527.495164013328
876	876	353.897156287935	137.909838934888	671.601291872367	521.845086082432
877	877	318.813054497404	152.872531009013	668.649671522908	528.129834485762
878	878	311.00208464343	109.841562214904	674.077086180584	523.410589413154
879	879	334.592924583042	114.971865603834	670.655616635246	519.045032003016
880	880	311.328936707071	126.414241274176	668.062786888358	522.972160204214
881	881	359.462206131066	132.000792693522	675.272369094236	528.369606529885
882	882	345.803662250759	144.131619380313	670.878826991256	526.354816411314
883	883	342.107781725997	115.262305985768	674.92403548077	525.64208939202
884	884	318.939823180857	135.113755292823	672.800199401804	524.564336777734
885	885	331.011287795278	121.880173919358	677.287724254404	526.025422455059
886	886	347.289687525345	118.07846254507	671.036409109033	522.491718219911
887	887	315.359265264281	163.182159872182	673.018227766928	518.97103299687
888	888	341.438366735092	138.505257385957	672.751418706413	526.220145870349
889	889	339.858043504132	152.685530525295	670.97937517159	518.990924155326
890	890	341.107223592265	114.648004809319	678.324988392121	524.470512015896
891	891	317.011560353548	125.433388177505	676.227849328639	522.361689274823
892	892	317.535666285682	121.05579295198	669.978867809513	527.38737007801
893	893	350.55748451019	102.219876384141	673.304956447781	522.75920416247
894	894	325.223162439581	120.420188403118	666.756767691847	522.896210963726
895	895	357.567888193898	134.77069603037	671.915753976828	524.877842248587
896	896	345.997762247947	130.006663019908	672.657926644076	526.252896027414
897	897	329.273486734126	119.852075722321	671.462114764605	521.684514663336
898	898	356.255812954589	128.705636540026	673.756682044662	519.333479956412
899	899	334.351891034153	125.888398889029	671.534254175005	520.312163215791
900	900	342.39471863281	108.486868388723	670.505796694801	520.955447640277
901	901	314.371726874896	110.938359442081	667.433889828198	521.641364666335
902	902	336.137654361954	129.090909408046	674.33641631578	523.941024003403
903	903	346.316212480284	125.573215532263	674.319915215429	529.690111120826
904	904	342.189819612151	123.221531409431	669.912767366564	521.894826850429
905	905	347.943265795123	125.192310381413	670.743032222259	524.9254094314
906	906	360.333487273821	134.822376276988	678.576834195186	524.909125542611
907	907	391.937068238174	151.061075952669	673.538988906905	521.682702266946
908	908	325.74203383853	105.547330331038	675.924885081197	527.507276110144
909	909	380.180260900672	122.786988845434	667.056687751164	523.081849164854
910	910	316.049032622834	152.131077580679	667.388389228719	520.119143080482
911	911	358.722146666928	128.239382633499	670.8260027763	522.836773974502
912	912	322.501223190611	136.317013691919	671.697504142047	518.276437144143
913	913	316.593718240199	150.603794672319	671.710731324104	527.87001411912
914	914	381.135097971145	158.557521481254	670.239751579162	524.795826175955
915	915	352.129365381676	137.929582801256	676.012201492734	523.227642889273
916	916	353.793743576003	129.418712548825	670.783039523843	518.870354834473
917	917	348.321562274553	138.954219366169	667.340759507487	523.424549785562
918	918	332.339339264277	123.229676315983	669.378242263871	525.321516154401
919	919	323.987809244494	109.722581882835	670.174508358851	526.878951035531
920	920	328.40398229473	157.437602094784	673.664137491373	526.775658553213
921	921	336.180625106687	130.856201884209	673.223395369732	521.29916038363
922	922	338.097498707509	123.531359681853	673.109329720482	522.745728584079
923	923	333.052208454917	138.485988457597	667.602881755879	524.437527759596
924	924	335.145569851175	141.603233682178	672.371473321316	520.697191412986
925	925	358.495884945831	146.615204283985	671.954783780406	517.857856699177
926	926	330.786745444633	129.129903600525	675.058343379723	526.028661264546
927	927	338.528323388428	121.064456058374	675.244080261705	521.081809287403
928	928	355.648370242536	143.562604142181	673.729579587386	519.638439535319
929	929	358.921879066746	147.579624376226	676.202000608041	520.7962171832
930	930	345.467500103653	123.959280497153	669.395349530986	525.318021881057
931	931	358.186650076892	119.503067659634	670.974563285404	521.98509505486
932	932	369.724628173577	111.939771536109	676.403016729457	523.439794580249
933	933	351.416863476813	136.787700111704	666.92811549124	520.999882107651
934	934	352.376441326515	131.297500535929	670.827425003437	525.231805621684
935	935	363.800000387899	98.4683807210978	673.581535034431	518.941228766406
936	936	332.919218415388	109.768779958681	674.879970742167	517.302851170989
937	937	339.172218280794	112.879920063263	673.258224681674	523.887481921682
938	938	340.470701222851	132.882046044375	668.017191464549	519.816284541121
939	939	337.670347310127	133.231722307722	672.706204718385	525.249489445145
940	940	303.378379315624	145.589463659836	676.60636434405	527.068295664681
941	941	346.62856005941	162.52842723343	672.770736087512	521.281138837933
942	942	330.225278313475	120.977767869305	667.873528596995	525.206372532041
943	943	313.485295599772	138.259154276363	672.795568921022	521.455371946967
944	944	338.796275944692	116.800478708368	668.433691470783	525.448903173005
945	945	345.885610030561	123.074731644027	672.206161648171	522.934137501275
946	946	333.060849833043	152.384744011926	666.190464219533	521.58568203855
947	947	338.21717762879	137.613116487671	671.670570912822	528.048471176896
948	948	380.47730276349	111.030593367526	676.242460407	517.927275677365
949	949	346.025967073506	120.705892070753	673.049737951671	524.756755389864
950	950	328.554323634464	124.777883023318	674.014370468387	520.94448715589
951	951	326.014789951558	129.979613671434	676.078479628733	516.45472229452
952	952	329.959604191866	129.318425528735	669.866173685723	522.304425501797
953	953	383.776680868378	136.010499249669	666.731955660497	514.291328313229
954	954	355.396823672839	153.618897125456	672.808606927768	523.885368340188
955	955	377.391039819509	128.256196265101	674.724926068598	515.085894672228
956	956	367.306287755949	146.240931582986	669.681848124945	520.872112526171
957	957	362.402475540516	106.161328587384	669.561003440515	521.220639318176
958	958	379.395252748509	139.948077029258	675.016289464097	523.320604506916
959	959	357.898968163243	116.898730247518	670.980141047156	519.631595087406
960	960	350.204390270687	142.508919614392	670.211022418042	523.936527103834
961	961	336.411279698626	143.975355963134	667.433704192774	524.506663221413
962	962	365.117431947713	94.1485922904807	672.598314998736	523.64923855791
963	963	325.790298831822	136.811639677899	670.970139354916	518.209538936789
964	964	327.17675685771	107.117320499805	671.359329964991	526.251103662562
965	965	348.450544217287	137.485502747739	671.238120695071	526.305030617157
966	966	311.240634808123	110.64256113168	669.66756067166	527.26052661627
967	967	344.256525293683	179.91780298622	672.310397558947	520.315708417416
968	968	346.064462437233	119.403535889464	674.102026632449	522.692702688214
969	969	352.282135358705	146.778969016044	675.057225244355	518.675137210227
970	970	324.078994938508	125.381605449173	673.626316177668	522.669981999863
971	971	316.299160351375	108.100122094912	668.462545187187	524.064610293507
972	972	365.504053254467	113.254148561374	676.109781206027	526.832520675039
973	973	357.319419767437	118.493986873595	670.411762443458	519.707115282417
974	974	342.405096780473	148.969313453068	672.783139336843	524.551933476413
975	975	325.307649909292	119.133544598422	671.308107033358	521.33249600406
976	976	339.733899200406	101.778319953771	668.277270474023	525.073278982177
977	977	338.272969634574	100.611535471943	672.260788837746	520.324621924207
978	978	328.190592431525	141.649176296959	674.200351544405	524.606891857829
979	979	348.619333594938	132.586104396015	670.971490169787	517.520874241132
980	980	346.653258201153	108.451112355595	673.161877965468	528.578212623687
981	981	374.447316975487	117.272318385966	666.026466906787	519.200758912401
982	982	353.860446338691	152.27824317157	675.078115218309	523.345261297053
983	983	352.091945308941	146.990936610244	678.100017629848	526.708123514563
984	984	346.358222529651	133.84962043864	674.312205769642	525.754395122826
985	985	334.720042555822	149.923258323135	672.467715889117	521.759207934406
986	986	345.367380478105	117.840155992329	669.099292358799	529.915832309317
987	987	345.847912676156	129.420415497388	670.840213056694	515.393026528045
988	988	317.333694801147	145.392899509302	679.597633717248	521.217690783104
989	989	362.118542398815	135.123156505335	675.718040650844	525.535632423628
990	990	343.227566573547	117.732487654551	668.528526527292	524.029203329508
991	991	341.859313338221	134.199702295113	666.925739024911	517.220531962065
992	992	378.074639878311	171.667102085489	673.897499578454	529.179785398746
993	993	344.20610195522	149.589356976388	670.869865464616	522.374510968984
994	994	317.033489835532	112.771366502645	673.5127721383	522.878457330014
995	995	351.707462343126	128.75545249331	670.46136987369	527.105425691503
996	996	354.620542536332	119.994277596812	667.298778423406	524.658388289049
997	997	346.81392409225	136.183928721998	673.105291219934	519.783432975881
998	998	333.882780559123	135.325219379098	670.806995259322	524.678725350427
999	999	298.394200507388	136.365259185252	672.794641542685	519.038345088127
1000	1000	363.660234028737	111.483511492812	674.340933808545	518.736719924863
1001	1001	334.030776205428	154.089618417029	668.649081042357	521.690624311367
1002	1002	343.318153124276	122.520844856953	676.547389807232	519.324726034133
1003	1003	338.812714841593	153.118519308363	670.265141555973	525.156287455213
1004	1004	350.172693078877	134.673207141859	668.266291515525	522.942822979476
1005	1005	321.690730571504	141.622382950135	668.132644204053	520.854350554415
1006	1006	333.52078281888	125.316541012585	671.881805382717	522.522952991455
1007	1007	341.434437358888	118.571381494686	668.783016425732	520.268109854742
1008	1008	378.179417914057	112.205824913419	675.148788078207	521.908346415072
1009	1009	356.298780428969	145.067635419401	680.809660123794	523.273031892407
1010	1010	356.295959159327	120.876827674484	670.545193018719	522.07301646519
1011	1011	329.517900713248	142.14316266136	675.507152788769	520.205965024165
1012	1012	347.446109189399	135.377538717736	670.807149924234	525.031952087371
1013	1013	331.527118153517	116.514925159546	669.944841598254	516.191139325789
1014	1014	340.396017808144	112.671725337149	671.273300704204	523.521678974696
1015	1015	347.450760483032	86.9683400028	671.365693455646	524.220627988806
1016	1016	321.26481901757	141.875907288557	675.155848358955	520.810572784136
1017	1017	320.782008216217	109.070386703752	674.623270600015	524.090087167905
1018	1018	363.004049121615	116.132325167695	676.053653753504	523.927949286834
1019	1019	334.191460059235	149.497966422205	675.277760693974	519.244375530203
1020	1020	328.700718657141	123.862923133083	668.909981809002	528.292654975278
1021	1021	354.92663967787	122.017917175706	669.938135058954	522.750528660602
1022	1022	313.783777938565	135.810956135295	672.02628884633	522.189908862614
1023	1023	336.965426303919	131.546038910799	668.064621233604	520.505624250196
1024	1024	360.104754764705	155.787168786541	674.091978044411	525.945958299994
1025	1025	330.610837359278	117.257879321951	675.41794252265	525.667755883197
1026	1026	344.225050148023	112.913759610258	671.971484439133	523.527030791391
1027	1027	366.42548321153	135.411475317149	672.896856019829	523.947046309447
1028	1028	348.268761998902	136.278296750887	669.078379462899	522.116594101987
1029	1029	377.845756921192	118.545533123322	672.806789520833	523.706988428799
1030	1030	338.749757513099	136.781958781647	673.956458559491	524.363534178611
1031	1031	356.600985334186	124.242172782816	671.406739313052	524.506420196866
1032	1032	313.412792674958	123.034815109346	672.459393128471	524.709926845254
1033	1033	355.306315003312	109.154383728936	671.951145314049	524.306570415805
1034	1034	343.222529744717	132.639346020648	669.350586549434	520.19915147058
1035	1035	341.573192333175	143.060022941809	671.982919748142	520.984836326361
1036	1036	343.837790729539	117.940396051692	673.052542833452	527.199427468513
1037	1037	338.736152194695	129.264097307025	666.957425678632	521.29009320772
1038	1038	346.042256868929	110.630721671933	675.433852380146	524.579009909368
1039	1039	347.874893013545	89.7086368605817	670.612987679065	525.245106666567
1040	1040	352.266392958625	103.497548327133	673.856847299687	522.749313252099
1041	1041	347.565852120714	142.878235700943	673.220301816015	520.934777905792
1042	1042	382.91558668247	143.025578597266	672.291529339048	519.29756947194
1043	1043	344.922565956234	141.00177577686	671.611946592907	526.979574200401
1044	1044	333.51904392323	146.679861743088	673.237199976315	519.950157348534
1045	1045	361.748400653639	134.649906452054	669.878625052668	520.433911200018
1046	1046	337.946455524363	124.554999728264	674.151894328379	524.593725294175
1047	1047	350.285328865058	149.865350338829	671.459078659001	522.579197875237
1048	1048	322.500674607811	141.057656533271	671.527734184363	522.605660168623
1049	1049	353.404425820771	132.970452683221	669.501768537499	517.086576527044
1050	1050	365.83253976398	121.002474126523	672.636396389657	519.732514472395
1051	1051	330.286362845641	148.574025133467	670.257156469045	523.639123605962
1052	1052	348.017189085475	124.3034465912	674.638953431076	524.757572474269
1053	1053	339.756279962319	124.175321474827	668.708454513489	525.650382471657
1054	1054	369.296889087825	109.766839132561	669.676777507301	525.121646355549
1055	1055	340.028276165058	129.83290997838	673.004642503757	526.25154663358
1056	1056	383.860717940014	138.611632335439	671.438276610535	523.943851320834
1057	1057	333.14670654724	143.147690473049	672.444141750244	522.531511503797
1058	1058	353.854132264452	147.870974087727	669.951411088563	527.620809589301
1059	1059	362.686445896546	135.344905800847	670.706638871538	521.192402053305
1060	1060	354.708688369105	109.871488639554	678.302534305708	516.425034899765
1061	1061	325.720057591531	129.726032058206	673.029661485727	518.938075572683
1062	1062	342.880742317569	89.8835344947608	668.427056762323	527.775158004826
1063	1063	341.703284599426	148.400879991112	667.427700254657	524.593001559865
1064	1064	336.978966957776	125.342481372738	672.721740026624	520.724925738583
1065	1065	346.456356852281	141.777635330614	668.092335248715	529.641310622725
1066	1066	329.727447208179	113.132813098446	665.283954118482	519.606455436577
1067	1067	354.775091060492	106.788531164138	670.638435201965	522.363586770451
1068	1068	342.837665622679	97.4932383517136	668.346731699662	522.840811922978
1069	1069	335.645993353728	115.370696481341	669.674408754603	527.658804094747
1070	1070	340.021940733697	115.66152258115	674.992112312986	522.404895417961
1071	1071	349.659024509932	122.611792285599	673.431102576576	524.046845803512
1072	1072	333.380155783262	107.14146841602	674.187480053551	525.973488808478
1073	1073	337.09933882806	143.102878937606	673.307726263327	526.951561793961
1074	1074	334.67576915219	119.990216467009	673.112113687537	525.248705016092
1075	1075	323.515273417908	97.6707560474719	671.562558844469	518.675699816912
1076	1076	317.444245731846	165.897370955613	671.797163293808	519.593559447001
1077	1077	328.663755217075	125.046399872854	670.958016474657	520.833268108735
1078	1078	366.748304060248	107.823679016086	668.840909574904	519.390111543926
1079	1079	349.626229698139	126.974986166186	675.953092533477	525.501563726081
1080	1080	339.970654909051	116.621534111339	675.284757707108	526.906424627253
1081	1081	317.088873082447	144.966313141946	671.88876825674	523.032641973845
1082	1082	341.213801247902	148.519051518855	668.965465024312	526.31517319622
1083	1083	326.133880741294	116.683616903455	670.637991470591	519.008634868393
1084	1084	352.506879850109	129.614534559313	674.128995135612	521.562543230942
1085	1085	375.940617951553	144.576401940217	672.944157877319	520.188840315209
1086	1086	347.079867390072	146.344050269616	673.0675311361	521.682810483615
1087	1087	369.596444171757	134.476680140902	673.917964212331	515.761153183977
1088	1088	319.533393749493	108.297342645915	671.605525925609	522.557380623371
1089	1089	347.020760460562	99.636335538175	669.764433837824	520.35802072455
1090	1090	328.335420168073	112.568691032536	673.206563352776	520.497757271478
1091	1091	328.638472656539	122.172093813672	669.818080653888	523.754547612778
1092	1092	340.273750680613	133.847187498303	673.303885476104	524.48163689923
1093	1093	350.555393694289	138.173025639329	673.87416895683	524.607615892527
1094	1094	374.284995808405	115.180883649442	670.385014605512	526.8483133689
1095	1095	342.321314225884	135.155196849995	673.283858672742	526.182995213037
1096	1096	345.761860768527	156.66390053751	673.237971637313	521.591868068683
1097	1097	376.398317487243	137.422601612244	671.210913628913	524.894145022944
1098	1098	358.276920661378	138.949009357022	671.907598393804	524.724277297881
1099	1099	344.656969758899	143.666440099465	675.700560824739	521.044268392544
1100	1100	346.94286637334	116.374897737737	670.725808587571	523.704821390757
1101	1101	366.997453119665	123.109119991247	665.793138058815	520.623739605111
1102	1102	331.020201026822	129.230653383963	668.299976635896	527.757737404041
1103	1103	360.107690668345	118.020237414752	670.590931496798	520.213467155981
1104	1104	316.802378583094	100.873503650956	671.309948274654	526.003332593926
1105	1105	351.959501526873	135.965329078769	674.024325372455	525.775238759098
1106	1106	343.215184338939	100.317126567424	672.574493709479	526.432576703686
1107	1107	362.166035811079	119.439558133161	674.11937475557	522.617126974961
1108	1108	352.06043676493	112.724648687181	673.303396478089	520.488668493806
1109	1109	331.5796013367	115.677228068711	672.7350860529	523.832294493793
1110	1110	349.310736113189	132.224732249419	674.218218994727	519.461334670865
1111	1111	341.741379821146	127.588925157689	679.81923602243	524.289567077199
1112	1112	349.722459039078	124.009889026711	672.793084974237	525.688459827992
1113	1113	355.385683858724	130.824011485537	675.268493296363	526.499840803396
1114	1114	346.95230341714	122.663696391448	672.479343983983	526.363401690057
1115	1115	356.431249575708	123.793335387682	670.070327186125	519.906418578553
1116	1116	339.054515847832	130.712428351955	670.1858613131	521.900463791288
1117	1117	367.39761934313	98.6713810804699	675.438975764094	517.232953069504
1118	1118	370.302512208253	131.208759644964	669.649412855773	522.143831944451
1119	1119	362.047643244121	118.739069223253	667.563304428488	527.111207545143
1120	1120	332.385628476978	138.134569170827	675.909257674453	526.503445302023
1121	1121	378.422646934522	138.802337280161	669.577371162863	525.613420461894
1122	1122	329.476510887851	122.515064971941	670.528512742877	517.567850150876
1123	1123	366.552643421822	116.067173432205	671.330829809742	523.527549701623
1124	1124	342.835896703221	127.224259923742	669.889034304201	522.755097112724
1125	1125	357.28038947648	109.671134176449	674.943776488137	528.169975082199
1126	1126	329.74462757499	150.37118190864	673.120161456365	523.223083556921
1127	1127	357.227347437549	138.806294846609	670.525258079373	524.669131631572
1128	1128	318.546533885169	139.491613842205	672.098550909154	526.14280691188
1129	1129	349.904397550564	156.233750012536	676.458132173443	522.454775045557
1130	1130	364.252356301805	153.239974796982	671.139145514131	529.628998293964
1131	1131	345.574615858899	103.654960608997	673.13542347907	529.104196970242
1132	1132	365.199545061843	160.408258108475	674.987301552627	521.777454513476
1133	1133	334.9796885595	135.93417803815	667.099091495588	518.490350484341
1134	1134	347.406854033828	106.326354097453	675.755896401889	526.179797385046
1135	1135	374.442334151765	140.618665972575	674.58720310172	523.659677188958
1136	1136	343.475851710269	144.142500077449	672.589403182741	525.568877129626
1137	1137	349.025277988756	144.51362513128	672.510042558649	525.180621870898
1138	1138	323.842853854794	123.377991223811	667.871964997158	523.249548054736
1139	1139	332.595660079951	79.7797894479844	675.68519074584	521.2295188865
1140	1140	357.028825627595	122.933722745806	674.340642024711	522.96629394026
1141	1141	338.614996430724	147.644935214697	671.925740022142	522.959586544252
1142	1142	332.203995510303	167.797198506884	668.246369103701	520.160795267968
1143	1143	340.08499161908	135.242643588568	674.281395021266	524.083432630956
1144	1144	323.423748492395	117.346320897676	666.275183956643	520.300811998161
1145	1145	323.318845335901	164.566667638717	672.898595935356	521.766219907728
1146	1146	327.08873325016	119.541466648101	673.497488035388	521.490713449805
1147	1147	327.521175439406	156.673383768684	670.974642440324	518.629524952216
1148	1148	315.916584197647	138.264548088485	671.82960349276	522.132870595742
1149	1149	344.235113578656	149.232424158714	666.920127284737	525.438505835979
1150	1150	348.374353031609	137.641539597918	667.918963074719	518.7430720027
1151	1151	356.365608083919	133.930133242999	674.316308412231	522.393367022802
1152	1152	358.358034949171	151.536263938534	674.416029948225	522.236480257496
1153	1153	365.358631816367	122.533000349891	671.887743554158	526.714020072608
1154	1154	326.194409462161	130.949962152666	670.753427385888	526.526810811793
1155	1155	362.397208727773	132.077133707817	671.65613579655	523.506572746999
1156	1156	345.996145631925	166.232035638062	672.208719005507	522.597214251012
1157	1157	330.389476844551	156.260338778668	666.488229737409	517.595346403382
1158	1158	335.795514380925	107.327399667142	675.049778616966	520.745412064594
1159	1159	357.639160745339	148.979430832003	668.637620112368	520.800823674208
1160	1160	329.889574615434	118.32336134043	666.016152956035	524.650959602008
1161	1161	337.933744106303	133.155435703802	669.986287691271	522.652226854104
1162	1162	334.775476774179	154.04905881193	671.097386147476	524.991744865458
1163	1163	332.242883047707	116.505630111375	671.07708522644	523.359025634634
1164	1164	353.733737817842	157.53400168238	668.191056683543	519.109983550227
1165	1165	364.035516700891	122.877141663351	673.344612410038	518.416126606465
1166	1166	360.98468074535	111.823293321425	669.373134993701	522.131861861523
1167	1167	319.018189425409	137.743153362588	668.315351737851	520.548326707649
1168	1168	355.168134400086	133.183654651261	669.282491484113	522.821386402854
1169	1169	332.835020661766	144.457606818011	672.190652295506	519.523551429872
1170	1170	333.201572727579	101.433840614408	671.75675781435	522.691203106264
1171	1171	320.348097226565	86.6083838906422	672.904156461004	527.603638914691
1172	1172	367.034833168963	143.703131144549	671.157001613177	520.628911393797
1173	1173	377.687810254329	126.598581733359	674.247501297237	524.534769921558
1174	1174	317.287460058518	110.609252104163	671.860547334782	524.693450601215
1175	1175	339.289040914801	134.4466158945	674.225285811931	523.142315789799
1176	1176	338.410679073099	155.453191526851	673.256795517483	526.372125015537
1177	1177	311.20460425117	139.073069667746	678.793840815372	524.981265850931
1178	1178	333.091429598008	107.246720686174	674.180171911991	526.779852056182
1179	1179	336.409456952746	124.86451602873	672.564598071696	523.357436596651
1180	1180	346.018808959089	144.432525434108	675.607726563838	522.400858630583
1181	1181	337.344230168707	142.025158522962	672.167424806536	528.631070847827
1182	1182	356.937617334203	124.120979103485	671.57292898986	524.396255468537
1183	1183	346.800915464828	145.680633219106	672.563868525207	522.466013135683
1184	1184	357.213206713557	130.202499809443	671.464591449637	519.227383480659
1185	1185	335.995079779052	149.345056423335	671.90077325997	525.416663892747
1186	1186	313.66492400585	113.415298856933	675.329565438361	519.650277243392
1187	1187	365.878879852861	134.829821269433	671.84119689336	518.724550738749
1188	1188	344.619712477478	121.803200209894	674.16471430275	526.502853813308
1189	1189	334.525523737942	132.516253972924	673.84507805803	525.533946110197
1190	1190	346.690482752535	125.164623404883	673.332098114831	520.752925651319
1191	1191	368.084693395872	145.802285819592	672.149084545572	521.292722430208
1192	1192	378.077732740512	164.502861948026	670.415513338681	523.787346481819
1193	1193	350.091183645381	147.27496444246	670.690070366347	521.945408779358
1194	1194	331.857014167659	136.849947625794	664.09929955402	524.706970988006
1195	1195	342.082310788003	126.029960544356	666.079671362901	522.760692902884
1196	1196	319.829077634082	131.585782555826	668.527956965553	519.494271257051
1197	1197	341.731999058708	120.973226990985	675.149107211471	523.554586546885
1198	1198	356.627524514423	116.662250929018	670.71205436058	523.480956892161
1199	1199	331.444076665792	96.2947561426894	674.878762534797	527.344694049586
1200	1200	331.224606419588	142.389954739	672.341912141348	525.658298786481
1201	1201	317.604991919603	172.397397102164	677.103574936051	520.178493863491
1202	1202	341.403969859502	136.351940794337	671.756850707888	528.07043511307
1203	1203	365.660026197717	133.944795929286	673.236309247138	523.163106339137
1204	1204	361.383464248492	112.577381915611	666.55098905406	520.70603270624
1205	1205	321.406142601674	146.156537511443	670.803458298528	528.993860464804
1206	1206	340.038537182902	150.128743646406	675.976903498859	527.098458361736
1207	1207	353.679725741333	122.323251769171	672.890712658727	525.747723403454
1208	1208	345.440527501861	155.33435917838	677.937747784057	522.990327935365
1209	1209	353.782865308734	96.0013112751266	670.583821838213	524.73903386047
1210	1210	348.426511759501	144.629257286064	665.925199559315	524.49612995352
1211	1211	326.838610335651	128.620035532819	670.346828792248	519.55685115041
1212	1212	362.223740520829	115.682723148375	671.908711064335	525.459667563925
1213	1213	357.51558195025	137.946311034851	670.644194558114	522.124428483257
1214	1214	347.901138168004	122.412769812134	670.996502457544	526.368698147103
1215	1215	334.480792002772	124.109900302384	673.516050840383	519.544903340269
1216	1216	329.011026367771	150.729293085237	671.772712491985	525.671685551998
1217	1217	335.465892896952	132.105377209831	674.389237032019	522.313987911321
1218	1218	341.472386909854	137.327960563679	673.93343375659	521.834016575385
1219	1219	334.656249149761	140.863698884757	675.756814190231	522.625983095582
1220	1220	349.601118728614	115.810618578479	675.507315525984	523.379330170621
1221	1221	366.221696126464	158.97980358474	670.848453836099	525.324024428976
1222	1222	340.554378096208	116.657194971639	671.05652076903	525.057940043533
1223	1223	349.441972700765	141.358595799076	671.51460609748	526.487916768327
1224	1224	368.429699159777	158.378763164228	672.214012774355	524.175842142733
1225	1225	345.708723690071	129.826256055556	671.340280261427	523.396939188475
1226	1226	361.669340570521	100.489821834877	668.59445163691	517.809079687949
1227	1227	334.799594549222	131.496168258453	669.220574474865	520.886217426013
1228	1228	348.658172570689	124.742276940892	671.134504319827	521.981259060125
1229	1229	350.381415228231	122.4451074479	669.774722410481	530.399473625591
1230	1230	364.80198602882	129.021642683466	672.884120633486	524.443534181427
1231	1231	351.995143578227	159.293494599589	669.188191490446	525.497334794574
1232	1232	322.135959391078	133.935623402352	672.151780974584	522.889606429419
1233	1233	347.381888658668	162.936937580803	673.142460878274	520.617831447348
1234	1234	359.456131437056	143.385783179421	675.949846960938	524.011353413247
1235	1235	346.702896455475	155.780587563044	671.003994928447	521.855658215362
1236	1236	356.254137985238	120.169819519676	673.083782219435	524.180758242603
1237	1237	355.701643264866	147.198940718515	672.364068506556	526.88789587787
1238	1238	332.645619115719	145.184497368162	671.636079352154	524.386500328619
1239	1239	333.783174301163	121.181816468094	670.250129738423	523.154632723949
1240	1240	353.101514151874	137.725666487982	668.182998681386	524.515910481559
1241	1241	339.887869539159	113.295269869057	670.5830454905	515.242937246448
1242	1242	353.71566266233	82.5992463563005	671.709951834248	523.423075031365
1243	1243	338.333404661219	138.620957245985	665.099399581652	525.96412267047
1244	1244	339.982352094112	113.085826609567	670.805901610099	517.9645940634
1245	1245	354.887934312246	147.716232845512	673.951934991908	521.932739912776
1246	1246	327.727329369081	146.506098747951	666.228994816307	522.702782562893
1247	1247	354.07793659593	142.98592121896	669.397675693248	518.915947594794
1248	1248	347.592155295144	144.099104675261	673.394122248362	521.201761596982
1249	1249	346.474121210405	146.350739156731	672.932619473778	527.73435836246
1250	1250	335.99694959574	129.331465403926	672.578152065625	519.697819594206
1251	1251	339.131562360556	138.113313681412	670.593396624674	521.332762348093
1252	1252	345.927503624828	127.326601448902	675.500643503286	528.471212525627
1253	1253	376.02154166509	122.776592198958	671.381487470556	523.336684867452
1254	1254	357.142568870459	143.89999327222	672.147649223715	523.142784194329
1255	1255	311.4295214284	135.486789510379	669.22933172984	522.575581311021
1256	1256	339.990146047224	94.176489097815	670.308434335345	525.762952607319
1257	1257	333.516985589079	166.92034785508	672.823581490242	525.095971984734
1258	1258	359.814677490305	144.420942434754	675.937295038911	522.942823999535
1259	1259	344.553176786324	128.487515075075	670.948726386697	525.322591206065
1260	1260	357.832002914884	159.623586491605	669.647991819549	516.855159781977
1261	1261	360.796234597525	130.828534364184	672.951156324472	521.875542111554
1262	1262	355.643159540796	133.990890811926	676.303921418927	522.127260679001
1263	1263	339.623707300786	139.541043120027	675.233356232847	520.233176068656
1264	1264	335.032874689217	129.741200437853	675.381738542514	521.342027420608
1265	1265	357.730485255359	106.84561465084	668.301068747232	525.842086561737
1266	1266	332.408832841748	139.49419511491	666.657951151514	529.443479901788
1267	1267	355.768616399521	133.176306811521	669.150211621914	524.595297589939
1268	1268	331.687616258431	138.609395321962	665.307186269017	521.160297525989
1269	1269	337.556763592253	112.024763237298	670.223659645248	522.638968828512
1270	1270	350.191941388977	140.586976129991	668.676005174474	521.034011355144
1271	1271	371.205005814297	126.503309037906	673.632063569933	525.181629261311
1272	1272	322.655686196224	116.841796040492	671.43783891565	524.007987101166
1273	1273	343.84230496785	146.661269157789	675.679870773613	526.371539183784
1274	1274	363.223601115745	158.594512261282	670.855612113601	525.218286881999
1275	1275	364.503898069318	140.90946439942	671.195485145599	521.246901540757
1276	1276	360.991658233249	159.857598186394	674.569484881685	526.45508928408
1277	1277	310.506485161746	106.17059328216	673.131392004994	521.023876460867
1278	1278	344.216275548903	99.9968855796292	675.977706306547	523.32048910108
1279	1279	362.800031580324	156.982343737833	672.256127349287	526.298540740901
1280	1280	343.36664500068	134.833076865093	674.974713096293	523.7209807693
1281	1281	347.9763206898	134.356215589749	676.851211333194	517.634360141329
1282	1282	335.375994496637	100.991169356083	677.451329785238	524.123074014437
1283	1283	308.301498470036	131.124176893847	666.553127780853	528.46885702481
1284	1284	338.589150221946	117.283661418843	665.892506712611	523.395640505511
1285	1285	326.955164366286	147.029646591539	672.340743328568	517.625806464521
1286	1286	322.424350465125	123.871318545557	673.892053114196	522.801370019023
1287	1287	341.127419238211	102.800719831081	670.64741805746	525.400185978092
1288	1288	363.685565973527	130.077789831498	673.496626158141	522.385972988437
1289	1289	340.222386849859	132.109423293506	670.226149746945	519.707765982346
1290	1290	347.939458295309	119.446950381435	675.946451236033	525.386532088166
1291	1291	339.132671793551	149.781248518004	671.050419547084	521.961966808434
1292	1292	375.070656739659	120.652849632545	668.993955068438	521.941781174495
1293	1293	347.780005230996	145.795180333266	666.781394720959	521.476104664102
1294	1294	364.8276652291	176.321863270535	670.445718604649	520.481623297265
1295	1295	349.460058245333	152.867986003539	678.162067573949	523.298245805559
1296	1296	343.488263554476	123.250834324875	674.168711664359	517.649667873122
1297	1297	358.09476400522	125.529100890047	672.780438941154	522.209705504245
1298	1298	327.526207638099	90.0538534322166	670.415187191186	521.598849850957
1299	1299	342.645076730026	114.201345868818	666.620511675372	518.146975741677
1300	1300	331.818717555267	144.417310174683	672.453297183094	525.405378155456
1301	1301	351.873022120366	144.202811136779	666.961217404194	524.842660370802
1302	1302	321.757063892177	147.563139599889	675.655278735285	526.373437258348
1303	1303	342.765213932937	111.727822149983	670.371703339433	523.796777447906
1304	1304	313.926544676825	112.628927326511	672.716662013982	525.007969805449
1305	1305	336.270505765713	158.611212670301	668.184986617873	522.096075924984
1306	1306	338.800052912877	146.354021726394	670.614571231436	519.157991892279
1307	1307	377.606570738936	136.906282217236	676.124303864581	524.693461934002
1308	1308	333.777520797221	150.527000735342	678.723506516862	525.364508723147
1309	1309	331.35629066757	132.339052323294	665.238964703315	520.834415255189
1310	1310	338.77622546752	109.665056351546	670.90260811089	518.161260717307
1311	1311	366.290263696295	117.093461688293	668.586697896486	525.587693816411
1312	1312	354.521686954976	132.150794613323	675.234665856281	519.257397741313
1313	1313	320.73502242267	154.508995894445	671.291278566398	524.40040807437
1314	1314	359.797405698267	153.295748207816	672.032257224743	526.371770729426
1315	1315	326.263072754609	130.30511387103	673.659009394783	520.47232942806
1316	1316	306.878925613042	110.934275459231	667.946572687709	525.551292333377
1317	1317	331.948239678414	119.067251650629	677.908899788809	526.361214367893
1318	1318	337.128437076849	141.306975027	668.35186556317	519.586976943039
1319	1319	330.219863932117	129.371226325358	668.371408597468	523.961066705268
1320	1320	363.472005877277	101.794936869269	665.691405782282	520.843491016764
1321	1321	353.897838094996	136.942284419368	671.548432539798	517.109441968756
1322	1322	342.860965655091	118.864602482737	672.218961492581	527.213469832965
1323	1323	341.599417765192	125.066588626999	666.637691034424	520.511309363567
1324	1324	353.551356637509	118.253051067832	675.068348043595	522.804838522867
1325	1325	346.599465981212	138.811657468348	677.148996712142	521.740460456864
1326	1326	356.46503046098	125.402391823238	667.720031574367	520.799602826016
1327	1327	338.128882953548	121.276718595076	673.123636016588	524.148689415878
1328	1328	368.642892980961	130.850032352244	679.335441925359	524.734619233471
1329	1329	333.13007885991	119.009789825612	673.035311126272	523.463352377254
1330	1330	348.606544945817	99.9025484027485	679.547644619675	523.979505730739
1331	1331	309.385720842424	92.4764530989785	670.615201361177	519.078209602215
1332	1332	333.414665604622	144.372615982088	670.225897337065	525.380761780622
1333	1333	345.778930398296	114.21675453212	671.475782764797	528.90887221027
1334	1334	356.291550241376	129.678565278805	673.237465118613	523.461153945437
1335	1335	339.575102198194	119.31806439139	675.367984730929	525.636856547343
1336	1336	363.382642888836	129.554831212816	669.641703227266	525.373399785774
1337	1337	325.268366135761	110.371962696796	668.006320671317	521.726455632546
1338	1338	335.396220574492	128.060936135114	673.606572646302	526.475308273424
1339	1339	357.099383324527	138.669888812016	669.42193485971	520.505041645222
1340	1340	336.277836352078	149.659789660591	671.493759523641	523.507105338329
1341	1341	346.682305518477	147.674554853973	672.874361414912	524.79023948521
1342	1342	340.767798471702	137.440763745178	672.117735299301	524.921234908133
1343	1343	364.617468035102	143.450355656862	669.121775315307	527.048925292011
1344	1344	351.879160249031	92.9500650776121	676.670469216994	523.400361483018
1345	1345	352.21925661362	166.252113210167	673.321861224504	522.177871983222
1346	1346	328.546336578447	103.163664067529	670.788028472791	522.319091079805
1347	1347	368.441758198892	175.974081619111	672.121401032914	529.451545640932
1348	1348	330.790251959788	105.770523657064	670.810345425987	522.347075892433
1349	1349	352.174968403519	144.548073217788	671.271877118808	520.550708614202
1350	1350	338.613043965104	132.892068581018	671.879766627186	526.568523727818
1351	1351	337.23562287757	141.036888447779	667.582287825003	518.834738802073
1352	1352	363.938496991712	116.934014203487	671.526312635439	518.752380051247
1353	1353	349.972261112226	118.671039090738	669.584709092223	523.029026071426
1354	1354	360.333648752647	118.671163058465	674.068044966267	532.105190809004
1355	1355	372.904600469566	156.903557135688	669.918727167173	525.695475623783
1356	1356	341.067780045733	120.938455152087	675.445688694065	521.124714537985
1357	1357	333.53901389295	132.500922073941	673.51121615916	519.708323391964
1358	1358	347.149962304103	119.279771770762	674.485206924874	524.877860522226
1359	1359	383.786769474083	158.865372890122	675.564209309955	524.147778554973
1360	1360	328.493535572663	113.776051127365	672.0451711771	517.009663785344
1361	1361	355.393669452964	147.42844429255	674.517675510671	518.306044007139
1362	1362	317.006835062635	152.180855540521	673.986424536784	525.157520504362
1363	1363	343.053053783212	144.92423063587	672.424524894111	517.72441453522
1364	1364	335.52667442948	96.4205615572661	669.366286052068	523.581730373522
1365	1365	342.596869710322	98.709259040272	678.511504155344	524.05680129591
1366	1366	344.899398176352	129.862077977978	672.345084792014	521.438171924117
1367	1367	323.002245880046	114.863238480564	675.269825554024	525.133150316355
1368	1368	350.059125651895	172.450424943127	668.684752872216	523.695572736944
1369	1369	336.86890327252	125.406391511255	669.877208094234	527.287755216972
1370	1370	331.640821218839	123.600154165087	674.422242113153	523.801173584049
1371	1371	336.042920828412	131.436282951288	675.681486324914	519.10594746369
1372	1372	354.086136796702	103.780642920363	669.537768576623	524.566015893399
1373	1373	327.076175044161	109.841424982635	672.33228770554	526.510604325912
1374	1374	328.250594821259	155.311841796351	672.051306049224	519.226950501962
1375	1375	345.463032096945	121.314379540945	674.736235634385	526.508561131626
1376	1376	351.382737073074	120.805916131426	675.03018620337	515.794895177859
1377	1377	326.102250907037	140.9242535104	672.782927281345	520.579511171051
1378	1378	352.748053659186	100.163289623182	666.592428395581	525.907190594009
1379	1379	338.453136638562	129.353703457713	668.686751213778	522.924890505879
1380	1380	370.472075695818	124.997901003731	676.159874176123	526.718593095013
1381	1381	358.066453450463	133.621667081606	668.998067593267	524.146179860002
1382	1382	355.641216920709	156.757472670094	670.780495077637	523.689427351471
1383	1383	333.9207021729	125.458592283242	676.694677611747	522.369202280933
1384	1384	346.856121300176	142.593858889143	672.756084773592	525.118107926302
1385	1385	341.728823665671	117.19780243956	673.332241769319	523.449634289465
1386	1386	356.753985617951	117.258335578745	669.064599288355	514.540290515058
1387	1387	385.560389431814	136.242733700351	674.159342367783	522.344172468894
1388	1388	341.753263793451	125.575779856055	678.914490919095	524.501571076585
1389	1389	354.144419764181	125.142027864335	668.779607632313	524.182047983369
1390	1390	303.97750036716	121.966488892267	665.607225970905	525.55829220532
1391	1391	349.687590873827	131.522767528317	666.811115655896	524.721175034226
1392	1392	328.046190404652	131.720729411161	673.304177349743	521.212992804882
1393	1393	352.969093715163	149.139989506998	672.241118637989	519.198076478537
1394	1394	333.865114105433	128.800172868479	673.128186791539	526.164795147275
1395	1395	334.280085916072	167.437807302325	671.174853832974	528.147377494852
1396	1396	338.785151564556	119.739392579635	671.25497851189	524.935392068503
1397	1397	315.45754538063	134.163621178451	674.186649848642	517.55798339681
1398	1398	311.010276225214	126.416692337643	670.521791415572	527.777335488882
1399	1399	334.930793140465	131.092563068892	674.398084815498	526.416738921923
1400	1400	323.711705680283	128.345045856884	670.697554529279	523.540523941269
1401	1401	369.462716837374	138.53954634477	669.830145726385	517.733983339477
1402	1402	341.579198647024	118.888995443885	667.691854167068	522.738060355827
1403	1403	313.29651740281	119.464355579342	673.680694348845	523.053427441845
1404	1404	354.984375502832	123.264056795129	671.351157712823	521.180390071307
1405	1405	350.716665667895	119.380665426045	673.862767193294	525.34696407734
1406	1406	377.677579671111	147.648649345288	669.268419298097	526.071747505938
1407	1407	361.391197291409	117.770182246411	674.791254687572	523.821882569373
1408	1408	343.479534596532	126.29699613202	667.617287222149	523.075726530161
1409	1409	334.602088822623	119.632262194107	674.415120055562	530.863926032366
1410	1410	332.543695286695	132.43525647298	674.965859701398	525.86218524034
1411	1411	356.005971459975	104.640629975915	671.579897070375	524.554123299904
1412	1412	353.697951161888	165.614189135222	668.667752972709	528.898191556905
1413	1413	360.110059942149	153.351901910123	670.40688936778	520.778419296911
1414	1414	343.708671668522	153.297931013881	669.006565135501	521.40904442568
1415	1415	333.109750872832	124.452684465354	672.22500576452	527.128743318343
1416	1416	357.356540847146	109.779206550945	671.613251483856	522.304394873191
1417	1417	360.864117796795	153.552847790919	673.880286433831	526.446451396889
1418	1418	346.103363110644	114.987797036158	676.04174168837	524.386446561047
1419	1419	347.288292764479	116.170694941711	672.468880098716	521.773276919311
1420	1420	334.457883097377	149.107339522581	676.121205335123	522.34880713077
1421	1421	350.794362273282	131.455137870557	674.000540658131	524.668827992287
1422	1422	364.303862102507	134.4401094914	671.745207000727	528.225908511823
1423	1423	344.248772002092	134.839135666268	669.980585307506	519.776807420682
1424	1424	319.612622944918	118.447661593245	676.641408617684	516.263889579637
1425	1425	327.243793880852	139.032114381029	666.96330686919	524.210909366608
1426	1426	334.383631960522	129.500685760183	674.328961871323	526.123905524592
1427	1427	320.614148305179	101.490008740048	671.187508953532	524.221606879351
1428	1428	376.40187195814	119.294237688108	674.875474390736	522.943885742375
1429	1429	347.460449196393	96.4829343591523	669.058896780122	519.708407493935
1430	1430	350.172482968385	108.174136417316	669.344579168939	520.920613256403
1431	1431	349.082947995012	129.012443312423	673.999756842055	519.080433880787
1432	1432	365.291342387481	128.698893304996	676.892421695975	526.512868513256
1433	1433	332.024998634292	124.045179420795	671.601975379014	522.089611706191
1434	1434	358.128097042777	103.556398721423	669.526223334307	525.389884125301
1435	1435	365.121771053628	119.08168976065	667.309353056557	521.0389999678
1436	1436	341.180921324858	100.014380355623	669.453063704311	521.339340890236
1437	1437	403.630248510147	132.484996119954	669.725070490262	529.00561870689
1438	1438	335.389706206269	144.928819377097	672.340717445089	516.849595666772
1439	1439	330.920741526547	129.054437767703	673.044095299222	521.577622105454
1440	1440	322.680396817922	102.541944251065	669.598681819055	522.354418907654
1441	1441	330.337437909866	155.150911596006	666.879131503248	524.444568208995
1442	1442	354.16055635414	114.391566964943	668.7681568699	524.476401311198
1443	1443	319.102460361271	137.931151015931	671.49251461547	527.594973553392
1444	1444	332.017543766666	124.315655457254	672.778839264261	528.518778042678
1445	1445	347.376665695251	123.763056756799	672.201287546488	522.937391043584
1446	1446	339.864483884176	131.07075578662	676.976959368057	522.568468288494
1447	1447	337.443522813949	115.689490757355	676.221751058511	527.612470760868
1448	1448	335.419076593487	142.677691716182	668.456378954857	527.129100327556
1449	1449	368.114140829251	133.236296232771	679.126281650312	522.71161577365
1450	1450	378.013223352266	126.500056745541	673.809288609827	518.482726939807
1451	1451	370.470839764312	132.987102048247	678.612076029105	523.774938858589
1452	1452	356.678098449551	150.294104720958	674.023887781282	527.513964881764
1453	1453	333.062747587744	136.794178216166	675.229978007943	521.401432389198
1454	1454	368.199039840204	126.494888907504	670.429899926176	521.86490785895
1455	1455	353.345424187124	130.017308630186	668.388657395999	527.976038297807
1456	1456	353.128663229628	115.565630687405	670.892065448171	526.422015611325
1457	1457	319.287884817729	147.833671430455	664.317539344646	523.580564954056
1458	1458	357.72008814166	101.844613623751	679.454415912769	530.533493931622
1459	1459	336.094568859213	116.693781957089	675.984556723612	519.686846599382
1460	1460	365.821936912513	128.398000887426	667.379197758692	525.044746436666
1461	1461	353.163221928403	113.534624309651	674.095139827161	517.576310930309
1462	1462	347.600563548868	134.391889328863	670.051692433647	519.583175046948
1463	1463	358.29192231912	94.6643263712783	668.916730377605	517.808651027114
1464	1464	332.629657815723	163.193208229268	674.969535315673	526.027362663467
1465	1465	337.160538997407	144.096768507794	670.616757888	527.637495735315
1466	1466	337.013451639312	133.445082863712	669.195946241876	518.585358652363
1467	1467	356.578762400361	140.313521050708	672.103126756492	526.643266931877
1468	1468	333.513153253617	109.697537815526	670.973374666714	525.610508891146
1469	1469	337.805684548268	102.779359756546	674.666488778475	519.736230596704
1470	1470	348.150941677924	138.338091760172	673.945506765798	517.104741887374
1471	1471	359.076137298153	130.881359167689	670.777004486323	520.246981522422
1472	1472	343.958271371967	145.624430534906	676.723684247533	524.245340932224
1473	1473	351.286458173182	97.9233728523045	675.127396664597	526.849861863845
1474	1474	356.724187021216	126.736893850957	668.511048994152	524.824696373532
1475	1475	343.600730898243	120.683404097732	672.812224260355	522.364860323882
1476	1476	319.219908289334	160.512878232437	670.660966376139	521.917692811547
1477	1477	306.805974684563	95.0060742490528	676.311096583074	520.748028727788
1478	1478	336.354970350572	148.427637703167	674.394034748217	525.098532770683
1479	1479	351.379666076547	160.462716007131	674.495513953353	522.817007717055
1480	1480	335.680088370492	129.792153152198	669.403164723426	521.420176990661
1481	1481	353.183784494803	132.678186196863	671.288191197074	526.205731060579
1482	1482	320.240538877376	165.644778284336	674.436852938568	521.171149720372
1483	1483	323.466271133974	160.264120367496	677.014945606481	522.745265082194
1484	1484	340.489971715833	122.975505290433	680.182246298757	525.557166265236
1485	1485	364.45387905642	136.949218553632	668.935024331117	518.468145398237
1486	1486	369.831773414328	144.807756565254	676.431625875773	514.892356599628
1487	1487	379.617454632554	124.311996763013	671.589770425991	526.067345925402
1488	1488	357.239492934016	138.521510084731	673.760276408125	520.14725746717
1489	1489	352.167513453431	150.580701821695	665.855143773861	526.269385021832
1490	1490	333.133075911338	138.319421326161	670.867931855635	522.763256279801
1491	1491	386.3939912464	154.612564511937	672.341051160813	519.301936729739
1492	1492	356.533289352106	94.1205726300191	671.596537595172	522.064534848459
1493	1493	311.822547300357	135.354412230225	672.71675606609	522.697593277349
1494	1494	313.311315307877	139.198676291473	674.303120506001	528.019335820998
1495	1495	360.192810452802	131.217820406764	667.406729112232	521.865150320941
1496	1496	329.565404030675	133.054030407843	670.741769276468	525.685529587331
1497	1497	335.734278283661	102.654221380189	669.118034781196	517.663214993076
1498	1498	351.248852545575	123.928171858162	673.819832043795	523.070940082825
1499	1499	314.975181276701	120.284146927688	675.335938161571	525.17549074153
1500	1500	336.997394522881	119.794812053059	668.512166392247	522.286564612734
1501	1501	339.281237190722	121.845901866629	670.694475709315	523.353225923148
1502	1502	343.588473002273	148.359759197248	671.220300075611	523.075103449468
1503	1503	321.949596440783	135.334898772437	673.97668171974	524.398548439241
1504	1504	333.371934726468	137.829397479419	668.77779289487	524.037228253871
1505	1505	315.037489520437	141.718383945138	675.682430347331	522.08571759782
1506	1506	327.855500614685	131.995121038452	672.172934271495	523.333263476785
1507	1507	365.599129826061	151.889652605692	677.630605320676	526.577762006333
1508	1508	342.802195041667	133.670120290213	675.121877384932	525.12448774981
1509	1509	305.308586681785	114.068837981388	670.054933801372	521.055815126184
1510	1510	325.11187724001	113.768450880925	673.163602996259	523.125440321993
1511	1511	340.972505251483	130.516663372758	669.278565525923	528.816733663271
1512	1512	328.870306992718	125.702499719122	673.444593457639	525.053058385899
1513	1513	319.578487636841	147.114796332216	672.740339373039	520.559221450472
1514	1514	357.988312119509	131.703775978565	670.47431062816	517.422212902662
1515	1515	354.364584069232	80.97346210019	672.073948379155	520.52889629147
1516	1516	352.79333138218	130.367498950927	674.691455987089	529.260241058277
1517	1517	341.751499883671	163.251353257961	670.431573259428	519.294515704757
1518	1518	338.446764038173	124.138368837349	673.90940215231	525.355069319399
1519	1519	334.891541265132	147.198730711887	673.890926182681	522.994947243323
1520	1520	329.33182237208	125.33536542845	671.946249340834	523.299595950522
1521	1521	342.807164007547	147.974860364246	672.724503091394	522.753058706793
1522	1522	340.840324662383	132.804223087788	675.7080297498	524.007060183424
1523	1523	355.427387349251	126.525667608119	669.788435265087	520.185742869715
1524	1524	332.946265675564	134.339324163518	680.037176196702	525.1179379345
1525	1525	356.75376161403	123.287117782778	668.965389764427	516.531675296292
1526	1526	350.268369105834	128.503153713679	670.082760357242	524.006832146506
1527	1527	304.001784243309	115.064764285384	672.658015129085	522.226791148056
1528	1528	331.50636892987	151.466580786452	677.081077238357	522.542474319445
1529	1529	322.787091809201	124.895865706452	672.323032069567	521.492862519322
1530	1530	357.514513819519	118.631653521407	669.017466850396	519.234534201338
1531	1531	361.455445521569	118.251183777647	668.876894425686	514.674659487699
1532	1532	343.957379005855	125.469824550337	672.485827217062	528.907073292682
1533	1533	360.677853999623	131.172227956986	673.394121123491	522.440976943543
1534	1534	356.060580444419	110.459880824906	670.925798286952	523.867241560801
1535	1535	347.004454501496	156.23953248	674.517468207248	519.538099333201
1536	1536	298.267145534833	119.92695825444	672.808843501781	526.168591328274
1537	1537	345.436965523892	125.256161707279	671.244283362302	519.846390164972
1538	1538	352.144476403815	101.172322623824	668.358379936432	524.329079576347
1539	1539	335.096337817962	127.078864528558	675.181191314664	520.578063025934
1540	1540	340.134817575574	108.680638240429	668.348798273782	518.503567787368
1541	1541	352.211419338272	117.628108231379	676.5173998696	520.70898597956
1542	1542	317.461757337767	151.220207346819	671.737834135159	521.763516085159
1543	1543	320.574568741469	129.349496021882	673.290318321666	519.667341199512
1544	1544	319.555362899523	131.175012183514	673.481277847422	521.433949769355
1545	1545	333.118186892031	126.583449038189	671.969919581274	518.794136188974
1546	1546	361.316957455576	140.242182711844	673.550936186785	524.078507437966
1547	1547	317.141939922349	159.893311120499	671.562049632913	521.614240106678
1548	1548	307.49036286355	130.965577479114	676.883561450365	523.658127824623
1549	1549	320.0946668631	128.49372071888	665.460720934488	526.197997946984
1550	1550	338.420720578534	134.104399903507	676.563771669078	517.303361674511
1551	1551	327.690485512529	141.822557067402	672.569849046529	529.084724144211
1552	1552	359.549736684725	101.866774969014	671.762331146552	527.718866795048
1553	1553	359.678733589886	142.55521551982	670.138386194192	513.517328979418
1554	1554	342.776993604025	141.401235103892	669.895465901752	526.997230201952
1555	1555	315.801679396979	137.16431613733	675.65419062575	526.689830336987
1556	1556	368.223431784595	130.10139358745	670.737686493365	525.41762006125
1557	1557	332.922376670004	125.244211938615	673.073953084097	525.098411380537
1558	1558	348.279541498748	137.369817257817	674.829145869867	524.004260126296
1559	1559	344.212958384463	129.45454181984	669.342285640788	525.670337808573
1560	1560	342.090636595063	152.698073256258	670.97216166762	526.860724224781
1561	1561	338.903453624061	113.137568802583	671.489972796397	524.152221000537
1562	1562	335.343305665784	100.100698214536	666.854271778605	518.898776170093
1563	1563	366.182732887525	130.674304052828	668.272479854813	525.491935520636
1564	1564	355.255346856866	107.347862229759	679.91711220305	521.653219891892
1565	1565	344.384307772232	152.851871935317	672.528214405561	516.793049836962
1566	1566	317.690072301476	141.66561257184	675.934358881192	524.980871736544
1567	1567	351.527314339971	116.297886295763	671.201869432496	520.925362991597
1568	1568	320.724098510801	114.864137900153	672.362677416221	524.136641476893
1569	1569	376.131695504483	143.909259567458	673.687061106316	525.276052900399
1570	1570	320.478959899198	106.136440230595	677.906845458556	525.206927588177
1571	1571	376.995001048505	122.536583141701	672.352308210915	520.33770627683
1572	1572	339.619381045303	116.807255574412	671.038268101059	529.071800336048
1573	1573	339.569134565332	120.735359266323	676.532006473396	519.728465322283
1574	1574	324.792460270065	126.637532338562	673.34921946536	516.224645302381
1575	1575	337.581646604242	111.942695001881	675.481646345747	528.588247479352
1576	1576	332.958377404596	137.785006924196	667.465736710631	522.118251337823
1577	1577	333.950886110758	121.793080293429	668.962351459943	525.824339658702
1578	1578	342.504393257102	156.245426292279	673.939761757218	524.83952690988
1579	1579	361.485312624393	125.393342713011	672.325332458412	528.032016968893
1580	1580	325.830979984181	144.21758978115	672.697128632405	526.909452365584
1581	1581	348.461903637354	161.100612751722	670.842211217424	522.544490260243
1582	1582	377.512210269088	132.347692888595	672.782473574212	518.979371741497
1583	1583	333.045397441956	169.515954769839	668.622629718223	515.493165230346
1584	1584	369.297209438108	149.660282369925	671.214677738189	525.909244221682
1585	1585	367.167536331052	130.147776716111	672.671251719118	523.531810502188
1586	1586	339.738895405278	123.947168375598	668.441605135013	524.797819532388
1587	1587	357.554164062166	129.363561554123	673.52702966256	519.907926408817
1588	1588	360.619297870072	124.975381723412	676.588784772998	520.46558178234
1589	1589	341.032905285646	159.690417517285	674.200547789537	527.079329535758
1590	1590	338.072220594371	124.358094884403	667.705061466991	521.134762092333
1591	1591	322.927623104914	120.911205480904	672.663905319877	524.142180783068
1592	1592	319.024123866011	106.530621679712	663.816434280734	520.715856394369
1593	1593	339.500726313678	141.978326050101	678.328057832995	516.988099765854
1594	1594	316.782789967921	155.856704435223	666.149918688016	527.757909024036
1595	1595	336.3119385724	92.9367588527217	672.573086696944	523.798660192823
1596	1596	339.496029580914	125.681563895748	672.543848731954	521.563516164829
1597	1597	325.686739093392	138.865106392143	671.445081366942	525.972789217947
1598	1598	351.521470350088	146.011749577266	670.636615479213	523.371124015068
1599	1599	353.896164861001	159.278983191105	674.289677793376	527.101654519222
1600	1600	310.502763792333	141.151270476358	670.107476823574	528.21446004306
1601	1601	341.120832986262	74.0608908901866	664.6552235524	519.215607913551
1602	1602	338.74985292347	99.2283016683025	672.945721052669	525.15840937741
1603	1603	341.441105794153	160.191963158871	667.857287539274	518.987685135175
1604	1604	361.019072667059	131.257942092644	673.420382607874	531.332236195267
1605	1605	343.995651125105	127.237591862211	674.979331995402	528.596997376362
1606	1606	351.061231587277	117.662014829373	672.362744805296	521.305880676243
1607	1607	336.081712995655	94.7703354559438	673.067754155676	523.346991382144
1608	1608	328.79780442943	113.027536459345	670.258904564828	526.704708203919
1609	1609	337.855643777594	139.21363882253	673.404269996568	525.220925796017
1610	1610	363.396413206598	141.966201814886	667.660273388951	523.923112033384
1611	1611	366.528330604277	169.810603611751	670.344622208642	525.990183935256
1612	1612	340.776455458736	119.087109884503	671.903854049993	528.400445267653
1613	1613	329.87958622514	147.194051839047	677.345128670204	520.11794973227
1614	1614	365.223088431269	135.466013056601	669.82102719215	519.353156465895
1615	1615	357.656588023672	136.247610835946	676.450534465466	520.384653433431
1616	1616	349.266350459063	127.286758320304	668.899247326495	523.569409870668
1617	1617	325.834747361727	148.478813856492	675.22414486627	520.448704428468
1618	1618	346.754302746817	140.27857074927	670.915516193904	523.792992818112
1619	1619	355.201853346093	162.498560191763	671.485233366521	524.269097589674
1620	1620	360.811729320442	148.630801040454	669.424209688675	520.274458065918
1621	1621	338.292278036886	110.181182708261	671.183714228019	520.477173391657
1622	1622	386.058679877967	156.696934076467	675.730706763869	523.917892735595
1623	1623	366.397228545699	88.6628785203485	674.407674302339	522.08027417423
1624	1624	370.619234063193	153.782611001168	669.722842959677	518.982206423049
1625	1625	342.334240533273	111.425967612784	676.538123890702	527.209287129088
1626	1626	367.283430363449	151.722639781444	673.925474709861	524.937462224441
1627	1627	369.399645390303	151.728505119696	665.654087467292	528.212448500628
1628	1628	319.215366021948	135.022021591669	671.429807081135	524.14492875398
1629	1629	349.281073891828	132.005352073424	665.621731330752	519.25496293513
1630	1630	360.786070298834	124.424339260198	677.435612302902	517.910316274461
1631	1631	336.39096583266	127.643644659992	670.878710152069	523.267076986838
1632	1632	370.143332835329	118.858135861843	673.365141479416	522.340744499842
1633	1633	357.809055837329	110.233793816975	669.609645490899	522.846104373045
1634	1634	339.80255055528	149.808138553899	666.769370664823	526.072511178237
1635	1635	326.027065832058	125.840609887023	668.885976350506	526.964132662012
1636	1636	339.024357892221	136.129064054087	669.868539043301	525.215397255672
1637	1637	325.862131565493	134.031714068086	673.663356206087	528.975232238582
1638	1638	348.992754196667	139.204780508608	665.789029015219	519.638181630853
1639	1639	315.205248484721	112.432949409259	670.473585145492	522.487892485637
1640	1640	371.850667455615	139.349822175158	675.173998635827	524.862270086586
1641	1641	343.331292467348	131.130059072408	671.714754825865	522.155097863674
1642	1642	337.851620767889	154.002029455835	673.522039349982	523.710168359593
1643	1643	345.355016747565	104.510209233957	666.90439715843	522.270168121616
1644	1644	352.730686044733	151.73208366734	676.438438114805	521.82709984319
1645	1645	328.573313383789	128.93704755212	675.048002972714	525.235373321112
1646	1646	345.514420342528	131.295502580759	674.234174587357	519.371731413272
1647	1647	346.820234690033	110.866467615706	673.327372352298	524.888694773469
1648	1648	344.119155982738	135.201682387266	666.407438912926	520.508786827661
1649	1649	333.484883483618	114.819030091929	675.22952912096	525.00507528841
1650	1650	335.997022877413	131.309113400573	670.358407695618	524.281821973153
1651	1651	334.896535245999	118.532471903349	670.939661276979	522.025191706716
1652	1652	361.189745130261	127.958884802498	665.048988471831	525.666436977075
1653	1653	312.961050027808	116.154774741495	674.085092935777	526.56047727355
1654	1654	347.665955524229	141.464133746802	672.634545074721	518.376647864743
1655	1655	351.693461988852	114.793090137991	675.108436169285	515.316724235478
1656	1656	333.020057025274	112.549748325618	674.138987078213	523.642957083651
1657	1657	317.71769791965	143.885560831573	677.565034820422	517.885695788391
1658	1658	354.523352919247	136.046645830104	677.965701355532	525.12784505179
1659	1659	338.659613067105	151.918924290305	666.041639863917	525.180014446936
1660	1660	322.839665904874	109.065345727964	670.944634233712	522.94510004785
1661	1661	365.032203494953	118.857468099344	673.811629177857	522.73690393752
1662	1662	379.513321253883	119.470757641412	670.216570512023	521.371436319583
1663	1663	309.305071928111	144.034449406225	672.236759890419	525.878592048187
1664	1664	342.654306951943	131.288192803884	668.511988577705	521.735405509091
1665	1665	349.50759240219	111.53237627491	673.457654864625	527.420379490631
1666	1666	347.817209422387	120.41444969185	670.376623368179	524.358337486583
1667	1667	331.351742726615	108.652867216372	670.828512248208	526.50557896477
1668	1668	319.479351990385	128.944338240973	667.916110600038	521.591065663345
1669	1669	356.702759106842	152.759025837846	672.434355355728	524.507318308226
1670	1670	343.273862597126	135.809968447422	670.487309865599	527.132269257616
1671	1671	346.423082673522	129.099130504562	674.581034385798	527.486428603617
1672	1672	357.695005357612	121.732444385327	671.370333133748	521.946945381655
1673	1673	332.737783001724	162.561413473794	672.511517291886	518.776531902589
1674	1674	322.329170549314	124.577764648289	669.747530624371	524.653435688585
1675	1675	331.251746356553	107.031118148279	672.017312456234	520.419311614725
1676	1676	320.29431005602	124.152490842881	669.129597162037	527.934143218631
1677	1677	327.955762183871	137.713025941815	669.270019243948	520.509988499889
1678	1678	352.835855151819	120.280816278148	669.013556983427	525.071737754047
1679	1679	315.864561408739	105.448762743606	670.860666345064	524.123316140737
1680	1680	370.642123337189	124.873212695408	668.402130386668	522.358830944644
1681	1681	320.063313822903	131.187080584465	673.976424265372	523.976473329398
1682	1682	339.057244057471	135.370590845919	668.342497175244	518.56321665653
1683	1683	334.419273259853	149.043755079228	676.001838183984	528.174437377651
1684	1684	340.559921594131	122.53637311849	670.13166273906	522.950482608475
1685	1685	350.323636110727	149.591400434938	671.718007243993	524.272420740971
1686	1686	345.200538867552	100.041073028138	669.024729778345	522.86366683241
1687	1687	327.009817545893	121.010505257601	664.127985455045	524.096807519565
1688	1688	317.253058284279	157.071352280243	668.764028080112	520.98699545859
1689	1689	338.741203457632	114.441777767367	671.577907358047	518.029213849419
1690	1690	331.791622935043	121.617514064999	670.765747761967	520.682191996183
1691	1691	354.819714800365	172.569386775778	675.258601360571	520.976126108388
1692	1692	343.378679917355	149.475167271267	666.063743376578	520.214842175537
1693	1693	358.091998378404	117.066177809547	672.042272783935	523.954782963989
1694	1694	326.030259778338	118.457475404522	679.761700156414	524.485456041741
1695	1695	372.508775951647	127.678222772511	671.576460210071	522.768307963733
1696	1696	332.638785808301	138.481070479573	671.643763742669	522.513207793796
1697	1697	348.80678356184	134.008546431846	667.500355907735	521.383905092385
1698	1698	352.596794371587	129.029882607168	669.004860119221	522.567572796382
1699	1699	321.786884886552	132.645846144932	670.796171526895	520.5648778894
1700	1700	385.597646689601	105.67592099056	666.889557286627	517.760192512827
1701	1701	338.634786823731	138.076862084726	679.998440408506	525.667859317598
1702	1702	361.783887233013	147.101687150187	666.682645139461	523.233634121694
1703	1703	340.127041013508	113.871384363741	672.92861737795	525.366630445535
1704	1704	332.621129637746	138.198789469144	677.409676402916	516.873684548762
1705	1705	346.937796646799	105.042572452475	669.726963349813	525.306116655276
1706	1706	318.0291537009	148.97506408754	671.172457493952	522.250369526753
1707	1707	319.478735775783	119.767081096097	673.287692941945	529.096791621548
1708	1708	354.237111097999	139.484658299883	675.926916935729	519.85489402004
1709	1709	342.381169643643	112.455800581313	673.999523437542	525.127808597254
1710	1710	320.979881567623	130.649984314148	674.488396871103	525.955039894335
1711	1711	345.136856376511	119.315430763158	672.656886990999	524.115052776397
1712	1712	324.672859776706	143.562213986257	671.705061803614	528.244259736356
1713	1713	344.611957472106	149.579692901647	670.811273340277	521.121679802114
1714	1714	344.264167291756	121.977678127877	676.726738700606	525.171980998909
1715	1715	348.590572869388	119.351950446541	674.252401836552	521.857643869063
1716	1716	341.78568670509	113.062244419102	678.352257969708	522.821253587137
1717	1717	372.658349470279	138.654348665657	676.066355787646	526.331190693764
1718	1718	335.769816047446	116.931663967887	669.574867751424	521.946850369459
1719	1719	359.548694985298	116.050469115619	669.750399565759	520.023626950687
1720	1720	350.63602466761	147.333704856951	672.65296742083	524.862736608398
1721	1721	333.035980374601	142.945055713294	672.88893273495	525.48353309666
1722	1722	349.398579111978	114.895692261904	669.356679015163	522.237727900108
1723	1723	340.476294226433	148.336879091848	673.412683871852	522.659310422002
1724	1724	355.283549882308	105.705365691906	668.379207987834	525.305612843547
1725	1725	330.963275435832	132.82655909497	671.562574904632	523.436553249181
1726	1726	345.558646285288	125.32995465807	675.424004649562	528.283675129867
1727	1727	358.875307074581	126.736129213599	666.806229851498	517.631288927334
1728	1728	306.452449222882	99.0759941011646	675.166926862605	526.770895141822
1729	1729	351.265806537823	138.47705922489	668.551031381901	521.730426027289
1730	1730	340.011766521536	125.270436632149	669.934827068274	524.143254548877
1731	1731	338.287022259197	141.356327155828	670.469867518661	524.537778204453
1732	1732	368.177891340385	138.324285488646	668.909700434455	520.307414322235
1733	1733	354.418129911666	152.027119033014	674.49447235751	519.808097684946
1734	1734	347.666288966884	150.646832920337	673.424751676949	522.70167027625
1735	1735	315.125213735025	78.8449138425657	675.350182956887	523.601240513907
1736	1736	326.83572514041	129.201561220922	673.665256689285	523.974070249588
1737	1737	342.394545103812	122.587954834319	673.233494198064	523.097280209548
1738	1738	314.918033179114	141.640201972577	672.12827037202	525.453450073813
1739	1739	333.33168241556	130.316600974474	671.625346143185	519.510752756295
1740	1740	360.193219769124	154.333847890423	666.223461643316	520.874229814114
1741	1741	340.797809064192	127.565868341414	669.780076034855	520.832743078071
1742	1742	347.377500914204	161.541693348181	669.635837611873	517.26737143501
1743	1743	316.904274958014	147.814038304203	669.648904589643	524.934854708371
1744	1744	317.452657731983	105.181274261683	675.558176959793	525.739724187684
1745	1745	361.426825086311	133.860139195782	672.551082178863	526.749325243181
1746	1746	355.865303152535	128.078455920325	670.699175570773	523.030476269326
1747	1747	346.166361014392	148.354338648471	673.080764917918	524.833477219688
1748	1748	333.216337814715	108.9337897918	675.973715038425	522.180112332419
1749	1749	344.812069268186	87.6739558380405	672.179990176819	527.404387395234
1750	1750	347.459328698323	110.455611730715	673.307704651638	525.00071243226
1751	1751	353.870844420148	100.133378913764	674.80007952593	526.597779408155
1752	1752	333.298022279244	124.38342136173	671.242217240124	524.618671648814
1753	1753	336.117067107383	130.105009605045	673.640638617356	520.245431310019
1754	1754	324.61432798997	149.095529854697	676.133104249011	526.677464819184
1755	1755	351.772365476198	107.24971844292	676.391678838331	521.842241980781
1756	1756	317.236247991958	149.606781395537	675.795850713923	527.204600533829
1757	1757	337.347095288745	139.897233402288	673.442866001276	525.124551986388
1758	1758	326.658531156128	143.481736762825	669.597912181317	524.223154385428
1759	1759	314.754879253325	123.027232224492	669.769535959525	527.32286150018
1760	1760	334.45506658007	125.044272810565	668.159905012827	522.087282494883
1761	1761	323.508089047051	138.807246256191	672.423263594234	518.769582274428
1762	1762	345.116374112152	121.15218044786	672.254503661392	524.468731793551
1763	1763	354.382419630304	169.218711891788	669.408704626503	526.140831998626
1764	1764	349.452052892621	119.97248131803	672.208098571345	523.788429962929
1765	1765	355.848904452333	133.681661640729	665.454596906505	523.554046357175
1766	1766	326.107579787646	86.4210634730692	669.465366804889	522.808535798225
1767	1767	328.568735399529	150.746316810247	671.966845682789	518.485321117675
1768	1768	320.839333034889	122.360917358388	671.190215319309	522.944732450588
1769	1769	334.689983428403	141.239491319235	672.986926352742	527.288527841424
1770	1770	342.534106744609	171.656855295806	670.874900083674	520.299596806991
1771	1771	319.382699072773	122.201989938045	670.278081953393	523.809833315424
1772	1772	345.340564186465	144.528210798592	676.990679623562	522.188973000043
1773	1773	316.642277690023	81.6297978433863	669.10026158998	529.258669008373
1774	1774	349.471097635119	86.2382342299128	670.219443021871	521.902158726867
1775	1775	342.017799382633	116.416422167913	667.999767900697	525.226796224142
1776	1776	317.873434789374	132.501255994018	673.209657312985	524.518720623318
1777	1777	367.767017710754	123.928672698473	671.747477656031	520.641536654632
1778	1778	367.251014968108	120.676472677066	676.695626313581	522.719095033832
1779	1779	354.857783106851	114.358660998015	671.532826806049	516.376986143786
1780	1780	332.943724309943	124.617187438557	672.899054068464	521.884389878537
1781	1781	357.196974510698	147.451415818836	668.129796530767	528.997366053337
1782	1782	341.188840932668	154.834750652169	670.442455494332	519.018754286058
1783	1783	349.014945243876	151.210408151565	671.662005040515	525.144478491392
1784	1784	382.85593864318	124.555413315047	670.3742998357	523.811417806994
1785	1785	319.136804759715	172.497823717182	673.339964949188	525.747329572125
1786	1786	365.675218235222	102.13625136673	666.71404635809	522.349258091727
1787	1787	352.733643924521	116.434603627376	670.587023426368	524.541351776231
1788	1788	357.58788682102	131.755211389436	673.182155412546	522.628963880228
1789	1789	365.21188036864	107.327080370418	674.898692041713	520.37792547955
1790	1790	315.589749519063	147.838411317545	670.387122317989	524.226422018686
1791	1791	355.112975952523	147.394652455329	672.322918053999	522.323012683925
1792	1792	348.23731762202	104.814851335588	677.711881967443	528.754717062058
1793	1793	348.625495963607	124.057808997862	669.982025490708	519.008509173905
1794	1794	328.489218967915	150.543344875438	671.823409115601	519.359977479531
1795	1795	338.990317076555	152.045894534259	675.416833733267	520.182916041348
1796	1796	348.442888949492	125.507746053132	671.137036576049	524.107586802596
1797	1797	333.134478871083	107.081396628472	672.417341130197	522.728253326113
1798	1798	357.172497110248	136.898982282115	670.819427728623	522.529033889353
1799	1799	338.879333680813	132.818985334284	670.046423781138	527.290493775318
1800	1800	363.468061087327	127.228696453399	672.488916734156	524.122815547594
1801	1801	347.114809678053	108.846244643726	672.361461179426	523.313757687273
1802	1802	336.668545666733	134.773724301913	678.453334442356	527.101072564004
1803	1803	335.042802121617	103.268866327484	667.572317287863	524.107321058853
1804	1804	351.731527512907	176.215798110227	673.590503779763	527.369803571288
1805	1805	350.03715454121	121.232389182229	671.748949836773	523.781778132104
1806	1806	320.103809806245	115.166667585606	667.477778019428	528.747623525436
1807	1807	366.480889857622	147.956617539243	668.389742407461	523.050996795488
1808	1808	369.079223915626	156.201835140129	666.995214496739	520.863792550486
1809	1809	342.428582919913	113.221777602215	669.058652607896	521.520916594932
1810	1810	343.643367936279	98.3837184854981	677.205314308098	528.038223659061
1811	1811	325.617674658865	133.687688135104	672.962056752663	516.684494029753
1812	1812	353.601266695306	107.717841726641	676.102196345091	522.278550227212
1813	1813	321.350707176542	107.915230500319	672.374458570201	526.776204455523
1814	1814	350.047091619617	122.746719977437	676.570681772062	525.776010959298
1815	1815	320.526042983342	112.458311328337	674.806440462828	523.783785248659
1816	1816	345.91550333334	142.835340479222	672.226213912974	523.064153579542
1817	1817	329.275435906346	146.259429365898	672.788218638741	522.77902982342
1818	1818	343.145343088062	144.430524353565	675.311165575211	525.883011890658
1819	1819	324.231943100362	129.222374756971	670.972216798189	521.476993571252
1820	1820	350.295388141022	141.951828311344	672.948984783799	520.099738908025
1821	1821	346.976958054471	106.169185710843	675.177743627131	522.835445113737
1822	1822	364.226866581734	113.981158665869	670.051575141271	520.687421248865
1823	1823	331.532898135891	132.853464717201	671.448419156016	524.664813018363
1824	1824	340.833815975945	126.077680392369	671.010791161638	526.690340777592
1825	1825	354.609413646224	139.232069029728	672.749730635448	522.933941455008
1826	1826	342.005917735749	113.586030849789	675.49511290685	519.990912549441
1827	1827	323.670301578602	143.379916269568	670.501972110337	523.467679181368
1828	1828	322.480025481708	123.523102701581	672.94958640367	520.566031804344
1829	1829	365.749191734361	145.259051290561	676.706317252575	526.229479432206
1830	1830	319.105632512567	125.126250069992	671.703853306358	520.287864018142
1831	1831	372.546321600627	158.112021717174	672.439993269413	521.64523321514
1832	1832	296.848246288234	156.797475945229	676.208555423352	524.097909791489
1833	1833	361.681455134466	129.298356601517	676.676544694788	524.859837747189
1834	1834	331.669740007609	120.667697614633	674.686542294722	520.415382785732
1835	1835	351.233816195985	137.293144598394	668.418433898526	518.490286374329
1836	1836	364.288466341314	145.901337337533	674.122041431958	521.564072529988
1837	1837	351.615452126406	149.057652512443	676.035118318982	520.676012445495
1838	1838	320.868450186429	120.605657678313	673.351237368788	523.367334823964
1839	1839	338.930489084691	132.896749273027	670.603511274913	525.648764513574
1840	1840	348.420563297763	103.381392200097	664.459931111067	526.402226986262
1841	1841	345.28184498242	132.409135552826	673.59532945793	526.109642953176
1842	1842	330.453054347429	158.468058077756	666.475073724983	522.426140151374
1843	1843	330.033056632785	133.838968985498	673.123844350459	522.102049449122
1844	1844	344.076418681519	123.219926104863	672.15435821886	520.766332076544
1845	1845	334.37216668061	145.61432290203	668.611543122419	520.720736561558
1846	1846	364.294309225775	118.859795447964	672.78969297982	525.456139542696
1847	1847	356.294263759579	115.787711476159	674.349276267248	523.38613077145
1848	1848	349.394540827611	133.034110705677	668.231716063287	522.917110750959
1849	1849	332.435971672085	121.380005336151	676.883406088025	518.512993134099
1850	1850	317.467192044774	129.171744462325	669.217311416561	526.89176125531
1851	1851	376.189502093605	119.329259154431	671.421395214625	523.320102285072
1852	1852	360.654102617442	140.216327073668	670.775492250342	523.418066641529
1853	1853	339.452065232989	113.088591091916	671.786019124359	524.136743184037
1854	1854	344.45354561019	144.730269613069	671.927116452217	525.216170609435
1855	1855	331.32208080463	172.285040569008	668.386718614156	520.579484524192
1856	1856	291.746308349259	159.308729357293	666.784760973339	520.481544332531
1857	1857	337.755246851076	126.671768002345	666.060099198191	519.956925123671
1858	1858	315.896096036457	122.986860624955	670.78928968313	519.080596369788
1859	1859	321.062458423539	131.410516879876	669.876812026769	513.551868517728
1860	1860	350.293377858827	124.088121566711	669.726119179992	524.176723299836
1861	1861	368.553125725319	142.065494383897	674.309687430347	521.092696899491
1862	1862	333.512791033071	123.883821312712	670.474817018415	518.354225721118
1863	1863	326.076963326006	128.184156633213	672.041645580553	525.166101174575
1864	1864	351.675323649614	131.026785476516	673.621160069097	528.193688324925
1865	1865	358.963342765958	154.85577055953	668.334090402364	528.00849380979
1866	1866	344.950858926519	155.710517307907	667.150326940073	521.307276013863
1867	1867	322.873931461629	127.408930087936	670.131345723983	520.206762336516
1868	1868	349.629016539345	129.34172582069	665.886309206256	521.079718627836
1869	1869	354.499153681601	157.807222630541	671.761805987575	521.844345587251
1870	1870	344.440386584601	161.016292513853	664.422051111996	523.329590107803
1871	1871	325.968246279453	126.716119280057	678.054645036546	527.068055398223
1872	1872	318.07075110221	131.462960998847	670.416259128534	524.767596483641
1873	1873	348.690761056118	108.524946894037	676.274590551349	524.624043200608
1874	1874	353.464362562289	117.868968131109	669.09868519243	525.487011609743
1875	1875	340.850294734417	143.175386670455	669.878268113081	522.80896298714
1876	1876	328.303271255446	96.3959928605398	672.593634322477	526.07970243748
1877	1877	359.249588323086	115.650635811917	670.692074276978	521.368774013514
1878	1878	365.929478824963	118.580007024373	670.12727349352	522.212714700147
1879	1879	347.621995176785	150.455747977321	671.01836524293	524.185689504941
1880	1880	323.638447206965	138.517168648518	671.045581424215	524.456588221181
1881	1881	347.725394092651	137.506091531464	672.252529185964	523.577224808062
1882	1882	346.46046508129	143.066974258723	675.089999539783	521.646478574744
1883	1883	351.783622261126	128.758594720436	674.706860106071	531.509887551921
1884	1884	340.464413016697	162.466840553567	679.58462277678	521.177912138637
1885	1885	308.103585504674	140.442161375727	678.895936354482	523.769634809577
1886	1886	353.692477582802	137.604563906211	674.251268140053	521.893911152609
1887	1887	326.259952450216	140.665305480262	672.807612642593	524.998165600058
1888	1888	366.251411891123	133.511338406203	674.16466534343	521.352395775589
1889	1889	370.634124935935	142.365132784015	676.134564275684	525.112119052036
1890	1890	340.050464325962	94.8348643442108	672.851456922153	521.01503303508
1891	1891	326.008880340819	166.366921372419	670.041298635911	521.860702713397
1892	1892	341.516315747965	130.406335223843	668.769595391875	526.042345535145
1893	1893	350.68549926694	104.235627194759	672.716484977537	518.243028085268
1894	1894	345.421054590445	146.812108242113	672.788301587321	524.94258436089
1895	1895	307.922937855886	78.3324038508014	675.738158138576	524.617486664382
1896	1896	354.168504889931	124.084003481156	673.523060460755	522.338329844721
1897	1897	355.388875418454	154.052227943246	670.70195489996	524.85007088817
1898	1898	359.43108157141	144.789332391956	675.223172172413	527.792983023802
1899	1899	338.056778800483	137.163707186513	665.441115961842	527.108646668699
1900	1900	287.85872005702	114.308116859756	674.662756276805	527.438766378338
1901	1901	338.561384809551	171.598842224194	672.662448564115	523.021077393921
1902	1902	286.073364898541	152.211676712553	675.119877924474	520.739364147857
1903	1903	336.75195204595	133.381166382178	669.896645550779	521.324773738989
1904	1904	335.925529323655	122.45397288734	669.068720159764	524.774604547532
1905	1905	316.905937820887	137.619091794291	669.112316768648	521.090230745035
1906	1906	347.366078491725	145.731482867009	671.43579453129	520.458172540946
1907	1907	327.490241184584	130.317328602601	666.940623091964	521.245748646569
1908	1908	329.528702514687	163.420940748276	676.778453926188	526.97122847267
1909	1909	330.194299794627	116.228275489251	674.495850630696	523.933554071398
1910	1910	365.478063565342	147.366376412066	672.776245778341	525.270743207873
1911	1911	316.640729379227	111.653210993115	674.021017380641	521.919926676993
1912	1912	361.883206873936	155.882547780007	665.467537751047	524.517836310029
1913	1913	343.461210692508	115.161581589509	670.653291579013	526.545811890324
1914	1914	319.085241348431	109.576281702175	672.507084683099	519.415968768532
1915	1915	343.325122400554	114.605737055602	674.421895820856	527.870592934313
1916	1916	360.598500137758	120.392386462351	673.656990839686	528.803728404541
1917	1917	335.745324938563	115.888387504957	670.972851670668	525.469914230754
1918	1918	341.03807224444	138.488811003233	670.687892023696	519.122829117812
1919	1919	326.342226151987	104.233205064821	667.476996150352	524.823429744425
1920	1920	346.191166887236	143.571061117177	673.689414960999	515.108693088542
1921	1921	357.781341173335	134.486032368246	671.805273488222	524.659617759322
1922	1922	352.967466784069	119.638120226551	670.702807536254	527.461799116467
1923	1923	362.410182918832	133.69026125858	671.735933485478	526.075062907149
1924	1924	351.228167952518	126.060787727874	671.920114670665	519.947223925825
1925	1925	329.852286682828	125.175286014899	668.930973626953	520.268025120847
1926	1926	332.227277851445	129.94187845901	664.044073721256	519.766826590721
1927	1927	343.468713927747	108.718501082181	673.148882534236	522.025143622846
1928	1928	315.919575456435	152.301971784113	670.806594223085	526.471266678788
1929	1929	349.902175439341	110.474988724995	674.206358629804	525.810172233588
1930	1930	368.620867496122	156.22787492749	671.229905858101	521.246348587656
1931	1931	350.172786657607	132.764081992682	669.742487088283	524.500721255401
1932	1932	344.810110741433	126.685217449764	672.98916758385	525.283212662895
1933	1933	332.475627749731	124.667598243175	675.427838785552	523.12834667786
1934	1934	342.591999844993	131.420523553665	673.33380193568	518.656135275119
1935	1935	355.480949779298	120.359546289598	671.296401972772	526.567458139213
1936	1936	356.06107338405	124.960422517972	673.421216607051	520.65470080161
1937	1937	356.712756369153	147.030287612591	673.446304403527	521.696696884417
1938	1938	363.53622634087	111.833512357379	674.431476173146	519.76937956418
1939	1939	332.220292651747	109.447725816726	670.003240687158	518.970467462852
1940	1940	349.357036418704	165.925060071513	673.122266054106	526.320917581823
1941	1941	341.094945546536	130.820253816474	670.399193916715	522.591338948011
1942	1942	331.766329553653	144.647627607415	672.246277765817	527.324016650115
1943	1943	319.894368828251	132.659797758456	675.994354588599	520.845274880795
1944	1944	331.751494021932	129.181288367831	671.535251541585	520.983234492649
1945	1945	342.204052813827	99.2260387668813	672.320512689043	523.504602298534
1946	1946	361.54689613169	140.659102387694	670.838455469021	527.59448025173
1947	1947	344.656756091209	145.749009786161	673.622948696353	523.110136160711
1948	1948	353.799152930402	123.976794887453	670.015708099017	520.955473321293
1949	1949	375.0541890619	167.002011331249	669.637307124965	526.804994789371
1950	1950	351.308239917961	128.020538872012	673.490525752211	520.091962722217
1951	1951	332.575825758604	107.324947858705	669.827938712695	527.737678500307
1952	1952	351.763076489568	90.6167765460703	674.149193320601	518.052511924052
1953	1953	351.834806372291	122.057007945883	671.980621980087	523.43303554121
1954	1954	344.267923852888	115.098897567939	671.88007849206	518.199895906799
1955	1955	343.091712710647	140.72101346614	672.774903499687	523.897670091454
1956	1956	331.23435642725	134.783633286207	672.131601515852	522.719517921152
1957	1957	321.281356820186	145.848080075703	667.65974965598	520.833285642704
1958	1958	352.099804295813	146.988275101588	669.069981751282	523.210441073879
1959	1959	327.14294616413	158.073047720459	666.386791056037	525.011047723231
1960	1960	364.302628371228	150.098428164928	672.093070427241	526.922844262825
1961	1961	377.822880082334	115.400722599846	666.649041736739	522.243722071233
1962	1962	360.80877464142	144.5173990577	672.156450080573	523.340838396798
1963	1963	313.350969379655	142.207314880959	671.431470614456	523.329194994714
1964	1964	345.418224602736	132.597218318389	672.991707657719	521.464227934451
1965	1965	362.537517877697	123.700765992243	671.922976299227	526.081044462769
1966	1966	329.186766797889	136.48002505841	668.505976044652	525.015691493399
1967	1967	368.494522059689	126.895187284158	672.469281046263	519.484655450886
1968	1968	338.046174416452	130.583810621138	674.57857461327	522.855401969683
1969	1969	360.608578759273	135.662763580375	672.931497707584	524.247996629102
1970	1970	335.937952585465	140.026825205353	675.094522775356	523.992734072258
1971	1971	342.357191266804	148.08830712229	672.850207976297	526.088182830635
1972	1972	348.631773870775	118.873984058424	677.248769149797	515.900277633245
1973	1973	384.503488470353	127.394449286183	673.424738843417	524.38070861237
1974	1974	326.768112851032	145.986973201601	676.103492277315	520.028601539143
1975	1975	378.593982127622	132.549625965819	673.828318691499	528.715898790134
1976	1976	354.572397112998	119.044094789904	666.622992151216	523.161820752664
1977	1977	356.217594196685	83.4830113839386	671.051449941825	523.743868633519
1978	1978	341.110332457608	144.50176650776	670.469337174824	521.693466086111
1979	1979	363.311228519097	140.432859502378	670.8343010514	517.905506766172
1980	1980	338.964865762643	134.069935349139	668.286244217166	523.569220671905
1981	1981	330.007949782073	143.18109078451	667.905254538789	521.994922726167
1982	1982	347.682981822529	105.052424480987	673.601905556804	524.753426084279
1983	1983	342.69918076036	151.541803453013	666.832001124714	521.379352865824
1984	1984	349.124309169826	105.425311751627	671.783286925698	523.320443080839
1985	1985	331.643240576737	133.135203288342	670.905217132538	522.953474801805
1986	1986	354.337384262459	136.734876347893	672.841387433786	523.17324524976
1987	1987	349.315623535498	119.649278655319	671.186998514953	523.975448273456
1988	1988	354.495019106357	125.012478297379	673.786296293263	527.254668876247
1989	1989	325.184014934431	113.355276170184	675.856437543588	520.51864942604
1990	1990	339.841067793975	111.98295817968	669.048412207279	518.097971956539
1991	1991	310.105606944564	124.579834495178	669.525072005706	522.978324533662
1992	1992	325.224403553047	142.310042158839	676.258780756556	522.968210588041
1993	1993	296.569388092349	144.683481833779	673.711166408405	526.025986550801
1994	1994	348.132238631634	145.449480409987	675.299058742878	523.511074522869
1995	1995	328.419470983566	101.42972434572	674.920807932993	521.345154844297
1996	1996	333.453221151792	120.566557384164	672.652356052306	521.410430547109
1997	1997	338.869258057771	134.430585098141	674.060812624455	527.096289284329
1998	1998	326.862513107726	131.907179063979	674.941375559031	526.874701349554
1999	1999	342.437430949771	143.436967401661	677.530217473913	520.726061340822
[truncated: 3,001 more rows]
