# Supplementary material for: Hypothetical Outcome Plots Outperform Error Bars and Violin Plots for Inferences about Reliability of Variable Ordering
Source: PLoS One. 2015 Nov 16;10(11):e0142444. doi: 10.1371/journal.pone.0142444 (PMC4646698; doi:10.1371/journal.pone.0142444)
Supplement: S4 File — All experiment interface and visualization stimuli code is available as a zipped file. (ZIP) [file pone.0142444.s004.zip › experiment_code/data/one/38.js]

var results = [[332.363578138233, 380.288279381125, 367.525842391194, 301.093983976191, 332.527829583449, 333.356247112812, 336.913505456336, 349.705144858518, 329.402683556685, 319.190463345876, 342.94049316008, 326.842751732504, 329.37408433208, 333.404240999828, 357.450399359309, 348.627919810584, 363.964032803799, 341.156755831804, 327.365585852759, 342.609825953921, 370.409433048075, 365.772161103792, 324.764038737366, 331.404764855628, 365.470124590451, 315.577767831693, 338.454947920458, 354.899561774355, 376.445125537, 350.048745834439, 360.20566217145, 303.472825797799, 343.537627079534, 342.251211895134, 316.232962190247, 326.212353597923, 374.23506138619, 336.007757971155, 348.662164293222, 368.052812432559, 318.50309722289, 360.528248054421, 331.192738078273, 349.981908816469, 310.751125112888, 323.325514751083, 357.329847767321, 328.864268103162, 324.720928256451, 346.925189756059, 351.761079611897, 331.824578923401, 302.642246762157, 340.598441152403, 346.648628810152, 360.701367582256, 365.076200632235, 358.813651670793, 362.812050038259, 358.784037901305, 385.477928721655, 340.321633203348, 349.283681834385, 313.649136998639, 348.780656774572, 345.432017519766, 354.124102604974, 344.48684533979, 313.663734912543, 357.137836017516, 349.54979719313, 336.190529686842, 333.748610257014, 351.039897067348, 356.611722465112, 374.267011552577, 339.427400520686, 342.415471068288, 294.918717132471, 355.065299664147, 341.88305118808, 360.750098120725, 355.064988183477, 317.25129457424, 343.893378470968, 308.200810416038, 323.250664999038, 348.350674732348, 311.112586377605, 350.242359626566, 349.636453798486, 342.19813233967, 333.065328681642, 376.058489772951, 334.029358166475, 354.543365501607, 343.57989533167, 347.028582350203, 370.536294059143, 388.142996197078, 352.423100663253, 332.621717089979, 332.143655072789, 335.738567584896, 332.781606259718, 337.401330750106, 333.412438570057, 329.402836962201, 331.342191222371, 352.922178389157, 349.537905943716, 349.12856131907, 310.878590754761, 331.694690324768, 348.0523394193, 329.55316666215, 341.232508381659, 324.420922596986, 348.062869452628, 352.405611721099, 361.763693905852, 331.62471630381, 311.613796399962, 339.844200068345, 327.160309264406, 345.147768657982, 337.142011241681, 341.3877360443, 312.650740345602, 342.802290006985, 301.192001922139, 330.830443499886, 336.070092924294, 306.557291552645, 370.649860617842, 314.998361666729, 365.83557140078, 326.564085447254, 339.941295167388, 372.651627327123, 355.178284319174, 340.252701564806, 351.836456026593, 373.139941214962, 346.55443084272, 322.525656406541, 338.633011717958, 329.745631037036, 355.103448496922, 351.164043200575, 337.824818128446, 360.233365733803, 362.207149487993, 313.003544743906, 329.288193000347, 345.285708266929, 330.375869393057, 341.996571953352, 363.68189151312, 360.979580703911, 323.380075140141, 305.479012505066, 345.818278885219, 329.717114270149, 339.146141174743, 337.201589152001, 323.552438371205, 361.743665761452, 354.089555168308, 363.030215947029, 333.973833474828, 347.761384306308, 335.675308292014, 369.281159848799, 356.062976551403, 310.544312664689, 316.111312103905, 353.791334461182, 341.61080111888, 330.444848126068, 354.02842329131, 368.342689628141, 315.412714427091, 343.24067677443, 288.49646165852, 330.308195704309, 352.62092509652, 305.75879421261, 368.681803233568, 386.967834951552, 314.806500131277, 349.715085755555, 354.258951762816, 342.50892433311, 330.032295325358, 351.768816807339, 359.994079929684, 370.120200954639, 347.291833032187, 352.615063468561, 360.450166491758, 342.189547420121, 346.367217273416, 345.106991298736, 329.366836797989, 375.150485848056, 336.756024381852, 346.729078095604, 327.169142547668, 327.829763787029, 361.78506195659, 337.934804453222, 357.057901541637, 351.868533048218, 366.713147437657, 327.621044609119, 346.221841827611, 338.094280813376, 353.389164008453, 348.985441766863, 366.429038067986, 382.598418284661, 332.045828693358, 361.782977729909, 333.757846090749, 341.981894699515, 350.20904907307, 319.498986103026, 292.642338396796, 357.817291887562, 321.23598272696, 356.859072182409, 327.317553259009, 328.801222987483, 351.377142957521, 369.765656163493, 352.602321307261, 361.682583031056, 342.841354547931, 346.345383439044, 338.098401517018, 343.639069437772, 325.919851510068, 327.133375626073, 362.747058543901, 339.373331113668, 355.337524068293, 343.814623163192, 339.642776088535, 365.627527632808, 345.47462377479, 365.05965568101, 322.750494469884, 349.927628886566, 300.785034058405, 350.459948571484, 327.470649507081, 322.842561354617, 344.423737180552, 329.645639771687, 363.755870761779, 364.40751330234, 359.26935384707, 340.493543454303, 367.600858356227, 321.696610732412, 349.350782767805, 339.197915543252, 334.833682828796, 348.578034860107, 371.261146974, 356.966799480026, 339.984293645816, 360.934261421052, 351.478662776154, 335.729062818442, 357.381609090565, 300.415203019154, 338.758852116901, 323.251463230189, 319.428596045545, 326.12108398612, 353.052529801996, 344.497807264626, 347.762884535014, 378.809757644809, 323.689596724762, 335.655480217476, 355.494104414912, 351.550938397149, 358.943615174288, 337.673501633897, 321.151589054783, 338.02484014104, 341.815295952845, 333.988599273403, 328.00994132056, 358.834929676249, 302.14487829616, 362.383717381433, 335.6595444937, 315.640893745831, 334.863681517064, 332.934366209607, 345.519704434565, 322.948025425977, 349.5068681719, 367.183746377421, 346.302554984276, 348.698982948497, 376.140368684125, 343.130973774044, 351.093194296144, 328.934535910863, 371.825613889324, 345.036176504749, 340.820306166388, 339.35742657163, 366.523643175822, 328.816798172851, 327.084746887673, 313.410472205705, 343.871724955944, 338.541259245695, 374.782022653843, 342.483186321745, 314.936543273506, 370.419509952082, 339.147077869823, 326.440853507827, 334.39929980635, 347.386934726115, 372.179677055248, 327.861214459635, 352.989357271267, 344.247406038045, 355.930144057951, 332.588486223051, 347.450550154295, 339.635980791297, 355.068480288288, 325.804913361384, 313.580989938677, 379.160359910849, 375.064498283899, 319.518389035958, 335.1238358879, 314.824499509319, 371.346065695039, 333.388800783625, 351.416070330938, 348.530291242813, 337.485730591931, 311.394823949829, 360.503819718997, 332.577413496981, 350.653632360598, 340.715698707062, 339.698249818662, 341.888788754198, 329.549630055838, 345.332362412991, 365.98479214744, 358.416664031965, 335.964188686985, 312.224970563167, 346.049200113841, 358.005749014699, 356.803126352878, 349.429811396564, 343.545471431181, 335.383797488252, 342.299932515578, 341.659200676952, 321.858451866277, 307.280035263618, 340.257030992556, 382.262874103706, 346.563054045991, 345.217979272667, 336.072692792041, 314.375740700513, 337.267911628795, 351.487586578341, 355.804391490844, 324.576608830166, 327.425817960438, 345.612349071396, 322.725415805785, 309.150048451991, 330.667887603013, 355.771434600316, 331.827710044663, 336.807684494223, 342.814750509086, 332.251795840876, 353.794974206969, 362.873757888574, 336.319817054261, 361.885050011739, 354.080074471998, 344.597487605294, 325.42730892786, 376.91077571549, 358.047438412497, 328.576147063697, 349.198754320275, 316.250317504374, 319.910799584577, 352.802127788444, 352.168766014971, 349.816069033807, 320.079358866483, 354.758495283238, 310.131551606057, 348.32331730242, 355.216487823832, 374.747451020979, 335.510233864735, 333.663692275318, 325.5218606821, 380.456835680892, 318.450864737625, 367.635944132762, 365.145107360379, 359.226855347436, 324.580702376027, 386.270921748683, 376.493373946562, 356.225109064802, 291.210353681306, 349.565622605971, 319.769008465359, 355.480253159073, 347.345293628161, 355.962151223829, 364.190182798001, 343.79641862381, 334.88067853849, 335.916492776546, 327.631707867166, 343.258833998329, 337.643594914647, 320.115317743965, 344.297123151338, 317.17062978598, 345.764363803741, 319.786363145719, 309.937494658247, 346.837663523728, 356.87176163982, 326.609500830577, 383.322720025163, 327.252712746187, 356.200598865387, 347.806189263731, 347.33361311174, 344.492329834305, 342.357373377147, 334.144342049584, 353.575671189893, 350.406933582425, 333.408428618646, 326.825233629074, 332.390337903508, 352.685330662256, 348.334134331498, 339.109682443382, 347.509115276826, 339.033533502804, 356.591362927972, 373.340708449468, 302.266835969441, 337.291761953019, 335.958873751825, 336.514038396138, 319.643153550541, 382.965932455128, 351.214493389775, 363.971510851331, 316.918876757106, 358.142769713945, 340.994706657446, 378.139544946725, 343.596256755122, 342.977206401438, 326.525299189927, 333.581244716478, 325.831880903804, 348.472346352301, 352.179517849139, 348.409466388934, 344.978530265614, 351.124464436467, 351.547877117541, 374.772705519745, 336.180450987712, 362.87902543549, 320.162239324747, 358.963770844948, 315.174291403191, 329.133017374243, 373.309825656956, 362.719942239103, 360.04047898774, 344.916217619697, 328.425616913918, 321.075631404169, 336.984528651477, 299.829204439019, 347.209277239098, 356.935565249654, 344.420508098042, 353.590361008777, 337.893819935328, 349.371799798326, 361.259855585928, 369.984069487729, 338.322748350575, 333.735487630055, 376.33173382669, 331.205226409432, 322.716742653162, 326.106074148439, 338.242474560898, 360.375649140516, 355.756189212005, 350.534357164529, 350.003547050585, 321.280811308061, 347.883478740711, 345.857094250479, 316.642381813342, 358.098272912541, 332.517769524902, 341.357352824509, 342.386177519558, 340.913270994244, 352.039204332165, 369.889603403412, 357.495241121793, 331.291482343237, 350.651918676828, 348.88758001611, 346.877399336006, 346.791041161976, 336.182643859473, 354.598773183595, 348.122184228005, 339.416236451781, 376.323546509753, 352.87163289039, 311.480464592759, 330.136745966478, 350.850189040716, 355.834152619689, 332.329960488475, 337.652279006585, 337.107429198506, 359.662126720302, 356.978150033143, 361.675427936161, 314.889388345154, 341.252272006256, 338.883898612467, 348.466053867087, 335.584926793201, 366.346172896429, 353.387335850209, 354.557831320986, 352.339838088964, 335.021764311434, 338.910876150456, 332.107288820541, 334.306278014653, 340.156915819256, 319.646719580376, 329.808393183783, 330.602318170095, 350.68138180349, 363.968773470327, 320.905257789023, 338.383895427756, 350.459679906465, 334.731129637527, 349.186415289314, 328.768645756874, 353.907157132589, 347.878304675066, 326.491132612286, 338.927724390734, 328.993885759067, 337.95388247608, 371.550218303065, 352.769619891611, 362.525167931167, 327.474617686086, 368.908830978276, 349.710519621058, 370.233393677273, 372.240683273844, 329.699075552023, 350.000418082872, 363.254972375182, 345.141235293031, 346.626236767037, 335.181476363092, 359.857069943606, 350.403856691685, 330.630117649392, 345.231839300123, 333.685281195283, 338.748341052952, 376.433150741927, 342.998763262654, 351.883630611483, 341.529515719303, 366.483569519793, 357.752016788923, 347.858540214343, 337.699879669079, 376.195870300833, 331.264537334615, 383.283816269655, 341.228162746211, 336.993349126109, 357.268226390749, 347.664915678829, 338.660168748462, 340.475403136031, 338.480359906868, 338.055633202602, 346.998294616862, 353.141827851381, 347.181805769529, 352.222955940027, 343.565040537185, 310.712115157699, 321.506086707598, 316.804464913673, 329.761268077824, 313.878293251536, 335.038262431573, 320.026701576203, 364.145704742414, 328.414363526214, 356.039652655037, 350.367706892895, 319.469437194389, 334.638838174278, 359.452097198764, 354.300472824162, 333.616683425485, 324.691453143455, 350.796573495957, 337.25785310975, 344.605412055044, 334.187469872293, 332.638273448127, 370.318251177113, 370.214632925208, 324.676504473252, 371.546805337544, 332.832002151092, 363.318863073488, 351.460743395993, 347.039461290806, 342.957896580896, 350.144066582932, 329.24159988656, 341.586431536605, 358.810263864564, 311.937015936568, 341.613927546667, 323.449869429676, 347.397854367032, 349.712538576381, 358.143387760079, 342.311083153004, 328.67797119135, 358.358507503467, 364.086060139769, 362.920445354005, 353.370036708986, 348.13245488457, 345.908868036747, 365.866064048131, 331.931594173374, 303.135992011742, 356.234662488265, 349.540938631786, 323.936025559072, 339.958507458754, 350.168356808726, 342.342097973247, 295.551796010095, 323.518059740948, 353.981088485061, 327.020317404899, 333.222111104658, 369.881256636611, 361.765912280883, 363.937214845092, 345.148672014446, 354.35889564649, 363.521688487957, 333.745730447932, 356.394260521465, 341.55972232197, 319.714624935146, 345.379945299376, 348.196950718275, 387.432778774689, 372.482886635932, 337.579048792916, 326.73150739196, 321.347512402042, 335.361377024934, 361.992934048731, 371.98704869976, 342.891868205153, 329.94690433778, 353.442491419467, 340.295484498508, 346.631002226313, 354.017157767786, 347.831242072384, 336.994079609766, 322.134473581248, 344.192261040083, 327.117323176932, 348.14010519042, 356.362628501947, 367.535167044308, 353.451471794969, 344.280415683339, 374.670903010534, 348.397139648668, 316.526737310563, 321.853961579069, 336.750476230094, 318.318329694848, 348.054223270825, 343.783414576548, 344.663960015213, 331.721532450526, 361.48782317638, 362.655637140305, 369.338089144313, 382.131912013674, 372.967820760736, 328.136886987343, 333.845438266459, 349.081797686037, 317.317327023693, 319.584186900071, 352.296934194772, 333.146855288394, 334.719888188373, 326.444879534124, 356.904547475155, 358.648847124454, 372.014125154501, 349.686907405012, 359.311587758232, 358.294793023764, 344.795324088658, 347.921087974892, 317.065426288008, 359.998736406341, 346.443074336706, 350.529798309853, 326.519979281576, 346.867760643918, 350.980703991683, 339.75032400161, 337.125990880145, 317.486745214769, 336.338619793466, 325.743180815369, 369.878281958292, 323.021422666744, 336.446255981589, 351.477172847812, 328.125324125249, 348.081264572253, 349.042249756507, 374.035758184993, 366.881873245583, 340.172047037963, 334.293697246182, 326.014960860723, 352.087038830276, 340.713704012199, 337.091665015747, 321.363918312044, 335.600178918336, 352.309201805893, 321.099682148744, 321.304661708065, 310.442333150005, 328.023304743706, 338.505288942403, 323.773788739556, 343.411447273955, 340.189169400142, 339.361339121796, 355.093107813642, 339.466876227708, 369.300682738874, 351.062974157632, 356.805361058087, 370.718459113372, 374.139084386316, 348.965225383502, 362.317205652226, 329.755836242274, 323.167760993993, 367.303006745649, 358.272760741603, 319.645851588649, 338.800803955148, 346.011505440789, 336.487196671068, 351.964800708316, 327.98626190448, 325.613025810744, 372.650148547215, 322.595804765778, 376.166100126022, 324.715023632397, 345.53941308675, 337.393426715052, 344.681829204233, 339.792687570704, 367.884377562323, 373.137982023272, 343.046978083086, 324.483771111368, 366.557076227777, 358.155486266378, 341.934732076203, 339.818594018404, 331.94231742581, 344.288670314585, 355.38264974687, 358.422567365512, 347.598476099625, 361.235357873124, 321.023276716154, 315.756639749047, 319.831595697928, 342.657902412841, 337.214814054801, 350.090529918017, 330.499702408599, 336.475576408326, 355.468401459129, 340.669666602744, 343.522057508872, 350.214163005023, 341.053432780561, 310.29714424742, 340.991254626092, 330.601019383741, 343.443700513123, 342.341764393354, 358.540881843507, 354.662598904443, 358.353656324028, 376.955756109352, 362.894649184343, 357.949036573724, 340.989709535826, 362.328479313451, 353.897156287935, 318.813054497404, 311.00208464343, 334.592924583042, 311.328936707071, 359.462206131066, 345.803662250759, 342.107781725997, 318.939823180857, 331.011287795278, 347.289687525345, 315.359265264281, 341.438366735092, 339.858043504132, 341.107223592265, 317.011560353548, 317.535666285682, 350.55748451019, 325.223162439581, 357.567888193898, 345.997762247947, 329.273486734126, 356.255812954589, 334.351891034153, 342.39471863281, 314.371726874896, 336.137654361954, 346.316212480284, 342.189819612151, 347.943265795123, 360.333487273821, 391.937068238174, 325.74203383853, 380.180260900672, 316.049032622834, 358.722146666928, 322.501223190611, 316.593718240199, 381.135097971145, 352.129365381676, 353.793743576003, 348.321562274553, 332.339339264277, 323.987809244494, 328.40398229473, 336.180625106687, 338.097498707509, 333.052208454917, 335.145569851175, 358.495884945831, 330.786745444633, 338.528323388428, 355.648370242536, 358.921879066746, 345.467500103653, 358.186650076892, 369.724628173577, 351.416863476813, 352.376441326515, 363.800000387899, 332.919218415388, 339.172218280794, 340.470701222851, 337.670347310127, 303.378379315624, 346.62856005941, 330.225278313475, 313.485295599772, 338.796275944692, 345.885610030561, 333.060849833043, 338.21717762879, 380.47730276349, 346.025967073506, 328.554323634464, 326.014789951558, 329.959604191866, 383.776680868378, 355.396823672839, 377.391039819509, 367.306287755949, 362.402475540516, 379.395252748509, 357.898968163243, 350.204390270687, 336.411279698626, 365.117431947713, 325.790298831822, 327.17675685771, 348.450544217287, 311.240634808123, 344.256525293683, 346.064462437233, 352.282135358705, 324.078994938508, 316.299160351375, 365.504053254467, 357.319419767437, 342.405096780473, 325.307649909292, 339.733899200406, 338.272969634574, 328.190592431525, 348.619333594938, 346.653258201153, 374.447316975487, 353.860446338691, 352.091945308941, 346.358222529651, 334.720042555822, 345.367380478105, 345.847912676156, 317.333694801147, 362.118542398815, 343.227566573547, 341.859313338221, 378.074639878311, 344.20610195522, 317.033489835532, 351.707462343126, 354.620542536332, 346.81392409225, 333.882780559123, 298.394200507388, 363.660234028737, 334.030776205428, 343.318153124276, 338.812714841593, 350.172693078877, 321.690730571504, 333.52078281888, 341.434437358888, 378.179417914057, 356.298780428969, 356.295959159327, 329.517900713248, 347.446109189399, 331.527118153517, 340.396017808144, 347.450760483032, 321.26481901757, 320.782008216217, 363.004049121615, 334.191460059235, 328.700718657141, 354.92663967787, 313.783777938565, 336.965426303919, 360.104754764705, 330.610837359278, 344.225050148023, 366.42548321153, 348.268761998902, 377.845756921192, 338.749757513099, 356.600985334186, 313.412792674958, 355.306315003312, 343.222529744717, 341.573192333175, 343.837790729539, 338.736152194695, 346.042256868929, 347.874893013545, 352.266392958625, 347.565852120714, 382.91558668247, 344.922565956234, 333.51904392323, 361.748400653639, 337.946455524363, 350.285328865058, 322.500674607811, 353.404425820771, 365.83253976398, 330.286362845641, 348.017189085475, 339.756279962319, 369.296889087825, 340.028276165058, 383.860717940014, 333.14670654724, 353.854132264452, 362.686445896546, 354.708688369105, 325.720057591531, 342.880742317569, 341.703284599426, 336.978966957776, 346.456356852281, 329.727447208179, 354.775091060492, 342.837665622679, 335.645993353728, 340.021940733697, 349.659024509932, 333.380155783262, 337.09933882806, 334.67576915219, 323.515273417908, 317.444245731846, 328.663755217075, 366.748304060248, 349.626229698139, 339.970654909051, 317.088873082447, 341.213801247902, 326.133880741294, 352.506879850109, 375.940617951553, 347.079867390072, 369.596444171757, 319.533393749493, 347.020760460562, 328.335420168073, 328.638472656539, 340.273750680613, 350.555393694289, 374.284995808405, 342.321314225884, 345.761860768527, 376.398317487243, 358.276920661378, 344.656969758899, 346.94286637334, 366.997453119665, 331.020201026822, 360.107690668345, 316.802378583094, 351.959501526873, 343.215184338939, 362.166035811079, 352.06043676493, 331.5796013367, 349.310736113189, 341.741379821146, 349.722459039078, 355.385683858724, 346.95230341714, 356.431249575708, 339.054515847832, 367.39761934313, 370.302512208253, 362.047643244121, 332.385628476978, 378.422646934522, 329.476510887851, 366.552643421822, 342.835896703221, 357.28038947648, 329.74462757499, 357.227347437549, 318.546533885169, 349.904397550564, 364.252356301805, 345.574615858899, 365.199545061843, 334.9796885595, 347.406854033828, 374.442334151765, 343.475851710269, 349.025277988756, 323.842853854794, 332.595660079951, 357.028825627595, 338.614996430724, 332.203995510303, 340.08499161908, 323.423748492395, 323.318845335901, 327.08873325016, 327.521175439406, 315.916584197647, 344.235113578656, 348.374353031609, 356.365608083919, 358.358034949171, 365.358631816367, 326.194409462161, 362.397208727773, 345.996145631925, 330.389476844551, 335.795514380925, 357.639160745339, 329.889574615434, 337.933744106303, 334.775476774179, 332.242883047707, 353.733737817842, 364.035516700891, 360.98468074535, 319.018189425409, 355.168134400086, 332.835020661766, 333.201572727579, 320.348097226565, 367.034833168963, 377.687810254329, 317.287460058518, 339.289040914801, 338.410679073099, 311.20460425117, 333.091429598008, 336.409456952746, 346.018808959089, 337.344230168707, 356.937617334203, 346.800915464828, 357.213206713557, 335.995079779052, 313.66492400585, 365.878879852861, 344.619712477478, 334.525523737942, 346.690482752535, 368.084693395872, 378.077732740512, 350.091183645381, 331.857014167659, 342.082310788003, 319.829077634082, 341.731999058708, 356.627524514423, 331.444076665792, 331.224606419588, 317.604991919603, 341.403969859502, 365.660026197717, 361.383464248492, 321.406142601674, 340.038537182902, 353.679725741333, 345.440527501861, 353.782865308734, 348.426511759501, 326.838610335651, 362.223740520829, 357.51558195025, 347.901138168004, 334.480792002772, 329.011026367771, 335.465892896952, 341.472386909854, 334.656249149761, 349.601118728614, 366.221696126464, 340.554378096208, 349.441972700765, 368.429699159777, 345.708723690071, 361.669340570521, 334.799594549222, 348.658172570689, 350.381415228231, 364.80198602882, 351.995143578227, 322.135959391078, 347.381888658668, 359.456131437056, 346.702896455475, 356.254137985238, 355.701643264866, 332.645619115719, 333.783174301163, 353.101514151874, 339.887869539159, 353.71566266233, 338.333404661219, 339.982352094112, 354.887934312246, 327.727329369081, 354.07793659593, 347.592155295144, 346.474121210405, 335.99694959574, 339.131562360556, 345.927503624828, 376.02154166509, 357.142568870459, 311.4295214284, 339.990146047224, 333.516985589079, 359.814677490305, 344.553176786324, 357.832002914884, 360.796234597525, 355.643159540796, 339.623707300786, 335.032874689217, 357.730485255359, 332.408832841748, 355.768616399521, 331.687616258431, 337.556763592253, 350.191941388977, 371.205005814297, 322.655686196224, 343.84230496785, 363.223601115745, 364.503898069318, 360.991658233249, 310.506485161746, 344.216275548903, 362.800031580324, 343.36664500068, 347.9763206898, 335.375994496637, 308.301498470036, 338.589150221946, 326.955164366286, 322.424350465125, 341.127419238211, 363.685565973527, 340.222386849859, 347.939458295309, 339.132671793551, 375.070656739659, 347.780005230996, 364.8276652291, 349.460058245333, 343.488263554476, 358.09476400522, 327.526207638099, 342.645076730026, 331.818717555267, 351.873022120366, 321.757063892177, 342.765213932937, 313.926544676825, 336.270505765713, 338.800052912877, 377.606570738936, 333.777520797221, 331.35629066757, 338.77622546752, 366.290263696295, 354.521686954976, 320.73502242267, 359.797405698267, 326.263072754609, 306.878925613042, 331.948239678414, 337.128437076849, 330.219863932117, 363.472005877277, 353.897838094996, 342.860965655091, 341.599417765192, 353.551356637509, 346.599465981212, 356.46503046098, 338.128882953548, 368.642892980961, 333.13007885991, 348.606544945817, 309.385720842424, 333.414665604622, 345.778930398296, 356.291550241376, 339.575102198194, 363.382642888836, 325.268366135761, 335.396220574492, 357.099383324527, 336.277836352078, 346.682305518477, 340.767798471702, 364.617468035102, 351.879160249031, 352.21925661362, 328.546336578447, 368.441758198892, 330.790251959788, 352.174968403519, 338.613043965104, 337.23562287757, 363.938496991712, 349.972261112226, 360.333648752647, 372.904600469566, 341.067780045733, 333.53901389295, 347.149962304103, 383.786769474083, 328.493535572663, 355.393669452964, 317.006835062635, 343.053053783212, 335.52667442948, 342.596869710322, 344.899398176352, 323.002245880046, 350.059125651895, 336.86890327252, 331.640821218839, 336.042920828412, 354.086136796702, 327.076175044161, 328.250594821259, 345.463032096945, 351.382737073074, 326.102250907037, 352.748053659186, 338.453136638562, 370.472075695818, 358.066453450463, 355.641216920709, 333.9207021729, 346.856121300176, 341.728823665671, 356.753985617951, 385.560389431814, 341.753263793451, 354.144419764181, 303.97750036716, 349.687590873827, 328.046190404652, 352.969093715163, 333.865114105433, 334.280085916072, 338.785151564556, 315.45754538063, 311.010276225214, 334.930793140465, 323.711705680283, 369.462716837374, 341.579198647024, 313.29651740281, 354.984375502832, 350.716665667895, 377.677579671111, 361.391197291409, 343.479534596532, 334.602088822623, 332.543695286695, 356.005971459975, 353.697951161888, 360.110059942149, 343.708671668522, 333.109750872832, 357.356540847146, 360.864117796795, 346.103363110644, 347.288292764479, 334.457883097377, 350.794362273282, 364.303862102507, 344.248772002092, 319.612622944918, 327.243793880852, 334.383631960522, 320.614148305179, 376.40187195814, 347.460449196393, 350.172482968385, 349.082947995012, 365.291342387481, 332.024998634292, 358.128097042777, 365.121771053628, 341.180921324858, 403.630248510147, 335.389706206269, 330.920741526547, 322.680396817922, 330.337437909866, 354.16055635414, 319.102460361271, 332.017543766666, 347.376665695251, 339.864483884176, 337.443522813949, 335.419076593487, 368.114140829251, 378.013223352266, 370.470839764312, 356.678098449551, 333.062747587744, 368.199039840204, 353.345424187124, 353.128663229628, 319.287884817729, 357.72008814166, 336.094568859213, 365.821936912513, 353.163221928403, 347.600563548868, 358.29192231912, 332.629657815723, 337.160538997407, 337.013451639312, 356.578762400361, 333.513153253617, 337.805684548268, 348.150941677924, 359.076137298153, 343.958271371967, 351.286458173182, 356.724187021216, 343.600730898243, 319.219908289334, 306.805974684563, 336.354970350572, 351.379666076547, 335.680088370492, 353.183784494803, 320.240538877376, 323.466271133974, 340.489971715833, 364.45387905642, 369.831773414328, 379.617454632554, 357.239492934016, 352.167513453431, 333.133075911338, 386.3939912464, 356.533289352106, 311.822547300357, 313.311315307877, 360.192810452802, 329.565404030675, 335.734278283661, 351.248852545575, 314.975181276701, 336.997394522881, 339.281237190722, 343.588473002273, 321.949596440783, 333.371934726468, 315.037489520437, 327.855500614685, 365.599129826061, 342.802195041667, 305.308586681785, 325.11187724001, 340.972505251483, 328.870306992718, 319.578487636841, 357.988312119509, 354.364584069232, 352.79333138218, 341.751499883671, 338.446764038173, 334.891541265132, 329.33182237208, 342.807164007547, 340.840324662383, 355.427387349251, 332.946265675564, 356.75376161403, 350.268369105834, 304.001784243309, 331.50636892987, 322.787091809201, 357.514513819519, 361.455445521569, 343.957379005855, 360.677853999623, 356.060580444419, 347.004454501496, 298.267145534833, 345.436965523892, 352.144476403815, 335.096337817962, 340.134817575574, 352.211419338272, 317.461757337767, 320.574568741469, 319.555362899523, 333.118186892031, 361.316957455576, 317.141939922349, 307.49036286355, 320.0946668631, 338.420720578534, 327.690485512529, 359.549736684725, 359.678733589886, 342.776993604025, 315.801679396979, 368.223431784595, 332.922376670004, 348.279541498748, 344.212958384463, 342.090636595063, 338.903453624061, 335.343305665784, 366.182732887525, 355.255346856866, 344.384307772232, 317.690072301476, 351.527314339971, 320.724098510801, 376.131695504483, 320.478959899198, 376.995001048505, 339.619381045303, 339.569134565332, 324.792460270065, 337.581646604242, 332.958377404596, 333.950886110758, 342.504393257102, 361.485312624393, 325.830979984181, 348.461903637354, 377.512210269088, 333.045397441956, 369.297209438108, 367.167536331052, 339.738895405278, 357.554164062166, 360.619297870072, 341.032905285646, 338.072220594371, 322.927623104914, 319.024123866011, 339.500726313678, 316.782789967921, 336.3119385724, 339.496029580914, 325.686739093392, 351.521470350088, 353.896164861001, 310.502763792333, 341.120832986262, 338.74985292347, 341.441105794153, 361.019072667059, 343.995651125105, 351.061231587277, 336.081712995655, 328.79780442943, 337.855643777594, 363.396413206598, 366.528330604277, 340.776455458736, 329.87958622514, 365.223088431269, 357.656588023672, 349.266350459063, 325.834747361727, 346.754302746817, 355.201853346093, 360.811729320442, 338.292278036886, 386.058679877967, 366.397228545699, 370.619234063193, 342.334240533273, 367.283430363449, 369.399645390303, 319.215366021948, 349.281073891828, 360.786070298834, 336.39096583266, 370.143332835329, 357.809055837329, 339.80255055528, 326.027065832058, 339.024357892221, 325.862131565493, 348.992754196667, 315.205248484721, 371.850667455615, 343.331292467348, 337.851620767889, 345.355016747565, 352.730686044733, 328.573313383789, 345.514420342528, 346.820234690033, 344.119155982738, 333.484883483618, 335.997022877413, 334.896535245999, 361.189745130261, 312.961050027808, 347.665955524229, 351.693461988852, 333.020057025274, 317.71769791965, 354.523352919247, 338.659613067105, 322.839665904874, 365.032203494953, 379.513321253883, 309.305071928111, 342.654306951943, 349.50759240219, 347.817209422387, 331.351742726615, 319.479351990385, 356.702759106842, 343.273862597126, 346.423082673522, 357.695005357612, 332.737783001724, 322.329170549314, 331.251746356553, 320.29431005602, 327.955762183871, 352.835855151819, 315.864561408739, 370.642123337189, 320.063313822903, 339.057244057471, 334.419273259853, 340.559921594131, 350.323636110727, 345.200538867552, 327.009817545893, 317.253058284279, 338.741203457632, 331.791622935043, 354.819714800365, 343.378679917355, 358.091998378404, 326.030259778338, 372.508775951647, 332.638785808301, 348.80678356184, 352.596794371587, 321.786884886552, 385.597646689601, 338.634786823731, 361.783887233013, 340.127041013508, 332.621129637746, 346.937796646799, 318.0291537009, 319.478735775783, 354.237111097999, 342.381169643643, 320.979881567623, 345.136856376511, 324.672859776706, 344.611957472106, 344.264167291756, 348.590572869388, 341.78568670509, 372.658349470279, 335.769816047446, 359.548694985298, 350.63602466761, 333.035980374601, 349.398579111978, 340.476294226433, 355.283549882308, 330.963275435832, 345.558646285288, 358.875307074581, 306.452449222882, 351.265806537823, 340.011766521536, 338.287022259197, 368.177891340385, 354.418129911666, 347.666288966884, 315.125213735025, 326.83572514041, 342.394545103812, 314.918033179114, 333.33168241556, 360.193219769124, 340.797809064192, 347.377500914204, 316.904274958014, 317.452657731983, 361.426825086311, 355.865303152535, 346.166361014392, 333.216337814715, 344.812069268186, 347.459328698323, 353.870844420148, 333.298022279244, 336.117067107383, 324.61432798997, 351.772365476198, 317.236247991958, 337.347095288745, 326.658531156128, 314.754879253325, 334.45506658007, 323.508089047051, 345.116374112152, 354.382419630304, 349.452052892621, 355.848904452333, 326.107579787646, 328.568735399529, 320.839333034889, 334.689983428403, 342.534106744609, 319.382699072773, 345.340564186465, 316.642277690023, 349.471097635119, 342.017799382633, 317.873434789374, 367.767017710754, 367.251014968108, 354.857783106851, 332.943724309943, 357.196974510698, 341.188840932668, 349.014945243876, 382.85593864318, 319.136804759715, 365.675218235222, 352.733643924521, 357.58788682102, 365.21188036864, 315.589749519063, 355.112975952523, 348.23731762202, 348.625495963607, 328.489218967915, 338.990317076555, 348.442888949492, 333.134478871083, 357.172497110248, 338.879333680813, 363.468061087327, 347.114809678053, 336.668545666733, 335.042802121617, 351.731527512907, 350.03715454121, 320.103809806245, 366.480889857622, 369.079223915626, 342.428582919913, 343.643367936279, 325.617674658865, 353.601266695306, 321.350707176542, 350.047091619617, 320.526042983342, 345.91550333334, 329.275435906346, 343.145343088062, 324.231943100362, 350.295388141022, 346.976958054471, 364.226866581734, 331.532898135891, 340.833815975945, 354.609413646224, 342.005917735749, 323.670301578602, 322.480025481708, 365.749191734361, 319.105632512567, 372.546321600627, 296.848246288234, 361.681455134466, 331.669740007609, 351.233816195985, 364.288466341314, 351.615452126406, 320.868450186429, 338.930489084691, 348.420563297763, 345.28184498242, 330.453054347429, 330.033056632785, 344.076418681519, 334.37216668061, 364.294309225775, 356.294263759579, 349.394540827611, 332.435971672085, 317.467192044774, 376.189502093605, 360.654102617442, 339.452065232989, 344.45354561019, 331.32208080463, 291.746308349259, 337.755246851076, 315.896096036457, 321.062458423539, 350.293377858827, 368.553125725319, 333.512791033071, 326.076963326006, 351.675323649614, 358.963342765958, 344.950858926519, 322.873931461629, 349.629016539345, 354.499153681601, 344.440386584601, 325.968246279453, 318.07075110221, 348.690761056118, 353.464362562289, 340.850294734417, 328.303271255446, 359.249588323086, 365.929478824963, 347.621995176785, 323.638447206965, 347.725394092651, 346.46046508129, 351.783622261126, 340.464413016697, 308.103585504674, 353.692477582802, 326.259952450216, 366.251411891123, 370.634124935935, 340.050464325962, 326.008880340819, 341.516315747965, 350.68549926694, 345.421054590445, 307.922937855886, 354.168504889931, 355.388875418454, 359.43108157141, 338.056778800483, 287.85872005702, 338.561384809551, 286.073364898541, 336.75195204595, 335.925529323655, 316.905937820887, 347.366078491725, 327.490241184584, 329.528702514687, 330.194299794627, 365.478063565342, 316.640729379227, 361.883206873936, 343.461210692508, 319.085241348431, 343.325122400554, 360.598500137758, 335.745324938563, 341.03807224444, 326.342226151987, 346.191166887236, 357.781341173335, 352.967466784069, 362.410182918832, 351.228167952518, 329.852286682828, 332.227277851445, 343.468713927747, 315.919575456435, 349.902175439341, 368.620867496122, 350.172786657607, 344.810110741433, 332.475627749731, 342.591999844993, 355.480949779298, 356.06107338405, 356.712756369153, 363.53622634087, 332.220292651747, 349.357036418704, 341.094945546536, 331.766329553653, 319.894368828251, 331.751494021932, 342.204052813827, 361.54689613169, 344.656756091209, 353.799152930402, 375.0541890619, 351.308239917961, 332.575825758604, 351.763076489568, 351.834806372291, 344.267923852888, 343.091712710647, 331.23435642725, 321.281356820186, 352.099804295813, 327.14294616413, 364.302628371228, 377.822880082334, 360.80877464142, 313.350969379655, 345.418224602736, 362.537517877697, 329.186766797889, 368.494522059689, 338.046174416452, 360.608578759273, 335.937952585465, 342.357191266804, 348.631773870775, 384.503488470353, 326.768112851032, 378.593982127622, 354.572397112998, 356.217594196685, 341.110332457608, 363.311228519097, 338.964865762643, 330.007949782073, 347.682981822529, 342.69918076036, 349.124309169826, 331.643240576737, 354.337384262459, 349.315623535498, 354.495019106357, 325.184014934431, 339.841067793975, 310.105606944564, 325.224403553047, 296.569388092349, 348.132238631634, 328.419470983566, 333.453221151792, 338.869258057771, 326.862513107726, 342.437430949771, 336.073359106807, 338.364479052345, 344.144903867907, 343.056060768973, 370.282050468955, 389.234322939771, 331.199575630374, 352.352453402102, 340.818359124509, 361.541117193614, 335.253399176355, 351.929477313021, 340.654808678391, 351.568948326865, 331.461499439558, 360.214921313214, 341.749741732601, 342.424287031516, 343.922917162649, 323.624380189357, 337.316835313239, 323.413858125117, 339.598904245611, 337.209726618815, 384.725092157798, 330.561422985685, 348.359587743384, 371.832047296716, 333.858453023951, 365.023812070684, 363.966318837713, 333.993938490188, 327.862105304626, 352.175025790103, 343.664156515699, 368.148838142935, 319.24353542242, 336.790669724736, 373.206000637099, 355.636388282041, 342.728514977373, 369.433166312158, 346.26696641433, 341.836326649964, 337.672605521589, 337.790651066598, 342.80394981371, 329.087566117384, 350.914579640729, 334.059600208607, 328.080803497378, 354.293756900868, 352.601991377568, 359.408839911037, 400.183709076897, 351.063426454407, 346.15368396415, 346.659299001565, 346.251483261112, 327.429406445767, 337.906535968443, 347.436594691246, 342.544480001267, 367.667317720797, 334.276276254703, 333.864912518144, 378.257204457479, 357.611102231839, 349.137159341324, 334.904113617838, 333.765971112935, 347.344038340118, 332.059752934237, 350.418937933864, 328.262796416711, 346.124946283012, 354.833006447354, 347.393485554166, 355.658365308598, 339.045428843295, 321.394608988672, 376.808388851409, 326.961586987939, 332.78490928267, 349.730318726751, 322.07847682078, 357.461488411529, 353.951847568973, 340.811940472443, 328.573187790573, 309.212684277583, 343.978852451674, 329.519343117686, 343.276829623765, 312.465721548245, 320.937034813878, 331.490095757408, 328.276696505003, 346.873466822308, 350.972672974048, 306.250217453392, 339.48162546884, 343.53197251137, 332.547662825707, 341.884152594567, 338.553015332727, 335.00654131092, 313.89675476056, 324.497622275911, 356.796384451672, 389.101473475865, 342.135344226736, 339.027405147589, 334.933554236255, 374.363935534297, 366.987010042187, 348.818943662498, 336.966300136313, 351.429666872586, 331.880612584989, 334.946843357508, 370.921642695158, 330.453654738713, 343.446233491226, 362.491008672386, 335.270611693342, 375.413763824458, 342.366159066837, 343.773878606043, 362.497962197583, 327.832973277685, 382.356162784365, 367.147635935389, 357.841962051312, 371.702992260144, 331.085685155924, 339.320952796274, 360.282139433113, 321.515199514836, 351.770987286818, 319.138543489864, 337.075265088576, 349.170933486623, 326.650357554579, 330.796045632864, 335.192887949834, 331.45064558498, 327.646435922917, 354.543734306389, 342.00662050081, 351.985070903998, 325.279091845193, 356.029842906018, 341.658927665435, 297.117127357838, 339.314847969623, 350.506783893089, 342.487516048735, 322.983664288064, 325.292932200269, 348.131482997395, 349.247853562902, 312.841380989454, 366.461636212979, 358.430104283817, 340.895577372642, 354.620179332475, 340.376438092222, 330.305675266624, 338.725887203104, 390.232006275971, 340.787351525162, 335.781347541695, 370.068289630642, 333.792724376824, 335.610494992385, 324.880597213899, 328.948155825157, 324.293593252987, 350.517813756619, 317.196844232931, 356.502190922747, 370.030688098434, 341.032330660722, 316.59672491425, 318.689117700751, 332.692866182035, 335.90012552515, 342.780000882721, 369.089882417513, 341.522739347532, 341.654222169977, 352.888606570633, 328.517035467027, 323.792672895387, 368.528364334451, 330.610695078616, 350.466479422714, 332.899294933841, 348.409929457727, 311.024535093415, 325.440901513237, 319.530239567995, 340.469676137529, 353.860988660807, 325.189497852833, 328.192526242086, 344.436294085926, 350.054338700514, 343.199368157595, 372.678883372883, 358.670706455981, 352.757020815162, 392.739603279949, 367.6149099503, 349.723392796856, 358.500509903901, 340.32746781552, 292.084841195854, 343.22493927292, 345.543258116598, 368.129619032754, 355.047827799054, 343.358464116551, 329.160915499308, 352.29529362386, 353.664338852527, 356.210361777918, 363.223117103664, 368.914165664219, 334.342003450494, 321.109462256864, 352.820451087097, 347.731330613806, 352.334285880364, 343.509569550647, 322.601997033097, 366.551798266181, 327.403501372868, 346.214791451706, 362.807893635826, 338.554420853247, 349.997265070269, 347.352723665698, 326.135575603307, 345.279929701848, 396.31048383145, 367.018925713235, 330.302727622877, 345.275555561275, 324.112114947048, 353.23040680611, 353.811418575212, 363.623466642372, 338.451765334876, 355.07768785038, 360.989702190619, 334.184077759296, 310.324977523393, 335.005062167019, 329.615213344076, 348.805483983634, 331.536092805466, 365.268253299457, 313.52820339172, 334.978661079157, 326.053387525196, 313.144243760087, 352.452265237061, 350.021710471049, 343.578559010432, 354.136415347199, 336.447856898258, 352.257601336396, 346.881166082068, 317.967383230438, 353.363623161303, 372.830467547541, 326.238833086947, 314.127793610503, 324.989775682869, 331.625945394472, 353.036419183285, 364.111884478698, 346.829324749556, 340.529532008626, 344.752722554181, 372.521867970548, 354.252899363249, 339.824531846596, 363.596482423191, 369.083182888474, 312.522577852912, 334.340469490959, 320.017493517938, 299.825052722016, 341.190595637584, 352.979395503443, 322.436667739689, 339.994580543573, 350.362702482425, 329.382520277819, 339.323753222447, 331.920345983638, 368.780794847923, 358.757290614926, 326.347410062207, 343.010392237266, 343.244722931688, 347.444927405457, 323.524256820241, 337.012370144741, 338.775452241507, 304.058947149168, 356.901298989259, 353.922464587771, 351.154162879133, 348.216390671836, 358.516581033648, 349.266923623943, 315.794206434491, 356.491595725798, 321.912765530161, 348.490003981778, 337.000053150389, 322.859906257799, 337.255955063869, 334.270813995929, 329.628253064362, 339.113505754481, 328.652101301698, 350.641751478269, 362.621078087342, 338.569134398868, 349.292920701914, 340.339723395503, 353.371299386033, 359.870734335662, 318.438900757217, 343.673318282096, 347.147096265041, 333.768935793686, 340.701132746233, 346.422236132371, 338.979462617148, 312.482281795857, 330.756778729714, 354.001483382278, 360.291180988219, 370.614067746509, 351.964784569189, 368.148863809771, 328.78092459173, 321.669702817708, 366.010389215753, 338.201153824064, 307.50843889935, 364.183539542305, 317.817723320123, 345.284971705038, 337.069321900724, 308.428736056454, 322.044753405937, 323.28950032396, 326.693937554357, 358.580852695676, 334.616849941606, 367.849611546347, 333.569149343654, 324.344704584564, 349.185706246223, 347.666795857764, 357.043154919866, 355.622023859515, 332.50103922585, 340.932346797941, 325.613944439187, 342.956784616685, 363.135585327426, 345.128236987166, 346.509504083167, 365.609260973801, 339.149046955789, 331.973147877736, 367.472033572241, 357.506422695606, 340.959265122896, 312.348176884013, 339.356242904279, 341.854736559345, 337.014372544048, 338.897252923213, 349.362747488589, 319.153657083609, 344.03136401017, 315.346755410248, 360.917107672482, 329.940890326914, 325.379641475532, 311.297015825033, 342.428488174124, 372.563779411505, 353.694045785875, 334.477504740847, 343.070183880857, 365.600583385119, 322.96037529956, 334.40240710233, 322.225312665903, 328.315668034173, 350.732255782035, 313.538317935923, 339.001653107527, 333.464757477225, 345.024675885639, 307.094147161348, 363.464989318969, 352.970191783781, 340.88182856581, 378.622217524481, 336.591830414315, 358.268326823843, 341.747093389239, 361.069645446343, 333.743500281558, 325.905594500295, 356.535381000404, 331.324956309596, 371.157034088652, 350.290121534786, 335.176693358144, 358.728202848851, 335.185705284434, 362.740884737146, 356.218280786462, 357.698257445942, 326.1599408837, 343.751155265053, 342.746069638552, 354.153569703576, 354.527720988107, 313.337758222951, 365.384946393831, 360.384433232387, 342.192997170879, 361.18598667721, 362.848335221677, 345.42765447025, 349.239180859448, 346.77345824781, 331.713424762216, 318.675719903148, 336.322016898524, 323.24067167475, 337.13042657101, 338.636893744496, 352.478710631172, 360.383820828809, 326.067957597792, 357.01291521098, 320.415137928125, 358.958195080409, 351.214420773341, 334.670489579434, 385.383296339294, 325.563231248028, 309.498570565051, 374.189723541537, 348.891960123618, 307.156834265893, 323.259326158466, 348.674043627904, 377.247102769244, 395.909773399042, 335.265096451629, 322.543547295061, 325.452045095421, 331.265147957452, 350.238826163555, 368.643448273795, 360.586342640391, 343.295191494032, 344.640803464398, 363.145261392204, 369.027736504313, 363.668313926435, 315.646181728319, 346.924076333409, 319.517044126832, 352.479526855109, 342.500867989417, 366.771478542601, 339.59389998241, 368.916433311916, 394.376857680229, 340.496382871284, 360.869431071712, 353.971685169434, 344.933121089888, 345.620485955824, 345.300672205983, 365.093836132419, 353.769478196229, 323.471201432216, 369.638872895433, 339.00531481739, 331.032953701467, 316.549793581501, 335.949880743583, 356.904358098285, 333.666020674854, 331.444315768965, 330.411181500571, 360.710592318651, 372.202191718927, 341.645682556039, 325.894764238626, 343.469595914914, 344.420266150503, 356.047077004722, 329.098530690688, 314.86710354143, 326.950002067976, 343.74286517812, 303.797322499674, 327.628616110996, 374.633589648802, 334.98925418261, 348.992060013457, 335.770038822383, 359.253148397726, 340.799135611324, 335.235962810093, 346.984280809091, 327.209092575503, 355.977707847738, 343.152934289317, 364.695280107966, 374.867444555968, 345.184200450037, 316.237560219585, 310.48249325399, 355.527774382235, 354.060839879061, 348.864620011465, 333.003710439337, 352.223658265085, 346.253446708415, 317.972871700007, 365.392348761752, 354.229277643065, 342.752319018387, 330.838161419735, 339.433146841645, 323.537918589488, 341.834966406395, 338.844498627656, 333.109963168412, 346.165557188513, 334.099379619531, 343.667953526717, 369.690644289464, 367.315594057698, 347.071294884068, 356.498076568342, 322.488666698778, 372.155508753127, 354.370916079608, 376.405759323081, 344.515444166709, 329.899206869537, 335.896030077123, 339.632688127311, 360.488854969812, 349.432267564984, 366.313225494738, 340.726750151805, 315.633473962455, 350.411522748652, 336.996349271178, 332.61919262109, 353.245101213692, 333.04287935596, 349.644747935574, 344.968810171651, 321.491843403782, 352.419233183764, 370.126022705277, 344.855892305876, 359.903326970249, 312.271740088479, 331.836996681823, 356.187805381718, 356.616526962501, 352.627397869711, 354.635547249991, 350.031379513778, 318.008441347239, 332.675207470901, 358.355655098332, 326.371842273468, 340.229436315133, 327.653081205819, 336.145376824724, 351.920177357519, 351.234160608841, 365.075139365865, 347.663219008815, 344.097334531823, 338.765058637953, 310.386356136727, 364.945409580283, 351.363558616068, 369.323679094433, 333.622154808306, 325.131202447628, 335.930333107859, 320.637530515978, 322.64311319407, 311.655954226473, 342.601253223115, 326.560239234721, 354.035430063443, 338.726323219472, 360.293148696341, 336.9058588488, 345.582901615533, 375.731597427042, 370.370698994557, 339.604662172506, 354.73817763139, 363.064910818412, 367.421845341602, 357.056092195103, 360.84002406658, 321.883486013692, 333.549451724051, 320.504957783885, 346.415450705467, 338.476403680685, 365.822020476568, 361.95613971938, 360.810166740635, 345.12588844365, 361.058099643565, 359.05409089775, 317.861962332471, 380.56817332357, 328.691735539472, 336.320883899365, 352.15332149539, 327.196326785091, 340.416387022019, 358.785628826623, 342.952451612707, 352.44528812782, 352.713644186903, 357.567714764887, 346.209532067228, 359.528316588107, 336.471242104344, 332.069405061556, 326.735793693174, 342.900104595474, 347.530832173293, 373.387922981636, 354.716976793637, 360.746828026113, 356.081081663547, 344.902242821136, 365.832595759127, 325.454504306889, 354.50343635121, 363.568047928676, 352.329473671125, 344.013276767082, 332.662958223742, 337.577671992881, 308.240852547148, 337.013011292593, 358.691691153973, 362.186445916633, 357.551942276126, 346.824714257098, 328.110060167198, 324.319414327799, 352.912674667842, 318.835579881831, 359.942762871295, 345.859301548728, 330.800690633474, 342.994122048904, 333.65452800102, 348.483048109967, 341.756396101706, 335.654027318672, 341.150139384773, 364.64018510523, 360.861977250809, 350.99314452655, 342.888571316286, 375.729172738128, 329.094966121633, 370.974455829935, 345.656749359474, 362.559297693404, 351.348086168103, 358.804938209408, 319.363262335939, 348.312148726017, 366.388407988026, 359.767326878539, 313.926670410357, 351.564541404224, 318.787238314139, 316.731057575018, 312.16001580461, 354.921629818101, 333.123346621543, 360.233919164181, 340.035547891096, 360.008475838943, 337.864844560274, 348.352852969347, 336.327502726645, 340.235196948991, 356.703939038385, 340.994445221861, 370.4564260418, 353.277365600641, 336.781961345494, 362.349306903896, 346.609011472102, 298.823436623048, 344.281223906439, 370.528950463735, 351.124085049126, 358.129517296771, 341.113541194795, 355.403761859787, 329.004041911623, 340.705974784314, 373.277971520608, 369.685188790896, 341.250580528632, 370.907391204878, 347.465048026521, 316.724689158069, 358.823816057464, 313.509030693392, 346.469397057684, 331.45118299211, 335.421771263285, 343.26905595115, 329.744420083988, 369.427455084028, 335.659023197626, 363.111082538398, 367.647171963731, 337.709917671883, 339.060520782204, 346.941858289317, 334.788182858395, 327.291126621859, 329.617524835022, 332.22450870191, 358.889613440726, 343.987953949349, 364.811841193463, 360.111779128433, 339.445713191983, 331.497021114616, 343.028526315382, 343.704648398214, 318.157236299844, 377.402152781399, 336.708821590852, 309.438714071443, 333.333545512477, 350.484475368771, 347.960884052515, 356.199413950352, 350.092540721797, 368.000401566005, 325.838978942041, 348.609278670069, 352.0030543156, 355.721579250165, 343.804606578535, 342.540731270623, 352.476462037115, 351.443470534262, 347.022811280281, 333.835554159352, 332.620105278075, 322.428932036171, 311.889659056743, 371.985931347232, 328.946760752574, 359.768676509885, 356.327754168894, 356.631093422709, 351.731941054657, 332.592803543438, 340.334533536933, 336.964340107373, 341.319549473575, 345.154764711589, 323.089687349982, 332.969811084722, 342.48817350907, 332.851075971757, 331.104100558543, 365.683892557117, 341.168299974951, 342.203290913847, 334.93346106683, 349.778929512526, 363.174974398508, 340.463381039682, 352.171918652891, 350.290466287921, 338.831733474466, 339.402808158605, 377.663287055556, 343.59520656198, 335.927608441884, 342.377756880382, 339.98073069682, 347.886917696072, 357.129394239444, 341.713367795006, 331.321002396574, 337.717513623093, 322.370922036141, 349.364166374247, 323.801622044911, 340.076501611685, 368.605415456499, 337.798836750185, 341.836004749168, 321.908790054577, 360.456930752687, 341.317686289515, 363.051870821482, 362.501307805639, 348.747795154606, 345.191909237335, 337.550370125309, 312.378364983569, 315.761367239432, 336.456869222671, 339.092022706784, 368.798860509946, 344.008173736876, 332.336174687594, 348.818514096251, 353.035610861057, 335.364538718521, 371.75542732524, 310.431471665902, 343.668711392964, 340.853597564448, 331.276096055308, 326.879528945684, 334.15906335572, 323.959463008726, 329.972148068197, 341.55532141749, 344.153925307469, 340.93409830063, 324.230156300699, 339.097435016638, 315.455150410702, 316.793896314564, 343.258761676854, 323.579088070279, 343.299117700355, 358.189711063979, 371.194105018205, 348.469660404353, 358.612010249285, 346.234369829402, 337.638350919883, 336.280265467355, 359.414781525788, 365.616205145681, 365.028154874752, 352.395719312809, 348.249371917848, 333.094382180226, 361.120133323195, 317.593815329962, 341.594394806101, 356.18486689282, 341.796369251128, 332.808258302317, 366.224053865929, 338.85886168146, 373.232272139011, 342.476088269937, 339.827543062068, 328.682794864657, 299.627646846544, 357.860732198583, 330.59251694218, 351.338220126091, 359.387980325314, 340.60221217772, 324.822887525891, 373.633350867607, 358.947605506158, 305.710628337958, 348.589110091505, 341.16710528701, 349.711142614358, 360.946962132224, 339.899469715462, 327.506421546009, 375.360250890437, 336.63226227129, 345.957735157405, 368.158612625932, 313.461391745971, 376.864074985743, 350.603225874553, 373.843739852996, 358.12956917016, 333.359635990823, 322.589217961343, 354.016698164663, 366.855292454749, 347.003340924875, 328.232200517585, 358.116289457242, 344.942411499907, 343.676516202374, 357.981175022511, 335.882792518895, 372.5407111704, 340.243608551804, 339.931170580409, 348.989907032071, 353.299603289581, 344.047354394349, 358.569213252, 366.889987349965, 357.837189626918, 333.844649836953, 334.577087855685, 345.229833198036, 309.254812777866, 329.791087563551, 320.066555743058, 350.793417068145, 364.140543812336, 343.87654953679, 346.561276686081, 314.000105421462, 355.486127238571, 364.602385451934, 367.886498090733, 345.977010786899, 364.361902782922, 352.824808044724, 294.893222102281, 348.822482819909, 351.030519517128, 346.146030480907, 291.765970544413, 307.872564392782, 351.692199409104, 315.069658906036, 362.444179451861, 347.445242773557, 358.880070223561, 340.130578692616, 365.275056110467, 355.41686117771, 352.453668223252, 343.983333788386, 365.702992982345, 324.170361512389, 354.759237142822, 347.102824655532, 342.82899489639, 328.967108931161, 314.405767082129, 348.49241638351, 349.330104969911, 340.767260936589, 335.9588264412, 348.851439189975, 356.975504352266, 347.236330601656, 372.70521987051, 347.682940847123, 336.486748649636, 347.52462909833, 355.047998438426, 372.884198857683, 320.042443904232, 376.205513452544, 358.372043525597, 336.0350351137, 365.57312920811, 352.679528217265, 342.236635428717, 344.095136754516, 339.476838570004, 337.193334632039, 336.248709466399, 374.025208630964, 346.311022673304, 303.034383451804, 323.425882437099, 360.918600537233, 312.62772496753, 358.436619783579, 346.612891956691, 343.402882133524, 356.887535529246, 349.395186161446, 383.773440442765, 356.060170474363, 346.544579613004, 374.016818334371, 344.431948661665, 384.915783651842, 327.052684949469, 335.159907126368, 364.59566995086, 337.39423101229, 365.682111733157, 338.653537604125, 333.678162961762, 303.927752032858, 347.547599886876, 349.751460542984, 340.559278640939, 349.493964894292, 321.804849105328, 359.498948384107, 344.011752085986, 359.424511038652, 355.354589345568, 358.75533503298, 380.285209399189, 314.213178389673, 343.490615895579, 345.297914915776, 324.031779845174, 340.888921357281, 348.11278608886, 346.642785228953, 341.437100968761, 355.329509824686, 321.583433870705, 365.77788867901, 340.744236208744, 360.523250117814, 343.974265502137, 339.078560096234, 357.873755636982, 347.113013917062, 317.453948684528, 338.263017873212, 372.136932919563, 341.471175698171, 344.477362447656, 365.694786487644, 354.753931418476, 369.863721845803, 315.158278484299, 377.714612601824, 333.673243757686, 344.2415626195, 331.174371437618, 329.614865193842, 332.177011895762, 333.444421651017, 319.604198350152, 340.614377712394, 325.195156271093, 350.865862450978, 352.361373670616, 370.867888314474, 351.524246326981, 340.13305643471, 345.472131276156, 320.987617092062, 329.996809232637, 339.664665661544, 334.743796729945, 351.399671158197, 351.902872915063, 337.04380136679, 337.375391389227, 333.266448196444, 321.009619621088, 328.886262562951, 346.375144129297, 362.354943785026, 346.447917172708, 357.995398892417, 361.176259700763, 360.374862301271, 374.68997418667, 355.800470964256, 364.243835274656, 353.593233177956, 332.188639819191, 336.959153671495, 373.982406885694, 335.501869367435, 318.791083562445, 330.900963449887, 358.257102987678, 317.260636360023, 358.155254991794, 347.456989637195, 342.426304687688, 352.758995962709, 366.381980190306, 366.814591442577, 365.457945918735, 354.897231565253, 340.362441703268, 331.163626101193, 340.623592663363, 337.804662245276, 346.837187799273, 356.555334627221, 317.540485570653, 339.883573937656, 347.979576426943, 308.131076069895, 304.314367544467, 356.552441619065, 322.309582656887, 342.184175074559, 360.356008347553, 330.529394784159, 326.803956425692, 334.796919990468, 342.223145026753, 346.514254830325, 383.708566267879, 389.502622454896, 327.885116633747, 348.772657353514, 339.732470295083, 376.551335083207, 342.776439152777, 327.460971337957, 368.303766012945, 316.472226784141, 371.410904960251, 362.954613889849, 369.168751326184, 329.65056840895, 342.842516975199, 375.576988337536, 356.008658023604, 343.343152669747, 369.462076213947, 334.136382669734, 344.088132433377, 349.865611665304, 319.15907493072, 320.377156945491, 354.892231101925, 323.341721195692, 357.456971485131, 337.177645065405, 332.071457096067, 338.354383403354, 323.782999051927, 373.871065731507, 325.116264589359, 349.479700456498, 389.00403575713, 345.270949945524, 345.872034058075, 345.758629459898, 320.678313625674, 358.357384988178, 359.459430914571, 334.097884220935, 344.552123539441, 301.140346153076, 343.719184815664, 358.420967719941, 308.369527923935, 330.144927965732, 338.125214605786, 341.441086063798, 361.630276576417, 370.443373116407, 350.519655967861, 353.687123199061, 342.601807717136, 343.694839127377, 340.325935723483, 327.741888641946, 333.401941299205, 346.242661506183, 330.45384028724, 333.409761119003, 344.793624479513, 360.847231314407, 338.355044884892, 327.125775239477, 331.927121336654, 341.680179008151, 326.779060965901, 327.074152175068, 375.179728274811, 346.799037417853, 346.543590987346, 342.480905597574, 318.416993188279, 337.087855195519, 324.226230307775, 338.347622224245, 332.627054450832, 322.9514063577, 343.916547524107, 369.350952583931, 355.072089975988, 331.94892235881, 336.47670561836, 347.339830129305, 337.995666080659, 344.998212833498, 347.993401529086, 344.285667993378, 361.179140924073, 334.826502167021, 325.448134636226, 347.206198901521, 339.152373901382, 351.466262584331, 325.837949415622, 349.569987155487, 330.858715181784, 343.892026274287, 396.748489969986, 356.315632033669, 336.958071438957, 351.740648961018, 334.071118931049, 368.886423753439, 351.510065095298, 344.594010218153, 354.268801870505, 334.8910730435, 315.488079660602, 352.103777087421, 366.777271295045, 327.947699812054, 338.208746768942, 339.678295999682, 352.662731610525, 380.610655265206, 347.613321593487, 367.475772195543, 347.540728689493, 331.583047961066, 354.190255554636, 306.019864086137, 327.214915534232, 350.173489522773, 321.819877981222, 311.868052796596, 305.180696021967, 339.92597781414, 338.543873449036, 337.726811489321, 330.433059271944, 331.209057043197, 344.084932672814, 344.550137201594, 366.183574693083, 343.241848238892, 328.004718387648, 367.216888297823, 355.568680158192, 353.591369298609, 346.936884984323, 378.539465880622, 351.178858601824, 359.95098563658, 331.709883324868, 334.081080355621, 326.670001903498, 342.749023038058, 365.621059000182, 336.017289312471, 369.406423575898, 326.67341186326, 344.61313690654, 323.786693584175, 322.654784716202, 330.053836264949, 338.562595026052, 355.665893609751, 347.518792268792, 369.711656320039, 333.438856015683, 358.706334597971, 323.619727999256, 344.649617075183, 324.829620169699, 357.27012586469, 360.964348374822, 331.92202903402, 332.783243422626, 339.507495690277, 342.805523193388, 326.923789686292, 357.298431662223, 330.172684549881, 321.559675627098, 352.275168468589, 320.813214868741, 338.712325218394, 347.311991802291, 323.478461205303, 347.427988066076, 323.999536615935, 345.600595580811, 353.081986903758, 358.852706088708, 341.333135368885, 325.304529956877, 320.409352472824, 343.468110630958, 342.003205261069, 336.295307082764, 354.203370214125, 336.02549308237, 335.785225084897, 361.396530784788, 360.864670980082, 330.825093524287, 358.694388638247, 313.544945146855, 379.69538464978, 356.564079886162, 320.190093922535, 351.746190581726, 370.912161766924, 341.212839824832, 348.866138378699, 313.677722808483, 351.949280962067, 365.315767585128, 327.339817299742, 355.125000790019, 333.064736373502, 333.979029724569, 332.212880665038, 323.265322900251, 355.262441774339, 332.564262658839, 325.600222730898, 348.066974439408, 369.080582172626, 344.834854224142, 338.632572949416, 341.766302651471, 328.238331114351, 361.126487737385, 344.046047892152, 354.267415441222, 336.210905776324, 328.161601446518, 371.141842913558, 325.098844300309, 365.112053256759, 348.318187603948, 309.317512348109, 354.000830611572, 359.199503720817, 313.915705369965, 349.849020512355, 356.559763262119, 363.431983487692, 330.057352499352, 359.907848645682, 293.791985021169, 333.315349684491, 331.502903885652, 321.615143426769, 340.55324341251, 378.289650654141, 349.588486789124, 362.211234706964, 345.556831720906, 342.919439242447, 350.922038942122, 340.943293249668, 347.212414001982, 337.849099511585, 343.752152802473, 332.605895467842, 377.330661930976, 343.469496833786, 345.918674883636, 331.509488708813, 327.493150970014, 330.739288352144, 335.569535176544, 352.322259206614, 338.43635753331, 352.890910417015, 325.487633979807, 357.24742027967, 325.712109917484, 356.165510734103, 337.771932040929, 340.53095596121, 363.424080452463, 382.024756882837, 368.930881435216, 332.361825264224, 324.88409403843, 351.019562676172, 311.650659331491, 344.592567535472, 334.362624084092, 330.972066209423, 355.333404736605, 338.546729264911, 312.307354551971, 326.948961853662, 334.835830716367, 321.062537699308, 336.669053992523, 375.487057684931, 354.598098809913, 331.381069559314, 360.827963328957, 337.400168525336, 359.281291720904, 307.305628402235, 385.13898589526, 338.044754106025, 362.658684734347, 338.304875559381, 339.609071104313, 369.886579510995, 357.247581607877, 341.465259475989, 367.071310628782, 309.662706220942, 359.970626129585, 345.839945466783, 356.240544202956, 334.90343530554, 348.911820872465, 335.421905449851, 381.928325960619, 341.504711443879, 339.15096089941, 342.937138922256, 330.122778155935, 346.075797540749, 309.781833216616, 350.016321740066, 325.741122299852, 345.076069837712, 336.046562553748, 371.512560839265, 349.328484979731, 308.831851719801, 375.850422555784, 355.654780596057, 350.739546772004, 329.002536636079, 364.7261280023, 350.818588972377, 356.917523409137, 374.838882195351, 357.298294414196, 361.9489965433, 350.189064673028, 373.851931029729, 367.716660904761, 336.262996261446, 332.254192636785, 350.122646450223, 311.928554203154, 355.21014664592, 332.899498735651, 355.624967100647, 346.672480318676, 358.107332965492, 359.559287471229, 386.084643285887, 363.777502235714, 371.919067244132, 340.023678002048, 336.70237099786, 361.058231277653, 365.221582684633, 328.790649396698, 356.374709832961, 354.225314075346, 355.800512227182, 361.346967424065, 328.647914996237, 329.25994004345, 344.322794695446, 350.427687150275, 349.046547388488, 326.698941922287, 319.631335748215, 346.798715348781, 332.092779356339, 321.23280223824, 347.385376075334, 358.873854684232, 340.750575412323, 351.200352636183, 348.179810305936, 322.077887013875, 372.809899980284, 363.392626254808, 342.776769780253, 326.132466474557, 324.154092638643, 337.898657174906, 317.010621495048, 347.745572126152, 365.700645454733, 360.44933546176, 357.766597698618, 341.894932682321, 335.071160656204, 334.005743862722, 343.210055771808, 323.979382799287, 338.643574072962, 319.967573260381, 352.616001991023, 296.976319531264, 364.72117353421, 329.74672844691, 322.850256523091, 314.299107410713, 328.746878971819, 345.475024172995, 359.022971200338, 355.12226332807, 361.306698551515, 342.966894023598, 352.380188285349, 344.110761272733, 367.481570304928, 333.031582175911, 391.567131085771, 355.426029327288, 373.325491095775, 328.922611360839, 321.992405249583, 309.569889736779, 320.255705710414, 308.364711238927, 301.105837992983, 327.463291037768, 347.693300775485, 310.485830228731, 340.385432131989, 302.215811495272, 345.477997217489, 334.156507876, 367.831402937785, 343.101484333397, 358.19468712649, 386.820291987932, 339.832910854142, 349.38152532976, 311.192417654015, 346.309025731637, 361.240936462965, 359.947689623621, 342.624925068148, 359.066740654103, 340.21198641275, 356.418664174128, 313.500836461705, 336.195584952878, 361.46292708217, 334.421062088764, 323.509745583268, 305.526217586592, 337.301576013687, 354.480427593158, 344.667492382675, 340.439673763461, 339.36878709891, 327.2843661265, 335.010892203673, 353.736539472286, 345.046855734628, 348.850910417514, 318.981558724265, 334.600793026682, 338.56551296144, 333.120653162063, 361.586645703707, 348.547521216399, 343.275155382426, 368.780407961059, 332.855521578068, 328.635749363482, 344.24726040231, 338.534509021829, 323.194704704474, 358.328140329288, 329.145011707083, 360.942245884707, 353.24980788945, 348.546654228619, 326.928774515859, 331.83019069225, 339.012566100131, 355.002766888199, 334.286978194812, 375.585782529862, 337.801536132725, 349.32956317552, 367.694508196735, 353.446298998243, 363.995011197563, 329.529868627061, 375.745116822501, 348.554163706052, 321.734588688123, 363.167251778738, 360.888932558562, 342.646221508795, 342.494822454234, 329.94752756009, 340.581821492875, 356.374459245331, 337.65832910399, 350.776185135559, 343.056550666839, 354.888063476455, 353.389817297036, 361.245365740546, 330.972567359261, 344.785699011428, 365.957248528738, 358.456870850975, 320.115337495346, 350.827638545528, 350.881497396733, 320.789342003231, 318.898418759143, 309.976163725333, 342.131168822032, 342.060728210402, 338.627987800563, 332.375279457899, 363.105614078029, 368.041587761411, 345.822949843185, 336.22952650784, 341.012195773413, 353.623759482989, 337.022912771034, 326.049737033409, 328.610525850381, 344.103324779434, 346.383476379362, 346.850443598283, 342.402980012512, 358.985625254036, 324.580815618063, 354.511911094103, 367.140657631406, 350.596227082999, 346.328442910376, 352.339576691924, 360.197104301152, 353.417392662045, 382.599179432305, 372.517351082454, 330.49637235684, 344.499019603419, 331.201979393051, 359.058967758812, 333.59101086114, 319.347999201719, 345.815330500107, 326.714054877576, 352.107841658252, 357.506524747785, 332.195377033628, 337.913166532393, 354.254707151148, 346.10920674898, 328.911747314479, 347.082780268135, 329.501718957656, 354.831232314133, 347.149005863594, 336.097529726544, 343.245744686478, 338.119750381746, 362.246300705236, 346.902129338438, 309.686184538074, 363.980276463822, 330.350573566184, 350.614550143888, 357.915719729461, 368.527364806229, 383.57507541299, 343.813151903031, 365.692946067457, 348.914200645997, 349.637083468272, 342.414419155357, 319.447745638426, 330.819408575241, 349.634309805005, 338.565115160981, 372.361662751706, 343.462078185622, 330.22123000353, 314.589010140961, 357.0385484921, 379.817446036323, 342.735844397582, 362.944254644769, 361.86063736302, 343.384215326782, 325.113722623607, 319.650167349765, 360.188587388662, 335.579733966824, 346.86447226703, 364.53056992084, 345.849368000977, 333.693521925127, 336.444542149479, 354.678221071337, 336.176804007444, 330.526115672166, 352.999326726091, 368.460932525268, 363.576036383809, 342.461785331027, 326.164292298978, 357.642968273426, 338.098602840973, 346.172686344366, 354.902877031129, 340.951373173052, 363.585574072415, 348.68029436553, 318.169479395472, 365.876631712143, 316.448918620873, 322.28119754328, 331.667112082675, 349.72514013614, 328.360539366136, 332.292738489516, 342.175888218549, 367.973003378461, 315.679016279658, 328.520190943532, 347.835956651891, 364.426730389931, 335.128396501449, 331.641817510591, 339.816358361238, 371.115596781534, 334.035018703372, 333.31973858954, 337.333566309177, 325.931974528731, 329.493740248495, 368.668928557056, 366.663941587208, 345.78016239289, 352.837317569845, 364.243244138185, 357.815433107354, 332.744502656862, 348.617140469976, 367.848586181347, 344.913655429965, 342.908585426425, 347.968244075505, 355.217160399784, 305.423128570353, 335.32224055337, 328.907043818169, 339.642279188916, 342.701437145716, 364.696660846661, 349.487504099035, 368.356249056362, 374.651199853182, 342.641045036339, 374.158384188851, 318.35978653055, 355.669284251636, 340.127659930985, 306.258150506764, 357.017027433978, 384.380313918361, 347.137919872491, 356.259282876065, 361.865678376636, 318.986579793629, 360.082897109577, 340.650582663319, 341.168321606979, 363.521211523987, 326.87380351895, 350.603060994905, 329.165105471681, 358.056778134759, 318.988523399137, 361.641273243829, 358.552850729806, 369.968727240225, 344.511233674137, 350.48000138083, 334.977571883662, 364.473077226352, 376.692148788043, 370.04023936678, 351.392674437706, 351.697492089458, 351.116073947251, 364.829383310371, 362.891826269584, 352.645890806955, 354.474008497573, 340.715902247963, 318.469462227321, 330.50963539187, 345.998819962311, 360.185913613175, 388.8609263057, 329.027404614067, 337.994041652365, 364.292992365003, 367.509657633951, 333.583625711388, 357.219036041415, 339.528512674649, 364.434890774642, 320.789177787114, 303.609167329814, 345.503348639137, 356.17067889566, 351.60587096679, 344.369090425976, 345.721801993317, 336.922896624941, 353.305054366214, 334.618730082722, 349.842370462178, 348.643171002579, 335.406678294109, 366.69846989745, 376.586045865166, 318.953140710994, 354.747100659376, 337.049545874435, 377.394958933155, 381.672953246301, 357.998243355727, 341.438698632222, 330.312413430708, 353.632177190138, 340.158657231, 339.573031142898, 327.823168261371, 344.683039056642, 356.9596817271, 331.765079927334, 361.269021805135, 320.413743529415, 333.700887884732, 350.184231818914, 303.073830283816, 343.567854451214, 337.67407941079, 356.739862547358, 369.187826125353, 351.945086756291, 346.695885421784, 349.393523205322, 346.837241885171, 334.5814826364, 329.069216044914, 340.657246605087, 318.567417785668, 316.479111376439, 331.570506752715, 351.168112773205, 366.373284918573, 328.972690824052, 334.764282468445, 352.764383384814, 334.029938468482, 357.688820578512, 346.92447921503, 309.347016048372, 335.020214484541, 318.757856562759, 322.074196479394, 356.176161774124, 325.068287794189, 351.782740192369, 320.120869297871, 319.012818530654, 370.17717313506, 338.798115090256, 344.961208127269, 323.066319980671, 332.433118745086, 351.656057074913, 339.477834864388, 323.637978061018, 351.510251243954, 359.681999517354, 334.41318363676, 328.175222702077, 316.299235895939, 328.722473588247, 358.829808891222, 301.227116402302, 330.931515190515, 348.469881474071, 331.07268643579, 335.308604015889, 341.95031371214, 345.468055455208, 337.50288559916, 353.14398661484, 344.859408221105, 335.54975534688, 356.997633941078, 337.161689836162, 310.807660504165, 339.926775406977, 327.866073011509, 344.527951539913, 329.532597439019, 333.6146326332, 390.553453421405, 338.86412686391, 316.095165020307, 346.731534760761, 310.79479717445, 346.437842597233, 335.137971547215, 357.351443836222, 341.309871711487, 353.193910549739, 346.987364522204, 371.937151609811, 344.412377793216, 341.743796124637, 355.388812013738, 338.112061106026, 333.80294679655, 335.523978679981, 327.513857062257, 355.619786777454, 314.031783952747, 322.676524720176, 343.665943945103, 355.751180185578, 337.053298209402, 319.304780539478, 358.60823210792, 347.437565405883, 344.117455829525, 356.517006969616, 340.191436216674, 346.001008211104, 347.790547300723, 324.704639926905, 318.427790643663, 339.314931323783, 324.594150741549, 360.484555000505, 369.251901642107, 360.519558762311, 330.687033089041, 351.765266609828, 358.879550328932, 363.870222114934, 316.219450722089, 366.306786209642, 368.120143745481, 341.519393738704, 317.183159180483, 337.933652156912, 363.603641553649, 347.096882759227, 309.732071859136, 334.573753956394, 326.758463008381, 361.962819323488, 334.420887856817, 365.039097343841, 298.326670282204, 345.681699999402, 342.357078848227, 317.506170108672, 343.706103258487, 352.207619225422, 375.483708790843, 378.103965526592, 359.371555457734, 329.249282297329, 352.907256684444, 352.193191146674, 354.470169544993, 348.484453777542, 353.641097688728, 330.274663970964, 333.729754799275, 313.504082959935, 335.784355077013, 374.612183090657, 350.803998869769, 353.897219462878, 330.911330085505, 328.59591183218, 365.105730952212, 330.779403551476, 343.674372061599, 325.132918436334, 365.156749653662, 363.938653139466, 380.967934829741, 284.66008836166, 375.44808872157, 320.708789590261, 355.484602784856, 358.262737016273, 328.944965148605, 347.86367148993, 372.48487989979, 361.478933555894, 353.959851072727, 341.59597202448, 357.748844207356, 349.695729303377, 338.282345031676, 360.845009384114, 375.495166786668, 346.984333313209, 350.5867590591, 322.687313549744, 355.324100112374, 323.858687440105, 336.293230657459, 321.630064853558, 320.408568546775, 331.507940111691, 321.061532800592, 372.867626230414, 358.842863775108, 348.916899670352, 365.343449355981, 327.250077941197, 336.364148797963, 350.534942399764, 349.378526805294, 333.082918396233, 332.832544727711, 345.173706536098, 344.59582590835, 317.325396930733, 345.538258189972, 347.810549708533, 340.141277055349, 318.493805515637, 364.14666349624, 362.802107689802, 317.475587643235, 324.570998409104, 354.246600178273, 358.410963271135, 335.691387611504, 348.95126563597, 321.228664524101, 345.790087945254, 326.759671034484, 326.280875888728, 357.123960313217, 311.081137807482, 365.229696110877, 343.740659029127, 338.665291054853, 351.124569936765, 345.860816810099, 327.700856074571, 331.208208818314, 325.959986325345, 302.071527778906, 341.119961416334, 345.22006315734, 328.150460433618, 351.607118490918, 362.039098470474, 303.818420746472, 344.103390442741, 336.134866420213, 365.852618928174, 338.436476341582, 348.255601386014, 331.391686932704, 360.352706673619, 335.915968668006, 350.254058472974, 366.994180114139, 350.495155325053, 334.455661342122, 349.020143563463, 334.715179140038, 369.920899144219, 329.372945370536, 358.981788875607, 332.477527432946, 360.613032579975, 348.307760391321, 367.216823611933, 372.707229374756, 330.713821957336, 384.759943978349, 351.430535520685, 335.374062537924, 367.987930347069, 353.927962899419, 325.157242312264, 381.389155730459, 325.009685620061, 338.775105362165, 374.08398221992, 345.505176646225, 354.938698553152, 341.483721174894, 354.113477631298, 358.116570154204, 321.873341194424, 369.707634711448, 354.431612468699, 348.418482560927, 308.88559552228, 363.676351369151, 331.362760609497, 355.024221483161, 352.894600310947, 323.86523664156, 331.770047832428, 316.70479291653, 346.454110500418, 345.37057765209, 332.978330380204, 349.766788448744, 356.522198746328, 329.615085118108, 361.580692750306, 370.337247449084, 349.043795730064, 344.203420790136, 324.516638874754, 324.925735263855, 354.453804722043, 338.946908158192, 338.107253033115, 358.971343670958, 354.331811643646, 362.589802626451, 340.628376816669, 345.653040570032, 356.356508683, 348.383757051478, 319.6382112632, 301.065403874136, 355.278033851534, 315.060052664973, 353.475107393575, 350.300328439771, 342.524723146687, 356.933056123663, 345.379813383315, 357.109107627602, 323.161147995212, 354.205718445701, 343.190168133453, 348.427919473169, 364.229119140028, 331.813545915849, 334.667952363005, 325.056626144796, 334.723953024178, 370.697494176339, 348.253489138532, 368.854886629266, 335.27004567467, 370.952934468564, 366.303963367582, 344.837016789198, 339.506068498858, 342.397384049025, 331.874390911859, 355.714481057479, 324.351541074161, 374.048119089132, 352.250220622533, 338.609024746829, 360.515118292072, 349.513705858536, 320.447103767673, 368.29651177395, 350.332005971133, 353.712973721956, 325.563886260166, 343.557098416141, 358.057390266006, 344.036135089225, 360.400635710894, 343.130572889939, 347.447129583561, 351.299133554586, 316.281386655349, 352.823335814171, 378.161211012555, 325.676804753875, 360.818223285279, 340.109435572311, 350.861417372932, 334.795424369851, 353.281954696109, 351.111529659532, 353.093774839018, 341.147487633925, 359.400980792289, 334.819133449616, 350.78452844838, 327.694456439599, 340.831680264312, 332.621519220192, 350.375676316647, 340.39440942148, 341.884284703413, 359.426974454704, 319.371942976703, 332.425713085659, 343.842856773376, 379.984220315165, 364.638347252894, 323.352552753219, 322.580684865702, 354.103127205793, 354.76570405629, 363.526346134648, 344.710963294528, 311.852426026873, 342.343548607764, 309.437471281242, 365.355054712324, 328.651142847189, 337.682922520758, 367.737961054115, 347.33032040788, 344.695252356061, 333.95681096494, 306.092761871916, 348.680871120425, 332.234314626367, 342.50103539286, 339.820842858499, 334.894376126451, 367.690480144152, 297.615165744321, 343.361069908874, 367.589792952332, 321.712148049794, 335.000174633572, 368.234090681729, 334.038527081247, 378.846831840878, 333.289623181153, 348.375541453904, 355.690553005268, 350.553160927155, 326.091359558192, 367.423938540216, 352.432953318341, 333.958153099254, 361.178223136966, 331.209043613449, 358.219039998334, 337.409651458351, 357.819086544957, 326.223285972238, 352.072758159052, 334.577542052085, 361.059909094706, 356.390232516747, 328.826168275888, 308.122785678826, 366.887926218746, 299.774123018031, 363.525347159064, 329.80749351585, 330.899662343545, 336.485550310121, 325.225680891774, 343.582351405836, 334.883480465932, 330.851750123637, 357.504935867605, 339.857314843639, 357.328372313962, 341.411082470119, 344.621272352187, 340.045137844025, 361.154167199311, 334.929025166971, 329.283638099158, 321.430425540391, 345.079757198133, 325.847241801012, 325.605159120229, 319.810518519912, 359.52574824666, 335.32172509416, 340.862376050519, 317.237103789176, 365.451056840365, 325.793701620966, 325.247092209221, 394.110177789324, 317.712737694526, 351.225032472144, 339.028408776033, 328.785317028013, 349.111060788465, 362.433524712992, 348.245347336986, 366.029234898413, 345.956264084611, 341.672408323982, 327.560467666853, 353.249524891445, 341.315454266504, 311.526217924234, 339.887614337557, 330.360665239398, 322.073241580346, 337.138799224183, 355.317329085158, 352.222635183449, 374.120185817232, 340.670378830207, 354.714952566129, 335.892297024759, 315.741645266695, 358.685055886924, 351.952991240995, 341.974024717944, 312.766253177945, 346.671475411784, 353.542572407123, 314.802248731754, 352.645898359925, 354.97771015347, 317.040558227014, 352.310246171342, 345.816637073834, 356.661313132933, 351.747510250646, 357.77422971681, 386.783395431331, 360.369193843727, 346.304217881324, 344.321904223412, 334.528590374196, 327.964549744083, 338.960952144026, 345.328656046668, 325.125779423801, 339.40216130163, 317.105471092025, 316.296595482693, 364.056656579781, 338.325269462706, 344.685486873149, 368.483177151705, 320.718836734794, 327.726794751246, 332.65164554511, 335.241766853904, 335.815063053028, 361.065433220219, 333.938283895009, 356.886803847529, 362.701530020222, 337.169491383341, 324.639972016912, 355.138306072887, 361.634971376179, 334.845392558758, 347.23495388111, 367.463722346006, 329.229351772367, 347.191827800758, 335.50285236292, 345.717480895189, 345.754487439194, 345.252234981061, 322.633951414275, 323.706900190299, 360.212057336405, 359.396206919296, 358.163528638481, 333.181593808787, 334.292364508054, 350.851098404413, 361.121233228659, 339.684550470155, 330.723413339787, 330.198185462347, 353.389999942234, 340.07969875763, 373.880371200171, 320.594846934086, 336.720365493982, 322.621665773039, 359.83767599832, 352.601618222341, 345.570184996816, 367.444517650648, 325.648746213219, 353.565144477612, 360.236191713762, 337.1934856491, 365.95431352579, 339.268813939765, 338.782204494115, 345.824618357693, 362.753990515068, 374.189012747901, 319.666294729469, 341.555449695176, 347.099400063595, 330.566834707746, 336.467057175992, 328.359894126933, 334.010131396965, 354.946320037129, 371.916747115954, 351.709112898558, 325.618949040351, 364.337269434987, 357.726146649336, 348.451250977386, 341.854723019947, 346.494617937053, 359.819304905208, 373.069401784404, 348.646025889741, 366.691552412109, 320.580878549797, 315.13983762836, 373.130358566375, 340.916545389125, 319.267412855645, 349.666775017599, 337.760373329556, 388.039526083897, 341.666478535213, 330.252315616324, 294.721247377318, 333.319171829303, 318.940867824719, 343.981841118102, 363.942299689547, 350.275317238965, 367.372940838635, 327.132320600405, 374.491905666259, 344.583076046852, 338.259027054228, 371.526238478425, 353.028829283954, 361.829065373261, 317.637419715305, 340.577217721901, 356.786585821993, 381.371574516143, 331.252002141573, 334.180087783316, 333.569854860781, 355.502307958585, 351.378849157487, 333.410309998991, 355.196543262394, 319.865576568449, 325.248008950052, 348.322295537916, 345.55124406836, 334.779114239188, 341.351889696661, 343.81916800433, 325.211775002954, 357.012066878508, 354.282005288732, 381.690888410115, 347.788392959751, 358.295483572131, 356.787127746199, 354.485815887497, 363.009097965652, 344.261637554777, 343.545337859053, 343.137620742058, 322.253076618264, 331.103220215237, 343.191436482177, 344.002728986995, 339.991002945321, 353.460571560442, 348.255879735983, 346.011226540695, 326.947083933253, 311.319248742764, 348.994776396916, 372.659888529088, 338.321282498819, 344.843439898109, 359.664004341592, 349.361421444563, 295.016683901005, 317.011517452857, 321.74472857091, 360.753666507759, 357.894526550728, 316.854998509108, 352.297958039957, 337.382504386739, 321.544572876214, 361.65626711389, 332.418323628335, 336.581396649434, 316.675721969117, 353.208065258595, 348.280551323663, 343.510015549025, 364.005883851489, 349.251004360931, 373.538455553106, 352.87824537509, 365.166466145304, 341.128736445406, 327.841289518358, 372.422415411032, 342.317240141569, 346.04281377226, 352.831628616039, 332.518072780696, 311.909750783635, 346.270037400492, 370.98817144406, 326.858891510864, 357.931042071963, 328.548120962805, 343.934956755949, 358.701871302387, 356.244206530767, 331.39919627729, 348.419994845346, 346.373495576196, 368.292694611898, 345.28721461161, 348.064255356931, 356.723630468055, 302.808830911629, 318.275023239522, 351.169243127083, 356.152409253219, 358.022196791623, 353.098388592097, 329.042497950743, 353.1501010986, 342.906552942439, 347.119763991874, 343.226000241993, 359.522662201378, 339.741693052564, 343.108218740267, 323.679161496869, 329.165366589211, 339.052449949469, 378.983981883598, 332.991389344897, 337.261176573836, 343.628560935064, 334.959283558905, 359.538057237153, 349.766720826375, 341.346621243078, 360.354370539597, 337.926137881394, 328.619162953838, 349.742972728623, 349.537533039273, 346.706761559562, 337.949359998418, 327.844544833912, 347.360038124118, 326.432543868149, 351.318060448657, 348.746825512274, 342.965644222777, 353.225620573062, 325.218326013245, 365.281657949934, 350.141191454565, 344.905983077875, 326.959234331575, 328.967659486671, 317.46252202587, 326.438438107565, 332.012337526053, 333.809477448311, 358.152808364461, 362.082527939203, 323.602334021131, 363.387844648795, 332.342011518638, 370.189888528177, 361.251361357104, 351.538771878077, 324.531241972141, 361.787588997917, 380.092473146366, 332.780740723012, 320.983673072024, 339.362018046928, 345.245736981156, 349.729908321124, 338.689761810022, 349.207727554839, 348.084083400059, 331.113161904061, 367.107472180194, 339.090191903445, 341.570933284629, 335.453361674808, 333.024516731622, 330.411605383913, 363.581965687086, 359.849558084478, 335.607085201638, 359.111262462163, 357.480078517084, 343.059045552247, 317.225273031341, 329.717452110599, 329.299948934923, 331.562428966482, 357.172223806115, 335.474992373844, 342.763631026914, 312.186185121135, 341.846092390488, 320.078700657698, 369.669705906645, 326.537548673556, 325.257935542461, 359.941362560837, 351.450374023675, 348.93234967324, 368.137967316599, 363.915857567015, 338.050860144101, 346.543892953689, 366.912385559746, 342.662293826363, 359.607645633518, 341.076198986638, 336.158672453378, 364.36480034971, 316.433554191464, 338.61788034771, 343.465845928229, 332.008844993907, 329.982072039608, 330.434286323401, 338.982828139411, 355.325089239103, 339.525594784324, 372.940891340102, 341.691397600232, 360.251439852738, 337.143378497108, 335.264615448912, 343.121635173725, 348.493129431953, 358.897252797527, 339.397824443669, 311.054425502036, 335.031883373489, 331.237614599888, 320.374262691429, 335.355173562344, 337.945221472586, 308.860331616753, 334.249519924784, 372.21576461277, 319.755036230118, 356.222496246875, 357.543284923335, 353.395921696513, 355.972627822029, 343.276028647312, 363.188479717655, 346.371463943145, 366.881025944736, 334.10354994174, 348.753309263878, 371.637921825552, 355.241817914223, 362.958043329705, 332.975771640893, 346.805242280486, 373.415316766362, 327.170113660854, 353.12078386295, 327.229435694508, 370.654320563283, 341.78063940332, 362.944250094623, 345.200887813067, 317.599111955006, 339.043301157013, 362.713228560505, 356.299545040151, 342.154037431925, 350.596390533003, 332.315124690963, 345.479443708865, 370.340912884618, 360.867695376685, 340.002398949796, 321.410099735028, 334.335221260042, 361.411664093924, 324.953913136341, 354.634224046787, 316.719979376265, 343.600272119722, 366.115071467623, 345.158098771816, 343.144529987293, 371.677388959338, 344.458414934664, 330.631530510044, 316.179096387688, 371.828057926936, 384.289977458116, 371.536391097606, 349.896286077034, 371.737434739039, 336.317907035543, 351.500119839443, 364.646780956033, 349.73407564597, 356.127279500507, 362.142071814879, 334.545987516701, 348.333368668006, 339.468300556118, 331.175647572964, 401.235792183285, 356.586626614464, 342.43629257397, 301.624133121786, 308.910430008214, 369.116602337864, 339.635204264347, 380.466959893662, 341.405367359636, 329.68440511533, 330.883917619803, 361.817279684085, 324.266822690622, 333.505782392317, 371.654673559752, 322.831213506622, 364.571525628322, 333.906696455842, 356.256463479623, 346.24164004303, 363.894333868275, 356.21249398653, 328.658811564981, 334.070536026033, 354.715011935004, 371.600444424513, 321.93675164286, 333.957855009552, 384.547411095368, 361.684428335527, 338.657549095554, 353.626822152583, 318.169380983169, 330.852754634447, 356.011809127542, 358.305430979299, 332.563372466671, 346.73772432872, 333.847815160396, 364.741638542455, 295.962533157477, 355.1248856652, 361.939020121133, 339.311438312772, 333.803231917394, 330.229857686687, 360.438743946066, 331.950693764377, 350.008545887715, 343.119705447058, 323.262673923618, 368.964220010301, 341.807598919923, 343.820046310638, 340.265300800608, 332.723970777966, 352.593783128006, 350.207184819019, 354.593032290001, 341.908407409038, 314.611227869514, 344.447345282834, 344.615039032463, 322.58050337064, 360.195417775151, 363.089020696668, 354.221166414749, 360.07983820699, 362.876949523061, 366.171140272036, 319.219653868053, 376.053623813302, 342.283087706476, 306.535207164402, 340.915512162452, 319.774015803576, 330.879095232091, 324.515734483485, 352.174965425329, 333.928554809771, 335.031727629894, 327.649656938703, 346.241528107367, 365.072990170245, 299.84479742817, 342.9234917983, 319.189377321702, 320.102942368758, 345.202667133253, 374.265843038906, 344.883361615268, 329.229177853192, 340.191438740736, 352.026123494827, 336.688121968311, 336.322288804697, 348.070068166862, 342.584743333644, 329.767015587391, 374.47218190928, 380.998496786859, 334.871443266787, 366.52451200501, 330.876089283926, 329.335592549506, 359.511002427878, 332.917707240522, 354.231854562906, 350.611780796231, 340.922181012632, 354.972824884464, 322.624856181023, 341.003529141489, 310.131261727922, 333.592390481482, 302.677696293455, 342.639912417301, 353.68138897932, 332.10266377753, 347.633787558418, 338.063983141606, 325.755856030761, 330.575816615938, 353.258719664229, 335.724511144543, 321.517416638807, 366.294393245428, 337.440634726946, 354.545699137131, 336.647861411666, 317.665408908985, 386.882257089965, 340.538437413648, 368.092150485641, 329.216888696907, 325.241181554269, 349.60957152361, 368.585405349847, 359.687573259607, 346.550894940943, 372.263398343002, 336.095130538632, 327.553669942261, 349.543875576906, 373.045508262336, 358.166828426552, 362.687468169029, 349.239248972855, 386.695410398735, 348.856577476006, 355.865031313091, 352.293226907443, 317.152248720628, 311.699697417172, 352.037266028531, 325.843808621659, 327.149352463875, 327.281208698454, 375.836962190218, 340.458358462937, 346.001871979372, 333.289857620015, 356.241281146612, 331.962570232295, 338.607012113263, 334.073113519826, 324.910977089336, 355.189786877333, 328.402637391585, 345.665166058647, 331.803762127981, 374.479720666309, 330.488101919945, 344.876945284572, 372.119572744086, 339.354388498942, 346.929980898071, 337.860587299567, 343.648690288487, 354.571879305376, 348.083605761553, 359.685770367926, 347.837570878685, 336.287021176023, 363.645136280952, 328.3212492394, 323.326238378707, 344.430723599471, 336.720540588237, 391.625729313024, 331.855133422805, 336.977360768199, 346.730301276784, 346.855856750601, 338.302141826637, 339.517104258739, 340.013878734057, 345.435865163287, 357.643506747777, 312.543466634794, 346.426746907247, 365.565484475656, 331.120021746321, 310.79950820612, 364.137665724079, 354.415567027846],[123.055697625695, 122.341834214101, 141.471762319985, 126.539962164194, 128.216902607392, 137.578217022106, 134.576213487031, 121.475133756462, 131.85337682976, 159.661469347953, 108.783605287997, 149.88825044944, 127.631136444637, 134.174487065184, 145.73916972539, 136.347524111633, 142.164248735146, 119.914498343963, 153.664569972417, 126.837691946552, 146.247046610194, 130.62050742375, 154.825346979003, 134.590484367723, 101.214177760912, 131.102242300371, 109.514453213498, 114.737262156614, 129.200597719726, 118.283076815364, 130.050988402042, 119.111121050991, 111.56968894216, 116.176800691291, 110.365534232477, 145.685895125494, 141.909790862865, 162.779614979811, 184.664267011965, 115.002823573394, 140.744409095654, 131.411958011942, 132.103427124096, 135.763568866705, 161.636899122824, 150.570479197083, 121.180606739833, 151.659256455212, 130.373225762403, 100.640765119971, 145.653637103755, 123.758799441471, 123.78539786313, 140.200312969216, 154.851892763157, 152.768001564156, 134.770061946718, 159.023102720211, 165.855849118681, 152.495663802817, 140.274561206805, 140.282816321182, 117.134437587022, 151.413080670512, 164.519841280117, 128.56314624745, 139.696381639898, 119.739297163266, 111.69386985038, 122.987427285418, 124.962175576893, 146.750579681903, 138.575829540125, 135.748912181866, 148.831278098736, 149.169931972803, 128.447316025996, 136.667241687167, 153.828998178844, 155.955256764134, 134.310334368166, 142.48974758337, 146.592224565452, 130.489582243119, 131.561182545326, 126.632655107318, 167.363961171164, 140.816228458026, 142.63649939029, 137.598922949855, 147.515083199244, 134.995680702927, 128.252885373332, 143.267042910041, 132.265666352591, 109.567891082943, 139.603238377246, 146.006708142438, 153.244451348676, 142.46712433837, 152.901102279877, 141.348371642079, 130.601053565515, 139.540404333892, 146.156765961793, 137.937130179122, 158.831009724615, 157.866426342209, 149.533804804826, 132.447771937575, 108.809707419818, 143.140981766853, 112.671366584697, 133.566343768184, 122.876827341143, 128.217821274732, 124.446921826154, 131.941439671555, 143.552100063025, 113.545103948512, 134.982175334571, 146.834664554839, 66.0429780944719, 140.386063439911, 144.698868302212, 120.229312271346, 134.352647146219, 131.752091655999, 128.708787122228, 131.949491325902, 116.001625321805, 160.110865512111, 154.736412453559, 133.030923651788, 113.315036782307, 136.841567527665, 157.242968191586, 116.566602458678, 153.175456554092, 127.972187343602, 107.363862340462, 138.463817475532, 155.343633569871, 149.486834772048, 131.998271366797, 133.775218591228, 155.115172154689, 89.6480585341348, 140.259433618351, 110.0788218192, 146.535038231095, 131.826180812049, 129.406560782436, 118.56859326716, 152.070741962793, 156.510121368222, 128.106059933827, 139.783248756009, 158.840781079473, 140.796264259976, 158.947420475407, 135.644034885984, 134.88381475619, 133.06460634861, 151.445409962946, 136.038355150217, 137.377524963228, 147.776455861626, 136.021042722036, 123.398011009407, 138.934823445006, 125.979603852027, 106.887132675823, 141.828426791691, 137.864869454974, 110.242750556344, 121.420288279168, 124.090430130186, 148.320593025229, 156.306132203152, 119.325264997709, 114.646993801988, 140.7319269685, 126.500171531164, 124.684653663296, 126.342024790941, 133.006110607551, 131.850378827003, 137.175443454634, 140.084303549174, 137.136181480412, 139.809771288535, 118.891162558545, 128.651446810107, 99.2908002650312, 98.6469735115695, 145.929700752324, 164.79259001293, 127.964421105226, 145.645143570451, 180.154023822747, 118.72454528307, 149.069578029968, 129.734481976235, 116.150563262255, 114.391350928113, 149.708570849286, 145.75678454337, 117.995905597559, 108.465936408343, 113.551608380161, 134.919660961848, 136.152243097933, 144.488401876956, 121.789953791741, 126.20103120349, 115.224561960082, 149.632366596225, 111.460149820448, 154.421601597243, 147.56086804247, 146.747898345371, 164.566842194039, 107.980594312287, 136.004225595967, 121.054778395042, 100.232988131603, 134.059549928698, 121.65146469871, 145.736899411197, 131.339215988165, 132.031954737999, 88.4914311858348, 137.118595497795, 112.690773936123, 123.438024303965, 118.411072094484, 164.868984514639, 125.563485954255, 83.4741434250892, 120.546737162704, 133.293254373247, 151.893956348076, 176.838316189099, 150.332213148934, 106.34756229978, 149.38732084754, 154.573126626536, 136.89588685114, 172.225512604573, 142.756749764995, 149.28168811999, 144.294946770289, 152.891207275659, 144.428687097035, 131.286338447678, 133.978082594016, 123.206195619935, 125.256058557332, 109.979105888565, 119.864657664786, 128.146180604706, 148.982511452317, 125.592530035678, 105.543049280105, 99.5460596222191, 135.369396347142, 99.6999610423107, 109.52458177982, 140.516105229826, 146.31340645296, 171.179668439962, 87.492324916209, 139.954518022946, 125.658608405056, 155.942542025113, 133.635626547316, 125.076422074454, 126.937445038611, 127.179320080605, 135.404104190002, 121.792065311524, 123.238179137649, 150.768160172793, 152.482907783706, 127.006981555871, 142.796723755565, 120.618608661289, 142.469103332998, 115.631140776397, 124.760448698939, 131.449464156742, 161.374129555724, 135.743000133556, 110.217973675936, 80.8583645691707, 131.704936489597, 93.9965727017993, 150.932738214861, 151.523310026758, 139.038087036854, 113.912260284233, 125.159626442704, 122.7418922311, 135.930884035468, 144.489014477542, 140.749437523375, 147.0729650521, 153.261598378722, 103.974023366978, 124.375683411018, 107.782157734875, 133.987865079912, 147.109372457484, 155.100004953307, 104.130901333485, 125.571583005621, 163.895924367752, 147.4006175881, 115.158036596815, 140.664876462955, 124.173117746175, 110.954588568526, 149.55172211802, 125.70327042425, 134.189379771077, 121.952911469397, 106.740481336366, 139.098698600328, 132.781402755866, 128.354884858234, 157.896415140627, 118.122764027391, 151.472629607793, 136.51929237262, 154.251048100394, 145.760553353431, 111.879008339175, 132.678756368291, 145.446932653892, 114.787698737947, 129.457162300371, 121.082626494753, 119.788421018587, 142.522089684, 157.417392861991, 98.4750855667428, 119.220608281652, 124.817348791677, 119.977346275693, 134.97386134196, 120.968172373917, 114.441924316425, 143.626717192713, 134.807278893402, 116.376976004408, 139.86287675317, 96.6898515821546, 151.540749591794, 138.254212855944, 153.479785248709, 141.096678777039, 110.824973373435, 143.822220429677, 151.861474027138, 139.73010721463, 165.294275444944, 127.960680995436, 118.321010998938, 113.345599972606, 144.199371021027, 113.739037872435, 139.231634350324, 135.908735431542, 135.276670155936, 113.140381873021, 135.261900099865, 141.325770726017, 130.330612470105, 125.520791343334, 140.630868165186, 95.5743995337142, 110.176097517976, 110.536785477937, 132.847839591468, 140.838999200506, 144.585276575698, 144.433040361936, 143.779258533416, 121.89898495256, 123.968635408703, 162.965589838204, 142.2882594297, 120.132869071608, 155.197834959755, 141.878524876859, 144.880496160778, 109.790352641236, 138.120389167539, 89.7399981514996, 140.172011308315, 138.300766472083, 152.545243542905, 145.809347519102, 151.652821184607, 123.894819406257, 85.165465014078, 146.69468219111, 134.823473885686, 162.844711719123, 158.895760532376, 116.601526567209, 147.316245457393, 130.422402734539, 123.445898860171, 135.381533998602, 136.341857081838, 139.212031172172, 116.116036787811, 131.095842772377, 109.578332500906, 95.2894999159404, 144.691624759143, 154.816979682694, 124.57982093555, 121.31187387348, 98.7881000203818, 124.072850170532, 141.360060775492, 132.061144349678, 173.130289547852, 138.421853780795, 139.224012418618, 115.656570291642, 149.326237696476, 96.0022661769563, 117.155132769232, 117.229240430962, 119.998805699762, 123.315454761617, 118.282235422261, 86.6299519805852, 137.843760542465, 125.673220684513, 124.186327391055, 127.418721702256, 149.313467508211, 135.16251553888, 148.395580867224, 117.908949644663, 139.300263963901, 134.808708573548, 137.935466065158, 147.98406564209, 152.990425662476, 108.131679342587, 144.429924904299, 102.295259343278, 141.939702342932, 121.236898145841, 119.28807600676, 114.238013635275, 121.546246382563, 112.76126928403, 130.775264143733, 128.089114905018, 133.985580796507, 136.245956774808, 119.11922011985, 133.290150677187, 115.870645966157, 151.13574043315, 133.299712283972, 148.894482891388, 126.985388664015, 164.011183558459, 116.319633243412, 132.166472915119, 122.529516303103, 140.177822502374, 125.606853926816, 109.14813432092, 118.963962848886, 139.945551773737, 135.451411677344, 135.32127204092, 132.276452753415, 130.881226938157, 120.508491188859, 92.4507629744218, 141.810127258779, 147.346335802172, 130.30872226701, 119.9727600305, 126.779676174587, 132.37091510244, 159.316826537959, 104.427271841087, 154.207765294314, 124.088326715161, 137.692790224009, 106.385357711553, 146.560078063479, 131.490042286194, 162.991735595747, 135.339621177196, 170.48843696998, 121.673762541642, 130.553614229367, 106.398378202445, 134.665453392464, 131.721951002262, 154.968125257041, 168.077947755146, 152.172601651044, 131.078903933446, 147.812638881838, 154.081587193881, 170.829157074787, 134.838458490534, 147.273103389008, 109.889454456031, 148.945989917075, 120.397192340778, 139.469228837549, 111.284715186988, 140.735819607838, 113.772145871198, 152.943817740934, 111.518696419473, 135.30090575993, 118.835740110811, 114.581751715503, 166.639636259665, 127.233058232814, 130.360128724345, 130.115380732933, 127.936794394777, 120.278086769484, 108.048210534608, 150.958924083634, 149.765739453183, 129.68471857013, 191.235375323989, 114.603751937694, 107.709376035681, 121.413821189825, 96.7241698033201, 108.79509190944, 143.784256097152, 119.004109778623, 166.131891188701, 92.3883948478523, 102.442022707527, 146.192669607734, 140.489376661809, 145.302116910808, 153.923501029393, 121.936838177334, 110.067140087334, 121.101042555364, 128.239142518252, 138.34323956905, 144.61150032431, 107.042948052671, 114.108409544408, 117.055658696004, 128.1602365672, 125.935995225558, 96.1271687913912, 151.282155474037, 141.798163544574, 124.471373103575, 155.416312242243, 128.622747226787, 115.566755201519, 120.722923372976, 146.27280800458, 127.239412245682, 150.967353468127, 133.835303393409, 140.623390238201, 132.103671645695, 141.495204962647, 137.066677918439, 148.68343464288, 121.773687012199, 138.076157539692, 115.754130517729, 138.36749024407, 153.437214273172, 124.517751888922, 141.412490869668, 139.447651341376, 151.480408767981, 124.509410643442, 169.123837821972, 162.922300803067, 134.081717478705, 129.908647106102, 142.095354918886, 142.952782620609, 136.724466955857, 108.448043320512, 126.919394040836, 106.282039352792, 131.127639825308, 153.877568639235, 130.039643704307, 126.500267485919, 112.185576895479, 133.822849568639, 144.00814222146, 161.661735068654, 151.451585918987, 145.546536902704, 129.337584450127, 107.520291124848, 106.784697088931, 110.992808851628, 130.076046025132, 134.411103402511, 141.563408878471, 135.88647364404, 144.918304296497, 119.715913431669, 139.279603535071, 138.901038648808, 115.574524330811, 116.734916253222, 125.548082942204, 117.007617141883, 150.084751798276, 126.159601409532, 100.768995860274, 135.251951490564, 113.872564625186, 132.013425478473, 107.751611020826, 140.867972420036, 114.459231117233, 126.587454297736, 120.965713019276, 134.719001671828, 125.878221255995, 113.979540662673, 139.010531549686, 89.6404006024525, 156.432906917683, 140.895400655318, 143.614538983747, 150.087234688569, 140.116338173601, 104.565807480482, 110.100903644203, 114.003046188232, 151.966375329617, 109.086809334099, 118.35430769427, 140.504580713358, 144.133156002242, 138.331114304274, 123.560906228415, 122.101532578589, 111.135597305848, 129.734763997839, 96.5353763139973, 103.631711687678, 121.278899695001, 119.683462325458, 136.655437643064, 145.378249251162, 130.735066162843, 145.467357280249, 122.776205507618, 142.955494212957, 144.101762259813, 146.111428003929, 132.806164144163, 119.654305743705, 139.575799537575, 139.100440216758, 92.7703241118297, 120.615294322946, 136.697369563257, 112.524108699987, 134.78550753622, 122.318241932278, 126.422847924681, 140.701935552608, 125.291094976868, 131.481059898968, 122.771187183593, 89.3896043124795, 126.11819057791, 139.025463159295, 124.399098826538, 117.336945291136, 132.85164197306, 134.861927362674, 159.089850524031, 133.448068903419, 139.865754509778, 152.919829938129, 130.470036314154, 156.1154832939, 103.148508258267, 117.827068785432, 104.628638941051, 128.348997466649, 129.931861737704, 131.881576938251, 134.976035812914, 107.478510111456, 135.011029729405, 113.467274285296, 139.899241036022, 134.381286827754, 115.795736910404, 119.885330239698, 131.073594952949, 134.277573597572, 127.684673562148, 136.841059434161, 126.835955747411, 114.072836685291, 114.029833373313, 116.68972930615, 159.452317044518, 165.912304747783, 137.72780564076, 108.193411831842, 120.525664244888, 108.956632921313, 90.9633194950436, 100.466237306684, 143.86560411124, 134.174242856131, 126.545331210949, 131.045678620983, 121.79887134893, 119.838417980825, 143.787010238606, 123.70371371206, 154.451445827201, 144.957474507083, 136.062216284827, 140.748745291341, 133.799286714459, 130.511994992918, 124.155216093027, 122.404712272613, 114.74476582185, 140.217628464274, 115.237793191925, 128.538537770477, 110.108555068929, 105.822684418582, 132.3424736135, 118.895515150178, 108.740848135367, 144.363380759982, 126.892301456538, 161.396080753327, 155.340958587089, 100.809874866803, 136.533640871162, 117.798240594556, 96.7872171127323, 122.756780962428, 146.073395718148, 126.728384400514, 131.409408833531, 131.919751902791, 95.6770877380021, 143.542043291977, 131.332009353218, 121.644154761204, 139.116521546932, 150.468558159048, 163.270399606548, 129.627910647103, 134.324490768991, 108.980269749879, 118.960648694785, 116.639209461155, 145.041850369609, 134.421954738651, 116.793602468799, 141.508081039796, 135.262302965342, 123.79613914407, 153.931869041072, 150.217465523069, 119.676314458579, 140.214570556312, 127.481577476417, 101.677015011532, 143.445505353924, 138.191273603768, 146.230904956127, 110.597628335039, 110.758483673455, 113.986893389011, 121.723002224671, 113.981832214172, 131.806219178082, 155.525574160025, 151.25840940189, 135.842114610236, 120.521445356499, 140.944696529406, 145.480100205813, 96.1310388094413, 116.185297911937, 146.252853700528, 125.672826787167, 119.475707147239, 93.3038478920682, 154.254619733257, 144.855372941095, 131.913045082044, 142.51253362627, 93.7595161566273, 118.85855956328, 118.457219897722, 142.636734992794, 139.21695699611, 127.162377365772, 166.241576502517, 144.710119767066, 119.693575656801, 143.699136730471, 98.9439142009998, 134.172340926031, 156.081114953874, 137.375993990684, 146.474266918949, 137.475379005314, 138.25038773191, 128.093917118817, 113.128601939588, 119.778759029348, 123.391710251052, 136.284969809795, 131.531056934804, 109.359620171935, 131.317414974347, 99.8249753775796, 132.258059531161, 129.215484827796, 127.651661531133, 111.611409225309, 117.815570458555, 147.474289693758, 128.606972739135, 157.974277434393, 111.189930991027, 146.717512836998, 154.012979909867, 107.911320732681, 131.596901096624, 146.442319053374, 139.632175088967, 142.423084437641, 160.026908441127, 131.55543981979, 155.111343963876, 156.145545069337, 148.479643855116, 124.747307772664, 109.940267105678, 131.545242302465, 132.549341327904, 117.578147784221, 137.909838934888, 152.872531009013, 109.841562214904, 114.971865603834, 126.414241274176, 132.000792693522, 144.131619380313, 115.262305985768, 135.113755292823, 121.880173919358, 118.07846254507, 163.182159872182, 138.505257385957, 152.685530525295, 114.648004809319, 125.433388177505, 121.05579295198, 102.219876384141, 120.420188403118, 134.77069603037, 130.006663019908, 119.852075722321, 128.705636540026, 125.888398889029, 108.486868388723, 110.938359442081, 129.090909408046, 125.573215532263, 123.221531409431, 125.192310381413, 134.822376276988, 151.061075952669, 105.547330331038, 122.786988845434, 152.131077580679, 128.239382633499, 136.317013691919, 150.603794672319, 158.557521481254, 137.929582801256, 129.418712548825, 138.954219366169, 123.229676315983, 109.722581882835, 157.437602094784, 130.856201884209, 123.531359681853, 138.485988457597, 141.603233682178, 146.615204283985, 129.129903600525, 121.064456058374, 143.562604142181, 147.579624376226, 123.959280497153, 119.503067659634, 111.939771536109, 136.787700111704, 131.297500535929, 98.4683807210978, 109.768779958681, 112.879920063263, 132.882046044375, 133.231722307722, 145.589463659836, 162.52842723343, 120.977767869305, 138.259154276363, 116.800478708368, 123.074731644027, 152.384744011926, 137.613116487671, 111.030593367526, 120.705892070753, 124.777883023318, 129.979613671434, 129.318425528735, 136.010499249669, 153.618897125456, 128.256196265101, 146.240931582986, 106.161328587384, 139.948077029258, 116.898730247518, 142.508919614392, 143.975355963134, 94.1485922904807, 136.811639677899, 107.117320499805, 137.485502747739, 110.64256113168, 179.91780298622, 119.403535889464, 146.778969016044, 125.381605449173, 108.100122094912, 113.254148561374, 118.493986873595, 148.969313453068, 119.133544598422, 101.778319953771, 100.611535471943, 141.649176296959, 132.586104396015, 108.451112355595, 117.272318385966, 152.27824317157, 146.990936610244, 133.84962043864, 149.923258323135, 117.840155992329, 129.420415497388, 145.392899509302, 135.123156505335, 117.732487654551, 134.199702295113, 171.667102085489, 149.589356976388, 112.771366502645, 128.75545249331, 119.994277596812, 136.183928721998, 135.325219379098, 136.365259185252, 111.483511492812, 154.089618417029, 122.520844856953, 153.118519308363, 134.673207141859, 141.622382950135, 125.316541012585, 118.571381494686, 112.205824913419, 145.067635419401, 120.876827674484, 142.14316266136, 135.377538717736, 116.514925159546, 112.671725337149, 86.9683400028, 141.875907288557, 109.070386703752, 116.132325167695, 149.497966422205, 123.862923133083, 122.017917175706, 135.810956135295, 131.546038910799, 155.787168786541, 117.257879321951, 112.913759610258, 135.411475317149, 136.278296750887, 118.545533123322, 136.781958781647, 124.242172782816, 123.034815109346, 109.154383728936, 132.639346020648, 143.060022941809, 117.940396051692, 129.264097307025, 110.630721671933, 89.7086368605817, 103.497548327133, 142.878235700943, 143.025578597266, 141.00177577686, 146.679861743088, 134.649906452054, 124.554999728264, 149.865350338829, 141.057656533271, 132.970452683221, 121.002474126523, 148.574025133467, 124.3034465912, 124.175321474827, 109.766839132561, 129.83290997838, 138.611632335439, 143.147690473049, 147.870974087727, 135.344905800847, 109.871488639554, 129.726032058206, 89.8835344947608, 148.400879991112, 125.342481372738, 141.777635330614, 113.132813098446, 106.788531164138, 97.4932383517136, 115.370696481341, 115.66152258115, 122.611792285599, 107.14146841602, 143.102878937606, 119.990216467009, 97.6707560474719, 165.897370955613, 125.046399872854, 107.823679016086, 126.974986166186, 116.621534111339, 144.966313141946, 148.519051518855, 116.683616903455, 129.614534559313, 144.576401940217, 146.344050269616, 134.476680140902, 108.297342645915, 99.636335538175, 112.568691032536, 122.172093813672, 133.847187498303, 138.173025639329, 115.180883649442, 135.155196849995, 156.66390053751, 137.422601612244, 138.949009357022, 143.666440099465, 116.374897737737, 123.109119991247, 129.230653383963, 118.020237414752, 100.873503650956, 135.965329078769, 100.317126567424, 119.439558133161, 112.724648687181, 115.677228068711, 132.224732249419, 127.588925157689, 124.009889026711, 130.824011485537, 122.663696391448, 123.793335387682, 130.712428351955, 98.6713810804699, 131.208759644964, 118.739069223253, 138.134569170827, 138.802337280161, 122.515064971941, 116.067173432205, 127.224259923742, 109.671134176449, 150.37118190864, 138.806294846609, 139.491613842205, 156.233750012536, 153.239974796982, 103.654960608997, 160.408258108475, 135.93417803815, 106.326354097453, 140.618665972575, 144.142500077449, 144.51362513128, 123.377991223811, 79.7797894479844, 122.933722745806, 147.644935214697, 167.797198506884, 135.242643588568, 117.346320897676, 164.566667638717, 119.541466648101, 156.673383768684, 138.264548088485, 149.232424158714, 137.641539597918, 133.930133242999, 151.536263938534, 122.533000349891, 130.949962152666, 132.077133707817, 166.232035638062, 156.260338778668, 107.327399667142, 148.979430832003, 118.32336134043, 133.155435703802, 154.04905881193, 116.505630111375, 157.53400168238, 122.877141663351, 111.823293321425, 137.743153362588, 133.183654651261, 144.457606818011, 101.433840614408, 86.6083838906422, 143.703131144549, 126.598581733359, 110.609252104163, 134.4466158945, 155.453191526851, 139.073069667746, 107.246720686174, 124.86451602873, 144.432525434108, 142.025158522962, 124.120979103485, 145.680633219106, 130.202499809443, 149.345056423335, 113.415298856933, 134.829821269433, 121.803200209894, 132.516253972924, 125.164623404883, 145.802285819592, 164.502861948026, 147.27496444246, 136.849947625794, 126.029960544356, 131.585782555826, 120.973226990985, 116.662250929018, 96.2947561426894, 142.389954739, 172.397397102164, 136.351940794337, 133.944795929286, 112.577381915611, 146.156537511443, 150.128743646406, 122.323251769171, 155.33435917838, 96.0013112751266, 144.629257286064, 128.620035532819, 115.682723148375, 137.946311034851, 122.412769812134, 124.109900302384, 150.729293085237, 132.105377209831, 137.327960563679, 140.863698884757, 115.810618578479, 158.97980358474, 116.657194971639, 141.358595799076, 158.378763164228, 129.826256055556, 100.489821834877, 131.496168258453, 124.742276940892, 122.4451074479, 129.021642683466, 159.293494599589, 133.935623402352, 162.936937580803, 143.385783179421, 155.780587563044, 120.169819519676, 147.198940718515, 145.184497368162, 121.181816468094, 137.725666487982, 113.295269869057, 82.5992463563005, 138.620957245985, 113.085826609567, 147.716232845512, 146.506098747951, 142.98592121896, 144.099104675261, 146.350739156731, 129.331465403926, 138.113313681412, 127.326601448902, 122.776592198958, 143.89999327222, 135.486789510379, 94.176489097815, 166.92034785508, 144.420942434754, 128.487515075075, 159.623586491605, 130.828534364184, 133.990890811926, 139.541043120027, 129.741200437853, 106.84561465084, 139.49419511491, 133.176306811521, 138.609395321962, 112.024763237298, 140.586976129991, 126.503309037906, 116.841796040492, 146.661269157789, 158.594512261282, 140.90946439942, 159.857598186394, 106.17059328216, 99.9968855796292, 156.982343737833, 134.833076865093, 134.356215589749, 100.991169356083, 131.124176893847, 117.283661418843, 147.029646591539, 123.871318545557, 102.800719831081, 130.077789831498, 132.109423293506, 119.446950381435, 149.781248518004, 120.652849632545, 145.795180333266, 176.321863270535, 152.867986003539, 123.250834324875, 125.529100890047, 90.0538534322166, 114.201345868818, 144.417310174683, 144.202811136779, 147.563139599889, 111.727822149983, 112.628927326511, 158.611212670301, 146.354021726394, 136.906282217236, 150.527000735342, 132.339052323294, 109.665056351546, 117.093461688293, 132.150794613323, 154.508995894445, 153.295748207816, 130.30511387103, 110.934275459231, 119.067251650629, 141.306975027, 129.371226325358, 101.794936869269, 136.942284419368, 118.864602482737, 125.066588626999, 118.253051067832, 138.811657468348, 125.402391823238, 121.276718595076, 130.850032352244, 119.009789825612, 99.9025484027485, 92.4764530989785, 144.372615982088, 114.21675453212, 129.678565278805, 119.31806439139, 129.554831212816, 110.371962696796, 128.060936135114, 138.669888812016, 149.659789660591, 147.674554853973, 137.440763745178, 143.450355656862, 92.9500650776121, 166.252113210167, 103.163664067529, 175.974081619111, 105.770523657064, 144.548073217788, 132.892068581018, 141.036888447779, 116.934014203487, 118.671039090738, 118.671163058465, 156.903557135688, 120.938455152087, 132.500922073941, 119.279771770762, 158.865372890122, 113.776051127365, 147.42844429255, 152.180855540521, 144.92423063587, 96.4205615572661, 98.709259040272, 129.862077977978, 114.863238480564, 172.450424943127, 125.406391511255, 123.600154165087, 131.436282951288, 103.780642920363, 109.841424982635, 155.311841796351, 121.314379540945, 120.805916131426, 140.9242535104, 100.163289623182, 129.353703457713, 124.997901003731, 133.621667081606, 156.757472670094, 125.458592283242, 142.593858889143, 117.19780243956, 117.258335578745, 136.242733700351, 125.575779856055, 125.142027864335, 121.966488892267, 131.522767528317, 131.720729411161, 149.139989506998, 128.800172868479, 167.437807302325, 119.739392579635, 134.163621178451, 126.416692337643, 131.092563068892, 128.345045856884, 138.53954634477, 118.888995443885, 119.464355579342, 123.264056795129, 119.380665426045, 147.648649345288, 117.770182246411, 126.29699613202, 119.632262194107, 132.43525647298, 104.640629975915, 165.614189135222, 153.351901910123, 153.297931013881, 124.452684465354, 109.779206550945, 153.552847790919, 114.987797036158, 116.170694941711, 149.107339522581, 131.455137870557, 134.4401094914, 134.839135666268, 118.447661593245, 139.032114381029, 129.500685760183, 101.490008740048, 119.294237688108, 96.4829343591523, 108.174136417316, 129.012443312423, 128.698893304996, 124.045179420795, 103.556398721423, 119.08168976065, 100.014380355623, 132.484996119954, 144.928819377097, 129.054437767703, 102.541944251065, 155.150911596006, 114.391566964943, 137.931151015931, 124.315655457254, 123.763056756799, 131.07075578662, 115.689490757355, 142.677691716182, 133.236296232771, 126.500056745541, 132.987102048247, 150.294104720958, 136.794178216166, 126.494888907504, 130.017308630186, 115.565630687405, 147.833671430455, 101.844613623751, 116.693781957089, 128.398000887426, 113.534624309651, 134.391889328863, 94.6643263712783, 163.193208229268, 144.096768507794, 133.445082863712, 140.313521050708, 109.697537815526, 102.779359756546, 138.338091760172, 130.881359167689, 145.624430534906, 97.9233728523045, 126.736893850957, 120.683404097732, 160.512878232437, 95.0060742490528, 148.427637703167, 160.462716007131, 129.792153152198, 132.678186196863, 165.644778284336, 160.264120367496, 122.975505290433, 136.949218553632, 144.807756565254, 124.311996763013, 138.521510084731, 150.580701821695, 138.319421326161, 154.612564511937, 94.1205726300191, 135.354412230225, 139.198676291473, 131.217820406764, 133.054030407843, 102.654221380189, 123.928171858162, 120.284146927688, 119.794812053059, 121.845901866629, 148.359759197248, 135.334898772437, 137.829397479419, 141.718383945138, 131.995121038452, 151.889652605692, 133.670120290213, 114.068837981388, 113.768450880925, 130.516663372758, 125.702499719122, 147.114796332216, 131.703775978565, 80.97346210019, 130.367498950927, 163.251353257961, 124.138368837349, 147.198730711887, 125.33536542845, 147.974860364246, 132.804223087788, 126.525667608119, 134.339324163518, 123.287117782778, 128.503153713679, 115.064764285384, 151.466580786452, 124.895865706452, 118.631653521407, 118.251183777647, 125.469824550337, 131.172227956986, 110.459880824906, 156.23953248, 119.92695825444, 125.256161707279, 101.172322623824, 127.078864528558, 108.680638240429, 117.628108231379, 151.220207346819, 129.349496021882, 131.175012183514, 126.583449038189, 140.242182711844, 159.893311120499, 130.965577479114, 128.49372071888, 134.104399903507, 141.822557067402, 101.866774969014, 142.55521551982, 141.401235103892, 137.16431613733, 130.10139358745, 125.244211938615, 137.369817257817, 129.45454181984, 152.698073256258, 113.137568802583, 100.100698214536, 130.674304052828, 107.347862229759, 152.851871935317, 141.66561257184, 116.297886295763, 114.864137900153, 143.909259567458, 106.136440230595, 122.536583141701, 116.807255574412, 120.735359266323, 126.637532338562, 111.942695001881, 137.785006924196, 121.793080293429, 156.245426292279, 125.393342713011, 144.21758978115, 161.100612751722, 132.347692888595, 169.515954769839, 149.660282369925, 130.147776716111, 123.947168375598, 129.363561554123, 124.975381723412, 159.690417517285, 124.358094884403, 120.911205480904, 106.530621679712, 141.978326050101, 155.856704435223, 92.9367588527217, 125.681563895748, 138.865106392143, 146.011749577266, 159.278983191105, 141.151270476358, 74.0608908901866, 99.2283016683025, 160.191963158871, 131.257942092644, 127.237591862211, 117.662014829373, 94.7703354559438, 113.027536459345, 139.21363882253, 141.966201814886, 169.810603611751, 119.087109884503, 147.194051839047, 135.466013056601, 136.247610835946, 127.286758320304, 148.478813856492, 140.27857074927, 162.498560191763, 148.630801040454, 110.181182708261, 156.696934076467, 88.6628785203485, 153.782611001168, 111.425967612784, 151.722639781444, 151.728505119696, 135.022021591669, 132.005352073424, 124.424339260198, 127.643644659992, 118.858135861843, 110.233793816975, 149.808138553899, 125.840609887023, 136.129064054087, 134.031714068086, 139.204780508608, 112.432949409259, 139.349822175158, 131.130059072408, 154.002029455835, 104.510209233957, 151.73208366734, 128.93704755212, 131.295502580759, 110.866467615706, 135.201682387266, 114.819030091929, 131.309113400573, 118.532471903349, 127.958884802498, 116.154774741495, 141.464133746802, 114.793090137991, 112.549748325618, 143.885560831573, 136.046645830104, 151.918924290305, 109.065345727964, 118.857468099344, 119.470757641412, 144.034449406225, 131.288192803884, 111.53237627491, 120.41444969185, 108.652867216372, 128.944338240973, 152.759025837846, 135.809968447422, 129.099130504562, 121.732444385327, 162.561413473794, 124.577764648289, 107.031118148279, 124.152490842881, 137.713025941815, 120.280816278148, 105.448762743606, 124.873212695408, 131.187080584465, 135.370590845919, 149.043755079228, 122.53637311849, 149.591400434938, 100.041073028138, 121.010505257601, 157.071352280243, 114.441777767367, 121.617514064999, 172.569386775778, 149.475167271267, 117.066177809547, 118.457475404522, 127.678222772511, 138.481070479573, 134.008546431846, 129.029882607168, 132.645846144932, 105.67592099056, 138.076862084726, 147.101687150187, 113.871384363741, 138.198789469144, 105.042572452475, 148.97506408754, 119.767081096097, 139.484658299883, 112.455800581313, 130.649984314148, 119.315430763158, 143.562213986257, 149.579692901647, 121.977678127877, 119.351950446541, 113.062244419102, 138.654348665657, 116.931663967887, 116.050469115619, 147.333704856951, 142.945055713294, 114.895692261904, 148.336879091848, 105.705365691906, 132.82655909497, 125.32995465807, 126.736129213599, 99.0759941011646, 138.47705922489, 125.270436632149, 141.356327155828, 138.324285488646, 152.027119033014, 150.646832920337, 78.8449138425657, 129.201561220922, 122.587954834319, 141.640201972577, 130.316600974474, 154.333847890423, 127.565868341414, 161.541693348181, 147.814038304203, 105.181274261683, 133.860139195782, 128.078455920325, 148.354338648471, 108.9337897918, 87.6739558380405, 110.455611730715, 100.133378913764, 124.38342136173, 130.105009605045, 149.095529854697, 107.24971844292, 149.606781395537, 139.897233402288, 143.481736762825, 123.027232224492, 125.044272810565, 138.807246256191, 121.15218044786, 169.218711891788, 119.97248131803, 133.681661640729, 86.4210634730692, 150.746316810247, 122.360917358388, 141.239491319235, 171.656855295806, 122.201989938045, 144.528210798592, 81.6297978433863, 86.2382342299128, 116.416422167913, 132.501255994018, 123.928672698473, 120.676472677066, 114.358660998015, 124.617187438557, 147.451415818836, 154.834750652169, 151.210408151565, 124.555413315047, 172.497823717182, 102.13625136673, 116.434603627376, 131.755211389436, 107.327080370418, 147.838411317545, 147.394652455329, 104.814851335588, 124.057808997862, 150.543344875438, 152.045894534259, 125.507746053132, 107.081396628472, 136.898982282115, 132.818985334284, 127.228696453399, 108.846244643726, 134.773724301913, 103.268866327484, 176.215798110227, 121.232389182229, 115.166667585606, 147.956617539243, 156.201835140129, 113.221777602215, 98.3837184854981, 133.687688135104, 107.717841726641, 107.915230500319, 122.746719977437, 112.458311328337, 142.835340479222, 146.259429365898, 144.430524353565, 129.222374756971, 141.951828311344, 106.169185710843, 113.981158665869, 132.853464717201, 126.077680392369, 139.232069029728, 113.586030849789, 143.379916269568, 123.523102701581, 145.259051290561, 125.126250069992, 158.112021717174, 156.797475945229, 129.298356601517, 120.667697614633, 137.293144598394, 145.901337337533, 149.057652512443, 120.605657678313, 132.896749273027, 103.381392200097, 132.409135552826, 158.468058077756, 133.838968985498, 123.219926104863, 145.61432290203, 118.859795447964, 115.787711476159, 133.034110705677, 121.380005336151, 129.171744462325, 119.329259154431, 140.216327073668, 113.088591091916, 144.730269613069, 172.285040569008, 159.308729357293, 126.671768002345, 122.986860624955, 131.410516879876, 124.088121566711, 142.065494383897, 123.883821312712, 128.184156633213, 131.026785476516, 154.85577055953, 155.710517307907, 127.408930087936, 129.34172582069, 157.807222630541, 161.016292513853, 126.716119280057, 131.462960998847, 108.524946894037, 117.868968131109, 143.175386670455, 96.3959928605398, 115.650635811917, 118.580007024373, 150.455747977321, 138.517168648518, 137.506091531464, 143.066974258723, 128.758594720436, 162.466840553567, 140.442161375727, 137.604563906211, 140.665305480262, 133.511338406203, 142.365132784015, 94.8348643442108, 166.366921372419, 130.406335223843, 104.235627194759, 146.812108242113, 78.3324038508014, 124.084003481156, 154.052227943246, 144.789332391956, 137.163707186513, 114.308116859756, 171.598842224194, 152.211676712553, 133.381166382178, 122.45397288734, 137.619091794291, 145.731482867009, 130.317328602601, 163.420940748276, 116.228275489251, 147.366376412066, 111.653210993115, 155.882547780007, 115.161581589509, 109.576281702175, 114.605737055602, 120.392386462351, 115.888387504957, 138.488811003233, 104.233205064821, 143.571061117177, 134.486032368246, 119.638120226551, 133.69026125858, 126.060787727874, 125.175286014899, 129.94187845901, 108.718501082181, 152.301971784113, 110.474988724995, 156.22787492749, 132.764081992682, 126.685217449764, 124.667598243175, 131.420523553665, 120.359546289598, 124.960422517972, 147.030287612591, 111.833512357379, 109.447725816726, 165.925060071513, 130.820253816474, 144.647627607415, 132.659797758456, 129.181288367831, 99.2260387668813, 140.659102387694, 145.749009786161, 123.976794887453, 167.002011331249, 128.020538872012, 107.324947858705, 90.6167765460703, 122.057007945883, 115.098897567939, 140.72101346614, 134.783633286207, 145.848080075703, 146.988275101588, 158.073047720459, 150.098428164928, 115.400722599846, 144.5173990577, 142.207314880959, 132.597218318389, 123.700765992243, 136.48002505841, 126.895187284158, 130.583810621138, 135.662763580375, 140.026825205353, 148.08830712229, 118.873984058424, 127.394449286183, 145.986973201601, 132.549625965819, 119.044094789904, 83.4830113839386, 144.50176650776, 140.432859502378, 134.069935349139, 143.18109078451, 105.052424480987, 151.541803453013, 105.425311751627, 133.135203288342, 136.734876347893, 119.649278655319, 125.012478297379, 113.355276170184, 111.98295817968, 124.579834495178, 142.310042158839, 144.683481833779, 145.449480409987, 101.42972434572, 120.566557384164, 134.430585098141, 131.907179063979, 143.436967401661, 114.068896287288, 113.25756546853, 129.692298314124, 121.129736482428, 103.66213008398, 133.584332342707, 131.809057929475, 119.508574120618, 131.81518768455, 118.12409371976, 139.751997111503, 119.267161950615, 115.808130459712, 132.85262458981, 143.069447720862, 137.286941888321, 139.267291498582, 120.755722101134, 150.750771632289, 135.634551545114, 144.330097763551, 157.028343123901, 95.0647223756925, 137.88416272077, 148.316079080651, 91.3141610057329, 126.395561442057, 141.074109589954, 147.565417825211, 127.947330791499, 88.2989507822298, 117.838045248091, 125.664886566374, 147.72464349397, 106.756709555525, 141.785015962069, 145.018871567401, 133.339251428013, 136.982980336364, 121.871075828685, 145.021069328267, 154.558400623173, 110.535445480812, 154.807809750347, 158.979605867616, 139.391480361129, 120.729289123373, 112.984432972405, 132.071578535807, 162.975700564323, 111.861292086675, 147.693894587454, 118.85934563028, 165.850591872112, 128.676724493668, 152.094709270266, 119.239700566853, 139.085446628271, 122.865020794337, 141.086336880681, 133.825518094206, 156.292667115334, 140.46106158198, 127.934346700675, 166.136360691064, 125.067680209231, 136.654370457522, 142.253429694957, 138.42850210874, 152.424802735851, 105.96162658224, 155.126240580359, 151.791779523876, 160.058076093183, 113.622056414844, 144.727392192382, 140.823948506625, 154.602689022399, 121.068412071939, 169.370054005076, 143.487566310749, 121.708503019667, 134.227865552618, 145.292124946574, 141.369481275067, 123.841576381011, 128.800132559007, 164.181932468252, 108.149785818943, 128.589247198601, 156.739858632314, 122.767078380796, 161.673133099643, 158.841996103897, 138.569069769963, 109.863290680291, 123.825029948373, 145.82558266836, 117.176502767676, 119.602088103225, 131.97287236248, 138.846099688347, 83.1884344984843, 114.987688405724, 128.703659821489, 167.558241664671, 97.7492203616145, 113.59214482038, 113.640915310823, 131.122455347814, 126.033141449939, 157.138020080687, 135.676016573863, 145.490943379151, 118.864769584775, 125.151599785175, 150.402377171342, 116.486309948295, 102.30601716661, 145.394174523677, 184.236766763112, 140.551954580484, 169.554079057832, 143.4192819599, 154.629114501439, 129.08900594263, 142.753905925671, 115.803912133996, 150.790574592864, 152.96389860307, 139.284575528454, 117.876570558068, 139.751838148317, 152.952128213642, 144.500347461329, 139.955547860751, 141.74408122821, 103.298725885173, 98.759704205667, 134.910809437418, 126.421745607731, 156.670703988794, 112.614562626312, 147.662312498622, 123.215334527167, 149.880099980043, 163.401293221458, 106.909680825052, 107.368633377271, 149.48359436676, 132.493351292758, 117.934416934941, 99.0717961371022, 132.810911492447, 108.17144877989, 150.876439153306, 141.89131226089, 142.07254132579, 125.055248264979, 153.508459943817, 133.886291513227, 152.27799003573, 120.040966435804, 130.579395448858, 141.24983707142, 149.923825524047, 112.717445528, 148.605226353159, 142.172491283191, 128.467117115284, 133.655743703124, 124.586321326023, 146.193185072119, 147.3720260987, 143.027305352697, 143.554477806711, 133.91281838789, 153.815808992802, 108.315879266903, 167.586188730644, 149.13773851128, 101.161416799806, 120.460285413985, 126.145569321064, 152.228044854051, 112.030908219486, 150.676852904818, 122.318678907373, 157.360556742186, 119.348712801385, 135.016814058831, 116.572119024928, 120.194043114948, 133.066952064787, 121.595490758911, 132.527376566623, 146.984199830866, 123.81562039076, 115.951394095497, 136.284281846671, 143.910244617014, 165.261606190767, 166.696750385491, 123.009708966106, 187.188003349464, 101.307276051975, 126.016612825262, 133.947621571698, 113.34203827741, 88.9545652354909, 132.960023886049, 140.949291418952, 149.541031295237, 135.073379077854, 130.913404925756, 152.914196758593, 108.988979004476, 132.700728136374, 130.997179111448, 123.795711969537, 167.198800472651, 158.893957516073, 129.818677943637, 141.351021286755, 144.716060368522, 119.657072951086, 135.595960193071, 159.842162623506, 153.482572704384, 150.021338197982, 110.10140955171, 123.417385942116, 119.120826184257, 144.913448558541, 138.0625424171, 149.674802179829, 132.025678648433, 113.330454783953, 110.470461987458, 127.469827750724, 131.877021616021, 164.868603482212, 132.961343266325, 149.039537240238, 117.648085973862, 136.42081638771, 144.690598781906, 118.358058788141, 103.010686522608, 139.70063270006, 110.517779136554, 128.230404364759, 161.67803687284, 122.761931579465, 147.259651721607, 165.485140161061, 144.288809441139, 83.3306373933459, 126.674122197978, 132.712449032353, 119.351214796248, 126.301026134895, 111.88023698498, 115.365702172253, 139.198576256961, 138.976635522286, 150.872640699634, 160.247663313463, 136.515096245244, 135.360947081201, 137.773432636491, 147.893899535228, 155.384196474212, 121.019482694003, 99.4780096068357, 153.672849044525, 135.40631764749, 135.765621245996, 137.699890772291, 117.676874110803, 132.046128334979, 144.203442258631, 148.09524438327, 125.789220344323, 135.452384862565, 130.150467336835, 128.153724514942, 90.0557814947155, 119.867321959229, 128.218994245234, 130.425811290471, 137.948619412499, 125.062580906064, 146.203806335461, 125.83435579111, 140.431420365463, 156.073769541101, 130.766636294675, 142.416759378076, 146.871854993091, 117.157705103482, 121.639883896644, 118.273577323841, 138.601673181136, 105.934601019922, 149.345105190076, 120.422570613851, 141.789386333231, 109.163301465978, 112.038890331139, 129.931470966456, 124.117885309061, 127.920070638516, 158.135315209186, 134.539895021362, 152.889952585476, 136.304743992832, 129.834564800839, 134.493947638522, 141.077889259533, 124.142577532064, 145.9770065868, 141.114712282495, 134.03634647741, 132.219202028941, 164.067020994809, 107.528154628677, 120.809030903077, 164.799191376022, 134.12326813084, 123.872038854048, 135.842338958366, 114.91010197706, 129.764655550322, 97.7375278851939, 124.575387306837, 125.931484186141, 152.345661113046, 117.757775404828, 108.38843595407, 128.779201071203, 117.431995473392, 135.044463324522, 108.423518453612, 129.878354913981, 136.402814083462, 109.186590228966, 105.03695981399, 136.322738798177, 112.028525516836, 215.910977143048, 115.083348131805, 113.869244653014, 150.596012700396, 125.702433347245, 113.989783919417, 146.878634693029, 110.532721283426, 142.228116125747, 130.703231396073, 146.69283663454, 129.134409077024, 146.110972170403, 146.257677875879, 142.370401972978, 132.886228897565, 172.0722986173, 130.836482142449, 137.020169499231, 98.413218912402, 141.966307329354, 97.8750532215358, 102.493766532286, 127.217987107231, 143.329813909482, 111.969901246072, 143.656716444053, 126.028207013507, 139.809312285345, 115.355992125023, 160.946623220093, 122.936975414887, 143.558789439752, 143.004372408192, 130.379323868911, 115.890725615694, 144.29840811403, 126.244651482436, 168.256919829758, 105.993793997656, 110.418165524174, 126.62069619093, 138.59950489249, 133.394661474968, 140.088587697996, 148.329294261139, 110.056160050268, 126.79608998635, 109.151953991334, 141.047591105874, 140.683875919483, 123.301146062088, 128.96243888435, 122.906872178517, 127.247479213064, 152.127536352984, 162.614573449069, 143.449089962374, 125.180626059173, 126.52446810709, 164.340901682817, 135.782864997254, 139.496636196554, 148.63145613816, 107.962474334817, 158.556396201223, 129.314353056512, 141.970102123827, 152.743125301808, 131.991285118658, 158.962838944589, 109.074425855916, 120.59818773384, 130.120488234525, 126.383493220874, 129.788707056085, 112.230355125735, 120.206999879018, 133.967936712448, 112.240336572362, 114.107543926956, 108.78292255797, 106.775526701227, 118.801288865731, 140.947067817235, 135.500872335492, 141.193921131702, 130.246391942321, 143.877556223962, 104.416817806336, 139.414728851222, 137.926728955625, 103.999870652974, 146.873767982458, 112.987349538793, 158.58867086578, 103.660135311708, 143.697070792192, 143.114279359105, 125.005032310419, 124.888773556571, 155.626468327509, 144.454672921118, 158.586558161472, 136.723890980428, 126.360997417046, 138.073915591772, 101.656036523912, 146.570403986472, 129.288327112015, 107.531948896922, 108.294797480449, 138.296080159791, 172.915276840798, 141.655378434901, 148.123006874885, 102.995495381024, 164.312354809486, 127.689613772996, 164.727709755204, 142.070860076412, 141.07572639001, 110.136488640284, 125.986465718987, 151.149914406869, 121.568036161396, 139.43432115065, 100.532681069761, 107.244749069096, 134.767963184546, 96.0223921649753, 134.650264381206, 157.630862704199, 108.706137510877, 94.9493540105368, 126.882701327905, 124.519459517273, 151.415498579281, 102.867566517982, 140.148525793891, 152.049254269479, 132.069464967536, 161.940418270604, 152.334901729931, 109.157469893377, 130.448645012146, 119.065864260229, 163.212375377744, 152.623867978952, 142.499445520404, 144.09410766905, 119.238917195887, 132.794432901608, 108.303300435578, 129.547280501352, 118.529277809095, 138.449442068539, 155.048254094203, 156.810282119549, 142.526039235002, 140.330246084579, 140.382387001958, 124.177368793245, 119.312263869492, 141.952068140257, 121.468866903517, 139.781811249935, 140.129378056074, 109.762023497121, 90.5848818467884, 112.872437215081, 132.796611942949, 130.17511612419, 131.520446263024, 118.05632066971, 130.582587460216, 130.721282449528, 131.274606219192, 139.867074587035, 130.262114879699, 128.202310451901, 96.9602394082229, 131.013856512022, 89.0760959587976, 154.833156185932, 111.039336029814, 118.028275514812, 140.238026112196, 141.149657892649, 128.776911568133, 119.16003055332, 134.759121410151, 130.728855105633, 127.351490305052, 118.956322796487, 112.895839714455, 126.636043075723, 104.721562167567, 135.912845249871, 138.709020302177, 128.772709162051, 158.305953290526, 168.029674181582, 101.189429927137, 149.920240174289, 133.789498423589, 130.517687761415, 138.5382758064, 129.550668520415, 123.359921005039, 115.92332764618, 134.764349685986, 154.19106892577, 97.9425473557033, 164.422375982766, 137.217048255931, 146.379735293045, 155.680556655261, 143.334846275372, 122.849853482184, 120.903273946492, 159.921853629003, 147.194398023096, 95.7575676288324, 127.5313887301, 117.067866146649, 128.778948751547, 102.545981536525, 122.848532056151, 152.485185446883, 143.415954698705, 142.544904082087, 103.197115079517, 160.859939523425, 150.512235201665, 122.68982634648, 131.740938048723, 127.358245352827, 158.986000877607, 111.663245408008, 95.603271936423, 125.985291506979, 134.797012129719, 128.631744859778, 119.116094837578, 107.751034384991, 133.22889828486, 136.391451376229, 84.1083388375936, 136.271209516064, 144.730964150758, 142.377763256812, 142.347818871853, 134.500728282953, 117.692723689228, 126.72050875964, 122.427665306211, 127.275619524134, 115.391714701292, 155.565834260558, 144.873852668055, 154.724859253844, 149.758402964443, 133.945516640843, 130.929263696698, 96.7479516528994, 149.773387032063, 138.873255634435, 123.054283693196, 126.189359304761, 160.389809444746, 124.192662599724, 117.557428725494, 141.507123757967, 158.872015074541, 120.669218946471, 129.898739953699, 141.386951871727, 139.312033064488, 170.665142302673, 151.088311488041, 124.944740133926, 151.777398834458, 127.476775857166, 111.075825437618, 129.855133779101, 138.582321891829, 139.473798172382, 121.748268937418, 150.729468140239, 140.019128882202, 131.694637692329, 107.46597573641, 118.180933990167, 125.255023201826, 142.015302622941, 118.129951302473, 140.444123038693, 131.979181939961, 141.82051321026, 101.38466097925, 124.151150589878, 113.680804162014, 120.15731655117, 134.839566327036, 144.420275260394, 134.232380203046, 120.172599604337, 118.389475189785, 146.573824782119, 131.54077327051, 127.85085741606, 124.830657230601, 119.070042046878, 135.146724043868, 122.471675001195, 138.365219502138, 105.220658927436, 134.766109562395, 139.320030146872, 136.805466678741, 131.77174598669, 135.646307720616, 119.960290812409, 114.008190723987, 123.035743530089, 136.584266852537, 108.972289352397, 117.825365603744, 98.9736202214216, 143.594019490851, 124.194212005698, 103.546613119601, 131.64500825206, 129.005196323203, 136.106900512726, 103.317322028676, 142.39916899006, 164.436046389082, 119.74757500948, 116.55342780318, 159.091243731256, 159.577112668221, 144.554575680996, 127.843977431683, 148.385297125497, 123.70273964817, 123.4909797682, 142.883843551897, 99.30475343502, 105.486270507582, 141.485989142553, 153.306724747875, 118.570775772903, 136.734724293408, 122.406955554104, 143.094409241882, 137.100042834194, 116.109875150331, 131.273537936635, 138.786907000104, 144.409275397628, 136.987977845732, 151.242492133967, 121.846729153544, 125.530602889258, 124.062347632019, 113.012048241718, 143.133694957348, 124.432107708318, 115.964434691918, 149.068165938037, 167.13758306678, 142.727053164264, 143.107530125222, 114.210989885338, 122.157276849358, 115.831340320792, 110.544675990865, 151.682538947311, 101.470766772363, 154.505377486479, 129.264144757695, 130.650040742885, 123.16184308025, 146.429345751476, 148.546470308673, 99.003959292667, 138.763494488815, 111.459595624283, 110.962251566687, 119.809317443664, 117.154593792678, 124.639702461952, 137.419504310684, 125.105754755537, 120.931230093197, 121.123195153951, 133.036751702172, 129.942721667893, 116.812777442063, 113.097866523425, 146.109815135352, 158.112560046339, 119.465738862523, 112.121979534162, 120.475258066835, 124.370192677373, 126.998009897757, 125.31379436298, 119.715781435648, 122.800060901867, 122.969605250548, 105.47910739782, 124.420390520439, 144.388907858016, 136.778519322232, 118.680660902732, 136.822812752572, 140.898953363562, 106.403171793323, 132.014960285186, 147.389652836982, 140.133397411395, 124.742018867152, 155.781068378811, 153.19260673179, 151.787054304298, 139.729739676462, 135.104543917676, 132.61736239247, 125.46351183227, 140.971872940661, 140.966030595569, 131.639037298683, 117.844113011952, 130.874559783767, 133.151654096361, 113.921370359038, 129.355318259914, 140.175747957269, 136.958942558792, 131.47026400554, 148.637055428506, 119.522855923464, 149.818160067008, 121.54844070957, 138.545531730528, 130.364161043419, 113.602039579577, 139.12794795743, 119.385326431899, 142.163444668878, 129.057853413322, 119.737342912831, 138.52169094086, 128.39935213153, 167.187105705089, 136.133694384765, 153.583848089887, 138.742188184631, 112.628958783383, 145.093016854276, 124.768186463915, 119.205044255455, 123.51651531101, 149.764757468206, 135.688514177241, 147.939211716169, 109.791947465893, 146.475968181912, 124.803252127322, 123.215916173528, 111.742012546397, 151.774885563647, 139.814700127243, 132.424358480058, 135.034856029812, 149.116665888154, 144.907027616023, 157.235979011893, 135.534374358673, 67.9543779573413, 156.789465730821, 122.423992139432, 113.539738620682, 134.734122775801, 144.407203018719, 137.573140875676, 159.611757047792, 128.673954304771, 132.206512183879, 173.08869909211, 131.112279488187, 132.950828910982, 122.949235431124, 159.001512108067, 147.129874492766, 138.001103212347, 144.421256467684, 178.193974364317, 143.250072384844, 146.659503120382, 104.090259125792, 152.332093703151, 124.001404219468, 132.474159588643, 134.546137948015, 124.589819298666, 139.068080864736, 98.2951576736477, 104.774248987561, 162.889497578156, 163.129607641536, 153.980338762699, 142.284618092936, 134.975758083215, 117.637907677828, 145.271110825671, 158.556100911523, 129.518250144878, 134.648158895233, 125.54733715684, 125.703040574334, 124.272443362264, 153.624512688399, 139.18653585297, 119.194556102262, 129.909466109537, 166.090642438698, 149.615990038005, 137.591948171249, 126.82161515295, 131.31080395604, 127.624334023837, 145.706675291286, 153.229552266621, 148.972040858734, 145.716631518099, 128.055720651887, 146.270828035407, 133.787936919821, 139.595814018973, 128.022913453931, 156.568211402183, 111.962081786397, 119.618603555835, 124.656560015786, 104.225064272691, 161.479711378218, 105.260626714998, 104.480538027091, 96.9477388486305, 117.954608024675, 148.86927473141, 136.79739249868, 137.379577212872, 121.292834568919, 127.021918285707, 139.995152104722, 127.819973855008, 97.1084971943002, 160.095283330281, 150.282495946168, 142.548526377698, 121.687044652873, 135.345565180666, 147.60494719615, 170.163171511321, 139.510417123407, 140.977858225728, 125.088898610723, 125.083949395515, 109.543473037557, 163.299779462498, 143.900882572764, 129.296028114151, 115.577821920414, 135.131967393495, 129.982629224848, 112.606208934742, 120.281834587182, 141.908688202222, 113.27730123013, 128.043932993001, 99.2995373957091, 128.720596369859, 118.405393701763, 120.363654712754, 124.214590008033, 157.068786432882, 130.942077545795, 97.3224990758083, 158.28158057275, 125.625541555439, 126.484773162764, 143.974031354273, 130.040041204759, 118.542682905219, 124.583637114874, 131.69830971303, 105.685438485849, 110.048006364155, 158.729848970606, 157.763390848881, 91.3508652142777, 138.558990796696, 91.5579703278751, 112.447696880328, 143.104873683767, 122.377242843666, 112.064705679655, 142.767512894369, 117.788180658704, 134.877442721594, 142.119406587578, 128.646930548389, 124.668016766244, 125.930775278409, 149.72301811552, 125.414119056482, 152.273916657843, 131.500844856274, 150.549506764594, 121.849608005723, 114.244514934876, 134.12365293365, 127.277923404508, 105.746400827596, 136.288161220145, 132.01885457702, 101.300212694222, 133.619692813586, 130.490093387278, 141.558695902981, 153.187963526881, 126.15336333663, 124.5650469387, 118.850786630239, 138.170829521049, 125.928987160572, 125.092969660423, 135.822908108351, 136.546001314692, 131.425271015409, 162.565697144536, 134.911356308505, 150.33960134157, 135.451318972553, 109.084604790192, 142.04151775805, 138.684613018838, 113.181656786756, 106.965612035841, 150.813750374856, 114.281784038018, 128.976629918437, 132.838834988274, 142.61730048934, 117.335817952655, 150.96109557152, 127.980320998748, 117.294896969486, 128.093490210216, 128.76861865882, 110.886820049489, 142.977686100871, 136.676034370329, 116.691592122673, 138.78192196147, 149.273105703997, 129.238060829444, 166.549927198473, 128.817251576549, 129.519513093374, 120.966907713867, 122.50102850398, 126.479831206628, 149.868526755646, 119.128568085722, 114.52436545013, 114.85365061228, 115.286534346826, 139.103575804351, 135.332532056545, 122.263384403703, 114.426668971219, 123.693904406551, 138.670325715357, 121.064120944336, 130.30919764133, 149.400371308068, 133.233376917715, 110.245514212857, 111.966366282989, 121.220602241854, 145.080073585556, 156.810445643427, 131.49715719311, 129.932646589723, 115.243660382692, 129.64107976842, 126.742983663557, 109.346201656885, 138.640259129, 119.375076750313, 121.289188533011, 129.326794133678, 140.369718542581, 127.446001954958, 125.59531144381, 127.560275606289, 122.276680198824, 142.561935645555, 157.379400991376, 103.308753953485, 131.687218773163, 126.051327937185, 151.403036268013, 123.770002003995, 123.502992467313, 134.87171095577, 127.031222935935, 158.221335233067, 139.289858509441, 139.104252741684, 149.698639102767, 140.12076642467, 170.272512635858, 113.50197479124, 134.938264790304, 131.675559982866, 100.939156743269, 118.066477296676, 141.314181958944, 112.727243374188, 148.134613280617, 127.914256902467, 123.18213891006, 114.034331014026, 107.872345763552, 160.690051552048, 122.564519969398, 107.875270568198, 100.572344536316, 136.228456183375, 142.362121083684, 104.436336763456, 131.448863309363, 133.766886689982, 97.9549029328339, 134.677365793475, 149.848123039148, 107.197561816221, 135.728819702249, 108.030365060954, 105.993662856488, 111.856577274185, 131.16136743804, 124.608405905485, 120.442650069999, 114.030018468508, 154.890584141621, 105.221516215085, 110.740177559254, 149.730718786746, 170.910266017104, 134.957277562329, 133.487187021079, 111.945762483715, 122.965412379038, 92.7867523873393, 149.916567965318, 118.132920528485, 163.227493816447, 138.252977083665, 130.033247868263, 132.225940471366, 128.987479903558, 117.304493339723, 114.404361878069, 144.632147878144, 145.221892743049, 143.764758975995, 106.236090897611, 159.602814517369, 166.006287701544, 95.5803183526705, 136.772077170355, 127.900995612008, 122.616839439873, 120.234783821662, 145.490443560063, 132.674440797139, 132.258314955139, 117.381090411543, 132.604692393295, 142.755993916096, 108.541259132006, 138.697523329956, 124.116675316679, 111.821066226949, 110.416273308817, 122.266655239663, 123.88629904622, 113.698149134124, 146.863003769833, 142.300895383023, 133.453547929253, 131.190291834135, 154.070077136945, 119.493609317367, 125.746014548851, 138.905891585105, 111.232902056717, 143.498045187649, 120.666487460249, 122.508026168801, 86.5511504932802, 133.645587247712, 138.208098267505, 127.996156520922, 90.4247634196651, 113.384326309476, 154.937058261078, 146.831958991405, 132.498401221649, 148.603525401923, 139.627486096144, 155.260320077004, 137.903117838574, 121.970710616986, 135.138078118902, 162.923766546397, 167.069617584579, 100.649483518787, 134.462765310797, 120.554292004331, 136.945383497021, 123.598833645011, 143.754156239323, 114.905334084499, 147.013208090229, 113.892755642574, 113.677733908376, 119.407118836532, 114.925656013333, 122.522845865513, 129.602448997337, 123.794738663496, 146.40394390558, 142.151710394326, 141.28902459957, 135.374063515743, 130.415569091067, 132.572119569791, 151.061221574385, 138.639041391091, 110.983575105913, 119.559165407472, 110.935713674887, 127.864108643437, 107.739745908411, 134.442619469605, 127.055220670771, 99.6038756241431, 158.416486494718, 111.485926261955, 123.557289273259, 122.95685290526, 147.022043928612, 137.266149151833, 132.852516957491, 143.538387519964, 100.357086739675, 126.87256234947, 149.585954527565, 121.722471504685, 144.641822779755, 159.99841387802, 129.097436969368, 142.669333317102, 150.542910468776, 142.675056687808, 127.540779556951, 113.149010858102, 140.525662391074, 107.671741642655, 122.048673438601, 96.3006281538209, 119.487425124905, 143.266590093912, 149.604993746635, 152.476005890284, 159.406147491258, 122.478886824634, 124.559123677077, 102.963422323636, 135.979789130696, 137.841767674096, 151.29884359635, 139.282937647767, 124.707362888237, 114.789373210522, 134.140679309502, 121.861579036869, 153.401674591067, 141.931677417142, 142.205132761217, 136.338967851798, 129.832692448181, 152.233069084567, 126.828818015942, 112.634916021566, 144.501005812298, 135.862997565546, 135.354619767281, 141.330801536587, 120.234191313839, 143.050049512025, 128.347985555576, 112.915912976514, 119.836767162806, 120.517689064386, 144.649828810676, 110.468764363517, 154.207271419459, 125.3804129229, 144.379194995728, 105.309545889329, 124.010989990732, 157.881678226996, 99.5403893221725, 134.095968878168, 156.652046721254, 137.79301363014, 133.228329110918, 122.297795794408, 142.794050817422, 132.188870051036, 128.934512283682, 133.608516091472, 148.014963845526, 108.231613153021, 138.286051682125, 111.057261664932, 149.177353847948, 121.479237189305, 138.372322906999, 145.898349169503, 76.8402565530987, 140.800415023108, 115.402056421024, 143.855137599114, 110.479475483928, 122.164280256682, 125.03737190933, 118.378323112496, 130.284828004803, 137.615039286541, 151.810710398895, 127.719352151812, 132.492820163149, 103.550685316448, 151.470077969839, 115.896046461826, 104.994497886822, 100.506254407096, 118.73090156633, 116.358084238479, 153.062966735825, 159.48648182509, 120.01893023028, 134.838632609767, 104.511481722779, 145.089141305476, 119.389147934925, 126.102232301157, 113.305064609063, 143.073644364406, 135.817444081973, 158.089789640419, 149.669432811524, 139.361247420374, 153.855487743741, 148.868272517092, 123.821145568493, 126.887961620367, 123.618950347288, 114.147936413403, 111.733581741612, 137.872582105101, 145.865591431452, 150.280375574995, 156.469212517822, 110.43536564697, 127.319338101541, 132.383817536551, 160.362389035301, 97.1124658715284, 139.271286773352, 129.948984652757, 136.036393389445, 150.722894467879, 128.876209364512, 104.762504067876, 101.978491282083, 134.190528328775, 122.43424641862, 109.863604871371, 122.747978683846, 126.128004338848, 130.752989317729, 138.198879925938, 116.600048903045, 109.659175487935, 166.974489650948, 113.185990519267, 127.619301815506, 115.820150672751, 125.15285423752, 150.376574713744, 139.685057870383, 161.685840929401, 137.932708760862, 124.863191989298, 111.292183086074, 123.726217202649, 115.969556821852, 150.743424500788, 131.204883863482, 122.815257533874, 119.500401435894, 86.9048941394358, 119.925207132372, 130.117526279004, 120.234567145253, 134.284126236263, 121.790626275017, 130.960725059144, 118.558982152762, 115.996594766752, 144.444753517247, 131.876835215808, 143.965984593538, 115.850227219894, 144.662168667948, 158.44065250898, 125.206873063255, 134.685165592268, 138.895187794025, 111.10632149602, 148.052248353007, 124.425987802711, 150.907749124261, 154.384636194017, 133.91683485587, 135.735176355477, 127.233763943861, 146.322815575966, 121.484265771798, 131.193715066269, 130.356806004607, 129.329597979778, 121.787150582523, 129.504602767897, 118.732634016719, 153.40458315299, 107.046455556918, 119.618271303104, 127.380920104448, 121.657111282793, 114.239264961136, 158.819237501915, 136.783656075421, 158.600011042973, 127.044491753016, 128.261390271954, 131.041214438065, 129.883897238129, 125.213931258379, 151.300541299926, 126.067987429257, 148.489463365084, 114.533355839991, 128.668502214175, 134.425361759803, 145.928554204528, 148.029832795116, 144.671316227108, 98.6174778513904, 123.652312499748, 150.833581857386, 126.449245556906, 144.21635498972, 174.245081443986, 113.865660866054, 116.656957212237, 117.30965032267, 114.871201405896, 147.666103512794, 144.429106848926, 124.84421711339, 142.117124645844, 132.075429005323, 136.800662344932, 97.9958646356301, 149.365961618748, 119.083128996131, 134.083180696291, 134.979863536652, 141.204171300916, 104.198980230894, 115.60209083402, 152.050071865959, 147.88213815655, 112.130147863424, 131.141895255849, 113.524351945496, 148.888212362998, 123.977851979721, 103.208263916513, 126.591521128605, 184.369045572474, 132.385065506239, 139.259393722514, 110.995618885416, 124.562001945137, 110.038825970903, 146.579366549532, 127.447056879202, 134.696659067005, 144.847708088612, 149.891057806898, 161.752154120546, 151.426113576521, 138.190405398433, 143.797071909149, 158.744942184151, 155.417204427955, 136.079587216563, 155.15124853644, 129.470574098569, 125.939409137429, 113.589871659623, 113.268588544595, 135.505992441332, 113.176240139631, 103.954625712533, 112.536400332424, 130.439130080442, 116.120740964009, 157.770849885754, 140.267392575904, 126.42539693139, 129.592061153749, 140.09098020268, 128.430749754963, 166.1999565965, 138.848717225168, 137.270912407043, 145.321482674734, 142.524384537245, 115.476271998367, 132.796739178112, 174.004863125109, 115.110144690454, 113.637192743964, 130.857424754618, 140.713296768054, 119.550517851313, 136.844190284906, 112.718614603568, 123.241475517397, 114.004575530152, 136.512180870281, 136.130256096687, 124.587221874693, 137.812170423725, 142.378352276187, 130.360596598443, 138.6904351048, 117.705738810161, 148.654338661504, 119.284939997482, 149.284518482228, 130.874083383757, 109.799137618789, 136.221086233365, 130.26568639967, 131.029575976988, 120.335493213181, 114.364242092756, 147.121377111839, 145.251336120818, 120.438104906838, 136.772614144434, 84.2428173855827, 152.078848122698, 142.254927919956, 103.553834409954, 126.593580800296, 117.191442507091, 177.49651657843, 135.204339729081, 142.510507528164, 126.266391701792, 127.580633428532, 127.894973064941, 116.651525672819, 141.906742978065, 170.240788126822, 119.288581762901, 113.174951207323, 147.178960904411, 168.751366797581, 116.856231566905, 128.449483517216, 140.994049576147, 139.835355692236, 131.259184056593, 129.897394947531, 157.167447564409, 164.352398357343, 129.437067647376, 149.471263784515, 137.317413155353, 114.928397476954, 150.027024093675, 97.783374281629, 159.667243624631, 133.465261446166, 137.265362424266, 138.311697679515, 122.128562297133, 138.391841045521, 117.629231246113, 131.895821198624, 132.98230114493, 131.133853002744, 133.167214365083, 154.844025452539, 122.158368698097, 118.239033719208, 136.887172543572, 145.197411693236, 110.46429319918, 125.842814868976, 138.478503671163, 120.824973074723, 132.521452919611, 122.007684784681, 144.130185871137, 104.536451073499, 129.450267662924, 145.386842353462, 147.570760879917, 132.514810398441, 137.250095965238, 132.670711677878, 143.891550487144, 127.993831012127, 148.022390537087, 110.41508049322, 90.2592371318494, 138.294194066259, 121.322478280348, 157.12695999481, 119.593069908944, 137.378015414757, 117.879207863658, 146.960668403738, 147.501775542931, 146.209279173119, 119.135710611231, 146.758200151026, 153.719173114783, 136.254647170196, 130.147973300287, 146.581580497523, 149.804196773497, 144.541195696961, 135.295638188475, 123.714944040589, 155.991948255912, 139.254098808827, 141.035011666056, 140.215270050272, 126.517090228428, 137.586526757031, 116.563984003977, 135.192505788685, 129.011365490627, 135.479577651128, 137.127372198224, 119.376088962662, 145.310508128705, 121.17550172465, 141.315791441728, 121.325785925851, 153.451652180075, 148.641511864945, 110.450691324251, 103.633143637592, 114.119744026058, 126.330849813462, 155.560946244243, 121.071398092673, 94.4543917632056, 155.516792546898, 146.323997025808, 118.362292948387, 97.6629080217324, 106.086516139435, 130.59127196187, 155.160141377061, 145.019352094368, 161.651428256335, 111.325711777882, 134.55475337071, 119.337260960149, 118.211602260297, 131.179959078424, 145.862732482542, 91.8901948294775, 141.229670427762, 138.396923109604, 148.523672987096, 139.230326056766, 111.879706484793, 100.781212767429, 122.502394158954, 158.037191065046, 124.728454257334, 122.281253364854, 105.259663137562, 140.552615957753, 127.730248738286, 123.474080635964, 107.741512769848, 132.740166029005, 105.233745440611, 124.881985517056, 141.032178841478, 113.042099777404, 112.863870491177, 124.378053140644, 131.776612056863, 146.758940004297, 133.159453124705, 112.246879831745, 148.304093414819, 148.210808970139, 131.285730087913, 169.511208213211, 128.881716239373, 136.44742489617, 134.374601553, 123.973811782637, 146.312290743189, 112.322702056169, 141.498893060958, 116.658249958296, 129.564752793575, 126.646213302572, 130.315861158708, 83.9017125157259, 130.747489318689, 99.8525802309884, 125.067322569493, 131.462253055188, 134.695501962181, 136.460890054317, 151.499108970576, 132.785385767573, 116.520639801631, 112.013067818472, 171.76266493933, 119.706284549465, 119.247221768392, 129.219207881578, 126.87159478139, 139.36505943787, 134.813572749852, 125.980262936927, 132.037037924811, 139.368793489186, 152.613996524644, 96.505737262324, 138.315261183535, 119.187638111557, 164.520032247034, 122.526237150088, 130.757442094421, 106.209396934164, 125.6254290303, 134.892890922127, 120.516682605381, 155.89176055403, 122.474288130596, 122.509228647052, 113.859010353977, 158.901397101272, 122.628706714057, 143.596528605354, 113.078463731056, 138.448815786919, 138.801858633539, 130.845220788762, 149.501194174645, 129.401052930477, 158.429972378892, 111.97496059043, 149.803251300884, 143.313156638565, 144.137807234956, 135.156407246783, 122.021305376604, 116.51515276595, 133.524377054613, 116.699477894388, 114.739534364571, 135.730232828592, 122.738364801645, 146.198132256824, 144.712333818196, 110.942875618409, 139.305230365711, 111.498747595376, 149.223067772856, 147.388300270603, 137.429813228193, 118.274755005867, 123.592539173308, 131.100086301101, 147.113241043827, 117.134977267143, 140.996424051054, 127.25890163109, 135.088205087549, 100.186166846711, 134.816538752452, 126.865300499354, 166.628637268576, 157.248465293422, 133.324061520707, 130.132110140822, 113.440612753911, 118.204840351223, 118.681744228334, 149.104601844566, 136.593189952914, 129.829730913443, 138.474605690412, 119.745155973217, 157.639809783631, 138.424704783244, 111.587699672738, 144.955734283871, 113.272209816946, 129.707773088639, 126.327085509402, 114.54582954184, 142.210775028593, 97.7453526975939, 118.634323751872, 143.200491971269, 124.819015200719, 121.092637101708, 132.432115564232, 131.167739768749, 133.305046885699, 126.391393443937, 147.033816205949, 149.45044441833, 113.929513601958, 148.424929854848, 136.746484133508, 117.304085403242, 152.188367159431, 107.839087644603, 133.769791532003, 136.744518023394, 165.389745908981, 143.364656839563, 146.199874368909, 128.968950977852, 131.669616821361, 111.594813535677, 115.341803348857, 141.485744173974, 139.273154645918, 141.193329128436, 148.297804599582, 154.050546156348, 137.755411724463, 148.000200986585, 120.289112344803, 136.002067855527, 145.974488209248, 134.526995305616, 140.46217575231, 145.311458352465, 137.12967305287, 131.757523498378, 117.924274166725, 131.833398609437, 113.216180716065, 115.441056607284, 125.02442231719, 155.142292834134, 126.016382557715, 120.695535183077, 143.885764055638, 126.267850153842, 134.739668634108, 117.070413148099, 114.749007652356, 123.405002000217, 145.541162744285, 145.227883337565, 115.529744705315, 134.350533642402, 114.39513332184, 127.373986407317, 143.706374290567, 187.627000323621, 127.493709760461, 104.599587900466, 121.85435431055, 129.439618380768, 128.938450768824, 132.703462326889, 141.849248661155, 124.518986664989, 110.49350273031, 128.621596799023, 122.22762751567, 121.958555811491, 109.068661360177, 148.394647767102, 105.480516787907, 111.514811971112, 165.263938209453, 145.956204823792, 147.416755687847, 145.785055784112, 143.761959850635, 149.952428746174, 124.382036921832, 138.491329369119, 120.495586916645, 138.608870350133, 149.379928442922, 121.470082669655, 151.436861507374, 121.000021496016, 128.211664737148, 139.676830571368, 125.568166140458, 129.86107886576, 145.706812587954, 135.516535877079, 109.001801470854, 135.37151620595, 147.846707272592, 138.998260768064, 186.855122622292, 158.967863162784, 118.718249073004, 103.464532471276, 145.340908211561, 114.17421299413, 146.467906311109, 156.509179954717, 124.982816556595, 145.824988489871, 131.520759878372, 127.115653785062, 145.810965980833, 136.123531059252, 150.669190311368, 145.816850754595, 125.747397231382, 145.09818943367, 129.841195629078, 131.986263512006, 118.741516532449, 126.987744232807, 137.97098526622, 136.231613657859, 154.829231671183, 121.509659799493, 120.859965270387, 134.216274339566, 110.173177699464, 113.661868794354, 111.356887519363, 114.34171590073, 147.243108618122, 112.002788695737, 154.878990053719, 130.190167935255, 139.432708820165, 123.41590824173, 139.216294012407, 143.566243611423, 133.563828071209, 145.12841871754, 140.987106118048, 177.804781025901, 129.06116746102, 158.949248729921, 124.036575854989, 128.836971339956, 107.840024892093, 140.498734390161, 102.099064612707, 138.41072184331, 143.446891347478, 132.949212737953, 105.029998955565, 124.230580541504, 122.843101899129, 126.339198956049, 130.712009511017, 138.073596881459, 112.311427859727, 155.138818131318, 140.953791811325, 145.991059028745, 127.050641243402, 159.319552321954, 141.835941593596, 114.032425096355, 105.609999403686, 120.325457538651, 145.178708670561, 111.634485699418, 131.098277402419, 134.278877801814, 131.172422861538, 126.158462346322, 119.216903727637, 126.483993440953, 94.2568588308174, 171.457406040004, 160.510418980606, 148.872293961182, 160.556794774178, 154.965670996251, 131.779846778936, 142.582582804974, 150.259081712198, 112.432045465455, 138.644484951166, 147.781564860438, 123.381386217708, 125.201592820079, 116.662230402588, 127.4379486709, 130.197000916808, 103.049226195799, 111.814009766503, 136.752819645907, 99.6598037554261, 120.46606201018, 149.265901170992, 118.624273862072, 119.569358001217, 127.579138495608, 147.701361174137, 114.346492060387, 87.3262189729707, 121.620873358642, 141.935436864491, 132.455452968831, 118.261715029965, 147.817263709413, 118.240992099018, 139.360098322526, 127.653531369678, 125.607800242437, 134.912873525088, 113.690952964098, 117.995887820748, 115.23757357328, 125.67625938379, 157.19171573638, 125.531577726711, 135.46007233161, 159.979183076733, 112.188097905163, 120.989075296205, 168.109522708636, 165.764795917926, 141.274811589145, 149.071005123308, 133.398022659228, 125.520029169293, 135.276162256505, 140.783333182649, 107.553387637938, 120.424020529933, 120.395625295905, 123.872318860497, 122.610703315203, 129.515623946934, 141.154719662741, 152.57152529695, 126.692840208357, 118.95825251068, 113.189707650344, 133.466099454152, 126.668993450159, 131.092506223448, 132.606716471179, 121.782374848962, 150.34036960064, 143.813673255011, 138.158862317714, 105.815971365429, 132.530977563923, 110.983618024675, 151.524854112674, 140.05484274246, 146.191559399359, 144.125337269618, 142.720797950489, 136.687554677694, 160.576115091756, 107.372950799778, 133.598678320319, 157.241479089792, 136.218733772844, 105.981353414539, 148.53170223031, 112.521293821202, 146.675146681057, 130.406246212416, 131.745502602349, 145.577042784835, 156.857269801786, 144.616407609764, 158.199844825083, 135.241509398709, 151.882051160874, 118.994156743608, 130.275960859944, 143.88931945963, 129.958958916035, 149.699120193197, 120.155453053148, 124.647996902573, 118.246323123377, 128.30491834426, 147.596668937745, 136.825446316112, 120.475098667176, 134.179391392471, 130.938088316521, 136.515824632207, 153.27023812183, 110.035263015214, 104.712682860734, 104.934226080377, 147.51031784597, 167.955461104815, 123.984643585236, 145.93806037551, 121.032728424215, 101.953294014087, 140.196783620493, 113.658867095591, 113.974638042619, 96.3473170567518, 139.371149768087, 131.262577662505, 134.870071346998, 134.669324469122, 146.889190781066, 108.535760504782, 112.827279054871, 122.159467119858, 131.258479704078, 142.541842453907, 104.838303532447, 130.489324638294, 120.477847760097, 143.170903099051, 144.480437499674, 148.565095516079, 133.769044083622, 123.936264998408, 126.922274175267, 119.638921883309, 136.671450144083, 153.397472774374, 128.142036442096, 134.861039912028, 142.793320285428, 112.588558794, 135.274229558907, 131.720112652902, 110.189211018735, 139.515188084932, 170.228818319338, 120.854149568945, 162.084563238072, 124.537234941298, 131.740964694727, 145.747945324469, 112.626032159519, 120.383215415368, 143.067300061721, 98.13981392594, 150.846852655869, 148.659853630148, 122.776349557965, 140.769325243043, 91.7514088659346, 146.035507119445, 120.998072861613, 116.596439906378, 100.674658469177, 107.339678418963, 121.087616684677, 140.170269545546, 111.941722232749, 146.094960878529, 144.398744962101, 147.027812355009, 108.982675060261, 111.096684074164, 134.032000953899, 140.127272034518, 144.972968764094, 122.168614184626, 130.253847950361, 122.343340894403, 126.744291751694, 134.343007626224, 161.206941213356, 158.586659330567, 115.625487292261, 116.948528811948, 121.760023168209, 98.1096039770154, 148.156369689412, 118.04239304603, 149.540085749564, 146.924488383276, 121.691749080551, 106.041030993196, 127.498542210987, 139.947065393097, 146.187079190069, 159.570786156545, 147.350853243208, 110.299294148853, 150.428790445899, 140.984513510882, 127.037974898147, 118.337768873315, 152.455468457974, 151.987185449426, 120.985387483763, 136.300159827998, 141.97160409592, 127.915352059997, 150.959875976274, 160.010814609465, 121.87467006706, 144.165364728026, 147.206079569113, 125.311563326417, 120.499476349173, 140.478041819324, 154.647479478672, 140.553279269424, 140.140733958817, 110.271829094389, 137.253761324977, 125.543497193929, 130.159937260215, 129.699977025113, 97.7922184902982, 133.222073366036, 118.429225954007, 143.491653306693, 113.756754065249, 137.758400669254, 144.632017141765, 147.854941663113, 133.03695883403, 145.028524746876, 122.929146524085, 107.279380286301, 129.605907334788, 121.537327285909, 119.595265699697, 139.283041844421, 109.426342690644, 119.284565018925, 106.730351852852, 142.516192267476, 128.79198782237, 136.8240917665, 149.050890416204, 127.633678823324, 131.743160276104, 131.776761150919, 131.954351311536, 129.212751461521, 136.488364567425, 127.457117919917, 130.015618806457, 121.450279000968, 147.099647239495, 112.480778528328, 131.465588336396, 104.906282751309, 150.446283327502, 99.6593401263555, 150.751487828545, 131.816533599522, 133.988516047298, 132.663273987571, 131.331933254107, 134.58905343577, 117.114579868288, 163.298832592672, 143.232830864501, 147.242107136463, 124.851005570317, 124.02986899136, 117.423211862655, 133.153170651064, 119.958645183397, 118.414751516511, 145.703122475411, 130.165327218519, 123.231981988483, 123.83078365257, 104.513273871303, 131.465321684213, 133.668611718781, 146.174130521843, 128.257996153328, 133.499781466923, 113.659976181124, 135.418722389385, 141.721171227303, 141.117695922737, 139.332779675697, 122.927353745489, 146.396473464942, 168.012919953382, 135.39893466884, 152.224944760895, 115.71366816962, 117.377338190539, 124.330631512824, 125.795873802121, 84.716355051581, 148.122253552205, 116.4962848846, 131.314994325993, 145.410771883947, 113.620982428992, 154.58078443515, 99.0346083571546, 146.304446550284, 160.82451542387, 121.467582792634, 131.864869177168, 97.9263052523469, 137.604332653066, 143.007417222859, 138.440321678422, 154.980043475839, 138.033677591875, 113.039686389863, 110.62242541597, 127.3412044309, 106.032472247565, 104.404654011619, 140.33338416957, 114.302862371857, 176.165715264324, 134.367133736441, 127.024939565332, 132.472989270504, 118.66552522485, 121.824784901291, 119.123880681225, 133.97353053546, 133.061287028615, 139.56164691779, 134.516188780437, 161.312839266813, 150.164278899579, 135.543264643851, 90.3039498694904, 142.299731159864, 132.073055375961, 147.581756112417, 167.581023034361, 122.032410856106, 136.218195959314, 137.185975964456, 135.823557179009, 109.983351919489, 117.171600900214, 153.272836476155, 123.060977778132, 123.893676690239, 158.852857725797, 98.2572943359868, 101.949727317011, 112.84305087407, 131.610925152761, 136.793448560818, 137.049531341001, 140.701818121757, 134.905613736104, 130.739450357678, 134.035549750684, 140.929118933954, 127.1975569505, 140.865835703286, 127.705339148589, 136.243387264994, 103.15175709065, 128.279779989283, 110.029728204734, 134.798790203448, 117.829528476763, 118.984656661402, 145.116425102649, 110.89851434168, 140.832156107039, 121.282430415974, 144.409344678338, 122.706984579134, 139.541960260933, 144.654267336334, 110.510916291711, 124.556419923201, 133.407562830983, 142.157607629448, 123.373776705658, 104.091753573117, 119.847960553887, 120.707055634401, 147.877022624635, 168.262984111379, 131.037823629607, 125.518119037928, 128.204624449635, 118.865611498483, 132.855288905281, 119.721896317421, 130.627422598549, 156.486660612955, 146.868866519889, 126.326865162189, 134.308977856493, 126.315798765715, 133.674830033358, 109.58971071347, 139.964200351008, 103.558148910979, 128.791963116241, 122.225214791847, 141.081985538885, 109.691339257004, 142.252736565556, 113.128978309898, 130.26733311524, 139.288447811808, 137.084843704846, 142.899353280258, 155.752799499501, 164.714745782938, 128.626738834806, 157.402769917862, 125.538662816477, 110.048767522773, 126.5095220388, 136.271787686905, 109.7276076104, 135.856656903427, 132.658512495105, 133.743208648465, 126.356187207027, 138.107011545435, 111.839957555996, 140.151101870976, 140.582112098619, 167.133668794455, 138.851369404786, 135.687137420862, 116.669728751907, 133.260444117884, 134.087018926012, 146.517889713347, 144.034115433293, 103.35618861881, 136.999177150607, 115.653962231138, 134.455752506641, 141.900200634772, 141.310429907094, 129.416869784513, 151.763897307792, 120.342805723218, 130.871105585688, 125.057563138753, 115.587037055328, 122.557769711005, 120.207701523617, 122.262982758011, 121.6120742875, 153.943455569757, 128.830883498513, 95.302347522288, 167.545546222984, 117.132766131879, 118.419608789854, 144.463034205388, 109.924672528486, 164.389804465204, 141.653594299094, 133.117403407534, 121.703602056581, 114.152795365275, 112.16566315073, 109.8592841401, 141.338294877325, 173.57067475239, 140.683476977934, 124.03334970327, 116.624528302684, 132.789169551276, 122.795478186699, 148.874169676736, 110.744008218912, 144.299561204397, 136.775028964514, 126.924272350882, 122.442834655413, 153.375996454891, 110.945575246987, 147.390815456427, 142.717093240617, 148.533426590481, 109.610632197168, 167.013100914143, 156.549761886332, 133.86665698378, 134.542216007064, 152.930772917265, 104.163214867873, 159.051117259274, 123.707628455946, 155.435406063706, 105.649834708093, 164.773509030929, 122.586399724603, 118.59015107431, 130.13332413753, 118.652107586125, 110.287573269596, 161.531420004204, 152.573393655214, 120.74516336286, 152.978025751317, 167.338721960017, 132.898879474197, 123.443930651232, 122.36541774508, 127.585604390336, 135.838826942942, 130.345655427348, 105.314664171155, 129.024613426461, 110.752802022569, 120.591602481461, 147.719748135672, 120.257961424722, 139.334833145995, 142.67628255173, 110.469980300295, 135.396604166564, 123.927341105025, 124.426813762778, 129.328179469763, 112.249126450393, 145.669950825877, 146.725491594031, 121.230070523083, 118.879142163845, 134.815177455094, 134.573701825358, 131.95898391503, 141.557462193112, 143.650738388308, 137.60771756626, 151.724117929239, 135.327768974099, 116.334705257839, 149.656875958678, 114.574139271, 121.769505222867, 140.360191313559, 111.196398096746, 114.275787690353, 149.642342426838, 143.278392824229, 173.420290341347, 112.029734419889, 102.01900221794, 90.2337793476407, 152.250315344735, 114.025665724293, 145.985744559929, 138.988584691115, 153.691891660813, 134.444143603053, 115.700992194581, 139.206784370008, 132.371790392789, 115.568977664603, 129.540723837095, 129.529611234983, 187.049696789001, 110.943779504844, 135.758050487445, 129.329143290445, 144.840680276291, 123.19618273897, 126.617215123963, 127.966936503143, 142.687139216744, 127.6619406717, 129.875510927289, 121.502869894303, 117.857838606774, 114.347961650402, 131.520273698915, 118.287604490584, 134.624005283676, 134.196210275844, 142.441313342895, 119.643817450663, 130.647850113367, 123.100982581556, 128.982868098971, 131.448505134109, 137.66137369043, 131.178242095762, 150.186611289562, 100.619480816999, 131.640023007144, 137.797136168552, 116.457585557082, 131.997013225775, 135.221461172238, 138.792997042544, 138.080190344589, 141.249340787476, 112.052785390534, 142.920152002892, 110.307927525527, 122.329288739974, 138.272520097874, 148.365709279383, 112.590790226765, 131.225917216789, 140.960414962796, 131.885602657245, 121.740987110634, 129.221170774964, 110.687630408044, 146.632378917532, 137.283633450847, 98.7980395152042, 133.334930845397, 130.163272980571, 125.166415818089, 139.127984954753, 126.477548187166, 134.980687355856, 130.473238700254, 119.591372933711, 132.152639291948, 124.626179156171, 129.186394449803, 148.348476779688, 133.509494777037, 122.393711154059, 149.10552807075, 124.695660560309, 127.910642579272, 151.774352709062, 143.759185939098, 117.854955805401, 105.612102469423, 167.242844845976, 122.497448732477, 124.926639972908, 160.125036187911, 137.363773222545, 139.369189005717, 176.011386324189, 129.843218408991, 136.823350408893, 112.603337353597, 144.883880225229, 155.776528100717, 128.899264479343, 138.75768556026, 136.622686794614, 133.787968552279, 114.059158174302, 137.435423503003, 109.405424331249, 134.707453850566, 143.205338056293, 116.570502842826, 153.785465940104, 120.255213506991, 110.090355510487, 135.637058794437, 156.722414677412, 143.928989430511, 126.17108607508, 103.721475090618, 136.988847680883, 88.3798237003195, 111.069604102459, 132.442147512026, 124.087281098639, 161.455562969138, 126.706673224421, 137.384822968682, 136.038719051552, 140.877771234283, 198.001303768855, 117.527481782648, 147.206720057815, 134.194225814377, 92.7610250947887, 108.315177468828, 153.155432151603, 155.902949167407, 131.639549426734, 149.591972075437, 123.751814870034, 126.848185815231, 108.509701167477, 145.332903484928, 109.917456199544, 135.069717139791, 129.41622392023, 112.133455280474, 109.070961176677, 171.558474617421, 114.845402168786, 156.130384690012, 124.855772557033, 146.455757992321, 114.18359223749, 116.727527625061, 157.715862087774, 126.691041134349, 128.84048148185, 133.952050653959, 140.916927549929, 124.302122865316, 148.171065897241, 132.423296983198, 145.382479692829, 120.719049625643, 139.55177992115, 116.622878228033, 132.954028287753, 119.083966160721, 149.796264892636, 117.388543738844, 132.240925026883, 151.088345032936, 139.906969756573, 141.910841843793, 130.651072669623, 113.79225817793, 121.386222560226, 142.440646164454, 127.741230174005, 151.079227480299, 103.037504500617, 126.687376609017, 130.599964775078, 122.524760017894, 139.559256414042, 126.032906948701, 142.437078921483, 151.989155106814, 121.137630325081, 118.352973636295, 141.890322619579, 129.471923340431, 116.711146935066, 111.254571891823, 151.1066110987, 137.185399820231, 143.807664692829, 115.09059759136, 140.901944447388, 112.595525005806, 128.229823550829, 139.841690619441, 142.0981913724, 139.903008616217, 97.0408920245733, 99.7912795547699, 109.516095763344, 137.904858027801, 132.706182290751, 114.879866686682, 134.531504131689, 119.073430823835, 113.807033128949, 134.20785288535, 148.804383587078, 119.843662812341, 107.569919531875, 113.934517759964, 116.887463640481, 135.651831185944, 118.301900672433, 141.419190301566, 148.105631111016, 125.039103089038, 148.236405913712, 104.763340049056, 131.429393076218, 126.471893949529, 136.230245032625, 125.717313283195, 146.910918601966, 120.610028113553, 126.43905430914, 114.325050296827, 127.324367971097, 149.375117058489, 138.486442031734, 116.432013781258, 119.478021519048, 153.795529297689, 118.07648588264, 153.492256179065, 135.230053717393, 117.300636476974, 132.343279729846, 126.607458597293, 148.404106264227, 133.763196834892, 151.818640972385, 122.620162105247, 131.712837384993, 124.59866047055, 113.348634050528, 110.197556122769, 115.768148889091, 126.20550868706, 143.716610753245, 133.580252049533, 145.417421481208, 122.836436578695, 97.7438014066962, 133.352732393754, 114.074043975299, 130.511429996513, 126.166718797283, 136.082992454571, 132.928218216735, 114.63155664743, 142.196127025999, 117.149703644557, 125.98179278659, 123.214762477805, 163.900208641161, 151.01149288123, 121.689164216769, 128.330550221841, 112.721372712576, 114.210115241695, 123.01810464317, 149.661927345674, 140.200595396322, 119.583374354887, 98.12289242933, 131.92072573783, 129.483477810509, 139.153819300188, 124.279672218149, 131.321958265258, 99.1721756384389, 114.247947446358, 138.164526907832, 131.07965077494, 126.446746527137, 160.042564071412, 152.086056557258, 131.675169947857, 130.905886277621, 101.747393530362, 151.104179011558, 149.175814980585, 125.798829386479, 129.127583409706, 141.485927359968, 117.283220175233, 132.785592864472, 147.939150250436, 150.94416635849, 134.916154459873, 118.06990009392, 121.435274428782, 126.342421179902, 79.4270136442047, 156.536675005588, 129.608413499074, 130.527485266059, 128.53690392026, 137.433874453688, 124.242341657696, 147.850879198452, 158.05585396225, 134.261945174577, 139.580301063453, 111.912544601269, 121.326467588504, 146.82532501106, 154.47123340611, 151.255829051904, 146.33677385507, 146.29549369041, 129.701273696243, 136.015941433955, 116.559504239301, 152.076342854962, 95.2861828974397, 130.650774579369, 133.902309171807, 141.542235774277, 129.68070698384, 131.037721749276, 122.31187519769, 140.40157506313, 104.745248738841, 131.89643463381, 129.325391230148, 119.630517436036, 145.094257561434, 131.437737409048, 162.449889077693, 137.770005300251, 121.019142663734, 134.216982890013, 128.931205058114, 146.080793860709, 147.141180788165, 109.760531098123, 137.16137105235, 124.94953645434, 105.778807226534, 124.320397417621, 145.836800781344, 127.031126412365, 128.67036907253, 110.965296499056, 110.721438084762, 137.862521859301, 134.31371449956, 129.131204098501, 108.559450650925, 126.00409648356, 134.474685725018, 148.115047287746, 120.387225865764, 137.337892221935, 130.680127886037, 107.074710953234, 113.855652819082, 153.717632742813, 167.684753522407, 127.876294344886, 135.016311535085, 106.942032481492, 160.549559945368, 122.94228435994, 124.547816633839, 149.475658081938, 131.541433432895, 125.249015901407, 104.109531405381, 138.363077262912, 121.743012305668, 125.21597669537, 139.556915375306, 112.685307769769, 161.540094709673, 116.473060024107, 127.636473702346, 121.397589553421, 165.089199042052, 136.475588283183, 134.822204924585, 127.246354526789, 117.344258504418, 151.871354882444, 132.882853647661, 110.528971756129, 142.567820550748, 138.677541180034, 147.64367163651, 125.307212047889, 119.707479315856, 123.647914581431, 144.694626006254, 125.15888919855, 112.273216078054, 122.846333812112, 137.959580385234, 123.706772627859, 138.474203744634, 138.60043599802, 134.490252176803, 162.70264736274, 121.417272301674, 153.790129636795, 88.5408860397238, 98.1734437305241, 107.742346638366, 173.363336250447, 146.990041965481, 131.107649236356, 126.840526996384],[671.55991713609, 676.200543383693, 672.497400125366, 676.077589722744, 668.873328867025, 668.205550890126, 666.045856944077, 670.039422581328, 671.000280193778, 668.745325212535, 672.856390879157, 666.985205252741, 673.608128753534, 673.820652430653, 669.044896403278, 664.885089422188, 671.699827352513, 674.916072619588, 670.699448132321, 671.640134915822, 670.239779191652, 669.693725409672, 674.303762757692, 671.488870123968, 669.731914978035, 672.602063560445, 671.950997449267, 676.066725619784, 673.126978366441, 670.031774963943, 671.521145079535, 670.618544228702, 672.940807060171, 669.230954285822, 665.955456565406, 678.191333402329, 674.011313173843, 673.54978618231, 672.46987683724, 673.421411639576, 674.562060154355, 673.589703359791, 676.406434923704, 672.388115566592, 673.015002845798, 672.544379962614, 672.744948469536, 672.776456732497, 674.221119072048, 675.327480981178, 669.79630059438, 670.820194477354, 671.07296052426, 673.560149180702, 670.22824148202, 674.034014974014, 675.649378427784, 670.524584664126, 677.193993140857, 673.235232491594, 669.489848767463, 672.480578682348, 672.26402686707, 675.183194970084, 671.72559108087, 674.674315134314, 664.75582231293, 672.138217016794, 672.786628223963, 670.635276949608, 666.417779233264, 672.879669566792, 673.1584871537, 668.232647870936, 668.791648741611, 671.795995887489, 669.155447676687, 673.157699358154, 668.805454635061, 667.392210699832, 667.978491289103, 675.124084563654, 674.165713362077, 679.325729286398, 667.41673271408, 671.271104716422, 675.465767829122, 677.733662968123, 676.108433315922, 668.928050475308, 668.502441382278, 667.681710256239, 676.089288638864, 668.629790104768, 676.891852821588, 672.207002898459, 670.487190589159, 676.004665542756, 668.122392349889, 670.573698559395, 669.80630385296, 672.917504821871, 665.686893276696, 669.917367068883, 676.200948350593, 678.46699556147, 675.087368781953, 670.989971076252, 671.453982553977, 674.816391692976, 677.959403397505, 671.035701147711, 671.87999198559, 676.161113911995, 675.96921080317, 668.188432944233, 673.539466530334, 674.110655312073, 673.082742645677, 673.417350885449, 669.606614015036, 671.011257977554, 667.682402587729, 672.113445854949, 667.407997976152, 667.731961412038, 671.618498848344, 675.0075478321, 670.661665682672, 671.155101649306, 670.313504639623, 667.62514830446, 669.251866126909, 671.833664189475, 674.963189379609, 673.732889055058, 675.833586202049, 669.675773861787, 663.62817770381, 670.866931452331, 671.666202500272, 671.16641231564, 670.698194895617, 672.391646226178, 673.206794162068, 672.369279767968, 673.28187541333, 670.532577442996, 673.343976589339, 672.261818926201, 670.948514566498, 673.199747382071, 667.880633811449, 673.328719048876, 668.751266399621, 669.01950943474, 672.991667699094, 680.912721940098, 670.833471664676, 670.311686248539, 676.630222406113, 674.539273875208, 669.304750931217, 674.03543436242, 673.01571668378, 673.60904168503, 674.909748797995, 674.121558823574, 672.832440018855, 666.098005468391, 668.944523815529, 670.398188904997, 670.60536041534, 675.098222691106, 673.183474416065, 671.933096892942, 675.435202601513, 676.400811000863, 670.176163356511, 671.230272620597, 674.51631963457, 670.189207321304, 669.554999772632, 673.813742013949, 671.495301161091, 669.662600942674, 673.437629264043, 667.720740679242, 671.193423143109, 672.276291488511, 667.861721071838, 672.260154629555, 674.41839636119, 673.02142630383, 670.499372248385, 671.556332606221, 669.701648577741, 673.333731689497, 672.098562750496, 673.570085373106, 677.156503901196, 674.031500747162, 669.255498863243, 668.471092872534, 671.542707382731, 673.350946235527, 669.187276279526, 674.925479195058, 673.87667690186, 674.25133331176, 675.365816254048, 670.911757792763, 674.244398109495, 670.302218496941, 669.984800668819, 673.899409151221, 671.372761722661, 663.177071652537, 667.784920001209, 678.318156576043, 676.562078637637, 677.399072332827, 670.424789522128, 671.814161610942, 672.563738797727, 671.606249814402, 673.276609931368, 673.702409738698, 675.361860273025, 671.723178847762, 671.040869408136, 674.9963848742, 671.795771424076, 670.709510002531, 671.972393878892, 670.072955519689, 670.818778723734, 667.324776505418, 673.197533056005, 670.505302516221, 674.987242881128, 667.717216018481, 668.69095213952, 677.915685502602, 674.908736127628, 668.033506136089, 674.336764371818, 675.261623892786, 675.384181866144, 674.082368144493, 672.165333477939, 670.443525974207, 671.786547436213, 676.396033367267, 676.192843338199, 664.28615892988, 675.447978070635, 668.117314064832, 669.005568586275, 669.615074786035, 671.083005261326, 665.846664865585, 672.749522591297, 663.920850357844, 672.145104988221, 676.369028643195, 670.286539096528, 668.158644282878, 672.02514363824, 674.807894064291, 672.73669514396, 671.175531931085, 671.163383270759, 671.414974074215, 670.302441978233, 673.256208567185, 676.726648176032, 671.453575973546, 670.989467880906, 666.380577078642, 668.444685204202, 671.5375709236, 669.49521860425, 673.431091928682, 670.779999921478, 670.266652567698, 672.415736359065, 663.813688769034, 676.036957451383, 670.017373834379, 670.613685700404, 670.4786193114, 667.96509984058, 670.619254164114, 672.744148371704, 671.466105030243, 667.144901774998, 668.599502515553, 673.741382542653, 672.590690883834, 674.913122266071, 676.029474970806, 670.694873271417, 664.382478079801, 670.395772704657, 675.104692221408, 670.032819895796, 667.408995921602, 668.257268414133, 673.264640976036, 673.514247231849, 668.858070649885, 670.109499816515, 670.104517212352, 669.483218001618, 668.553284186757, 667.064170412061, 662.966962383171, 678.339080598698, 666.775028563263, 672.448086598317, 669.531316877825, 674.593157113261, 669.617434557211, 675.290181483176, 674.58011892482, 671.898465547773, 672.9376452158, 671.325355159243, 668.014541222115, 672.413033508928, 675.059481360305, 667.491173057169, 671.802980024995, 672.168386695088, 672.060942611838, 673.709364181009, 673.000956704874, 670.223018569833, 675.793444148859, 672.515697824042, 676.787360504971, 671.971493672976, 671.787351951025, 680.497290579537, 667.886968205186, 669.786922757174, 673.683781470859, 669.252664062502, 671.729580279685, 674.327396531143, 672.955167377038, 668.321080481829, 669.11891015446, 668.545892577186, 675.433909929966, 669.710832334539, 668.158006838075, 668.30432977335, 675.180566468773, 676.68425516808, 673.047393380632, 674.572816923444, 670.897956161272, 673.317549095154, 668.183795574789, 672.120164726799, 671.783403576567, 669.534413335714, 671.624920294765, 666.563706196754, 674.414141729789, 673.104268103697, 667.529715187417, 672.204411417526, 673.245660799212, 677.892592406852, 672.734260640583, 672.1027310611, 671.355165923433, 669.392555429155, 670.671351627981, 671.206035481652, 675.727029693743, 672.198208108686, 672.334485440506, 677.721907542793, 670.607306980379, 668.68195381708, 672.708317910913, 679.728291295137, 674.938880068244, 674.88497965284, 671.267315137809, 675.415788185492, 668.643715629252, 672.379565425648, 677.176137573374, 681.113836582565, 675.753652211222, 669.315294046223, 665.850035128848, 670.319086656515, 672.103582692078, 665.517725714599, 669.544002677541, 677.294249008118, 675.516205419769, 669.294646748551, 671.321254402283, 674.525691534451, 670.356818935688, 671.213953930495, 674.717544567845, 678.025192010512, 671.756451823117, 671.825114947051, 675.656546737768, 668.723956520407, 669.524833302875, 678.154735995266, 671.000646886032, 672.785773535913, 676.063694917137, 673.753391031421, 677.060089756455, 674.093743464535, 672.295645020811, 670.675510065849, 668.645405734096, 672.359327961863, 670.842994486059, 667.116324587706, 675.664567368532, 671.358214166173, 673.504782092242, 670.526151219443, 669.655993119212, 675.719369209761, 669.883686344027, 668.133644340336, 676.820861589423, 672.081708406878, 670.998554811533, 674.918072649777, 676.230108117034, 671.992047600244, 672.698463188896, 674.9073879302, 675.366102479728, 673.951765836842, 670.868991944357, 670.649246577231, 673.560670832157, 671.27221756359, 675.547549522726, 673.387390622816, 673.120108638416, 673.739870686097, 675.830824123188, 672.145613705563, 679.458417074749, 673.786948002082, 672.755660637675, 670.132589395146, 674.864499692234, 670.300781621365, 672.127963487611, 668.201725640534, 670.449215960078, 672.882497833092, 669.538123995528, 671.162034009614, 673.149783449126, 675.842399146414, 672.137752285604, 674.288794735523, 671.203139941487, 671.168777916279, 672.445516298647, 672.392458582696, 673.378648728661, 668.47740086855, 671.35623994021, 674.7494589584, 671.623808398128, 672.342182746567, 671.368089438543, 672.440415164048, 674.531038052503, 671.121348042736, 673.986642979659, 673.942756772113, 670.459445119917, 668.460129725498, 667.874173704901, 671.518488229688, 669.621709202255, 675.753788908645, 672.343911405616, 670.941978509266, 672.483622354593, 676.145985833524, 671.146329245364, 671.978813155162, 672.398094745803, 677.137365593242, 667.852765067945, 671.962365277614, 674.472955881266, 666.517297064592, 670.333655357607, 674.704935958256, 675.475309590958, 670.999573515001, 671.893404547527, 669.609425718798, 669.027786979747, 668.529974834448, 667.482443011027, 667.497594403409, 671.888754321386, 672.844386695675, 673.207258550415, 679.889838939733, 675.354293152205, 676.339244315272, 670.895056738269, 671.20067621653, 671.975697956655, 667.774360821503, 676.217947233481, 675.66602971285, 672.965790940581, 668.402926367261, 663.478970200904, 671.348352038118, 667.880342144248, 672.174079755228, 675.387621047139, 675.892672791435, 670.071065761109, 675.493708925418, 670.549930249088, 675.316366401497, 673.030498855063, 668.356624186551, 677.880033422008, 675.0365732041, 667.791845744222, 668.690352952225, 671.888045833698, 670.934346386431, 676.243143597413, 674.377843738648, 672.697431213585, 664.609949828849, 676.291534001566, 673.191294915316, 672.380886184128, 674.314092347355, 673.183500373504, 663.232446659221, 667.509298026913, 672.597467893956, 671.128715214344, 677.122075438271, 668.610895626085, 677.106184628057, 672.930850209004, 669.987111499088, 670.80442730617, 674.88958667575, 678.238819671546, 670.996632895192, 666.433644790036, 672.630319570423, 669.429480069995, 674.407254551361, 676.65895707606, 668.005546827825, 673.469380513378, 676.554594129955, 664.657331411596, 672.671459340942, 665.756994708557, 669.118388899299, 673.322393999237, 678.220807347548, 668.859625063328, 675.230717648128, 672.234484953002, 667.805542974525, 675.570834843839, 673.444349685323, 668.855067530723, 666.809299301882, 674.038869086268, 667.623161428842, 676.697942449979, 670.821000513008, 679.579380295262, 672.022893803359, 676.38170918087, 671.618217834754, 674.665812971293, 675.719873562789, 673.374203841392, 671.493154946719, 673.520902523583, 668.815270663377, 673.22883326151, 676.331669437959, 673.489041966542, 673.231841532611, 671.538972321908, 672.634274077262, 673.148548473442, 667.419149616263, 675.32448902958, 669.713235732434, 672.406509918741, 668.787623699244, 671.995283975388, 673.167502525955, 675.096931845051, 676.157250421731, 671.010658392695, 663.901158522929, 669.086211939813, 672.759423751632, 670.734760028943, 672.984117558236, 671.571903328505, 668.608382182157, 673.705227440906, 672.013604690348, 668.443619922426, 673.560075548897, 665.449727789188, 672.385107209571, 670.463580762053, 674.448164002006, 670.513747318144, 673.304957846242, 675.731050555608, 671.292904800543, 670.359072861124, 674.794967661127, 673.102814655875, 677.530205049447, 668.290687425025, 676.566525726897, 671.469044987871, 681.946183779302, 672.571158527378, 668.997860053416, 672.096069667696, 669.470155553891, 669.19911183523, 676.485348617172, 670.176304785764, 671.76908303245, 672.152763483246, 670.230368481223, 666.216352744143, 675.581177302158, 673.117644942181, 679.375051667241, 675.461196625082, 668.994867038682, 675.526392375805, 673.829306664418, 670.748965318372, 669.533981042719, 673.282245261638, 671.173906628013, 671.572496068843, 676.65743058258, 677.53978737717, 671.831978655135, 673.29883258739, 667.10258302235, 666.612590713072, 669.703717268176, 671.438480422221, 667.176765444396, 676.45264219277, 671.669593315693, 669.734878353327, 673.941050614907, 674.958086025485, 672.641296200942, 669.271342887945, 672.761528721276, 672.961460259877, 673.918594712078, 665.335990624753, 670.749960914158, 672.359164377203, 670.946112832344, 671.729115922835, 671.011151700637, 674.896715641629, 672.977972741253, 667.423002333523, 676.921042128977, 669.463557789626, 673.955107567995, 669.192171056278, 673.794040952597, 665.728940157605, 669.809968211007, 671.325599530258, 669.994119537848, 673.595712679131, 676.111962938966, 678.727347146982, 680.188597538441, 671.30504477607, 670.750762251318, 673.576057117122, 674.48093872398, 673.21761212969, 671.396965774895, 668.80297507287, 675.184670101882, 669.459716586478, 676.074736558678, 673.477020046044, 676.458419283309, 669.642125358536, 668.313706046279, 666.806505978982, 671.204702784466, 674.350563172125, 670.654080766487, 673.359485653787, 671.860874793587, 671.936987242254, 670.84453860238, 674.896590199844, 675.081525749467, 676.652325137529, 669.551959157969, 674.125124263935, 672.476481842598, 668.182163444357, 674.475750515287, 672.332931832503, 668.256335426476, 673.808724734303, 671.269919098505, 673.590871514441, 673.213371151256, 668.164776837477, 674.574632634144, 667.062252413677, 670.08163035018, 671.020869900039, 671.001173034528, 672.519491374411, 671.43131832629, 668.359631272646, 676.361689040254, 670.892079970647, 675.190612863358, 669.612184237991, 670.31501199004, 674.140665234552, 670.652443107236, 674.243776001748, 677.032497961793, 664.259244808686, 671.119125205843, 672.845515239546, 672.850493971559, 671.050560153166, 672.17869566658, 673.803723109643, 674.86681895298, 670.474486009209, 670.109221792149, 672.668744969842, 669.478387943039, 677.790953179187, 676.127283862057, 669.232587257787, 670.467246283193, 670.536774164152, 671.953058037731, 668.402660652899, 671.732433625221, 674.176365991513, 671.634844477287, 671.70622073501, 675.592004542462, 670.622193314245, 670.337928748091, 674.669322172668, 668.705979888233, 674.96412815531, 670.550744758398, 675.046500049138, 676.733643268715, 671.264213297826, 673.521931279598, 672.276571472401, 671.691859421521, 675.96348374983, 669.673123345829, 669.893457462537, 664.964924248648, 672.846899447688, 674.237554489757, 672.701361655448, 674.405783974232, 663.214984742981, 671.129596501233, 664.538754558564, 674.340912148606, 672.312362238147, 671.426991117524, 671.561079079911, 668.68849576079, 675.479344075395, 670.192131049646, 668.024708842957, 667.082000186233, 670.289761668448, 671.383031415846, 674.630049397531, 673.861858307891, 665.806877614256, 667.549411793332, 669.082671315858, 665.592269623971, 675.96171468312, 674.027659659752, 673.715225738111, 665.578024704537, 668.367855067018, 673.402575959451, 669.013871277919, 673.259543706878, 673.861834164043, 671.092636547047, 666.020276604619, 665.688768763691, 673.032743331188, 671.480309055801, 671.392815694516, 675.227848595773, 667.752623255727, 673.032930998739, 673.280362464895, 673.234761870311, 669.817845189615, 672.060321202176, 674.46413946911, 671.241166550228, 672.93325303154, 672.917451229876, 669.448763856833, 669.60833540048, 675.63216967832, 671.81083889949, 676.885500606727, 670.205696909436, 677.576525608513, 670.035879265895, 669.805550263109, 672.529607210219, 672.582650689862, 670.222440456523, 671.601291872367, 668.649671522908, 674.077086180584, 670.655616635246, 668.062786888358, 675.272369094236, 670.878826991256, 674.92403548077, 672.800199401804, 677.287724254404, 671.036409109033, 673.018227766928, 672.751418706413, 670.97937517159, 678.324988392121, 676.227849328639, 669.978867809513, 673.304956447781, 666.756767691847, 671.915753976828, 672.657926644076, 671.462114764605, 673.756682044662, 671.534254175005, 670.505796694801, 667.433889828198, 674.33641631578, 674.319915215429, 669.912767366564, 670.743032222259, 678.576834195186, 673.538988906905, 675.924885081197, 667.056687751164, 667.388389228719, 670.8260027763, 671.697504142047, 671.710731324104, 670.239751579162, 676.012201492734, 670.783039523843, 667.340759507487, 669.378242263871, 670.174508358851, 673.664137491373, 673.223395369732, 673.109329720482, 667.602881755879, 672.371473321316, 671.954783780406, 675.058343379723, 675.244080261705, 673.729579587386, 676.202000608041, 669.395349530986, 670.974563285404, 676.403016729457, 666.92811549124, 670.827425003437, 673.581535034431, 674.879970742167, 673.258224681674, 668.017191464549, 672.706204718385, 676.60636434405, 672.770736087512, 667.873528596995, 672.795568921022, 668.433691470783, 672.206161648171, 666.190464219533, 671.670570912822, 676.242460407, 673.049737951671, 674.014370468387, 676.078479628733, 669.866173685723, 666.731955660497, 672.808606927768, 674.724926068598, 669.681848124945, 669.561003440515, 675.016289464097, 670.980141047156, 670.211022418042, 667.433704192774, 672.598314998736, 670.970139354916, 671.359329964991, 671.238120695071, 669.66756067166, 672.310397558947, 674.102026632449, 675.057225244355, 673.626316177668, 668.462545187187, 676.109781206027, 670.411762443458, 672.783139336843, 671.308107033358, 668.277270474023, 672.260788837746, 674.200351544405, 670.971490169787, 673.161877965468, 666.026466906787, 675.078115218309, 678.100017629848, 674.312205769642, 672.467715889117, 669.099292358799, 670.840213056694, 679.597633717248, 675.718040650844, 668.528526527292, 666.925739024911, 673.897499578454, 670.869865464616, 673.5127721383, 670.46136987369, 667.298778423406, 673.105291219934, 670.806995259322, 672.794641542685, 674.340933808545, 668.649081042357, 676.547389807232, 670.265141555973, 668.266291515525, 668.132644204053, 671.881805382717, 668.783016425732, 675.148788078207, 680.809660123794, 670.545193018719, 675.507152788769, 670.807149924234, 669.944841598254, 671.273300704204, 671.365693455646, 675.155848358955, 674.623270600015, 676.053653753504, 675.277760693974, 668.909981809002, 669.938135058954, 672.02628884633, 668.064621233604, 674.091978044411, 675.41794252265, 671.971484439133, 672.896856019829, 669.078379462899, 672.806789520833, 673.956458559491, 671.406739313052, 672.459393128471, 671.951145314049, 669.350586549434, 671.982919748142, 673.052542833452, 666.957425678632, 675.433852380146, 670.612987679065, 673.856847299687, 673.220301816015, 672.291529339048, 671.611946592907, 673.237199976315, 669.878625052668, 674.151894328379, 671.459078659001, 671.527734184363, 669.501768537499, 672.636396389657, 670.257156469045, 674.638953431076, 668.708454513489, 669.676777507301, 673.004642503757, 671.438276610535, 672.444141750244, 669.951411088563, 670.706638871538, 678.302534305708, 673.029661485727, 668.427056762323, 667.427700254657, 672.721740026624, 668.092335248715, 665.283954118482, 670.638435201965, 668.346731699662, 669.674408754603, 674.992112312986, 673.431102576576, 674.187480053551, 673.307726263327, 673.112113687537, 671.562558844469, 671.797163293808, 670.958016474657, 668.840909574904, 675.953092533477, 675.284757707108, 671.88876825674, 668.965465024312, 670.637991470591, 674.128995135612, 672.944157877319, 673.0675311361, 673.917964212331, 671.605525925609, 669.764433837824, 673.206563352776, 669.818080653888, 673.303885476104, 673.87416895683, 670.385014605512, 673.283858672742, 673.237971637313, 671.210913628913, 671.907598393804, 675.700560824739, 670.725808587571, 665.793138058815, 668.299976635896, 670.590931496798, 671.309948274654, 674.024325372455, 672.574493709479, 674.11937475557, 673.303396478089, 672.7350860529, 674.218218994727, 679.81923602243, 672.793084974237, 675.268493296363, 672.479343983983, 670.070327186125, 670.1858613131, 675.438975764094, 669.649412855773, 667.563304428488, 675.909257674453, 669.577371162863, 670.528512742877, 671.330829809742, 669.889034304201, 674.943776488137, 673.120161456365, 670.525258079373, 672.098550909154, 676.458132173443, 671.139145514131, 673.13542347907, 674.987301552627, 667.099091495588, 675.755896401889, 674.58720310172, 672.589403182741, 672.510042558649, 667.871964997158, 675.68519074584, 674.340642024711, 671.925740022142, 668.246369103701, 674.281395021266, 666.275183956643, 672.898595935356, 673.497488035388, 670.974642440324, 671.82960349276, 666.920127284737, 667.918963074719, 674.316308412231, 674.416029948225, 671.887743554158, 670.753427385888, 671.65613579655, 672.208719005507, 666.488229737409, 675.049778616966, 668.637620112368, 666.016152956035, 669.986287691271, 671.097386147476, 671.07708522644, 668.191056683543, 673.344612410038, 669.373134993701, 668.315351737851, 669.282491484113, 672.190652295506, 671.75675781435, 672.904156461004, 671.157001613177, 674.247501297237, 671.860547334782, 674.225285811931, 673.256795517483, 678.793840815372, 674.180171911991, 672.564598071696, 675.607726563838, 672.167424806536, 671.57292898986, 672.563868525207, 671.464591449637, 671.90077325997, 675.329565438361, 671.84119689336, 674.16471430275, 673.84507805803, 673.332098114831, 672.149084545572, 670.415513338681, 670.690070366347, 664.09929955402, 666.079671362901, 668.527956965553, 675.149107211471, 670.71205436058, 674.878762534797, 672.341912141348, 677.103574936051, 671.756850707888, 673.236309247138, 666.55098905406, 670.803458298528, 675.976903498859, 672.890712658727, 677.937747784057, 670.583821838213, 665.925199559315, 670.346828792248, 671.908711064335, 670.644194558114, 670.996502457544, 673.516050840383, 671.772712491985, 674.389237032019, 673.93343375659, 675.756814190231, 675.507315525984, 670.848453836099, 671.05652076903, 671.51460609748, 672.214012774355, 671.340280261427, 668.59445163691, 669.220574474865, 671.134504319827, 669.774722410481, 672.884120633486, 669.188191490446, 672.151780974584, 673.142460878274, 675.949846960938, 671.003994928447, 673.083782219435, 672.364068506556, 671.636079352154, 670.250129738423, 668.182998681386, 670.5830454905, 671.709951834248, 665.099399581652, 670.805901610099, 673.951934991908, 666.228994816307, 669.397675693248, 673.394122248362, 672.932619473778, 672.578152065625, 670.593396624674, 675.500643503286, 671.381487470556, 672.147649223715, 669.22933172984, 670.308434335345, 672.823581490242, 675.937295038911, 670.948726386697, 669.647991819549, 672.951156324472, 676.303921418927, 675.233356232847, 675.381738542514, 668.301068747232, 666.657951151514, 669.150211621914, 665.307186269017, 670.223659645248, 668.676005174474, 673.632063569933, 671.43783891565, 675.679870773613, 670.855612113601, 671.195485145599, 674.569484881685, 673.131392004994, 675.977706306547, 672.256127349287, 674.974713096293, 676.851211333194, 677.451329785238, 666.553127780853, 665.892506712611, 672.340743328568, 673.892053114196, 670.64741805746, 673.496626158141, 670.226149746945, 675.946451236033, 671.050419547084, 668.993955068438, 666.781394720959, 670.445718604649, 678.162067573949, 674.168711664359, 672.780438941154, 670.415187191186, 666.620511675372, 672.453297183094, 666.961217404194, 675.655278735285, 670.371703339433, 672.716662013982, 668.184986617873, 670.614571231436, 676.124303864581, 678.723506516862, 665.238964703315, 670.90260811089, 668.586697896486, 675.234665856281, 671.291278566398, 672.032257224743, 673.659009394783, 667.946572687709, 677.908899788809, 668.35186556317, 668.371408597468, 665.691405782282, 671.548432539798, 672.218961492581, 666.637691034424, 675.068348043595, 677.148996712142, 667.720031574367, 673.123636016588, 679.335441925359, 673.035311126272, 679.547644619675, 670.615201361177, 670.225897337065, 671.475782764797, 673.237465118613, 675.367984730929, 669.641703227266, 668.006320671317, 673.606572646302, 669.42193485971, 671.493759523641, 672.874361414912, 672.117735299301, 669.121775315307, 676.670469216994, 673.321861224504, 670.788028472791, 672.121401032914, 670.810345425987, 671.271877118808, 671.879766627186, 667.582287825003, 671.526312635439, 669.584709092223, 674.068044966267, 669.918727167173, 675.445688694065, 673.51121615916, 674.485206924874, 675.564209309955, 672.0451711771, 674.517675510671, 673.986424536784, 672.424524894111, 669.366286052068, 678.511504155344, 672.345084792014, 675.269825554024, 668.684752872216, 669.877208094234, 674.422242113153, 675.681486324914, 669.537768576623, 672.33228770554, 672.051306049224, 674.736235634385, 675.03018620337, 672.782927281345, 666.592428395581, 668.686751213778, 676.159874176123, 668.998067593267, 670.780495077637, 676.694677611747, 672.756084773592, 673.332241769319, 669.064599288355, 674.159342367783, 678.914490919095, 668.779607632313, 665.607225970905, 666.811115655896, 673.304177349743, 672.241118637989, 673.128186791539, 671.174853832974, 671.25497851189, 674.186649848642, 670.521791415572, 674.398084815498, 670.697554529279, 669.830145726385, 667.691854167068, 673.680694348845, 671.351157712823, 673.862767193294, 669.268419298097, 674.791254687572, 667.617287222149, 674.415120055562, 674.965859701398, 671.579897070375, 668.667752972709, 670.40688936778, 669.006565135501, 672.22500576452, 671.613251483856, 673.880286433831, 676.04174168837, 672.468880098716, 676.121205335123, 674.000540658131, 671.745207000727, 669.980585307506, 676.641408617684, 666.96330686919, 674.328961871323, 671.187508953532, 674.875474390736, 669.058896780122, 669.344579168939, 673.999756842055, 676.892421695975, 671.601975379014, 669.526223334307, 667.309353056557, 669.453063704311, 669.725070490262, 672.340717445089, 673.044095299222, 669.598681819055, 666.879131503248, 668.7681568699, 671.49251461547, 672.778839264261, 672.201287546488, 676.976959368057, 676.221751058511, 668.456378954857, 679.126281650312, 673.809288609827, 678.612076029105, 674.023887781282, 675.229978007943, 670.429899926176, 668.388657395999, 670.892065448171, 664.317539344646, 679.454415912769, 675.984556723612, 667.379197758692, 674.095139827161, 670.051692433647, 668.916730377605, 674.969535315673, 670.616757888, 669.195946241876, 672.103126756492, 670.973374666714, 674.666488778475, 673.945506765798, 670.777004486323, 676.723684247533, 675.127396664597, 668.511048994152, 672.812224260355, 670.660966376139, 676.311096583074, 674.394034748217, 674.495513953353, 669.403164723426, 671.288191197074, 674.436852938568, 677.014945606481, 680.182246298757, 668.935024331117, 676.431625875773, 671.589770425991, 673.760276408125, 665.855143773861, 670.867931855635, 672.341051160813, 671.596537595172, 672.71675606609, 674.303120506001, 667.406729112232, 670.741769276468, 669.118034781196, 673.819832043795, 675.335938161571, 668.512166392247, 670.694475709315, 671.220300075611, 673.97668171974, 668.77779289487, 675.682430347331, 672.172934271495, 677.630605320676, 675.121877384932, 670.054933801372, 673.163602996259, 669.278565525923, 673.444593457639, 672.740339373039, 670.47431062816, 672.073948379155, 674.691455987089, 670.431573259428, 673.90940215231, 673.890926182681, 671.946249340834, 672.724503091394, 675.7080297498, 669.788435265087, 680.037176196702, 668.965389764427, 670.082760357242, 672.658015129085, 677.081077238357, 672.323032069567, 669.017466850396, 668.876894425686, 672.485827217062, 673.394121123491, 670.925798286952, 674.517468207248, 672.808843501781, 671.244283362302, 668.358379936432, 675.181191314664, 668.348798273782, 676.5173998696, 671.737834135159, 673.290318321666, 673.481277847422, 671.969919581274, 673.550936186785, 671.562049632913, 676.883561450365, 665.460720934488, 676.563771669078, 672.569849046529, 671.762331146552, 670.138386194192, 669.895465901752, 675.65419062575, 670.737686493365, 673.073953084097, 674.829145869867, 669.342285640788, 670.97216166762, 671.489972796397, 666.854271778605, 668.272479854813, 679.91711220305, 672.528214405561, 675.934358881192, 671.201869432496, 672.362677416221, 673.687061106316, 677.906845458556, 672.352308210915, 671.038268101059, 676.532006473396, 673.34921946536, 675.481646345747, 667.465736710631, 668.962351459943, 673.939761757218, 672.325332458412, 672.697128632405, 670.842211217424, 672.782473574212, 668.622629718223, 671.214677738189, 672.671251719118, 668.441605135013, 673.52702966256, 676.588784772998, 674.200547789537, 667.705061466991, 672.663905319877, 663.816434280734, 678.328057832995, 666.149918688016, 672.573086696944, 672.543848731954, 671.445081366942, 670.636615479213, 674.289677793376, 670.107476823574, 664.6552235524, 672.945721052669, 667.857287539274, 673.420382607874, 674.979331995402, 672.362744805296, 673.067754155676, 670.258904564828, 673.404269996568, 667.660273388951, 670.344622208642, 671.903854049993, 677.345128670204, 669.82102719215, 676.450534465466, 668.899247326495, 675.22414486627, 670.915516193904, 671.485233366521, 669.424209688675, 671.183714228019, 675.730706763869, 674.407674302339, 669.722842959677, 676.538123890702, 673.925474709861, 665.654087467292, 671.429807081135, 665.621731330752, 677.435612302902, 670.878710152069, 673.365141479416, 669.609645490899, 666.769370664823, 668.885976350506, 669.868539043301, 673.663356206087, 665.789029015219, 670.473585145492, 675.173998635827, 671.714754825865, 673.522039349982, 666.90439715843, 676.438438114805, 675.048002972714, 674.234174587357, 673.327372352298, 666.407438912926, 675.22952912096, 670.358407695618, 670.939661276979, 665.048988471831, 674.085092935777, 672.634545074721, 675.108436169285, 674.138987078213, 677.565034820422, 677.965701355532, 666.041639863917, 670.944634233712, 673.811629177857, 670.216570512023, 672.236759890419, 668.511988577705, 673.457654864625, 670.376623368179, 670.828512248208, 667.916110600038, 672.434355355728, 670.487309865599, 674.581034385798, 671.370333133748, 672.511517291886, 669.747530624371, 672.017312456234, 669.129597162037, 669.270019243948, 669.013556983427, 670.860666345064, 668.402130386668, 673.976424265372, 668.342497175244, 676.001838183984, 670.13166273906, 671.718007243993, 669.024729778345, 664.127985455045, 668.764028080112, 671.577907358047, 670.765747761967, 675.258601360571, 666.063743376578, 672.042272783935, 679.761700156414, 671.576460210071, 671.643763742669, 667.500355907735, 669.004860119221, 670.796171526895, 666.889557286627, 679.998440408506, 666.682645139461, 672.92861737795, 677.409676402916, 669.726963349813, 671.172457493952, 673.287692941945, 675.926916935729, 673.999523437542, 674.488396871103, 672.656886990999, 671.705061803614, 670.811273340277, 676.726738700606, 674.252401836552, 678.352257969708, 676.066355787646, 669.574867751424, 669.750399565759, 672.65296742083, 672.88893273495, 669.356679015163, 673.412683871852, 668.379207987834, 671.562574904632, 675.424004649562, 666.806229851498, 675.166926862605, 668.551031381901, 669.934827068274, 670.469867518661, 668.909700434455, 674.49447235751, 673.424751676949, 675.350182956887, 673.665256689285, 673.233494198064, 672.12827037202, 671.625346143185, 666.223461643316, 669.780076034855, 669.635837611873, 669.648904589643, 675.558176959793, 672.551082178863, 670.699175570773, 673.080764917918, 675.973715038425, 672.179990176819, 673.307704651638, 674.80007952593, 671.242217240124, 673.640638617356, 676.133104249011, 676.391678838331, 675.795850713923, 673.442866001276, 669.597912181317, 669.769535959525, 668.159905012827, 672.423263594234, 672.254503661392, 669.408704626503, 672.208098571345, 665.454596906505, 669.465366804889, 671.966845682789, 671.190215319309, 672.986926352742, 670.874900083674, 670.278081953393, 676.990679623562, 669.10026158998, 670.219443021871, 667.999767900697, 673.209657312985, 671.747477656031, 676.695626313581, 671.532826806049, 672.899054068464, 668.129796530767, 670.442455494332, 671.662005040515, 670.3742998357, 673.339964949188, 666.71404635809, 670.587023426368, 673.182155412546, 674.898692041713, 670.387122317989, 672.322918053999, 677.711881967443, 669.982025490708, 671.823409115601, 675.416833733267, 671.137036576049, 672.417341130197, 670.819427728623, 670.046423781138, 672.488916734156, 672.361461179426, 678.453334442356, 667.572317287863, 673.590503779763, 671.748949836773, 667.477778019428, 668.389742407461, 666.995214496739, 669.058652607896, 677.205314308098, 672.962056752663, 676.102196345091, 672.374458570201, 676.570681772062, 674.806440462828, 672.226213912974, 672.788218638741, 675.311165575211, 670.972216798189, 672.948984783799, 675.177743627131, 670.051575141271, 671.448419156016, 671.010791161638, 672.749730635448, 675.49511290685, 670.501972110337, 672.94958640367, 676.706317252575, 671.703853306358, 672.439993269413, 676.208555423352, 676.676544694788, 674.686542294722, 668.418433898526, 674.122041431958, 676.035118318982, 673.351237368788, 670.603511274913, 664.459931111067, 673.59532945793, 666.475073724983, 673.123844350459, 672.15435821886, 668.611543122419, 672.78969297982, 674.349276267248, 668.231716063287, 676.883406088025, 669.217311416561, 671.421395214625, 670.775492250342, 671.786019124359, 671.927116452217, 668.386718614156, 666.784760973339, 666.060099198191, 670.78928968313, 669.876812026769, 669.726119179992, 674.309687430347, 670.474817018415, 672.041645580553, 673.621160069097, 668.334090402364, 667.150326940073, 670.131345723983, 665.886309206256, 671.761805987575, 664.422051111996, 678.054645036546, 670.416259128534, 676.274590551349, 669.09868519243, 669.878268113081, 672.593634322477, 670.692074276978, 670.12727349352, 671.01836524293, 671.045581424215, 672.252529185964, 675.089999539783, 674.706860106071, 679.58462277678, 678.895936354482, 674.251268140053, 672.807612642593, 674.16466534343, 676.134564275684, 672.851456922153, 670.041298635911, 668.769595391875, 672.716484977537, 672.788301587321, 675.738158138576, 673.523060460755, 670.70195489996, 675.223172172413, 665.441115961842, 674.662756276805, 672.662448564115, 675.119877924474, 669.896645550779, 669.068720159764, 669.112316768648, 671.43579453129, 666.940623091964, 676.778453926188, 674.495850630696, 672.776245778341, 674.021017380641, 665.467537751047, 670.653291579013, 672.507084683099, 674.421895820856, 673.656990839686, 670.972851670668, 670.687892023696, 667.476996150352, 673.689414960999, 671.805273488222, 670.702807536254, 671.735933485478, 671.920114670665, 668.930973626953, 664.044073721256, 673.148882534236, 670.806594223085, 674.206358629804, 671.229905858101, 669.742487088283, 672.98916758385, 675.427838785552, 673.33380193568, 671.296401972772, 673.421216607051, 673.446304403527, 674.431476173146, 670.003240687158, 673.122266054106, 670.399193916715, 672.246277765817, 675.994354588599, 671.535251541585, 672.320512689043, 670.838455469021, 673.622948696353, 670.015708099017, 669.637307124965, 673.490525752211, 669.827938712695, 674.149193320601, 671.980621980087, 671.88007849206, 672.774903499687, 672.131601515852, 667.65974965598, 669.069981751282, 666.386791056037, 672.093070427241, 666.649041736739, 672.156450080573, 671.431470614456, 672.991707657719, 671.922976299227, 668.505976044652, 672.469281046263, 674.57857461327, 672.931497707584, 675.094522775356, 672.850207976297, 677.248769149797, 673.424738843417, 676.103492277315, 673.828318691499, 666.622992151216, 671.051449941825, 670.469337174824, 670.8343010514, 668.286244217166, 667.905254538789, 673.601905556804, 666.832001124714, 671.783286925698, 670.905217132538, 672.841387433786, 671.186998514953, 673.786296293263, 675.856437543588, 669.048412207279, 669.525072005706, 676.258780756556, 673.711166408405, 675.299058742878, 674.920807932993, 672.652356052306, 674.060812624455, 674.941375559031, 677.530217473913, 672.809301158276, 673.954817846608, 671.646932111696, 668.856829383531, 668.793037047528, 670.936657466702, 667.496855456646, 672.500535139402, 672.669528509216, 669.66091364115, 668.077729272845, 673.348453697205, 672.345097218176, 675.677748021686, 677.55870178069, 674.188616725625, 673.613277824137, 668.564460506179, 675.834474775631, 674.221504483431, 668.675209879184, 672.775838191116, 668.389141652575, 668.245398322061, 666.641475065923, 673.137340017314, 668.754116607795, 672.326742300755, 671.995591811308, 670.048395107126, 666.778981658004, 671.05459959355, 669.605261847961, 673.680756578713, 672.494692514878, 676.479769420638, 668.354535198977, 669.008942078031, 676.840222935626, 674.542825981315, 667.821004507701, 673.53339384897, 671.064878036428, 671.788828398648, 675.819393363481, 674.849674628889, 675.275401735348, 669.920076416706, 670.2211042016, 668.656422300802, 670.658764245219, 670.952712157003, 675.154805252087, 670.362142558617, 671.96151604251, 672.318712512818, 673.738412323169, 672.30538242311, 676.936512863698, 671.486866954769, 670.884807179395, 673.812913404191, 669.666317742333, 667.079409900261, 670.578132100274, 675.944885993215, 674.160405666043, 673.642774647058, 677.210735386161, 671.62851551807, 673.254794038694, 672.574108003505, 675.024211401455, 670.011177516797, 673.711809286529, 675.272972416771, 670.226001401437, 671.92712175819, 678.424917659081, 675.898735245347, 670.633105658398, 675.270077642006, 672.174628765147, 672.339171230302, 672.283194096777, 670.882599073391, 673.569866451927, 675.840389149243, 672.419179291537, 670.039914369312, 672.886485668264, 673.060744508964, 671.949907668972, 671.173486151113, 668.903231106989, 679.297925520204, 675.212562153061, 674.226024776316, 666.051896743401, 668.219336196128, 677.378643174899, 674.677673613917, 674.531628533878, 673.136336375447, 674.146756864256, 676.844494784159, 672.979482447343, 670.923905352396, 670.626678393385, 675.111547236542, 671.062246708322, 674.104534082365, 669.771987340124, 667.636940879451, 670.058021412546, 667.118709491028, 677.691334436633, 673.952718502382, 676.485726642113, 675.250366627953, 668.735665860335, 668.87148751511, 672.00764762819, 671.690985092437, 677.850892741265, 671.77024754731, 671.105211012191, 671.530173519642, 670.189996889412, 674.255157807287, 673.459645850708, 669.133526276157, 671.587561509939, 671.356172420148, 672.846193908409, 673.430276660922, 672.114885802424, 667.047563680763, 671.002712868157, 666.287891500449, 670.799528924958, 666.001650848173, 672.566110155388, 671.912262671549, 672.136881029327, 671.884894976502, 676.817811916393, 675.502649836946, 673.644138865824, 668.170546754791, 668.275150760091, 676.114500957014, 667.935076043078, 671.354166188015, 674.530357261419, 668.334484809625, 667.216887261348, 673.417099263964, 668.635023195366, 666.556489373061, 673.078649827133, 671.05342446675, 672.254355534429, 676.92376846519, 674.901025081617, 665.477329668734, 674.538163214321, 674.043024433538, 675.308098296612, 670.724123506705, 671.795126405928, 672.092912161036, 675.858740946802, 670.37778825251, 669.844982537896, 669.135280997418, 668.663739197932, 670.220934852796, 669.752199678302, 674.803828998394, 672.204824631542, 679.75820251781, 674.961269645719, 671.557147820918, 677.292855904762, 671.084432713558, 669.845952570523, 670.488400151548, 669.774468432038, 672.29764503875, 673.148624287823, 670.037737045894, 673.562711562741, 668.883884951762, 674.850224432383, 671.987907727049, 671.909188791367, 672.797983418575, 672.577193769287, 675.014935658599, 675.557154210172, 673.564975293452, 672.196496238375, 668.916367235244, 668.207929509743, 674.02527531945, 668.103433389112, 675.088091951392, 668.571130081432, 665.58583038372, 669.177633609193, 671.821890189454, 673.799408574598, 674.312637701462, 672.632626172654, 672.230349326977, 664.83819469655, 668.491323372876, 675.160742647147, 676.241308163033, 665.663187690651, 673.127441119862, 675.117879405687, 674.691048406244, 670.477730831515, 666.092729127659, 675.585577075351, 673.711169468988, 671.129838407066, 667.413377566421, 671.863154875566, 672.810562570774, 671.098592646096, 673.429782798054, 670.806638403922, 674.305011396404, 674.939331816518, 674.278333362947, 672.63726942492, 672.533972394214, 667.024748352095, 673.248561787444, 672.758305609377, 671.734369310323, 670.877825722847, 671.237131184593, 676.080868352351, 672.424842748303, 676.117651172452, 671.90666883402, 672.121315179674, 670.460597251765, 672.859575869126, 674.012349451203, 669.303163496973, 672.146212826552, 672.943657038947, 667.11571895706, 670.807600031551, 666.370833966285, 672.951453100792, 671.717798887337, 674.681067958348, 672.630424274211, 669.118214847604, 668.808229735007, 674.295753125394, 667.697917842283, 667.346526846935, 670.591539811273, 670.349573090018, 673.859849278026, 672.62433119, 675.347857499251, 670.918315533709, 669.591646503146, 671.106651911236, 670.303593860167, 676.559149620923, 672.136430382905, 673.500903713952, 675.132341324459, 668.415315252231, 670.659093448899, 667.560885342606, 676.758101578749, 674.194711653803, 669.764667431026, 667.142743328487, 673.120645507139, 674.313261239584, 671.330887216434, 671.563389310382, 670.428113496241, 679.251763594393, 672.613873630239, 666.432354392812, 670.36527539025, 666.26752770283, 672.357478239833, 675.652346878263, 671.196409006729, 670.735300012152, 673.627951081073, 671.463049894666, 671.491966811227, 670.394786076297, 669.176353252416, 676.17493642385, 668.095371955852, 675.003179920689, 667.864476057523, 670.626291021669, 669.121598944983, 668.552559879359, 668.935068310508, 668.255166640053, 670.64394635978, 675.870198382681, 665.267029549672, 671.499796172513, 669.274738854443, 670.128145807894, 671.171730695735, 671.278191645802, 678.50508258943, 672.782029771573, 671.308486385567, 670.620484164601, 668.352056328628, 673.123448279488, 672.161444975629, 668.373139188169, 666.584105239531, 669.019313386743, 673.686646931959, 672.478596898686, 676.069052373116, 677.760228805738, 675.005237155178, 671.578926207711, 672.077552692285, 673.539059948494, 671.240971228699, 672.839243498845, 669.759325722802, 673.730947514394, 672.111373471956, 669.300646355681, 667.676129499596, 673.604043478939, 669.85434561444, 677.626216122444, 668.444757239667, 673.585935751534, 668.486940768376, 673.860594667663, 672.249951659387, 669.165640181305, 671.660440419525, 670.097551043385, 671.715662908447, 671.885682176118, 671.172402633378, 666.811761139095, 674.483961118255, 670.772509670702, 674.682721142118, 672.777632068419, 672.26433956089, 671.618555321121, 674.006925156183, 670.591778558907, 671.354190588141, 672.644844418234, 671.764511292522, 671.01739812778, 671.312381010832, 671.338055481379, 670.807558829245, 673.567358176651, 672.656752597287, 670.53302183972, 667.152176281175, 670.159698800651, 668.077526778881, 673.411089463404, 668.289110893561, 670.949824663863, 671.140312087635, 677.670677151084, 668.388544469676, 678.441329054709, 676.179781705876, 674.836470819175, 677.41163919993, 670.886266832767, 674.063812069131, 673.411127627119, 670.069639904744, 671.917351131949, 669.600381117488, 679.899304619894, 674.73870226023, 672.393826373894, 675.689683666803, 675.244290344091, 668.336859848597, 669.009867824745, 674.323277515546, 672.82700798571, 673.974758660602, 671.547988992476, 673.385464350626, 675.635279686281, 671.039285113127, 669.596460553495, 670.148162192138, 667.912526790205, 668.899715789487, 672.285371215728, 670.089800186767, 674.347653031754, 672.080569660473, 672.536425475793, 674.446298660439, 673.701457045323, 672.877314551741, 672.679018207671, 672.705385138409, 669.180293839784, 671.982332505447, 674.303054532735, 667.928522793868, 674.537591337457, 672.974086142407, 673.458035882943, 672.797313739922, 672.576574555637, 675.515173068207, 671.975490082707, 673.491339888302, 675.093578488106, 675.970500049567, 668.959051512398, 672.666488261028, 673.941566421795, 668.998117404674, 673.711186076048, 675.622769831604, 672.053196692119, 666.196516509689, 670.915752646427, 673.552865218231, 671.120704531682, 674.08623961096, 675.982836059933, 669.221308582975, 677.16551495972, 668.688613843922, 670.450244219714, 667.230687394241, 677.123537752067, 671.450606689301, 671.600073663593, 669.220060126651, 676.917157509046, 672.682481579217, 669.666052910557, 671.831229562282, 672.838390037196, 671.589469404414, 669.76412398958, 672.633810352674, 669.69993877719, 675.806362026667, 667.794437210717, 675.176073424274, 675.158022302644, 670.43665530997, 673.407923506895, 670.835951699135, 670.88633036583, 674.158573361184, 671.298152042482, 666.288757374203, 672.162102601994, 671.890197779553, 671.363664711265, 677.498640665765, 675.949491772646, 673.562527159526, 674.090954967565, 674.59517250648, 671.579196454696, 664.143253003543, 672.053371567771, 673.687009311881, 673.570382710109, 672.229786629065, 670.164994443222, 669.018507260875, 675.422438742905, 671.054574390511, 669.778940816134, 668.255059397315, 675.408649152169, 675.477133669914, 676.182952933485, 670.98860457964, 673.653738650423, 670.870908670028, 670.726090953559, 669.678443139389, 668.160432140297, 670.857173172758, 676.201262737808, 665.675107385259, 669.891747800688, 671.494046425656, 674.262189828333, 675.948254905775, 672.1116298575, 674.28037110986, 669.215329229016, 664.64028429894, 673.157090388273, 670.148079685894, 674.468311942441, 669.071614048575, 672.318127533207, 671.432147315225, 672.769730855536, 669.221267854192, 673.186092911323, 674.677405027431, 673.080766924678, 672.450759838615, 669.627103209487, 667.41291467937, 665.730358857198, 673.606914468428, 671.621273983827, 672.451674234372, 676.076661826361, 671.175821790819, 670.970449169234, 672.289122168386, 672.479874540182, 666.37954631012, 676.658800384844, 671.576434839208, 676.137064356628, 670.337112690028, 673.508040014184, 672.454003662476, 663.053437146588, 675.756880910625, 672.509376693439, 672.600169028358, 670.262877907628, 673.094252265898, 670.34368470221, 667.044289801573, 671.080326757655, 674.813033853657, 673.29767309277, 674.762051468272, 673.349804240301, 675.212746032121, 674.837615807212, 675.905576468383, 676.639397266703, 677.111837189406, 671.111832793635, 669.847708818242, 667.901217300766, 677.374008851639, 673.982143221405, 671.243177902137, 671.486450033868, 673.229700076781, 669.978881417568, 670.60328501038, 672.301126362953, 676.002409308687, 676.781072572407, 665.3070268317, 669.41596773664, 669.882233827904, 670.132498443509, 669.83005952878, 671.89989668266, 666.750681835313, 670.611498773531, 674.337065957735, 673.260594790374, 676.498382197809, 672.866332092084, 668.040500548704, 670.105791917935, 677.827671537198, 672.014574757117, 664.225510281539, 671.872761081536, 672.892870441581, 672.470521024734, 674.110612126424, 672.584693018075, 669.339921298074, 675.239703990437, 670.330540920112, 677.565753143073, 671.638681888074, 670.12192880902, 673.113820880522, 674.503887769919, 677.897717890481, 673.393645631562, 671.498507430485, 670.331484912147, 671.45341996021, 672.542530053668, 672.521938060448, 672.72546899957, 672.986828805616, 666.367100535472, 672.603787832725, 667.34990083022, 672.453996962232, 670.325543727063, 673.403002406644, 669.224061280113, 672.957652107156, 675.575273117023, 674.579519305611, 674.580108737438, 674.243156225454, 672.662357761562, 677.197060176621, 674.847122185289, 672.733624603277, 669.810564933722, 669.654254247745, 669.471651014604, 668.29161882089, 671.722731719446, 675.35012120685, 674.479064642774, 675.955338127643, 672.40294810602, 672.469266852831, 672.706431174712, 673.080326696836, 670.72808426385, 669.202071169577, 665.284591029697, 669.197005363143, 674.418581103736, 670.885513367433, 676.374638211146, 668.2245852918, 674.77564061806, 671.471064464902, 675.028940142573, 676.073887251609, 676.180382871861, 675.05888809449, 674.305370438237, 674.370439034754, 670.768633903154, 663.80477318191, 671.346558169468, 671.074366860597, 666.643682523664, 671.759988084577, 672.107711112507, 673.343623362395, 670.847198968931, 676.180685591689, 672.097324717313, 668.531665699821, 671.793340446526, 672.121045967607, 671.749772153383, 672.411964046183, 672.353024555564, 672.067887084343, 665.85509211175, 671.717912287365, 674.905870749505, 671.272080906232, 670.822160278184, 671.972321784437, 670.334495118333, 665.153149852565, 672.898368871504, 667.562110126044, 671.173174863452, 674.59698500721, 674.429961096783, 673.518380714096, 667.481808416144, 668.863417139497, 674.078586399978, 669.764727798888, 671.182874896349, 673.017954883408, 670.59647572948, 674.374940255562, 670.420805772618, 672.641842248603, 671.395738748038, 670.29547403312, 670.859060994325, 674.345986226016, 669.531682293071, 671.093090500338, 675.113578483583, 670.518827009293, 668.871333205411, 673.186752907796, 669.231420868739, 672.939340447019, 675.651670208413, 673.662433751454, 674.204533603214, 670.251826313555, 670.164000927737, 669.869751342373, 674.804283237506, 678.919735048133, 673.074759698598, 666.72259550359, 675.783924500925, 668.64596235642, 674.363683351698, 672.357410416162, 674.023791614255, 674.855629577611, 671.364064327634, 671.681678455015, 672.583311107397, 674.307465038658, 671.102119658516, 670.863956745474, 677.920599622382, 670.959547855658, 667.651495002022, 669.234038482285, 671.253823399396, 671.370380152417, 670.446052491055, 671.034205053791, 674.164017562787, 670.936171194105, 670.919896575684, 677.391841351714, 674.368421241251, 672.631911572351, 674.730045683786, 672.257764093298, 669.497796147695, 673.56371958551, 675.679774972296, 676.764070246282, 675.302220426734, 673.662070843127, 678.846734924117, 675.075264384712, 675.84870927339, 667.703126049672, 671.20539440431, 670.284889256244, 671.326567777714, 674.42237271082, 676.487142093095, 668.216036719606, 674.728262241472, 676.839396014653, 671.569576320136, 666.458307089088, 673.606878636882, 672.570486942363, 670.26436377457, 672.019850826085, 672.515768529794, 673.906303156944, 675.214259097582, 665.587153125137, 673.652634071484, 679.240840841014, 672.278306923301, 670.182874309737, 669.310601900787, 675.831277907871, 671.267304441734, 675.73262162226, 675.627630615976, 667.552257304333, 665.501303622542, 666.774911038479, 671.131650662771, 673.44195928558, 672.387909907171, 678.311307489789, 673.747359921263, 671.71923057245, 670.577147498162, 674.262649031465, 673.590151988319, 675.430890998563, 673.636752180292, 677.196245174216, 673.241699590196, 669.898339899405, 672.754773890327, 668.966656365361, 675.355137876208, 669.027083747668, 671.550074764075, 676.947852990895, 672.093060366472, 672.067728382646, 673.120163167451, 675.510233756057, 675.806410970356, 672.137178855215, 669.372547938708, 670.717162564972, 673.591085695849, 677.376438255039, 669.07747515334, 669.64387478635, 671.386093610906, 665.948016327875, 673.065659267773, 673.088042205499, 675.827635263592, 677.226981214709, 669.423302408713, 664.547592474608, 669.763531063381, 675.129479869999, 668.47725824692, 675.196562129819, 669.793347283576, 669.695199245418, 674.320288893182, 668.531361458276, 677.540145778243, 672.944858677527, 675.954160816481, 675.000586288024, 670.929492490906, 669.101263980501, 676.915007037015, 675.224547249468, 672.423279548739, 678.969149198656, 668.839810758309, 672.39655162654, 671.743851512624, 674.458973871647, 670.93240065131, 675.53036166057, 671.160155190176, 672.69740615121, 671.960866119444, 674.144987404649, 672.849758514032, 666.604559026809, 669.413530496742, 667.721506974337, 670.086458985405, 669.383060952766, 671.026695173866, 673.391717432702, 672.856731152929, 669.983982527719, 673.67548464959, 669.481657468723, 671.978499424783, 676.937037015792, 673.430069313431, 674.548350375398, 665.997916623783, 671.35661447873, 670.624444336363, 673.833872628874, 666.242339883767, 668.435978713832, 668.048499586931, 670.883195698826, 673.57379518718, 671.913972924071, 671.50285309904, 682.07476160167, 669.664353527049, 674.265339267801, 675.749086734962, 671.535115775311, 675.228347078324, 662.62981042893, 674.878883527827, 672.927274156512, 671.362866065237, 670.881194970923, 674.298511748656, 676.459386624576, 673.873181378222, 673.451804235636, 676.54410633809, 672.637687998819, 672.486632550479, 667.044671452777, 671.209725709421, 672.294667640166, 673.566279455535, 666.518869795349, 671.960389246743, 672.885608195179, 672.173969282837, 670.433316975939, 671.704566621988, 668.345292161993, 675.352555590199, 673.230136003888, 673.088807318547, 674.500806860782, 669.081412169417, 667.070105732704, 668.889327815319, 667.593238306439, 674.342241610767, 674.37313781644, 674.28207257134, 670.944222788012, 675.563780197924, 671.576656710843, 668.539285302974, 672.325022704312, 676.371062148995, 671.427487709887, 672.513817022619, 671.864362003148, 672.345708250987, 670.753041427758, 673.652857591861, 674.28626247717, 675.272772413294, 674.729279600989, 671.208355646664, 671.495296393584, 672.990064985712, 672.250926665933, 674.106479506188, 674.152048967148, 671.80806909861, 669.998948041246, 670.042431280085, 671.202652408992, 676.073168736051, 674.168343795762, 668.835908380313, 669.687580493881, 668.976041889397, 677.319637585507, 676.084369959312, 669.95202079847, 667.715395330729, 669.461298309731, 670.866764690491, 673.203120200585, 674.767384925482, 673.601996859491, 667.82185022022, 678.315630535251, 672.152443565422, 672.765306266382, 671.420206550126, 672.090575814187, 674.924461081868, 670.919888002372, 668.958566359966, 671.169281751826, 667.319362471373, 672.040955324088, 676.257138244288, 670.252186109376, 673.501166154398, 669.235811055024, 675.19168325865, 674.132226263768, 670.233339573247, 670.741333061064, 669.782270732948, 674.076918719921, 674.877242126316, 666.353045969312, 671.187812764236, 675.278434660333, 668.377485522682, 667.780865353333, 672.895406795693, 671.210527518467, 675.588493421997, 671.529598118519, 672.087241134052, 674.098219095703, 674.238236684006, 674.120381576155, 669.126973472801, 669.499938129682, 673.988348910755, 676.97285457237, 673.032093771785, 675.570989952294, 668.778884494988, 675.139557570175, 672.215685402318, 679.585776022999, 669.87521455745, 673.131408025808, 676.037673292381, 670.88350810682, 672.880388482467, 673.191405820758, 670.927846435975, 668.024588313761, 672.02071330549, 672.144147572965, 674.583847720356, 674.471543614593, 675.569769779854, 668.269641716156, 669.888296788382, 672.870477477914, 674.873210695081, 670.665531718536, 671.273128375521, 666.488417739905, 673.249761017903, 666.958141121713, 667.067239352035, 675.093998177789, 670.112502693255, 666.440685713568, 668.595330832872, 671.062594331095, 673.801320348389, 670.424141477303, 666.304585393562, 668.564180473802, 675.521677285443, 673.648843254022, 671.241859859426, 671.2465497287, 669.23548027221, 674.441406748216, 675.087352067197, 673.203466178603, 667.686697823081, 668.875414102208, 672.244874329019, 677.882125816824, 674.108479307076, 666.63693572756, 670.989397799591, 671.005398949924, 672.939351102391, 670.149898855959, 674.130858998737, 667.683388156084, 677.57138690253, 668.890500274743, 674.519352413046, 671.291513211688, 673.651158085711, 677.624936947756, 667.813394345886, 670.810785801028, 672.589598820843, 674.510435528679, 669.447407950516, 673.332751864984, 675.660342643546, 670.837535991621, 675.295149054798, 671.249651763983, 675.637749741381, 665.308537436375, 673.367755341285, 676.383590834759, 675.899273012209, 669.034525053089, 671.085815085179, 676.228505599601, 666.249912175089, 672.262738143241, 671.644880237687, 672.476751235128, 669.076165114169, 669.922411963196, 671.231931763922, 668.894132850148, 670.142423832275, 673.504844743305, 671.122971519685, 666.556998476214, 677.667058271979, 669.868405314425, 670.035966329001, 671.732201296786, 674.387113360373, 672.352983603317, 676.686017238153, 673.212263422564, 669.695883635371, 666.407453391733, 673.421485691552, 670.299544442214, 674.532061871958, 674.329976654065, 674.778211622252, 672.948244640117, 670.648060624074, 671.711266139342, 665.977522539702, 673.782598703222, 673.053695219419, 672.007517799079, 670.399176633769, 672.849017464427, 670.57775534955, 666.680789471761, 675.305907527552, 670.539637394073, 669.681165837129, 669.473871849492, 670.150180228218, 671.080112678967, 672.478496877305, 672.987159425532, 672.344187000589, 676.74670663431, 675.712650219452, 670.127826792467, 669.86871739643, 668.630035491238, 675.407807988889, 667.275698391247, 674.542093623455, 668.070747143451, 672.842472306764, 664.298080719254, 667.211905562201, 668.727436387901, 676.983880516122, 667.616696793649, 678.115714241609, 667.197248888028, 677.205466449524, 670.291096288004, 671.51196212022, 673.877056984553, 671.669176251446, 673.834175954508, 674.003331287733, 672.773884761413, 670.849229178887, 665.30329420522, 669.649368044129, 674.231187166218, 669.410890887467, 673.764826735918, 678.339262766402, 670.254013377583, 669.616874369694, 671.284171008241, 675.5759894773, 666.107034055972, 671.428265498403, 670.618068009218, 669.669102359814, 670.478582119894, 668.007657243949, 672.609531956024, 675.001429467092, 672.455212837123, 676.797913617324, 668.557492916879, 670.822929811907, 675.164631938223, 672.968722146945, 669.071916632939, 675.694225908289, 676.656465817271, 677.37663898169, 670.754681338611, 672.504664199477, 674.677768564489, 674.144362971934, 670.356357397853, 671.942720812397, 671.999808762899, 671.196097834439, 675.882814325126, 677.321837929771, 671.9748247149, 677.083996247355, 672.478884226489, 666.145982611425, 673.505670525752, 669.251484185333, 674.080970828829, 671.538839249697, 671.918431225975, 671.983171667407, 667.1720395411, 673.304022820037, 670.642234246951, 674.260965430304, 672.812891155275, 671.907848694041, 669.174092352666, 672.46025162499, 672.261218179291, 667.96880480574, 672.984353961766, 669.180691821043, 671.131260181791, 674.152704572881, 676.421306358351, 669.372465137864, 671.676520054083, 674.109902534688, 667.343393596136, 670.587330056126, 667.840011400303, 674.187007224785, 671.762538322316, 668.142046972597, 674.303543351512, 673.020077447815, 679.758874140705, 672.155210178843, 671.432658629576, 671.725425144177, 675.867018889583, 669.305829738431, 674.154227325767, 668.865466897459, 670.039679843684, 669.559304348265, 673.770807716701, 677.534051089454, 670.440092882985, 671.581168934679, 670.055032286922, 670.578612554951, 671.596322742161, 673.023795567124, 674.919264021041, 675.101459963969, 668.775553404687, 671.212452339775, 668.577821278614, 669.482896462628, 676.378336466883, 675.080550595578, 668.80330711131, 670.555386951357, 668.224965995341, 669.675815905571, 669.766032848844, 671.019907170855, 669.059310686097, 672.720790907946, 673.849828459259, 672.887447513255, 672.738995733526, 677.138394638504, 668.103231784949, 668.810585723071, 671.180414614524, 669.204932219965, 669.30737263303, 669.090517151988, 673.421839967014, 667.840841193754, 671.005045409689, 675.066401314413, 671.221364873567, 670.063967061392, 675.476985484484, 666.846163194749, 676.452640268322, 671.924339979668, 666.098450749265, 675.400304189768, 671.823553092772, 673.572820546752, 674.360382901123, 672.385443545578, 670.886675814111, 672.869441036146, 670.804327287883, 673.032409332629, 669.655523635954, 669.859324440437, 671.492892606614, 667.603521240203, 672.908579143413, 671.810858493879, 671.766050294611, 669.934639087861, 676.35205096413, 677.048404027402, 673.054488604504, 668.974271317707, 675.997732717849, 673.084437320908, 669.284386168827, 674.602266039449, 675.767506693326, 674.341942164613, 665.697189124031, 675.138217865664, 678.503763644099, 668.827161587147, 670.993720431514, 669.944303140565, 672.475618381307, 674.859256344119, 671.309291543415, 670.729215089381, 671.654487571272, 670.52045613436, 672.972001349547, 666.716570397761, 672.629152968015, 671.036065194646, 672.049156466245, 670.360142814432, 669.530625233238, 671.813382036431, 674.622391903185, 675.348495842016, 674.757127296561, 667.430984364418, 680.250063265348, 671.320617391747, 674.566184580733, 673.328377417668, 668.999604498487, 676.111848783803, 672.857514808632, 669.274508461836, 673.694932881469, 668.829342564343, 673.226776812904, 671.6537510395, 675.447789727434, 668.875758855211, 673.086496186577, 667.495537700127, 669.760517433104, 674.185130185043, 673.245959119926, 675.277124304733, 674.135786008598, 669.719468700327, 670.835470888261, 675.686143162688, 677.452735115574, 663.674781847298, 671.580870180106, 668.888831546119, 669.690506095023, 676.421076612755, 670.869432798249, 669.529986407428, 674.839171155665, 665.665037951797, 676.234068797667, 668.135526592438, 670.601860278734, 673.394905048818, 670.042445516869, 670.116311081771, 673.906771240403, 678.844097286659, 676.535629270874, 669.263791600656, 673.146018018923, 674.379844969178, 670.022916151659, 673.926719534019, 672.565291142363, 671.95608906678, 669.704210173209, 673.461484710716, 676.784836528643, 670.879083618273, 673.397384093842, 668.508605489215, 671.566939805958, 672.021671473416, 674.943064552531, 671.874888091879, 669.761235332443, 674.690423301183, 672.224677780846, 669.788005178284, 671.377806066011, 670.224092023324, 676.144392713087, 672.406542898701, 671.804314168029, 672.205680758773, 670.627180240295, 678.833155091776, 675.125768214868, 674.243346930658, 674.139129332699, 667.463834703198, 672.895520244302, 675.877071477879, 674.373556898759, 672.945130344704, 671.808940864858, 674.622169653254, 668.039486694745, 669.202032358519, 675.417029620621, 673.854083478591, 669.688992945612, 676.386295356755, 670.653166088823, 668.773948324041, 672.229925852385, 668.765955132034, 669.552203678716, 668.302928521453, 674.921472461526, 672.270003346581, 670.0470303312, 673.562175040895, 666.534114683664, 674.15090836642, 672.343039544152, 670.985826406884, 669.879253442342, 674.102648944015, 677.337186107793, 673.663085461639, 675.586318837932, 674.815866085098, 670.197462233061, 672.689198214082, 669.740591457269, 669.060894173716, 671.071435269071, 667.94197180513, 675.455422379909, 677.863193980087, 674.42686708402, 675.763234351304, 671.258733358181, 669.394306154736, 674.747470966795, 673.63290711532, 672.85011748756, 669.992874705518, 674.646142836602, 679.341546239688, 671.784449992903, 668.827940502225, 674.177334245606, 670.589769874047, 672.211391647116, 670.007166010971, 670.235617103696, 670.962543780013, 673.789878181026, 671.467024479274, 672.102776047337, 675.176096631818, 674.847936006716, 674.775074247471, 667.934856177874, 673.832640334469, 673.401795508713, 669.081489796489, 674.482418883442, 668.925410908799, 667.102225373476, 672.917980948198, 674.358668888176, 674.003095104154, 667.56385741052, 674.005169500972, 669.750093517192, 665.188827752789, 668.497248588117, 672.179256622144, 669.743124658675, 672.189530709122, 674.89893168932, 668.848723435904, 669.874760746522, 674.203714925083, 671.860129587385, 670.940371253598, 670.332533744497, 673.332435649596, 674.774537204613, 670.577293581822, 670.954838062049, 672.046061806822, 673.332843901242, 673.586008900731, 673.871233499898, 675.875667750328, 668.337606199745, 668.959557497223, 670.878633448868, 665.154402439356, 673.109019363478, 671.185018449524, 671.862801112344, 670.849417319594, 670.582645211916, 678.804441178624, 672.218292562371, 666.271599936193, 671.687404001845, 672.870778440237, 668.870507812544, 674.277123653265, 669.401376647594, 669.115593664491, 674.389610488069, 672.103425773313, 671.900290570432, 673.537251930995, 670.001973404468, 672.022748231718, 668.892046095927, 675.323869307158, 670.490635035028, 676.265572213116, 673.924964588249, 669.148697372162, 668.964923389753, 674.693313929978, 672.950730530439, 670.423466143699, 679.206668440924, 673.001865019465, 672.37196230758, 670.813202131679, 674.045794484257, 673.237930104371, 671.483856076134, 668.295165752525, 672.021784852538, 673.292404674421, 673.113102362382, 667.816343747605, 671.330702401574, 672.752963329872, 676.547818712688, 675.885510723697, 672.798675790569, 674.620064673276, 670.816418194569, 670.068395655538, 671.171079100196, 674.686598453547, 671.403858945761, 673.054466189107, 674.058549456563, 672.686665618041, 670.446102238494, 669.555299842307, 671.365764850568, 668.903657748282, 674.596481099097, 673.64256609667, 668.078685699337, 669.577658667072, 675.082512296213, 672.671401293928, 669.271575819047, 675.069487060549, 673.018895283329, 669.980621931366, 672.87065813541, 673.964279659564, 672.102414782755, 670.774458555089, 673.699290387434, 669.758213366749, 666.687529544621, 676.309508275602, 671.501103981071, 671.286093770838, 671.688171310731, 672.527471314151, 670.658331107099, 669.125563633489, 673.217642612708, 674.628849183277, 675.296941233143, 669.901355230331, 669.306737573146, 673.719905472504, 674.618396557101, 672.765433378508, 672.884118174442, 674.11031675187, 666.742128274467, 673.492748720991, 672.915677508615, 670.009673513778, 672.965929481285, 668.507157342288, 674.565182743656, 674.768473272134, 670.368598601135, 673.545356358177, 676.699228465651, 671.190653169396, 670.931048068678, 673.819684228892, 671.065360000983, 670.176650673615, 671.84235858659, 670.433909125741, 675.156571523701, 674.434418737023, 667.368264863112, 670.866439559146, 672.440766698502, 672.258946478944, 671.606526685832, 670.353437524284, 666.660871317757, 676.945630323023, 672.39392422745, 670.767729401541, 671.689721018074, 675.926950720469, 679.360397980224, 670.38948682551, 672.745304402617, 674.565559323482, 669.051095402191, 674.012989410211, 676.910342342683, 670.825086648758, 676.177317204834, 673.213651092021, 682.040024943826, 670.117985076517, 672.135897650762, 671.816660489987, 669.745774861821, 672.195070943731, 673.305216409778, 671.486291051675, 669.845340622158, 675.82766543519, 671.986814666502, 669.146060882309, 670.684177403442, 669.367571455432, 672.511386733032, 674.128329110699, 667.265104992322, 673.853264014092, 669.1193479767, 671.555885194105, 668.421182420092, 673.915564807841, 667.411973689001, 668.593650042971, 669.979455318325, 677.302998370325, 676.014176498625, 673.95225755911, 676.027355900591, 668.033375221402, 669.02919632622, 673.762426404427, 673.794445731818, 674.57453717798, 670.651857255943, 673.200632801459, 673.46762508505, 667.010954556627, 673.907266747596, 669.307938354336, 675.282527708478, 672.061158380859, 673.630635729012, 672.733271187194, 669.72275137333, 671.974380825666, 674.333308528095, 674.373933787217, 672.761059082466, 669.537720805712, 675.828517571605, 671.939092699364, 673.058804155631, 673.608830194992, 670.357667233661, 672.472173827984, 671.987572219263, 673.578579617318, 676.598619346986, 669.645139632998, 668.195510010555, 673.190128207397, 668.296729374979, 672.300100607123, 670.52693250025, 661.469962114661, 670.952991323713, 667.529179396001, 670.050998238765, 669.359399655651, 672.545492426905, 673.146201603772, 670.768252031057, 672.594675485604, 666.853498230734, 674.62605261075, 676.058355981537, 676.243457977406, 671.670538868589, 671.999297284151, 666.627555812395, 673.76488939087, 671.623800582311, 671.024963190124, 674.609119550383, 669.586929521357, 667.695072973253, 666.924201953167, 670.736356047447, 672.502124840043, 672.689163000355, 669.117152392623, 672.211667225424, 667.80608572118, 672.96946004359, 671.631500057538, 673.513138672995, 674.250022365682, 679.140195267996, 672.449824384494, 673.188654816933, 670.470268238703, 668.787975879225, 668.173607664309, 670.576774967581, 668.456388208534, 675.486492384173, 666.772624853415, 671.676284929823, 668.506503506732, 675.980381900837, 668.532395505766, 676.561193314443, 673.128555596809, 670.784983742297, 672.329395658656, 670.574963447994, 672.764263621115, 674.104353494386, 669.350166669575, 667.511729480266, 675.580604334878, 672.374432210259, 669.641593001482, 680.549119520572, 670.576026391843, 667.791903940867, 670.066649956769, 674.435952600668, 668.625818297677, 670.3045873961, 671.486010570592, 673.715380472798, 669.145416385883, 672.624539095408, 672.830510365213, 673.319430052487, 668.0728276674, 670.524261304193, 676.702927371474, 674.826853579676, 669.758132219589, 674.021366371418, 666.463907243914, 670.783022714358, 671.696651690661, 665.294472963799, 677.323818801529, 675.470744930474, 671.539192872872, 670.66579791485, 674.36879595218, 675.059912946027, 671.42053488455, 674.765358979223, 670.635690699893, 671.742264819082, 672.305089331904, 674.524581777632, 672.330687459974, 672.313474998312, 673.196465780194, 665.307588951933, 667.761569123726, 676.339366431307, 677.990706997107, 673.158008338048, 672.444644134869, 671.360336580305, 671.62475637263, 672.603589789405, 678.865291110129, 667.059439832468, 669.895820057243, 670.621370191496, 671.297450193567, 674.59761894854, 676.875897267167, 669.90887256301, 669.654359438979, 674.350391354029, 671.237342914901, 674.562463035972, 669.153022523632, 675.522777113142, 669.795643398109, 668.892231482348, 671.734631102476, 670.031196426755, 672.270690270489, 669.401615771891, 669.595730651766, 671.49249958417, 674.805851156835, 671.934287529247, 675.784122189529, 672.984054416722, 677.328846600748, 668.866562356711, 672.80846717293, 671.344250880685, 676.660643531412, 672.809544398325, 673.995425591789, 674.080546663045, 673.760092858931, 671.790262382939, 668.746565832844, 666.149907587055, 668.511880747508, 666.824671414332, 670.942674799591, 674.83802038914, 674.759492799248, 674.333462681877, 675.96627417536, 675.706901044, 671.588781222381, 669.327519812453, 669.190299404805, 672.499701181393, 673.031560239222, 680.913867320702, 673.168428881389, 673.274613793438, 672.670788370549, 672.526852379362, 676.160551193527, 670.547582535949, 673.761437519546, 674.425969251081, 672.27734361157, 665.665836944809, 668.419403745195, 674.806864669748, 670.468182235424, 668.63558973399, 669.122168892604, 669.164640964026, 673.223466648269, 674.671742522584, 670.294457262043, 677.701168257259, 669.310856256335, 670.649330455404, 672.547186608312, 671.585736688142, 673.82925739837, 668.14375117912, 671.592570591781, 670.989079052757, 671.710188282401, 666.167854257714, 676.101483215809, 670.502390142874, 675.876991142332, 670.415842394866, 670.587336566894, 678.599424278688, 671.17544337196, 669.549548669313, 675.865610197403, 672.464141868832, 674.778080063626, 670.246306961864, 669.008352731111, 672.565643860508, 675.169343855721, 669.539694992852, 670.214508523257, 676.553854632879, 675.343802207388, 673.824110535989, 674.856205627306, 671.116397121259, 666.826397799304, 669.929012306859, 671.886167622249, 673.038052840782, 675.200981059471, 666.161391920038, 672.551551167088, 680.417284770604, 671.108673679323, 671.034037554514, 671.84106354924, 674.691586429543, 669.936682120521, 663.738889454148, 674.120280142374, 671.707791268375, 678.85425713518, 674.690804375815, 670.757233844196, 673.097877104773, 669.701083599009, 674.949397126863, 678.15978770265, 672.203956879685, 676.63721563091, 672.594708555243, 676.661459308678, 672.388119819275, 666.435963421357, 664.881618837978, 674.729016797861, 677.954012981629, 674.384838420364, 665.66830834797, 673.720656771776, 671.910465387739, 676.274620058634, 669.039502314789, 672.979640394508, 672.921769749908, 674.375803251478, 674.736434276405, 674.766437321814, 671.865412657904, 672.407631773886, 673.916171436363, 670.83838864848, 671.618203816582, 672.2187770385, 669.390655910637, 668.782852149527, 667.868705769402, 674.110467936463, 678.938220612123, 671.9336854291, 671.941647687553, 671.31292988647, 672.133643070807, 672.044140420472, 667.979950906932, 671.14757278445, 672.942515000499, 672.654487464724, 674.43559046604, 667.242828655297, 668.899977562499, 673.651219019283, 664.55790563252, 672.661050722677, 672.338219176837, 668.865911343955, 668.666507763285, 676.309083639734, 669.257145277483, 674.109624521616, 672.135795229119, 674.346083464658, 668.207218426389, 667.604157909163, 669.373809604418, 671.748216257523, 672.163328445583, 671.213354878544, 671.158894608581, 675.510034224298, 675.527207666605, 674.311348219159, 671.357702404634, 669.93753530423, 666.911789605012, 672.781585799053, 676.79323126519, 679.420420063363, 673.295093811921, 671.338171635114, 666.192372465482, 675.707544103216, 673.187697083361, 673.227942074463, 678.071632536835, 677.273755595596, 672.869162368163, 670.987615740474, 666.847768146268, 674.784263037497, 672.19125121037, 675.499538625329, 672.146227898177, 672.582131000943, 670.381551945203, 670.017320176377, 672.208330228498, 674.950166420391, 675.047685651391, 670.606840368342, 667.904184048234, 671.085250096197, 668.189539521542, 668.732910706772, 664.109219871396, 670.97372189857, 671.166544471062, 670.055052207856, 672.968122386734, 668.111715085094, 672.568333060591, 674.776079071575, 670.186112490664, 673.835751482435, 673.779224626344, 670.577279914072, 672.652615076082, 673.8211617469, 671.813388748643, 674.016633880707, 673.334417519614, 671.585590048178, 669.331686234974, 675.944930983556, 671.981333619935, 670.878798385316, 676.998498270274, 666.719479567251, 672.026839811507, 678.419147662978, 671.710121858711, 670.194333334605, 669.422912398687, 675.389022421533, 675.609079225277, 672.162051675073, 673.81282396442, 671.361025473544, 669.60786523551, 674.023370358412, 675.180769929839, 675.571103528066, 682.17552750893, 670.441845459058, 670.037851607043, 668.91833142002, 675.100962760968, 672.927472525051, 671.566520303869, 674.68155512705, 672.131765376372, 671.206758582965, 671.809453283411, 666.316926966885, 666.251634456441, 666.486832960004, 671.08639323928, 675.296236656257, 674.115159093708, 671.481612496225, 668.893772786343, 670.475543744872, 673.364333782554, 673.808516418305, 669.705618853923, 673.14848893019, 677.859031032289, 672.292196408475, 677.416488366437, 672.327818586851, 676.631092493863, 674.157701965817, 678.33406732278, 672.74842761372, 676.717720518684, 677.426811424923, 675.626060955286, 668.433521479359, 671.425644555776, 672.155095659536, 668.7573240966, 671.86555699758, 666.778985342246, 676.378788428112, 669.944233452609, 670.655233159065, 670.321511438153, 677.928360136789, 672.117701980413, 668.328545264192, 670.953485095846, 673.474943856347, 668.081271253416, 671.790435213771, 672.131418876341, 671.468029600556, 666.31302490974, 673.241749456623, 670.121908372278, 671.94665707268, 670.291373772026, 676.354511381517, 669.561803119738, 670.710803498848, 673.710013118421, 670.076596699125, 674.986889653386, 676.88278931074, 671.925815051869, 675.35530359056, 665.174108465329, 677.180610750676, 673.230323078436, 671.534478404584, 674.935092890351, 670.136876979912, 668.583052265721, 672.166743779139, 675.060464194533, 671.562278543841, 668.145883382675, 666.809635688048, 674.462030609669, 673.262571483153, 672.548979542795, 668.557408460918, 671.162320842841, 671.562268508128, 670.086246216347, 670.265863737497, 671.248804990668, 672.878219368845, 670.868114320287, 677.826927605174, 673.666002772331, 670.408666237518, 675.503461808854, 673.125454081505, 674.759807883736, 667.636204012844, 671.687019454851, 671.879540957364, 669.898083537373, 669.169394999629, 668.272764140894, 671.546543666085, 670.860509965412, 671.67624012318, 672.818168601673, 665.049504091532, 671.033634498484, 668.956917922587, 668.10145114518, 668.239178121219, 673.34190677904, 671.328869433504, 672.204195354181, 675.522826523514, 674.458634319116, 675.810869298114, 675.460452750558, 670.929249761322, 671.570248445792, 666.563871879083, 674.32308797353, 672.013662648995, 676.030791663475, 679.193842993601, 672.428379321095, 669.805239154132, 672.686955565584, 671.833967401336, 670.796185241307, 676.039974509456, 680.381414656528, 675.077898106099, 671.953833224086, 674.155990585911, 669.635802856597, 669.598043130289, 676.690057969389, 672.530520978402, 677.782727303945, 670.688426156526, 673.681743665646, 674.500103911735, 676.481376260226, 670.410168513386, 663.835752967528, 674.603660297321, 669.824566004083, 674.90716300944, 673.184297192597, 668.029965216839, 668.23505318006, 670.800287802439, 673.058771507434, 671.853344989298, 672.516670521253, 669.273910406907, 671.813298416922, 672.733808429986, 674.409292725441, 672.715342194235, 668.826063250861, 670.519559985601, 666.817054956198, 672.512007005928, 672.502803302502, 671.592384552902, 672.728551888221, 674.894911125764, 668.641218683412, 678.143380984676, 675.221633153661, 671.71660308502, 672.832450229118, 670.015537534484, 668.674485382125, 669.70552370729, 672.197960557398, 674.804149618465, 673.761342646559, 674.151022330765, 674.771234666371, 672.907894653452, 673.600166008265, 670.272886839465, 673.740342813153, 677.440533112539, 673.486523185907, 669.684587260263, 670.147207409208, 666.604564005166, 673.880802165252, 669.191312829125, 676.234374469505, 681.581762661946, 671.645309255553, 673.01470586643, 675.945568574356, 673.607931018898, 671.746991519214, 673.675928989933, 667.483396709318, 672.028539163505, 672.753700122141, 672.991976581817, 675.715309799863, 675.531164496663, 672.722721568616, 671.514541220091, 673.628401371565, 668.822441755122, 674.175265963571, 667.001606541311, 672.353362083583, 670.508724509311, 672.977746300368, 673.23065550546, 672.517462045984, 671.049388676366, 672.118397085441, 673.94427824457, 672.905119408228, 674.450620271683, 671.954779335164, 674.741524074061, 667.831960806086, 668.904460409539, 669.844440449249, 667.821362389948, 670.843931015669, 673.32091747106, 671.109874921709, 674.303442799679, 675.839183869587, 666.660450452454, 675.627315927139, 674.481997512417, 677.448155810684, 671.525800223244, 673.568793866812, 665.501463003985, 669.531956227158, 674.029581149564, 670.699170883674, 672.511486663441, 670.944674411935, 675.310627033567, 676.330702558309, 672.238104263745, 670.655566550619, 671.05226454795, 669.333079230503, 668.197630889335, 672.05798984792, 672.924278141199, 673.977810129194, 671.296466752158, 671.106051348852, 671.277188766628, 676.857155107811, 671.561301519249, 671.255810348635, 672.118279088554, 674.785563589752, 665.75253151731, 672.342583006541, 668.955350366093, 667.979072465974, 672.585030549364, 672.991290011336, 667.914532707941, 676.34789316508, 675.375905843358, 672.552211081964, 677.432921756304, 671.283061927993, 673.64680050791, 669.792896988066, 670.598413152869, 677.419878346406, 672.747818757548, 677.632075266793, 673.148347322503, 668.486981299255, 672.112088671073, 671.264934815517, 674.931145874464, 678.657723858207, 673.762435849537, 671.394784277441, 673.935725410951, 672.906932456684, 668.747451238309, 668.396084354723, 668.533066042491, 672.33490184021, 670.773014391638, 673.287226082459, 670.966973877682, 672.778468217412, 673.440076200284, 667.216789762149, 669.605373627732, 673.197893379292, 670.859408903671, 669.742853471207, 671.466056322816, 673.444799368918, 671.623562766661, 668.472413880741, 669.645405445308, 673.879742110444, 673.359340515747, 670.134723385058, 670.068737657181, 672.840697332153, 671.827294016037, 673.496814363683, 672.947536533892, 669.566513949008, 673.948181769177, 673.874915364089, 672.026012441333, 671.357231299807, 664.595174562252, 665.830563509186, 674.161195901276, 668.262332385368, 667.725590109869, 672.503090534203, 666.905029632778, 673.470616800139, 673.537791574908, 673.635866778003, 672.046883188283, 665.126099963431, 674.529632420027, 671.684035354647, 666.156271206883, 670.492367401794, 671.383166795186, 676.294372686427, 672.301308351617, 668.893334709298, 670.799809354426, 675.834645542768, 670.735804918242, 674.257257800467, 673.732364504398, 672.500010446282, 672.444391467725, 675.442364419575, 673.000973598476, 674.185444318509, 670.870298820753, 669.690735449864, 673.316348996246, 671.792723980277, 677.085409798018, 673.162717757713, 673.400865712649, 675.326474327322, 669.654340244122, 672.639675360119, 670.532588859789, 672.539514477654, 677.551093776581, 670.79946019139, 669.522966576785, 672.653376165549, 668.145598706476, 676.817256541787, 675.848035313388, 670.742751139765, 676.294300661614, 672.060084734152, 673.869555332219, 674.244241387028, 674.483788724387, 669.666310076941, 667.451258068387, 675.546998852401, 673.332404725068, 669.252377582932, 669.319709339609, 672.731050442288, 677.312275159963, 672.028004696445, 674.65860434104, 678.067477525546, 672.393010185955, 670.282234151859, 678.610213381654, 667.755900643233, 672.703859886977, 669.464905150685, 671.394155477949, 672.008688368553, 674.05909199273, 665.273519322885, 669.565444975086, 676.604197619178, 667.246826404347, 671.708622219185, 672.424267850679, 664.710149281034, 674.308872003801, 669.988225401336, 669.474324386711, 671.492544885941, 672.571502837018, 668.136351652778, 672.653969379797, 676.471700412696, 669.220412201513, 674.930401971214, 670.020853042929, 669.08577826467, 667.321496326026, 680.476887634358, 674.800266193474, 665.714040916613, 670.34120473446, 669.787922534114, 669.612111345027, 672.058119300724, 667.079642575789, 672.367378633841, 673.969977077389, 674.024615650735, 678.669124138645, 669.806225909526, 666.650798384502, 671.364885329717, 678.27739715221, 673.637581641006, 671.504742945116, 675.168257333152, 673.156252995868, 673.882814622545, 672.884147290719, 672.080025649519, 668.048601390136, 676.662626483125, 669.028389068263, 671.427738955131, 671.056661163673, 671.299095704616, 673.676893734182, 668.451448731787, 671.165661989138, 667.015413622642, 671.499108592444, 679.094988206157, 676.193189036444, 673.588921633283, 672.923522183423, 670.438311019079, 672.234001595889, 678.044042624823, 676.153690441327, 676.170288772875, 674.189975737286, 672.239442147837, 666.524407877129, 676.099482282174, 670.114600924291, 673.478197108747, 673.398502853149, 676.80796328909, 671.174471409474, 669.500809806816, 669.287403280181, 672.831054513777, 673.355188722346, 667.694447192999, 671.330398456255, 677.771158762901, 672.613912736599, 669.844283775088, 669.904773532766, 665.413719733561, 677.975429598105, 665.28067234323, 674.550286915863, 669.54214243641, 673.289323859046, 674.988711060057, 673.310940849026, 674.691579028449, 672.871147941719, 668.522746413937, 673.169107697404, 672.409293331381, 675.654235463001, 672.677888619942, 671.487875183534, 668.586652397731, 671.077012407206, 671.067293763731, 672.448832412932, 666.387567203006, 677.430906243418, 675.115874813205, 674.233034189984, 672.653832399785, 671.973922123027, 672.473161450132, 675.903731320816, 673.264891961296, 671.07537482558, 670.416804331622, 672.436785407043, 669.542567761419, 673.083656574928, 661.908675115228, 670.708428929611, 674.358744673538, 671.183473808739, 674.866270638153, 676.203200256437, 670.106713719508, 668.289312539221, 670.489245469169, 673.035821129721, 678.248816876256, 673.260795439195, 678.492238858183, 673.428571165796, 669.78974401807, 673.827252794773, 676.178856076442, 668.599531602835, 672.112374109289, 672.793220982346, 673.408086703104, 668.626340559989, 682.741473509256, 668.178415590742, 674.438700480583, 675.857266109108, 674.755633629667, 665.355680944893, 663.757638956895, 671.600810349199, 670.994389598494, 676.506181961564, 679.193318722634, 672.319928621776, 672.38729768363, 673.563273935713, 675.333585118752, 675.637582353883, 671.814337007718, 669.587528190425, 669.610438903715, 671.69311015626, 668.759256508809, 673.369689920707, 669.501290253336, 671.937124814591, 674.018112709957, 673.138072378274, 671.775248193822, 671.686755598725, 666.763623524372, 672.833522729006, 669.512157861871, 671.731156267933, 670.313370084486, 672.186321752353, 676.840751313385, 674.147905213992, 677.543351760908, 669.835321921707, 666.913802220652, 675.558566751607, 664.703936447251, 671.183710658479, 676.189101001021, 674.536903275534, 671.28639082297, 667.862753989435, 671.884310091666, 664.39197883303, 673.507756917187, 673.730437965908, 670.092864299098, 674.178586781367, 668.465042098218, 674.556591835164, 669.819304079813, 671.258900488373, 677.19300740604, 666.113884436333, 673.723682690956, 667.766218935811, 671.719046203961, 672.295045871663, 673.322680394716, 673.598617992244, 674.094959312918, 670.332869697832, 669.772828577466, 675.70854638841, 677.511142155427, 673.009300585427, 675.934535476712, 667.904690401897, 675.524849562056, 671.400717640539, 672.808418625254, 670.69480667673, 670.397214584432, 674.952260736584, 670.56949154357, 671.791316189228, 677.26607491244, 674.41005463578, 669.334574014209, 672.197397342331, 675.623414407704, 673.258508843805, 671.226769694115, 676.211743114255, 670.197721166321, 674.666614644457, 671.533224796667, 674.451241078035, 673.265636873739, 671.8826627785, 674.80179711184, 675.688455669325, 668.691703675124, 674.937275840807, 677.307522767239, 671.378547066438, 670.234411322572, 674.007485070535, 672.741470390955, 672.046709354578, 675.652988853671, 669.096641953124, 673.677843948981, 669.499784036081, 676.109189831971, 669.179755172797, 671.861975733701, 671.812631935436, 668.893874411443, 673.897561898835, 671.310212470063, 673.151539336191, 671.549751810587, 665.238524935252, 664.031580396874, 672.631337862412, 674.28865561791, 674.259341005383, 667.970669838644, 676.654803355243, 676.283927601911, 672.822931120232, 670.306021217221, 674.147217591139, 670.828742582586, 671.216017569699, 670.642221988962, 671.634354511315, 677.232252334526, 669.47465571088, 675.557444764411, 674.011800803509, 671.705564967139, 672.0490815793, 678.284860767025, 669.339073895408, 671.008624329998, 675.210866330294, 671.35944314097, 681.208714276795, 672.454873278822, 671.563958198904, 672.713582916443, 665.395880224305, 671.983324798692, 672.408927582385, 672.090038040556, 671.723731128298, 676.321986516793, 675.27519138392, 667.226532077539, 673.495975323027, 672.343492874696, 667.991155333391, 669.351555752375, 673.327783644749, 670.943372055859, 668.109458958148, 673.47838327405, 669.307418015542, 673.757878032996, 671.327062312364, 671.907137285635, 670.371999505393, 671.459143057468, 675.752962300586, 669.968856243817, 673.393220228596, 675.882163154032, 670.835981970164, 672.091468639892, 668.287000512606, 672.597123610743, 668.957277797987, 671.819465828261, 669.095370927231, 672.354972817659, 672.365610825734, 671.231553867758, 667.855339143927, 676.936939904155, 670.935461168631, 678.276863985937, 674.233305305244, 665.014055273812, 673.424689398548, 669.056458546199, 671.003033167147, 671.156605684542, 671.110943190391, 678.912894713823, 676.746699057423, 678.01370859299, 673.381325552231, 666.294992078199, 667.167814437951, 668.351139311214, 667.313042185469, 674.827267536941, 668.959109301232, 669.406613502635, 672.162878234333, 670.93226205379, 668.613853977421, 676.860104152612, 672.387882467545, 670.806849469769, 671.124800635184, 670.238034378461, 673.573191745292, 670.567298444429, 670.381703558788, 669.497271102148, 666.754219184269, 676.792719994534, 672.843826330462, 674.716421113153, 672.194911808839, 666.009793727202, 677.205543623341, 675.568251042671, 671.864918762077, 672.473694831798, 670.517751894103, 668.294311998678, 675.678498303706, 678.769765911581, 673.358929334591, 663.641242140432, 669.827885699937, 670.814256148204, 672.221462698135, 675.231233084821, 668.711901682679, 671.793208517212, 676.998831027042, 672.948784455759, 667.052390052497, 674.355635546241, 669.565848751339, 671.011883557097, 669.391533246887, 673.016453472022, 670.559501893334, 666.558401453836, 674.872132846523, 671.790126214598, 671.366383864355, 667.826199129732, 669.86762137732, 669.575095728258, 673.928733928164, 671.305542317075, 668.576853014112, 675.896015297574, 669.978191753378, 674.832528896153, 670.584306616494, 669.187630101854, 673.137976144392, 676.834834510985, 676.627928556687, 670.619493007684, 671.306705237146, 671.206721613119, 675.045476722327, 672.030032974583, 672.406727382643, 668.138344561471, 680.332858118214, 671.824052589402, 679.483258092, 669.08884430475, 672.015012309766, 671.032987326231, 670.949273109649, 667.256202098386, 671.491353617486, 669.084602892423, 666.728434133292, 670.950580659529, 675.237661552433, 676.807847832872, 673.764869356224, 671.35707291279, 669.509855059791, 672.832008439554, 674.898355412681, 672.349527337925, 677.496194671563, 676.05531305464, 667.091906224585, 673.575846960171, 667.871391588303, 674.343126931082, 673.362325729641, 671.339462644249, 674.2262293895, 672.977529067461, 671.439497366341, 669.172707989241, 672.762644765389, 673.230506349743, 675.255304832254, 673.339942580135, 673.729609736628, 675.974095046596, 678.490889341059, 678.075145795646, 670.376782069241, 672.743894843922, 672.813263429627, 668.431245174051, 673.044736990739, 674.482974414659, 670.370707932956, 673.634182636839, 670.031322259688, 670.148330228669, 671.899707740961, 673.907420595621, 670.671518999436, 676.857893177004, 671.899065764019, 672.449128199738, 670.17641556405, 669.538014221459, 673.936390289189, 670.289864745544, 674.260291894329, 673.45621659154, 671.583221934927, 677.227292068262, 670.254241440661, 670.826816357108, 675.101039748303, 671.817101645414, 674.743456065862, 672.153715675516, 671.168209626298, 671.548174439984, 677.720293155375, 670.343320661586, 674.204553101584, 677.998502423511, 670.336302706063, 672.078936747727, 672.160715736078, 673.564018312773, 667.745731066842, 674.198605333537, 672.660854256029, 670.324800373461, 676.837471386626, 672.489421632657, 674.162116660243, 668.039215200926, 674.22697455789, 677.508774706805, 671.943162617979, 667.548304713659, 665.62923580356],[524.310690968401, 520.65436421937, 525.400959555128, 523.732678411291, 521.494248634534, 520.264354255458, 527.501993682203, 522.913204478204, 520.433779605349, 518.457018420081, 518.59485699625, 522.35342365385, 526.608775110763, 524.824290300595, 521.257067136946, 520.402232602027, 524.371277312296, 530.444609545924, 524.98281304124, 523.062598172517, 521.350967456275, 527.194320816715, 520.947430818335, 522.478503666123, 520.87096063557, 522.161952725483, 522.194465574686, 521.065754419339, 525.88887304724, 527.594975260706, 526.50444298868, 521.100898662106, 522.474716774568, 523.876968768105, 523.051917803608, 520.574059113845, 521.953374239838, 520.38415238248, 519.542508177555, 529.365191367344, 520.289381929045, 526.623106217843, 522.87555196822, 518.231115740718, 522.837720004195, 520.490428093487, 524.650157181562, 525.372334230537, 523.617542812169, 520.525223426629, 526.872046333151, 525.257175309654, 525.801046589312, 524.271967910692, 519.802527270236, 530.684068050266, 526.506412448094, 524.409202382684, 518.454185851172, 527.370593475036, 521.744744853649, 526.305579065406, 521.01195979457, 521.862705432492, 528.435265425445, 526.199268063387, 523.988246151437, 523.276274557402, 524.106985693825, 521.633018394588, 524.956053883829, 523.328910815741, 521.57242193977, 524.301705341836, 521.41672645066, 521.451408060355, 526.176881924519, 523.886527326717, 522.508139509188, 520.580141630519, 529.723984968067, 528.807881611481, 522.938540483544, 519.603952321776, 520.15295681797, 528.643887377049, 521.153489169628, 524.661754499632, 521.898060377654, 519.654565110763, 519.008878235872, 523.496047160159, 522.879481730006, 524.539058445575, 525.4177113409, 524.211494549866, 514.663089418407, 522.145631261651, 522.645573221944, 526.447072095559, 522.636094100064, 523.22813698482, 525.888428639893, 527.530476137678, 527.297809097982, 520.384343495448, 523.655541053828, 523.236457040633, 515.844198353222, 527.71549804932, 520.813477169192, 526.668764217007, 528.846711959775, 522.954932712207, 522.691027379723, 521.799456724535, 527.730995178837, 518.43437122802, 524.501898861398, 521.980875310898, 525.467174966697, 526.141860581544, 524.466075180656, 523.605393430122, 525.425061818415, 527.220569669924, 520.826275077503, 524.352445571451, 524.364922371704, 521.281622034559, 521.915623610377, 518.88288663071, 522.51438639321, 525.725968791563, 519.011500102494, 525.142745619039, 522.531744045113, 518.66267812844, 524.367135929056, 522.757699774159, 528.806782765523, 522.762846689394, 518.651689404555, 525.594122106125, 524.540436645766, 523.516901489372, 521.677744339569, 522.606880181149, 524.850235591184, 520.932427857046, 522.978578082042, 519.329194556247, 522.88760547638, 526.063706168895, 526.935908554134, 520.895855141486, 519.839688453691, 515.26804665162, 516.397280026022, 516.023081316618, 520.685525835136, 518.883964617811, 519.685647474278, 524.23711697045, 528.043556662442, 523.551252733205, 524.779612503989, 520.031534209897, 525.208779268364, 524.577497583608, 523.451361730842, 527.925262172006, 520.290186475452, 528.555508409674, 526.061183302831, 517.853378186352, 526.677109344494, 522.592616877942, 521.84585818428, 521.812724743616, 526.257649776441, 520.991771817277, 525.427055582756, 518.105001154403, 523.566395223132, 521.956061021379, 523.077110654947, 520.841683522624, 525.181362982118, 518.079932308414, 524.091821169838, 522.939592476901, 526.200874716632, 522.998160014593, 525.905945170472, 525.039024311907, 525.500866067604, 523.851531835991, 525.864377134989, 520.248896439647, 523.64415934258, 529.327413909216, 520.66687479121, 526.943184476899, 524.559848614434, 524.680401237623, 529.457320585025, 527.539337830818, 523.634831439369, 521.56201702338, 520.614813364602, 524.541327856826, 521.436808419852, 518.770576082104, 524.26484024382, 521.82827311394, 520.232061109578, 519.431671659615, 520.276101106023, 521.197141126567, 523.486182913577, 524.558906287194, 525.843895950574, 519.504597096775, 530.238706532974, 521.386065665742, 520.482458451009, 522.374370953081, 513.87549755625, 527.07935593106, 525.055133400945, 526.692888902781, 521.228020770508, 525.475210621205, 517.873960689406, 521.29853467356, 518.360969106003, 521.863851837481, 521.880093155793, 523.748750871987, 518.33799432619, 520.936936571886, 520.423206094313, 522.459962612127, 530.33948751599, 526.378974976058, 525.293971252741, 521.362774314754, 524.941055785212, 517.850200483045, 526.285913264338, 528.255136479924, 524.000300625597, 519.735428413349, 518.803089466349, 524.291063675568, 527.7177075021, 519.740651466672, 525.117445068973, 525.236926801864, 528.393614175361, 522.190556837866, 521.496364947927, 525.984187947458, 521.708264660579, 519.157753429233, 522.981616294206, 525.52058347955, 523.693261123659, 524.263971869925, 522.509645041377, 520.830968230059, 526.651699350692, 519.46945894185, 520.61926360391, 520.940589192697, 519.426145460758, 523.71026049309, 522.626598661283, 523.694910037242, 522.459964771438, 520.267498073085, 525.156435792428, 517.353781890668, 525.093848126891, 528.946343485986, 523.982652545111, 521.713892167453, 517.833026115251, 527.856149147075, 528.380443278749, 527.745592540365, 525.62696414578, 522.561194872343, 516.471005709944, 519.494751195648, 521.79310497915, 516.679817485753, 523.536267547475, 524.119282891955, 524.788033296599, 522.636676550425, 518.106858514057, 523.399661228777, 520.835801746433, 521.93656289866, 520.871734116488, 517.414447044426, 527.240602264617, 526.774074829499, 520.3115996818, 521.408604074265, 526.259361215139, 524.97518531713, 523.87115386835, 517.156049249185, 522.914146232519, 526.161157995977, 516.122844228211, 527.914552498196, 523.925692996016, 521.2247141496, 520.755158075911, 528.343807221862, 523.054332664391, 522.539854389939, 521.898682433622, 525.152967187202, 518.483547825028, 519.574586664739, 529.083327477425, 522.397942702293, 521.90656557531, 526.365368079071, 520.145151290977, 523.502271177333, 525.09205930502, 524.496853053225, 523.053005218252, 527.289008969349, 524.868035486277, 523.617238199026, 527.326004417484, 526.627266134216, 519.382620328769, 524.736606310638, 523.268171178742, 523.058973704042, 528.457455249866, 520.831332184119, 521.435952429316, 524.750669766597, 520.812906555567, 523.6388867382, 520.445180135382, 526.316785380329, 523.386433167126, 521.223518058486, 523.291489612251, 519.907933283493, 525.462669895956, 526.686358456061, 523.312493551189, 522.205178831663, 523.619402341823, 522.649681332997, 518.522535886927, 521.570575469781, 525.918993943549, 523.7229301136, 525.344238775709, 519.005489680868, 526.522051372921, 527.268403446185, 525.922951715245, 521.894690151683, 523.594112565122, 519.516280744878, 531.943832371833, 522.556703907089, 521.033626030414, 518.50535556488, 520.661413088005, 523.415057630019, 521.71425443805, 526.311116064963, 526.96887974491, 523.58519665952, 522.792103149028, 524.699386205853, 519.404283231322, 523.981969464447, 519.516180073913, 528.724794714041, 524.551971734057, 517.40489602758, 521.686421399807, 522.872865519914, 523.325084561368, 522.699120716702, 520.569588850294, 520.359685467995, 526.251728513774, 521.965277480153, 523.430533994848, 521.731015807426, 521.7862627541, 525.733832879093, 521.310558052171, 524.076651329113, 524.983653999029, 527.832164963013, 521.22367525333, 519.645946743791, 524.42216833411, 519.386250953484, 525.85237227484, 521.388635235685, 525.13556025715, 525.04360527827, 516.847382052381, 524.812720024525, 524.569195830375, 520.211592370312, 528.375261066369, 519.380317398964, 528.943394949013, 520.769566372104, 528.807373690457, 526.61004107604, 519.357412347097, 520.442217293772, 517.557999663466, 520.878069264414, 524.028599587011, 523.662924393193, 517.791527967262, 522.30785992091, 518.727041277729, 521.744096006141, 520.897071537354, 522.361576786455, 525.388425496461, 520.855081903032, 517.167430762179, 522.438179125336, 524.410102145635, 523.471978996716, 522.178775013489, 523.734206470049, 524.060210656167, 524.923197863495, 524.56502353664, 526.594969491667, 522.961031019581, 521.749841739486, 524.1992210003, 526.935215933337, 520.683633441823, 528.062160061387, 521.222553876785, 518.980144279743, 522.39484003076, 523.166005550172, 524.608360909538, 521.683560690533, 522.118453890227, 525.134576371247, 526.838038371473, 524.505843355406, 522.516941867244, 523.280783467892, 521.658520871328, 523.928680619387, 519.718065892373, 525.885856341437, 520.127024112595, 523.730522747796, 524.9588355083, 521.403780031513, 526.294854440844, 523.217023889241, 521.019894619642, 527.135854024141, 519.963520912197, 522.061010352131, 519.699219161984, 526.239866887916, 522.802769028955, 513.51177015812, 523.739754284724, 525.809375798606, 517.024899692654, 524.240680164175, 521.935297683705, 527.524992906784, 519.246797020977, 520.251347189906, 515.251903668697, 525.076004587337, 524.197922235451, 521.573950431763, 521.761541787646, 522.277596282365, 524.259043349179, 523.174756641186, 524.714194339928, 520.712475053417, 524.1245945108, 522.848940776682, 523.347455331622, 515.086202707781, 521.045672083244, 525.108696874193, 521.740066183928, 520.778430269352, 528.36730203753, 522.775250948677, 516.609780380251, 518.432092400802, 523.490786672792, 523.571493861513, 518.143236789956, 525.55519188187, 524.199185001155, 526.634707336516, 523.713476083571, 524.49967156712, 523.524197482471, 519.699649820123, 519.390816098951, 520.443268590334, 526.929244158863, 521.048643082874, 524.166522202992, 520.743562223703, 524.029003203138, 523.268555543512, 524.423837069198, 524.673663589476, 521.397325530099, 523.484726987348, 523.376175702975, 522.769311857744, 523.234226083003, 523.891600604737, 522.361394242214, 523.338865102129, 517.463291569925, 520.972418065396, 529.585720764938, 523.709322867717, 524.407932322849, 520.296332954559, 522.417262930068, 523.741120303353, 524.314293173384, 524.735201400855, 520.455985401943, 522.708368932339, 517.972745365614, 523.203048142561, 523.498472622292, 527.517504963839, 520.236924594781, 522.905147672178, 523.201277840618, 518.618302517979, 523.58111083143, 523.61778695662, 527.869804704882, 520.722306200951, 526.081020774046, 525.740113632787, 522.069168565023, 524.210540770918, 519.426456282839, 523.530041783502, 523.910818976972, 522.596753628787, 521.02309263113, 523.259433945445, 519.927433475784, 518.035606822209, 519.537919210216, 522.23853172705, 523.442310525711, 527.312720239883, 519.538770272629, 526.089897448379, 527.675908404905, 516.862366638494, 521.848120381009, 524.909589767762, 524.340959073326, 525.932569107189, 524.703710123595, 520.17581593416, 521.685369441609, 524.099098593898, 523.264255254991, 523.894524244763, 521.182723372683, 525.944787372912, 523.837944812405, 524.427621309335, 530.499139943512, 526.1289744361, 521.444816077652, 523.116709326327, 530.608913532436, 520.493639235435, 522.156210491068, 524.258482727059, 524.723839848505, 522.383186575547, 525.846793036916, 520.464616117766, 522.996918927562, 523.854810151601, 530.3930414098, 528.658916302502, 521.384168453517, 520.741084117855, 521.762481848624, 519.731568776032, 526.467353599346, 520.241435828449, 521.19342032292, 530.014759938098, 526.855883585446, 518.802698662561, 522.474299040689, 522.298315162044, 516.280375243236, 526.263380619172, 522.912454712307, 526.404488809586, 525.860590966193, 521.429884966068, 521.407084091151, 524.66189477521, 527.126231206204, 525.180335466727, 522.16707897322, 525.39947431257, 522.234065152619, 516.033160938776, 528.624939614388, 523.698101866848, 524.33976538889, 522.235437469316, 521.82755469032, 522.947136810601, 521.134333559683, 525.554591212623, 520.067265532286, 522.560580720156, 524.044425052782, 526.131750739523, 518.83335992861, 527.77065088421, 519.66469145023, 524.818034570584, 523.991038832481, 527.380294901683, 519.602221255564, 519.286909148386, 523.554110173831, 520.091790075066, 524.142605035683, 522.38926946605, 519.239434039018, 523.574151245827, 524.104118023602, 521.14149340804, 518.452542781366, 522.363339511955, 515.755434549279, 519.743852614092, 522.13047515535, 524.789807865264, 519.962519063047, 515.830461070899, 523.497165226011, 520.881865593484, 525.647981972117, 525.242520431554, 521.155705251367, 526.336272060689, 523.051842559631, 524.015393590288, 517.259021084057, 521.908644337268, 522.765396969392, 522.18319427445, 519.992396154908, 519.458035804312, 520.512853468363, 527.88961051037, 523.548022050558, 523.278754903695, 521.037671618393, 517.424695265408, 524.415543908199, 522.849841174323, 524.498495491001, 522.269841306534, 521.190600563673, 524.293457346772, 524.875706512958, 520.802732338501, 525.697056541745, 523.658661221851, 526.437681376995, 522.136729761255, 520.122777299707, 518.520028837549, 520.596755751997, 520.847422609474, 527.22734443065, 525.194102679308, 525.336118582094, 517.182177967346, 522.383088762307, 523.355290524558, 522.161521036664, 520.892380793672, 520.515593189148, 521.769713699124, 523.927746034719, 520.902507078614, 525.901230101231, 527.183147528736, 520.392849316983, 517.901884200016, 515.644090102961, 522.433424742431, 527.436391542827, 518.521428063414, 525.248118870324, 522.610042220612, 524.89855793805, 521.430539561728, 522.130447468219, 525.266252191093, 520.42864594885, 527.901813712363, 519.892235987263, 516.677643743236, 520.797618189898, 519.977253505571, 524.169066596788, 515.437588328863, 519.550893326089, 521.939868157542, 527.579274285073, 524.4049323803, 521.573533697569, 517.299685070127, 524.884431078634, 524.776233795728, 524.552467780542, 520.628263050293, 521.562876074193, 523.27575291498, 521.551586019375, 529.739840317982, 525.126992701141, 528.23035914781, 520.961587996735, 518.781229565698, 522.107445822087, 522.539282499249, 518.947402467075, 525.327006191747, 521.747954858887, 521.309445656941, 521.488843530699, 524.591347004314, 522.014408398347, 518.553760235561, 524.904324476392, 522.727318144449, 526.121310447597, 529.003119064723, 526.024757136925, 525.118412527913, 527.302939785814, 524.259738658094, 521.716320998633, 527.223355677503, 518.139926210458, 527.388948608601, 523.801301199246, 522.089021829946, 522.927741983973, 522.975939272258, 519.39845610313, 520.821544905081, 521.209407647518, 522.327877068898, 522.646972832689, 524.002283906967, 520.774880076025, 524.619548719231, 518.02184101315, 527.312509325937, 525.707481681164, 522.190195653406, 525.887731386803, 525.106212433055, 520.634813928178, 523.863443303402, 526.067645461304, 524.156442937991, 529.027564071912, 522.359894900414, 529.627585768081, 521.402755408371, 520.035279361969, 522.534316321209, 520.545560514217, 523.170283891293, 516.563457139419, 520.103941984556, 521.836677398498, 521.501162762691, 520.18189634892, 524.129145906, 524.176255326615, 525.182458188857, 524.472183410347, 520.957518063763, 519.850853004669, 520.821182311952, 524.044920995466, 520.245269178437, 519.650050037679, 517.961447103625, 527.449011907811, 526.885584490034, 522.542602388738, 524.242447931255, 527.428348981359, 525.157630882095, 522.277825702782, 523.903233608713, 524.952544568245, 520.531148092858, 522.114816326431, 522.604067878869, 524.699507565118, 530.233338116605, 526.605113497347, 524.517602595975, 519.055188726048, 524.422481551629, 528.144447686071, 520.628118043557, 522.870650557184, 524.869894242882, 522.908159685034, 518.236330669463, 525.419077601412, 520.367110655855, 520.473389567121, 522.553991236297, 523.082553921213, 524.313547181266, 524.698722978204, 525.534527498067, 522.123863660373, 523.10125120271, 527.495164013328, 521.845086082432, 528.129834485762, 523.410589413154, 519.045032003016, 522.972160204214, 528.369606529885, 526.354816411314, 525.64208939202, 524.564336777734, 526.025422455059, 522.491718219911, 518.97103299687, 526.220145870349, 518.990924155326, 524.470512015896, 522.361689274823, 527.38737007801, 522.75920416247, 522.896210963726, 524.877842248587, 526.252896027414, 521.684514663336, 519.333479956412, 520.312163215791, 520.955447640277, 521.641364666335, 523.941024003403, 529.690111120826, 521.894826850429, 524.9254094314, 524.909125542611, 521.682702266946, 527.507276110144, 523.081849164854, 520.119143080482, 522.836773974502, 518.276437144143, 527.87001411912, 524.795826175955, 523.227642889273, 518.870354834473, 523.424549785562, 525.321516154401, 526.878951035531, 526.775658553213, 521.29916038363, 522.745728584079, 524.437527759596, 520.697191412986, 517.857856699177, 526.028661264546, 521.081809287403, 519.638439535319, 520.7962171832, 525.318021881057, 521.98509505486, 523.439794580249, 520.999882107651, 525.231805621684, 518.941228766406, 517.302851170989, 523.887481921682, 519.816284541121, 525.249489445145, 527.068295664681, 521.281138837933, 525.206372532041, 521.455371946967, 525.448903173005, 522.934137501275, 521.58568203855, 528.048471176896, 517.927275677365, 524.756755389864, 520.94448715589, 516.45472229452, 522.304425501797, 514.291328313229, 523.885368340188, 515.085894672228, 520.872112526171, 521.220639318176, 523.320604506916, 519.631595087406, 523.936527103834, 524.506663221413, 523.64923855791, 518.209538936789, 526.251103662562, 526.305030617157, 527.26052661627, 520.315708417416, 522.692702688214, 518.675137210227, 522.669981999863, 524.064610293507, 526.832520675039, 519.707115282417, 524.551933476413, 521.33249600406, 525.073278982177, 520.324621924207, 524.606891857829, 517.520874241132, 528.578212623687, 519.200758912401, 523.345261297053, 526.708123514563, 525.754395122826, 521.759207934406, 529.915832309317, 515.393026528045, 521.217690783104, 525.535632423628, 524.029203329508, 517.220531962065, 529.179785398746, 522.374510968984, 522.878457330014, 527.105425691503, 524.658388289049, 519.783432975881, 524.678725350427, 519.038345088127, 518.736719924863, 521.690624311367, 519.324726034133, 525.156287455213, 522.942822979476, 520.854350554415, 522.522952991455, 520.268109854742, 521.908346415072, 523.273031892407, 522.07301646519, 520.205965024165, 525.031952087371, 516.191139325789, 523.521678974696, 524.220627988806, 520.810572784136, 524.090087167905, 523.927949286834, 519.244375530203, 528.292654975278, 522.750528660602, 522.189908862614, 520.505624250196, 525.945958299994, 525.667755883197, 523.527030791391, 523.947046309447, 522.116594101987, 523.706988428799, 524.363534178611, 524.506420196866, 524.709926845254, 524.306570415805, 520.19915147058, 520.984836326361, 527.199427468513, 521.29009320772, 524.579009909368, 525.245106666567, 522.749313252099, 520.934777905792, 519.29756947194, 526.979574200401, 519.950157348534, 520.433911200018, 524.593725294175, 522.579197875237, 522.605660168623, 517.086576527044, 519.732514472395, 523.639123605962, 524.757572474269, 525.650382471657, 525.121646355549, 526.25154663358, 523.943851320834, 522.531511503797, 527.620809589301, 521.192402053305, 516.425034899765, 518.938075572683, 527.775158004826, 524.593001559865, 520.724925738583, 529.641310622725, 519.606455436577, 522.363586770451, 522.840811922978, 527.658804094747, 522.404895417961, 524.046845803512, 525.973488808478, 526.951561793961, 525.248705016092, 518.675699816912, 519.593559447001, 520.833268108735, 519.390111543926, 525.501563726081, 526.906424627253, 523.032641973845, 526.31517319622, 519.008634868393, 521.562543230942, 520.188840315209, 521.682810483615, 515.761153183977, 522.557380623371, 520.35802072455, 520.497757271478, 523.754547612778, 524.48163689923, 524.607615892527, 526.8483133689, 526.182995213037, 521.591868068683, 524.894145022944, 524.724277297881, 521.044268392544, 523.704821390757, 520.623739605111, 527.757737404041, 520.213467155981, 526.003332593926, 525.775238759098, 526.432576703686, 522.617126974961, 520.488668493806, 523.832294493793, 519.461334670865, 524.289567077199, 525.688459827992, 526.499840803396, 526.363401690057, 519.906418578553, 521.900463791288, 517.232953069504, 522.143831944451, 527.111207545143, 526.503445302023, 525.613420461894, 517.567850150876, 523.527549701623, 522.755097112724, 528.169975082199, 523.223083556921, 524.669131631572, 526.14280691188, 522.454775045557, 529.628998293964, 529.104196970242, 521.777454513476, 518.490350484341, 526.179797385046, 523.659677188958, 525.568877129626, 525.180621870898, 523.249548054736, 521.2295188865, 522.96629394026, 522.959586544252, 520.160795267968, 524.083432630956, 520.300811998161, 521.766219907728, 521.490713449805, 518.629524952216, 522.132870595742, 525.438505835979, 518.7430720027, 522.393367022802, 522.236480257496, 526.714020072608, 526.526810811793, 523.506572746999, 522.597214251012, 517.595346403382, 520.745412064594, 520.800823674208, 524.650959602008, 522.652226854104, 524.991744865458, 523.359025634634, 519.109983550227, 518.416126606465, 522.131861861523, 520.548326707649, 522.821386402854, 519.523551429872, 522.691203106264, 527.603638914691, 520.628911393797, 524.534769921558, 524.693450601215, 523.142315789799, 526.372125015537, 524.981265850931, 526.779852056182, 523.357436596651, 522.400858630583, 528.631070847827, 524.396255468537, 522.466013135683, 519.227383480659, 525.416663892747, 519.650277243392, 518.724550738749, 526.502853813308, 525.533946110197, 520.752925651319, 521.292722430208, 523.787346481819, 521.945408779358, 524.706970988006, 522.760692902884, 519.494271257051, 523.554586546885, 523.480956892161, 527.344694049586, 525.658298786481, 520.178493863491, 528.07043511307, 523.163106339137, 520.70603270624, 528.993860464804, 527.098458361736, 525.747723403454, 522.990327935365, 524.73903386047, 524.49612995352, 519.55685115041, 525.459667563925, 522.124428483257, 526.368698147103, 519.544903340269, 525.671685551998, 522.313987911321, 521.834016575385, 522.625983095582, 523.379330170621, 525.324024428976, 525.057940043533, 526.487916768327, 524.175842142733, 523.396939188475, 517.809079687949, 520.886217426013, 521.981259060125, 530.399473625591, 524.443534181427, 525.497334794574, 522.889606429419, 520.617831447348, 524.011353413247, 521.855658215362, 524.180758242603, 526.88789587787, 524.386500328619, 523.154632723949, 524.515910481559, 515.242937246448, 523.423075031365, 525.96412267047, 517.9645940634, 521.932739912776, 522.702782562893, 518.915947594794, 521.201761596982, 527.73435836246, 519.697819594206, 521.332762348093, 528.471212525627, 523.336684867452, 523.142784194329, 522.575581311021, 525.762952607319, 525.095971984734, 522.942823999535, 525.322591206065, 516.855159781977, 521.875542111554, 522.127260679001, 520.233176068656, 521.342027420608, 525.842086561737, 529.443479901788, 524.595297589939, 521.160297525989, 522.638968828512, 521.034011355144, 525.181629261311, 524.007987101166, 526.371539183784, 525.218286881999, 521.246901540757, 526.45508928408, 521.023876460867, 523.32048910108, 526.298540740901, 523.7209807693, 517.634360141329, 524.123074014437, 528.46885702481, 523.395640505511, 517.625806464521, 522.801370019023, 525.400185978092, 522.385972988437, 519.707765982346, 525.386532088166, 521.961966808434, 521.941781174495, 521.476104664102, 520.481623297265, 523.298245805559, 517.649667873122, 522.209705504245, 521.598849850957, 518.146975741677, 525.405378155456, 524.842660370802, 526.373437258348, 523.796777447906, 525.007969805449, 522.096075924984, 519.157991892279, 524.693461934002, 525.364508723147, 520.834415255189, 518.161260717307, 525.587693816411, 519.257397741313, 524.40040807437, 526.371770729426, 520.47232942806, 525.551292333377, 526.361214367893, 519.586976943039, 523.961066705268, 520.843491016764, 517.109441968756, 527.213469832965, 520.511309363567, 522.804838522867, 521.740460456864, 520.799602826016, 524.148689415878, 524.734619233471, 523.463352377254, 523.979505730739, 519.078209602215, 525.380761780622, 528.90887221027, 523.461153945437, 525.636856547343, 525.373399785774, 521.726455632546, 526.475308273424, 520.505041645222, 523.507105338329, 524.79023948521, 524.921234908133, 527.048925292011, 523.400361483018, 522.177871983222, 522.319091079805, 529.451545640932, 522.347075892433, 520.550708614202, 526.568523727818, 518.834738802073, 518.752380051247, 523.029026071426, 532.105190809004, 525.695475623783, 521.124714537985, 519.708323391964, 524.877860522226, 524.147778554973, 517.009663785344, 518.306044007139, 525.157520504362, 517.72441453522, 523.581730373522, 524.05680129591, 521.438171924117, 525.133150316355, 523.695572736944, 527.287755216972, 523.801173584049, 519.10594746369, 524.566015893399, 526.510604325912, 519.226950501962, 526.508561131626, 515.794895177859, 520.579511171051, 525.907190594009, 522.924890505879, 526.718593095013, 524.146179860002, 523.689427351471, 522.369202280933, 525.118107926302, 523.449634289465, 514.540290515058, 522.344172468894, 524.501571076585, 524.182047983369, 525.55829220532, 524.721175034226, 521.212992804882, 519.198076478537, 526.164795147275, 528.147377494852, 524.935392068503, 517.55798339681, 527.777335488882, 526.416738921923, 523.540523941269, 517.733983339477, 522.738060355827, 523.053427441845, 521.180390071307, 525.34696407734, 526.071747505938, 523.821882569373, 523.075726530161, 530.863926032366, 525.86218524034, 524.554123299904, 528.898191556905, 520.778419296911, 521.40904442568, 527.128743318343, 522.304394873191, 526.446451396889, 524.386446561047, 521.773276919311, 522.34880713077, 524.668827992287, 528.225908511823, 519.776807420682, 516.263889579637, 524.210909366608, 526.123905524592, 524.221606879351, 522.943885742375, 519.708407493935, 520.920613256403, 519.080433880787, 526.512868513256, 522.089611706191, 525.389884125301, 521.0389999678, 521.339340890236, 529.00561870689, 516.849595666772, 521.577622105454, 522.354418907654, 524.444568208995, 524.476401311198, 527.594973553392, 528.518778042678, 522.937391043584, 522.568468288494, 527.612470760868, 527.129100327556, 522.71161577365, 518.482726939807, 523.774938858589, 527.513964881764, 521.401432389198, 521.86490785895, 527.976038297807, 526.422015611325, 523.580564954056, 530.533493931622, 519.686846599382, 525.044746436666, 517.576310930309, 519.583175046948, 517.808651027114, 526.027362663467, 527.637495735315, 518.585358652363, 526.643266931877, 525.610508891146, 519.736230596704, 517.104741887374, 520.246981522422, 524.245340932224, 526.849861863845, 524.824696373532, 522.364860323882, 521.917692811547, 520.748028727788, 525.098532770683, 522.817007717055, 521.420176990661, 526.205731060579, 521.171149720372, 522.745265082194, 525.557166265236, 518.468145398237, 514.892356599628, 526.067345925402, 520.14725746717, 526.269385021832, 522.763256279801, 519.301936729739, 522.064534848459, 522.697593277349, 528.019335820998, 521.865150320941, 525.685529587331, 517.663214993076, 523.070940082825, 525.17549074153, 522.286564612734, 523.353225923148, 523.075103449468, 524.398548439241, 524.037228253871, 522.08571759782, 523.333263476785, 526.577762006333, 525.12448774981, 521.055815126184, 523.125440321993, 528.816733663271, 525.053058385899, 520.559221450472, 517.422212902662, 520.52889629147, 529.260241058277, 519.294515704757, 525.355069319399, 522.994947243323, 523.299595950522, 522.753058706793, 524.007060183424, 520.185742869715, 525.1179379345, 516.531675296292, 524.006832146506, 522.226791148056, 522.542474319445, 521.492862519322, 519.234534201338, 514.674659487699, 528.907073292682, 522.440976943543, 523.867241560801, 519.538099333201, 526.168591328274, 519.846390164972, 524.329079576347, 520.578063025934, 518.503567787368, 520.70898597956, 521.763516085159, 519.667341199512, 521.433949769355, 518.794136188974, 524.078507437966, 521.614240106678, 523.658127824623, 526.197997946984, 517.303361674511, 529.084724144211, 527.718866795048, 513.517328979418, 526.997230201952, 526.689830336987, 525.41762006125, 525.098411380537, 524.004260126296, 525.670337808573, 526.860724224781, 524.152221000537, 518.898776170093, 525.491935520636, 521.653219891892, 516.793049836962, 524.980871736544, 520.925362991597, 524.136641476893, 525.276052900399, 525.206927588177, 520.33770627683, 529.071800336048, 519.728465322283, 516.224645302381, 528.588247479352, 522.118251337823, 525.824339658702, 524.83952690988, 528.032016968893, 526.909452365584, 522.544490260243, 518.979371741497, 515.493165230346, 525.909244221682, 523.531810502188, 524.797819532388, 519.907926408817, 520.46558178234, 527.079329535758, 521.134762092333, 524.142180783068, 520.715856394369, 516.988099765854, 527.757909024036, 523.798660192823, 521.563516164829, 525.972789217947, 523.371124015068, 527.101654519222, 528.21446004306, 519.215607913551, 525.15840937741, 518.987685135175, 531.332236195267, 528.596997376362, 521.305880676243, 523.346991382144, 526.704708203919, 525.220925796017, 523.923112033384, 525.990183935256, 528.400445267653, 520.11794973227, 519.353156465895, 520.384653433431, 523.569409870668, 520.448704428468, 523.792992818112, 524.269097589674, 520.274458065918, 520.477173391657, 523.917892735595, 522.08027417423, 518.982206423049, 527.209287129088, 524.937462224441, 528.212448500628, 524.14492875398, 519.25496293513, 517.910316274461, 523.267076986838, 522.340744499842, 522.846104373045, 526.072511178237, 526.964132662012, 525.215397255672, 528.975232238582, 519.638181630853, 522.487892485637, 524.862270086586, 522.155097863674, 523.710168359593, 522.270168121616, 521.82709984319, 525.235373321112, 519.371731413272, 524.888694773469, 520.508786827661, 525.00507528841, 524.281821973153, 522.025191706716, 525.666436977075, 526.56047727355, 518.376647864743, 515.316724235478, 523.642957083651, 517.885695788391, 525.12784505179, 525.180014446936, 522.94510004785, 522.73690393752, 521.371436319583, 525.878592048187, 521.735405509091, 527.420379490631, 524.358337486583, 526.50557896477, 521.591065663345, 524.507318308226, 527.132269257616, 527.486428603617, 521.946945381655, 518.776531902589, 524.653435688585, 520.419311614725, 527.934143218631, 520.509988499889, 525.071737754047, 524.123316140737, 522.358830944644, 523.976473329398, 518.56321665653, 528.174437377651, 522.950482608475, 524.272420740971, 522.86366683241, 524.096807519565, 520.98699545859, 518.029213849419, 520.682191996183, 520.976126108388, 520.214842175537, 523.954782963989, 524.485456041741, 522.768307963733, 522.513207793796, 521.383905092385, 522.567572796382, 520.5648778894, 517.760192512827, 525.667859317598, 523.233634121694, 525.366630445535, 516.873684548762, 525.306116655276, 522.250369526753, 529.096791621548, 519.85489402004, 525.127808597254, 525.955039894335, 524.115052776397, 528.244259736356, 521.121679802114, 525.171980998909, 521.857643869063, 522.821253587137, 526.331190693764, 521.946850369459, 520.023626950687, 524.862736608398, 525.48353309666, 522.237727900108, 522.659310422002, 525.305612843547, 523.436553249181, 528.283675129867, 517.631288927334, 526.770895141822, 521.730426027289, 524.143254548877, 524.537778204453, 520.307414322235, 519.808097684946, 522.70167027625, 523.601240513907, 523.974070249588, 523.097280209548, 525.453450073813, 519.510752756295, 520.874229814114, 520.832743078071, 517.26737143501, 524.934854708371, 525.739724187684, 526.749325243181, 523.030476269326, 524.833477219688, 522.180112332419, 527.404387395234, 525.00071243226, 526.597779408155, 524.618671648814, 520.245431310019, 526.677464819184, 521.842241980781, 527.204600533829, 525.124551986388, 524.223154385428, 527.32286150018, 522.087282494883, 518.769582274428, 524.468731793551, 526.140831998626, 523.788429962929, 523.554046357175, 522.808535798225, 518.485321117675, 522.944732450588, 527.288527841424, 520.299596806991, 523.809833315424, 522.188973000043, 529.258669008373, 521.902158726867, 525.226796224142, 524.518720623318, 520.641536654632, 522.719095033832, 516.376986143786, 521.884389878537, 528.997366053337, 519.018754286058, 525.144478491392, 523.811417806994, 525.747329572125, 522.349258091727, 524.541351776231, 522.628963880228, 520.37792547955, 524.226422018686, 522.323012683925, 528.754717062058, 519.008509173905, 519.359977479531, 520.182916041348, 524.107586802596, 522.728253326113, 522.529033889353, 527.290493775318, 524.122815547594, 523.313757687273, 527.101072564004, 524.107321058853, 527.369803571288, 523.781778132104, 528.747623525436, 523.050996795488, 520.863792550486, 521.520916594932, 528.038223659061, 516.684494029753, 522.278550227212, 526.776204455523, 525.776010959298, 523.783785248659, 523.064153579542, 522.77902982342, 525.883011890658, 521.476993571252, 520.099738908025, 522.835445113737, 520.687421248865, 524.664813018363, 526.690340777592, 522.933941455008, 519.990912549441, 523.467679181368, 520.566031804344, 526.229479432206, 520.287864018142, 521.64523321514, 524.097909791489, 524.859837747189, 520.415382785732, 518.490286374329, 521.564072529988, 520.676012445495, 523.367334823964, 525.648764513574, 526.402226986262, 526.109642953176, 522.426140151374, 522.102049449122, 520.766332076544, 520.720736561558, 525.456139542696, 523.38613077145, 522.917110750959, 518.512993134099, 526.89176125531, 523.320102285072, 523.418066641529, 524.136743184037, 525.216170609435, 520.579484524192, 520.481544332531, 519.956925123671, 519.080596369788, 513.551868517728, 524.176723299836, 521.092696899491, 518.354225721118, 525.166101174575, 528.193688324925, 528.00849380979, 521.307276013863, 520.206762336516, 521.079718627836, 521.844345587251, 523.329590107803, 527.068055398223, 524.767596483641, 524.624043200608, 525.487011609743, 522.80896298714, 526.07970243748, 521.368774013514, 522.212714700147, 524.185689504941, 524.456588221181, 523.577224808062, 521.646478574744, 531.509887551921, 521.177912138637, 523.769634809577, 521.893911152609, 524.998165600058, 521.352395775589, 525.112119052036, 521.01503303508, 521.860702713397, 526.042345535145, 518.243028085268, 524.94258436089, 524.617486664382, 522.338329844721, 524.85007088817, 527.792983023802, 527.108646668699, 527.438766378338, 523.021077393921, 520.739364147857, 521.324773738989, 524.774604547532, 521.090230745035, 520.458172540946, 521.245748646569, 526.97122847267, 523.933554071398, 525.270743207873, 521.919926676993, 524.517836310029, 526.545811890324, 519.415968768532, 527.870592934313, 528.803728404541, 525.469914230754, 519.122829117812, 524.823429744425, 515.108693088542, 524.659617759322, 527.461799116467, 526.075062907149, 519.947223925825, 520.268025120847, 519.766826590721, 522.025143622846, 526.471266678788, 525.810172233588, 521.246348587656, 524.500721255401, 525.283212662895, 523.12834667786, 518.656135275119, 526.567458139213, 520.65470080161, 521.696696884417, 519.76937956418, 518.970467462852, 526.320917581823, 522.591338948011, 527.324016650115, 520.845274880795, 520.983234492649, 523.504602298534, 527.59448025173, 523.110136160711, 520.955473321293, 526.804994789371, 520.091962722217, 527.737678500307, 518.052511924052, 523.43303554121, 518.199895906799, 523.897670091454, 522.719517921152, 520.833285642704, 523.210441073879, 525.011047723231, 526.922844262825, 522.243722071233, 523.340838396798, 523.329194994714, 521.464227934451, 526.081044462769, 525.015691493399, 519.484655450886, 522.855401969683, 524.247996629102, 523.992734072258, 526.088182830635, 515.900277633245, 524.38070861237, 520.028601539143, 528.715898790134, 523.161820752664, 523.743868633519, 521.693466086111, 517.905506766172, 523.569220671905, 521.994922726167, 524.753426084279, 521.379352865824, 523.320443080839, 522.953474801805, 523.17324524976, 523.975448273456, 527.254668876247, 520.51864942604, 518.097971956539, 522.978324533662, 522.968210588041, 526.025986550801, 523.511074522869, 521.345154844297, 521.410430547109, 527.096289284329, 526.874701349554, 520.726061340822, 520.077098271615, 519.884295674931, 522.752454046198, 522.452411464745, 523.174973153841, 520.759944962171, 522.497327192269, 522.029617258099, 525.361042350431, 521.549505733833, 522.910595147673, 516.91022031084, 523.019397908819, 523.369793248979, 522.003419491695, 518.309659019283, 521.303713535047, 526.494844648446, 523.199349266745, 522.813224320861, 521.69610978395, 523.734155218552, 527.402608187929, 527.510240347883, 517.693036166639, 523.277269402272, 521.385903059516, 517.202888862591, 529.97628311056, 523.182371483084, 517.92718288327, 523.784047584744, 524.679248094182, 521.585977699081, 524.002809025767, 518.793136068596, 523.486369617829, 527.36681038454, 523.229968527103, 520.375941382751, 524.924868291056, 525.31640819115, 525.851263452576, 521.061778244939, 528.006003409323, 520.482045900144, 521.805096508295, 525.024311482802, 527.999712417364, 522.203854949401, 514.04630820556, 524.397223231033, 520.683600526845, 519.330135021461, 523.1594057334, 523.668305442273, 521.974729957185, 519.848119001033, 520.071579850956, 524.716752441006, 520.390011874468, 523.610224595108, 525.615230319614, 520.049654921427, 524.873824158164, 523.31015472671, 519.487668137087, 520.901772422603, 525.074180095936, 519.868743421099, 521.614572999051, 528.308289931236, 525.311307226912, 526.397575245813, 524.236957655635, 521.646151031803, 522.832334358181, 526.564148592526, 528.671164246391, 522.579900136141, 523.763138430213, 524.508593097957, 520.08886182363, 522.726581244713, 517.08482712222, 522.882669902553, 524.447290684145, 519.061443107678, 521.185557885756, 526.711546145036, 527.31872640562, 531.940492579752, 524.787724903771, 528.966597376734, 521.127606479206, 523.034703279789, 523.076913039743, 521.021690033351, 520.233523992751, 524.353937272905, 524.621490446811, 520.268799848657, 522.599409315795, 523.257656223378, 526.523856990436, 520.61617452975, 520.260423403906, 523.908426701199, 525.659070877015, 527.776110065718, 527.591238586402, 526.869460079469, 526.528897961496, 526.788617501094, 522.850827960745, 523.447372715122, 519.319068134461, 522.776504013505, 524.991612123446, 525.100482949038, 522.936814452734, 523.035874443542, 519.510736714729, 524.644113059626, 521.250761619471, 521.682837438571, 523.904314079377, 526.022285996176, 515.451321114828, 529.985297211997, 522.255325716421, 521.046181807262, 524.896440032783, 524.042600018721, 524.327197330355, 517.243504419318, 525.637180101708, 524.949537641048, 525.468349240052, 523.120584291886, 522.899332953375, 525.579473347055, 517.92784445418, 521.411888914813, 521.866304052764, 527.609215394294, 526.663396370069, 522.894276872773, 521.047590675594, 519.108761954049, 520.689811428208, 525.766376430117, 520.726155922399, 528.055149406141, 524.897849404558, 521.644994390121, 517.372642114533, 522.194079606912, 521.331557108973, 526.161973338808, 520.45160917935, 525.278151255661, 524.819246944076, 520.841958797258, 520.309346055712, 528.854967297326, 522.26376142394, 519.00765894626, 521.251010592527, 523.040152491576, 515.445010495492, 524.120989884141, 523.185589467604, 523.921655000579, 527.664580326688, 527.144151553514, 518.730887243697, 522.867389748208, 526.311477180039, 523.230516501742, 523.314946091735, 522.378059472335, 522.762740685615, 521.596391467578, 527.29182470047, 523.83651635588, 518.210600001346, 523.293264217866, 521.036863487599, 520.866039211748, 525.47409261439, 524.584875266556, 524.470278562784, 521.011934129193, 518.770410478117, 525.037039091947, 526.083539917537, 520.568126047111, 523.855414488751, 522.416764523735, 528.038227902312, 521.057270859229, 525.379425634581, 520.649376750534, 522.315495270861, 523.529533326456, 523.426387625357, 522.386200273834, 520.228905881817, 525.97855670619, 521.254609296385, 519.640054214505, 519.794419655349, 524.976484496373, 517.785176269973, 525.151744586229, 525.224077332235, 520.195636938986, 525.838058825268, 523.372930870759, 520.054190779319, 527.760230444677, 526.623440210493, 520.136713377612, 521.589033882206, 515.327268632587, 528.405940940533, 523.185984119719, 525.41125553982, 525.45063923184, 520.26045397707, 525.197809792758, 519.201072453417, 526.017957579117, 520.096986274639, 517.607522531214, 525.823905276669, 524.004008104976, 521.062537946431, 520.441026787849, 521.721606828889, 526.935610045426, 524.193837617336, 524.866376358045, 522.521040879834, 524.836985287001, 523.858159684587, 527.720451670732, 520.610607335913, 522.095318254012, 522.004640227461, 521.594773600509, 520.003279260184, 526.366168107552, 520.860303361184, 516.123066385058, 526.970055692736, 525.895479882316, 521.11871485238, 525.124859919205, 523.430517579209, 519.97676697902, 524.819436362879, 520.03621520917, 521.575486948612, 516.151635078856, 529.116827200961, 521.52632860893, 527.681244044662, 524.756505839868, 521.555709092642, 523.550631545042, 520.43028761729, 516.608662806342, 520.567179996951, 518.929463464191, 526.563639966432, 523.795663798547, 524.431022984107, 519.840762698903, 525.728609183158, 524.350629782007, 522.345750928112, 523.312350252157, 519.177593324204, 527.076948305206, 521.087486171351, 523.380428767388, 521.467328296206, 525.443459082919, 525.146702873841, 515.830253408422, 524.863015515454, 521.02740488439, 527.789138316069, 521.687328785394, 521.392387509647, 528.622251811915, 525.411280953888, 523.527546547774, 526.052995671554, 520.299026003274, 524.216140407968, 526.415466373654, 523.998963884533, 523.023631012342, 518.232351786356, 525.182794924118, 527.457304159636, 523.010469001212, 521.914813243806, 520.77540167732, 527.935890409375, 524.846435066072, 524.064172984492, 517.62920742371, 523.875469050122, 525.895308368863, 520.415669020085, 526.335764475147, 527.136938489428, 521.95926097651, 523.765128945665, 525.697692184237, 525.278952176055, 518.872394771245, 519.565777492493, 526.345426371864, 525.838896401601, 517.386019691966, 521.154933576845, 515.122526671289, 521.25477460987, 521.474061899772, 521.183220188469, 519.970997233914, 519.182326212378, 525.470956876362, 520.641494662385, 522.156060435085, 521.77371510664, 522.637538404795, 520.468026528644, 523.049060820772, 522.233800798467, 521.552176732349, 526.922165372164, 522.423427207612, 522.162290665907, 517.082396583654, 523.073807824694, 520.015217433745, 523.714142904372, 522.996931275056, 525.043492358395, 525.364241007697, 521.501428631458, 523.684678168522, 522.633387336871, 530.183483146714, 526.560699260419, 526.23952232911, 525.935873012747, 527.179225580319, 529.138040731105, 526.344759149809, 523.97527487663, 525.940889574114, 522.187909812697, 521.784246567345, 524.893645781069, 524.412676308737, 523.581594134662, 521.918584895358, 525.583746249683, 522.152512855732, 523.071266136844, 527.707176645421, 522.387286174361, 517.982182333746, 520.528345616434, 529.004120226526, 521.083853998474, 518.187744097954, 523.588046987114, 522.502172140097, 522.398884968257, 518.111526880474, 523.153110484258, 524.951449430766, 525.747890719809, 524.315367395353, 521.614307294316, 517.010177442579, 526.261729698007, 522.169282524002, 520.351950531006, 519.934246379861, 521.171286483554, 521.823651361864, 524.195546598651, 520.780468388903, 522.562958678683, 521.758045595027, 525.143071336862, 523.641308444474, 520.907138729816, 522.833570041145, 523.319952627474, 523.280951878524, 518.825051199915, 518.003201766182, 518.276291103827, 522.781759712827, 523.541453563996, 524.805049637402, 520.497929411399, 519.422380263122, 522.333820527819, 524.453144580732, 525.763572240646, 522.838394120726, 523.621582296352, 524.829606159943, 517.914488535434, 525.930774043514, 525.516184139647, 524.313688313362, 520.455206914033, 525.387169589935, 521.655760807664, 522.229475371312, 521.891244621066, 523.258091561724, 525.257927796943, 521.653396178321, 522.048303701504, 527.301853656182, 518.194039113865, 531.100177722072, 520.236074317904, 521.586444817265, 521.815324603292, 525.684189113085, 523.752379308941, 519.324200483785, 521.5153424087, 518.973637145778, 522.156626236194, 519.908012248268, 524.11827928176, 526.430988335426, 521.881866773491, 526.496733921283, 519.803549358528, 524.75354163667, 520.546177935817, 519.470548249791, 525.705873428525, 520.507131174568, 517.801307191822, 525.455572037435, 523.019306081455, 526.018841519327, 525.353353174016, 522.632512004051, 519.932480978626, 526.849676404428, 528.396244277744, 523.933918181197, 523.494137183383, 523.693034821849, 520.346363856448, 524.193257046306, 525.158478151206, 526.866076638973, 524.662824952072, 519.749085539817, 523.449135488715, 520.463803023288, 524.174408537317, 517.752043987652, 523.011263030758, 521.312071357512, 522.253454364984, 524.14036525546, 522.03731395093, 524.7008357815, 521.733760700483, 524.407823919187, 521.675780088353, 523.921023804554, 519.632863555173, 526.575004076842, 523.767917822581, 528.267026361517, 524.406999202563, 522.236105472775, 525.799763052486, 525.637096920197, 520.173608452347, 523.776399765262, 519.35109218818, 522.101089688968, 521.552820747618, 523.958242131771, 526.214599894329, 520.920738702921, 525.475490462116, 523.768650701367, 526.717609894285, 528.812348137678, 521.054578604477, 519.767774652008, 527.458445969648, 516.980909882916, 522.519191458362, 521.54493634278, 516.921834383269, 524.996750615666, 525.96113398546, 524.049803354628, 522.478205085786, 519.922161050525, 521.132374619057, 517.528553298579, 520.132128181048, 525.059125735698, 518.993513981894, 520.03526419657, 522.532072580686, 519.318495030289, 525.744364190508, 527.716662692406, 524.879869623043, 524.881963402641, 518.232745942851, 526.085165106377, 527.131946427299, 527.972037109686, 523.869863908647, 525.666510491464, 521.662330317902, 532.089216968317, 522.563819051834, 524.13836524074, 529.428192586188, 522.216797447976, 523.359175507104, 520.555805059767, 527.648330557177, 523.737623614538, 524.048635155234, 525.243254176375, 523.18958803052, 522.978920331794, 522.116781149348, 518.331394266159, 523.50544478354, 518.621027539728, 525.773098032988, 522.224295049109, 522.949843311456, 523.522917594978, 528.689645334706, 523.462515090555, 524.145857931647, 523.542718804432, 521.570565761175, 521.194984589837, 522.721242702136, 524.45693351438, 524.280738349609, 518.83077684527, 525.390291741754, 526.527565828058, 530.266732084331, 524.466866128302, 529.358625996559, 518.899423392317, 523.452514074374, 522.724295547852, 523.128929204116, 521.185875113431, 518.780805721767, 522.733437574804, 522.457069955756, 522.589049814946, 522.409247767565, 523.490312534389, 525.144372337111, 521.309343467731, 524.732496886156, 522.404987964404, 524.398547992627, 524.206186370674, 526.242879517255, 525.117154936784, 523.982112782457, 527.796300521909, 528.254785515465, 523.410996320123, 520.704948200928, 520.377814344977, 524.6156359492, 521.189724547204, 530.524775885954, 521.093112070026, 526.527785955665, 524.059892555963, 524.233378855201, 524.490254806446, 528.224485956318, 524.068383117927, 522.465592142964, 527.415873169816, 526.130186944453, 520.480553718183, 521.363437601353, 523.53005039249, 524.64846117066, 523.147986395279, 525.301562698183, 515.505808841332, 522.95606900985, 520.888318964968, 523.735872441956, 526.961258611787, 520.226715799951, 518.99016435387, 522.670499898352, 526.52897708731, 524.630453042293, 523.595106813466, 523.396151441524, 522.471282713918, 519.109870591697, 523.507737838194, 523.474712623896, 525.091490808202, 521.951216498756, 521.439512200983, 521.511633619244, 527.237837814125, 519.734965954547, 525.164439266852, 517.557854233601, 521.592923615543, 525.419919582624, 519.884962421494, 526.515522425564, 520.255872802209, 526.032120440571, 529.661754790139, 523.539164628101, 518.6243555419, 521.832014452638, 525.678111337722, 528.717209781526, 526.897394789097, 524.448679154339, 524.57660667101, 523.923005181136, 527.295030891726, 524.338102469802, 521.479580485002, 519.775182925579, 521.291974446867, 522.93341188198, 526.071754747765, 523.718715762878, 520.740120365021, 527.501854002262, 523.041552757964, 519.332348651192, 525.055641551563, 520.721582618264, 528.587030850699, 528.498616374034, 523.212325360624, 523.167927299195, 524.06097376562, 528.298279478935, 521.434489348657, 515.090042753338, 522.703591690251, 521.640419967322, 525.762833139246, 514.831216114287, 525.835076201526, 524.719704294814, 520.550452615449, 521.809745999788, 518.691840098114, 524.188586388595, 525.056419022093, 526.612122231256, 521.259513912204, 524.313340848446, 523.559884014089, 523.484255939129, 522.548324187477, 522.829195864474, 525.699276751593, 518.553538174516, 523.042568565224, 524.637795232993, 521.951225211682, 522.633551414089, 522.495962469427, 523.699969413806, 524.526657234842, 524.552086155279, 521.260363515465, 522.266611253556, 524.16251725504, 521.865080345096, 526.189673853859, 523.68207394348, 523.182183459694, 525.383967784563, 524.380552099722, 523.573903977418, 525.46771467505, 529.54939664854, 523.348012642167, 523.463624749483, 524.780151302326, 518.230674057361, 524.930837352679, 524.222723325092, 518.844204753856, 528.650998250827, 524.100233437888, 521.097254246735, 523.609349608831, 522.457233207734, 523.932378246588, 516.529711669784, 522.981155102099, 529.143253829463, 522.624936659695, 530.130018843131, 522.638615160976, 532.911194838884, 528.08517814405, 522.274287685597, 518.956143953944, 524.078089737108, 524.25833400606, 519.703819126219, 523.53942147898, 521.384419727108, 523.599091567891, 524.21650009509, 524.565930767486, 526.572479003742, 522.798383410408, 522.634702735842, 531.199261566782, 520.201974595889, 525.832916996124, 528.003054951935, 524.220144521009, 520.748983821276, 523.984044610485, 523.397243435005, 525.464331347653, 520.467573819111, 525.095877349541, 518.46931276602, 522.579697656877, 522.734308247958, 527.104031469395, 524.823595148418, 525.754104672759, 527.038435025654, 524.023645836209, 524.337578323901, 518.290104078699, 521.913581544145, 525.124752986185, 523.474678413255, 526.000949806118, 523.249078254025, 526.333345593761, 517.726529780006, 524.404963843362, 521.869523633513, 521.694025195573, 520.051304269709, 524.95772997237, 521.882108564486, 520.062085654689, 520.013892037772, 517.886946538581, 527.66270629094, 518.963716943511, 524.659125068277, 517.188367892719, 517.748235248803, 522.734121332773, 522.379220994876, 524.843071517818, 527.965089106513, 520.265508037919, 524.964986728243, 526.042241042786, 520.186381886626, 527.439780938316, 522.665480696866, 523.548006659317, 519.380445054012, 521.809042399277, 525.072900082271, 522.947629456558, 528.071996488541, 523.953758616125, 523.008385905199, 525.249367642285, 523.566966906203, 526.628008913471, 525.14046193494, 523.028610945349, 516.96172005947, 520.594409184032, 522.364635428812, 520.931051115541, 523.356763280072, 523.936171402663, 521.817197842309, 523.599399629276, 522.860307715965, 522.714614315602, 525.088492922506, 519.47662302202, 524.651593835611, 520.961566307311, 518.663839609151, 521.934123848536, 520.591300930104, 520.313968741231, 525.213645819955, 519.571998331036, 521.114202369629, 523.851587757374, 525.6159132405, 517.876605842143, 515.683007372878, 526.567435433554, 522.997568432146, 521.433930402773, 522.916887413033, 524.940786129018, 516.938615717432, 526.785583006794, 519.289549900678, 518.093440045276, 520.427523796415, 529.036457121788, 520.29485119031, 526.126660339133, 521.111748279729, 524.202603327205, 522.95915372816, 526.2389094297, 526.203177884239, 517.970095469599, 517.813773299951, 528.457686529772, 524.077952133136, 518.254031917999, 523.481413362898, 525.805634213814, 522.659546930095, 520.510463191545, 522.822156237065, 522.301646405858, 520.10105739549, 523.418669445917, 522.290832303616, 526.20505557269, 524.788533245325, 522.688246159274, 524.095466343403, 530.196724996349, 526.228304561018, 523.626886077516, 523.044963958211, 517.672706827147, 524.000945755156, 519.616882133346, 524.368982172898, 519.379499531304, 523.839251505505, 525.4412847552, 521.592931882045, 524.569544782554, 525.58093868439, 524.20925780591, 524.872739718735, 520.842616084298, 523.546906407012, 524.275294533236, 524.452355212114, 521.424465573844, 525.879139279567, 518.98977054711, 521.848797879391, 522.480745451874, 523.86506061155, 521.112116526404, 518.402520491794, 519.003839150672, 523.274011858566, 528.376052453309, 525.276569933886, 524.953709829703, 521.591560151376, 525.417017609019, 516.51117919606, 528.172919261142, 522.03127012339, 523.262419883431, 524.385611808671, 528.08692370217, 525.005264253644, 519.239067982867, 525.373284570697, 525.768375521955, 525.461693839662, 523.089149452868, 526.247194056695, 524.117777911516, 524.108596712631, 525.30340219397, 518.268586728624, 525.840975199179, 523.377153742145, 525.157895890873, 522.393243733118, 526.718555465704, 521.079717182343, 525.1754382997, 522.479861981855, 523.28612454086, 525.507975711912, 522.618443936797, 522.696777427542, 517.410814288817, 517.280258437931, 524.937037702216, 519.879540106499, 523.992023394619, 520.487902459271, 528.080571393603, 525.700290547326, 521.948050651834, 528.496019427945, 522.332156868868, 520.796696516629, 528.254537876731, 517.89577484774, 519.376976912578, 523.560468377408, 524.000275322085, 520.978001876955, 524.580143050681, 523.685932954332, 526.730727453676, 528.734571829013, 521.436535217097, 525.730812633797, 523.939898460752, 526.0846425319, 520.809957658095, 528.057699340169, 527.596597229251, 526.109580907398, 526.528728970991, 524.618838838658, 525.494687060003, 520.399364890347, 524.492971459583, 518.781825574275, 519.165655745561, 524.587312437419, 527.782059476644, 525.603992900736, 526.974213199432, 528.071216696341, 518.253678120949, 527.259691599324, 518.176362090155, 523.226231828505, 520.443028083672, 522.326369251947, 523.434600963081, 524.936566416233, 523.876856452319, 524.974584968153, 521.393264392051, 525.059837560739, 521.474270795674, 523.765491457934, 515.537597015562, 525.497192630546, 519.185914386963, 522.547455579357, 524.233470104406, 519.443749880689, 524.618747064227, 526.024813795751, 521.166869104241, 521.184115732033, 531.133074266084, 525.009360953537, 522.388079511063, 525.897283865987, 526.495225261428, 527.957308536629, 521.19659753521, 525.019286429831, 519.8833867835, 525.402198595233, 519.324641843538, 526.873765436883, 522.767446319313, 521.844842372243, 523.600528689423, 521.605481732832, 522.155456706269, 523.484930439534, 522.402795427896, 525.63470881119, 522.70717859436, 519.516132801186, 525.672438246947, 517.154093412904, 522.965551114334, 522.228611867919, 521.479233268256, 518.475499031128, 527.750169252837, 520.805513131621, 524.378875691316, 522.611186611716, 523.207258098484, 517.564875565624, 517.548354587405, 523.340588545623, 523.941735341726, 524.834042772158, 514.698137839776, 525.654793358945, 519.556162698106, 522.797642766235, 521.076805722079, 524.200075074064, 519.257826052418, 527.089307364574, 520.938046348142, 527.468786988909, 523.743306270669, 518.34555778491, 518.701106196765, 520.743381547289, 523.385477415249, 522.242253526475, 518.142838518392, 526.948643451079, 524.866867838095, 518.734877605949, 528.617047283785, 526.979495360129, 528.910043491671, 521.503825962486, 529.897259300762, 520.816552656891, 521.58097147955, 520.999863604092, 523.763624299766, 519.082336408121, 521.222369151817, 526.262085112586, 526.082283572153, 525.79122333522, 519.515010511151, 520.13737109999, 520.612698644343, 521.047271006589, 523.845404056107, 523.260232431136, 519.513118581556, 520.271428111807, 528.160378437899, 526.950975659956, 523.539924266789, 522.295647006198, 524.321961809388, 519.703564769762, 516.651472374957, 527.936041156565, 526.528264015272, 520.463151601466, 522.899819023417, 526.319072772477, 526.306842834265, 519.047856954289, 524.583521425448, 522.367611265367, 525.587235052066, 522.684804190923, 522.372003357059, 522.977303332991, 527.165747764986, 517.928401027124, 521.870054503557, 526.026050039445, 524.285208365948, 525.560025402768, 524.341588660849, 524.287057594198, 520.097506495738, 519.487118104422, 527.108184242099, 523.391912943239, 523.425619148833, 522.661661821304, 527.172651914981, 526.426275358953, 531.426052036183, 522.410932108268, 519.834335615376, 522.419229747034, 520.448874695678, 523.278885331757, 517.619073953147, 520.412021239771, 527.488802619398, 529.063937592103, 518.797732526375, 523.676258212355, 525.836681608944, 528.837963951052, 523.080403304259, 520.566405681975, 521.498509082804, 523.562025914499, 526.227020634428, 517.916892244863, 520.795085862475, 519.656703974481, 519.628288830932, 522.014004687889, 523.45213630855, 521.659694335196, 524.716388597626, 525.897503013819, 524.339685038023, 518.263389454282, 524.668104567359, 525.276360393536, 515.680338931113, 521.807893313492, 521.711391277816, 523.228800164898, 520.171708267756, 524.341941146588, 521.284070772364, 523.830109492989, 524.996112912293, 523.692179230948, 520.805737477533, 521.063718121555, 522.217163975003, 523.845518719193, 524.434762415531, 526.777371269718, 518.896857813132, 525.953946061151, 529.035237697526, 524.014885809799, 526.460394424271, 524.734485202252, 520.847883689407, 518.154285620032, 524.532416953416, 519.039583352229, 521.615255530671, 518.854244459806, 519.978876635327, 520.790959618524, 529.052863918374, 517.897774104082, 520.659665704853, 522.10298893679, 526.127118339328, 524.275530083692, 526.165636345871, 523.815129143814, 522.8546328221, 523.862914952906, 526.858952324912, 521.870048576245, 527.259142790849, 530.424033404493, 526.139477940046, 521.130130908187, 522.807006408046, 518.214477623436, 516.509445431534, 522.311385141776, 524.791668207613, 517.940797469758, 523.492144862813, 521.368905170988, 524.276918507519, 522.263143778491, 520.991473027699, 524.844668958653, 527.290191230229, 527.371945040446, 519.788430201895, 523.614938103712, 525.180838895552, 521.52073695688, 521.414594445065, 524.64656749352, 523.901673328598, 521.321597865078, 522.027215706077, 526.910392724117, 522.348135860003, 522.533604682657, 523.29208633249, 522.795136294313, 520.908614010316, 524.847919440225, 521.072415824739, 524.874493919413, 524.022913029706, 524.270900944036, 522.05823317681, 521.656287810971, 516.91741763601, 518.896673837779, 523.435718333871, 523.228388975694, 524.933916881657, 519.043079678511, 523.868413338133, 520.360780650524, 528.902345102243, 528.036952763281, 519.079014749841, 521.808875800415, 520.67950079514, 519.547649070722, 520.911274772749, 522.802890359567, 518.510093785541, 520.271509628796, 518.765093035716, 526.072268667534, 523.397753224784, 523.649699524264, 520.624388642818, 522.186383606624, 526.765168154762, 522.047514999666, 525.076637886619, 526.673492068453, 523.534804908464, 529.192171044124, 527.126408468883, 519.632424957728, 524.435465495293, 523.970958867284, 524.255348670775, 526.85682893629, 522.046940585151, 517.803890854775, 528.278898372391, 521.34351917324, 527.332672934629, 515.366397057927, 522.22823264519, 522.415982727224, 524.837030795478, 519.971833866959, 523.642681184014, 521.963051969875, 521.456914892699, 524.129778982652, 521.812693185123, 524.467335510574, 523.662606784322, 523.412848091935, 527.576526595172, 520.65599000549, 523.933294837641, 524.104454601906, 523.869540692111, 526.187472527392, 521.990411123585, 520.89187587475, 517.859669317293, 521.021429983823, 521.671281023566, 527.045285468312, 523.266071524357, 526.20752896084, 524.91047210356, 526.282683827656, 523.31044136949, 524.081273616608, 518.239713960681, 520.019228759962, 522.31535089306, 523.089026720099, 519.823270381098, 519.376003044819, 521.536899432213, 522.827392502883, 526.816430657124, 522.654905305859, 524.374675333268, 527.46271527228, 524.648561994585, 527.457662927225, 526.774770501269, 523.827085482172, 520.191162500815, 521.17086130536, 523.143707822375, 518.8456846339, 527.248490916267, 519.299707233004, 525.918460044784, 522.535114926291, 526.371444011976, 526.720813807877, 526.908552619766, 525.649691512241, 525.612076073631, 520.198141329879, 528.642229601759, 517.874475634835, 523.94450654105, 525.947268246508, 521.178073148329, 523.26732744454, 524.293389051044, 525.150116256866, 520.619123287076, 519.450490721406, 521.929569246244, 524.394842432504, 527.043634877881, 521.945523996843, 522.961843524412, 524.487210351194, 522.089736808821, 523.699698575484, 530.475350495369, 520.689823621577, 522.928252211402, 520.480802735898, 522.940484115808, 519.629309148754, 521.170692492613, 529.12940765786, 525.011777418739, 518.80012951485, 524.269664161648, 519.791462786324, 524.842139029978, 528.807167495793, 524.514164922772, 523.131194849147, 519.68974046889, 519.391154606998, 524.333743799172, 524.480241028883, 520.700217643641, 525.032959289744, 525.2805228196, 520.473244156899, 521.428809556977, 520.877896972866, 524.165819716269, 519.108432793236, 524.159727358523, 521.096460150331, 527.350220014699, 518.236521060735, 524.033577657936, 522.996925006941, 519.681302777832, 528.611219506751, 522.139462314427, 522.75815486091, 519.719476402057, 524.518295089036, 524.021950489656, 524.573248903873, 522.352317487897, 520.737949065662, 525.408717124577, 520.676780679094, 522.778880697265, 517.255447534574, 527.624359089199, 523.915448316197, 527.020872512049, 521.611802641714, 523.795931677079, 525.092950006001, 517.899405983025, 525.002326217885, 524.120464856575, 525.593741548887, 522.935745307796, 527.634891746985, 516.590895792206, 528.066527111075, 523.943452664971, 519.103980381726, 523.254572335549, 521.594106045943, 519.565349084168, 520.183521843423, 522.811037053719, 520.227353641605, 524.126417323989, 522.026040558256, 525.216150080024, 524.141825173431, 524.3952433883, 519.208486558213, 521.791005134645, 524.396170278163, 523.539326663951, 524.351833256826, 522.244592694094, 524.333846201437, 522.188895555343, 519.554966232274, 524.168003764831, 523.632233309639, 522.86725049345, 519.849718881466, 528.344679636621, 520.146964501446, 518.72088140293, 516.238418080501, 521.997482488454, 523.35193041898, 522.05992774731, 519.61643029168, 514.367845704812, 520.230024999525, 524.058327419478, 527.597152565379, 521.213311168107, 527.610978289522, 528.113225705219, 523.196540220812, 525.137905893505, 527.080548748256, 519.396279801362, 523.174190726038, 523.645753016939, 522.138514945604, 519.508190664868, 522.531868464879, 522.081639186523, 520.942789300391, 523.588606883979, 525.178769939739, 524.322669908523, 515.66299335179, 523.661679047775, 521.259240216683, 527.91318108134, 521.660354160694, 530.92818020248, 521.788472427947, 522.547486841199, 517.735997913011, 524.945591317216, 522.489740614464, 522.736273016349, 519.382539226255, 524.02308142364, 521.116849120443, 529.036288287709, 525.670664044236, 520.64785517434, 519.330964831703, 525.907122204989, 524.948625123683, 518.583005484928, 517.313638070449, 524.87161598794, 526.283278285888, 528.137900851503, 519.702669835196, 518.795771992764, 522.668366010581, 519.885917534423, 527.702057416621, 520.538009095661, 519.048627575146, 520.857208216701, 527.222011446696, 522.94199835227, 519.63043462001, 527.319455984229, 528.640793957911, 520.794912290109, 525.269096833757, 526.016961937256, 521.78921699451, 519.8244915984, 524.692941448474, 516.177842620473, 521.437793785708, 523.419571795578, 525.352140338293, 521.168530364625, 519.864712877825, 527.630923367592, 527.095337524557, 520.908423724624, 526.999989012647, 527.486868073793, 525.922509248957, 524.768200847835, 523.851704392517, 522.396719648655, 520.764955247592, 520.2141330404, 517.484638534198, 524.149958887237, 524.177978748148, 525.231032729812, 525.108452408916, 524.273249547837, 528.835866190392, 519.835773870523, 521.723476696508, 524.754585029808, 519.496546498277, 525.428533346482, 522.025268403384, 520.551289508273, 521.952594371266, 517.899597905118, 523.797390541651, 524.471603244165, 522.191577107434, 527.056674828695, 524.368941233974, 522.13781218234, 528.239106225615, 519.468967446425, 522.629876388784, 522.946681347107, 530.38119031568, 522.998085239455, 523.651730535396, 522.365927646489, 526.790187864885, 524.975296219596, 521.340182796745, 524.791686417244, 521.739070997848, 525.131519089312, 523.045725563111, 519.327143361428, 525.304993926668, 521.014164697649, 523.850178566165, 524.326221043592, 523.768810248751, 519.80885942971, 524.731480650002, 524.669541739739, 521.228973763049, 524.198143378325, 524.33299402562, 522.908995485616, 520.721110754016, 526.493857910204, 522.351561888405, 526.14082386012, 517.884959858622, 523.01806793792, 523.991312546533, 527.050082626631, 522.612284700793, 527.503705218434, 525.393038082333, 522.790717397122, 519.347453898664, 522.223387686503, 527.404962832018, 522.214342679316, 520.819042698165, 529.420400024589, 520.043891480146, 524.118890418471, 524.66968494069, 521.676577123088, 518.469283085793, 522.979807787952, 527.757258472968, 525.164927814971, 522.474191403662, 518.811689407969, 527.055853571742, 520.286856924035, 523.574388347848, 525.47214777878, 529.793864933005, 523.266137005779, 520.142558644044, 527.60394658098, 521.963656304282, 523.565876344587, 526.10096249572, 521.484716017583, 522.025358870084, 523.923439795798, 521.44457548159, 519.492131522946, 518.589074964726, 527.664001386119, 525.78579990533, 524.934817566431, 523.406736168339, 522.742553317349, 527.237438381903, 518.345220427283, 524.851508220618, 528.458610941994, 520.035931042656, 525.887839127086, 524.541201889763, 520.76918504917, 521.839945487401, 530.013276008949, 522.989059894393, 519.147007962415, 521.184448195995, 520.819015978977, 522.150864517029, 524.029178320003, 520.742466122765, 520.839489433048, 521.190029987345, 518.381769198415, 522.394654073466, 524.23891838789, 523.586331514589, 523.678189014317, 519.612022722103, 524.996288225405, 527.366465130151, 523.51540853091, 520.602868426462, 520.787237838095, 522.959944919084, 530.714859450755, 524.060946593522, 521.297825819848, 525.082058725839, 521.555174246633, 521.330460759398, 527.117375716676, 522.157319980012, 525.6284940212, 522.104754083105, 523.698657342567, 522.555791556083, 527.33936261777, 524.479645553313, 522.903911945725, 525.491214744778, 525.0819463968, 522.233960922354, 527.714518414927, 526.836774497808, 526.006660439181, 523.044341926555, 515.378930566359, 523.074217333197, 519.355513570026, 521.347497927752, 520.330420866707, 521.79399223132, 524.306249469239, 525.152172362951, 524.779165657622, 523.634112644134, 521.083159151389, 526.13365173616, 528.750279816379, 522.200990030636, 527.149538127215, 520.599959115207, 521.577938748905, 525.662006608703, 524.848263332256, 521.884011492664, 525.546913046435, 521.798611936288, 524.375986626661, 525.013105271617, 516.623251746119, 523.594241697429, 528.71285941845, 523.322179054742, 519.814962699382, 521.582535554319, 522.604505473346, 526.867756707524, 525.213166605175, 519.684137493119, 524.24480373937, 527.129138993559, 520.464996889272, 521.481747876535, 528.133612729135, 522.460488680782, 514.781508462867, 519.265521922099, 522.240914553844, 521.727677711212, 523.582246720055, 522.751166854618, 520.041681115976, 524.245836476836, 522.729673813324, 525.408988880916, 521.03097232433, 528.095122756277, 522.142667441181, 520.668575117017, 527.946738845636, 517.285624661036, 521.422711146806, 521.722755445853, 523.125428723471, 524.463451141306, 520.466491061952, 521.299419393581, 520.057982772206, 526.211275945605, 525.77041763019, 520.616766062181, 524.132003686938, 521.358345086742, 520.97739766251, 528.244053085428, 522.11625936114, 526.772192951089, 522.729340015238, 524.508037250793, 521.733305375537, 526.899341152977, 524.27212536139, 524.116342234313, 525.456248413661, 521.253739577099, 526.374306872267, 522.27525613878, 528.462425010592, 521.471641156074, 524.614348795326, 523.284800998087, 520.907747245564, 522.824226966671, 521.238746637905, 520.44312113384, 526.533436424475, 521.255922233408, 520.111121663167, 518.914795863582, 528.416151148581, 522.673946035561, 523.238502827121, 516.289500458863, 523.348106748652, 524.720863721695, 521.368243990336, 522.771991578374, 523.787040376368, 520.306118410623, 521.352628369522, 521.083898652486, 522.562819656553, 520.71953041118, 522.876586842746, 522.698397169834, 522.769246649677, 521.027952381844, 526.002557591622, 525.253825009201, 525.073510858325, 519.447100146408, 523.772185128457, 523.661318164861, 518.285213637852, 525.284043625568, 523.947655478894, 522.020221685549, 516.355251961671, 527.951597721552, 518.739683655333, 527.443506298967, 521.754718552786, 523.981325271446, 523.902686894519, 523.671688579681, 522.834376066899, 521.873438070729, 527.134955771725, 523.117765670849, 522.643810913286, 524.989736834805, 521.189728761695, 522.307377327499, 526.017496461484, 522.938467320633, 520.997739072811, 524.45644739711, 525.044838319629, 526.53102986406, 521.664287826855, 518.90016828603, 521.62630853513, 526.175758406536, 522.356625963522, 525.666731124143, 523.038522089397, 522.495500855414, 525.693787297415, 517.166712331959, 524.684644872549, 525.96089701616, 523.652055488505, 517.962183219429, 526.844448897732, 524.510849640708, 524.881528779274, 522.277860149655, 525.511737949302, 519.586020098053, 521.221101302787, 527.861879831112, 523.317691747256, 527.180370780082, 522.570684769394, 526.550047809421, 522.373676558121, 528.624227566782, 517.435644577735, 522.571547316473, 529.965924683098, 522.861927109899, 527.23304799815, 522.466576855562, 526.288738891451, 525.411012077815, 521.795897607876, 528.745659727393, 525.270636037498, 526.770841899618, 527.357518842272, 522.058874329207, 525.153572675648, 521.418564640382, 520.393321240222, 520.374485153454, 518.614969915378, 523.644186751212, 519.929998551501, 520.808510765841, 523.915900904727, 524.252944909193, 523.522110109382, 521.135667528045, 523.636335215946, 525.096931677658, 522.843703000634, 520.596151352651, 519.844025078115, 522.162479874404, 521.197655191605, 522.820681822526, 524.145833028258, 522.29865754121, 523.39436905788, 524.032267067433, 523.812439954928, 529.158430429864, 527.518104728164, 525.354399317223, 522.140923154981, 526.141192315774, 531.3120122703, 522.615882435317, 522.933709794065, 520.118742321582, 524.693550803502, 523.738524092281, 519.578408770937, 523.37443819669, 518.604819862858, 520.817784772836, 519.043123072814, 527.790222317889, 524.875283852979, 518.400964269949, 521.197525525242, 517.856997832579, 525.622667452961, 528.651876390673, 521.190701737651, 525.033116402183, 518.925647940283, 524.019686908779, 522.906369888609, 519.927781795172, 526.733272280829, 525.588228585262, 522.559234353301, 525.220468261384, 526.349766348319, 525.358849975579, 530.750712337085, 523.276737353069, 528.652395615102, 523.564361988066, 522.663433628123, 520.893583074613, 522.676953285494, 528.101553010627, 528.283731215364, 518.662025999589, 523.580413605527, 521.719213841174, 520.487356317144, 518.963641053335, 524.753661550771, 521.547297264374, 519.240812719095, 521.108844155296, 524.622445774813, 520.538752796134, 523.031654840204, 521.786785137308, 528.878213616247, 523.784200982288, 522.304845134771, 523.563561506901, 526.143235132519, 518.387006061235, 525.684085724846, 526.452046236926, 521.185607891831, 521.416808325464, 526.877087145053, 523.748658074441, 525.111722905888, 517.572930491944, 518.911974232871, 523.921451891922, 527.129185761641, 526.248955625889, 523.871434849333, 523.359551718491, 524.759991438408, 522.23435551583, 522.651599037099, 521.407097123697, 519.366596876611, 522.153670101344, 527.322079983245, 522.450796933933, 522.551887626629, 520.589583442936, 521.997760348614, 520.013385455166, 519.600300353632, 517.227940164365, 521.486294322332, 523.348904497348, 524.223403655695, 521.795436089916, 523.485677761942, 525.165956176956, 528.259706201965, 526.50185911244, 523.278285761647, 519.492253736273, 521.585820611137, 530.277374819998, 522.298182129762, 525.268889272486, 526.562901898992, 520.701189758601, 516.070778663648, 521.561162905836, 524.375872586862, 523.178453084708, 518.807408921375, 522.421424635832, 519.277796985125, 522.197213277513, 521.375324765945, 522.964989408136, 523.653641984246, 526.8328408268, 522.06771061717, 520.115363989249, 519.268522847151, 519.476869877634, 523.875687882623, 522.238865514854, 529.210801379603, 518.528767486152, 525.246877768822, 526.056657142601, 524.843375735474, 529.20809871967, 523.471818069114, 522.835855053579, 523.691728482976, 522.72068395615, 533.9899186435, 523.723706127821, 524.321241329087, 520.301841137447, 523.585663593288, 522.236693434601, 521.59191035333, 524.298334842777, 523.159808323434, 526.767190686238, 519.717415366818, 521.723578963408, 525.480903972387, 524.737300602674, 526.710298454077, 519.135738066138, 527.27269913317, 527.301390696075, 519.363226916635, 524.733273550714, 533.195860394086, 520.692884789215, 525.376167651378, 522.447762415198, 523.379889709124, 520.778335399508, 520.176568157891, 526.083801372771, 524.366455653631, 520.398287923592, 520.297145520123, 524.943262942388, 528.323807090107, 521.172240279439, 531.302537659573, 528.764489436805, 531.142917853361, 528.121461448448, 519.463239994965, 521.016105904257, 522.400215242511, 523.847864236718, 518.618056901718, 522.619598954945, 521.13780842682, 526.316359346644, 524.182495081579, 517.659625919794, 524.116946189106, 523.154326240226, 521.445896447016, 517.625549492126, 522.963248873672, 519.856028373899, 528.690257190264, 519.449986191287, 528.03067518365, 520.251833333338, 523.762874691224, 519.435798934274, 520.173515528722, 521.408402918788, 527.593595276761, 523.721514292691, 520.867065353397, 522.911496585454, 527.318863747956, 526.621750125657, 520.880393092113, 520.655632085037, 522.288896935868, 525.528882636591, 528.353976389138, 525.477339318215, 526.082030053876, 521.78400565477, 522.940333313048, 524.892804611236, 527.398464190139, 522.230349838198, 520.142876486662, 517.437813256179, 522.611978724047, 523.262380636565, 528.68290945184, 528.349646278964, 531.46689989595, 524.984733177322, 520.402119539251, 523.314242544909, 529.779247521881, 522.038274208329, 519.568259700899, 522.338197354769, 520.831677643154, 525.823138474779, 521.452053533201, 520.12219333032, 522.976248593632, 519.057924516572, 526.259256881326, 522.090746187562, 522.265652402481, 519.928375167745, 527.189899012038, 521.065776431843, 523.486942493843, 525.225177511554, 526.323939887411, 528.278947477316, 520.830326968552, 516.715643742263, 522.146452660295, 518.532028260834, 522.119348810423, 527.42620215613, 521.458898201293, 525.404253159962, 521.179748949963, 522.289829183693, 520.830441863053, 525.7558382543, 526.653018655067, 526.953670380727, 525.599116088075, 522.221233213578, 523.244085533257, 525.286561249127, 521.401319217267, 520.801229902409, 521.167664741081, 527.153668909126, 524.174516244653, 521.442020854271, 524.549590822875, 521.53058425066, 524.59925760925, 521.679196940218, 524.877172928239, 527.381140604156, 524.503340092551, 527.624112920139, 527.000181443262, 523.846981711335, 521.8017562371, 519.064144163496, 523.296728493975, 522.760705524929, 525.528537277678, 528.917813666117, 522.274927188143, 520.437358877854, 526.036893673975, 525.084552057424, 524.370853171555, 522.924484587229, 523.425786527098, 526.254531251765, 524.005888574507, 523.828276575188, 520.128569580856, 525.366466145563, 524.07208136188, 522.6627570114, 521.920477734681, 520.566515098072, 524.960457227957, 521.677897981817, 525.671845618727, 519.105003153315, 525.465875759767, 526.403659833298, 518.879497580842, 528.328384394355, 525.621857775088, 522.10824465041, 520.193726080982, 527.848426594526, 521.168580472079, 524.732517279094, 524.986529801791, 521.15281071555, 523.169135390493, 521.659103374395, 524.572341490659, 522.509411476329, 521.555192101173, 520.995013692842, 526.784559385243, 517.043514545678, 522.45503900322, 522.465393083022, 521.216615528167, 526.24489109757, 523.789996254601, 520.719568631491, 529.42576869767, 523.905959623716, 523.196417931053, 521.674513478378, 523.244823110305, 522.217561394785, 525.378408980557, 522.597100379756, 526.354309376678, 524.936308958535, 522.224313883157, 523.240063585885, 519.053515307412, 522.592545051773, 523.277479685409, 526.738008345148, 524.625123999978, 529.881771808459, 525.51805829408, 519.45508737989, 525.129447820727, 518.95064415069, 524.236984871613, 527.360531140455, 524.377450520925, 527.767245764408, 525.71656003136, 526.367792693997, 519.761933858975, 520.10854515492, 525.087792859122, 518.901174652471, 527.041666689484, 522.551018788916, 521.884072025887, 522.132419130434, 521.360485226857, 523.227176281581, 524.540404228674, 524.595666839093, 522.169167152139, 523.642342229562, 525.028277420195, 520.784052444287, 521.305419533201, 526.18441222332, 520.850345288436, 522.038986255688, 520.874312463237, 527.065245817403, 524.180560727215, 521.008429000735, 524.618813081098, 524.148398327905, 526.827065560094, 519.652231811777, 521.510841413774, 515.994105771363, 519.065140628667, 524.70115291261, 521.22163504884, 517.974256953244, 529.052503876578, 525.238303834737, 518.024770865548, 520.678379583794, 523.509825484917, 526.241225283596, 531.461553186004, 516.949358635326, 522.298545913408, 525.561496883397, 528.160764466556, 526.668532240969, 525.476831588889, 520.64045336304, 519.811315484205, 523.03356362086, 525.461532979429, 519.085877415484, 524.972882478058, 519.260521180001, 521.49599334145, 528.449757330727, 521.379080565919, 519.679521639956, 519.617150070797, 519.72764044283, 523.45488339821, 530.904387606723, 521.527089120175, 519.899125262541, 522.242351172614, 518.394242841322, 525.36615044548, 519.589372855479, 522.794433585229, 517.609795319272, 521.926162741338, 528.857341787936, 520.549652876766, 524.173313303242, 525.48863602781, 519.723260750355, 526.516129985157, 522.054169997327, 524.099614813721, 525.817234763886, 520.691222552129, 522.10890597089, 518.881703224066, 524.567939550902, 520.303377310135, 519.225798223992, 526.146536348051, 520.43577608162, 525.397161806146, 522.610555327584, 527.115365500558, 524.823917976098, 518.516218853472, 522.595966843625, 516.038002184715, 528.157100968865, 523.750904259239, 523.408896217004, 519.394620077664, 521.425057578491, 523.141886455201, 518.317594609969, 527.621544711525, 524.243280378867, 524.401096192792, 522.091839103879, 522.041670004946, 515.119500934975, 525.058590696386, 524.244891317315, 527.35919433907, 521.60539562545, 527.171426441966, 519.73992665181, 522.680426265801, 520.255822227368, 525.898093107988, 527.657097055989, 528.842574826529, 522.232303841314, 525.605350098242, 525.292024084884, 526.212635980338, 523.131831948037, 526.104738489375, 518.824704546104, 518.751014288235, 522.439659003489, 520.396787167727, 519.23891090789, 521.110710819571, 520.720588116504, 526.017994853017, 526.161143596715, 523.336548952977, 523.251843104286, 522.741529539713, 524.639394680254, 520.184212453397, 520.551155183151, 519.966677171082, 521.686550048275, 519.446950732837, 525.324910516085, 514.524381997174, 524.62753236505, 519.929757844747, 523.389810846854, 521.54203159195, 525.208723219347, 523.023868300328, 523.859922917153, 521.348370583512, 520.081573299367, 520.894759805165, 517.205932435611, 523.336331773852, 523.64523421192, 523.475365484144, 524.747352530337, 528.55196122047, 522.66234518526, 522.423882616953, 524.937300514545, 521.944464557088, 528.249879656176, 516.428437039859, 522.938678290856, 521.564148395845, 522.331400127162, 521.44889596493, 526.029278338177, 519.683245857113, 519.528253254161, 525.172020718827, 525.426131861427, 521.541870430069, 517.951460363464, 518.806554796195, 524.033509319004, 520.874612531185, 521.43128209042, 528.615826697582, 525.708817991355, 522.823810614365, 525.636329636173, 525.99778853068, 524.552830905981, 521.333243851899, 527.576002109333, 524.307416271457, 517.647906947519, 522.349529862394, 524.928802479642, 521.875388801317, 522.359357598226, 520.323800575412, 523.279288831515, 520.932774060503, 520.501237505523, 526.750226682807, 522.402095449369, 521.693528684142, 524.278639674846, 522.062592530077, 522.527737404104, 522.887297936571, 517.039792671966, 524.823310666849, 527.601814623973, 524.772746741086, 523.795568098312, 529.426023215576, 522.929903542804, 527.382152548422, 521.370742997709, 530.794856179754, 524.373680589192, 519.498597613895, 523.673385104907, 519.680588990943, 520.348910509943, 527.66614855111, 523.640053257062, 521.256596571062, 523.572954579442, 520.905595265125, 527.216349279339, 523.667942680348, 523.68640010235, 524.935807441819, 519.546603006961, 518.415043041365, 526.450207146191, 523.614962572841, 519.253753301831, 522.808610142125, 520.045846538492, 521.275540818698, 512.675738001683, 524.075653312928, 523.040065197713, 525.034916274624, 521.766967422393, 523.381134449105, 524.62174183423, 520.308147542708, 520.455392149748, 517.21797826359, 522.596501560837, 523.428335871164, 527.058147634381, 522.032141716604, 519.666023854315, 522.775301859207, 519.858863681704, 521.992702821756, 519.543099650925, 522.125831868922, 526.636236415433, 525.633034792622, 526.765977883847, 523.574460647707, 524.374615985753, 523.507425045452, 520.09767693004, 520.160871524587, 524.077481635508, 522.711424763887, 526.898932531139, 527.152001078331, 523.858024996085, 523.134170217454, 518.826009177206, 523.970572026605, 527.182085825199, 522.950952362366, 519.63944756524, 528.585059206399, 524.922389309238, 520.807623109227, 528.072847404571, 523.412163700117, 521.908755546986, 522.01769429835, 526.634637926096, 524.93950105009, 521.186137272092, 521.675806952898, 523.728602671475, 522.195418559335, 519.212599740599, 514.68335637625, 520.815147379532, 523.022029367361, 526.852277230292, 521.463288736998, 523.783379512162, 523.557680256827, 520.952451175246, 518.499402244909, 520.181868879589, 524.281274456821, 525.264455475902, 522.118325901811, 525.531076601502, 526.651818041628, 519.031728991918, 524.208474588232, 524.405436094798, 520.637697936583, 521.151510263511, 524.154668923667, 523.137763842501, 526.230205271678, 518.676736230079, 521.386189852369, 520.062490559826, 520.705547317886, 519.707953059533, 523.154544442048, 521.925767988601, 525.21388039668, 524.968277451773, 520.495606387427, 516.358124341519, 527.19262436943, 521.755810529456, 522.841007889674, 519.893536609269, 517.154589314762, 520.477602827306, 525.612010198942, 523.465493173457, 521.129020070402, 519.37423598402, 519.504493902652, 524.613861563877, 523.697734362667, 524.13273823451, 520.196571372175, 523.526529298187, 515.917502026534, 523.507121279716, 522.147135758014, 525.381661306266, 524.680053555512, 522.608213312799, 519.169132068042, 523.197483258592, 524.828109679795, 525.543915442029, 526.654058702572, 519.580850750161, 518.853767403594, 525.087854519561, 521.495444365612, 519.801972001218, 524.552566023348, 527.861136706474, 521.460948492077, 519.563673762267, 523.457266386941, 524.959982626744, 524.015097055577, 521.993864877101, 520.312571984007, 518.300663937253, 522.052507605784, 518.103918687226, 515.864359228682, 516.485709051793, 526.669177513385, 521.31564882634, 515.528763396519, 522.640337883572, 520.998025645596, 523.266470790719, 517.31015823752, 520.749012294862, 525.86304706429, 528.162684133448, 524.293905414744, 517.122350534554, 529.262675509797, 522.406537370971, 519.561860233571, 519.75444315152, 523.559672190392, 521.415081723653, 524.689188896147, 522.777607123386, 526.175050139794, 523.552405897476, 525.958261545424, 525.131450462264, 518.448081231944, 523.913465830515, 529.312812038269, 525.073419541933, 528.006191472139, 523.411819249151, 521.527960130183, 526.286314309556, 522.97933027099, 523.126618847954, 526.840311918079, 517.590501986325, 518.930764504009, 522.107400537665, 517.110059531699, 520.726886234985, 522.505680458119, 527.004975186558, 526.029740375452, 523.630353834587, 529.467961019563, 524.119208280323, 521.844481736467, 523.381688908927, 520.58701329816, 516.847721882417, 524.001941417464, 520.078176944354, 524.1414952383, 522.525360734533, 521.354937142086, 521.737535334308, 521.98969946664, 522.226347087063, 520.993139339454, 520.017200202429, 516.578427712253, 521.246292630389, 520.413772025015, 528.318533226254, 525.427270419681, 526.293379327363, 521.810512991752, 528.089436406059, 521.445987912601, 524.283356798669, 525.564352268447, 520.908574662775, 524.536988338271, 527.128338847731, 522.096662417531, 521.212096599424, 523.076950934381, 523.546996054684, 519.417042018679, 521.478982061137, 524.569480325298, 523.639955003065, 524.826958920506, 524.640845803897, 525.736789754698, 521.580627880301, 523.232680208825, 527.682757212205, 522.042338731148, 529.082788194141, 523.65644051054, 521.435248319909, 519.141693010749, 523.296029247297, 520.122488531916, 526.231399099873, 520.47836265822, 519.336116643992, 524.440512850734, 521.885102497776, 528.014326706387, 516.532172083742, 522.54516017533, 522.55281353676, 523.710369162415, 526.336708115419, 528.097549409573, 519.603764974136, 519.588975847599, 526.155903988993, 523.618306321776, 523.711985001181, 516.260830637786, 518.451498174961, 522.059337914084, 524.615396584688, 525.831779659314, 519.999138703532, 523.252508653726, 524.49538556667, 525.594725491854, 519.509805850483, 522.321100727932, 520.832191868872, 520.520413184761, 521.553665306369, 525.392678592851, 519.159683786367, 525.410858846522, 524.720609456746, 527.019239659235, 518.467233521075, 526.215227976809, 522.131818311657, 518.083073976336, 528.523778845746, 519.001981264485, 523.002306867473, 527.512934540385, 522.736050990102, 526.21452491721, 521.125814725388, 523.300993485222, 525.130098257947, 522.289358612467, 522.516408667174, 516.797556249444, 518.381970932114, 527.387684119157, 522.65087955096, 524.973856893281, 526.437227525692, 522.81027800704, 528.293263196474, 522.584538568063, 527.456171421131, 523.800132194856, 523.329961762854, 523.188493681896, 522.142267399128, 526.238994704769, 515.927173221046, 520.244012064438, 523.972191379185, 521.556888016722, 522.838744309665, 517.95243482857, 525.73397580777, 520.435443934861, 523.485739020811, 525.251220945117, 526.518179045564, 527.02669713769, 525.726601263813, 518.618894455784, 528.188581822585, 526.935969835357, 519.03714900861, 523.665803607512, 524.10000184501, 521.605598260358, 529.477040117488, 523.490949237618, 522.505443260888, 525.216284291648, 523.404253431562, 521.082306866207, 525.176791398649, 525.424947238141, 521.128183765643, 520.623171400788, 525.237276237696, 523.15034537874, 520.049978815463, 517.047283171206, 522.53788176211, 521.585501671356, 522.828895320086, 522.071569368792, 522.16956734733, 524.626157672301, 520.804844687262, 524.542455762459, 523.203742397787, 522.384524998905, 519.483740500262, 521.69867111396, 521.248660870841, 519.96963714816, 523.287551210121, 523.930250052408, 524.385109625824, 519.849022101104, 522.756064657009, 527.714946786965, 520.466329317667, 521.352367617749, 521.131870369443, 518.412947972845, 522.860264436415, 521.088216282855, 520.813920251752, 524.387289584447, 521.703513751141, 521.638744839076, 520.235315395799, 525.308968533036, 518.883816252954, 527.629225228658, 523.678229093251, 523.145374065411, 519.754227617004, 522.762907103585, 529.017173422562, 520.134394172278, 523.657883383531, 522.750065998992, 526.591728798126, 529.502439067314, 520.403279376033, 530.160658322388, 517.866392591072, 521.372715379469, 521.101832294362, 523.389892403213, 527.484763749067, 525.773799768498, 529.221078063217, 520.37705883822, 524.068978015732, 523.089671093179, 518.803985221239, 521.022040397633, 524.022387557891, 520.589998260017, 523.271701142519, 524.663422159361, 516.388126266274, 524.950311335827, 519.31842719373, 525.511407198949, 527.014090780888, 522.515709800536, 523.475020893288, 525.132115027968, 528.33481805213, 517.952783373186, 517.06618590153, 520.479611848772, 526.928381379633, 529.151903791863, 526.212435884536, 519.103107962013, 521.025159268484, 519.735281958675, 519.090064116975, 528.279880905385, 524.334769684939, 525.321380688652, 520.150238216424, 529.173531844619, 521.773116063199, 515.521717698647, 521.641465066087, 520.090322216855, 524.281255293633, 518.548776188446, 520.310339574544, 528.28423816072, 524.182208910747, 520.365012783691, 521.644861360119, 524.486980510452, 525.187899106711, 515.638793524244, 523.376272563521, 521.203242468348, 523.392768148285, 519.592291420509, 521.914384931518, 519.810870645391, 517.901048621196, 521.921612832221, 527.574978307004, 521.154680756668, 522.511859247744, 518.023249642845, 525.72003918427, 522.202616966562, 525.271720386135, 520.479805981906, 527.246921617955, 520.294917118952, 523.468193914049, 521.265679749292, 521.989990408063, 522.158912425412, 523.58458714488, 525.552001326582, 522.755016480245, 527.130387522944, 522.854952910776, 528.429543208388, 519.018693551732, 524.245378066996, 526.803174038651, 523.705601856893, 524.503658080467, 521.000679843827, 525.672887405703, 522.615912075896, 527.201079470373, 523.153446167017, 520.624397855462, 525.548465095398, 529.532238382327, 519.123419088507, 523.905637505514, 520.1117154112, 522.306768254325, 525.739621093104, 523.312132301569, 521.604345947272, 519.616273312671, 526.92629213166, 518.459425358846, 520.04856543828, 522.335982417916, 525.112822814984, 528.827155271649, 524.075514529099, 524.491399925521, 523.390692689025, 521.944958012346, 524.408110550228, 523.270515219959, 523.664855751696, 524.929395446645, 523.55272663362, 519.47956336385, 517.580324399234, 526.382414093286]];
