# Supplementary material for: Hypothetical Outcome Plots Outperform Error Bars and Violin Plots for Inferences about Reliability of Variable Ordering
Source: PLoS One. 2015 Nov 16;10(11):e0142444. doi: 10.1371/journal.pone.0142444 (PMC4646698; doi:10.1371/journal.pone.0142444)
Supplement: S4 File — All experiment interface and visualization stimuli code is available as a zipped file. (ZIP) [file pone.0142444.s004.zip › experiment_code/data/one/39.csv]

	sample_num	task1	task2	task3	task4
1	1	348.857919239214	132.517183514471	675.179400643344	517.163947329068
2	2	371.487154394535	133.061364895195	640.898609697498	524.999428178466
3	3	380.948999845693	133.458612801845	688.628432097517	520.217818177035
4	4	365.740263375895	133.843221162718	677.10782567815	525.669731407775
5	5	339.420807228371	126.73259067905	668.179769743641	528.26347806979
6	6	322.73684963048	128.364889479366	647.261244075946	523.585793650481
7	7	360.668481056165	128.168751914795	698.780251637304	523.280356043218
8	8	342.331448064171	123.727068062875	641.958266640482	523.023295043527
9	9	355.737085266163	129.381073511007	691.881699213693	523.597781850647
10	10	367.67125887966	137.874432191317	657.524540359371	519.723972136366
11	11	323.12215278229	129.744356566896	714.865650810385	524.028426716534
12	12	326.337205458374	134.636693252336	664.048281564085	521.597361694653
13	13	360.979786040868	129.33763446751	644.262765278671	524.446550772021
14	14	350.686343308667	123.914278206119	675.53948199612	518.084412674908
15	15	332.399980371268	129.225636774385	650.570574564589	521.462903357952
16	16	364.940122313337	136.618204944839	669.752260887647	525.563125350122
17	17	361.97474772622	127.046847276384	650.571506264776	520.774430750403
18	18	328.694022546033	134.575172909349	689.992070783636	519.320081746128
19	19	340.85390613341	130.072343115562	686.966605916655	522.677753261618
20	20	356.733539269681	125.212190200629	676.885716913278	523.261762877355
21	21	347.907022307676	131.053928278523	690.548803668154	523.279540172883
22	22	358.699489915959	131.459865585026	646.064648681748	520.377431117693
23	23	350.826452453862	126.677244665071	689.156796883425	528.125799814025
24	24	356.24105851994	125.134277673319	661.210103643184	525.390671821561
25	25	344.781677652507	130.627182423389	686.275005017156	525.766487374478
26	26	342.473398246606	129.452451136929	678.131981757514	528.851158990442
27	27	364.521045843697	129.204252814587	693.255785519973	519.404232751089
28	28	363.477903937652	131.44716071084	688.319065180209	524.938563194336
29	29	323.184576493749	132.046720236622	697.909627305571	523.230182924722
30	30	360.867547554077	131.36652630642	670.344141122906	520.979932595262
31	31	334.748736940921	126.995869639911	673.564124242886	524.245705982756
32	32	361.645210037688	129.066813416877	696.15379221451	529.490248199532
33	33	355.016269152176	130.603168253265	672.002691887311	522.2349408543
34	34	352.16262236452	131.257680452245	665.682785541645	521.08583501268
35	35	338.51577826355	133.399887914907	667.969123770924	523.534510918593
36	36	347.433714622539	125.350450292966	685.241219693839	521.036261077843
37	37	346.927867235794	132.61051889002	677.688874308305	521.335676489634
38	38	354.427819473197	132.016565044563	677.345010937794	523.323086067989
39	39	347.638149776378	126.814576768559	670.26669238116	524.579015724314
40	40	307.899671167994	132.772399977675	662.817493542476	519.016521699216
41	41	322.629468864245	135.043347468028	654.935580745144	521.862975939
42	42	329.74969866605	129.003279005097	673.340984211886	522.218131753878
43	43	362.769266001533	131.377479771285	661.667530522987	520.290569033095
44	44	352.625246485572	127.332064188049	661.248864397647	522.711657702647
45	45	319.413524641074	130.636279970185	687.900558532976	525.904033146995
46	46	344.834956320516	132.555959673619	673.868089450985	522.115312109063
47	47	336.403575518767	133.010226726624	653.413839370197	523.434032655807
48	48	313.326262139695	127.797969947593	663.49148191823	527.266477308888
49	49	332.379145874961	128.848104277509	678.912985747589	521.697713688101
50	50	343.705507186625	130.455370700836	670.863820778402	521.131891231456
51	51	334.079812391119	127.989181261614	663.18465946622	524.408021161066
52	52	346.689559082462	130.592507356846	687.688284334792	526.539346073325
53	53	381.171301934743	129.151666535085	701.438559539805	523.190469496426
54	54	345.710930038704	131.172262915552	654.273907612792	525.50665970397
55	55	368.815007256493	129.417423242531	652.591834934092	523.254283830802
56	56	330.781161683763	132.292780328229	685.703038296931	526.355362333192
57	57	344.808747843635	130.9621136064	689.040900540477	528.117188346612
58	58	352.898532047307	134.740050124929	683.640535720608	522.884157130382
59	59	341.218388119599	126.400261078338	670.629753628916	527.739272012039
60	60	334.297162797677	132.526527639211	658.516845360905	521.431452655163
61	61	340.996324443139	132.813380406829	640.742892084703	522.435514181305
62	62	353.28593271044	136.374467468726	673.22503321128	525.32856054741
63	63	360.852668119202	131.60056197823	674.489220778113	524.3473581342
64	64	338.424475309893	136.852734360349	663.419729282524	528.024170021894
65	65	333.881499786505	129.289330531625	671.339357681875	524.863512106334
66	66	318.793389465259	122.285812860341	686.21552121466	522.525496891501
67	67	343.484231562343	134.89867651256	680.483958395902	520.351681254491
68	68	361.468256498987	128.696948355912	655.839546165366	525.800707689331
69	69	307.76757073223	131.731020588513	685.960295832684	520.147654039215
70	70	349.988194135238	135.467516453955	660.020389469607	520.547567314979
71	71	327.823458306224	132.806225363701	662.869393535435	522.347338236884
72	72	339.257123371585	128.804492207956	698.691928299833	526.858461451825
73	73	356.25868731781	134.431373999829	668.554509195073	527.957936428774
74	74	332.313521551077	126.780632772981	645.727158673069	524.072468361965
75	75	319.405432560479	132.514895840998	660.584956643143	524.861709722641
76	76	343.882064426627	133.40680996036	696.602927641891	519.770335120043
77	77	345.699124147766	134.185655809975	693.161647399089	526.217494429874
78	78	343.281234903529	128.616872669646	672.060132375317	520.610511159298
79	79	320.99828253824	127.821507911393	674.053539349187	524.410729151573
80	80	337.463537276392	133.782896319259	651.04683050227	523.440049342781
81	81	345.307901467264	130.86485276172	651.184438053808	523.225178930125
82	82	332.301765810013	127.345483378499	630.031844713222	522.331502161048
83	83	355.164452322811	133.441488543942	659.493553086813	518.033763903461
84	84	332.364650316631	131.658586714997	667.183952114518	521.204736408
85	85	340.652843901957	130.595043718984	672.825170519102	521.195539905245
86	86	370.643192343717	134.053920898541	668.193835684603	521.631893097954
87	87	320.376982326113	133.704489656796	659.807823157898	523.840937109376
88	88	351.936182727202	135.386277375426	682.436211511205	523.278327665259
89	89	314.431992292576	135.231263510246	656.044003825053	522.283942582546
90	90	365.281536797814	132.451609929416	682.013490709129	516.968044592855
91	91	346.417297229812	128.511704702471	650.628747324538	518.979987358813
92	92	332.758668185639	134.050186975121	652.908495306927	522.619940267046
93	93	369.12112259388	126.62342500671	633.566763285135	518.099750206265
94	94	355.184234435073	133.118855988288	675.846382206805	520.552037559004
95	95	357.403708396779	130.264501056752	654.850310766913	524.087498304151
96	96	368.7311065091	131.60464136578	681.340254776883	523.978539277388
97	97	363.244062538561	134.073349377687	690.987343102459	522.386154432468
98	98	384.831038520165	131.807170844145	677.415030859984	525.246711073162
99	99	352.41330366818	126.911291250328	694.439659250876	517.80478424426
100	100	365.303399007121	131.298463184774	680.932191580001	524.915875532732
101	101	326.084187845221	130.244066341806	691.829225220665	519.496635063749
102	102	341.2037335885	137.614557089535	634.915798819914	525.738074466686
103	103	354.09928630622	131.733182888868	675.316162618103	521.533390264121
104	104	364.819491655108	130.010722018532	669.151236687388	519.021366085789
105	105	354.066816255238	128.495555876343	685.497998433342	524.321042400961
106	106	333.396150911033	129.550597667609	659.069378729097	526.608826641252
107	107	353.045126099088	129.71256093533	672.244147262246	522.656700496413
108	108	344.499760460455	130.028201905796	693.937394847026	515.994869317959
109	109	351.182956421401	134.543183581588	705.059562658774	524.52363066966
110	110	316.355501561206	129.118828047222	692.571866619019	524.455079841062
111	111	323.925246023381	131.539270184393	679.565594804406	524.185237972943
112	112	346.989345582382	129.209237718811	683.97479838735	525.179481296344
113	113	335.450868103362	132.324584849401	663.761581250745	528.010918289191
114	114	352.626017052103	136.014093004206	655.394402415518	523.658601025896
115	115	356.407569997009	134.304732140155	659.781988537313	523.946974736772
116	116	363.794692150562	127.736786147369	632.46439990802	526.083782859463
117	117	344.063110059638	129.626110169887	681.778746036186	525.987127378151
118	118	345.336708747904	130.354121198505	686.027431155272	524.194853864374
119	119	323.771175935135	133.688455637522	672.685512512357	521.221348315852
120	120	346.295683242188	133.30255907124	686.359095998682	525.621622886927
121	121	311.86403276637	133.149945994404	672.722636061464	525.327838377665
122	122	311.82660157869	129.754097869501	684.481012841153	522.354553960532
123	123	345.678804443845	131.913603655574	676.789767497507	525.65955006455
124	124	352.09187297464	134.640240802124	666.710100205226	526.977773956358
125	125	333.278680211554	125.163649060158	681.988998876466	519.641239799986
126	126	331.605988313553	135.451328285072	680.582147550456	525.893215226207
127	127	335.269956300831	128.497029815863	672.83760799317	521.696668319363
128	128	370.449700733216	131.473041887113	680.637815845661	518.294090382432
129	129	344.407214641058	130.169575540482	700.003572385653	526.298312081068
130	130	363.399727266437	138.128896552842	677.054950050769	523.764460981608
131	131	341.546923274452	129.186132892514	632.114705064211	520.391861624466
132	132	344.821114735208	132.740245792324	666.527457427532	525.743847522486
133	133	347.691578617576	124.765031690302	663.426409318949	525.124795069548
134	134	306.954131693782	135.616956896193	684.608285001628	525.672865167939
135	135	389.558755531387	135.187332378008	668.150867634689	521.921772774226
136	136	355.777578902404	132.680486480313	644.574024600046	518.776840171161
137	137	356.066713243466	131.81719816305	664.32988820664	526.210070317704
138	138	322.252706445657	129.286595262924	630.044723831472	522.493546385915
139	139	367.970142222707	134.035655248857	693.225919251909	521.135117513215
140	140	334.96914228675	132.662349766751	665.902212467443	525.624687044734
141	141	332.691388703187	133.511676567363	673.185299027886	523.067601942293
142	142	353.422482725865	131.76844254372	655.918911104023	525.987763110206
143	143	324.562718410156	125.159909519015	691.521310337271	523.035754954348
144	144	330.833627632403	129.396381429396	698.114221329581	527.323914996061
145	145	310.8630463951	135.999487532698	668.744562594662	520.06881034198
146	146	339.793630253946	130.879979017421	644.400238264998	519.268356099615
147	147	356.663757710391	129.629459411637	649.762123233294	528.95224872938
148	148	330.070075171403	129.2986096122	671.170601979609	520.843392348467
149	149	326.294045001421	134.650499798171	650.820311361378	518.571005451911
150	150	370.537957882283	129.055031731646	673.12420140469	524.867972381395
151	151	332.414093520862	131.522568904931	663.926696323079	516.657322912309
152	152	339.756375898462	130.283006612977	670.756528097458	522.128321691728
153	153	309.257807060341	131.014963722191	685.021495880756	519.679773878629
154	154	353.573927239063	130.890567318908	653.466539979613	527.933491018686
155	155	356.377680056198	132.690397497534	683.88154437131	519.513045564352
156	156	354.388953122226	133.318703543508	671.774871755017	517.522352211718
157	157	353.182974960168	132.382600700716	671.88187775992	521.484846061366
158	158	372.591562186191	131.484619629368	690.173821542802	528.616103907093
159	159	330.861790040153	130.197410797897	687.858332874286	521.838533302602
160	160	364.041929934297	126.925524930602	703.10377750327	519.031055971003
161	161	336.909179937646	134.109062421307	646.634353205967	527.020344400828
162	162	334.782074047541	132.832880180129	667.534832417043	519.326626264848
163	163	359.01030003505	129.893650158954	679.662024158555	523.852531217714
164	164	312.383232740404	128.115469814777	679.48757782238	522.675225558768
165	165	330.279507671112	125.305826053525	678.303506058382	525.637362864828
166	166	359.752929252829	129.006183033577	684.064632432736	521.768673555108
167	167	325.575023074737	128.369002391156	677.127262813189	527.870660516634
168	168	348.968398224254	133.373774887418	671.567855778678	520.700735559377
169	169	356.994816846488	125.822867633799	654.772283682209	522.808228174265
170	170	340.139617795808	126.593421188279	667.145118996136	528.704753616073
171	171	328.114981275194	130.754012523395	675.86339050598	520.740995960034
172	172	366.627841088387	134.407249266511	678.253326297182	522.635781697738
173	173	332.994708058683	130.179973128412	666.000735644886	523.077693000146
174	174	345.809512868974	133.233739082504	675.951221111871	519.355051759308
175	175	328.20852377301	127.918836827923	694.671828659784	524.427247512207
176	176	344.240931777747	130.317116563386	676.355945146128	521.493358932441
177	177	343.75068261418	128.346946788716	651.735005773152	521.946997780188
178	178	332.036076458594	135.712137306829	659.057119732999	520.777736649007
179	179	355.711111414693	130.661048055221	686.85233881469	523.350734547924
180	180	324.981034848318	130.737188072618	682.346134796093	523.512083249994
181	181	345.418574323721	130.141153930114	656.200183022838	521.263309942421
182	182	350.564827077572	127.567634861679	664.76376024795	522.127481514101
183	183	357.352794668412	129.496018582105	655.867166208477	524.577669603144
184	184	370.736372004638	126.189212845856	628.393034183239	524.263748902418
185	185	342.922321048116	130.045573147889	681.834692894227	527.976196373303
186	186	353.067535910313	130.149405963553	710.72198160244	522.070938466922
187	187	348.20122946702	129.802190303911	648.934571070924	522.341758268653
188	188	339.535645903661	127.940639289151	686.455855847734	523.942331180965
189	189	350.331298321025	129.816223374194	687.521276228924	521.548554519764
190	190	348.154795429371	131.042424794643	671.673254073776	523.489926112315
191	191	350.250191240436	127.256473548043	669.273864838687	522.817909267906
192	192	330.072785627407	133.971749495968	665.293267164918	524.774003905135
193	193	339.192278391104	137.067490628063	659.441091127691	522.919870558907
194	194	341.883299281717	129.521455542503	690.993624212746	518.85981454243
195	195	356.489897739098	126.081337087263	637.612439134968	521.052297088637
196	196	336.733930125925	126.129074676998	663.698709632501	522.320013626216
197	197	340.369513911707	131.09430909411	694.911307973014	519.187062274709
198	198	345.291477410804	125.807853511965	678.995424465447	523.357395205573
199	199	302.610109162297	124.548907830423	643.809983310379	523.929133361009
200	200	340.355578814763	127.404904013745	694.551051519085	521.554068819264
201	201	335.588876423242	133.212436115001	690.68784717009	525.344474586065
202	202	324.070967906939	128.582648455775	694.400452605834	522.019305429748
203	203	339.282491802729	131.61939979502	673.015444484958	518.668985518335
204	204	317.82168680824	129.711646912733	661.393795932112	523.104578704114
205	205	325.155798305179	127.889584488243	658.279907152311	523.534239614013
206	206	348.562032530484	132.413313000639	677.251575347443	522.251120697842
207	207	339.247410731588	130.449294021925	676.341888090088	519.129829884911
208	208	360.440683902718	134.613082014348	680.203379413197	525.186245534732
209	209	336.871366820271	130.648582792113	668.118984318676	520.270417334613
210	210	327.424185358725	132.232373414004	655.526040424315	525.480006736474
211	211	330.262309134887	128.807340432195	672.762991495171	523.572094846204
212	212	359.293827419432	127.767580911686	689.148895801863	526.101407536774
213	213	343.773160910633	131.839335192387	670.385178395731	526.425617559749
214	214	355.313512384493	128.935903270111	662.264525434096	523.727692607046
215	215	304.435419373499	134.796282348791	669.92305509411	523.048995790944
216	216	346.80300076562	129.03481803164	664.953845147743	520.7532172821
217	217	367.82048537707	130.156612421702	658.437530150463	520.414688671602
218	218	332.055364950048	131.418564895683	656.461849316816	524.634040695247
219	219	322.158959777147	131.860939645428	666.861868110761	516.408091944579
220	220	359.403556302974	131.872302819863	665.680230446232	520.223640586102
221	221	363.131450681422	132.472510860288	687.348157133911	523.692942367027
222	222	346.136326740949	130.153742955432	685.629890529879	522.655343029439
223	223	322.037969935347	126.515767341479	664.194214576123	524.550785417527
224	224	332.432524927529	131.269511552671	686.20508912509	525.15290535909
225	225	335.387675269498	129.562155951791	697.344461344466	526.559705752464
226	226	353.602079928763	133.362291963288	700.558719818942	522.642563775438
227	227	327.541482521161	135.387575212454	672.943038926953	525.715965952155
228	228	354.46886714621	133.50251575789	669.874259022063	521.745322877976
229	229	344.066884212242	127.630942746617	669.639825560654	520.612829958887
230	230	335.102578808317	130.279812600869	665.069179946105	518.694742640771
231	231	322.068723220317	127.697675869949	639.252056979659	519.440531063269
232	232	324.516586171235	128.506698394093	655.088140299277	525.667273425467
233	233	340.424402837237	132.411082451189	691.633586257873	519.312928264945
234	234	366.520253956228	132.891881162954	651.587000464988	520.245083556707
235	235	361.309219444483	127.067308669787	652.553414843269	522.721679338143
236	236	316.430560884432	126.944981254207	645.112399996605	520.214792374352
237	237	330.269330082628	136.761316210777	671.554372100565	514.462213325135
238	238	308.94150568457	134.312581958258	686.755887477093	524.154190032133
239	239	337.885623736241	131.513379299856	643.621220529829	521.06081163365
240	240	320.157156637065	131.670332262256	655.410868424662	526.427946369784
241	241	341.420384715609	125.54227733812	687.316742621162	523.226698812522
242	242	352.148363948986	132.435972878959	685.371285461993	528.185564418467
243	243	318.19041414378	131.392994970583	691.68038505973	521.283113444259
244	244	373.664094041246	139.722829141628	693.70013039689	520.306300566781
245	245	364.689003476006	128.339051856239	661.99351782142	528.958295294049
246	246	369.613948918728	132.132445635343	629.464217596279	518.979599259098
247	247	351.046372678889	128.552963697405	688.338359696464	524.119425436072
248	248	327.913851205293	129.636115796522	667.62702214178	518.9359324183
249	249	334.617583390333	135.946052947808	667.217164230615	526.006668243376
250	250	321.622608738184	129.554826645358	657.867020975194	519.086767948469
251	251	343.755115029386	131.362558728513	659.358699562423	527.661181117509
252	252	355.414683286137	127.028314613354	676.257056013951	527.474412303478
253	253	366.026478637302	130.648188882021	670.469300066348	526.248378283757
254	254	384.457438062275	130.542366069639	697.95866258546	525.720622147668
255	255	339.619462991091	127.99740152911	688.451620863633	526.350723971071
256	256	318.844134578756	129.551971299979	642.084216074813	522.906616589899
257	257	336.321959785173	125.362486006738	682.670802200299	525.825963845464
258	258	336.350782265115	132.895946714498	673.578665155623	522.951494534707
259	259	335.722830592453	130.548272597125	635.5992495666	525.586467405943
260	260	336.618543597579	128.936996010171	694.893557625793	513.572003209995
261	261	371.874331377306	135.521694325857	673.373251392339	520.43860867454
262	262	370.463644067407	130.581089961177	650.898482457905	520.43513888391
263	263	363.661219406531	132.607544667759	646.137313282887	522.778575489181
264	264	355.684585338717	126.437754289407	676.888683403741	527.048738081509
265	265	354.965832849561	132.395496894932	661.869723385784	527.323834669977
266	266	347.074143921415	133.222679912244	679.362192222818	521.660175376333
267	267	356.915250074791	133.159633643574	667.013922138773	523.316952111164
268	268	331.209040194492	140.500037171198	669.820089186955	521.969301670324
269	269	363.573112876024	130.925822620406	655.034545553769	521.996049434107
270	270	316.444384425954	131.136147426971	694.854096699913	521.555865686282
271	271	330.4771860766	133.952489010055	630.633539397742	524.341092204829
272	272	358.654246873769	127.581320054286	660.512180084441	528.078980506859
273	273	368.790634802409	131.096277748495	675.459136781699	522.383872470922
274	274	351.835601650417	130.650508265752	640.077476099068	525.675279854503
275	275	321.850536232508	132.814946125837	667.668364727187	520.705508176875
276	276	380.13583587074	130.113650584702	655.818243779541	521.135677246022
277	277	339.469131398033	132.732648928499	712.70308912845	525.0319853657
278	278	315.869878379709	131.355563981598	682.961252604683	522.39273255801
279	279	367.892737907939	129.400180830558	688.844449927543	516.981503354967
280	280	341.116488157339	131.290151483692	650.389925952127	520.718251124987
281	281	354.057715849487	132.040616190888	651.937086256388	524.654535995108
282	282	329.155427537082	133.390698746102	686.40580383562	519.702920464928
283	283	345.388187725848	133.858228892697	682.251118635002	523.679350689271
284	284	334.263736078121	130.061204311765	665.094015162986	526.651614417114
285	285	317.609265441863	130.829939755413	673.939591494646	524.184658597359
286	286	329.978261099378	128.559815969822	682.966570284047	520.327788586783
287	287	366.181743254621	131.242837527627	642.206817674743	516.646544297252
288	288	334.423979920486	128.601269948253	679.692848767996	520.838996255718
289	289	343.470227687052	128.082341362696	663.23886597863	525.674121035556
290	290	366.494899601342	131.497067694505	678.7207763099	516.279950960566
291	291	335.842584575729	124.622346259617	657.685067636918	525.533784776351
292	292	357.552093428909	128.646524638195	699.75432058672	527.153653996764
293	293	349.712307950549	131.387454687266	688.996274705867	521.704954652658
294	294	351.602685582407	136.189849157213	669.88159949128	523.250097137978
295	295	329.829877388629	130.757910682129	681.395629509156	523.67338559288
296	296	332.161161517273	129.339482839362	683.551971557312	522.939302604098
297	297	341.659632089349	135.5609386319	678.487799117468	524.802308951436
298	298	346.829217874896	131.521837297398	691.010899327965	523.906438679026
299	299	410.548678339685	130.961567527496	664.884131040264	524.983433948394
300	300	361.16906289081	131.603924730074	663.392810724218	521.046287191028
301	301	326.610951373955	132.259872919315	688.201218239644	525.72483329893
302	302	319.611957216261	132.403716595667	656.757829579667	522.770508338751
303	303	345.833253855661	133.583699511094	678.385295215487	524.933377070599
304	304	335.887421899828	134.983787684314	667.915247876872	525.196845320774
305	305	345.879617021278	129.628275492202	659.466529384669	523.754871635822
306	306	347.513523766932	124.885487190532	680.104632111176	524.322713951515
307	307	313.606637282338	125.652289460744	679.765188216692	520.521454912878
308	308	363.530639408965	130.563406414327	704.076876267999	522.522932027928
309	309	319.299892372366	126.408043374372	683.406878786629	522.73537258044
310	310	340.158978850734	135.081908470648	637.203825335843	522.947268181336
311	311	318.332887491684	132.583764712607	682.978136872697	526.052463366337
312	312	351.030775650675	135.739896864357	659.193204381528	526.122297142575
313	313	368.457790222254	128.978311198875	674.889680671855	523.222431314388
314	314	333.209621348884	132.284244911475	657.363604983115	519.225008584671
315	315	351.765932232059	132.305586095847	682.546411076425	522.857741902724
316	316	324.779200914033	133.027615605125	680.772816338443	522.256896770708
317	317	353.124967508071	133.980622599953	679.697783280216	525.436902347786
318	318	378.042390222084	129.450590723429	671.424632015735	519.916545472583
319	319	323.774276880098	131.900516150063	688.210539282219	526.420726777863
320	320	337.086079476031	129.252672818947	676.843945479691	522.288584536681
321	321	347.525752165449	128.678954887118	664.366439534723	520.993689439175
322	322	346.130460367856	130.406253522011	672.177440333855	523.909643553308
323	323	327.099184313038	132.916152877139	672.080232942182	527.949631140104
324	324	331.649432630752	133.816719007747	659.281136856605	515.93359444017
325	325	342.541776729393	129.996908886388	672.058063404026	522.233592442381
326	326	337.466875921397	128.074812149344	694.825752921169	522.452860140328
327	327	334.31359005864	131.454966862503	666.667157806325	520.312330958354
328	328	339.31650478647	131.503188691285	665.16571333648	522.784389919856
329	329	352.549900345171	135.267990105613	675.51329641828	521.702291704553
330	330	331.032218410456	135.570969516869	671.985117323896	524.569710726892
331	331	321.938666511727	129.850296035517	685.763806618312	521.820371447705
332	332	348.456989279257	133.006778232887	660.637991619653	525.606776725166
333	333	328.758448505352	127.615654423963	688.95809326221	525.489546573028
334	334	322.707712657439	125.878454789722	677.551953080281	523.612380991636
335	335	317.321915549453	136.673083990774	680.080902072028	518.050397788958
336	336	364.490508238331	134.125137624356	673.396902631372	524.475143708801
337	337	346.548385445499	129.321780668558	665.096612789675	523.388952320163
338	338	367.494815505509	123.703394280307	671.461187711017	522.415135580163
339	339	337.789436013387	130.747413052135	691.230801533641	522.578020661447
340	340	320.995894766939	129.752567841967	664.006689508715	521.306201103371
341	341	323.352037954365	133.119452404517	678.745179373429	527.245900346138
342	342	339.852193124275	127.848341152904	649.318602861512	522.472381001761
343	343	358.93737885044	126.786273878218	687.868562965687	526.950143302481
344	344	344.384993449487	126.812886573311	676.461725609136	523.870620887818
345	345	348.389820565876	137.635743863348	692.740961981996	520.478114417508
346	346	363.509254397483	135.241327376849	668.012006572875	522.225325106026
347	347	334.196420476604	130.428915396176	667.584975771089	524.74528902097
348	348	341.8580212405	131.625677325467	636.654182527279	522.340573520993
349	349	377.00386587505	132.256410114471	679.829160660412	522.160701325559
350	350	342.509826466765	130.43531437002	696.476090390656	524.946656450334
351	351	322.604623992334	129.043163533285	676.159090049809	519.416426409618
352	352	351.945939775135	128.510874213007	702.187772420323	525.841982363928
353	353	340.14135465933	135.617359975339	650.90450952565	523.16285104747
354	354	330.572618781146	135.322482413056	704.469716278627	526.057257075093
355	355	375.728982994374	125.510144744854	657.48346583708	521.921083236892
356	356	288.747363134905	130.96169637973	657.80012440546	519.9939845075
357	357	346.072792453146	131.006623709715	647.961933942548	514.586675491071
358	358	355.678669632033	128.418947189166	648.788620990872	526.739064718104
359	359	348.011791357437	125.744365636956	641.8627790214	518.756342665263
360	360	351.821531595487	125.81463387331	641.844296856916	523.416295754194
361	361	346.609785274258	131.854731646801	648.366881102165	520.003761281024
362	362	345.187213195804	126.992393614413	643.822649214685	523.343126357916
363	363	337.974958377707	133.160046150279	678.751086140713	527.659284582243
364	364	344.528481566211	135.107739813613	655.933921944042	520.202467334279
365	365	344.185925571569	133.769443464087	673.98363531673	525.219992926305
366	366	364.86874703493	132.700100331831	676.926887748151	522.093077323127
367	367	374.263676417054	128.750756327174	679.789354722842	520.856196936122
368	368	339.095589731586	128.657515791406	698.139515770972	519.543904978919
369	369	339.473676192894	132.991450226718	667.988322759156	522.431687648373
370	370	350.327981037687	130.268183535808	677.577986057726	521.414641593027
371	371	374.544822941412	129.792084537775	705.145614325078	524.113987713084
372	372	332.701957736564	131.501286557861	663.668543748373	513.454050605317
373	373	353.347540168841	127.462794679279	681.06874745551	528.716967759049
374	374	347.403772472964	122.858312037792	689.839256268013	523.952806823407
375	375	350.881841821748	126.340026234995	663.961072607512	518.207655712756
376	376	351.424358986935	125.214240420212	703.539600333152	527.145494812657
377	377	327.299991535423	132.513615651656	632.188343151056	523.633137199576
378	378	344.581828867699	128.37707823426	672.162272196617	525.585860530543
379	379	377.976226182793	127.42406362695	670.642447845582	518.531853095074
380	380	342.261722723638	125.934560834566	696.041944752553	526.342112850345
381	381	354.066222395889	134.079776426589	674.314498917173	523.267228867162
382	382	346.400110259554	131.841857697767	662.211613873522	520.954087066578
383	383	318.00682758213	131.922810584008	646.277717738556	521.382813750364
384	384	364.428882348327	129.861520425037	663.888367159466	522.163864116282
385	385	330.101970244324	127.971208483071	662.305183344881	521.567759852449
386	386	315.301074070906	134.137161240591	677.373746289873	524.062580963705
387	387	347.199476318145	129.132943607798	620.976765256601	523.573136755607
388	388	349.00770079055	129.155547407244	687.036346435415	529.37056887704
389	389	362.125529086792	130.382962846772	662.108208198492	522.719152504375
390	390	348.861719618757	131.629252168274	662.453497686668	521.418034632299
391	391	353.757690213904	132.93134054132	669.476656059715	518.688988026094
392	392	364.656749453969	130.317806337658	667.126853197982	519.993551703303
393	393	336.52879401882	130.952199428711	649.557560690594	522.953190598687
394	394	346.286529844895	132.502726526746	669.120753462325	518.401304861215
395	395	370.240296709903	134.93484675256	663.322196300458	521.861006570286
396	396	342.077925826469	134.2515794352	681.714494200183	526.197195446721
397	397	361.103455528351	129.928710098236	694.442665359383	524.668647254387
398	398	353.59799277272	129.185804237626	675.389225579239	522.384376963108
399	399	361.565142245645	129.132643152893	648.192268137902	524.852051698522
400	400	333.106912757587	128.089851616075	696.463727731818	521.63372935943
401	401	362.928604282423	132.193883167041	684.494327991457	526.483150738698
402	402	337.844133139399	131.921628360507	692.739864874838	523.347605562202
403	403	363.989872018468	127.899119491717	693.26924080488	522.066094178436
404	404	397.240310979287	135.950378198782	680.955166596881	524.089640631162
405	405	323.224915640021	132.685696555606	651.935076806429	520.635505370885
406	406	317.526704001447	128.864478219341	655.522194577039	520.123703137842
407	407	360.133205393692	126.021546597985	640.767951580516	524.99998406341
408	408	380.929866792676	133.522719284653	690.405577724417	523.882251503376
409	409	347.877875972111	131.935088755278	669.00178840962	523.139201250221
410	410	345.698755312802	132.417860452033	667.57529561896	519.366244412079
411	411	338.147218121715	132.732517423384	639.536341074942	520.764600335172
412	412	344.501206954741	127.649810427638	670.596710317191	523.326530672973
413	413	324.126490633446	134.094682715251	692.76537107212	525.339996727865
414	414	374.935156932902	134.282671903572	688.078888851564	524.306049301647
415	415	335.769290412979	130.387518541525	683.484399412656	522.746041873755
416	416	370.0177335094	128.290587257953	673.546813324085	526.986099606318
417	417	312.718761359552	134.493263202332	693.901116832358	528.23556152921
418	418	347.771176856203	134.250819317895	690.92780577714	523.232190012719
419	419	344.124751628688	128.767746683048	682.360755149575	528.494190888118
420	420	395.361039524378	130.534801587414	678.198336846927	521.342250939155
421	421	320.533915447802	130.329204039316	692.890611252509	519.557319958626
422	422	329.976083114444	131.446079066272	692.037514863708	527.542601254101
423	423	355.917748072975	139.545642378779	678.074963842481	520.900853414319
424	424	321.699685319383	130.913794922589	687.976431222184	522.946714295707
425	425	338.322207043315	133.221923728477	697.133350745601	518.315512442487
426	426	325.461474549644	132.26536036528	675.971345013917	517.644816114875
427	427	366.44502366489	132.736253567332	685.653273335863	523.129637676953
428	428	324.742463316157	127.009300981378	651.960794282707	523.866641094699
429	429	336.832271714248	129.848642564835	662.242344428733	525.687925507457
430	430	317.453527688432	132.735974850302	645.433954593902	520.89220318171
431	431	335.924998312614	130.245964768821	697.759230665125	523.040291004323
432	432	354.717882615561	130.204356881432	633.689517223612	523.005485440938
433	433	354.344751940816	126.665621186204	650.921819361785	524.813731972042
434	434	339.330223972654	131.193020348644	645.19539266411	524.145195336804
435	435	313.875831694721	135.552848130854	689.430031410088	521.799281426708
436	436	353.334166702379	129.651209614189	684.923856672789	527.285145886737
437	437	310.250740301172	131.697483849118	669.687026665863	525.556612723584
438	438	323.700914296291	130.667729744377	675.876311037235	529.725411678144
439	439	339.293336087752	132.31042483991	700.121949558139	529.658703102957
440	440	361.168069600936	132.101580966706	635.177941000153	523.33393570308
441	441	357.095938114068	130.414791652549	668.687445371328	518.155978984242
442	442	335.86248807919	135.818312656774	681.79055740753	527.10134204315
443	443	351.621933196819	130.959563841205	667.12122353201	525.607822055658
444	444	390.806876344787	134.311900712167	696.735345521151	521.712027093857
445	445	326.545288536174	132.374235443904	661.481009058778	522.347680012475
446	446	329.352001288409	132.377326771787	664.294889758025	525.938931278763
447	447	340.583456895039	133.618593395186	686.548019153751	524.177300027722
448	448	371.340819802149	130.105044540171	652.080641573916	525.167997555127
449	449	354.018802741525	131.215222928226	704.064462202046	520.063579396777
450	450	367.185250647736	134.394730877867	678.446949493232	519.141537629577
451	451	329.301962714529	133.829333411799	710.747516108808	521.322890038584
452	452	330.007016867246	136.760846210014	702.060284087416	525.762066298239
453	453	375.47150046681	134.693972219316	651.962526667629	521.083677990211
454	454	330.912079318645	133.487087349339	661.859917549754	522.330445883695
455	455	349.46686804766	129.82531050004	684.177607681913	526.097677687806
456	456	381.489506282689	134.053785223759	687.183271525932	523.725670058237
457	457	353.36427210458	131.288089871959	678.47756000002	516.660169240378
458	458	354.911381940463	132.296934220114	631.105641695779	524.449583818478
459	459	342.74966047436	127.110884758891	683.876164144019	522.643292411639
460	460	362.411343796261	128.836016923763	663.350755987981	525.063592361622
461	461	337.056921217136	126.705519099416	666.546610849286	525.777002290767
462	462	309.654375440174	132.698409876525	699.633431760223	519.161017940124
463	463	357.872776953877	133.636352690416	698.521992854456	525.834033419549
464	464	362.708493999421	128.624405348659	653.218840238579	526.040414748696
465	465	331.968228216755	125.616095735468	637.190483869238	525.535828069163
466	466	336.50306602808	129.377160442498	686.326484786696	522.96292329316
467	467	340.394419451981	128.703425992226	666.606692491826	522.585216162048
468	468	325.801033528257	134.226508254142	673.788864724378	524.166176988166
469	469	331.337538523168	127.43850886353	632.896026738905	521.378256383569
470	470	346.661664451578	136.92988300565	683.340847131615	531.410878256133
471	471	356.709957042122	130.960243141709	673.879988376866	526.585876838801
472	472	322.16535834918	133.23178248821	657.784781178719	523.331906815227
473	473	365.864910308982	135.384772381501	668.75510448037	521.126106457456
474	474	353.984184757507	135.420489683316	674.576328412533	520.659215593017
475	475	348.301650940296	132.001867190251	663.693627980705	518.238397940392
476	476	357.435197616328	127.252803006255	684.149137185666	521.618268871121
477	477	342.429936052191	132.779654536098	683.455067498125	522.355062767918
478	478	332.686600210261	134.997708950056	674.34262882659	521.605193431403
479	479	339.033782367664	132.133180006319	661.665579502519	528.745716688802
480	480	319.969353608455	128.017208509557	684.678553254636	522.100952075384
481	481	384.203046672173	133.725856057042	670.431968580823	521.319869784856
482	482	321.693978173704	132.948378092854	684.601682076826	524.937517364248
483	483	360.984929458593	134.883545331878	678.243605286387	525.856395234544
484	484	351.64300695641	130.042962859162	637.889718672736	527.678866224356
485	485	353.527637618123	128.218734346004	695.066636231849	520.294680164912
486	486	314.211153868403	132.051995265393	688.704338555084	527.600068807059
487	487	360.422646813664	129.802536903817	660.742443053011	524.682939088874
488	488	369.482677472854	131.768446561747	668.084696059744	518.59831351836
489	489	343.965567540765	123.415270107271	671.283434433362	522.182003874989
490	490	342.935225442577	130.068963897318	647.842270156463	523.38692983224
491	491	363.601388376937	124.062815244806	684.511398565992	526.177466496502
492	492	362.8746489063	131.681262972511	696.059308320246	521.505244087454
493	493	354.662157644647	133.196282297024	668.066782959119	521.510744389242
494	494	349.840406499512	128.016002317872	675.8890235577	521.665544321029
495	495	343.751060553717	126.271836644772	701.921705189613	524.828260313977
496	496	338.282895094597	129.731455142183	676.145719869284	527.104537648813
497	497	347.587044694343	126.119602554316	670.662641643368	518.972185313578
498	498	308.392538660698	137.00714648425	663.746872414369	521.870614819502
499	499	350.538973098333	128.892807278555	702.796532225528	516.729456934603
500	500	331.980410073987	135.445464229493	670.365658541492	526.732424084792
501	501	310.901183946856	131.607310858606	681.515816763179	525.448913673269
502	502	349.304615617357	126.146683848012	714.26073255382	519.274985367443
503	503	334.290223210555	126.20475999863	653.534483596516	518.214625016031
504	504	338.521540108095	132.897968241154	679.474035875702	520.89456055542
505	505	358.179529758632	122.827192359576	704.843840721855	518.948969238066
506	506	339.662065134264	132.31279339166	683.069740669151	522.701421985431
507	507	327.500361680245	121.806954127222	652.078475841487	523.01268209434
508	508	325.008866335111	127.288233728394	655.710294873083	524.85684093134
509	509	344.882689443662	128.925751638838	685.437241885071	527.290803501421
510	510	334.027799020878	131.10434082689	711.717899553077	519.820567384862
511	511	372.427979384169	128.77420202732	669.184962264727	522.998040899247
512	512	335.600417812787	135.562348564828	672.985367495172	520.775795553597
513	513	343.748951844264	130.81023392617	664.011849722304	522.645672869934
514	514	374.389141586639	134.39763664139	676.655924897648	522.485353511737
515	515	304.890474767628	130.929334106821	652.024933501233	523.799093937256
516	516	358.479661586068	129.571081197671	684.818801542444	522.614099916072
517	517	344.506269370899	132.283567362745	673.014978598255	520.600830174183
518	518	340.18704169074	128.325423259057	698.232984540454	522.739698449366
519	519	326.983985958914	125.96270909163	657.763796578026	519.762511507523
520	520	330.191755459239	131.505928197019	675.955916693694	518.513104017987
521	521	348.015598617258	129.16432032062	664.72716388461	526.733131804219
522	522	351.934493589578	130.337417754804	655.49168577414	528.373538669759
523	523	338.550227820715	131.545711683913	660.927845617254	522.810893057298
524	524	352.300177246347	136.201466859669	667.177436344337	525.374380836092
525	525	376.234231490914	129.382644067963	676.3122048314	522.204337843696
526	526	374.574179981991	130.723837189765	636.990667250969	524.382769099076
527	527	347.912596124989	128.995261056339	696.333892850634	522.508938417734
528	528	331.713436133908	130.142557727536	656.960915992446	526.807045836529
529	529	366.362076831275	131.707420948022	690.034804458801	522.063733431965
530	530	378.411381185477	134.210780888684	670.834175276385	524.314472625713
531	531	352.442641501232	137.256001998713	664.625085857054	524.679726771421
532	532	339.348434583387	133.089108717939	700.428490569432	524.387555398928
533	533	338.549748235454	130.811249435849	670.403005414865	524.948531852804
534	534	314.945697719042	125.938566866478	679.974997200132	525.554469554732
535	535	345.015840814692	130.906433467405	651.205204540274	522.312039894996
536	536	339.862963005737	135.805542570385	691.39780166954	519.643447811707
537	537	362.50246977395	135.289003694621	667.859410964371	524.587703567128
538	538	348.14063001527	133.777701653331	680.64599881843	521.347490852325
539	539	317.675528487088	130.889500049198	672.635680422747	523.628477799187
540	540	322.699313453141	131.211292279554	662.340443275447	520.874434472421
541	541	357.524045877991	137.016227524903	663.97792191732	522.848562594144
542	542	364.906297104872	123.074207554015	668.439972628174	524.379040086241
543	543	323.042326126732	132.021682781488	671.300390884566	523.079822786923
544	544	316.291622974915	133.426875285009	656.420479147944	530.752645476823
545	545	327.055049848424	129.350886308337	662.416517634842	521.98451105382
546	546	325.13839424561	128.197942508835	671.521589003139	518.307147456329
547	547	377.884425778751	125.21344408792	670.289129713347	523.938133509869
548	548	334.061239215347	128.755901904565	652.423350186851	521.916139723714
549	549	337.556438013916	131.620290655254	681.913610450854	527.170088303654
550	550	336.446149988485	136.735216184885	698.348386693955	525.0486601036
551	551	358.103454152825	132.390324155333	650.788135410963	520.601718379367
552	552	356.143655525346	128.827145774198	652.629567644238	520.651004899945
553	553	316.322995837853	128.03530155204	692.798651104567	519.338718080148
554	554	339.780738382528	126.973182057579	679.794312580404	524.038612824241
555	555	336.079884746403	135.898006898235	676.950676732231	524.709644447631
556	556	322.953107131873	129.585418021727	649.204312438127	517.346474901398
557	557	349.53909278931	131.645314622781	665.788145919668	524.479928342559
558	558	382.092308443576	128.926586050195	681.154060278363	523.928881663408
559	559	319.216610794567	127.979142971794	671.553785007028	527.323691135417
560	560	341.407642999865	126.17181323747	681.380614741543	519.112031365727
561	561	341.209745691778	128.202811291922	658.238753214181	521.207561982553
562	562	340.426504410979	137.81619753434	653.110900408345	522.397922941413
563	563	341.519816604749	128.795938356871	666.789995478059	521.568831949322
564	564	359.886031123006	135.501110657792	654.618468635913	519.953828604898
565	565	359.551617872154	128.436021112074	671.225585813824	522.94453842468
566	566	335.47913470015	129.661771439273	666.872226904771	521.575395152263
567	567	316.324807782015	128.092123253513	703.1259800237	526.766932146027
568	568	354.411065077347	131.075142583565	675.87935100493	526.458237824242
569	569	356.999859559156	128.407578596422	630.673887782756	523.984927745023
570	570	352.164275960269	128.917081164659	679.956314914297	518.502388775887
571	571	358.78433701838	127.64912243898	672.113670392969	521.308174859861
572	572	358.128295719102	130.3962410087	678.979248029527	524.01451480311
573	573	348.183876210465	123.779266969963	668.573826689755	521.867008208243
574	574	327.251730337505	128.942821278648	693.683673717523	524.523000390027
575	575	332.777457721193	134.887696864152	673.927085684628	523.374019384476
576	576	337.145457599841	131.330980420172	664.995544959349	521.935421130554
577	577	340.131011874175	131.854251881286	669.60266725255	515.356457474358
578	578	366.850100696634	130.571441085239	662.964148513957	517.175245591184
579	579	341.115432395806	133.802612895517	658.969093165392	525.33459289818
580	580	345.858192353609	132.354564386739	684.689293250567	521.327877737064
581	581	348.018595895763	127.696194862814	681.044892186011	527.28692129253
582	582	335.219548179878	127.713804340329	693.285294369925	522.482858302802
583	583	355.259771171085	133.641721360372	690.964493387396	522.831259467128
584	584	311.237416090606	132.090428365958	697.30177029933	520.426687576841
585	585	356.113797392036	128.465945271214	670.854734660049	527.297420762525
586	586	325.069021464057	127.962507589339	646.764824122309	521.229045912531
587	587	344.626224693276	131.467443265696	672.631235042319	523.119632898126
588	588	334.636428195402	124.541136624047	666.819977901368	522.657278329628
589	589	353.01254788787	132.86774822863	677.914316875849	523.339918628405
590	590	337.904282413112	129.659800206047	706.448964543905	521.968072131717
591	591	332.74826674831	132.995308142744	658.692807656877	514.52187748782
592	592	345.9165228616	128.8540090821	671.702725020527	526.258552181766
593	593	381.83919414112	128.748004088239	652.449958723675	527.057719346355
594	594	329.0762603026	127.859716516272	683.963204145325	525.034692428538
595	595	338.678894824702	131.012614305406	666.32631093818	524.150478207619
596	596	361.516327792978	133.057034809071	699.918069153258	516.880411982487
597	597	313.799479691996	129.643600056473	640.307700254317	525.591431617998
598	598	376.949500523309	131.64191804478	662.658424753032	524.033477509206
599	599	359.36244902696	130.908363540695	672.979030369492	528.204069381228
600	600	344.067652629513	130.459975510936	685.218748301603	520.725598946183
601	601	321.316222211063	136.746784387609	650.263091227107	528.844290837676
602	602	335.591906510673	129.939802268507	672.776250420868	521.211777733691
603	603	364.432572887463	130.754393415901	664.800747770283	525.016523156985
604	604	354.814466996641	132.563760242887	716.729047153391	526.333181517405
605	605	323.859370932054	125.122860366989	684.11971595058	522.894380627077
606	606	342.362869409259	129.381023824875	673.46765167978	526.633184597307
607	607	343.77348087238	132.757857209629	686.109641827904	519.6249643743
608	608	343.36016751606	133.85347359024	686.116442143105	523.650795477888
609	609	314.838337995308	130.637277854309	662.740469490255	520.806230460112
610	610	350.666529023803	132.518255525379	689.753211248577	520.189575857466
611	611	337.900225221873	125.239650381559	660.749816964588	527.876118668837
612	612	354.638967474635	132.968122876191	632.895187302747	522.138581203758
613	613	348.620609394937	128.588804589523	694.632696037593	522.366313669669
614	614	375.290665709959	127.119356487859	686.770306333645	518.5001469243
615	615	347.022890275823	130.484210869777	694.304340620467	524.172915172482
616	616	334.960321541407	132.127167253995	655.354482677185	522.668423909691
617	617	316.145219214168	132.226026507293	698.384272477422	524.352742784206
618	618	318.192423999415	130.910420867994	678.960110837852	521.571437533038
619	619	378.458105282573	127.798647562417	656.752245379766	525.306818135448
620	620	342.702014916323	123.515822554284	677.461894836878	523.136371554675
621	621	354.283523537657	129.824794243167	662.653337082225	520.484054580354
622	622	351.053213190481	133.254501145293	662.580504462828	521.95997338077
623	623	351.684750775225	131.294527256273	658.292192370588	521.909325329178
624	624	333.509762377521	136.805513975258	667.909151779707	529.1851201827
625	625	322.316601886594	134.67618277873	674.237697984124	527.444840561393
626	626	345.450648767802	131.912522729937	678.194145341372	524.69930929699
627	627	316.650264041136	127.525865769856	686.368669693898	525.78992286777
628	628	363.883302905546	129.920816974846	660.79742164429	521.962803904855
629	629	337.302160658624	128.757263965948	663.932764815205	519.140379396849
630	630	346.128079887423	121.247176887974	681.571712386224	519.760060801931
631	631	327.570298908048	129.794460257306	674.120957419462	523.782303066821
632	632	348.616846339005	131.086089011118	655.552237781718	516.898716479461
633	633	334.635988102001	131.121420405505	672.589809916185	525.544483568189
634	634	346.458455869875	135.275440477658	689.023020477904	523.930337184213
635	635	355.995602381996	135.56839869326	666.566287147106	520.782638503206
636	636	368.059639966627	132.638812401075	702.56072349509	525.306610866338
637	637	352.46765249406	132.482785239015	639.705257551311	518.784681431832
638	638	331.31824107088	129.249294067292	671.688804991553	519.521690844738
639	639	371.196622994989	130.499198765327	690.387566532723	522.347007431601
640	640	317.7276269876	132.910993451989	700.070114146004	522.445912966387
641	641	350.949240249072	127.242139487676	660.394059458965	519.533831414982
642	642	355.420987229995	131.622937518458	642.899791255976	524.685558927271
643	643	337.486479139009	130.802912060279	667.140540561048	516.020110678657
644	644	350.845011153804	130.69809159375	681.062639983126	518.205887180708
645	645	371.805511893035	128.435627404491	665.18996293243	519.906353656107
646	646	342.811007799982	131.931351503688	675.504175883529	523.391877735479
647	647	350.048089140918	132.182238307359	650.262742404949	523.555908773298
648	648	336.943282866337	133.508450374964	646.995189047705	524.484816724008
649	649	329.896218432885	132.008708487498	658.992310699069	522.752322822995
650	650	360.791091192714	136.9542976599	658.750611325609	521.357203533062
651	651	342.575971433607	128.800713826514	662.709847603764	523.782280846112
652	652	329.124804380405	127.26591473037	657.286210094685	524.767957303374
653	653	359.113462506189	126.014330305498	648.649293747146	522.70929209951
654	654	345.992308703086	134.045238581803	682.042013033045	517.495501967397
655	655	354.261646482259	126.419762835605	684.788983574944	520.517564210581
656	656	344.163924514433	133.03180747709	663.858953270426	522.77178276711
657	657	343.414595834331	127.044884410606	666.530595406106	521.506994493429
658	658	327.398029339904	131.985839623181	683.712571982891	526.616394172474
659	659	363.778040936731	137.057501786045	658.977848774318	521.06414807652
660	660	357.950679645904	130.760092977223	663.73781813365	523.872534242562
661	661	366.382962275231	133.367683360558	672.152854368665	528.650620542398
662	662	364.725567234289	126.335600272093	660.56049942414	521.897035513092
663	663	326.100033273192	131.382086521445	669.071905203085	526.213241660375
664	664	334.216953935324	130.296709297243	670.035140066963	518.766087253989
665	665	340.132584774409	129.388306574911	660.438536671606	522.647130017044
666	666	341.222350968527	131.73762220272	669.804353355188	521.517111416393
667	667	351.657259530222	132.252707007661	692.049442323802	519.623559329664
668	668	361.913436630058	127.024914907259	667.720613422982	517.970102984404
669	669	370.858738450336	130.675154773399	661.325195727343	523.649393004296
670	670	349.810009940362	134.588841652389	688.595410787563	524.834589856001
671	671	339.870430362404	126.934933076718	687.465067964959	519.094114736999
672	672	352.601544020287	127.296116856207	661.982452936151	523.338440453647
673	673	350.932382927569	131.533351205651	696.045813868402	523.236938043432
674	674	325.509440329515	131.956292438199	671.049997486538	519.13935896901
675	675	365.720827004762	125.491736105349	662.25763055695	525.846463106987
676	676	336.759629738025	136.16263558592	641.312752731268	519.483288341528
677	677	344.430679447492	133.974096887424	688.940788713264	529.765705692135
678	678	345.596668955781	133.713237009582	660.602807556914	523.260993789808
679	679	342.008968254949	134.342206436411	668.749989399151	529.039024048388
680	680	350.880111510039	131.221805560295	666.389917139249	523.56568214906
681	681	347.171875176244	131.558779522184	664.114488623965	519.391532374657
682	682	337.988989026355	132.243962291649	655.900068370807	523.321133903916
683	683	395.749207370281	134.849373927912	712.855417628816	526.50248694654
684	684	309.41892820838	134.250526372628	661.779567180617	521.560965791639
685	685	344.156350113917	127.811192120856	668.955861838	520.326793832248
686	686	333.365436521123	127.490557650925	650.974692324749	517.109242900839
687	687	342.27083709637	131.176777542018	675.948608592778	514.811767737107
688	688	328.222494502576	131.473857850688	683.197248608132	528.713792150546
689	689	377.064792796671	128.833384773855	658.244523045806	526.453054189318
690	690	360.279614062967	139.89162831169	662.668902367901	520.978678583234
691	691	321.444000422783	133.995732165596	640.97165857513	520.215390323038
692	692	343.266939593925	130.111689215816	663.364617944558	519.649244094659
693	693	333.453678523388	128.014441881538	657.413215357578	525.838721119409
694	694	354.944925250695	129.834474680854	703.339392763823	524.099843747929
695	695	342.823411774467	128.283042338272	672.599671188249	526.391260521546
696	696	342.730090793047	131.458999025992	649.977004291743	524.268684437066
697	697	354.817721509459	127.60609494536	683.319767102817	523.135263478583
698	698	311.349300976101	132.618797458976	677.983877660423	527.169123600131
699	699	334.984631388652	128.215207453813	678.376563913873	521.705296884131
700	700	352.659964246575	132.171704060237	670.511574910409	528.02706044218
701	701	345.903357390164	132.461385611731	696.1804119609	524.762536291655
702	702	341.663613686053	136.411273945213	639.749329201917	522.99612784393
703	703	359.643828941464	134.525252571817	656.641285637985	515.095148748611
704	704	351.684909125956	132.244336724193	680.211762367028	523.196334635449
705	705	339.11122063433	135.113726341735	657.337554987297	522.026043994925
706	706	339.065511899613	130.46738563117	664.447736350908	523.323892037025
707	707	318.567731493938	126.788484012768	673.567580236123	518.145866934769
708	708	360.643154469057	126.331204749555	674.345118972027	525.577831171597
709	709	301.688746707391	129.059963788321	646.285171078564	518.452733483705
710	710	350.911368288384	127.631536050695	668.403682347622	521.668257880952
711	711	328.372649961207	128.390928921775	671.765127127882	520.689016655853
712	712	378.058583750672	133.842657178119	654.194149112992	521.829198814696
713	713	334.209804318873	128.581537364684	667.743675251789	522.771932578622
714	714	328.13841895643	126.719880620211	688.137614097989	524.359344719291
715	715	299.537657681687	135.347269581116	650.073561864048	522.739936878959
716	716	354.060286854686	131.246818085173	659.709580053304	523.746406252519
717	717	339.919107845839	132.690702039859	660.528795342564	523.319988459005
718	718	336.1136895928	131.219816141962	680.938270697467	520.833167151567
719	719	346.474130017142	129.522928022018	663.74543471356	520.678592235313
720	720	341.52127676847	133.540925498696	681.290121117093	526.217464947663
721	721	353.926145404904	126.627716304174	644.780329401673	522.03194568085
722	722	334.811690131494	130.459522689265	709.999760594158	519.870935842045
723	723	361.296848140431	137.198217012084	668.644505263755	525.331554158087
724	724	338.771529517437	130.535604463194	673.845768600673	520.754486055264
725	725	358.279516595229	128.295785762725	664.346293109734	527.741114312384
726	726	310.683575635132	128.297389639007	684.060575889129	525.388664849791
727	727	323.641993984677	126.918078690714	681.908557768669	520.40930995287
728	728	356.539783208047	129.564910416488	647.655167288106	523.575433439909
729	729	360.699022146232	139.682047783405	677.785938500819	526.188492823073
730	730	362.321373021397	126.986828122406	682.636993300491	520.232397446947
731	731	334.181847288915	130.282980239417	654.15222781583	524.485436973561
732	732	330.175879340627	126.688436178891	659.655985812742	521.066674549921
733	733	359.198777729708	130.854253778898	676.403696588393	526.350310290652
734	734	366.178091684595	133.300666867771	691.421938535199	521.651500156881
735	735	341.477466915647	131.681043461731	662.791908039644	519.083917090956
736	736	326.958192098383	129.609020257721	668.719380119632	524.086748733939
737	737	354.631562731639	123.337817988276	692.654727350786	518.669300614611
738	738	320.29554249487	127.397156692939	658.991900211506	526.711113291028
739	739	325.131670754256	133.652845429294	686.797964290951	520.358568081218
740	740	349.057582915756	133.163777740649	678.083243021799	519.861608901394
741	741	346.583095279864	130.103051915563	671.427310459473	525.540235453192
742	742	335.23014692706	129.339973111507	686.670831531173	524.507506758369
743	743	330.705572395135	131.381237395734	679.559858685819	519.789396520567
744	744	343.642931877045	127.066735822714	678.654645932528	526.590031323094
745	745	332.810233610574	127.829002813742	701.568491511737	521.97106985545
746	746	369.140648549998	130.499465270599	658.827259175152	525.870889047028
747	747	344.093052509372	130.237924998064	638.907151763729	528.338963610753
748	748	318.460390897087	129.116687321511	697.718741395575	524.741343899321
749	749	341.955982802795	132.36204588564	677.703489583849	519.404441721332
750	750	386.556554049649	132.605506546543	674.207629324537	518.883849992017
751	751	343.695198388453	131.768356868747	707.34023025188	520.437959508295
752	752	336.873026678333	129.602675814185	692.150260988993	518.225491851955
753	753	339.43640519495	129.440549396545	657.887718400145	524.088795241627
754	754	324.801176482125	130.464166196316	668.715768652344	526.255595025081
755	755	342.986006284255	133.052018829594	650.673931606292	517.258541235456
756	756	344.733636395244	131.446940640965	677.852870448669	525.58070232117
757	757	361.12293345366	132.604058807942	682.149363509708	523.866694104513
758	758	355.73156309472	122.165247628917	663.970969155739	521.103476066697
759	759	331.483986647746	130.184617555607	644.458476058417	522.611258287984
760	760	366.342282703301	131.936355845556	677.658355894659	520.44817781644
761	761	312.430518238642	132.989866637584	684.463787612798	523.506587684702
762	762	371.537967116406	130.885806189564	687.798715294437	520.850452082992
763	763	342.144730781212	133.284831484803	657.669222834626	526.915179124812
764	764	326.627874708796	131.908890369791	668.185869095475	524.264977038187
765	765	382.403037314334	129.04034301834	664.242787167847	520.377386934598
766	766	318.061482410594	131.151601528199	678.031754623074	521.622098462549
767	767	352.806909758246	128.17095810669	666.19766106762	519.916760415116
768	768	340.425950165184	131.794635639881	686.155140644264	522.777075126838
769	769	347.078351909824	127.917640043012	716.17531519171	533.535635903984
770	770	339.280437981492	137.047335950175	691.923262297836	522.874470767151
771	771	323.246618928991	131.054252950886	642.111443357974	528.158880549519
772	772	348.723445626801	127.108614169037	659.132510210885	518.013660467775
773	773	340.490958818791	131.625579903894	652.683993829107	521.226387382488
774	774	356.392062024683	130.907457707181	657.339507454792	521.783810014433
775	775	336.866995983586	130.527583019755	681.655906042417	527.484478257323
776	776	330.757483386262	132.58581095533	665.962135114797	526.767983791114
777	777	340.945482028773	132.764510595697	653.090351340588	523.937594430348
778	778	349.875555136204	130.635269513333	674.599013346494	528.570591487288
779	779	309.909913759051	131.576276587435	653.350612934668	524.399004398166
780	780	352.992961550992	132.800701622171	687.214524636278	525.398786931893
781	781	357.200364453263	131.51263348693	661.684532214257	518.815447998122
782	782	352.838281793338	131.511400978162	677.793569775157	524.641280140038
783	783	385.277382354415	130.983030319177	671.940731562769	526.011177068836
784	784	348.685463845718	134.978526823391	632.399780094311	524.013646896247
785	785	353.494091108275	128.925012836975	651.263003141038	526.104139806307
786	786	343.032723434978	124.037608379768	677.333540025814	523.685788528707
787	787	339.299086372044	126.297777059777	688.332228781815	517.439535635475
788	788	344.196981508206	130.871238188586	711.423972995096	518.809541332957
789	789	372.335767441205	133.576178399092	676.009237900747	520.579911650085
790	790	351.140357539806	129.797480688829	653.875687895149	524.225430565542
791	791	342.163117207669	130.574530809583	687.564182661211	531.267943769713
792	792	341.504224880057	130.290858014767	656.228626795731	518.555859411437
793	793	359.93723384385	128.923400624738	672.248707639262	521.747885517198
794	794	348.131234417026	128.733416461135	675.444430727447	518.41247240858
795	795	350.62822488206	132.631949574944	689.114402286189	527.869709083968
796	796	335.204423665152	132.07351891844	698.929588328269	520.446305132056
797	797	359.711264214931	127.616810552447	670.865562925514	520.586647501128
798	798	344.384471178405	127.536285934972	663.877555000464	523.915362898932
799	799	311.334684437639	127.817234250763	665.210869950355	526.165742666795
800	800	381.738389064097	133.142855009728	660.361309245275	525.100023517262
801	801	363.941633915041	131.192986110102	674.070011025259	518.115125939981
802	802	351.124563952642	130.978267834611	680.989913717643	527.793348623176
803	803	328.797709804138	133.961878454428	691.434435897849	523.439709799935
804	804	353.407918381387	127.264727846378	686.66311977093	519.866104147602
805	805	344.309505745358	134.922036977068	651.954375046987	532.430365597152
806	806	353.993693696841	133.094601921393	676.28823268103	524.814302743525
807	807	350.592566036365	130.303375020487	685.74147671631	521.228711688832
808	808	354.605050261512	131.265419099428	660.412580983425	518.788294169284
809	809	345.314345356087	130.523229367783	675.347610860656	520.109266530869
810	810	354.519364359146	132.308113765941	650.558635225395	521.70711300347
811	811	366.249117601488	132.745656579731	668.355132992567	527.181740839377
812	812	340.608002895729	127.684227783837	655.030547458114	520.894169256918
813	813	353.99344551483	132.327901561832	688.885033712132	518.028845858397
814	814	353.500954742971	129.373226452345	675.044606866632	528.782347955469
815	815	345.467765157584	131.307873209706	673.81585286555	523.488488750165
816	816	367.476058023258	131.798855859577	687.911367586231	521.575817627982
817	817	336.299721810091	134.542727701033	677.452336478599	521.970822179527
818	818	338.891869599164	134.600900569139	677.505232135334	520.722420753502
819	819	355.299838360086	132.112021971484	645.70480693864	523.236925628908
820	820	307.418124394444	129.317939565603	691.237676351588	526.879042672913
821	821	357.960438257325	130.190776083182	664.878034045074	526.064907176748
822	822	329.711494453192	129.255721768661	671.448476828573	522.405631606896
823	823	355.884968300172	130.072051186457	692.759200453649	523.89629206861
824	824	338.0396174	127.200946381311	651.157792248873	518.672268066145
825	825	385.184467976371	130.062947734454	692.300336551128	524.624668449907
826	826	331.909949920672	131.9492930256	660.857799088149	526.013597595098
827	827	341.647690385417	130.083513430802	675.189646730812	522.646253881764
828	828	332.460104563081	136.059986592801	683.090202800921	520.532958898076
829	829	335.640295589372	129.363874453205	642.010704435721	524.603643010364
830	830	352.225119217799	131.141678380746	639.618925002297	519.151281164088
831	831	348.260971186432	129.319199765852	677.751540240652	520.605323456218
832	832	335.521899515304	127.94318684375	667.155466428674	520.326289383396
833	833	353.229294068333	134.362570609752	667.889020236025	520.623866906804
834	834	331.241480605176	130.42037514797	648.401694930051	523.366234415185
835	835	334.958751267237	131.384105239125	672.986097994192	523.244370958353
836	836	370.296646709053	131.151307608731	665.144211249531	517.811556059922
837	837	360.608487187597	131.781598526126	673.087699622218	523.465883152208
838	838	373.096216430314	130.494705947385	671.042538959487	522.92910913044
839	839	334.346106530251	130.206781032029	667.599862745243	523.099557948515
840	840	341.237002583036	129.694110411395	671.610481357447	526.686760625706
841	841	335.478167521265	130.526407735122	704.989194402893	523.745225443519
842	842	365.630118977676	132.878825168709	643.055533679206	519.981860838611
843	843	384.44908117563	129.222555279904	697.369413779271	525.136811558053
844	844	356.267731991661	129.234357609056	654.797716182364	523.073235267635
845	845	345.350693187055	129.341606812759	671.00210689948	521.00247159542
846	846	360.313383670791	135.978729745635	673.934332708973	518.650019168516
847	847	350.321643428002	132.047320184512	663.6600700501	523.896652313569
848	848	321.835676978132	133.707557204619	692.9118021702	523.364658173504
849	849	342.327477808836	129.656234619188	681.821084340169	518.20376514936
850	850	351.197709835855	132.833050109044	679.328901129829	523.046118544476
851	851	316.024936341334	128.783245794171	672.491314165171	523.279291975278
852	852	342.187789201228	128.86600405463	682.583398473759	523.205970138872
853	853	324.269088441303	131.962368329001	697.851776427986	528.240325765609
854	854	346.490638487738	134.348754196552	643.534342346207	517.563834747972
855	855	344.803042868773	128.662949850236	669.717444999188	518.301473714481
856	856	350.012056008856	131.657002511434	654.823744205475	525.921688445819
857	857	337.148494270732	127.373500377239	678.360447326416	524.221722448932
858	858	322.865901973358	129.530488368003	687.378355981129	521.49763329562
859	859	378.918666272818	131.400099028524	689.628040267042	521.461838697404
860	860	349.563442993734	129.699908130707	679.069440282748	524.340505368475
861	861	344.773302132103	128.82708529499	697.384628646168	520.220712899796
862	862	364.19207797754	131.98653643372	675.706281873067	523.681913241982
863	863	356.945851689958	131.045269883996	653.021564166697	522.284625692023
864	864	337.516166714164	133.640442499481	670.73772871937	520.874466724198
865	865	360.792189224939	129.284167742777	666.216484846523	527.805407980729
866	866	397.750657775569	128.944214862878	710.370444842877	522.606310122389
867	867	363.024641844301	128.791918920174	665.38018241621	521.869897393789
868	868	336.199651926985	134.218049850812	709.022411935825	521.958935303303
869	869	317.988988219968	134.021912434069	668.316472814425	521.7541494274
870	870	354.634132355478	133.71854213749	688.243572357027	525.345737904742
871	871	362.188988583062	129.805554337597	666.93994020962	531.111842369416
872	872	348.939331802046	134.655366999118	630.190322694223	520.434106243402
873	873	353.391362952318	133.024730763442	677.657760691609	524.434950794714
874	874	348.890270274631	131.705963666738	684.175487926223	523.311662073755
875	875	329.16088658542	132.808464807348	652.707160110127	529.923197928225
876	876	317.917121734929	129.926503774103	680.722329105545	523.624637114435
877	877	337.406493819098	122.071372873716	686.181515017759	527.144080502054
878	878	360.627089531685	129.098058526352	669.436607379467	522.932086412883
879	879	324.506024656729	135.455313801972	691.496489505117	520.8155409524
880	880	335.286176042703	133.351774911953	656.731529917636	526.02719620099
881	881	343.562608767541	132.823812704682	659.976988496922	522.448268986758
882	882	342.913853960266	128.885823223339	699.296559910605	522.468743588693
883	883	357.07921414181	127.980005677377	653.603806488388	524.222029933045
884	884	336.865780630142	131.874599155023	626.988087416772	526.044508640674
885	885	378.002673604843	130.855312443276	674.700305777999	520.694786588164
886	886	374.872307805833	134.895047404738	690.281631225728	521.493735522321
887	887	346.748195833619	134.953599464134	690.058589998076	525.520700578921
888	888	377.589129277889	131.435880742628	700.352964616202	523.046884102121
889	889	321.93882371667	131.122016169335	686.80908241588	523.291244448363
890	890	356.46437852175	129.245225992502	682.805977663054	524.650063311092
891	891	336.294565710384	133.888960872786	712.949900973729	523.795317021671
892	892	327.32343223179	132.042425632211	678.826401113487	521.899602012016
893	893	354.075777069704	128.662600031548	653.275662055397	524.039852484331
894	894	351.782735614428	131.452381414321	704.239033132336	520.424664890385
895	895	354.609043481526	132.677928945262	667.770350960967	514.691281188486
896	896	319.01211648401	135.434345256588	669.766734520029	519.048223408774
897	897	328.284602997576	131.371114110176	674.040062217176	529.01694415043
898	898	343.081449073545	127.325485003377	671.45946887568	524.308930145848
899	899	355.959764316351	131.65288371327	668.487896833184	518.655459153039
900	900	335.448623628577	130.77644430492	693.753665329526	525.26878163712
901	901	364.320062843003	132.725566918513	682.138947937423	527.349449143182
902	902	343.240438836283	127.592483342851	667.529772758582	526.636285624666
903	903	343.507328950299	127.80413087957	674.958567686329	526.216047666845
904	904	351.177014456292	130.735588924324	678.149079035444	521.580813048129
905	905	354.848068417131	135.56275395536	658.807761756185	523.665084445106
906	906	329.874491212417	129.99775481006	664.888181885462	518.969836431562
907	907	359.87197187281	131.239265395678	687.38151955505	519.528876742017
908	908	355.343503368171	131.04354556515	669.731077285388	524.874131966987
909	909	352.736415192303	125.622588570306	659.139039614885	520.225233075741
910	910	317.185773369749	132.12242754829	660.273592688294	523.719143319822
911	911	335.32301729595	134.579660452581	688.829402044872	526.434796383893
912	912	323.726084181195	133.863504550925	675.580964481221	526.763126878928
913	913	361.782365963054	134.216840306204	660.753666859227	523.857115839601
914	914	329.503616808011	133.173718055563	651.924570735957	524.530360696556
915	915	325.208864121994	129.535122714593	683.189591510365	519.537498842318
916	916	347.725838051724	131.320519572416	685.823051225354	520.216140181027
917	917	343.144181374262	128.280381349811	638.693927069196	522.837264374683
918	918	330.606114932759	127.395865387424	719.89364693513	518.13867404472
919	919	329.667894356294	131.375853275109	683.269106797408	523.687743767647
920	920	347.12689285728	127.306943436191	658.926198732677	522.811961111145
921	921	354.435753278487	129.595132083589	646.069444135941	521.676077421362
922	922	324.888982117909	137.803953415291	678.427421140873	525.80557873341
923	923	360.981855242023	132.396201153454	679.08436529546	522.642942715082
924	924	349.829376126809	137.20261154011	666.324891858273	521.493371153583
925	925	327.526547966314	133.682191587779	662.448450443246	521.856105546144
926	926	314.746694327638	132.21726933199	654.606425103216	523.857476472568
927	927	341.221324276446	131.688576589702	628.683691055916	522.521436686527
928	928	329.903685929404	132.306595541779	674.761758269498	520.919518119377
929	929	341.25628796099	129.583760469127	645.226958902556	523.090215981598
930	930	350.811922409559	133.780320227658	648.900972321153	526.141086093151
931	931	358.549031801229	128.943955134567	675.789164178812	518.183733651929
932	932	342.405834137127	132.745636820768	640.021494749496	525.104440394266
933	933	340.312099883595	128.229204808191	687.259998547186	522.243372907704
934	934	341.493412949282	134.891655317352	664.965896738065	526.751459268432
935	935	338.290524436263	131.651063246067	673.147733573705	520.993047377476
936	936	341.284515343693	130.957922802303	676.990708212374	520.511890961781
937	937	333.125715568687	131.919804446586	660.702356211103	526.49891619929
938	938	345.674540916795	130.486345879494	668.504584760044	525.019281913391
939	939	334.260267822197	137.570423671979	646.281475809134	517.727359578978
940	940	310.406465383827	130.303308614428	667.94907947796	518.977480586482
941	941	337.240778755542	132.121420416785	649.701795708415	530.337543013669
942	942	323.51498723139	131.138646759844	652.778825173197	523.111573650235
943	943	329.048877596224	128.131563312647	664.649683539935	520.005685917766
944	944	342.07792197809	132.741809459691	686.890959682021	520.158847608277
945	945	373.592916801523	131.210522318508	653.267174203752	519.505957639452
946	946	364.263901269652	129.49933931361	662.44427420562	522.87172363798
947	947	355.388434879547	128.02691991138	686.00456843877	525.237201503781
948	948	345.72540989442	123.060733411259	665.173527129434	526.104823203746
949	949	380.603679402502	130.059172843023	668.183301036515	525.226018614534
950	950	328.88561998973	133.721085424411	644.893718665099	523.629526653014
951	951	348.050512504488	127.704150429608	669.240785453576	521.09204231881
952	952	374.672050836515	131.783499099672	687.33926804317	523.430668989107
953	953	319.929650360627	132.183982704177	654.828534492689	523.339008059635
954	954	338.314450696056	135.584517526033	671.250567106787	522.071429087659
955	955	350.666159829615	127.394523780897	660.551398360348	524.368373808177
956	956	312.468546347506	128.440933829445	666.325933623793	528.655817167757
957	957	334.814657538605	137.379311377066	659.520951957026	517.46415872976
958	958	339.448836819326	131.94769281843	665.448625753446	519.917680242976
959	959	340.889137552771	130.877961963603	652.843044891045	521.665856036773
960	960	328.080718707407	135.206061763864	688.990853120328	526.01257072955
961	961	360.475524207084	130.808348098991	653.55345202003	526.103415239897
962	962	357.500973804768	131.106728208699	659.52567301713	526.58293320461
963	963	355.436433717723	131.345118822094	684.834832748537	523.899954458707
964	964	363.024578677521	131.806426659216	662.073217929351	523.002988266187
965	965	364.322162009577	131.37874320317	677.756195284572	515.440870928344
966	966	355.1987354993	129.541156362311	698.81060764373	523.166020267569
967	967	332.349089114682	132.494694923836	647.266899841091	523.496381303828
968	968	364.970638545508	137.90664339228	665.377301138496	523.180317945494
969	969	362.940638219086	131.080389314688	663.13377127734	519.90993342149
970	970	310.723241947442	126.313997336479	694.409776215005	526.341995388554
971	971	332.175201683375	128.241009795617	654.718531980752	525.933404528231
972	972	362.489322435526	134.712879235992	660.787541630057	516.46175564278
973	973	351.534503822961	128.276607380292	667.505982287544	526.36958114087
974	974	378.726981504901	130.886738361202	678.270490043357	518.524980600095
975	975	323.709696137769	130.7675395239	672.644497946593	521.234154642164
976	976	325.661507301525	132.624538315069	685.301178599082	521.557888166711
977	977	345.562668190075	125.4948041223	665.931465047456	519.139932017002
978	978	377.449092232367	130.068178717975	661.594573598708	520.521904173732
979	979	344.21809829598	132.596172025642	669.421880298775	522.536486138052
980	980	367.709938691622	129.808682407497	667.929351172611	523.2456579212
981	981	316.948722479164	128.055722405227	672.996881186455	520.557067556443
982	982	345.329272263386	130.603844463858	693.643945469768	523.036168750701
983	983	363.866476592005	128.286291299881	690.742539355865	524.985724831768
984	984	359.927186272022	132.430063200429	676.441362011592	525.902168002078
985	985	359.50184744733	129.520959451699	646.232925328006	516.087803458071
986	986	337.606482960964	137.916541057508	669.695951604978	522.549335725409
987	987	330.189234115139	134.891727887556	678.293206963259	523.914983934118
988	988	323.042925338959	133.388380918287	642.959092235522	520.844708349634
989	989	347.029303293819	129.170537762757	659.089401831792	523.606667261049
990	990	356.018688676195	129.795866637488	689.437010405572	525.146647284787
991	991	361.528040546528	132.316667167608	679.062957249756	527.372098772776
992	992	334.189347975556	129.891501883364	661.65876551827	522.908666654495
993	993	325.780867438516	130.025225518638	696.721744503775	519.983148255297
994	994	306.212350413593	126.39815856002	669.198759124856	516.084500062467
995	995	338.218393467512	131.416129847714	668.35904224399	527.878917950019
996	996	349.433696175783	128.67704647441	656.211607107625	524.893071106528
997	997	340.457811145745	133.99891683192	711.794689758014	525.531795146041
998	998	363.765873266182	130.730379711892	689.435827961142	520.853113453976
999	999	341.024098612519	134.483622035924	670.815119463792	529.678961789806
1000	1000	350.889646482658	129.488314726272	659.419726736507	522.60133128855
1001	1001	328.736653491703	132.291950703658	632.232303005376	528.161596528901
1002	1002	354.758465278623	129.879565669426	644.422681961512	527.085130743012
1003	1003	342.351355751477	130.253044749862	652.756178415992	524.86138910997
1004	1004	353.688042187599	131.72319180859	665.224177345868	521.23063042402
1005	1005	360.314285719927	127.18463769767	672.49547896328	527.409953345046
1006	1006	333.077443827166	133.389310079788	647.091723017824	516.313775232383
1007	1007	323.944417454153	134.333064123277	687.309156329828	519.257859355458
1008	1008	307.051504160369	123.826525180461	695.74390271372	522.514434012706
1009	1009	340.833557639975	133.457962210977	657.408283966518	520.175440884169
1010	1010	354.900127921937	133.972530699658	697.128997732423	521.438665341023
1011	1011	338.711985680963	123.819575942018	697.168298720927	531.386429689814
1012	1012	339.744531312852	132.561802839037	659.123967407121	520.732177641404
1013	1013	326.518617029304	129.75612496836	668.699320090796	520.128636761299
1014	1014	333.966637134456	136.299390302201	673.566257616886	521.370115912491
1015	1015	357.102629365297	132.251696088465	652.484772123517	518.454175067784
1016	1016	370.060487432414	132.533947132423	650.708619895599	523.823674962109
1017	1017	330.861298906345	129.259126487296	681.420430423316	519.682438914121
1018	1018	372.506489410539	133.734924925699	691.574791497638	522.788395890517
1019	1019	366.348673916436	128.801852046646	654.304506804364	522.585675177954
1020	1020	355.411273078205	133.564205755864	640.123845745902	524.289872077075
1021	1021	373.005688386912	126.557784133077	687.238847045862	525.748341139004
1022	1022	342.056040033393	130.494217485892	701.209924212864	519.592693965585
1023	1023	327.414423443458	135.559071811125	613.563856465461	525.179661238133
1024	1024	345.191758540668	131.656315806081	685.275481650759	519.611162932046
1025	1025	345.249899825639	132.834183593304	698.103027417989	525.747792153393
1026	1026	365.702926102418	126.492368065497	669.944432641707	521.205604741969
1027	1027	340.419417737383	130.830041828061	691.14355226313	518.421047475818
1028	1028	308.956531216434	132.113317468283	660.96151441428	523.061337724237
1029	1029	345.478712302152	134.13432269954	682.51014412449	521.62632159115
1030	1030	357.513805872769	128.306242952775	680.04721336542	523.968857363512
1031	1031	339.163629426518	133.063489639632	661.101418701041	518.011118314016
1032	1032	345.286608382288	133.953792677147	671.42911551489	524.178834531286
1033	1033	357.017623061892	133.868807077283	661.220312921786	521.162397460935
1034	1034	333.103162854261	131.442932152982	647.48686316093	520.857198697817
1035	1035	343.154995030202	128.981985166673	669.27884211346	523.386114291566
1036	1036	334.853012371369	129.981780030682	694.898127004751	526.195731096318
1037	1037	378.710931855313	130.957099225954	678.29101274701	526.176657234102
1038	1038	362.63566837751	128.396089653115	692.506164694541	523.47380013288
1039	1039	324.225353863833	130.015064366923	692.750152531353	523.045002871577
1040	1040	323.358116587367	127.12844388918	676.715437060748	524.028550402449
1041	1041	324.042800640775	132.08051587797	641.994045766969	520.652438481389
1042	1042	327.422898927388	135.294280098441	675.678605066522	528.11250241471
1043	1043	357.523650178387	128.872069551646	702.864975027731	526.517307486679
1044	1044	331.37457237551	130.550503348466	685.468670729011	520.44154192695
1045	1045	365.29281455532	127.070108990544	658.39504053454	525.966196119067
1046	1046	353.242376558072	135.196879274556	686.308391522271	521.876383397497
1047	1047	337.408039637118	134.031399190593	664.684087777537	521.191014658067
1048	1048	348.285587482254	133.423977430685	663.395803399166	519.02323905589
1049	1049	315.764753848563	130.788619720593	655.317483865199	525.211528739545
1050	1050	380.00423820165	127.875687812269	668.79877977698	523.831774095187
1051	1051	364.353991823264	132.102468134748	660.991704054871	526.136397955947
1052	1052	353.995121623124	131.120243103502	646.879154581608	522.287649752862
1053	1053	341.597556775943	125.247181476292	662.970611803258	530.143562605957
1054	1054	356.02383224471	133.560135116013	678.411342642526	523.198139809143
1055	1055	336.923648894792	135.227365077404	665.412425664824	519.589946348623
1056	1056	336.131424641722	127.189608621246	654.551496758949	522.826827293197
1057	1057	354.463415716658	130.810718099883	712.252085123734	525.719014675136
1058	1058	307.241347486572	129.789589132345	678.171110366533	521.761203872327
1059	1059	337.456429258605	131.553515843162	661.939286703337	518.812765152877
1060	1060	334.750846348862	129.951713768652	655.978550904306	527.734158425199
1061	1061	331.566111430647	134.026899983966	663.63730756913	523.626199141063
1062	1062	336.142944936533	130.794149236476	681.593107771521	526.713158143461
1063	1063	353.77603491034	132.86556519475	649.968318830723	523.060336533173
1064	1064	313.869661320562	130.547973496782	669.675378706281	521.81793099162
1065	1065	329.722859849789	133.117031192838	681.939045009868	524.637240075826
1066	1066	346.857940227834	134.045061949628	682.105934660947	524.860461984295
1067	1067	348.252373559842	128.225522038706	671.03880333343	523.105760231597
1068	1068	328.108128831396	130.530745825501	651.663090498139	520.547792590444
1069	1069	320.027883167271	132.513348925315	658.096912214083	523.255692127972
1070	1070	348.823893060047	131.434816079804	673.156687396495	521.636130164447
1071	1071	358.424585131959	131.071460123174	655.704158503826	523.811638007091
1072	1072	339.463960721383	128.306695327603	616.280825445831	528.960338279623
1073	1073	337.104562867199	130.296641502061	707.854185166577	518.313385694054
1074	1074	311.876361080484	129.967074694116	690.827489947115	521.856232509066
1075	1075	342.244081435258	130.563593028169	690.543060009971	521.896309186293
1076	1076	355.942394808645	128.32740690309	681.365510640848	523.063220149665
1077	1077	338.198600365419	127.291064041085	698.2456138944	522.581348574627
1078	1078	353.748253702032	124.901940254799	702.011198527885	525.585481260791
1079	1079	332.25334999746	132.831164150904	661.237644179762	515.623750435424
1080	1080	346.067450884485	136.385275163376	652.862556035666	527.531689297707
1081	1081	329.232586110044	136.237691180624	659.858107590749	523.369303893691
1082	1082	352.367637620981	132.558789146553	650.875253615572	520.112714688059
1083	1083	344.629144524912	131.117537755911	688.580212582447	527.339494902264
1084	1084	272.889990944996	136.301112181006	625.730634734681	518.75985179839
1085	1085	378.663879777336	134.870704935925	672.918533919299	520.958163481106
1086	1086	351.431932085387	131.200001369067	649.631110651137	525.271315819445
1087	1087	311.818271540289	133.398957324018	655.22713635641	524.063147001945
1088	1088	360.927837944249	127.609206643914	653.035374252831	525.829170355381
1089	1089	330.815746295609	133.125299720256	626.565492655833	521.602220719551
1090	1090	358.794479277508	134.093353982036	696.205444612384	520.263524446954
1091	1091	346.924595979762	128.150965212848	667.118542006443	524.618357913868
1092	1092	350.397126472276	132.224991965514	659.274251279871	525.319642930953
1093	1093	339.935817177603	127.57322120218	682.335238142619	524.531784802552
1094	1094	337.099658508548	129.63510624745	659.263834250509	526.427519610357
1095	1095	346.613436516427	131.044921123118	684.906997892501	525.834093996679
1096	1096	357.026416904192	130.651557658189	705.62253442576	524.420545448525
1097	1097	342.164969472725	126.431703371313	691.334914941854	526.153512244166
1098	1098	325.084659567812	129.154469496384	636.60352879814	522.917495557715
1099	1099	326.877785898007	133.816475625641	696.321569921278	525.055729858227
1100	1100	345.325565445759	134.709898193017	699.61523657939	517.142988651511
1101	1101	342.957423919224	129.491080631698	702.541526106608	524.01198872346
1102	1102	320.724076079285	138.716023451378	657.749508771672	523.737075513183
1103	1103	363.513001842914	125.928651510574	676.815617523543	519.112030237234
1104	1104	333.921775986857	131.412832976408	670.252570196552	530.109209217768
1105	1105	345.680502261477	129.074293236239	664.278555091617	526.717774258862
1106	1106	337.171665622514	125.607317661345	685.863795731357	528.448887912717
1107	1107	344.514838493656	131.200178701878	646.902238549942	525.706011274377
1108	1108	350.65105465053	128.443474351259	646.24155511322	522.821087136961
1109	1109	358.049783142804	131.380365952548	650.593026316097	526.070751698372
1110	1110	346.904836465625	131.124920042068	680.125333430931	524.583200319363
1111	1111	356.546620889915	131.840607012053	649.334399485369	526.817170678293
1112	1112	330.271805700175	131.696932243757	662.403606614499	528.864961154542
1113	1113	355.836444963551	127.101811998884	651.407366916559	524.751251148858
1114	1114	339.90802093055	129.566117627641	638.11116140741	523.625176186304
1115	1115	352.251035321866	129.345393456413	672.43143402941	519.636830811433
1116	1116	350.897296825418	130.661585540374	673.321942645144	524.46412702563
1117	1117	358.903267231811	128.417771645827	702.638069496935	523.515244172826
1118	1118	312.676678844274	130.902770548747	642.913521574098	523.252383199984
1119	1119	356.331166453726	131.460106143234	685.278588481104	519.075322774006
1120	1120	400.057174302973	121.357649506619	671.691630523426	518.148432982456
1121	1121	359.599089974642	132.544532557922	669.008006044222	519.014772117211
1122	1122	327.550336080295	134.26805487209	660.126098547608	526.595239212212
1123	1123	315.074618392187	125.712960310809	669.563044725947	524.509221477714
1124	1124	336.600166583582	129.600616694712	659.479320602488	526.610315524501
1125	1125	361.551098151503	131.353027271433	685.333431141784	524.844396489665
1126	1126	359.321446041028	127.702483188886	664.341419064003	525.784909292565
1127	1127	338.090577357519	127.620706776947	694.491409073417	521.233569476573
1128	1128	387.830576933541	131.503439065722	704.290102939795	519.602030395039
1129	1129	333.198009304418	135.337044838235	675.785491752286	522.931858622524
1130	1130	375.116640106818	131.065371819564	694.796901784138	526.857159543581
1131	1131	363.877207137781	131.086239844931	655.784449581068	526.260878084629
1132	1132	364.047130771995	130.784385598148	667.944806844048	525.73381651594
1133	1133	305.921540557638	134.037311890369	656.057817967393	524.711314592975
1134	1134	356.035017612788	132.140821053303	675.106476874639	522.202845480092
1135	1135	381.153573200137	128.938346007988	645.926567040055	525.474146086251
1136	1136	335.819807036494	136.428706264407	672.704855165545	520.759539999227
1137	1137	333.154669945845	131.909940110776	674.0310177719	524.746141102233
1138	1138	340.820543799377	128.899892650721	671.079717098895	521.385648350754
1139	1139	339.304231364169	126.568799907919	693.429522414988	522.813244829841
1140	1140	358.839849539556	131.039673978205	671.054384231647	518.669680581051
1141	1141	339.144598349338	132.24436297092	698.590199733573	519.404107315939
1142	1142	345.160321660421	134.128038745594	679.793571559454	528.10520557101
1143	1143	340.113625209909	130.612571008007	674.411822945349	526.795629375354
1144	1144	342.040756351427	128.979905815053	643.720112226465	527.772570195076
1145	1145	353.248889594771	134.232144781943	676.137280479098	524.683438335842
1146	1146	355.904396685016	129.489494243073	649.084237754261	525.552036888656
1147	1147	352.750525612558	131.642544456712	677.21864893844	521.628262877152
1148	1148	362.443382265017	128.874384649865	684.480860903909	516.578644986707
1149	1149	327.379318317074	130.445396526381	666.542696226377	517.195714920836
1150	1150	357.463230678427	135.30328538143	699.584015788147	525.674032758175
1151	1151	365.974905007668	128.47386037314	659.925459984486	520.824405856376
1152	1152	336.501319855487	128.799098418457	632.092432937296	524.727956095119
1153	1153	339.431779636906	125.997866047907	683.357409765428	523.244531464105
1154	1154	353.458298178166	132.699025058086	678.261335112112	524.443666716544
1155	1155	383.983473353726	127.088898154807	699.958535863027	524.63744058332
1156	1156	334.175750231796	127.403361640214	644.305995528259	525.018431277782
1157	1157	357.113136802613	133.156589706714	663.317445505195	526.459737725934
1158	1158	337.462940188682	126.104215806935	658.796555403309	526.676490495114
1159	1159	332.01102754336	126.466605839049	671.351240837615	522.671367262143
1160	1160	327.48317765379	132.221408293341	685.670881184494	520.363495133565
1161	1161	319.658508520178	125.2018719704	669.872052910848	523.876163646836
1162	1162	319.163654210071	129.612112491576	670.211518624101	522.331494343874
1163	1163	349.670785864794	128.570966411556	698.762227207459	526.071505730376
1164	1164	349.457021704757	126.40792728636	660.26933268646	520.191438846106
1165	1165	329.082197842227	134.770842048679	679.329871715185	524.159363035541
1166	1166	342.435539469209	136.118708999432	670.8838741848	525.615767645788
1167	1167	344.444899431134	127.902181487971	686.27977184414	525.81003456622
1168	1168	332.733851099466	127.262337221921	650.506251929884	518.962325425278
1169	1169	368.418168149445	135.51623370597	679.114501010701	517.243271458681
1170	1170	374.420897847844	131.997017381223	677.672340813704	518.874045812066
1171	1171	331.85325766517	130.43309406074	672.738493023406	524.665569548297
1172	1172	372.423188993654	124.578065276998	658.097798949305	526.739861831019
1173	1173	360.070218912052	129.68382867341	646.430431932695	519.266741817024
1174	1174	353.25930432252	130.537237575412	654.326779003056	526.642777343511
1175	1175	376.102881660781	131.48259494951	638.033786453964	520.961802405199
1176	1176	347.20910755814	128.632827793945	658.530031536096	524.075284301616
1177	1177	350.828098744395	127.595774356118	681.799130820081	525.400404836301
1178	1178	325.395038362078	125.481226997955	638.566652827308	521.497461212884
1179	1179	365.106638381695	135.447771663888	674.310152626625	521.210800712599
1180	1180	367.306839052374	131.480621358957	680.372395889654	517.797589125253
1181	1181	347.262460729951	132.673850606277	653.369431930574	521.985739018547
1182	1182	366.947659400224	129.885930976578	693.359222430128	519.841497723739
1183	1183	363.972316878929	130.584182517822	661.417746346352	518.576168861135
1184	1184	342.508482360891	133.293626671392	680.740839018213	516.299658368594
1185	1185	335.478074854565	128.722443506065	679.203240615189	526.930342994627
1186	1186	350.98979355185	128.032377088909	670.658207197625	522.366402764008
1187	1187	327.616885262027	133.48011636048	674.349036956844	520.838265183065
1188	1188	345.223422979522	132.165501381931	653.199156598856	521.485718986618
1189	1189	320.533055230539	130.213063212491	691.076903344149	524.779712958976
1190	1190	352.412785784917	133.273916065458	664.942274132108	519.579227101734
1191	1191	349.117941225946	130.155034646971	670.558448025562	526.969964706703
1192	1192	345.881877309771	133.069658914098	675.95734675593	528.446447185153
1193	1193	367.249631625824	128.027634976108	684.277659125588	523.91294110994
1194	1194	345.130147355783	131.319803962637	667.932589287765	524.830770233249
1195	1195	354.485296061264	127.748484218703	671.168501226421	524.566159891058
1196	1196	387.942328457419	129.088467219521	657.533558382832	525.56236369243
1197	1197	331.625349826878	134.724104456889	688.976490888138	525.848405426563
1198	1198	336.081905810901	128.009911139005	680.800732247611	525.615487080009
1199	1199	331.652221605626	128.793675900961	678.455231849749	524.13571585849
1200	1200	328.26318716114	131.862983517711	671.600280544362	525.466346281688
1201	1201	354.228923786043	127.038931431159	700.048138829169	525.202635884915
1202	1202	342.687080891795	135.971426510769	700.251975764377	517.168713589725
1203	1203	374.191896291026	128.1579248962	666.674855411877	520.329690762762
1204	1204	341.53818169294	129.789956520184	670.865921794345	526.476144315346
1205	1205	338.977043599297	132.813133370804	687.254828650523	525.768875077615
1206	1206	347.986548673602	130.389043681371	672.101951583782	528.055305812641
1207	1207	343.371624206346	129.925371853766	674.734809579181	522.461713070017
1208	1208	370.973445935545	130.691938508378	648.197638081633	522.238830174129
1209	1209	329.533863969341	130.495071761789	669.084100868689	520.702118563779
1210	1210	361.349079140977	129.161545552364	686.450952057644	523.625150814029
1211	1211	344.823304015893	131.002151012611	667.214504163396	521.863746024464
1212	1212	361.289262157251	132.709843061748	671.241336061378	523.646552373399
1213	1213	323.893908420971	127.09827757794	666.585869930546	529.165906730659
1214	1214	326.001943866239	131.924839320268	681.190470472867	526.285569210359
1215	1215	328.063324327006	135.596411110851	673.405233778633	523.751408739683
1216	1216	351.583367459753	131.248639200296	693.101348040365	525.351029845648
1217	1217	343.844801187292	130.492319388052	673.867552387429	521.786806495791
1218	1218	354.590826925065	131.101793781185	674.499341732956	523.962465570063
1219	1219	350.588908848708	129.153127193287	688.655863682555	522.982376369504
1220	1220	360.676224157216	129.35831679063	693.380801496644	524.715038692658
1221	1221	302.121904727371	133.170364353532	683.871441695222	526.452240585937
1222	1222	366.148176757005	137.439138118741	671.342706284217	527.656636825035
1223	1223	329.160061047924	132.867655629568	693.465235888197	522.048669977366
1224	1224	311.248528830528	131.15062246586	704.210408916269	522.990290079473
1225	1225	341.580537575711	129.594549821622	658.061025707023	526.636551946578
1226	1226	314.053046591816	132.762578761429	666.173597166979	523.717888479519
1227	1227	358.763003460357	129.633791588444	689.585790308541	525.561685509733
1228	1228	344.288788118507	131.749629040575	664.423462803746	524.466079715747
1229	1229	336.910994256835	126.347823509024	667.971920509357	525.999427390865
1230	1230	326.631951174281	128.627669756021	676.944152306145	525.1236932939
1231	1231	339.928377853312	136.448315510255	678.345483300826	522.620727278262
1232	1232	326.640047040558	138.626564591008	664.199318741761	528.375416260033
1233	1233	357.264093266348	132.648655423945	668.202165819022	524.181550975043
1234	1234	362.242536131936	132.020843940294	709.752177307823	524.656866025857
1235	1235	323.704670333627	128.396955864457	657.883344106634	520.615994432885
1236	1236	295.20004379782	134.297339164409	702.299194694382	523.724730803462
1237	1237	331.48365931541	132.696464963786	651.196368128886	523.461567426503
1238	1238	349.610847741685	129.281814813687	662.890779457627	520.189577924109
1239	1239	335.508393878194	128.38729495407	689.740513346293	519.607391715606
1240	1240	360.392875517048	125.638407198838	666.466493083469	526.892901717568
1241	1241	342.379060528752	132.775388080793	673.536650226128	521.230860593597
1242	1242	332.072441352135	128.95721467345	697.573778297598	530.350973298961
1243	1243	370.476961253168	124.933213959519	650.071114364255	521.444716397537
1244	1244	384.355670163401	133.768941235613	663.436547178055	524.028422552925
1245	1245	355.137909071982	131.76017643312	665.421559645476	524.279871131231
1246	1246	322.407887679931	127.774510537122	654.615363405825	522.806238365887
1247	1247	324.854753282504	135.409592986918	699.517467897429	523.681266182525
1248	1248	352.353587302577	130.480663622152	673.174832376151	523.532673261998
1249	1249	366.96969949818	133.790956837096	673.986054406267	525.998733130201
1250	1250	327.976450938476	126.649468366808	704.855118008385	523.602561611682
1251	1251	356.286652077575	126.507499832945	673.913467154327	517.346003192125
1252	1252	352.144953312841	138.314013137787	685.329775762048	529.110285218749
1253	1253	330.382392254445	135.820148634902	694.427938466005	522.843960375322
1254	1254	364.790249300689	131.463019129452	670.995485850455	524.519994722702
1255	1255	376.873468244324	133.905267445666	661.368060394375	526.397726103983
1256	1256	328.929682407676	128.617857645069	695.415809085601	523.069049791534
1257	1257	347.724852303789	129.010619021103	654.53029268538	523.66374327038
1258	1258	300.908850969034	129.123495047984	685.510982036374	524.750492558773
1259	1259	313.911043019143	132.594612024762	696.867622318243	522.323649434697
1260	1260	340.937757028506	127.539623100246	674.42672993528	516.474117040133
1261	1261	373.181376708138	132.773878689373	670.719833206261	520.775351171311
1262	1262	341.196870994405	140.993139209676	648.618449236001	523.707243786518
1263	1263	322.440682326223	131.802587254444	663.874940020461	521.745744784506
1264	1264	335.889778244905	130.304349253275	669.416320987934	517.883689182138
1265	1265	333.666780370693	128.883521125934	674.615287220553	526.797304634829
1266	1266	375.341014650827	128.794476446274	673.877910632288	527.884688068709
1267	1267	354.23714852766	130.713017711366	707.121075002227	526.439323946576
1268	1268	337.699411035984	135.400106373993	672.808300807898	521.810661440353
1269	1269	280.320887154376	131.615673035138	652.271721477111	525.109854545487
1270	1270	347.673826146264	131.533944925055	666.793935196617	526.120289687772
1271	1271	324.773905272602	130.933035010917	669.609191529344	521.691150987358
1272	1272	362.497631505744	132.389492600902	697.679427607153	526.963380948431
1273	1273	344.502561903866	128.872694996708	701.321143075769	524.410995919409
1274	1274	344.225295360755	127.332374781689	671.438672038259	519.797546781338
1275	1275	343.960293801182	133.963771916747	676.496378767612	530.417453405363
1276	1276	327.909912575263	130.371868394301	661.220035123824	525.735229264635
1277	1277	351.287386848987	128.391735010505	657.231726178627	521.416342290451
1278	1278	375.69741316956	127.609091163008	678.695646142732	519.923084990497
1279	1279	311.312437512072	125.317539461035	688.928886042446	526.413875764518
1280	1280	353.963292648936	130.758206161236	655.325801266355	524.284113064849
1281	1281	334.984015809646	131.921174052547	671.295959685522	523.36269991471
1282	1282	326.538020225312	134.967274198811	648.019519671266	523.926204327951
1283	1283	356.716408392106	123.731682815683	693.416915965557	518.178693829563
1284	1284	334.310013826207	134.998307577725	693.047256696331	521.607140369259
1285	1285	359.804085426585	128.657987303931	655.863828109742	523.895772312103
1286	1286	314.943237153591	131.380082312965	666.347411721499	525.528878480379
1287	1287	330.810535644595	131.275496876452	646.408965126371	525.077216275801
1288	1288	324.592412758342	131.596548818115	650.28856897711	525.341540100013
1289	1289	367.461942484541	132.175132633397	681.796472927188	517.747381954021
1290	1290	352.321270091561	126.114070389342	685.080185260731	517.972752225546
1291	1291	374.630725059861	129.347067890006	685.275388549596	523.750778864985
1292	1292	302.284149384361	130.814190148214	675.870576541448	523.792915081282
1293	1293	302.676159755748	132.492768904845	698.642236589137	527.695327515017
1294	1294	357.996219130979	128.193075056433	656.162749481134	522.956953404692
1295	1295	371.625509313062	132.83031582039	662.699696382466	524.71534467722
1296	1296	339.786628076052	133.009384284832	679.668789025521	527.322389821345
1297	1297	300.060603260291	130.87335616837	634.76382833215	523.895407945682
1298	1298	334.881904110243	131.451794288184	651.909330541229	526.551051786903
1299	1299	356.251329431304	137.007058153395	666.607596639109	517.724471284318
1300	1300	335.283323528346	129.884841838312	695.132797456945	526.373051977444
1301	1301	357.090897193687	131.634848882257	638.165784196003	522.333181585974
1302	1302	354.430953575706	129.286000265458	684.868293602362	522.577251680021
1303	1303	350.765322513304	131.111408954756	697.348062336344	522.213063511298
1304	1304	342.057628659511	124.625669340516	654.994195646371	526.377493811098
1305	1305	329.255145856776	132.982839687274	676.783586970684	520.556463220654
1306	1306	351.748185377106	137.184471853957	689.779176631447	523.93764523276
1307	1307	343.010434089774	126.352800042068	681.945890802983	524.541767804025
1308	1308	357.701026405969	131.91476256221	695.653355914701	521.601365300281
1309	1309	334.13801601413	137.415212202241	661.699415038715	520.08810373888
1310	1310	324.370372124763	131.827512684373	661.674600114852	519.41085942607
1311	1311	320.969935826321	129.484119936437	675.224171603871	519.672651195185
1312	1312	367.028134718892	131.833242126044	666.821767889065	522.555179400426
1313	1313	341.462879801781	132.227485141025	688.96710703635	523.947707040427
1314	1314	351.276465142819	130.75180913877	657.735011613493	518.537711544083
1315	1315	328.315049104316	130.019434068894	644.341209729616	523.005864252084
1316	1316	319.690752360955	128.8152715942	681.676270982694	520.235757504069
1317	1317	333.658193465286	136.162711144859	636.901742439081	521.278020438118
1318	1318	310.997345584575	131.759322120291	671.542963312509	518.836750281522
1319	1319	371.415009167329	122.918548248281	648.907113703668	525.359320769404
1320	1320	348.259108346962	127.889393966413	670.155206648421	519.264867331252
1321	1321	351.810196182572	132.908779537218	697.819839025849	523.320721562798
1322	1322	313.674970450496	131.380404383379	666.740867859254	524.040099316071
1323	1323	313.517192359625	131.80659418511	664.909789237254	523.811901009919
1324	1324	342.430279929583	132.216818831128	665.96048727541	526.824547673686
1325	1325	348.096890083814	131.250810959416	660.506080436811	524.633592299713
1326	1326	344.160020447296	134.141694931102	667.748251066679	522.401552190675
1327	1327	364.971943626593	126.059366298299	654.294693871584	521.395169541385
1328	1328	350.032282556103	135.63789530399	686.977967256074	517.287985101929
1329	1329	343.677334997663	132.499012107079	664.310537121748	523.798314655876
1330	1330	353.987798214124	128.263062551847	678.07612235636	524.78027850149
1331	1331	335.919332017929	136.296684423932	676.180021858824	519.269338640801
1332	1332	351.903906319952	134.141376088764	678.948163005114	521.468445393185
1333	1333	349.973280831736	129.873414702296	692.697632211473	525.637269330144
1334	1334	322.773248001604	133.149044367903	669.268303738306	524.182002698596
1335	1335	348.611808756456	127.603856934162	654.84832274383	526.60161188378
1336	1336	327.796532381329	132.449564744889	678.932567433638	521.45987519539
1337	1337	345.254818501984	130.318448475772	667.708086939633	522.735727733112
1338	1338	340.180852707794	135.824872147064	653.441085926945	528.364083181647
1339	1339	371.063440809334	135.258615369193	663.444448335574	527.214244773542
1340	1340	322.88392009697	130.950684313145	646.219360041253	520.126853438178
1341	1341	336.34292382863	132.654333948449	680.91928735642	525.741713044324
1342	1342	362.721720641279	129.921513912311	667.361307597094	514.642609682283
1343	1343	347.56089927575	135.397732023876	686.009767507449	517.65269740162
1344	1344	330.491058321706	125.867867683394	681.203518161295	523.723959137925
1345	1345	339.23727645458	128.417201479288	719.728798220775	523.050111269992
1346	1346	349.454821940604	125.478364815203	689.707794551132	521.626141089301
1347	1347	342.950569299825	132.240159685085	687.173438219444	525.723424475383
1348	1348	350.535229400124	126.347690225984	671.373791387094	520.517305398166
1349	1349	346.57227249049	132.379334786331	701.993491298896	527.046020367361
1350	1350	325.957928216595	131.480723387333	693.036365227855	523.72415674986
1351	1351	363.77144069914	132.147810163502	703.671448862893	525.134333975621
1352	1352	373.139894671226	129.079174744875	681.954389533975	526.983296198155
1353	1353	322.375530782757	132.317869203941	664.928905498951	527.288106522453
1354	1354	376.124960688854	130.124437521781	648.481807796049	524.153304213937
1355	1355	363.013805794165	137.118880466725	660.978381832864	525.416967838501
1356	1356	338.85827095187	132.660088705614	683.025244396861	521.371248403326
1357	1357	338.562504490358	131.815377722869	660.210311395816	527.55604208594
1358	1358	330.521052827482	134.372268036438	660.300411864175	527.467175250359
1359	1359	358.836233194017	126.673329967926	643.823987264081	521.708943584659
1360	1360	359.433145320016	136.557552327605	668.592566529548	518.406934757502
1361	1361	328.975649929795	132.221271965407	679.073803804711	521.345180792031
1362	1362	341.984308239572	131.180457092463	696.155044035514	520.779229297942
1363	1363	380.620997850135	130.652604956943	696.488519104124	524.858935844062
1364	1364	338.186237570047	129.069027496018	651.99247345057	518.733679545104
1365	1365	325.06148490509	133.029736509755	669.131519672577	526.634479013917
1366	1366	336.446110470316	139.816629611025	634.29050867671	518.930204498781
1367	1367	345.575803319844	134.901961281291	663.574020229416	522.572429774747
1368	1368	329.731155655783	134.435863247968	663.158626648941	516.530881404386
1369	1369	332.206275660741	130.879424269282	671.860535417806	517.775182214089
1370	1370	338.486617892477	130.684749197695	663.042195234607	525.041207688399
1371	1371	329.829928691731	131.190719228195	665.067867827486	520.854389610508
1372	1372	348.178935381972	127.82350121042	674.49428744365	525.258981042589
1373	1373	340.095183067303	133.097976311306	640.819895539824	518.707025997295
1374	1374	315.827211103475	127.555575540945	657.487292896509	522.675218583854
1375	1375	301.149828248195	132.39427384439	691.876968515368	523.836355082444
1376	1376	356.301509536714	130.065011504269	700.787101319205	524.300426273291
1377	1377	329.805052817333	130.484841604101	648.641146104766	520.981522285428
1378	1378	335.22483412954	142.067771881831	688.437897338427	522.681458961083
1379	1379	347.794045736668	127.582171639606	654.427331689218	520.696320747149
1380	1380	329.019309290698	133.425358483285	656.648892681117	525.971817350776
1381	1381	341.371465467306	131.092332172667	636.468574356409	519.587395727221
1382	1382	327.806871486137	130.525589301781	656.274824817035	523.561829910862
1383	1383	344.352132298106	133.838666288457	693.72937667401	525.913435623199
1384	1384	336.774661809998	129.560581372461	658.431093634432	527.098402523819
1385	1385	334.954358226078	132.039320219354	660.12063064322	528.129779977
1386	1386	370.236894815889	127.360430879056	661.521086905251	521.925890583296
1387	1387	338.919982795752	131.645529883956	652.297798240501	522.30961283036
1388	1388	370.287557003968	127.425997197691	664.17423581076	520.082755646767
1389	1389	345.35354237391	129.654472244131	664.745054405072	519.286903735902
1390	1390	336.965288440446	130.574734100822	675.011478556601	522.227444018149
1391	1391	342.274089102143	131.164030474358	670.934025856224	523.010421392178
1392	1392	345.062900513671	132.247968306275	676.811019434515	524.642451183153
1393	1393	324.524979356692	130.11830944352	673.554048619142	520.156614662679
1394	1394	378.869705306668	132.217289573045	667.576413850727	515.945622098285
1395	1395	352.271924608235	133.114049136841	690.802069883012	522.683405803041
1396	1396	329.865384613517	127.889517350774	671.578488267837	524.196397736126
1397	1397	357.856036044483	131.286389046786	703.988001195787	518.46199521613
1398	1398	308.693280163524	135.683092323874	688.820227010355	521.822188662081
1399	1399	343.25094334415	131.061924455261	642.202309124588	519.411266175413
1400	1400	349.893999283542	125.52652937367	686.65240856918	525.317195800385
1401	1401	353.199701720207	127.412284706286	684.779621587799	522.057127710443
1402	1402	356.708271796021	126.860413035478	664.391766673501	521.227440868142
1403	1403	335.101996814816	130.764665953359	657.646240864861	522.664588816606
1404	1404	357.42823771102	129.794064728717	681.412358230479	526.168971690702
1405	1405	339.47155337383	124.972480735861	684.9928702915	520.158895934246
1406	1406	351.293765664801	128.998545321455	671.774816016425	520.185579677685
1407	1407	318.774134608505	127.194245267968	666.952166311845	521.634423861836
1408	1408	305.047008264415	125.538528738981	686.009439636785	527.651843114679
1409	1409	330.219495199734	127.457222880303	696.389256311445	523.46384489219
1410	1410	365.725711723626	131.444372767764	666.915042955068	519.167194274971
1411	1411	342.236647183709	129.373185967309	689.858867415415	527.655372468413
1412	1412	357.777739343519	133.214765951283	671.030836922823	518.998450631149
1413	1413	373.365239114235	133.096385313699	680.763456273099	521.463030591531
1414	1414	364.219296340909	128.020959295115	688.132281026415	521.166344218802
1415	1415	332.233536093442	126.234635066244	696.008116966729	520.972417184907
1416	1416	321.210925754267	135.747756345562	685.756458198364	525.606582134649
1417	1417	354.515853203935	129.255370361346	666.200212087906	524.301022806706
1418	1418	352.164116876775	132.687585266677	685.894966224918	524.473675181878
1419	1419	344.660281805148	133.41884262766	670.968399977414	520.610872830218
1420	1420	326.372717602397	127.6639688723	667.282802040028	521.493998244071
1421	1421	345.783131636159	135.84560354062	668.215141750884	523.131543627835
1422	1422	337.740815651838	125.962777172881	654.322355446365	523.56007728134
1423	1423	359.751486980149	131.41716484283	647.043813596526	524.338563305014
1424	1424	325.969042124528	130.167115532544	668.981766344809	522.26726537313
1425	1425	334.5096564088	123.305476354767	676.267034836115	528.094521094931
1426	1426	353.54648585213	133.31299588691	678.654883145281	520.715072497906
1427	1427	333.817307253071	130.164539271036	664.919304724118	523.858569575998
1428	1428	345.525507626667	124.150320894667	665.442674109608	524.173208139126
1429	1429	367.0715336784	122.811770249159	678.043185467189	528.277131340842
1430	1430	372.463061737483	134.163033453098	660.933130573455	522.207839099042
1431	1431	358.750159187719	134.629787999065	647.581357981213	524.672174962839
1432	1432	374.991953336639	132.375205493875	647.314461280062	522.700477414426
1433	1433	364.048747671789	127.746017270345	664.289482163207	521.384544401781
1434	1434	303.573830904204	129.717269385622	682.439564385241	521.534283528665
1435	1435	339.350420494383	133.972495718597	671.85550176304	523.038239163913
1436	1436	334.157806214812	133.490113610108	699.08192499211	519.357451122487
1437	1437	349.150794732805	129.209461986085	701.917574122936	518.278648201226
1438	1438	321.953676833226	130.930322507818	665.123268881616	519.062465055606
1439	1439	368.556367012501	131.474837697688	650.822162472074	522.975161859119
1440	1440	366.163848257167	133.265842679841	667.379669650546	524.63414625414
1441	1441	366.279286853798	134.157839697506	685.489226009435	519.011680940127
1442	1442	339.311899341377	131.263744350513	685.777364199005	516.815911740056
1443	1443	345.936378734134	133.140976079474	665.401131290363	523.774605657368
1444	1444	334.564617023114	132.86898270837	677.144290659709	521.532034955103
1445	1445	359.544513166304	130.538386124642	683.961558393827	525.527774304297
1446	1446	354.426948213535	133.886437091526	685.012163425279	522.159237308209
1447	1447	362.328317382941	132.227448573642	698.872141882399	519.010275709848
1448	1448	325.672549287619	133.030448142985	667.921240809411	521.298121643759
1449	1449	325.577878174304	128.998791027787	662.772079161908	524.945043206631
1450	1450	341.049686590639	128.501738649941	678.328594788802	521.252769579526
1451	1451	345.696104591868	132.959743934628	684.5073012622	519.481597115644
1452	1452	355.944755886898	127.513937502218	696.431443682935	522.223246943922
1453	1453	358.168802153859	133.633770770509	678.428764389868	523.629824280899
1454	1454	339.561579703099	132.967243927929	686.654753980972	524.148004124699
1455	1455	330.482200737662	130.970398709847	695.148281741121	524.58624564011
1456	1456	335.113583607148	127.813172137166	660.799743796787	529.381544809355
1457	1457	290.921245542132	128.917658453088	691.985960587648	521.211925420495
1458	1458	316.134020142536	130.488419367	678.9884494872	525.422107424888
1459	1459	357.795037078249	128.778232391324	664.331320696411	526.364435619111
1460	1460	335.964941314573	132.156577430264	653.27403599274	524.31940597702
1461	1461	355.061360889773	129.592647765196	669.764490837881	527.422439396518
1462	1462	305.077978852618	132.29292381154	668.148580165647	525.601618133977
1463	1463	345.119925644272	129.60102830507	670.803747437322	518.855693061223
1464	1464	345.25327678837	131.107576745675	683.41251801415	526.572461724052
1465	1465	325.544517971858	131.607369991748	665.616993880378	525.260912888356
1466	1466	328.786263294892	130.570033297946	673.005682293713	519.767480753574
1467	1467	349.260790635673	129.411399723889	680.353373493529	524.628072716759
1468	1468	326.862416164273	134.379444884777	681.519129432034	525.130470732053
1469	1469	359.586312774463	129.475868031743	649.490495777471	518.732470536942
1470	1470	335.720526717135	126.078786641248	657.025790089352	519.628499603494
1471	1471	341.333101273353	127.946698076532	662.586278517219	527.45768954975
1472	1472	366.50141672656	130.617445842073	676.699575317297	517.232237783111
1473	1473	309.016807091594	129.65253427698	653.420499482088	518.746021407341
1474	1474	333.185528423915	129.419957798673	686.783608520814	524.795964668667
1475	1475	355.407266145782	129.906828246739	637.852254928111	524.824823026632
1476	1476	358.817843799555	127.48441477494	670.508339162304	521.427330613108
1477	1477	328.307059586611	134.75941817137	678.411603908319	528.851680440777
1478	1478	343.796434091496	132.258975414647	658.805605149392	523.837036201884
1479	1479	321.434307547468	128.757049032672	676.385055712048	520.219153218832
1480	1480	378.239124462707	128.539970521298	662.877654145296	525.782465115302
1481	1481	319.380072765845	131.460438224376	680.883588267127	521.806426011336
1482	1482	342.715691816602	127.019902335865	664.050392576018	518.30316217873
1483	1483	336.749658055881	128.978343436024	690.096728430684	525.397047715767
1484	1484	368.458477009967	131.549404544992	656.702027183187	519.397960475476
1485	1485	343.906796487445	127.666926325537	664.680826767942	526.791547193447
1486	1486	346.912336070287	130.256843922717	658.690603799208	522.412405421605
1487	1487	343.370042777442	131.800825466996	672.572213996604	523.94990444532
1488	1488	335.46256007544	128.061127638049	672.126974666721	519.254972338525
1489	1489	342.163515795642	126.457935297601	659.772878106663	522.076302401907
1490	1490	316.994363762022	133.326331606511	673.613637810022	522.000507936881
1491	1491	330.481488317033	131.508526802047	656.390140613607	522.185331977429
1492	1492	365.607252399086	134.506789229797	679.516877219966	526.309465346213
1493	1493	350.188137516641	136.022776442334	678.58032782309	520.430350014809
1494	1494	331.094757019835	132.228533146743	638.982697669708	522.98425606885
1495	1495	362.390452612754	133.588784435062	667.76635400167	525.922676144681
1496	1496	343.856731081957	135.414314625239	614.645293760853	515.95293438939
1497	1497	322.200447026404	127.223275114121	665.305546827037	526.059923465683
1498	1498	358.8976173518	129.391820874706	718.276322273772	522.351158838103
1499	1499	387.214627233929	130.513508851148	665.165017820118	526.335106885815
1500	1500	382.162335893542	129.39386440779	663.308130657054	522.861490869986
1501	1501	358.071719104978	134.905215900588	638.251887951135	524.46441228388
1502	1502	353.910364605795	131.735838035065	683.352544538848	524.551641264523
1503	1503	339.815775470081	136.466856509768	658.441770630074	526.779890844282
1504	1504	347.770136461104	134.139306867077	714.914318173234	521.805872790283
1505	1505	343.166730281301	133.348835951551	647.96475160566	524.888347962836
1506	1506	354.523290042009	130.099199521963	652.923230644849	522.530942193845
1507	1507	330.638395941996	125.021256874207	677.79697731804	521.752022517877
1508	1508	353.939133214933	131.146341157687	712.137591378139	526.520376612023
1509	1509	329.194938309097	129.990548069067	682.63170365997	521.853941279812
1510	1510	350.207229766998	131.139902090747	706.377599784712	520.35737260599
1511	1511	320.694360472239	129.315747611009	667.269998760016	524.637839731575
1512	1512	376.206295055631	126.236003821816	660.184658889262	522.29692708031
1513	1513	359.740494075613	125.316626034094	693.883279485953	522.068463797003
1514	1514	318.741288702974	130.132954634433	679.231772517887	521.671138064924
1515	1515	341.149016576864	135.544672959363	662.80598801341	524.430035031651
1516	1516	301.23476494229	130.066669802776	681.840354123605	523.116295415422
1517	1517	335.566282728558	126.129601880707	647.374978441239	522.683816215616
1518	1518	341.048294485654	130.514547745318	667.464680239085	522.402644537744
1519	1519	316.05219339245	127.504288469255	686.809384383957	520.155478162096
1520	1520	355.088182677048	135.124589654341	642.03646926383	520.275752542325
1521	1521	345.115921667559	126.668353180408	684.616058335905	516.013006169454
1522	1522	336.325540839994	133.497738602123	672.770242758266	520.145211054128
1523	1523	326.976407220407	130.846872363038	652.582628131819	520.772154558548
1524	1524	378.731775994273	124.490879869525	678.976938784858	524.85942324549
1525	1525	325.592397311554	132.232059362568	708.888072870382	521.448642420285
1526	1526	358.613584581256	135.09877609953	689.447108354511	519.87345691832
1527	1527	379.345144022269	129.131147858615	654.238186475054	524.237551091676
1528	1528	336.475825300124	126.921408949621	673.703860229906	518.968195023097
1529	1529	355.160174020125	132.938057913728	691.299171433476	524.137058386864
1530	1530	357.886765201673	133.156537511876	679.033104782541	525.744661713453
1531	1531	329.710724598526	125.067380015396	672.226725384981	523.773104102087
1532	1532	382.542798514816	123.238810787038	680.921255599479	519.888381907946
1533	1533	334.315506085367	125.163057104631	679.148790481682	524.46288333802
1534	1534	353.714727051149	136.400780485812	692.627168004083	522.024633686342
1535	1535	330.581392669737	128.69589142886	669.523348147847	521.460521598775
1536	1536	385.295008911902	130.278439624413	713.537086777261	521.856082567313
1537	1537	331.948590291621	127.601462227078	665.50763392423	520.901584404893
1538	1538	354.207041879216	130.314926818032	673.925017681534	517.854637007056
1539	1539	354.327780964122	132.458278868769	689.281524108287	523.120627788491
1540	1540	339.214673505432	132.257007971402	645.339347089071	517.551783414651
1541	1541	344.79164346174	132.072886716053	662.238379676753	524.256697146565
1542	1542	356.098533523405	126.100310019412	647.677406176226	525.856315209777
1543	1543	363.273382112733	127.965906937681	673.326397801931	522.732573350748
1544	1544	347.926254330683	130.112826393765	672.40645422385	527.587471338151
1545	1545	339.142309926532	125.187487427125	695.005959895471	520.891683161611
1546	1546	349.204489148143	128.183522254512	681.987984990203	524.155663287202
1547	1547	337.17188700948	132.930427239621	664.857709404982	519.798621461173
1548	1548	322.841903633081	129.019664571694	665.922685379914	518.488441969132
1549	1549	381.839457981325	132.054268093999	660.516579112742	522.674736552389
1550	1550	301.148711992452	128.042780237205	656.228663317408	527.323505207715
1551	1551	326.998652563819	130.006783725819	680.737230069294	516.716281284279
1552	1552	360.798105387922	132.595587861847	658.546901449422	522.916972474694
1553	1553	352.877515080835	129.954125150173	642.651055111638	519.693079958721
1554	1554	335.836742049579	134.261533980934	649.997289175749	520.657050243704
1555	1555	329.419679514274	128.421690855777	687.074001230351	520.666381762065
1556	1556	330.470544416241	134.337720543864	695.60457083105	522.356486250324
1557	1557	301.53307572989	124.748309807996	680.874693876415	521.666920046746
1558	1558	316.811892156299	127.567826633206	697.353318674769	528.777637786119
1559	1559	320.976851197807	132.05508475413	654.266469169221	526.127043713486
1560	1560	324.346135985658	127.926696668706	672.793299227693	525.697522262142
1561	1561	336.83041750776	129.777916724963	683.02255681362	525.357628932159
1562	1562	364.010149843232	134.434773829539	641.317569889255	525.873981569957
1563	1563	338.33226706092	128.741364602694	650.71791038532	522.379430162943
1564	1564	331.735528283516	129.8369456235	687.996466763721	529.5411731003
1565	1565	315.127863449493	128.079561502652	681.437851536414	522.698868925859
1566	1566	324.899671388434	125.634220783211	704.911803992611	528.23714489673
1567	1567	331.351452983744	131.865073811696	655.132203325014	519.460964978543
1568	1568	322.779896705972	125.790415087479	688.867327627818	514.996194418006
1569	1569	328.794818781303	132.369665737551	708.871510786387	522.689460633842
1570	1570	331.565955857841	133.206196295101	651.111424207069	522.996767859611
1571	1571	360.131934557848	133.138618703386	660.688694335498	519.610111890762
1572	1572	351.141172006786	127.523933783195	627.279768051375	524.127292457315
1573	1573	360.064549852025	129.488779886061	668.925018129927	528.482770284088
1574	1574	318.321537402669	129.503883307111	681.029185333233	522.073009079882
1575	1575	377.74989512431	129.01347886448	644.992848595146	520.532615903546
1576	1576	336.564777863741	126.198362052992	708.899876655365	521.319042459935
1577	1577	348.158275324601	130.525884631233	682.011151693805	524.690855712373
1578	1578	354.079181814691	132.116603882782	659.368650022394	520.708147367919
1579	1579	337.871043056569	125.148108746799	678.739014529041	523.843568397565
1580	1580	346.072069488179	125.008879521234	700.250070347557	521.676837386416
1581	1581	325.098573275037	129.83797975394	690.818503197066	523.831785860357
1582	1582	329.347605662186	127.125935543361	660.326461481204	524.983384009574
1583	1583	338.872148515505	129.853154667305	686.586272870166	526.354538176129
1584	1584	355.771921873815	130.881440428554	660.662377475746	524.878874204923
1585	1585	351.470866178023	132.043183085433	681.070141021989	521.767000837162
1586	1586	354.370472192799	123.103464393318	700.78442951415	520.533817144145
1587	1587	346.042144624872	135.954318197676	679.99013544892	526.806047159777
1588	1588	308.198317916161	132.378733525378	699.709794420912	518.909583787686
1589	1589	349.476820552413	131.509187349357	637.715810195538	523.974139993346
1590	1590	350.014907623156	134.290965165341	703.350614155182	521.224016142165
1591	1591	353.133208728082	126.860954545984	659.346389533168	524.905624195136
1592	1592	346.448627230101	127.153608211455	673.973329757913	524.588260202158
1593	1593	358.481238622077	127.348674548875	675.108104659214	525.557998551418
1594	1594	335.654417564359	134.429644646075	678.106090667803	522.440001088957
1595	1595	350.515757316991	131.391483745471	665.618962162901	525.410464174033
1596	1596	308.344579550626	129.717485310681	641.923455006098	527.78173257547
1597	1597	319.358399161658	134.055791257628	681.162790676553	522.349866661436
1598	1598	347.03468242608	132.845306885513	678.298215273618	523.783260157843
1599	1599	326.038053720285	127.898535458179	672.226728338162	523.712035402171
1600	1600	356.318009886732	133.622917724067	703.961186652707	523.39979367207
1601	1601	378.442707726945	128.694531787964	693.305921860366	520.248859306436
1602	1602	368.402670439361	136.397827563147	667.375561274745	524.341312364266
1603	1603	344.290978789144	122.076104769591	639.443450820144	521.736992430235
1604	1604	343.136377447975	124.254406465579	669.047395014249	518.050475669546
1605	1605	339.730385223927	129.501057685343	696.880090412982	523.360637680757
1606	1606	344.508075451858	130.057476786745	673.181861255541	520.139910846325
1607	1607	345.934591659469	133.702143967682	668.142310740408	521.641820035228
1608	1608	350.639850216847	128.20843096718	663.406921319267	523.074030681267
1609	1609	348.507271680686	130.164185373637	655.630097556382	526.69420973179
1610	1610	332.571250402685	130.852126937626	630.531858030953	523.154277017892
1611	1611	358.325542970475	138.194819493568	686.151238943785	522.827560986171
1612	1612	326.058563717362	133.286550104961	696.389520624512	525.902029955383
1613	1613	334.710028851766	132.047158024088	658.366573180055	520.036229198711
1614	1614	343.906494671118	125.303810659966	682.407278580478	519.389248815028
1615	1615	326.623448558705	131.605998927112	678.134795666035	519.955539213175
1616	1616	370.762548591023	133.912820957565	661.28088849973	522.504687647103
1617	1617	334.992311323423	128.61935052892	663.95324751864	524.799121175487
1618	1618	377.314128532116	132.969828303086	698.617917751136	525.075267063462
1619	1619	350.693037302161	136.202963701772	657.653411526426	524.184025479554
1620	1620	340.461303737761	132.019636007974	677.78039395683	520.927650441073
1621	1621	354.546404395839	133.284831780099	661.920745563932	527.57223941339
1622	1622	340.577631340328	127.528030097088	674.486124213474	524.850708426233
1623	1623	367.844434638711	129.729783921184	671.317613111769	518.631331130589
1624	1624	311.125138851517	132.902773849198	701.238189816327	522.438820000436
1625	1625	350.97208468871	131.475255163444	678.405767209887	523.484221617982
1626	1626	359.75234949562	131.836232157944	656.263146907692	523.595048422626
1627	1627	345.889216366278	131.367744162218	687.851293686518	519.855840127374
1628	1628	335.30345290457	131.284041628192	700.6199350316	520.922535818154
1629	1629	345.393694252022	132.051530548422	682.972615949596	527.869922469581
1630	1630	332.552259039621	131.609923995341	690.276748184134	525.059501313453
1631	1631	343.344332047998	137.226865811879	690.826309642094	525.869457721758
1632	1632	369.671290781039	131.057720700027	668.132156067571	521.793352086965
1633	1633	362.493534541702	126.315270512552	658.215691690374	520.751854335833
1634	1634	326.785161480927	129.552953952975	659.129886151241	527.700469367829
1635	1635	372.228007461792	133.548258147754	662.110590280279	519.375132097024
1636	1636	331.45432512715	129.371082933501	698.398231019778	526.028079567752
1637	1637	328.969718111551	120.747035826768	712.685457095675	523.119890807708
1638	1638	323.550943636802	135.157230208452	687.679805298141	522.847996469363
1639	1639	332.32289772089	128.315451866072	685.266781181381	525.581180336244
1640	1640	361.732867137722	135.237259398268	647.72394542115	523.09256177634
1641	1641	327.351472017314	129.939301378178	685.405711196497	526.031002886639
1642	1642	323.671896147877	127.360320837087	660.56433539451	522.415031046916
1643	1643	341.144906164421	131.5525956976	659.150677650029	523.609333409874
1644	1644	337.485136669789	128.023651309726	667.353838541379	525.280382112311
1645	1645	343.43993170686	133.2158099406	653.723648207234	526.263177193686
1646	1646	360.040160481664	126.116162545461	691.918610392111	521.619981031623
1647	1647	302.052230704261	133.874372379353	646.784794533857	519.51794965447
1648	1648	345.365898156846	127.476805715705	667.356183722916	522.135153926214
1649	1649	290.631955493529	125.738976365754	667.505785977333	523.609116011274
1650	1650	324.413848063021	135.211573803909	694.629647250738	523.214563078521
1651	1651	346.883395540701	133.395791722521	655.896636778373	523.793119425367
1652	1652	337.203026538996	131.93427578404	690.813994875712	523.100980320858
1653	1653	341.230414192868	128.679294524467	650.154912391236	523.883558803591
1654	1654	329.429468338056	131.252361149024	708.750880802916	523.349042981305
1655	1655	348.462207352795	135.257353438748	680.928017350775	527.451064988377
1656	1656	341.92889641004	139.862189198364	685.119382142891	525.575720770806
1657	1657	314.273342015793	132.019962313405	662.896425037499	523.733892924568
1658	1658	323.571597441304	126.01533904007	660.080683302698	521.013085084285
1659	1659	338.026766299582	126.460138650568	651.344814351666	522.326570140498
1660	1660	346.133422178433	132.551163095599	687.302977839227	524.20640911814
1661	1661	297.898505301503	128.745199255534	644.245623322792	527.36361892502
1662	1662	347.907661947112	133.391757260858	699.247644197069	524.21448993788
1663	1663	348.44303106482	126.551721482039	677.885859807615	521.689103134734
1664	1664	340.559619385349	127.669766053077	685.142933649074	524.427283401861
1665	1665	322.166315491517	130.904096947227	660.164501176304	526.027352360566
1666	1666	299.56443602727	132.249057378947	653.179478549833	526.461496336466
1667	1667	331.146481930249	131.168140454577	676.333837486799	528.217125596139
1668	1668	347.260829749984	128.190984188642	648.622883662834	523.645049992522
1669	1669	360.766063371554	136.678580523407	706.4332473849	518.027996794665
1670	1670	351.717037738895	129.279726758962	677.086294474032	522.844023503994
1671	1671	340.617828151708	131.797106641868	662.342270959131	521.907613241362
1672	1672	315.16763769378	131.812934739985	672.775238147052	525.553969043408
1673	1673	324.265482831529	125.879671310242	679.962106980499	523.758297895346
1674	1674	339.926866870437	130.043693995943	683.274060404187	524.852720689584
1675	1675	336.808386663788	129.209362001493	668.654082491573	526.110535839326
1676	1676	323.328563869261	129.704037365463	663.50448200583	522.997366027467
1677	1677	380.743671560856	131.933967472348	683.110152506769	519.381257737022
1678	1678	335.876673225996	124.724098027716	700.189150100857	519.673221292732
1679	1679	339.32727718674	133.173513697159	664.607249365842	524.873815272731
1680	1680	342.221458809633	129.484084956123	662.447137659013	522.877524687521
1681	1681	345.640223753621	135.727018708712	687.335971343007	527.538201204232
1682	1682	361.061126370805	127.401223920757	663.955912890694	520.296728409362
1683	1683	333.736454574384	127.75702571305	658.025469695006	525.86644852578
1684	1684	365.700031776035	134.175428570014	674.989797380854	520.140907616743
1685	1685	317.501505599446	123.153167837252	680.016455828741	524.248994979856
1686	1686	354.427424452853	135.852195649502	690.259087482691	528.088856338045
1687	1687	362.733072729029	132.185058572604	681.874784628456	529.47112394379
1688	1688	326.454402755534	131.100489532451	661.284824981659	520.820407019383
1689	1689	330.516631998984	131.908102218471	674.785985306016	526.193513020607
1690	1690	361.669019447664	132.219130089368	656.421109558788	522.647025077192
1691	1691	355.963294051483	128.007037731703	688.012192914371	519.229050777051
1692	1692	356.025761264639	126.844246591394	652.230751408232	522.729687675295
1693	1693	347.73568291499	128.673659218578	708.595679414056	523.74403265608
1694	1694	323.000103616647	134.212664999549	669.776584986571	526.156616253591
1695	1695	312.493861043191	131.57252722595	663.149372493516	523.729260040507
1696	1696	329.777691330532	133.033032827146	700.672661748427	523.013163284623
1697	1697	345.371093392694	127.644386493931	664.897643272212	521.620340183276
1698	1698	345.181665062285	131.306067521091	693.377636692536	521.161174332347
1699	1699	365.001572261962	130.341614345148	653.535811081222	525.79426911219
1700	1700	373.011671436733	131.781505310197	679.069783205738	527.738467219055
1701	1701	337.442607749975	130.74439810772	687.013998952977	522.893908843038
1702	1702	357.947479633281	134.498206713393	671.919482511118	526.819115106741
1703	1703	350.952213249628	135.086762437522	651.015136649594	523.450284796191
1704	1704	307.632151784485	129.559030393691	627.597911059798	515.185767209254
1705	1705	367.361301361535	127.908496050403	647.42292097948	521.154663457269
1706	1706	340.569865646486	131.968309690257	675.138504563942	520.937296803726
1707	1707	325.017116957181	128.434108145607	658.268413100731	526.944279972356
1708	1708	348.031057604937	131.029305403465	666.849276300267	524.292986063557
1709	1709	364.910481659621	131.22122486853	649.447877906205	521.901212441407
1710	1710	353.06449625742	130.31686704504	668.218711530455	525.759273633254
1711	1711	319.939973226732	128.191798559831	648.196167894653	520.670690307145
1712	1712	400.978258084226	132.473423794672	708.091368694773	527.500411823385
1713	1713	347.627995895575	134.353743223226	656.430200456862	525.163222277387
1714	1714	384.627348752258	131.915303012507	669.199866821802	523.85832356788
1715	1715	338.694040620162	133.248083786762	686.542386584238	527.364185047461
1716	1716	365.502862383728	130.676045110344	682.732534260918	522.935482360458
1717	1717	359.067739758496	131.012588261759	692.049144078111	520.694478208285
1718	1718	346.023580492687	126.793509340882	641.275618743767	523.090955743942
1719	1719	344.003612490489	130.278538898033	676.296933010436	522.472653710666
1720	1720	350.078268770695	129.876924733871	669.187023483921	522.247137545965
1721	1721	366.525752725403	128.434543040677	674.313145190534	520.155521438104
1722	1722	314.183504350962	129.407226353165	698.952802817681	523.543905831247
1723	1723	329.341793056461	128.937518991121	662.638653146582	521.462424530576
1724	1724	332.510878435907	130.847264931665	671.270119432049	522.687307447979
1725	1725	349.333578344308	130.6540903344	663.666398867578	530.234392557693
1726	1726	326.058068936585	132.719987836549	668.946906131107	515.489854533223
1727	1727	356.789707638432	128.276808795149	686.538188244858	521.420886443566
1728	1728	338.691786937483	130.079114889633	662.301520238683	527.682277165759
1729	1729	308.631929710667	126.878629867068	666.877537264976	520.154625815146
1730	1730	339.936731994769	132.118774379391	655.50656670109	526.677383751564
1731	1731	379.80509846647	125.61590582971	649.338998041093	519.309730690806
1732	1732	358.883929679712	132.882592448962	674.890745127433	522.462069334731
1733	1733	344.200347838483	138.825686325243	667.706371780586	524.088356180096
1734	1734	335.770409828043	130.936938591604	651.779945071125	520.414663956598
1735	1735	346.853962206027	125.475768819477	655.517907596269	518.099286289353
1736	1736	327.661562496224	131.555928586574	681.661041366804	522.984019011534
1737	1737	323.116422784238	133.553040091476	656.90601839769	523.514658960775
1738	1738	331.991526231731	130.300014515657	644.345309884911	522.595232868649
1739	1739	343.555649910445	134.758097882193	663.738532144022	523.095656324631
1740	1740	352.311839954776	130.336570038032	642.05907919484	522.961608261001
1741	1741	338.750283828771	133.284517468127	672.34642746326	522.971594992791
1742	1742	347.188869445299	133.153376545312	654.481600180609	517.818755644412
1743	1743	344.953890660333	133.843642616991	688.43602094268	522.361765192831
1744	1744	370.098651289607	134.328975756806	650.876512977644	521.4404604078
1745	1745	354.750288661633	130.105228570428	681.367583602189	521.184025779178
1746	1746	353.12748926257	119.4319971729	655.527141114979	522.515601937754
1747	1747	342.515837868997	135.85722292513	671.626387410211	523.981248338495
1748	1748	350.537554878953	129.329751472905	641.3791237415	527.761431941434
1749	1749	307.182313372142	129.580538159312	651.518733906823	528.194111140942
1750	1750	351.249232798279	133.197613229182	718.268079630335	521.48769893875
1751	1751	353.904225283636	129.889543879632	667.503676329485	525.650792372462
1752	1752	343.921801380715	128.036041575276	685.370984909155	517.521523598867
1753	1753	338.123616145773	131.413976791212	659.226990625555	526.061224060752
1754	1754	334.489520483048	138.247570406388	664.108718475068	521.984966877225
1755	1755	353.120179565876	133.476166497323	676.641871643868	519.802080914931
1756	1756	389.999296958492	134.950721248099	655.007657414021	523.796857680725
1757	1757	362.582921408939	128.517778122939	650.488664740202	520.564666846567
1758	1758	340.953487423231	125.40642210779	664.610659054433	520.635587106163
1759	1759	354.446383882729	131.407716732621	681.542296886389	517.072542588593
1760	1760	326.305695623753	132.5034484146	660.900777337995	518.435677563458
1761	1761	326.016376462709	129.459331961428	693.091290715763	520.767793124543
1762	1762	326.819759669439	122.475737260837	667.570733709649	517.583967320307
1763	1763	343.265260254443	133.204523945351	616.170288132811	520.99086309092
1764	1764	345.571295098922	132.514180937831	654.986495795258	523.114072098097
1765	1765	341.688784572821	131.420795123747	642.295463062868	526.863887681286
1766	1766	378.559507894775	130.661722003631	665.038975598821	521.564048033082
1767	1767	339.859792249177	130.179402704931	677.234259059339	524.000282872641
1768	1768	346.00758209282	129.803514103117	668.138736885553	528.521492645014
1769	1769	334.530411265607	132.046279482716	676.016454271889	524.18156614985
1770	1770	321.229865798011	129.529465686876	683.167058300425	519.74209724539
1771	1771	324.189927436142	135.066347471613	657.633955621528	527.656564497089
1772	1772	346.417109297336	134.012374861214	701.797386983984	521.981877077708
1773	1773	336.053407295219	127.606848124045	669.677480626651	527.767734164958
1774	1774	366.034334914772	130.212095130221	678.526217475665	522.731635815969
1775	1775	359.264800584289	129.30586305623	661.730018725306	522.566829278896
1776	1776	354.792053030107	130.016788128799	687.368662397909	527.625580831587
1777	1777	345.855443470918	129.106036992298	660.399267070609	520.934973512258
1778	1778	360.217283424696	127.901250082124	681.130405205496	528.838311561487
1779	1779	340.371291557439	129.324556554365	683.952136695533	527.365411312602
1780	1780	367.927967447258	132.717859736959	645.967647078964	522.324643161989
1781	1781	337.939314047536	132.001108457461	682.236578502424	528.407268607722
1782	1782	346.734856335247	128.495072053347	670.841135555545	526.866799639832
1783	1783	347.579595176769	126.531494900632	695.464511308411	519.293799207505
1784	1784	376.056833782983	130.317284538362	687.84310727267	524.606636521308
1785	1785	316.584168598354	128.941131362861	657.896353719248	530.564825284619
1786	1786	339.244341568354	133.567975566987	639.792690682429	521.419869680691
1787	1787	322.657053916081	137.329647084415	696.521402368546	525.935821831283
1788	1788	336.287055748805	127.595483352392	668.756786552669	520.507683936407
1789	1789	342.553373941299	126.121505088125	678.514541362109	528.640204519597
1790	1790	342.507382945528	134.614061559261	683.45475356589	524.166937537751
1791	1791	368.192310126991	127.435509201415	669.659089300539	524.965222995505
1792	1792	353.353114400483	134.013759468174	670.016480739698	519.999739934602
1793	1793	341.388670141127	131.330801873158	655.042279640514	519.453563632841
1794	1794	325.561477303324	129.024129967116	679.126373547474	523.287271560682
1795	1795	329.104743949222	136.497467642889	686.965202650984	525.889143966816
1796	1796	359.325887840054	129.251975458814	681.224386976481	526.170425124507
1797	1797	333.251934278649	135.550889342106	682.134662672192	518.142107532784
1798	1798	357.840401682119	127.686462721289	671.400767838716	525.024262881419
1799	1799	353.111918595166	127.350236649775	669.071430913181	526.861642604993
1800	1800	323.243048956438	126.949448332857	631.00922341399	515.805906739986
1801	1801	322.231345790834	130.8048831855	686.524851313372	523.531533145347
1802	1802	344.364373042037	131.747291272016	694.443505611943	525.00075880244
1803	1803	353.683937407588	127.141175504834	692.61624365699	516.837569726809
1804	1804	336.087470774283	128.965983889217	676.853775436782	521.241635995013
1805	1805	335.764845468993	130.421831311822	655.088816910525	524.087751862782
1806	1806	315.797244577708	135.248197576901	670.134591272025	526.628623271085
1807	1807	344.812006545609	132.952051650649	691.284922169698	529.579031886734
1808	1808	337.001117363313	134.289523477231	686.25374793336	515.570446202551
1809	1809	346.883793967838	132.944519978071	719.744587196102	524.265433107357
1810	1810	336.200515626781	137.754335229549	674.459728053885	519.974110617717
1811	1811	338.307306643458	131.639906540985	649.971049048226	523.01368332099
1812	1812	342.129519978059	130.853092580856	649.831742996653	524.433531389053
1813	1813	309.796024714043	135.814660315037	694.957291789548	521.882730403377
1814	1814	363.510344953023	129.616849794652	698.719890410993	527.133509977724
1815	1815	329.737325185841	136.980556393656	665.58109991407	524.022923234404
1816	1816	337.223100579153	136.479606454209	675.491352628993	528.702610698461
1817	1817	343.437756356416	129.677043065049	686.868213287526	520.926336381018
1818	1818	356.184370896562	132.593715750245	715.39488182756	522.011849492766
1819	1819	370.051708038449	130.363446968486	707.852184284493	524.44049445229
1820	1820	336.205559843416	133.486601632322	691.084662778172	523.093243418833
1821	1821	359.104426357019	127.190260063391	684.858473220107	524.169156594204
1822	1822	350.327041049674	132.512725404213	673.472962471675	526.384894578455
1823	1823	353.381453632139	129.1530987211	665.634535530439	522.310173003498
1824	1824	377.936402786823	131.719375074282	659.939624017117	520.649706448902
1825	1825	345.627209512448	128.789357844121	644.398554305573	523.078823764147
1826	1826	360.595012081601	128.52841989624	673.208106600227	518.49315867803
1827	1827	342.039541229573	131.019971245462	693.557392926306	522.219781243596
1828	1828	338.355200188903	130.199370017031	657.46028696504	526.635624600471
1829	1829	341.673728604366	122.526752662852	677.750803483577	524.301959908335
1830	1830	333.535780054256	133.942160972877	669.801040058456	525.337397554764
1831	1831	347.262759190163	131.627627222733	692.351772892305	525.95751313296
1832	1832	325.386469773094	131.370799716359	683.095556984183	523.754421843051
1833	1833	349.816633605299	128.304238763555	667.97281816546	529.129693597391
1834	1834	371.396204044178	128.20468177433	690.615567703035	520.802058755279
1835	1835	378.032306236338	133.191990548676	676.830949430068	520.734523818452
1836	1836	346.879640446874	135.209363223739	651.617526226215	525.189971893326
1837	1837	336.700218298567	127.649112144389	674.596675347028	525.529383738766
1838	1838	381.402193081587	123.828735785506	678.657821205945	524.234870626243
1839	1839	357.568936141828	127.237771583787	663.058172630542	522.765600790982
1840	1840	344.429686291667	133.611450677691	673.058419256437	529.058866324735
1841	1841	297.029186956342	138.798811821404	673.601099051762	518.401347358354
1842	1842	334.577759128719	129.345010121414	652.593573370216	519.162361607232
1843	1843	346.133574109185	123.551357253543	711.503916930138	521.56483592929
1844	1844	325.657914284724	131.69602291811	637.32578852267	516.904928567509
1845	1845	331.090688272358	134.122826217703	681.68144013641	520.756068859716
1846	1846	335.027173030992	127.950154960216	686.544477392938	519.942618551919
1847	1847	341.653299931518	130.012733883875	692.88108633434	522.88066955575
1848	1848	340.755038509343	129.982079082104	685.99114671197	523.292546622924
1849	1849	338.632674826311	135.562998564918	684.963864826756	529.938772725156
1850	1850	339.448443392811	131.920373336312	668.842057922706	522.033608479497
1851	1851	361.259709582713	133.949423812618	673.91611144806	521.93737069339
1852	1852	341.190461408853	131.86848469692	668.259886775412	520.286535983318
1853	1853	365.715707324192	132.047852791375	667.097206711356	525.169841324423
1854	1854	358.655690963271	129.358357024821	703.706094547155	525.128081345075
1855	1855	349.766490706168	130.918731425	679.092228209511	523.666653865836
1856	1856	350.948483378463	126.246248684469	668.65574124207	522.106390489664
1857	1857	340.462367785836	127.675481248046	667.338159887305	521.717255254045
1858	1858	375.914066105396	132.234346331834	651.219624115689	520.573823979749
1859	1859	314.105639866466	132.760425929459	666.460173034817	524.684629166206
1860	1860	342.497308996874	126.294938238261	677.995669613797	522.961597884728
1861	1861	340.131163282479	132.3112377026	691.682534000151	520.940149507997
1862	1862	335.45673901837	130.417591591168	656.697368544864	521.040891780213
1863	1863	324.696302512203	127.23205692985	648.336845534441	521.394228731649
1864	1864	339.432163568698	128.338093118441	676.846910397687	520.953646233954
1865	1865	360.608973804306	130.284708895122	670.690124088875	528.448041994958
1866	1866	359.200279056017	127.254700297061	677.583454464015	522.843594694505
1867	1867	335.151091241088	132.474491127349	659.281510357898	524.867014272721
1868	1868	361.47748863392	130.971014585911	666.389620556696	520.986057375049
1869	1869	347.983616171326	129.172006336588	641.064612801941	521.030225042975
1870	1870	354.106093591437	134.585542322976	687.51607937807	522.081021719681
1871	1871	358.07937684761	129.619121174797	682.056950712948	524.037942519191
1872	1872	321.739037157085	128.353376981291	657.890324214023	523.705558270394
1873	1873	312.32721822105	131.842292193154	643.990657155839	521.957102726087
1874	1874	345.649713782783	128.341946451688	668.447954943393	519.606362351811
1875	1875	304.461682597777	133.003119864686	683.37161237768	516.121852298093
1876	1876	329.557423046698	133.261179774114	672.995511662513	520.27809289211
1877	1877	330.272323503619	130.565483718609	682.530176629115	520.067220606887
1878	1878	343.888703533164	130.809930481392	688.438364273649	524.097613245497
1879	1879	352.441011341252	132.460587033428	646.259504851652	521.32213388185
1880	1880	350.701260675907	133.935486120464	670.47537373249	521.78102846808
1881	1881	343.210242757783	129.765635328685	658.583385663896	527.749686252305
1882	1882	336.700576213628	130.783056840286	679.784012247515	521.569341482533
1883	1883	322.404137431898	130.160487221658	697.725547371581	526.558452273276
1884	1884	326.200320127787	134.34632494324	691.623815697626	523.388011163639
1885	1885	329.553221385142	137.856361667209	661.714354779658	525.330220894751
1886	1886	359.016311864611	132.749102702475	669.070648479678	518.633212408488
1887	1887	336.635167246062	125.029022697894	633.943870924245	518.210945075808
1888	1888	336.083972832755	132.500865772826	661.823156690817	519.631786893823
1889	1889	361.918613154818	134.344731114706	653.993992711261	524.12257274822
1890	1890	325.161009760785	134.036532108734	676.423282807796	522.563060626233
1891	1891	341.626206921424	129.72773586887	678.207138014746	522.091283884326
1892	1892	353.699606672229	130.607039570954	662.87263289765	518.507875835665
1893	1893	364.318895728696	132.829255512884	669.78907663637	521.335176893231
1894	1894	358.762360412751	131.059069791995	671.34751189019	520.786512354377
1895	1895	339.817402989402	138.464478608785	665.047014767186	522.689306351086
1896	1896	325.231224151189	132.108368018489	647.219775025878	524.813846894978
1897	1897	359.592612828726	130.471341809756	682.353140476561	525.692716116454
1898	1898	369.240746927557	134.197401970284	679.263436785648	521.79253545471
1899	1899	383.98288554722	133.613664509177	633.212383656583	523.740536462439
1900	1900	323.332723352091	132.524400169052	663.8592535482	524.515979778248
1901	1901	362.928373236314	133.488556089231	691.282302172253	520.141711975804
1902	1902	333.231752673912	131.560981070411	660.062824786838	526.088692335179
1903	1903	377.194856194335	128.453021339873	677.154177670858	522.882094509444
1904	1904	346.016974376525	131.853574160217	658.781331272584	519.419943340407
1905	1905	335.160195663415	128.857309092641	649.690512158452	519.055429256956
1906	1906	362.019480000822	133.968532931767	684.325699086804	519.56660973698
1907	1907	368.173419264573	133.394213948182	664.376923279045	527.039720214956
1908	1908	306.021612243545	128.702027754428	638.476974933659	522.5007098173
1909	1909	361.429083873741	130.811726807905	671.325650806863	520.968134474476
1910	1910	362.099204532492	128.853052039791	658.918777994248	519.08096234548
1911	1911	322.604858811451	128.424430442754	654.643034847003	522.252065429944
1912	1912	356.231357562507	134.936234580628	668.876162295365	525.981546427269
1913	1913	381.700287311387	130.304314095497	697.075422397398	525.393383527294
1914	1914	334.134684692697	134.94214861084	676.189448486334	527.569080300498
1915	1915	353.430209069701	134.899773754583	670.132298557938	528.111381441667
1916	1916	345.01512544398	139.659693195224	692.417183866777	518.480113958967
1917	1917	373.442367770661	134.116002089897	669.852815867674	527.993989150683
1918	1918	320.01839792845	129.811248928867	687.523895823273	523.235740302925
1919	1919	330.25156868636	129.309030634436	684.529507639481	516.68018488392
1920	1920	347.909697533325	135.477784958757	648.403981003462	527.231913432582
1921	1921	369.330388169764	128.421419866961	707.744856280136	520.658114900648
1922	1922	309.408736691642	127.148619000775	682.918359993877	521.403798699951
1923	1923	340.134365749434	129.539791005711	681.947774288124	527.234376617699
1924	1924	368.385759760767	132.812658537387	681.071973879015	525.652905308063
1925	1925	343.285144717603	132.988557228188	681.389034498118	523.514238099172
1926	1926	344.19833936349	130.765396794303	681.379453814844	521.93787920756
1927	1927	314.865634642088	132.347719472757	657.436664722205	520.895456642111
1928	1928	363.936764445412	129.217373715765	675.611253486267	521.718578127592
1929	1929	332.882152202739	130.400531827302	693.17351628934	526.675478783942
1930	1930	347.934703912543	131.733098653696	675.188714338	522.243116816326
1931	1931	345.104830925613	135.262701522267	663.057212471679	521.330929129066
1932	1932	347.58966230582	125.97866823745	667.441838231711	521.668654127585
1933	1933	341.823536470173	126.827183474834	710.8763124219	522.595401613081
1934	1934	348.237140724587	132.572960587814	665.493212294993	528.203268023542
1935	1935	364.787966610117	134.43262935848	688.921054206169	526.004228509039
1936	1936	350.299506259111	128.940492086543	659.913127264212	530.577082499905
1937	1937	317.845125761637	131.831129572578	678.4082812219	523.375625587579
1938	1938	343.991774702092	131.008686100285	700.337023717402	530.405177937664
1939	1939	317.962462568763	132.778819725928	681.893302578509	526.567554435978
1940	1940	354.032833809018	132.788613436959	673.223379523925	523.765725276131
1941	1941	371.861865036122	127.672178422809	685.875486439158	527.752039106115
1942	1942	337.017788580061	125.286376268432	696.120286781521	525.275908898882
1943	1943	333.565255685766	131.012038582328	649.268179118171	522.9491981437
1944	1944	347.93767324486	132.92481276871	705.128779740049	521.875989871566
1945	1945	344.785065674614	132.485851186437	665.645299774812	526.894376087906
1946	1946	345.978674936226	123.447079445871	672.014554943104	525.753602649497
1947	1947	336.746564903541	133.564000200611	675.450561981818	522.834842721156
1948	1948	353.521639350182	130.924466581649	687.605254957566	520.539765055669
1949	1949	309.194398328433	130.526483718904	665.924058519403	519.880904484868
1950	1950	337.292039626576	128.683872815598	685.518913672469	523.084845555244
1951	1951	361.411621253359	131.951650315092	672.397751762678	522.458566935289
1952	1952	327.805636840546	128.802562803164	677.86207970951	520.766789950315
1953	1953	357.803560185503	126.140881158796	674.350000540775	520.693775039039
1954	1954	354.763534423364	129.966790313305	662.501425779409	524.713171351112
1955	1955	360.493036276896	130.78316356625	687.856487416324	525.128623264438
1956	1956	319.488977867501	129.740166736512	682.201622063577	520.205938276224
1957	1957	331.475778526878	127.924618424269	660.83623655058	523.776013688075
1958	1958	339.635020505776	132.617495113098	670.916385322083	517.164085109755
1959	1959	344.581167345745	129.802788624479	679.345474303546	524.260251787575
1960	1960	346.641714201737	129.392359137629	678.263540648548	521.323661495789
1961	1961	354.573516306312	135.025481679346	693.439917801524	525.381230196586
1962	1962	363.852882993964	131.755266557903	699.281303505896	519.817332996591
1963	1963	354.567607087635	135.599511328441	665.269646218525	529.42648329787
1964	1964	361.301805045098	130.184518388352	674.408768799345	520.943184981834
1965	1965	340.189833352694	131.369441925156	676.688403344783	522.588152120847
1966	1966	322.305331138559	128.728073119271	656.924009903565	518.896560401852
1967	1967	333.846847834141	132.233587017087	680.474884599766	523.779736464191
1968	1968	338.001673250084	131.081131220897	647.507589929644	524.384998286209
1969	1969	324.667709104468	129.978705402338	683.901005263723	521.69234093786
1970	1970	349.362399120037	133.594486569602	684.437611625965	528.130419368798
1971	1971	344.137188902775	134.017732009767	653.987287445015	523.154220419676
1972	1972	316.103294922189	128.974668501114	657.661682757908	525.229282942694
1973	1973	355.567770634095	127.080207854183	694.83106162417	513.222818330066
1974	1974	329.828589659106	132.493732206457	650.492393718238	525.334490957036
1975	1975	353.533665018088	131.319277443831	679.788335881319	519.451456786682
1976	1976	351.809808489914	134.051145764192	656.981025076347	525.744806584889
1977	1977	331.125078083391	127.493849613905	660.199840043567	523.454108054637
1978	1978	320.174204813862	129.555762309369	678.101544249846	522.578983726944
1979	1979	369.396128930033	131.666148113949	652.402393430434	522.245058517669
1980	1980	330.707762956603	126.340883997425	674.455887508197	525.994632210272
1981	1981	342.856009145566	129.843489926556	658.174218247289	524.727142747733
1982	1982	355.245366796684	133.375474603818	670.71616393443	522.400797608943
1983	1983	360.348815346337	128.010318369533	648.460176455623	520.668904057922
1984	1984	348.840693161738	130.788862159216	690.523220675415	520.837819541368
1985	1985	327.563885122123	130.738311440362	682.534297121009	520.170457834257
1986	1986	324.226926845695	137.504597541707	664.968043397215	520.729926966132
1987	1987	349.48309939237	133.635399164217	663.977025865783	527.260892074123
1988	1988	335.275133661881	139.300073349199	695.615061731707	523.053957669952
1989	1989	366.667619000383	131.559487405441	670.96697081714	525.198399320608
1990	1990	350.215417701674	132.947852271887	708.768090027783	528.023787518274
1991	1991	336.688344582561	131.937789480104	686.561058440445	528.01363866609
1992	1992	363.396095508823	129.136294119775	688.71090441497	520.237419247874
1993	1993	341.045401322056	125.538929024338	679.733498414684	523.253144973562
1994	1994	339.84205581002	130.775602251535	647.342588703194	525.748609627664
1995	1995	374.216145183194	130.735067957084	669.080784033246	520.397657395281
1996	1996	362.562478829895	127.097571885899	685.852252108771	522.679386114875
1997	1997	339.764425637508	127.760034055136	699.866361347855	528.19741776627
1998	1998	345.897119376738	134.775980365131	704.930357261506	523.348109326051
1999	1999	329.71645610723	134.094209066757	690.000996697466	523.469181392074
[truncated: 3,001 more rows]
