# Supplementary material for: Hypothetical Outcome Plots Outperform Error Bars and Violin Plots for Inferences about Reliability of Variable Ordering
Source: PLoS One. 2015 Nov 16;10(11):e0142444. doi: 10.1371/journal.pone.0142444 (PMC4646698; doi:10.1371/journal.pone.0142444)
Supplement: S4 File — All experiment interface and visualization stimuli code is available as a zipped file. (ZIP) [file pone.0142444.s004.zip › experiment_code/data/one/39.js]

var results = [[348.857919239214, 371.487154394535, 380.948999845693, 365.740263375895, 339.420807228371, 322.73684963048, 360.668481056165, 342.331448064171, 355.737085266163, 367.67125887966, 323.12215278229, 326.337205458374, 360.979786040868, 350.686343308667, 332.399980371268, 364.940122313337, 361.97474772622, 328.694022546033, 340.85390613341, 356.733539269681, 347.907022307676, 358.699489915959, 350.826452453862, 356.24105851994, 344.781677652507, 342.473398246606, 364.521045843697, 363.477903937652, 323.184576493749, 360.867547554077, 334.748736940921, 361.645210037688, 355.016269152176, 352.16262236452, 338.51577826355, 347.433714622539, 346.927867235794, 354.427819473197, 347.638149776378, 307.899671167994, 322.629468864245, 329.74969866605, 362.769266001533, 352.625246485572, 319.413524641074, 344.834956320516, 336.403575518767, 313.326262139695, 332.379145874961, 343.705507186625, 334.079812391119, 346.689559082462, 381.171301934743, 345.710930038704, 368.815007256493, 330.781161683763, 344.808747843635, 352.898532047307, 341.218388119599, 334.297162797677, 340.996324443139, 353.28593271044, 360.852668119202, 338.424475309893, 333.881499786505, 318.793389465259, 343.484231562343, 361.468256498987, 307.76757073223, 349.988194135238, 327.823458306224, 339.257123371585, 356.25868731781, 332.313521551077, 319.405432560479, 343.882064426627, 345.699124147766, 343.281234903529, 320.99828253824, 337.463537276392, 345.307901467264, 332.301765810013, 355.164452322811, 332.364650316631, 340.652843901957, 370.643192343717, 320.376982326113, 351.936182727202, 314.431992292576, 365.281536797814, 346.417297229812, 332.758668185639, 369.12112259388, 355.184234435073, 357.403708396779, 368.7311065091, 363.244062538561, 384.831038520165, 352.41330366818, 365.303399007121, 326.084187845221, 341.2037335885, 354.09928630622, 364.819491655108, 354.066816255238, 333.396150911033, 353.045126099088, 344.499760460455, 351.182956421401, 316.355501561206, 323.925246023381, 346.989345582382, 335.450868103362, 352.626017052103, 356.407569997009, 363.794692150562, 344.063110059638, 345.336708747904, 323.771175935135, 346.295683242188, 311.86403276637, 311.82660157869, 345.678804443845, 352.09187297464, 333.278680211554, 331.605988313553, 335.269956300831, 370.449700733216, 344.407214641058, 363.399727266437, 341.546923274452, 344.821114735208, 347.691578617576, 306.954131693782, 389.558755531387, 355.777578902404, 356.066713243466, 322.252706445657, 367.970142222707, 334.96914228675, 332.691388703187, 353.422482725865, 324.562718410156, 330.833627632403, 310.8630463951, 339.793630253946, 356.663757710391, 330.070075171403, 326.294045001421, 370.537957882283, 332.414093520862, 339.756375898462, 309.257807060341, 353.573927239063, 356.377680056198, 354.388953122226, 353.182974960168, 372.591562186191, 330.861790040153, 364.041929934297, 336.909179937646, 334.782074047541, 359.01030003505, 312.383232740404, 330.279507671112, 359.752929252829, 325.575023074737, 348.968398224254, 356.994816846488, 340.139617795808, 328.114981275194, 366.627841088387, 332.994708058683, 345.809512868974, 328.20852377301, 344.240931777747, 343.75068261418, 332.036076458594, 355.711111414693, 324.981034848318, 345.418574323721, 350.564827077572, 357.352794668412, 370.736372004638, 342.922321048116, 353.067535910313, 348.20122946702, 339.535645903661, 350.331298321025, 348.154795429371, 350.250191240436, 330.072785627407, 339.192278391104, 341.883299281717, 356.489897739098, 336.733930125925, 340.369513911707, 345.291477410804, 302.610109162297, 340.355578814763, 335.588876423242, 324.070967906939, 339.282491802729, 317.82168680824, 325.155798305179, 348.562032530484, 339.247410731588, 360.440683902718, 336.871366820271, 327.424185358725, 330.262309134887, 359.293827419432, 343.773160910633, 355.313512384493, 304.435419373499, 346.80300076562, 367.82048537707, 332.055364950048, 322.158959777147, 359.403556302974, 363.131450681422, 346.136326740949, 322.037969935347, 332.432524927529, 335.387675269498, 353.602079928763, 327.541482521161, 354.46886714621, 344.066884212242, 335.102578808317, 322.068723220317, 324.516586171235, 340.424402837237, 366.520253956228, 361.309219444483, 316.430560884432, 330.269330082628, 308.94150568457, 337.885623736241, 320.157156637065, 341.420384715609, 352.148363948986, 318.19041414378, 373.664094041246, 364.689003476006, 369.613948918728, 351.046372678889, 327.913851205293, 334.617583390333, 321.622608738184, 343.755115029386, 355.414683286137, 366.026478637302, 384.457438062275, 339.619462991091, 318.844134578756, 336.321959785173, 336.350782265115, 335.722830592453, 336.618543597579, 371.874331377306, 370.463644067407, 363.661219406531, 355.684585338717, 354.965832849561, 347.074143921415, 356.915250074791, 331.209040194492, 363.573112876024, 316.444384425954, 330.4771860766, 358.654246873769, 368.790634802409, 351.835601650417, 321.850536232508, 380.13583587074, 339.469131398033, 315.869878379709, 367.892737907939, 341.116488157339, 354.057715849487, 329.155427537082, 345.388187725848, 334.263736078121, 317.609265441863, 329.978261099378, 366.181743254621, 334.423979920486, 343.470227687052, 366.494899601342, 335.842584575729, 357.552093428909, 349.712307950549, 351.602685582407, 329.829877388629, 332.161161517273, 341.659632089349, 346.829217874896, 410.548678339685, 361.16906289081, 326.610951373955, 319.611957216261, 345.833253855661, 335.887421899828, 345.879617021278, 347.513523766932, 313.606637282338, 363.530639408965, 319.299892372366, 340.158978850734, 318.332887491684, 351.030775650675, 368.457790222254, 333.209621348884, 351.765932232059, 324.779200914033, 353.124967508071, 378.042390222084, 323.774276880098, 337.086079476031, 347.525752165449, 346.130460367856, 327.099184313038, 331.649432630752, 342.541776729393, 337.466875921397, 334.31359005864, 339.31650478647, 352.549900345171, 331.032218410456, 321.938666511727, 348.456989279257, 328.758448505352, 322.707712657439, 317.321915549453, 364.490508238331, 346.548385445499, 367.494815505509, 337.789436013387, 320.995894766939, 323.352037954365, 339.852193124275, 358.93737885044, 344.384993449487, 348.389820565876, 363.509254397483, 334.196420476604, 341.8580212405, 377.00386587505, 342.509826466765, 322.604623992334, 351.945939775135, 340.14135465933, 330.572618781146, 375.728982994374, 288.747363134905, 346.072792453146, 355.678669632033, 348.011791357437, 351.821531595487, 346.609785274258, 345.187213195804, 337.974958377707, 344.528481566211, 344.185925571569, 364.86874703493, 374.263676417054, 339.095589731586, 339.473676192894, 350.327981037687, 374.544822941412, 332.701957736564, 353.347540168841, 347.403772472964, 350.881841821748, 351.424358986935, 327.299991535423, 344.581828867699, 377.976226182793, 342.261722723638, 354.066222395889, 346.400110259554, 318.00682758213, 364.428882348327, 330.101970244324, 315.301074070906, 347.199476318145, 349.00770079055, 362.125529086792, 348.861719618757, 353.757690213904, 364.656749453969, 336.52879401882, 346.286529844895, 370.240296709903, 342.077925826469, 361.103455528351, 353.59799277272, 361.565142245645, 333.106912757587, 362.928604282423, 337.844133139399, 363.989872018468, 397.240310979287, 323.224915640021, 317.526704001447, 360.133205393692, 380.929866792676, 347.877875972111, 345.698755312802, 338.147218121715, 344.501206954741, 324.126490633446, 374.935156932902, 335.769290412979, 370.0177335094, 312.718761359552, 347.771176856203, 344.124751628688, 395.361039524378, 320.533915447802, 329.976083114444, 355.917748072975, 321.699685319383, 338.322207043315, 325.461474549644, 366.44502366489, 324.742463316157, 336.832271714248, 317.453527688432, 335.924998312614, 354.717882615561, 354.344751940816, 339.330223972654, 313.875831694721, 353.334166702379, 310.250740301172, 323.700914296291, 339.293336087752, 361.168069600936, 357.095938114068, 335.86248807919, 351.621933196819, 390.806876344787, 326.545288536174, 329.352001288409, 340.583456895039, 371.340819802149, 354.018802741525, 367.185250647736, 329.301962714529, 330.007016867246, 375.47150046681, 330.912079318645, 349.46686804766, 381.489506282689, 353.36427210458, 354.911381940463, 342.74966047436, 362.411343796261, 337.056921217136, 309.654375440174, 357.872776953877, 362.708493999421, 331.968228216755, 336.50306602808, 340.394419451981, 325.801033528257, 331.337538523168, 346.661664451578, 356.709957042122, 322.16535834918, 365.864910308982, 353.984184757507, 348.301650940296, 357.435197616328, 342.429936052191, 332.686600210261, 339.033782367664, 319.969353608455, 384.203046672173, 321.693978173704, 360.984929458593, 351.64300695641, 353.527637618123, 314.211153868403, 360.422646813664, 369.482677472854, 343.965567540765, 342.935225442577, 363.601388376937, 362.8746489063, 354.662157644647, 349.840406499512, 343.751060553717, 338.282895094597, 347.587044694343, 308.392538660698, 350.538973098333, 331.980410073987, 310.901183946856, 349.304615617357, 334.290223210555, 338.521540108095, 358.179529758632, 339.662065134264, 327.500361680245, 325.008866335111, 344.882689443662, 334.027799020878, 372.427979384169, 335.600417812787, 343.748951844264, 374.389141586639, 304.890474767628, 358.479661586068, 344.506269370899, 340.18704169074, 326.983985958914, 330.191755459239, 348.015598617258, 351.934493589578, 338.550227820715, 352.300177246347, 376.234231490914, 374.574179981991, 347.912596124989, 331.713436133908, 366.362076831275, 378.411381185477, 352.442641501232, 339.348434583387, 338.549748235454, 314.945697719042, 345.015840814692, 339.862963005737, 362.50246977395, 348.14063001527, 317.675528487088, 322.699313453141, 357.524045877991, 364.906297104872, 323.042326126732, 316.291622974915, 327.055049848424, 325.13839424561, 377.884425778751, 334.061239215347, 337.556438013916, 336.446149988485, 358.103454152825, 356.143655525346, 316.322995837853, 339.780738382528, 336.079884746403, 322.953107131873, 349.53909278931, 382.092308443576, 319.216610794567, 341.407642999865, 341.209745691778, 340.426504410979, 341.519816604749, 359.886031123006, 359.551617872154, 335.47913470015, 316.324807782015, 354.411065077347, 356.999859559156, 352.164275960269, 358.78433701838, 358.128295719102, 348.183876210465, 327.251730337505, 332.777457721193, 337.145457599841, 340.131011874175, 366.850100696634, 341.115432395806, 345.858192353609, 348.018595895763, 335.219548179878, 355.259771171085, 311.237416090606, 356.113797392036, 325.069021464057, 344.626224693276, 334.636428195402, 353.01254788787, 337.904282413112, 332.74826674831, 345.9165228616, 381.83919414112, 329.0762603026, 338.678894824702, 361.516327792978, 313.799479691996, 376.949500523309, 359.36244902696, 344.067652629513, 321.316222211063, 335.591906510673, 364.432572887463, 354.814466996641, 323.859370932054, 342.362869409259, 343.77348087238, 343.36016751606, 314.838337995308, 350.666529023803, 337.900225221873, 354.638967474635, 348.620609394937, 375.290665709959, 347.022890275823, 334.960321541407, 316.145219214168, 318.192423999415, 378.458105282573, 342.702014916323, 354.283523537657, 351.053213190481, 351.684750775225, 333.509762377521, 322.316601886594, 345.450648767802, 316.650264041136, 363.883302905546, 337.302160658624, 346.128079887423, 327.570298908048, 348.616846339005, 334.635988102001, 346.458455869875, 355.995602381996, 368.059639966627, 352.46765249406, 331.31824107088, 371.196622994989, 317.7276269876, 350.949240249072, 355.420987229995, 337.486479139009, 350.845011153804, 371.805511893035, 342.811007799982, 350.048089140918, 336.943282866337, 329.896218432885, 360.791091192714, 342.575971433607, 329.124804380405, 359.113462506189, 345.992308703086, 354.261646482259, 344.163924514433, 343.414595834331, 327.398029339904, 363.778040936731, 357.950679645904, 366.382962275231, 364.725567234289, 326.100033273192, 334.216953935324, 340.132584774409, 341.222350968527, 351.657259530222, 361.913436630058, 370.858738450336, 349.810009940362, 339.870430362404, 352.601544020287, 350.932382927569, 325.509440329515, 365.720827004762, 336.759629738025, 344.430679447492, 345.596668955781, 342.008968254949, 350.880111510039, 347.171875176244, 337.988989026355, 395.749207370281, 309.41892820838, 344.156350113917, 333.365436521123, 342.27083709637, 328.222494502576, 377.064792796671, 360.279614062967, 321.444000422783, 343.266939593925, 333.453678523388, 354.944925250695, 342.823411774467, 342.730090793047, 354.817721509459, 311.349300976101, 334.984631388652, 352.659964246575, 345.903357390164, 341.663613686053, 359.643828941464, 351.684909125956, 339.11122063433, 339.065511899613, 318.567731493938, 360.643154469057, 301.688746707391, 350.911368288384, 328.372649961207, 378.058583750672, 334.209804318873, 328.13841895643, 299.537657681687, 354.060286854686, 339.919107845839, 336.1136895928, 346.474130017142, 341.52127676847, 353.926145404904, 334.811690131494, 361.296848140431, 338.771529517437, 358.279516595229, 310.683575635132, 323.641993984677, 356.539783208047, 360.699022146232, 362.321373021397, 334.181847288915, 330.175879340627, 359.198777729708, 366.178091684595, 341.477466915647, 326.958192098383, 354.631562731639, 320.29554249487, 325.131670754256, 349.057582915756, 346.583095279864, 335.23014692706, 330.705572395135, 343.642931877045, 332.810233610574, 369.140648549998, 344.093052509372, 318.460390897087, 341.955982802795, 386.556554049649, 343.695198388453, 336.873026678333, 339.43640519495, 324.801176482125, 342.986006284255, 344.733636395244, 361.12293345366, 355.73156309472, 331.483986647746, 366.342282703301, 312.430518238642, 371.537967116406, 342.144730781212, 326.627874708796, 382.403037314334, 318.061482410594, 352.806909758246, 340.425950165184, 347.078351909824, 339.280437981492, 323.246618928991, 348.723445626801, 340.490958818791, 356.392062024683, 336.866995983586, 330.757483386262, 340.945482028773, 349.875555136204, 309.909913759051, 352.992961550992, 357.200364453263, 352.838281793338, 385.277382354415, 348.685463845718, 353.494091108275, 343.032723434978, 339.299086372044, 344.196981508206, 372.335767441205, 351.140357539806, 342.163117207669, 341.504224880057, 359.93723384385, 348.131234417026, 350.62822488206, 335.204423665152, 359.711264214931, 344.384471178405, 311.334684437639, 381.738389064097, 363.941633915041, 351.124563952642, 328.797709804138, 353.407918381387, 344.309505745358, 353.993693696841, 350.592566036365, 354.605050261512, 345.314345356087, 354.519364359146, 366.249117601488, 340.608002895729, 353.99344551483, 353.500954742971, 345.467765157584, 367.476058023258, 336.299721810091, 338.891869599164, 355.299838360086, 307.418124394444, 357.960438257325, 329.711494453192, 355.884968300172, 338.0396174, 385.184467976371, 331.909949920672, 341.647690385417, 332.460104563081, 335.640295589372, 352.225119217799, 348.260971186432, 335.521899515304, 353.229294068333, 331.241480605176, 334.958751267237, 370.296646709053, 360.608487187597, 373.096216430314, 334.346106530251, 341.237002583036, 335.478167521265, 365.630118977676, 384.44908117563, 356.267731991661, 345.350693187055, 360.313383670791, 350.321643428002, 321.835676978132, 342.327477808836, 351.197709835855, 316.024936341334, 342.187789201228, 324.269088441303, 346.490638487738, 344.803042868773, 350.012056008856, 337.148494270732, 322.865901973358, 378.918666272818, 349.563442993734, 344.773302132103, 364.19207797754, 356.945851689958, 337.516166714164, 360.792189224939, 397.750657775569, 363.024641844301, 336.199651926985, 317.988988219968, 354.634132355478, 362.188988583062, 348.939331802046, 353.391362952318, 348.890270274631, 329.16088658542, 317.917121734929, 337.406493819098, 360.627089531685, 324.506024656729, 335.286176042703, 343.562608767541, 342.913853960266, 357.07921414181, 336.865780630142, 378.002673604843, 374.872307805833, 346.748195833619, 377.589129277889, 321.93882371667, 356.46437852175, 336.294565710384, 327.32343223179, 354.075777069704, 351.782735614428, 354.609043481526, 319.01211648401, 328.284602997576, 343.081449073545, 355.959764316351, 335.448623628577, 364.320062843003, 343.240438836283, 343.507328950299, 351.177014456292, 354.848068417131, 329.874491212417, 359.87197187281, 355.343503368171, 352.736415192303, 317.185773369749, 335.32301729595, 323.726084181195, 361.782365963054, 329.503616808011, 325.208864121994, 347.725838051724, 343.144181374262, 330.606114932759, 329.667894356294, 347.12689285728, 354.435753278487, 324.888982117909, 360.981855242023, 349.829376126809, 327.526547966314, 314.746694327638, 341.221324276446, 329.903685929404, 341.25628796099, 350.811922409559, 358.549031801229, 342.405834137127, 340.312099883595, 341.493412949282, 338.290524436263, 341.284515343693, 333.125715568687, 345.674540916795, 334.260267822197, 310.406465383827, 337.240778755542, 323.51498723139, 329.048877596224, 342.07792197809, 373.592916801523, 364.263901269652, 355.388434879547, 345.72540989442, 380.603679402502, 328.88561998973, 348.050512504488, 374.672050836515, 319.929650360627, 338.314450696056, 350.666159829615, 312.468546347506, 334.814657538605, 339.448836819326, 340.889137552771, 328.080718707407, 360.475524207084, 357.500973804768, 355.436433717723, 363.024578677521, 364.322162009577, 355.1987354993, 332.349089114682, 364.970638545508, 362.940638219086, 310.723241947442, 332.175201683375, 362.489322435526, 351.534503822961, 378.726981504901, 323.709696137769, 325.661507301525, 345.562668190075, 377.449092232367, 344.21809829598, 367.709938691622, 316.948722479164, 345.329272263386, 363.866476592005, 359.927186272022, 359.50184744733, 337.606482960964, 330.189234115139, 323.042925338959, 347.029303293819, 356.018688676195, 361.528040546528, 334.189347975556, 325.780867438516, 306.212350413593, 338.218393467512, 349.433696175783, 340.457811145745, 363.765873266182, 341.024098612519, 350.889646482658, 328.736653491703, 354.758465278623, 342.351355751477, 353.688042187599, 360.314285719927, 333.077443827166, 323.944417454153, 307.051504160369, 340.833557639975, 354.900127921937, 338.711985680963, 339.744531312852, 326.518617029304, 333.966637134456, 357.102629365297, 370.060487432414, 330.861298906345, 372.506489410539, 366.348673916436, 355.411273078205, 373.005688386912, 342.056040033393, 327.414423443458, 345.191758540668, 345.249899825639, 365.702926102418, 340.419417737383, 308.956531216434, 345.478712302152, 357.513805872769, 339.163629426518, 345.286608382288, 357.017623061892, 333.103162854261, 343.154995030202, 334.853012371369, 378.710931855313, 362.63566837751, 324.225353863833, 323.358116587367, 324.042800640775, 327.422898927388, 357.523650178387, 331.37457237551, 365.29281455532, 353.242376558072, 337.408039637118, 348.285587482254, 315.764753848563, 380.00423820165, 364.353991823264, 353.995121623124, 341.597556775943, 356.02383224471, 336.923648894792, 336.131424641722, 354.463415716658, 307.241347486572, 337.456429258605, 334.750846348862, 331.566111430647, 336.142944936533, 353.77603491034, 313.869661320562, 329.722859849789, 346.857940227834, 348.252373559842, 328.108128831396, 320.027883167271, 348.823893060047, 358.424585131959, 339.463960721383, 337.104562867199, 311.876361080484, 342.244081435258, 355.942394808645, 338.198600365419, 353.748253702032, 332.25334999746, 346.067450884485, 329.232586110044, 352.367637620981, 344.629144524912, 272.889990944996, 378.663879777336, 351.431932085387, 311.818271540289, 360.927837944249, 330.815746295609, 358.794479277508, 346.924595979762, 350.397126472276, 339.935817177603, 337.099658508548, 346.613436516427, 357.026416904192, 342.164969472725, 325.084659567812, 326.877785898007, 345.325565445759, 342.957423919224, 320.724076079285, 363.513001842914, 333.921775986857, 345.680502261477, 337.171665622514, 344.514838493656, 350.65105465053, 358.049783142804, 346.904836465625, 356.546620889915, 330.271805700175, 355.836444963551, 339.90802093055, 352.251035321866, 350.897296825418, 358.903267231811, 312.676678844274, 356.331166453726, 400.057174302973, 359.599089974642, 327.550336080295, 315.074618392187, 336.600166583582, 361.551098151503, 359.321446041028, 338.090577357519, 387.830576933541, 333.198009304418, 375.116640106818, 363.877207137781, 364.047130771995, 305.921540557638, 356.035017612788, 381.153573200137, 335.819807036494, 333.154669945845, 340.820543799377, 339.304231364169, 358.839849539556, 339.144598349338, 345.160321660421, 340.113625209909, 342.040756351427, 353.248889594771, 355.904396685016, 352.750525612558, 362.443382265017, 327.379318317074, 357.463230678427, 365.974905007668, 336.501319855487, 339.431779636906, 353.458298178166, 383.983473353726, 334.175750231796, 357.113136802613, 337.462940188682, 332.01102754336, 327.48317765379, 319.658508520178, 319.163654210071, 349.670785864794, 349.457021704757, 329.082197842227, 342.435539469209, 344.444899431134, 332.733851099466, 368.418168149445, 374.420897847844, 331.85325766517, 372.423188993654, 360.070218912052, 353.25930432252, 376.102881660781, 347.20910755814, 350.828098744395, 325.395038362078, 365.106638381695, 367.306839052374, 347.262460729951, 366.947659400224, 363.972316878929, 342.508482360891, 335.478074854565, 350.98979355185, 327.616885262027, 345.223422979522, 320.533055230539, 352.412785784917, 349.117941225946, 345.881877309771, 367.249631625824, 345.130147355783, 354.485296061264, 387.942328457419, 331.625349826878, 336.081905810901, 331.652221605626, 328.26318716114, 354.228923786043, 342.687080891795, 374.191896291026, 341.53818169294, 338.977043599297, 347.986548673602, 343.371624206346, 370.973445935545, 329.533863969341, 361.349079140977, 344.823304015893, 361.289262157251, 323.893908420971, 326.001943866239, 328.063324327006, 351.583367459753, 343.844801187292, 354.590826925065, 350.588908848708, 360.676224157216, 302.121904727371, 366.148176757005, 329.160061047924, 311.248528830528, 341.580537575711, 314.053046591816, 358.763003460357, 344.288788118507, 336.910994256835, 326.631951174281, 339.928377853312, 326.640047040558, 357.264093266348, 362.242536131936, 323.704670333627, 295.20004379782, 331.48365931541, 349.610847741685, 335.508393878194, 360.392875517048, 342.379060528752, 332.072441352135, 370.476961253168, 384.355670163401, 355.137909071982, 322.407887679931, 324.854753282504, 352.353587302577, 366.96969949818, 327.976450938476, 356.286652077575, 352.144953312841, 330.382392254445, 364.790249300689, 376.873468244324, 328.929682407676, 347.724852303789, 300.908850969034, 313.911043019143, 340.937757028506, 373.181376708138, 341.196870994405, 322.440682326223, 335.889778244905, 333.666780370693, 375.341014650827, 354.23714852766, 337.699411035984, 280.320887154376, 347.673826146264, 324.773905272602, 362.497631505744, 344.502561903866, 344.225295360755, 343.960293801182, 327.909912575263, 351.287386848987, 375.69741316956, 311.312437512072, 353.963292648936, 334.984015809646, 326.538020225312, 356.716408392106, 334.310013826207, 359.804085426585, 314.943237153591, 330.810535644595, 324.592412758342, 367.461942484541, 352.321270091561, 374.630725059861, 302.284149384361, 302.676159755748, 357.996219130979, 371.625509313062, 339.786628076052, 300.060603260291, 334.881904110243, 356.251329431304, 335.283323528346, 357.090897193687, 354.430953575706, 350.765322513304, 342.057628659511, 329.255145856776, 351.748185377106, 343.010434089774, 357.701026405969, 334.13801601413, 324.370372124763, 320.969935826321, 367.028134718892, 341.462879801781, 351.276465142819, 328.315049104316, 319.690752360955, 333.658193465286, 310.997345584575, 371.415009167329, 348.259108346962, 351.810196182572, 313.674970450496, 313.517192359625, 342.430279929583, 348.096890083814, 344.160020447296, 364.971943626593, 350.032282556103, 343.677334997663, 353.987798214124, 335.919332017929, 351.903906319952, 349.973280831736, 322.773248001604, 348.611808756456, 327.796532381329, 345.254818501984, 340.180852707794, 371.063440809334, 322.88392009697, 336.34292382863, 362.721720641279, 347.56089927575, 330.491058321706, 339.23727645458, 349.454821940604, 342.950569299825, 350.535229400124, 346.57227249049, 325.957928216595, 363.77144069914, 373.139894671226, 322.375530782757, 376.124960688854, 363.013805794165, 338.85827095187, 338.562504490358, 330.521052827482, 358.836233194017, 359.433145320016, 328.975649929795, 341.984308239572, 380.620997850135, 338.186237570047, 325.06148490509, 336.446110470316, 345.575803319844, 329.731155655783, 332.206275660741, 338.486617892477, 329.829928691731, 348.178935381972, 340.095183067303, 315.827211103475, 301.149828248195, 356.301509536714, 329.805052817333, 335.22483412954, 347.794045736668, 329.019309290698, 341.371465467306, 327.806871486137, 344.352132298106, 336.774661809998, 334.954358226078, 370.236894815889, 338.919982795752, 370.287557003968, 345.35354237391, 336.965288440446, 342.274089102143, 345.062900513671, 324.524979356692, 378.869705306668, 352.271924608235, 329.865384613517, 357.856036044483, 308.693280163524, 343.25094334415, 349.893999283542, 353.199701720207, 356.708271796021, 335.101996814816, 357.42823771102, 339.47155337383, 351.293765664801, 318.774134608505, 305.047008264415, 330.219495199734, 365.725711723626, 342.236647183709, 357.777739343519, 373.365239114235, 364.219296340909, 332.233536093442, 321.210925754267, 354.515853203935, 352.164116876775, 344.660281805148, 326.372717602397, 345.783131636159, 337.740815651838, 359.751486980149, 325.969042124528, 334.5096564088, 353.54648585213, 333.817307253071, 345.525507626667, 367.0715336784, 372.463061737483, 358.750159187719, 374.991953336639, 364.048747671789, 303.573830904204, 339.350420494383, 334.157806214812, 349.150794732805, 321.953676833226, 368.556367012501, 366.163848257167, 366.279286853798, 339.311899341377, 345.936378734134, 334.564617023114, 359.544513166304, 354.426948213535, 362.328317382941, 325.672549287619, 325.577878174304, 341.049686590639, 345.696104591868, 355.944755886898, 358.168802153859, 339.561579703099, 330.482200737662, 335.113583607148, 290.921245542132, 316.134020142536, 357.795037078249, 335.964941314573, 355.061360889773, 305.077978852618, 345.119925644272, 345.25327678837, 325.544517971858, 328.786263294892, 349.260790635673, 326.862416164273, 359.586312774463, 335.720526717135, 341.333101273353, 366.50141672656, 309.016807091594, 333.185528423915, 355.407266145782, 358.817843799555, 328.307059586611, 343.796434091496, 321.434307547468, 378.239124462707, 319.380072765845, 342.715691816602, 336.749658055881, 368.458477009967, 343.906796487445, 346.912336070287, 343.370042777442, 335.46256007544, 342.163515795642, 316.994363762022, 330.481488317033, 365.607252399086, 350.188137516641, 331.094757019835, 362.390452612754, 343.856731081957, 322.200447026404, 358.8976173518, 387.214627233929, 382.162335893542, 358.071719104978, 353.910364605795, 339.815775470081, 347.770136461104, 343.166730281301, 354.523290042009, 330.638395941996, 353.939133214933, 329.194938309097, 350.207229766998, 320.694360472239, 376.206295055631, 359.740494075613, 318.741288702974, 341.149016576864, 301.23476494229, 335.566282728558, 341.048294485654, 316.05219339245, 355.088182677048, 345.115921667559, 336.325540839994, 326.976407220407, 378.731775994273, 325.592397311554, 358.613584581256, 379.345144022269, 336.475825300124, 355.160174020125, 357.886765201673, 329.710724598526, 382.542798514816, 334.315506085367, 353.714727051149, 330.581392669737, 385.295008911902, 331.948590291621, 354.207041879216, 354.327780964122, 339.214673505432, 344.79164346174, 356.098533523405, 363.273382112733, 347.926254330683, 339.142309926532, 349.204489148143, 337.17188700948, 322.841903633081, 381.839457981325, 301.148711992452, 326.998652563819, 360.798105387922, 352.877515080835, 335.836742049579, 329.419679514274, 330.470544416241, 301.53307572989, 316.811892156299, 320.976851197807, 324.346135985658, 336.83041750776, 364.010149843232, 338.33226706092, 331.735528283516, 315.127863449493, 324.899671388434, 331.351452983744, 322.779896705972, 328.794818781303, 331.565955857841, 360.131934557848, 351.141172006786, 360.064549852025, 318.321537402669, 377.74989512431, 336.564777863741, 348.158275324601, 354.079181814691, 337.871043056569, 346.072069488179, 325.098573275037, 329.347605662186, 338.872148515505, 355.771921873815, 351.470866178023, 354.370472192799, 346.042144624872, 308.198317916161, 349.476820552413, 350.014907623156, 353.133208728082, 346.448627230101, 358.481238622077, 335.654417564359, 350.515757316991, 308.344579550626, 319.358399161658, 347.03468242608, 326.038053720285, 356.318009886732, 378.442707726945, 368.402670439361, 344.290978789144, 343.136377447975, 339.730385223927, 344.508075451858, 345.934591659469, 350.639850216847, 348.507271680686, 332.571250402685, 358.325542970475, 326.058563717362, 334.710028851766, 343.906494671118, 326.623448558705, 370.762548591023, 334.992311323423, 377.314128532116, 350.693037302161, 340.461303737761, 354.546404395839, 340.577631340328, 367.844434638711, 311.125138851517, 350.97208468871, 359.75234949562, 345.889216366278, 335.30345290457, 345.393694252022, 332.552259039621, 343.344332047998, 369.671290781039, 362.493534541702, 326.785161480927, 372.228007461792, 331.45432512715, 328.969718111551, 323.550943636802, 332.32289772089, 361.732867137722, 327.351472017314, 323.671896147877, 341.144906164421, 337.485136669789, 343.43993170686, 360.040160481664, 302.052230704261, 345.365898156846, 290.631955493529, 324.413848063021, 346.883395540701, 337.203026538996, 341.230414192868, 329.429468338056, 348.462207352795, 341.92889641004, 314.273342015793, 323.571597441304, 338.026766299582, 346.133422178433, 297.898505301503, 347.907661947112, 348.44303106482, 340.559619385349, 322.166315491517, 299.56443602727, 331.146481930249, 347.260829749984, 360.766063371554, 351.717037738895, 340.617828151708, 315.16763769378, 324.265482831529, 339.926866870437, 336.808386663788, 323.328563869261, 380.743671560856, 335.876673225996, 339.32727718674, 342.221458809633, 345.640223753621, 361.061126370805, 333.736454574384, 365.700031776035, 317.501505599446, 354.427424452853, 362.733072729029, 326.454402755534, 330.516631998984, 361.669019447664, 355.963294051483, 356.025761264639, 347.73568291499, 323.000103616647, 312.493861043191, 329.777691330532, 345.371093392694, 345.181665062285, 365.001572261962, 373.011671436733, 337.442607749975, 357.947479633281, 350.952213249628, 307.632151784485, 367.361301361535, 340.569865646486, 325.017116957181, 348.031057604937, 364.910481659621, 353.06449625742, 319.939973226732, 400.978258084226, 347.627995895575, 384.627348752258, 338.694040620162, 365.502862383728, 359.067739758496, 346.023580492687, 344.003612490489, 350.078268770695, 366.525752725403, 314.183504350962, 329.341793056461, 332.510878435907, 349.333578344308, 326.058068936585, 356.789707638432, 338.691786937483, 308.631929710667, 339.936731994769, 379.80509846647, 358.883929679712, 344.200347838483, 335.770409828043, 346.853962206027, 327.661562496224, 323.116422784238, 331.991526231731, 343.555649910445, 352.311839954776, 338.750283828771, 347.188869445299, 344.953890660333, 370.098651289607, 354.750288661633, 353.12748926257, 342.515837868997, 350.537554878953, 307.182313372142, 351.249232798279, 353.904225283636, 343.921801380715, 338.123616145773, 334.489520483048, 353.120179565876, 389.999296958492, 362.582921408939, 340.953487423231, 354.446383882729, 326.305695623753, 326.016376462709, 326.819759669439, 343.265260254443, 345.571295098922, 341.688784572821, 378.559507894775, 339.859792249177, 346.00758209282, 334.530411265607, 321.229865798011, 324.189927436142, 346.417109297336, 336.053407295219, 366.034334914772, 359.264800584289, 354.792053030107, 345.855443470918, 360.217283424696, 340.371291557439, 367.927967447258, 337.939314047536, 346.734856335247, 347.579595176769, 376.056833782983, 316.584168598354, 339.244341568354, 322.657053916081, 336.287055748805, 342.553373941299, 342.507382945528, 368.192310126991, 353.353114400483, 341.388670141127, 325.561477303324, 329.104743949222, 359.325887840054, 333.251934278649, 357.840401682119, 353.111918595166, 323.243048956438, 322.231345790834, 344.364373042037, 353.683937407588, 336.087470774283, 335.764845468993, 315.797244577708, 344.812006545609, 337.001117363313, 346.883793967838, 336.200515626781, 338.307306643458, 342.129519978059, 309.796024714043, 363.510344953023, 329.737325185841, 337.223100579153, 343.437756356416, 356.184370896562, 370.051708038449, 336.205559843416, 359.104426357019, 350.327041049674, 353.381453632139, 377.936402786823, 345.627209512448, 360.595012081601, 342.039541229573, 338.355200188903, 341.673728604366, 333.535780054256, 347.262759190163, 325.386469773094, 349.816633605299, 371.396204044178, 378.032306236338, 346.879640446874, 336.700218298567, 381.402193081587, 357.568936141828, 344.429686291667, 297.029186956342, 334.577759128719, 346.133574109185, 325.657914284724, 331.090688272358, 335.027173030992, 341.653299931518, 340.755038509343, 338.632674826311, 339.448443392811, 361.259709582713, 341.190461408853, 365.715707324192, 358.655690963271, 349.766490706168, 350.948483378463, 340.462367785836, 375.914066105396, 314.105639866466, 342.497308996874, 340.131163282479, 335.45673901837, 324.696302512203, 339.432163568698, 360.608973804306, 359.200279056017, 335.151091241088, 361.47748863392, 347.983616171326, 354.106093591437, 358.07937684761, 321.739037157085, 312.32721822105, 345.649713782783, 304.461682597777, 329.557423046698, 330.272323503619, 343.888703533164, 352.441011341252, 350.701260675907, 343.210242757783, 336.700576213628, 322.404137431898, 326.200320127787, 329.553221385142, 359.016311864611, 336.635167246062, 336.083972832755, 361.918613154818, 325.161009760785, 341.626206921424, 353.699606672229, 364.318895728696, 358.762360412751, 339.817402989402, 325.231224151189, 359.592612828726, 369.240746927557, 383.98288554722, 323.332723352091, 362.928373236314, 333.231752673912, 377.194856194335, 346.016974376525, 335.160195663415, 362.019480000822, 368.173419264573, 306.021612243545, 361.429083873741, 362.099204532492, 322.604858811451, 356.231357562507, 381.700287311387, 334.134684692697, 353.430209069701, 345.01512544398, 373.442367770661, 320.01839792845, 330.25156868636, 347.909697533325, 369.330388169764, 309.408736691642, 340.134365749434, 368.385759760767, 343.285144717603, 344.19833936349, 314.865634642088, 363.936764445412, 332.882152202739, 347.934703912543, 345.104830925613, 347.58966230582, 341.823536470173, 348.237140724587, 364.787966610117, 350.299506259111, 317.845125761637, 343.991774702092, 317.962462568763, 354.032833809018, 371.861865036122, 337.017788580061, 333.565255685766, 347.93767324486, 344.785065674614, 345.978674936226, 336.746564903541, 353.521639350182, 309.194398328433, 337.292039626576, 361.411621253359, 327.805636840546, 357.803560185503, 354.763534423364, 360.493036276896, 319.488977867501, 331.475778526878, 339.635020505776, 344.581167345745, 346.641714201737, 354.573516306312, 363.852882993964, 354.567607087635, 361.301805045098, 340.189833352694, 322.305331138559, 333.846847834141, 338.001673250084, 324.667709104468, 349.362399120037, 344.137188902775, 316.103294922189, 355.567770634095, 329.828589659106, 353.533665018088, 351.809808489914, 331.125078083391, 320.174204813862, 369.396128930033, 330.707762956603, 342.856009145566, 355.245366796684, 360.348815346337, 348.840693161738, 327.563885122123, 324.226926845695, 349.48309939237, 335.275133661881, 366.667619000383, 350.215417701674, 336.688344582561, 363.396095508823, 341.045401322056, 339.84205581002, 374.216145183194, 362.562478829895, 339.764425637508, 345.897119376738, 329.71645610723, 349.50745475355, 335.430402915998, 355.856435600991, 341.889201768289, 366.420548836052, 351.102193627339, 345.576673872392, 338.311266954852, 359.592351649331, 342.042856017046, 370.293940430277, 300.681192305422, 347.982476052486, 357.39413358441, 362.159513766922, 316.325530522823, 321.161177109446, 354.369212100774, 337.768366989539, 336.088190559807, 341.529377563007, 368.636659014016, 331.937976852381, 359.883925218796, 363.109881030817, 354.177790655862, 339.853942286838, 327.782190056884, 327.292397705096, 326.964761324053, 347.057209900053, 365.231770694564, 339.425172086093, 332.877561694612, 340.974653330957, 330.482268716537, 353.413325414106, 346.9115074136, 347.569268585874, 348.349220910813, 340.100052784892, 318.171852448106, 335.258464127985, 349.403328701592, 340.963628155283, 350.530585332887, 365.547124589923, 346.046507863783, 344.749183388149, 335.963772621532, 340.561963558689, 359.045902865026, 339.696934436357, 302.368017033531, 316.125306536965, 362.035833259324, 328.595371463569, 333.610142364232, 352.391253612457, 332.878831604783, 323.527456804438, 332.005566863043, 338.973605672924, 371.841273886699, 344.800350325075, 324.761906541645, 343.965981892664, 349.333282560735, 354.367825963235, 350.622395300242, 372.898267873274, 403.10578265936, 348.755623730767, 344.790941552861, 354.374978835112, 358.0829062722, 349.754827080653, 335.09879899765, 325.406090847902, 330.780015134157, 327.005143510381, 383.433423693528, 333.094362338997, 346.846256027159, 340.155739723394, 364.76637210449, 362.834877160534, 357.977238976701, 335.755461766865, 365.453067600845, 331.590161564279, 366.674123728016, 349.96173724567, 347.38677842587, 322.629924253295, 359.607244069664, 337.658861437065, 349.057595005095, 330.704075161722, 380.797430586126, 339.391470778581, 347.164637313026, 341.610841302044, 329.660443457191, 352.73883113224, 362.887840344003, 330.053088948254, 353.051774686528, 329.225314607896, 324.293200933227, 335.320603857732, 348.653698612506, 343.978649609389, 329.228635116176, 330.03799861605, 369.604045073124, 350.503777765204, 334.101450859327, 341.156779498349, 338.043120481086, 352.548761357135, 311.089506455526, 348.222048703712, 350.723191072543, 366.364388651516, 326.698720891356, 368.451826073904, 342.491829171294, 334.973842031687, 351.826948428477, 366.671107289468, 351.028874786271, 332.456087587874, 366.566584635329, 336.582757425476, 353.522787093189, 299.236226812421, 330.569293336699, 332.824518280585, 333.064579047634, 328.065823824305, 323.36024232596, 338.489979501656, 347.244878998952, 331.231849423973, 324.233695913808, 359.309315267754, 328.070887542704, 337.858815069469, 368.990029242394, 327.68821233746, 309.47972844044, 355.319781714442, 340.333019572626, 342.071958081514, 367.880594266536, 342.500040977156, 348.400057087399, 344.469209705708, 354.267108952049, 361.19042161228, 364.114685215682, 324.74460050909, 367.43396915784, 328.841383944131, 354.132171044774, 375.813703907473, 363.853441216358, 341.913553431609, 364.766591438448, 320.726877821196, 358.868348893045, 345.937239872181, 366.025724243041, 340.535453573483, 339.966633027384, 360.169141987643, 338.892568581073, 337.164675047264, 372.298443910851, 343.380480101334, 331.994828302965, 316.623826348976, 358.482635008411, 354.077215789179, 346.199771247375, 344.686745462153, 319.277749494076, 346.590573970991, 363.840644393199, 350.999774941762, 337.473588530252, 351.287979645099, 345.990841174649, 308.876735364161, 354.803477444583, 360.210501262953, 326.088715701225, 356.382103516924, 344.765836160165, 348.743545455264, 333.39894541604, 334.79989579552, 332.233951075901, 348.856193408819, 335.925596669277, 330.739253874376, 343.738933003467, 366.748332280127, 339.031036571022, 337.184802889573, 349.796473768072, 367.443666675245, 334.386218939266, 338.17624293698, 335.27616055276, 355.675500371584, 379.776620274702, 334.501591739355, 322.599566464286, 348.064847084895, 308.401031082011, 357.900217093975, 335.184850612308, 337.960121803479, 356.690363980443, 336.208867355518, 346.819094741524, 337.791877588957, 361.99816649164, 340.421221642499, 347.776732597693, 343.997039217338, 342.655038412582, 359.62869268987, 331.367668940294, 358.612926944745, 362.030640119923, 370.818199651466, 343.833239070762, 333.545236938351, 330.764713279658, 320.618172424556, 371.033860419834, 329.103733458659, 379.07438027512, 335.853973093498, 328.005683093973, 338.936751904413, 350.953237918773, 347.803305061922, 345.808857334906, 309.728023177849, 340.864544532197, 372.685642694889, 335.504825984136, 351.242544061063, 350.792470207259, 336.170005424598, 343.865467136961, 344.844210914164, 332.991074347156, 354.580784027821, 355.609751283598, 366.670957492082, 315.418348276624, 334.025901294864, 370.69151298261, 314.610265679423, 337.53363213211, 320.375461407865, 354.211891384505, 323.81082306473, 334.133122972927, 329.631233143081, 348.099289750069, 334.664736067, 321.585395288446, 331.969847979272, 371.340958035361, 336.081320194529, 347.562852462114, 346.553796364169, 334.396383634065, 340.308291407647, 331.480482146788, 344.443351397504, 357.028545077667, 347.699776811656, 377.689155401477, 319.927780449965, 333.358581979227, 347.745065236297, 336.912963551262, 355.430103486544, 353.879607729679, 353.292020372824, 335.514903431548, 346.514915859975, 329.710852137755, 331.049780204165, 331.332139062059, 347.581211069603, 353.641109575326, 342.442308294927, 342.472342867229, 350.642395135981, 351.563154322698, 333.401324123531, 364.062540623109, 336.548958816914, 347.96123125865, 326.894492652509, 311.135784924834, 325.8919100135, 352.632216946593, 341.958774926828, 331.782519617083, 328.241811545002, 337.197854448919, 341.136668613988, 342.527106014884, 335.771530069847, 350.533330568855, 293.549973663624, 318.247305030145, 345.502413716654, 335.831727368803, 337.442336162624, 350.501405255026, 335.478080190816, 307.67599351018, 364.882701266192, 343.781645571157, 331.10233349907, 339.208832153465, 358.840287335379, 368.917765611978, 316.092791627653, 359.267167322269, 340.749575981995, 354.479705686704, 344.148435270169, 365.488383118741, 357.226417608907, 345.394155347735, 370.169129803374, 349.499449211802, 336.303890250623, 356.60694622182, 332.865780785106, 371.435605896604, 346.078813185, 342.791072728844, 342.23470496946, 365.612224061334, 350.960281397348, 362.626411890524, 353.155934597586, 342.484441743908, 360.888531940204, 332.642044206634, 334.754886347689, 368.035524283196, 355.303578873177, 328.790302835731, 373.939506133947, 364.764614417556, 332.285330422295, 323.458357404078, 312.718711404549, 302.116105923428, 353.103185554078, 338.547404073535, 332.028997340018, 354.76812944882, 335.947396433636, 343.735835444633, 368.348682765431, 350.727434334046, 335.733649450942, 334.511810489896, 315.56842858816, 335.823835394259, 315.806536648522, 321.199074950081, 341.877732459979, 362.501348307559, 331.315330787588, 355.635633151771, 333.67874067499, 345.092175279656, 335.663335198191, 317.595918534835, 317.942171103031, 303.171499154561, 359.958587094837, 311.672836777739, 358.867821702599, 336.035407612798, 334.36587129374, 340.089740897673, 351.374515455267, 327.940645590938, 304.695414936935, 368.176839659834, 387.501968539416, 362.99044773559, 346.478000057283, 345.606781304328, 317.024188840927, 338.150506890259, 325.208870687561, 330.845667986999, 344.23939976456, 310.25865023128, 342.418526546488, 375.738324089743, 335.100608641686, 339.634557618294, 340.467248347936, 353.593777725404, 327.261497773045, 347.833305235377, 367.210597902503, 335.232739786522, 354.539108402718, 369.69024529601, 313.672636053188, 382.196034826103, 354.287970746666, 354.250472411192, 345.848054497464, 332.896071109615, 351.898784897923, 352.054859897994, 316.359883641076, 353.256611196755, 347.323848851068, 328.517466365315, 349.175117549593, 347.386512617293, 364.57001201563, 345.246622966489, 341.280605299311, 322.99245746543, 354.035352727434, 317.592763961313, 372.872325893552, 352.522339804268, 362.33010805662, 344.357384237861, 321.554399276722, 354.314598553375, 330.83787247649, 358.140053453686, 339.884278677761, 314.415523877989, 313.992976394504, 379.4374960757, 343.244589480816, 359.360315678909, 335.890200761598, 331.708302784511, 357.625498753634, 337.109443107979, 344.064742731218, 333.471313427789, 346.265526072484, 339.025032697156, 326.158647270622, 360.623490510952, 344.781635653921, 343.49828843107, 335.942752951859, 346.599289198779, 366.786357149241, 341.895042147774, 362.484695614647, 352.571642513697, 337.824894153325, 344.247965693945, 340.802932627908, 357.259060810179, 362.642567130053, 309.371019441475, 349.764857412904, 343.724212370553, 326.187331837676, 340.221895189889, 331.81584766222, 358.971408658168, 339.987540566336, 331.840173606192, 346.049229437376, 342.419776066069, 354.283755873035, 348.005706369856, 327.472723050742, 323.968010463794, 335.849137168624, 343.886714523937, 335.882179088296, 343.526691394321, 368.665693757499, 351.55724185411, 333.19344947396, 329.133630383866, 374.711505138775, 343.313902366487, 348.690230356778, 334.469535110889, 362.270245755194, 360.782012906555, 375.969471226446, 370.756930680523, 340.685085552144, 352.296310432446, 329.780243385016, 341.917063947069, 288.863550449935, 341.864120316062, 361.340965622433, 351.490464287947, 344.092102332122, 355.061473410534, 330.310140819412, 333.027611873283, 352.492091824003, 329.783204008888, 347.226225590815, 342.001023353112, 355.716885030676, 325.476181017356, 336.507985610903, 346.382800730661, 339.336512969756, 350.534652890305, 360.010644753246, 336.688697194172, 343.942852607088, 363.629919764912, 346.911816407651, 372.668079405285, 363.674639259902, 371.255120080024, 315.190452783992, 354.160756553408, 376.153111943371, 354.946292417134, 334.907470500734, 333.29992873037, 338.707632398778, 367.446996624512, 329.085756784148, 360.609583587059, 330.104558114358, 354.685650279803, 340.888292987688, 338.100304261046, 348.777486605947, 354.099188511142, 354.018141095018, 347.061231617191, 331.602101442723, 358.327862100572, 361.121589184524, 354.819037910527, 346.670425145653, 355.051450109434, 365.343222454937, 349.854550776153, 328.543144533398, 326.057317967097, 349.516305938143, 360.820343256677, 313.248647754351, 331.299076001436, 370.274342951511, 367.975765690439, 349.053858793985, 343.417490433772, 344.342645493033, 323.750368737119, 353.413759645419, 365.753247739561, 321.430204317368, 336.124380697609, 367.83037296283, 348.997772847506, 315.394264067906, 360.272378804663, 354.696049609722, 331.277316097807, 354.321502976734, 353.342125810116, 350.65765106436, 351.240232868394, 349.537442715842, 331.415794716194, 362.647771048402, 358.981508216045, 336.813748200132, 377.181643471206, 353.309662799772, 304.102582385909, 334.083697879774, 309.730907957699, 343.672536096696, 346.703909735971, 325.280048157399, 324.402967447649, 335.891210975857, 339.832527402203, 346.698537981719, 357.59322464309, 360.512772931302, 344.090350850239, 340.508125548799, 358.763254820425, 297.600382651823, 352.298955448499, 325.161976047926, 361.515727946652, 341.426029670412, 340.167069408803, 355.253658022825, 362.480282794615, 348.214049935335, 306.045830434599, 334.624111463203, 341.853597164957, 351.054407982032, 333.190931610854, 329.591866466977, 318.899832215204, 338.462056828082, 361.782301975323, 371.12315684873, 323.002433285597, 314.560569095404, 368.406150066367, 367.53794024109, 375.802034129889, 386.103744244566, 338.181783850293, 366.03923921368, 324.135991533254, 358.733639766664, 342.61980792094, 330.990074949805, 355.746164832931, 321.320378778752, 314.789480292303, 328.413904566903, 342.215100717236, 346.974222290814, 361.889138672039, 349.23675211626, 334.502121195792, 354.024333377566, 323.324465046917, 349.966496899654, 336.711583764969, 354.952228613706, 343.543997218723, 340.127674129129, 335.575275362374, 353.627697666513, 314.724826764785, 356.224774024816, 360.006665440662, 337.721772365899, 371.20997643819, 331.143511982224, 335.608582988566, 329.776627806826, 372.399071170432, 350.191350303025, 351.710030332129, 341.504503309417, 343.060178791876, 345.868059966566, 318.967093469051, 336.447862600182, 332.048049515548, 327.908423613145, 354.384080546079, 334.929568287184, 347.014151842527, 371.857417482182, 334.681901334394, 329.852895236301, 343.342311372683, 357.930493597296, 328.841409953045, 337.380927028295, 368.832733288699, 337.906984327296, 356.275678617317, 345.9786621295, 328.246820203996, 350.66645729547, 334.573377726212, 367.029698909107, 344.227522891757, 346.147548852258, 356.260185779792, 345.910240568717, 324.205054716376, 347.328029378295, 345.02990279152, 325.085485248517, 354.663470554014, 345.920098945488, 375.565998895038, 356.597489276689, 370.070282638589, 369.558550701747, 337.655158380662, 350.552861230673, 352.763910677324, 345.899848120563, 363.015693588338, 337.596293512158, 371.504364302583, 345.345900559387, 358.944425673885, 339.372444832479, 316.510871512814, 306.599958946072, 342.305231325127, 359.551107877945, 324.993279529875, 306.293426902143, 330.189437695311, 336.482225439091, 335.756802836234, 353.878440059861, 373.356709764107, 337.306522113378, 330.920116631551, 318.608062979776, 341.843144305477, 353.376321633034, 322.929336580911, 335.270535281682, 333.446804048651, 352.318526514126, 345.774445472653, 350.759522696215, 354.846167793059, 371.541356011774, 364.963788460031, 366.983398231282, 343.479447421272, 383.695949802926, 346.586470248149, 353.947215306384, 354.117922441577, 306.202283757375, 367.013499980708, 353.467004393162, 353.600414461772, 323.776205142866, 367.640015187474, 322.454521702088, 357.225461314156, 324.636130921867, 326.489668698086, 363.527117698016, 356.121399289709, 342.950242432709, 311.879779277688, 374.482858101953, 348.460190747543, 285.770546627839, 349.591849303823, 340.768856826838, 324.064562922893, 351.507138274511, 343.639350515164, 336.211590104212, 338.504237595961, 377.35816198572, 369.614122099723, 378.997274048958, 314.815873549936, 366.734447787127, 349.510055672744, 361.918762160168, 344.321935835213, 351.147731226698, 328.869119798718, 321.688746573575, 345.582318559686, 328.523710754642, 314.670282708333, 317.045118769929, 336.939272990401, 368.419324217938, 331.280164249402, 356.130547752063, 347.48032901147, 326.813973610226, 321.943674227152, 365.316315122456, 330.668083934106, 363.529946612041, 322.268375390129, 327.320415419253, 312.397327946371, 356.440587150267, 331.431797666625, 349.010592436798, 345.852790418054, 365.184530745617, 354.016144351841, 348.621328551728, 326.823116115733, 375.874510545408, 343.087062024448, 356.674879655258, 371.58044725464, 341.67126507606, 319.121089615233, 358.170176890756, 363.336462525613, 336.620243961809, 365.704844221481, 345.115721385206, 364.249214843899, 324.828263909815, 356.978925063943, 375.482435504544, 366.909087932121, 343.929977569957, 325.534464539058, 349.192208048939, 357.571174433052, 334.417723263793, 343.145756893714, 343.436718965108, 371.57400955288, 307.847104775926, 320.560868700356, 346.972075605595, 333.387409072844, 353.554868336259, 346.998794647512, 325.618947999078, 334.573130943863, 344.454303994782, 317.653704067719, 323.445559011135, 355.094528216043, 339.404803456841, 350.314369229815, 328.301335758106, 335.325474085365, 334.131986970668, 352.49240027647, 359.54106424296, 360.279935740539, 346.937935737299, 378.153628093483, 339.936030771934, 367.526939884513, 327.363665023319, 330.6137267359, 352.973497546156, 337.647345195687, 327.249904141638, 347.296754479993, 345.818578302025, 351.12122864354, 352.554443044218, 339.795211049465, 383.096464234635, 356.431538499821, 305.393890364922, 316.760773680462, 343.730074409185, 339.050898422055, 343.841133678547, 347.02578803032, 357.978549746567, 374.468342424069, 361.920416930171, 361.131488114466, 336.911502435585, 354.442802143674, 345.604737613449, 329.643314129475, 357.385037466455, 345.687832481389, 377.962169267995, 307.207270752098, 366.076169734658, 324.435920354135, 338.639636408668, 374.894667199498, 338.720478097217, 356.181947443762, 313.569203805694, 369.527498323933, 332.860622270737, 356.255535478907, 330.509983431905, 333.711088524075, 347.649877928564, 343.795491582139, 362.441909993657, 367.198398336892, 344.257372881301, 346.038946783063, 354.921359745586, 346.688792185526, 338.498283617124, 330.340792505964, 343.796587721976, 324.429611170029, 330.280788339094, 344.48911705008, 356.023348902788, 345.073179231015, 331.286364447758, 341.843718656343, 337.907032946005, 338.327764791904, 365.512555654811, 348.577507175244, 371.683854983739, 368.496273500041, 341.341439168774, 354.629134615111, 353.20584884303, 318.719836847319, 346.15068037879, 330.619720669897, 372.296030705172, 341.232858037706, 361.341595553135, 354.956413539304, 328.710493810265, 375.040312555768, 328.176702324283, 344.004917647147, 340.922652218304, 377.656937970899, 327.71452887696, 366.234607153483, 352.957940930494, 326.377544512008, 352.430432057678, 353.541588571425, 336.162126112162, 356.01673805891, 335.350604416285, 362.562830037414, 322.153088610065, 340.576649713077, 348.988579808925, 356.526842313188, 338.208213937786, 344.079106853651, 351.750603751475, 358.270853699354, 308.128471092396, 333.73845946637, 303.407430920933, 351.302735836828, 341.760473720998, 342.098245143631, 358.201845294622, 343.437181166428, 340.897063601201, 339.719628377518, 347.919828635971, 341.188372431881, 326.562599422335, 348.63324530781, 361.167824756769, 338.205770041764, 354.582935655023, 364.769984675698, 329.444278827867, 326.72703415392, 356.886884455976, 348.304777933999, 347.814584427577, 342.393144034135, 373.053208726951, 346.121531982145, 325.232762708097, 325.611238257578, 329.442736515163, 338.177803812125, 358.761080164509, 341.198775881711, 334.554426991029, 341.722044501209, 336.176890326293, 355.83298201023, 317.086927283199, 341.857652741267, 385.753205988917, 353.78700384194, 347.588248368957, 353.012553055033, 345.142248523237, 350.921397456795, 368.424145120187, 375.551442856902, 353.922457023875, 367.487723194788, 358.551933443703, 358.280818480222, 351.290844850339, 335.064019538622, 343.70986391075, 366.733494366681, 353.753451010679, 357.054883240574, 328.826527479057, 366.110136643877, 333.631263929839, 326.37346831365, 349.240212463884, 310.053489874894, 348.519550609073, 359.51556614024, 353.641767661072, 293.821259108797, 345.470557500747, 344.584483357569, 337.373232061477, 365.154909514827, 346.232655888978, 340.604180641347, 368.877030519609, 331.064141748568, 337.54890571613, 330.831250196623, 319.932158712795, 321.258819825396, 371.187167068149, 328.547637300726, 350.047540190324, 340.487695287403, 332.39833301681, 345.388923446299, 351.329921916828, 348.752009357617, 332.440224541643, 356.461227563806, 379.768478626953, 352.251922036649, 299.004465726301, 375.921535409729, 341.341818230002, 357.764618667999, 305.677752970948, 331.868659637847, 360.943757275074, 339.618480977502, 334.288928282194, 348.035574125076, 343.141356690627, 367.94793218099, 344.392980682312, 346.322263657387, 332.694980581803, 318.086250639069, 370.656087914337, 352.862955296711, 333.149671120646, 321.224267896, 368.822202068649, 338.311914270369, 317.101656788254, 336.96978055606, 348.92457255255, 319.742996524684, 355.929298450836, 345.341925490973, 321.524919198199, 360.161091621032, 327.071023699674, 353.690527930945, 334.549007457, 353.461385354394, 339.375096454819, 335.81101115273, 349.970084195917, 321.040452749324, 334.622355828178, 332.726170378631, 365.362183684725, 321.619130916675, 314.626517088507, 333.600662826597, 319.583536149315, 319.137418880962, 347.875564093603, 366.074435678715, 311.525601258031, 319.655514279601, 357.711066669569, 338.045717640674, 351.318273595813, 347.593445098873, 361.550899538166, 337.808704049982, 363.935243529876, 370.725277288025, 310.247269258373, 316.357177672038, 334.924486481407, 372.184953168741, 330.102009538604, 342.776721767568, 353.368909502947, 325.256750177493, 344.869109851836, 353.562767698582, 326.912341421773, 354.387356925829, 348.421893688212, 355.020671565519, 353.138396734661, 357.818414252542, 353.673289549101, 344.996103978585, 351.225981989989, 343.775385958457, 347.935797589466, 347.839113122059, 369.549388516426, 369.091484336567, 356.845411347504, 347.369139647425, 293.319765739925, 365.191726496049, 343.597518539004, 321.282191737579, 353.806960932797, 303.924290299243, 353.840163798808, 345.828235031999, 317.313417844972, 341.074659741262, 324.034641735118, 341.270201740623, 352.616434702488, 329.120738212871, 374.297989051826, 344.696895104254, 332.173170693513, 333.024558869927, 339.901374127214, 367.903394463529, 315.632927989292, 323.130682118389, 361.597062866029, 354.246338901653, 326.171201062029, 312.438688355228, 373.372429517991, 345.873315354146, 364.70515907612, 340.260693064361, 318.897126591663, 326.945006267741, 331.921807496689, 348.53046115515, 356.111047087482, 342.527123967705, 351.346174239054, 351.503388998965, 348.76750034052, 363.448957229341, 340.884121437716, 339.091403679602, 331.162913455067, 358.209881103221, 326.885870157608, 366.237647091758, 351.959002706565, 352.151233032445, 351.056569739231, 333.890910249237, 327.407672794199, 354.148349909718, 361.906533324675, 348.502071282209, 381.162926156153, 318.815756256059, 383.405517296227, 360.382713651493, 377.299599854, 339.795673140222, 336.453007104843, 362.532894979368, 330.130337225585, 362.258636496451, 368.18314446247, 359.793078084074, 336.97249484572, 355.491229263949, 327.237623136028, 358.362996787771, 344.114736381809, 343.513661239446, 326.313610005237, 343.011494797723, 332.403537368201, 355.608635010362, 326.016738904619, 356.659422751076, 333.653411221075, 362.405463237771, 314.379228640341, 338.933979272962, 351.442867552702, 315.732745866073, 335.484295306299, 362.1900840349, 351.708982723867, 354.403240421001, 364.994900236236, 337.648412998415, 337.788230314595, 330.799386476757, 355.991129564654, 367.36179853185, 373.482123125723, 351.508401074398, 343.992013451697, 354.692589506109, 367.046531938007, 328.850151634305, 354.719506017218, 369.926258273751, 353.527201164052, 375.164868968639, 338.155855860746, 345.722213946324, 338.645859549937, 310.148450157894, 364.369023254289, 338.020179487578, 348.363633596629, 332.712484954009, 334.784407502135, 355.675493802734, 297.966018631322, 333.42429605337, 344.725436708126, 333.293427360155, 345.729256026718, 337.640514512737, 328.24885926277, 314.641530672247, 350.825573405802, 359.79070366143, 338.597341462969, 340.98181051994, 359.421099324804, 363.889387565856, 358.485353428177, 361.668864917617, 363.407619544938, 329.777572949401, 323.358257478902, 330.886085534048, 333.649100027406, 307.116724174028, 328.735185582375, 360.538621448785, 331.521980517902, 340.698119952248, 350.852641011477, 336.952873771131, 358.324802783389, 338.298507294114, 348.749958749822, 317.818342902194, 359.16193549121, 341.607413936515, 345.748189300359, 347.198052233398, 342.018228530811, 340.121435813454, 344.283076514709, 343.99464281092, 339.953508074222, 305.795775211625, 337.229704323383, 327.412023659189, 334.02603664431, 367.993642387793, 336.430544921319, 331.78250235092, 324.395012914306, 325.032441567814, 344.031199931884, 363.164643475344, 340.410444525731, 330.633647961979, 351.57559828928, 346.819276616095, 356.046222005766, 356.316993219451, 357.872738368238, 329.889677974916, 312.22718374999, 367.660588661632, 345.202626713936, 342.87193757893, 314.920080110525, 320.361553952657, 343.622068241205, 311.576692183367, 358.814062243182, 367.674124496385, 364.879454719572, 355.455693504804, 326.011359822262, 329.789627036939, 338.37793421474, 334.436345954867, 345.514310689611, 368.678627314001, 341.058775531893, 333.850324449941, 339.943259327542, 326.286076793402, 334.840607529919, 337.423226204466, 353.921109043161, 351.325286389065, 336.024436860086, 356.099624811803, 335.285344841272, 334.221044103814, 328.952990763025, 328.650587948587, 369.337731769123, 318.468582480203, 334.788328780248, 336.318531363913, 359.818891396779, 330.704648832172, 352.991091213036, 333.124573625561, 340.127235992439, 325.179170802771, 344.013663642137, 322.970820807967, 355.00083617515, 346.019225825155, 343.686912766829, 349.595447655751, 341.046319533783, 358.977284558033, 335.062072436772, 335.871132646987, 347.300421549101, 346.174140420249, 344.571091066734, 363.912209000062, 347.583487506872, 357.459309628674, 366.132316026216, 342.997335583745, 338.474389868118, 344.072028775042, 332.777153120622, 351.272406541992, 322.045445733786, 355.691573691972, 335.186527166348, 326.312411560154, 350.743603630147, 349.369412284381, 328.907132078027, 346.922006119196, 359.430523476948, 334.404073493616, 335.588515452818, 348.150946120849, 340.086864670009, 344.964096841223, 353.910201803844, 341.964647368003, 338.071132988281, 356.043878058509, 333.114031068988, 352.979419922767, 326.517761271677, 371.117285652485, 350.002494103238, 346.171846508774, 333.624914466189, 317.878021134031, 332.605828546685, 337.955632821911, 313.539449824254, 336.939856256792, 323.645662352273, 302.394519860652, 342.091339067674, 353.221941499648, 353.429380420705, 332.766561344759, 374.380223558777, 343.223785481452, 332.073716477992, 367.846609030971, 371.904232458469, 377.347821528135, 340.897353591756, 333.413381908383, 338.378122876458, 337.612081000996, 340.482694324099, 348.119719013181, 345.305974308133, 339.84885460019, 344.495624029311, 358.999797074296, 361.740909670971, 333.156669078383, 387.524633817299, 311.812998702605, 352.576150511529, 347.950755655277, 341.40657788018, 352.114187342321, 356.779273208415, 333.387148423728, 355.158756560348, 346.327981038725, 326.903195660917, 357.503530728948, 346.894000402441, 373.892241056393, 340.230156081752, 336.428914072596, 361.044001814399, 339.366775571405, 351.246885476901, 341.204437750265, 348.397345280396, 317.423018298953, 335.602427056342, 341.045612884676, 337.411923497248, 379.471672670558, 340.370944231942, 342.227310977602, 343.975979694576, 339.738866151075, 345.889821794567, 332.738566459926, 326.47655739982, 352.382127978526, 362.920845899632, 304.617007151872, 317.841954596635, 309.589945913655, 333.454347435371, 357.720853643346, 329.197802274644, 349.83154884299, 343.259359159677, 376.681987938803, 333.390360557544, 374.355655815024, 368.793770274619, 342.331259239658, 319.226974385565, 354.596748896515, 330.387845528303, 327.556704963903, 364.549312010005, 339.932368059755, 359.524169678493, 355.796293332086, 337.030510271732, 380.875548658229, 324.935904803445, 352.333416865702, 375.847504542848, 356.455444848898, 324.566968007574, 343.461874223472, 361.697381109744, 340.578623840501, 335.434650778863, 373.801594246705, 367.508274228995, 363.486822615848, 328.772254517322, 349.863352709428, 344.242218984956, 322.957833953307, 359.603526021518, 337.408481419299, 361.308975755757, 326.232323661056, 364.717895650185, 360.677244440604, 346.428154755609, 352.446201572705, 376.207577807492, 348.972040494152, 350.155853798555, 344.771422865325, 329.601401402656, 369.927138446384, 356.920821319555, 368.002404728043, 325.863531865265, 336.044532760978, 336.842722952821, 342.16429303914, 341.10810245341, 370.144348638284, 350.797531729919, 336.593476845592, 317.36827044964, 343.679335991814, 344.773757595838, 316.373632768147, 316.086845305352, 331.716961016652, 380.633056621165, 343.830326716048, 326.484132669623, 339.455440623836, 367.175834017427, 343.861043458536, 354.745626357186, 364.352097656446, 366.901801182211, 321.49364006144, 327.359080744894, 325.416852678887, 332.587167358586, 326.760394565484, 335.848490766677, 348.444573883893, 338.398588129512, 343.874251055333, 334.993647490516, 350.894415695861, 355.920824074067, 328.767817910747, 355.531306875288, 320.771483444159, 336.944245827081, 335.788492554504, 353.869723194995, 349.915158261625, 334.054473196365, 350.062302204024, 340.559861998967, 333.783125401241, 351.093723095925, 318.947795106498, 375.412890361535, 339.831033889189, 317.836868642555, 345.925282881501, 380.503155641545, 363.608793929302, 347.133103342228, 324.196177760377, 339.721134714451, 371.288546572697, 345.947588577805, 339.235148062119, 328.847986230669, 321.528870616825, 339.746691161173, 328.038443188722, 334.109158008509, 355.164948334067, 342.257285220575, 339.393873438701, 346.479446113083, 350.097927148257, 324.436130682134, 361.06915900137, 337.77811906554, 345.555529431346, 355.463398232934, 347.271969658009, 354.814725204358, 294.068143467374, 341.618558353841, 331.893072261582, 338.468536706669, 339.200979793344, 335.363325090092, 341.435120440383, 354.734404397652, 357.265132811633, 367.34552740289, 324.784441084721, 315.144854044992, 319.275822586142, 346.099405111296, 357.655614706689, 371.983755232596, 329.340688431967, 336.175782319133, 356.283562560801, 357.849527319076, 342.194181937796, 386.586697254967, 355.021356435907, 342.337334796219, 330.756598585836, 359.848168349825, 340.712478043281, 364.609914097924, 334.088261807859, 336.601628050453, 334.892504464068, 321.786083181605, 321.320494070763, 346.690654263202, 336.242492493275, 355.028580315429, 348.742780663463, 349.822959023823, 348.345430017405, 339.15879923861, 332.724147227215, 367.606409073095, 338.885042526032, 336.703304980662, 347.688376960098, 321.850222725654, 325.392569469013, 322.663243291842, 375.322089244852, 351.209108373782, 355.30623273533, 339.1023720685, 319.991239114154, 350.118386957659, 336.945093897445, 314.709704230964, 316.967429868428, 383.432301513889, 348.028834211776, 320.869055106418, 316.936970777717, 358.263769000073, 314.381308909425, 343.967777818873, 374.964324948962, 317.013497104648, 373.814388476322, 331.568868223961, 369.541074900902, 354.125618074882, 349.488044330337, 336.748822656194, 337.749544352133, 354.234490344552, 348.777528841212, 327.557926550068, 358.900089027275, 323.735813566231, 346.866170604733, 362.76799645857, 332.252569691467, 353.404496751225, 307.840915852633, 350.411728541974, 315.929767633747, 351.036791016378, 342.06248815527, 338.4438289045, 341.733079605967, 343.099110024895, 339.298424699452, 334.043454930384, 343.75703431607, 338.423744699017, 349.69117082119, 314.198462851929, 329.487958349331, 342.650707205878, 348.812843728414, 323.013441825924, 345.605727660382, 353.16117958472, 366.040507514742, 354.825291205455, 326.69593020678, 381.705445055282, 335.997687145293, 359.513950645311, 324.123257454162, 359.229176702115, 335.99326963864, 383.690005273719, 348.727625295774, 352.864894874728, 364.579382672498, 321.843511242247, 342.800301715971, 367.945841702671, 330.244812889296, 344.064346513853, 364.623511187071, 361.329519144617, 342.196549373696, 337.217980018352, 356.080530524912, 321.560939248695, 358.487456004554, 340.188231693517, 312.505953164211, 323.537672014557, 345.984117860568, 358.523328248266, 329.920589778433, 354.29120027768, 357.187248125919, 372.158461022853, 359.134519916719, 339.03649777516, 344.324394006012, 358.099282681767, 337.614968658858, 330.847456164344, 343.556855558455, 365.946434162046, 359.310382528147, 330.541897859241, 350.515020378856, 335.653115367831, 313.987337496177, 359.469387990461, 321.115849839927, 356.82731436284, 342.277238233873, 346.053863819141, 344.353452672265, 339.699773807053, 335.866405140728, 343.932758995404, 360.851784880767, 381.65066316526, 364.329462828336, 356.852148039126, 329.159292283044, 338.215553882103, 358.363674991262, 373.363164028332, 324.951000276208, 353.247363606061, 318.529026980484, 342.431906533015, 360.337297547535, 337.734979661406, 310.103281599949, 373.885376087705, 334.244879281733, 353.509802844469, 335.59916616807, 333.059126841498, 344.815456220923, 362.591733814979, 361.383075332228, 325.981218617957, 334.229491052502, 320.03624262434, 330.003825517811, 350.719497635408, 373.416755045222, 324.277332176673, 341.569921029773, 337.667085424261, 349.31001910455, 350.719422509451, 353.681785479771, 345.420775354981, 326.060410222324, 325.70027405654, 343.723723206176, 357.195805209514, 340.67681425694, 355.204484239826, 341.677213258069, 355.735944143471, 349.355914758339, 355.15149607725, 358.145884080154, 326.550056684746, 362.302707496665, 320.930805390603, 331.507529358968, 332.474483495292, 363.200077795215, 346.453904851857, 364.136338543885, 318.313311647723, 327.51622403477, 336.777842671998, 347.055559556194, 312.555290545091, 330.138682260194, 373.637292584814, 353.276025195178, 331.320512469265, 344.284708840072, 362.598469656153, 361.794787677404, 317.690105670277, 390.916856474061, 345.125205260533, 319.378114356943, 342.340401813196, 351.259927620869, 316.917250002522, 333.660601036707, 344.655130315411, 305.796660258658, 364.563177438941, 342.749799882194, 335.188703650852, 358.87006930142, 349.277031465764, 326.617178494994, 359.671998979388, 326.950713937549, 340.679474888248, 356.939211228107, 296.175202629851, 351.801090933657, 364.778381583984, 352.063579520258, 360.6746063113, 344.431228835744, 346.344282564265, 358.090234465418, 375.142526181876, 367.531798119472, 340.445817105394, 347.95160426976, 352.482312272251, 337.752551918192, 312.265813642008, 344.946822392657, 343.434796426901, 334.874656203494, 346.52610426647, 352.199776307175, 345.012376762236, 307.584898394163, 355.828553209644, 371.893108875207, 323.487857317932, 346.01667032851, 329.030184845808, 330.384077625196, 331.68286828307, 372.558821875031, 336.45904111898, 331.412817447737, 334.116439006588, 339.343423742306, 300.946759692416, 356.771081493968, 340.221134075987, 355.198648206095, 383.478221227967, 338.537455680461, 353.59627053999, 345.029819159637, 354.603885950116, 320.703522288707, 352.571921297925, 354.905082385061, 346.724802554696, 333.226222191123, 354.146532809993, 323.521315627362, 335.110972114266, 321.388424379746, 332.356179366658, 348.81612022825, 354.079393656304, 339.426995129427, 333.583638574155, 341.768984699118, 328.629502468443, 336.659222373462, 340.133948880903, 319.157756296027, 375.381476781919, 321.132111553709, 298.285071080539, 345.022980021315, 350.636271562948, 322.822972980498, 322.817593170772, 351.256196882528, 356.448995666345, 341.944992361656, 361.834600164218, 352.94101162975, 327.88041989091, 341.253782910286, 308.349771188546, 358.622588480856, 331.068991322832, 326.422179835961, 323.644382434606, 348.483320598052, 331.179630393238, 354.15428337666, 378.276283350625, 358.70644794416, 392.404658907739, 355.110671504782, 346.526796981545, 357.198652374771, 342.178346740303, 323.020976433507, 354.291112739723, 356.761905645432, 335.683608222761, 338.390041523728, 350.759282858762, 304.791470303073, 337.322854623891, 341.936344231137, 312.009324335199, 358.140593690722, 299.561852292281, 371.216929063619, 339.55924941926, 378.822575812379, 358.096167655549, 323.132366072766, 368.879165553199, 361.668557631683, 345.84642738054, 317.561417237558, 329.673696890253, 354.570706608954, 351.483360727596, 368.150662780401, 328.577481603175, 363.168405458837, 366.030240808777, 319.817289664914, 324.587111479334, 290.959097650152, 335.293181776586, 337.953839073252, 349.519468373884, 356.904757519142, 327.124395401717, 339.250236677338, 321.011044249674, 352.199433390326, 350.125637414453, 331.477630185135, 361.67131856998, 349.750644534731, 335.986961522696, 328.210031109294, 348.214027210077, 380.990732838529, 332.195765031284, 341.200686953763, 351.106949005047, 338.017861676816, 320.54863212692, 347.808225409557, 374.222841268547, 349.744881007387, 314.473476545551, 316.804771988559, 339.152415565993, 345.617592414005, 341.321004514134, 321.966738906391, 333.202345835054, 325.120884417019, 357.82115144616, 349.254886921988, 386.531088600652, 356.299151181598, 341.206327147754, 347.823423423971, 322.651993644188, 328.569266899454, 357.208428145364, 339.357952170457, 358.812381371747, 334.117763252717, 333.393420023215, 317.180612416948, 347.078088796066, 330.3405028148, 350.782973427662, 352.558577285763, 333.159915892611, 361.206347520497, 349.147016841522, 349.517362165521, 342.738445438235, 334.228670535093, 351.550404146284, 343.059524977001, 365.124167234286, 335.701402920666, 344.39496684614, 325.24315493649, 328.109130898775, 350.264563483977, 373.866758715827, 343.27296212263, 332.956066203002, 342.445089341195, 357.693377903818, 342.093547006556, 325.559627942254, 345.178170426068, 346.899319467173, 358.051638839077, 352.574224225306, 343.989008600689, 331.194666046456, 333.570628924297, 307.900084113647, 359.958998228859, 337.238399839386, 333.624354526554, 339.600550206557, 332.324967015568, 335.913888140797, 351.378360838803, 370.687518983519, 360.730435624934, 340.11622802766, 352.611496110139, 352.135923133141, 354.776043872233, 332.75163891443, 339.185114154645, 369.698908224131, 357.032806299344, 334.683584017235, 340.929277449543, 353.300812983059, 366.832288572831, 330.506325380224, 327.643421768769, 357.701740947355, 360.591606443433, 388.190658493004, 330.00799442325, 322.265994864146, 350.633155696769, 329.359279471681, 373.418337030446, 321.791418262499, 348.026438251675, 335.83928955816, 320.465157947662, 345.403750868188, 332.419367850982, 356.169050113305, 338.705274879258, 323.904414773978, 349.665689003623, 344.316331243844, 328.397358681194, 357.490265882287, 353.917133277338, 325.516447325792, 352.058631927132, 350.249279794633, 334.230733136434, 345.986781329175, 347.570964152985, 353.878134175179, 377.283620306866, 335.158780740252, 315.983968519268, 323.036291866683, 361.488238619744, 340.450538024171, 323.204683351382, 343.787896256766, 356.194112928941, 350.686925589596, 333.601214987303, 340.398966973283, 336.034844992958, 343.787506744424, 353.422532643472, 325.854191837439, 336.116279942891, 348.867802190709, 354.832078225997, 333.451528215399, 346.964583355767, 337.444469821782, 364.120413790339, 331.714408362942, 330.657476693679, 341.771830567443, 319.20904633629, 345.611245485522, 399.822209112029, 335.784625250794, 349.976122782481, 324.882570604622, 337.010224735604, 328.075387093831, 359.469561787922, 312.034306453395, 331.756105401503, 353.18702634037, 378.5678146945, 318.361965383547, 354.903581335312, 352.050475225156, 353.017320765474, 325.364860458928, 329.441850725704, 362.748733802232, 343.490260360048, 339.458226817275, 340.945553844636, 361.659539811517, 323.790055056564, 350.787272361321, 347.577337446933, 325.781866939109, 364.206896430719, 332.706694910394, 321.503404297244, 353.199182352385, 318.68662765404, 345.666675142093, 366.294737976283, 352.001093138932, 350.604931354919, 326.199524417289, 345.272445551952, 322.247092031181, 341.783292514462, 346.489681029315, 339.914753802342, 335.952107500088, 365.715516665634, 368.130191972992, 356.240808174411, 351.920761084777, 341.8537483769, 366.763576165284, 329.797948875742, 344.395135736783, 350.450059831715, 343.214039984422, 351.707584308673, 343.528713073972, 325.564112661044, 368.274240808531, 342.234186131065, 333.845300646578, 311.048095598589, 375.492698597646, 345.854623139949, 349.024348608905, 347.832427156179, 353.387259929779, 343.755788533569, 336.08224653766, 342.209437326224, 327.524828183285, 343.292012454016, 364.525196970172, 341.932992906315, 370.431817327939, 369.432896984846, 340.407437254949, 350.743192088833, 347.625000926948, 342.179343287453, 364.746776762975, 361.35446133382, 319.409286955789, 338.140597594375, 325.819884749696, 360.227849473851, 352.267256490846, 325.443258031047, 326.599422413282, 315.259693565926, 345.415311520382, 342.052171856726, 339.802450684248, 371.44387868653, 321.327170073723, 297.919094842697, 321.535060245972, 340.275475326743, 332.21710929932, 321.083540223116, 336.480127186629, 346.082507342184, 338.602270297513, 343.246034176999, 348.106115348964, 335.875880260153, 366.383205657615, 382.966776615265, 342.359801057631, 343.327385499517, 363.488146505358, 330.01674514176, 353.717407590151, 373.711570894466, 344.354336577763, 329.454855866103, 357.757976552401, 316.910939174206, 361.215761288909, 331.84656276038, 380.531801249647, 342.385511660427, 371.480759354261, 362.004402193215, 354.132636519348, 345.985429504642, 360.934766656229, 327.967400553922, 346.168536587073, 345.226213958586, 323.889626611537, 347.796638269913, 359.269731867301, 343.065665409173, 337.292429506213, 340.904659026066, 353.18168730478, 360.282989415749, 356.755568521791, 340.513577646134, 343.736882535028, 371.382308018395, 310.112857122561, 335.805523411886, 342.274901916309, 345.209296297336, 349.909367648101, 321.290986233242, 339.586975813887, 332.692662024022, 356.510750371333, 387.821136502268, 364.943618775658, 332.004552586594, 355.911384888191, 331.336019046437, 342.109633014504, 358.915734197549, 314.240724831674, 309.274862558695, 337.388791031668, 350.332313497337, 345.984534293856, 348.878277799121, 351.261990067725, 346.192448954737, 344.991240331698, 335.919095153021, 357.272329652701, 342.612640013366, 355.37557109566, 350.952457019717, 332.971832191081, 368.653963498169, 348.677326205935, 342.790097169535, 365.312623228625, 355.326246216359, 329.341361734914, 353.583449590159, 339.488031591482, 336.259832403777, 322.224900148154, 371.13017073598, 352.383844180862, 334.896200964563, 342.280648869923, 326.045781004054, 325.314137569126, 316.328374350105, 359.353045696116, 330.089284586306, 332.128837098884, 341.266510696277, 331.171545664441, 349.870265179125, 357.06482894769, 338.558750728115, 341.848868482128, 320.541212114713, 363.157926222585, 362.576599737409, 382.8259757534, 364.355267180082, 336.217502380611, 344.490705759757, 328.901651737291, 356.896290772961, 346.187400371353, 338.615246164456, 326.243984293884, 351.713672362308, 383.112988243944, 356.27604912448, 357.560991573154, 343.158302694921, 358.610992718997, 316.367313453741, 352.779597404573, 355.735907967634, 331.157309698345, 332.576436642256, 370.806772709221, 345.851134255633, 368.50849265778, 361.163860940992, 328.361036084172, 330.982848275108, 328.466056719356, 321.74871792502, 342.562873661856, 346.310389170248, 349.736208635242, 335.271518498144, 327.372054267948, 326.626087483358, 332.526345518966, 324.228521260685, 343.847348290869, 359.061143698634, 309.624153459644, 358.085872420434, 317.060225093762, 349.437085643324, 335.756766325286, 398.647252148661, 325.228406634212, 363.876504694379, 346.721086791499, 340.938319052521, 341.692142791289, 380.770663422501, 341.774245181803, 354.0487260242, 343.001162823516, 355.525760357754, 348.619481379063, 301.284296485844, 323.204024159926, 353.067069321218, 345.32072094098, 339.907890214807, 331.625185985383, 340.025383979394, 329.937941311551, 331.393031594853, 347.626068171454, 352.77774398371, 363.786044583445, 315.489431270248, 338.950663591259, 360.461486240796, 360.7532196744, 363.422366609638, 325.117174667866, 334.437546612724, 346.14804923929, 360.285336784759, 335.168021789805, 344.740683553547, 343.109725522386, 366.909486451026, 336.53932579722, 332.581115080371, 351.766884336297, 327.178015671894, 350.521407327622, 338.0954688516, 335.122421829479, 356.643284368044, 359.778755987691, 340.881092822316, 347.164073449148, 338.424772751082, 364.183874442902, 368.98594265244, 347.665818870114, 348.515062679159, 340.438995275311, 344.268857853849, 341.713887900033, 340.094998877324, 341.465043263809, 326.688073069081, 351.690503850263, 358.286246468768, 354.218557319856, 339.264605930515, 378.887765433201, 336.759270996635, 348.223058542258, 326.398365975634, 350.716655682065, 347.090057037482, 356.728059627942, 346.41214431709, 355.004772382318, 338.741737264362, 348.202370700939, 312.376984275565, 354.820206139881, 361.870800555018, 346.342529588673, 348.684133974451, 325.515968941015, 350.042873484531, 351.766475447663, 336.94598684003, 335.746082773331, 378.670215996868, 344.310473983675, 312.951915129475, 351.361399232215, 357.541974466903, 371.329312695976, 346.345424637863, 337.501928185989, 350.836763903767, 348.46512808882, 323.787241194359, 365.984987804565, 352.311926912828, 353.07799275951, 361.596466052228, 317.770277225301, 348.210152824918, 337.580889714586, 341.251536527365, 337.913873588497, 363.499790215884, 342.540985382853, 328.087946019175, 331.145152115125, 341.012330285892, 367.846814703875, 337.619492311067, 337.442486392865, 345.285875957224, 377.074616995287, 342.889036641253, 319.189898946923, 346.7535806683, 323.157472876544, 313.561745416902, 364.058742786731, 300.208643555295, 363.469127118154, 334.278581856877, 333.630579505548, 328.882259734763, 318.300468703827, 349.868290791323, 333.777774606169, 332.01429998388, 358.563368424938, 325.126499370899, 343.147412835238, 357.82165564904, 321.287326164266, 332.35022670513, 321.158341276405, 317.848570046242, 370.378191618308, 351.480113676283, 361.802255973126, 313.251941232271, 324.321516914863, 343.93013601055, 337.103802223793, 327.102239341538, 342.231805064678, 342.171744016479, 342.414121977173, 333.160867605592, 340.54986052767, 387.690289288377, 362.845362509964, 347.34491585094, 345.328680719739, 335.44627241821, 343.789396531926, 333.94171233081, 349.736857766145, 365.035474102339, 362.343120579462, 336.213652330005, 345.215393507205, 339.798820819373, 326.597964906548, 371.723938612188, 355.806982765092, 321.320250699243, 348.283675002236, 333.906890548698, 356.168113261656, 341.39852382525, 344.293261524998, 347.392899473388, 347.811751441144, 353.205914445062, 330.606535728944, 349.500008430507, 349.98287638898, 329.219955660346, 326.582176156211, 346.941452333659, 343.843928643168, 339.213842819404, 351.388864909398, 351.609061482368, 374.685149914436, 298.238252531353, 325.358770712674, 335.777118167374, 356.707433466189, 349.779411645306, 393.002334036499, 371.040458352271, 349.096355093459, 332.007959780713, 337.534271043739, 340.373533039904, 336.919999215389, 381.043224019133, 360.323248272656, 330.570490142045, 316.830542663735, 327.666574733668, 345.416341623142, 366.925279329698, 308.30519374786, 337.858570615048, 333.548381425652, 343.831053412344, 357.320035985062, 333.493814487145, 324.602531831648, 351.293153042968, 335.486405619223, 342.378477447951, 359.010767718774, 346.258523023687, 353.654258771698, 347.024496692283, 343.624414365953, 337.412473648876, 341.696117786246, 366.366045844992, 325.765890264843, 397.016401467479, 349.006419538713, 337.735739167138, 342.989975215552, 384.432094607279, 332.159441225694, 340.72305976449, 350.271919067891, 359.071259491395, 304.791128625983, 335.162353985068, 368.906769028131, 339.793075702431, 367.618935340644, 327.166363141338, 343.859768495116, 363.481336408277, 331.307778334614, 363.679638404642, 337.127045151806, 325.372948705956, 346.448157726461, 314.630007503277, 363.292929655428, 340.408215605495, 342.472516658288, 350.371282970145, 331.300589146073, 332.788611175212, 357.745485774937, 322.054306354089, 302.126105910668, 335.646374875741, 335.304730533202, 346.218947921819, 343.510046413568, 344.694679773483, 324.308043859813, 363.133127139032, 357.325695935015, 349.155159101721, 366.815553304656, 362.382142164315, 325.018929857597, 331.248735179786, 316.403190425735, 375.185906469868, 339.152906569113, 337.271959340482, 354.560368517189, 363.719526558059, 379.848070734165, 361.917819185587, 327.094230206218, 345.249802914482, 361.301284636027, 340.705269209585, 325.597800422484, 340.449851927916, 354.621227543472, 355.497237197148, 357.510626137797, 342.251464494266, 342.21936784835, 341.701772962419, 357.113860638251, 358.170664945995, 382.565040820042, 317.328259986189, 337.886956256499, 331.988722219576, 352.591119415972, 365.306797603442, 310.782454475743, 343.770697989182, 333.291696426203, 331.126537466752, 361.777480200744, 326.967096190372, 327.762470118461, 352.475339300631, 332.827593518954, 312.938793745224, 326.430155303325, 371.345152681895, 343.599304354557, 326.828226979532, 325.452116362202, 350.256016375355, 319.630646023804, 372.233015146817, 322.251069879536, 319.291658569437, 350.339660722448, 333.043503159067, 342.972956699997, 355.65612356527, 321.886269401758, 356.857356970876, 338.172274345581, 341.439033204965, 361.531582464749, 311.550094400394, 340.642885852469, 351.396921332755, 335.520067865089, 333.226239631513, 346.367450834009, 336.728427181157, 369.165646243152, 369.010784950234, 336.973030983702, 315.194251286102, 331.542451988909, 342.712737203436, 319.809467100197, 312.622706567284, 332.733046851881, 343.337784169561, 317.361098169896, 333.500808644752, 347.615300035527, 356.913542706922, 354.37214781707, 346.690425108952, 369.646598439474, 351.251305976995, 354.784035115128, 322.674897005244, 344.916257265549, 350.094038519195, 345.103236685807, 361.625771897484, 351.10001305944, 348.801721457109, 346.436466483043, 352.28435403657, 345.62972716689, 328.83206102239, 337.987420004908, 331.249346021326, 319.236838119328, 337.28052962407, 362.876012653396, 328.048779249164, 308.047117814039, 361.689976675841, 332.231075773965, 336.941696314971, 375.555637986092, 359.228046320239, 304.588654479021, 355.734075813423, 338.393571408171, 321.614222449895, 359.830039509583, 372.150617762327, 347.21591643692, 374.398258196779, 318.624419173064, 351.102486651855, 334.333599937295, 332.457602175081, 325.354883960892, 334.413824332104, 307.298744409126, 349.563982073099, 355.944507789485, 341.660419446064, 330.325993678325, 360.960459382292, 337.675371052418, 332.30196617696, 353.813828747901, 338.716127025696, 325.68899778091, 348.113585487299, 333.887238339572, 332.986223196566, 339.959108209332, 369.027448922562, 351.989231406905, 348.260427909447, 346.057007214979, 360.448400301678, 335.197678424074, 333.512301565971, 341.536818765249, 357.618087199814, 369.017239296172, 345.718296475352, 357.530645718525, 357.134787271724, 352.372019857421, 330.701769024167, 318.830317643468, 324.082388700113, 328.964636240464, 364.173897289899, 365.417823272031, 354.492470460482, 308.048881426438, 372.529275143379, 359.115738196622, 329.362386372594, 328.099443438009, 329.748610045355, 356.409947143921, 343.537317547347, 333.494900746777, 332.875993785751, 323.799476919553, 370.097720436014, 324.005739320619, 324.676440500106, 334.552045054751, 383.591999988011, 340.774543792018, 350.264282780699, 315.116144513071, 358.095480671447, 350.82085714074, 316.450129220802, 334.321326159555, 321.775608127463, 350.468505991026, 321.419423045319, 363.721114520513, 356.322633255674, 319.531740708965, 333.743298654158, 332.639988410692, 338.915183234433, 363.026128600301, 353.584176660898, 374.154884701771, 351.158749525655, 328.964671429514, 351.458578914068, 347.304761174835, 343.995083842195, 356.095093802446, 338.030082033629, 353.453562785329, 350.031625192777, 337.903302461817, 358.933110036767, 337.033679169048, 354.251012244509, 346.342561979481, 346.836480134631, 362.850413831901, 364.780997006272, 336.229276524735, 332.692624713159, 348.658007897641, 356.021596459554, 358.08199725272, 356.737865833698, 357.637801886666, 333.475982090864, 363.509194931778, 345.980273739733, 340.782047982156, 315.299861239913, 357.819277503692, 341.751159812349, 370.732154182741, 338.861991815068, 353.114136284142, 329.699089832264, 316.125214343523, 315.267913482025, 331.187575614089, 365.861875876956, 346.031114797207, 370.044385032793, 351.063672053763, 337.452658366302, 326.708622398596, 351.861897805899, 329.78584519201, 337.035408141463, 333.316646807996, 327.546696657328, 311.745783178613, 392.184268214233, 317.801992114301, 321.09813642629, 351.824079176656, 334.608902788068, 347.108063430659, 362.320425371025, 361.966251815927, 356.006723295183, 367.704462019745, 359.261304921995, 335.914870824139, 359.782612773187, 334.505026462447, 346.970038550137, 300.8673484528, 358.665913295677, 349.686175882649, 364.165958650776, 354.957167833258, 351.53151811985, 378.24902021207, 367.311403170897, 318.384674457822, 354.113212018082, 361.633216571676, 359.620583237797, 373.530972615844, 321.075124697322, 359.769732514472, 298.936501191386, 351.156498803426, 384.160008299905, 324.831111836247, 325.705060502979, 343.218785704179, 372.240020009886, 355.701368972641, 357.052076385134, 358.883396275031, 333.55298959855, 335.385531960299, 333.142256613485, 350.55140197193, 319.192228162231, 354.448794083135, 353.978647021514, 362.007817692812, 339.77798739787, 330.190164979677, 338.874259411619, 340.326813384699, 337.738177843173, 322.418342236318, 345.674476564986, 353.989093401217, 345.227845344556, 311.13793916704, 324.598274539291, 338.266470068664, 364.114084990246, 342.467441176246, 350.022933142034, 337.220398624163, 359.253052268313, 338.321640822531, 324.8814491611, 361.394612087978, 336.437632988719, 339.546536957564, 330.25351723655, 347.584862376141, 365.035712045637, 313.311144077592, 353.617457182267, 353.915774457332, 320.616994398486, 304.174436832605, 334.443578233674, 360.196561541307, 340.481953833369, 351.714050623373, 358.814863117425, 344.874518023487, 364.700134028208, 304.546379758487, 346.21920181539, 355.200925105439, 373.511141767288, 333.56996974838, 339.707706548764, 362.43834815805, 343.677742140464, 336.438371816425, 338.788688556834, 322.636519647662, 339.634283279516, 333.094260316635, 343.291171234489, 344.170450907021, 336.827638135268, 348.86267121885, 361.54869692395, 334.138429331462, 359.734546551143, 358.918606930979, 343.769490481252, 364.726619633384, 329.683990377179, 340.501770675607, 352.065990585923, 347.223561753392, 328.719507175031, 362.8360710286, 348.237100189282, 360.385372622778, 357.184810557281, 353.596149056126, 327.215159667938, 354.545129043797, 335.596324026757, 327.323817098999],[132.517183514471, 133.061364895195, 133.458612801845, 133.843221162718, 126.73259067905, 128.364889479366, 128.168751914795, 123.727068062875, 129.381073511007, 137.874432191317, 129.744356566896, 134.636693252336, 129.33763446751, 123.914278206119, 129.225636774385, 136.618204944839, 127.046847276384, 134.575172909349, 130.072343115562, 125.212190200629, 131.053928278523, 131.459865585026, 126.677244665071, 125.134277673319, 130.627182423389, 129.452451136929, 129.204252814587, 131.44716071084, 132.046720236622, 131.36652630642, 126.995869639911, 129.066813416877, 130.603168253265, 131.257680452245, 133.399887914907, 125.350450292966, 132.61051889002, 132.016565044563, 126.814576768559, 132.772399977675, 135.043347468028, 129.003279005097, 131.377479771285, 127.332064188049, 130.636279970185, 132.555959673619, 133.010226726624, 127.797969947593, 128.848104277509, 130.455370700836, 127.989181261614, 130.592507356846, 129.151666535085, 131.172262915552, 129.417423242531, 132.292780328229, 130.9621136064, 134.740050124929, 126.400261078338, 132.526527639211, 132.813380406829, 136.374467468726, 131.60056197823, 136.852734360349, 129.289330531625, 122.285812860341, 134.89867651256, 128.696948355912, 131.731020588513, 135.467516453955, 132.806225363701, 128.804492207956, 134.431373999829, 126.780632772981, 132.514895840998, 133.40680996036, 134.185655809975, 128.616872669646, 127.821507911393, 133.782896319259, 130.86485276172, 127.345483378499, 133.441488543942, 131.658586714997, 130.595043718984, 134.053920898541, 133.704489656796, 135.386277375426, 135.231263510246, 132.451609929416, 128.511704702471, 134.050186975121, 126.62342500671, 133.118855988288, 130.264501056752, 131.60464136578, 134.073349377687, 131.807170844145, 126.911291250328, 131.298463184774, 130.244066341806, 137.614557089535, 131.733182888868, 130.010722018532, 128.495555876343, 129.550597667609, 129.71256093533, 130.028201905796, 134.543183581588, 129.118828047222, 131.539270184393, 129.209237718811, 132.324584849401, 136.014093004206, 134.304732140155, 127.736786147369, 129.626110169887, 130.354121198505, 133.688455637522, 133.30255907124, 133.149945994404, 129.754097869501, 131.913603655574, 134.640240802124, 125.163649060158, 135.451328285072, 128.497029815863, 131.473041887113, 130.169575540482, 138.128896552842, 129.186132892514, 132.740245792324, 124.765031690302, 135.616956896193, 135.187332378008, 132.680486480313, 131.81719816305, 129.286595262924, 134.035655248857, 132.662349766751, 133.511676567363, 131.76844254372, 125.159909519015, 129.396381429396, 135.999487532698, 130.879979017421, 129.629459411637, 129.2986096122, 134.650499798171, 129.055031731646, 131.522568904931, 130.283006612977, 131.014963722191, 130.890567318908, 132.690397497534, 133.318703543508, 132.382600700716, 131.484619629368, 130.197410797897, 126.925524930602, 134.109062421307, 132.832880180129, 129.893650158954, 128.115469814777, 125.305826053525, 129.006183033577, 128.369002391156, 133.373774887418, 125.822867633799, 126.593421188279, 130.754012523395, 134.407249266511, 130.179973128412, 133.233739082504, 127.918836827923, 130.317116563386, 128.346946788716, 135.712137306829, 130.661048055221, 130.737188072618, 130.141153930114, 127.567634861679, 129.496018582105, 126.189212845856, 130.045573147889, 130.149405963553, 129.802190303911, 127.940639289151, 129.816223374194, 131.042424794643, 127.256473548043, 133.971749495968, 137.067490628063, 129.521455542503, 126.081337087263, 126.129074676998, 131.09430909411, 125.807853511965, 124.548907830423, 127.404904013745, 133.212436115001, 128.582648455775, 131.61939979502, 129.711646912733, 127.889584488243, 132.413313000639, 130.449294021925, 134.613082014348, 130.648582792113, 132.232373414004, 128.807340432195, 127.767580911686, 131.839335192387, 128.935903270111, 134.796282348791, 129.03481803164, 130.156612421702, 131.418564895683, 131.860939645428, 131.872302819863, 132.472510860288, 130.153742955432, 126.515767341479, 131.269511552671, 129.562155951791, 133.362291963288, 135.387575212454, 133.50251575789, 127.630942746617, 130.279812600869, 127.697675869949, 128.506698394093, 132.411082451189, 132.891881162954, 127.067308669787, 126.944981254207, 136.761316210777, 134.312581958258, 131.513379299856, 131.670332262256, 125.54227733812, 132.435972878959, 131.392994970583, 139.722829141628, 128.339051856239, 132.132445635343, 128.552963697405, 129.636115796522, 135.946052947808, 129.554826645358, 131.362558728513, 127.028314613354, 130.648188882021, 130.542366069639, 127.99740152911, 129.551971299979, 125.362486006738, 132.895946714498, 130.548272597125, 128.936996010171, 135.521694325857, 130.581089961177, 132.607544667759, 126.437754289407, 132.395496894932, 133.222679912244, 133.159633643574, 140.500037171198, 130.925822620406, 131.136147426971, 133.952489010055, 127.581320054286, 131.096277748495, 130.650508265752, 132.814946125837, 130.113650584702, 132.732648928499, 131.355563981598, 129.400180830558, 131.290151483692, 132.040616190888, 133.390698746102, 133.858228892697, 130.061204311765, 130.829939755413, 128.559815969822, 131.242837527627, 128.601269948253, 128.082341362696, 131.497067694505, 124.622346259617, 128.646524638195, 131.387454687266, 136.189849157213, 130.757910682129, 129.339482839362, 135.5609386319, 131.521837297398, 130.961567527496, 131.603924730074, 132.259872919315, 132.403716595667, 133.583699511094, 134.983787684314, 129.628275492202, 124.885487190532, 125.652289460744, 130.563406414327, 126.408043374372, 135.081908470648, 132.583764712607, 135.739896864357, 128.978311198875, 132.284244911475, 132.305586095847, 133.027615605125, 133.980622599953, 129.450590723429, 131.900516150063, 129.252672818947, 128.678954887118, 130.406253522011, 132.916152877139, 133.816719007747, 129.996908886388, 128.074812149344, 131.454966862503, 131.503188691285, 135.267990105613, 135.570969516869, 129.850296035517, 133.006778232887, 127.615654423963, 125.878454789722, 136.673083990774, 134.125137624356, 129.321780668558, 123.703394280307, 130.747413052135, 129.752567841967, 133.119452404517, 127.848341152904, 126.786273878218, 126.812886573311, 137.635743863348, 135.241327376849, 130.428915396176, 131.625677325467, 132.256410114471, 130.43531437002, 129.043163533285, 128.510874213007, 135.617359975339, 135.322482413056, 125.510144744854, 130.96169637973, 131.006623709715, 128.418947189166, 125.744365636956, 125.81463387331, 131.854731646801, 126.992393614413, 133.160046150279, 135.107739813613, 133.769443464087, 132.700100331831, 128.750756327174, 128.657515791406, 132.991450226718, 130.268183535808, 129.792084537775, 131.501286557861, 127.462794679279, 122.858312037792, 126.340026234995, 125.214240420212, 132.513615651656, 128.37707823426, 127.42406362695, 125.934560834566, 134.079776426589, 131.841857697767, 131.922810584008, 129.861520425037, 127.971208483071, 134.137161240591, 129.132943607798, 129.155547407244, 130.382962846772, 131.629252168274, 132.93134054132, 130.317806337658, 130.952199428711, 132.502726526746, 134.93484675256, 134.2515794352, 129.928710098236, 129.185804237626, 129.132643152893, 128.089851616075, 132.193883167041, 131.921628360507, 127.899119491717, 135.950378198782, 132.685696555606, 128.864478219341, 126.021546597985, 133.522719284653, 131.935088755278, 132.417860452033, 132.732517423384, 127.649810427638, 134.094682715251, 134.282671903572, 130.387518541525, 128.290587257953, 134.493263202332, 134.250819317895, 128.767746683048, 130.534801587414, 130.329204039316, 131.446079066272, 139.545642378779, 130.913794922589, 133.221923728477, 132.26536036528, 132.736253567332, 127.009300981378, 129.848642564835, 132.735974850302, 130.245964768821, 130.204356881432, 126.665621186204, 131.193020348644, 135.552848130854, 129.651209614189, 131.697483849118, 130.667729744377, 132.31042483991, 132.101580966706, 130.414791652549, 135.818312656774, 130.959563841205, 134.311900712167, 132.374235443904, 132.377326771787, 133.618593395186, 130.105044540171, 131.215222928226, 134.394730877867, 133.829333411799, 136.760846210014, 134.693972219316, 133.487087349339, 129.82531050004, 134.053785223759, 131.288089871959, 132.296934220114, 127.110884758891, 128.836016923763, 126.705519099416, 132.698409876525, 133.636352690416, 128.624405348659, 125.616095735468, 129.377160442498, 128.703425992226, 134.226508254142, 127.43850886353, 136.92988300565, 130.960243141709, 133.23178248821, 135.384772381501, 135.420489683316, 132.001867190251, 127.252803006255, 132.779654536098, 134.997708950056, 132.133180006319, 128.017208509557, 133.725856057042, 132.948378092854, 134.883545331878, 130.042962859162, 128.218734346004, 132.051995265393, 129.802536903817, 131.768446561747, 123.415270107271, 130.068963897318, 124.062815244806, 131.681262972511, 133.196282297024, 128.016002317872, 126.271836644772, 129.731455142183, 126.119602554316, 137.00714648425, 128.892807278555, 135.445464229493, 131.607310858606, 126.146683848012, 126.20475999863, 132.897968241154, 122.827192359576, 132.31279339166, 121.806954127222, 127.288233728394, 128.925751638838, 131.10434082689, 128.77420202732, 135.562348564828, 130.81023392617, 134.39763664139, 130.929334106821, 129.571081197671, 132.283567362745, 128.325423259057, 125.96270909163, 131.505928197019, 129.16432032062, 130.337417754804, 131.545711683913, 136.201466859669, 129.382644067963, 130.723837189765, 128.995261056339, 130.142557727536, 131.707420948022, 134.210780888684, 137.256001998713, 133.089108717939, 130.811249435849, 125.938566866478, 130.906433467405, 135.805542570385, 135.289003694621, 133.777701653331, 130.889500049198, 131.211292279554, 137.016227524903, 123.074207554015, 132.021682781488, 133.426875285009, 129.350886308337, 128.197942508835, 125.21344408792, 128.755901904565, 131.620290655254, 136.735216184885, 132.390324155333, 128.827145774198, 128.03530155204, 126.973182057579, 135.898006898235, 129.585418021727, 131.645314622781, 128.926586050195, 127.979142971794, 126.17181323747, 128.202811291922, 137.81619753434, 128.795938356871, 135.501110657792, 128.436021112074, 129.661771439273, 128.092123253513, 131.075142583565, 128.407578596422, 128.917081164659, 127.64912243898, 130.3962410087, 123.779266969963, 128.942821278648, 134.887696864152, 131.330980420172, 131.854251881286, 130.571441085239, 133.802612895517, 132.354564386739, 127.696194862814, 127.713804340329, 133.641721360372, 132.090428365958, 128.465945271214, 127.962507589339, 131.467443265696, 124.541136624047, 132.86774822863, 129.659800206047, 132.995308142744, 128.8540090821, 128.748004088239, 127.859716516272, 131.012614305406, 133.057034809071, 129.643600056473, 131.64191804478, 130.908363540695, 130.459975510936, 136.746784387609, 129.939802268507, 130.754393415901, 132.563760242887, 125.122860366989, 129.381023824875, 132.757857209629, 133.85347359024, 130.637277854309, 132.518255525379, 125.239650381559, 132.968122876191, 128.588804589523, 127.119356487859, 130.484210869777, 132.127167253995, 132.226026507293, 130.910420867994, 127.798647562417, 123.515822554284, 129.824794243167, 133.254501145293, 131.294527256273, 136.805513975258, 134.67618277873, 131.912522729937, 127.525865769856, 129.920816974846, 128.757263965948, 121.247176887974, 129.794460257306, 131.086089011118, 131.121420405505, 135.275440477658, 135.56839869326, 132.638812401075, 132.482785239015, 129.249294067292, 130.499198765327, 132.910993451989, 127.242139487676, 131.622937518458, 130.802912060279, 130.69809159375, 128.435627404491, 131.931351503688, 132.182238307359, 133.508450374964, 132.008708487498, 136.9542976599, 128.800713826514, 127.26591473037, 126.014330305498, 134.045238581803, 126.419762835605, 133.03180747709, 127.044884410606, 131.985839623181, 137.057501786045, 130.760092977223, 133.367683360558, 126.335600272093, 131.382086521445, 130.296709297243, 129.388306574911, 131.73762220272, 132.252707007661, 127.024914907259, 130.675154773399, 134.588841652389, 126.934933076718, 127.296116856207, 131.533351205651, 131.956292438199, 125.491736105349, 136.16263558592, 133.974096887424, 133.713237009582, 134.342206436411, 131.221805560295, 131.558779522184, 132.243962291649, 134.849373927912, 134.250526372628, 127.811192120856, 127.490557650925, 131.176777542018, 131.473857850688, 128.833384773855, 139.89162831169, 133.995732165596, 130.111689215816, 128.014441881538, 129.834474680854, 128.283042338272, 131.458999025992, 127.60609494536, 132.618797458976, 128.215207453813, 132.171704060237, 132.461385611731, 136.411273945213, 134.525252571817, 132.244336724193, 135.113726341735, 130.46738563117, 126.788484012768, 126.331204749555, 129.059963788321, 127.631536050695, 128.390928921775, 133.842657178119, 128.581537364684, 126.719880620211, 135.347269581116, 131.246818085173, 132.690702039859, 131.219816141962, 129.522928022018, 133.540925498696, 126.627716304174, 130.459522689265, 137.198217012084, 130.535604463194, 128.295785762725, 128.297389639007, 126.918078690714, 129.564910416488, 139.682047783405, 126.986828122406, 130.282980239417, 126.688436178891, 130.854253778898, 133.300666867771, 131.681043461731, 129.609020257721, 123.337817988276, 127.397156692939, 133.652845429294, 133.163777740649, 130.103051915563, 129.339973111507, 131.381237395734, 127.066735822714, 127.829002813742, 130.499465270599, 130.237924998064, 129.116687321511, 132.36204588564, 132.605506546543, 131.768356868747, 129.602675814185, 129.440549396545, 130.464166196316, 133.052018829594, 131.446940640965, 132.604058807942, 122.165247628917, 130.184617555607, 131.936355845556, 132.989866637584, 130.885806189564, 133.284831484803, 131.908890369791, 129.04034301834, 131.151601528199, 128.17095810669, 131.794635639881, 127.917640043012, 137.047335950175, 131.054252950886, 127.108614169037, 131.625579903894, 130.907457707181, 130.527583019755, 132.58581095533, 132.764510595697, 130.635269513333, 131.576276587435, 132.800701622171, 131.51263348693, 131.511400978162, 130.983030319177, 134.978526823391, 128.925012836975, 124.037608379768, 126.297777059777, 130.871238188586, 133.576178399092, 129.797480688829, 130.574530809583, 130.290858014767, 128.923400624738, 128.733416461135, 132.631949574944, 132.07351891844, 127.616810552447, 127.536285934972, 127.817234250763, 133.142855009728, 131.192986110102, 130.978267834611, 133.961878454428, 127.264727846378, 134.922036977068, 133.094601921393, 130.303375020487, 131.265419099428, 130.523229367783, 132.308113765941, 132.745656579731, 127.684227783837, 132.327901561832, 129.373226452345, 131.307873209706, 131.798855859577, 134.542727701033, 134.600900569139, 132.112021971484, 129.317939565603, 130.190776083182, 129.255721768661, 130.072051186457, 127.200946381311, 130.062947734454, 131.9492930256, 130.083513430802, 136.059986592801, 129.363874453205, 131.141678380746, 129.319199765852, 127.94318684375, 134.362570609752, 130.42037514797, 131.384105239125, 131.151307608731, 131.781598526126, 130.494705947385, 130.206781032029, 129.694110411395, 130.526407735122, 132.878825168709, 129.222555279904, 129.234357609056, 129.341606812759, 135.978729745635, 132.047320184512, 133.707557204619, 129.656234619188, 132.833050109044, 128.783245794171, 128.86600405463, 131.962368329001, 134.348754196552, 128.662949850236, 131.657002511434, 127.373500377239, 129.530488368003, 131.400099028524, 129.699908130707, 128.82708529499, 131.98653643372, 131.045269883996, 133.640442499481, 129.284167742777, 128.944214862878, 128.791918920174, 134.218049850812, 134.021912434069, 133.71854213749, 129.805554337597, 134.655366999118, 133.024730763442, 131.705963666738, 132.808464807348, 129.926503774103, 122.071372873716, 129.098058526352, 135.455313801972, 133.351774911953, 132.823812704682, 128.885823223339, 127.980005677377, 131.874599155023, 130.855312443276, 134.895047404738, 134.953599464134, 131.435880742628, 131.122016169335, 129.245225992502, 133.888960872786, 132.042425632211, 128.662600031548, 131.452381414321, 132.677928945262, 135.434345256588, 131.371114110176, 127.325485003377, 131.65288371327, 130.77644430492, 132.725566918513, 127.592483342851, 127.80413087957, 130.735588924324, 135.56275395536, 129.99775481006, 131.239265395678, 131.04354556515, 125.622588570306, 132.12242754829, 134.579660452581, 133.863504550925, 134.216840306204, 133.173718055563, 129.535122714593, 131.320519572416, 128.280381349811, 127.395865387424, 131.375853275109, 127.306943436191, 129.595132083589, 137.803953415291, 132.396201153454, 137.20261154011, 133.682191587779, 132.21726933199, 131.688576589702, 132.306595541779, 129.583760469127, 133.780320227658, 128.943955134567, 132.745636820768, 128.229204808191, 134.891655317352, 131.651063246067, 130.957922802303, 131.919804446586, 130.486345879494, 137.570423671979, 130.303308614428, 132.121420416785, 131.138646759844, 128.131563312647, 132.741809459691, 131.210522318508, 129.49933931361, 128.02691991138, 123.060733411259, 130.059172843023, 133.721085424411, 127.704150429608, 131.783499099672, 132.183982704177, 135.584517526033, 127.394523780897, 128.440933829445, 137.379311377066, 131.94769281843, 130.877961963603, 135.206061763864, 130.808348098991, 131.106728208699, 131.345118822094, 131.806426659216, 131.37874320317, 129.541156362311, 132.494694923836, 137.90664339228, 131.080389314688, 126.313997336479, 128.241009795617, 134.712879235992, 128.276607380292, 130.886738361202, 130.7675395239, 132.624538315069, 125.4948041223, 130.068178717975, 132.596172025642, 129.808682407497, 128.055722405227, 130.603844463858, 128.286291299881, 132.430063200429, 129.520959451699, 137.916541057508, 134.891727887556, 133.388380918287, 129.170537762757, 129.795866637488, 132.316667167608, 129.891501883364, 130.025225518638, 126.39815856002, 131.416129847714, 128.67704647441, 133.99891683192, 130.730379711892, 134.483622035924, 129.488314726272, 132.291950703658, 129.879565669426, 130.253044749862, 131.72319180859, 127.18463769767, 133.389310079788, 134.333064123277, 123.826525180461, 133.457962210977, 133.972530699658, 123.819575942018, 132.561802839037, 129.75612496836, 136.299390302201, 132.251696088465, 132.533947132423, 129.259126487296, 133.734924925699, 128.801852046646, 133.564205755864, 126.557784133077, 130.494217485892, 135.559071811125, 131.656315806081, 132.834183593304, 126.492368065497, 130.830041828061, 132.113317468283, 134.13432269954, 128.306242952775, 133.063489639632, 133.953792677147, 133.868807077283, 131.442932152982, 128.981985166673, 129.981780030682, 130.957099225954, 128.396089653115, 130.015064366923, 127.12844388918, 132.08051587797, 135.294280098441, 128.872069551646, 130.550503348466, 127.070108990544, 135.196879274556, 134.031399190593, 133.423977430685, 130.788619720593, 127.875687812269, 132.102468134748, 131.120243103502, 125.247181476292, 133.560135116013, 135.227365077404, 127.189608621246, 130.810718099883, 129.789589132345, 131.553515843162, 129.951713768652, 134.026899983966, 130.794149236476, 132.86556519475, 130.547973496782, 133.117031192838, 134.045061949628, 128.225522038706, 130.530745825501, 132.513348925315, 131.434816079804, 131.071460123174, 128.306695327603, 130.296641502061, 129.967074694116, 130.563593028169, 128.32740690309, 127.291064041085, 124.901940254799, 132.831164150904, 136.385275163376, 136.237691180624, 132.558789146553, 131.117537755911, 136.301112181006, 134.870704935925, 131.200001369067, 133.398957324018, 127.609206643914, 133.125299720256, 134.093353982036, 128.150965212848, 132.224991965514, 127.57322120218, 129.63510624745, 131.044921123118, 130.651557658189, 126.431703371313, 129.154469496384, 133.816475625641, 134.709898193017, 129.491080631698, 138.716023451378, 125.928651510574, 131.412832976408, 129.074293236239, 125.607317661345, 131.200178701878, 128.443474351259, 131.380365952548, 131.124920042068, 131.840607012053, 131.696932243757, 127.101811998884, 129.566117627641, 129.345393456413, 130.661585540374, 128.417771645827, 130.902770548747, 131.460106143234, 121.357649506619, 132.544532557922, 134.26805487209, 125.712960310809, 129.600616694712, 131.353027271433, 127.702483188886, 127.620706776947, 131.503439065722, 135.337044838235, 131.065371819564, 131.086239844931, 130.784385598148, 134.037311890369, 132.140821053303, 128.938346007988, 136.428706264407, 131.909940110776, 128.899892650721, 126.568799907919, 131.039673978205, 132.24436297092, 134.128038745594, 130.612571008007, 128.979905815053, 134.232144781943, 129.489494243073, 131.642544456712, 128.874384649865, 130.445396526381, 135.30328538143, 128.47386037314, 128.799098418457, 125.997866047907, 132.699025058086, 127.088898154807, 127.403361640214, 133.156589706714, 126.104215806935, 126.466605839049, 132.221408293341, 125.2018719704, 129.612112491576, 128.570966411556, 126.40792728636, 134.770842048679, 136.118708999432, 127.902181487971, 127.262337221921, 135.51623370597, 131.997017381223, 130.43309406074, 124.578065276998, 129.68382867341, 130.537237575412, 131.48259494951, 128.632827793945, 127.595774356118, 125.481226997955, 135.447771663888, 131.480621358957, 132.673850606277, 129.885930976578, 130.584182517822, 133.293626671392, 128.722443506065, 128.032377088909, 133.48011636048, 132.165501381931, 130.213063212491, 133.273916065458, 130.155034646971, 133.069658914098, 128.027634976108, 131.319803962637, 127.748484218703, 129.088467219521, 134.724104456889, 128.009911139005, 128.793675900961, 131.862983517711, 127.038931431159, 135.971426510769, 128.1579248962, 129.789956520184, 132.813133370804, 130.389043681371, 129.925371853766, 130.691938508378, 130.495071761789, 129.161545552364, 131.002151012611, 132.709843061748, 127.09827757794, 131.924839320268, 135.596411110851, 131.248639200296, 130.492319388052, 131.101793781185, 129.153127193287, 129.35831679063, 133.170364353532, 137.439138118741, 132.867655629568, 131.15062246586, 129.594549821622, 132.762578761429, 129.633791588444, 131.749629040575, 126.347823509024, 128.627669756021, 136.448315510255, 138.626564591008, 132.648655423945, 132.020843940294, 128.396955864457, 134.297339164409, 132.696464963786, 129.281814813687, 128.38729495407, 125.638407198838, 132.775388080793, 128.95721467345, 124.933213959519, 133.768941235613, 131.76017643312, 127.774510537122, 135.409592986918, 130.480663622152, 133.790956837096, 126.649468366808, 126.507499832945, 138.314013137787, 135.820148634902, 131.463019129452, 133.905267445666, 128.617857645069, 129.010619021103, 129.123495047984, 132.594612024762, 127.539623100246, 132.773878689373, 140.993139209676, 131.802587254444, 130.304349253275, 128.883521125934, 128.794476446274, 130.713017711366, 135.400106373993, 131.615673035138, 131.533944925055, 130.933035010917, 132.389492600902, 128.872694996708, 127.332374781689, 133.963771916747, 130.371868394301, 128.391735010505, 127.609091163008, 125.317539461035, 130.758206161236, 131.921174052547, 134.967274198811, 123.731682815683, 134.998307577725, 128.657987303931, 131.380082312965, 131.275496876452, 131.596548818115, 132.175132633397, 126.114070389342, 129.347067890006, 130.814190148214, 132.492768904845, 128.193075056433, 132.83031582039, 133.009384284832, 130.87335616837, 131.451794288184, 137.007058153395, 129.884841838312, 131.634848882257, 129.286000265458, 131.111408954756, 124.625669340516, 132.982839687274, 137.184471853957, 126.352800042068, 131.91476256221, 137.415212202241, 131.827512684373, 129.484119936437, 131.833242126044, 132.227485141025, 130.75180913877, 130.019434068894, 128.8152715942, 136.162711144859, 131.759322120291, 122.918548248281, 127.889393966413, 132.908779537218, 131.380404383379, 131.80659418511, 132.216818831128, 131.250810959416, 134.141694931102, 126.059366298299, 135.63789530399, 132.499012107079, 128.263062551847, 136.296684423932, 134.141376088764, 129.873414702296, 133.149044367903, 127.603856934162, 132.449564744889, 130.318448475772, 135.824872147064, 135.258615369193, 130.950684313145, 132.654333948449, 129.921513912311, 135.397732023876, 125.867867683394, 128.417201479288, 125.478364815203, 132.240159685085, 126.347690225984, 132.379334786331, 131.480723387333, 132.147810163502, 129.079174744875, 132.317869203941, 130.124437521781, 137.118880466725, 132.660088705614, 131.815377722869, 134.372268036438, 126.673329967926, 136.557552327605, 132.221271965407, 131.180457092463, 130.652604956943, 129.069027496018, 133.029736509755, 139.816629611025, 134.901961281291, 134.435863247968, 130.879424269282, 130.684749197695, 131.190719228195, 127.82350121042, 133.097976311306, 127.555575540945, 132.39427384439, 130.065011504269, 130.484841604101, 142.067771881831, 127.582171639606, 133.425358483285, 131.092332172667, 130.525589301781, 133.838666288457, 129.560581372461, 132.039320219354, 127.360430879056, 131.645529883956, 127.425997197691, 129.654472244131, 130.574734100822, 131.164030474358, 132.247968306275, 130.11830944352, 132.217289573045, 133.114049136841, 127.889517350774, 131.286389046786, 135.683092323874, 131.061924455261, 125.52652937367, 127.412284706286, 126.860413035478, 130.764665953359, 129.794064728717, 124.972480735861, 128.998545321455, 127.194245267968, 125.538528738981, 127.457222880303, 131.444372767764, 129.373185967309, 133.214765951283, 133.096385313699, 128.020959295115, 126.234635066244, 135.747756345562, 129.255370361346, 132.687585266677, 133.41884262766, 127.6639688723, 135.84560354062, 125.962777172881, 131.41716484283, 130.167115532544, 123.305476354767, 133.31299588691, 130.164539271036, 124.150320894667, 122.811770249159, 134.163033453098, 134.629787999065, 132.375205493875, 127.746017270345, 129.717269385622, 133.972495718597, 133.490113610108, 129.209461986085, 130.930322507818, 131.474837697688, 133.265842679841, 134.157839697506, 131.263744350513, 133.140976079474, 132.86898270837, 130.538386124642, 133.886437091526, 132.227448573642, 133.030448142985, 128.998791027787, 128.501738649941, 132.959743934628, 127.513937502218, 133.633770770509, 132.967243927929, 130.970398709847, 127.813172137166, 128.917658453088, 130.488419367, 128.778232391324, 132.156577430264, 129.592647765196, 132.29292381154, 129.60102830507, 131.107576745675, 131.607369991748, 130.570033297946, 129.411399723889, 134.379444884777, 129.475868031743, 126.078786641248, 127.946698076532, 130.617445842073, 129.65253427698, 129.419957798673, 129.906828246739, 127.48441477494, 134.75941817137, 132.258975414647, 128.757049032672, 128.539970521298, 131.460438224376, 127.019902335865, 128.978343436024, 131.549404544992, 127.666926325537, 130.256843922717, 131.800825466996, 128.061127638049, 126.457935297601, 133.326331606511, 131.508526802047, 134.506789229797, 136.022776442334, 132.228533146743, 133.588784435062, 135.414314625239, 127.223275114121, 129.391820874706, 130.513508851148, 129.39386440779, 134.905215900588, 131.735838035065, 136.466856509768, 134.139306867077, 133.348835951551, 130.099199521963, 125.021256874207, 131.146341157687, 129.990548069067, 131.139902090747, 129.315747611009, 126.236003821816, 125.316626034094, 130.132954634433, 135.544672959363, 130.066669802776, 126.129601880707, 130.514547745318, 127.504288469255, 135.124589654341, 126.668353180408, 133.497738602123, 130.846872363038, 124.490879869525, 132.232059362568, 135.09877609953, 129.131147858615, 126.921408949621, 132.938057913728, 133.156537511876, 125.067380015396, 123.238810787038, 125.163057104631, 136.400780485812, 128.69589142886, 130.278439624413, 127.601462227078, 130.314926818032, 132.458278868769, 132.257007971402, 132.072886716053, 126.100310019412, 127.965906937681, 130.112826393765, 125.187487427125, 128.183522254512, 132.930427239621, 129.019664571694, 132.054268093999, 128.042780237205, 130.006783725819, 132.595587861847, 129.954125150173, 134.261533980934, 128.421690855777, 134.337720543864, 124.748309807996, 127.567826633206, 132.05508475413, 127.926696668706, 129.777916724963, 134.434773829539, 128.741364602694, 129.8369456235, 128.079561502652, 125.634220783211, 131.865073811696, 125.790415087479, 132.369665737551, 133.206196295101, 133.138618703386, 127.523933783195, 129.488779886061, 129.503883307111, 129.01347886448, 126.198362052992, 130.525884631233, 132.116603882782, 125.148108746799, 125.008879521234, 129.83797975394, 127.125935543361, 129.853154667305, 130.881440428554, 132.043183085433, 123.103464393318, 135.954318197676, 132.378733525378, 131.509187349357, 134.290965165341, 126.860954545984, 127.153608211455, 127.348674548875, 134.429644646075, 131.391483745471, 129.717485310681, 134.055791257628, 132.845306885513, 127.898535458179, 133.622917724067, 128.694531787964, 136.397827563147, 122.076104769591, 124.254406465579, 129.501057685343, 130.057476786745, 133.702143967682, 128.20843096718, 130.164185373637, 130.852126937626, 138.194819493568, 133.286550104961, 132.047158024088, 125.303810659966, 131.605998927112, 133.912820957565, 128.61935052892, 132.969828303086, 136.202963701772, 132.019636007974, 133.284831780099, 127.528030097088, 129.729783921184, 132.902773849198, 131.475255163444, 131.836232157944, 131.367744162218, 131.284041628192, 132.051530548422, 131.609923995341, 137.226865811879, 131.057720700027, 126.315270512552, 129.552953952975, 133.548258147754, 129.371082933501, 120.747035826768, 135.157230208452, 128.315451866072, 135.237259398268, 129.939301378178, 127.360320837087, 131.5525956976, 128.023651309726, 133.2158099406, 126.116162545461, 133.874372379353, 127.476805715705, 125.738976365754, 135.211573803909, 133.395791722521, 131.93427578404, 128.679294524467, 131.252361149024, 135.257353438748, 139.862189198364, 132.019962313405, 126.01533904007, 126.460138650568, 132.551163095599, 128.745199255534, 133.391757260858, 126.551721482039, 127.669766053077, 130.904096947227, 132.249057378947, 131.168140454577, 128.190984188642, 136.678580523407, 129.279726758962, 131.797106641868, 131.812934739985, 125.879671310242, 130.043693995943, 129.209362001493, 129.704037365463, 131.933967472348, 124.724098027716, 133.173513697159, 129.484084956123, 135.727018708712, 127.401223920757, 127.75702571305, 134.175428570014, 123.153167837252, 135.852195649502, 132.185058572604, 131.100489532451, 131.908102218471, 132.219130089368, 128.007037731703, 126.844246591394, 128.673659218578, 134.212664999549, 131.57252722595, 133.033032827146, 127.644386493931, 131.306067521091, 130.341614345148, 131.781505310197, 130.74439810772, 134.498206713393, 135.086762437522, 129.559030393691, 127.908496050403, 131.968309690257, 128.434108145607, 131.029305403465, 131.22122486853, 130.31686704504, 128.191798559831, 132.473423794672, 134.353743223226, 131.915303012507, 133.248083786762, 130.676045110344, 131.012588261759, 126.793509340882, 130.278538898033, 129.876924733871, 128.434543040677, 129.407226353165, 128.937518991121, 130.847264931665, 130.6540903344, 132.719987836549, 128.276808795149, 130.079114889633, 126.878629867068, 132.118774379391, 125.61590582971, 132.882592448962, 138.825686325243, 130.936938591604, 125.475768819477, 131.555928586574, 133.553040091476, 130.300014515657, 134.758097882193, 130.336570038032, 133.284517468127, 133.153376545312, 133.843642616991, 134.328975756806, 130.105228570428, 119.4319971729, 135.85722292513, 129.329751472905, 129.580538159312, 133.197613229182, 129.889543879632, 128.036041575276, 131.413976791212, 138.247570406388, 133.476166497323, 134.950721248099, 128.517778122939, 125.40642210779, 131.407716732621, 132.5034484146, 129.459331961428, 122.475737260837, 133.204523945351, 132.514180937831, 131.420795123747, 130.661722003631, 130.179402704931, 129.803514103117, 132.046279482716, 129.529465686876, 135.066347471613, 134.012374861214, 127.606848124045, 130.212095130221, 129.30586305623, 130.016788128799, 129.106036992298, 127.901250082124, 129.324556554365, 132.717859736959, 132.001108457461, 128.495072053347, 126.531494900632, 130.317284538362, 128.941131362861, 133.567975566987, 137.329647084415, 127.595483352392, 126.121505088125, 134.614061559261, 127.435509201415, 134.013759468174, 131.330801873158, 129.024129967116, 136.497467642889, 129.251975458814, 135.550889342106, 127.686462721289, 127.350236649775, 126.949448332857, 130.8048831855, 131.747291272016, 127.141175504834, 128.965983889217, 130.421831311822, 135.248197576901, 132.952051650649, 134.289523477231, 132.944519978071, 137.754335229549, 131.639906540985, 130.853092580856, 135.814660315037, 129.616849794652, 136.980556393656, 136.479606454209, 129.677043065049, 132.593715750245, 130.363446968486, 133.486601632322, 127.190260063391, 132.512725404213, 129.1530987211, 131.719375074282, 128.789357844121, 128.52841989624, 131.019971245462, 130.199370017031, 122.526752662852, 133.942160972877, 131.627627222733, 131.370799716359, 128.304238763555, 128.20468177433, 133.191990548676, 135.209363223739, 127.649112144389, 123.828735785506, 127.237771583787, 133.611450677691, 138.798811821404, 129.345010121414, 123.551357253543, 131.69602291811, 134.122826217703, 127.950154960216, 130.012733883875, 129.982079082104, 135.562998564918, 131.920373336312, 133.949423812618, 131.86848469692, 132.047852791375, 129.358357024821, 130.918731425, 126.246248684469, 127.675481248046, 132.234346331834, 132.760425929459, 126.294938238261, 132.3112377026, 130.417591591168, 127.23205692985, 128.338093118441, 130.284708895122, 127.254700297061, 132.474491127349, 130.971014585911, 129.172006336588, 134.585542322976, 129.619121174797, 128.353376981291, 131.842292193154, 128.341946451688, 133.003119864686, 133.261179774114, 130.565483718609, 130.809930481392, 132.460587033428, 133.935486120464, 129.765635328685, 130.783056840286, 130.160487221658, 134.34632494324, 137.856361667209, 132.749102702475, 125.029022697894, 132.500865772826, 134.344731114706, 134.036532108734, 129.72773586887, 130.607039570954, 132.829255512884, 131.059069791995, 138.464478608785, 132.108368018489, 130.471341809756, 134.197401970284, 133.613664509177, 132.524400169052, 133.488556089231, 131.560981070411, 128.453021339873, 131.853574160217, 128.857309092641, 133.968532931767, 133.394213948182, 128.702027754428, 130.811726807905, 128.853052039791, 128.424430442754, 134.936234580628, 130.304314095497, 134.94214861084, 134.899773754583, 139.659693195224, 134.116002089897, 129.811248928867, 129.309030634436, 135.477784958757, 128.421419866961, 127.148619000775, 129.539791005711, 132.812658537387, 132.988557228188, 130.765396794303, 132.347719472757, 129.217373715765, 130.400531827302, 131.733098653696, 135.262701522267, 125.97866823745, 126.827183474834, 132.572960587814, 134.43262935848, 128.940492086543, 131.831129572578, 131.008686100285, 132.778819725928, 132.788613436959, 127.672178422809, 125.286376268432, 131.012038582328, 132.92481276871, 132.485851186437, 123.447079445871, 133.564000200611, 130.924466581649, 130.526483718904, 128.683872815598, 131.951650315092, 128.802562803164, 126.140881158796, 129.966790313305, 130.78316356625, 129.740166736512, 127.924618424269, 132.617495113098, 129.802788624479, 129.392359137629, 135.025481679346, 131.755266557903, 135.599511328441, 130.184518388352, 131.369441925156, 128.728073119271, 132.233587017087, 131.081131220897, 129.978705402338, 133.594486569602, 134.017732009767, 128.974668501114, 127.080207854183, 132.493732206457, 131.319277443831, 134.051145764192, 127.493849613905, 129.555762309369, 131.666148113949, 126.340883997425, 129.843489926556, 133.375474603818, 128.010318369533, 130.788862159216, 130.738311440362, 137.504597541707, 133.635399164217, 139.300073349199, 131.559487405441, 132.947852271887, 131.937789480104, 129.136294119775, 125.538929024338, 130.775602251535, 130.735067957084, 127.097571885899, 127.760034055136, 134.775980365131, 134.094209066757, 134.825192782694, 130.122258793101, 131.789462975485, 134.186577000355, 133.780267714067, 130.463974870442, 132.57414612394, 129.980923218224, 131.099565634638, 130.1176839794, 128.595502906572, 129.161819631049, 132.216442365247, 127.837513203242, 127.766365118012, 132.889651359365, 128.238045082309, 127.751948322953, 129.818180074314, 131.227495744634, 127.53875099262, 133.210075317516, 137.196334947663, 128.973422713615, 132.682309706865, 130.73088481224, 130.676623836426, 132.065956426993, 127.322396662051, 131.179553981083, 128.745062519949, 130.66620942934, 136.32684999591, 135.23521348563, 127.329080307072, 125.83034423318, 124.913130128928, 130.471239868865, 132.6596273809, 132.999985623788, 131.5969335661, 129.217873868831, 132.6089123799, 125.812395141263, 135.453617018301, 132.176620225424, 125.21354357987, 129.215755593793, 130.346386456369, 128.367841508413, 130.59375639314, 130.799577042276, 128.318824296051, 133.011710766321, 128.056008023284, 126.06740201685, 127.769508045768, 129.550557511692, 131.545927982764, 133.294842204536, 134.821931225069, 132.205988476651, 127.176435391814, 133.663725839882, 135.821558963329, 129.238471721366, 131.152318535883, 132.421876051741, 131.565618600944, 132.280602709789, 132.347484836942, 131.534158007437, 128.282927153083, 128.820447386896, 133.533278293033, 129.307481797282, 129.482017978934, 132.856578232698, 128.919073218775, 129.090471968671, 128.952020402474, 134.012525859839, 126.72239016706, 128.218400940324, 131.766836067482, 134.233688946904, 127.098028898607, 136.827245351103, 135.546890944432, 125.48742287706, 125.663656811022, 129.424341435454, 130.910668823878, 132.073136988653, 132.614806010456, 128.815650407856, 129.418891601634, 133.05150180899, 136.540074623918, 132.020821240303, 133.262366688237, 134.583745767627, 126.722948543297, 127.118740973881, 129.194841212571, 126.9710294147, 129.382490426383, 132.704183918916, 130.641413738766, 130.904711408466, 130.874387327149, 136.26234476346, 138.909668690007, 133.94634512515, 130.820398553208, 135.083559896099, 129.660267188064, 133.760987837575, 133.370667874558, 124.828416215962, 131.207428684604, 128.294455278125, 132.874259654197, 136.694515204201, 127.976950018586, 126.779576276047, 128.738007809269, 126.146549624426, 131.609547523396, 133.99510112266, 134.928939200491, 133.487065414415, 129.267341294527, 134.543126176785, 133.208235213439, 131.284013668579, 128.4200622344, 131.594785675794, 134.650895719871, 136.672416269166, 131.945655364266, 131.459599354453, 126.339999330963, 123.627364959318, 133.542319428806, 135.956543808857, 129.315088907346, 126.589270652381, 131.324418903311, 132.979712846177, 133.180125782806, 123.588914667392, 136.685677599957, 132.952241378132, 132.043571486448, 133.313824332096, 133.77788053209, 127.995090234233, 129.275704297645, 122.889353242837, 132.280015019329, 133.44870653375, 131.459025540108, 130.076576901219, 131.986879294115, 131.217934095797, 132.742363252218, 121.631445216219, 133.274541540926, 132.122076093935, 127.625290440816, 125.932018935406, 130.644293914931, 134.368479524792, 127.194972305857, 132.877887992856, 131.000796413135, 131.26676125362, 134.702408602089, 135.390956213111, 130.767749209039, 131.070550784624, 131.402758270472, 131.022728420926, 130.668291523377, 131.890013450705, 130.566787065463, 132.578902944614, 133.160329399209, 136.110337791302, 126.748915515414, 129.857278550018, 134.697569264962, 131.217058859546, 132.293640109943, 130.907337614866, 133.157409207583, 135.279614947771, 133.715552901644, 130.903087429539, 130.609248110563, 131.675238435422, 133.12656203556, 122.524443075848, 130.494596076696, 131.755582698177, 132.082618918049, 133.740516954889, 134.483569459056, 126.775827484971, 137.592734104942, 126.185713821572, 136.891547316544, 136.05688310349, 130.311834890353, 131.507847539546, 129.137186672815, 131.272141035688, 134.719930793675, 132.488188332682, 135.544455685933, 126.742245772361, 125.048891596321, 132.000174516322, 134.660440191399, 131.755716061593, 131.00221016198, 131.343023151159, 129.571792205704, 132.978510937283, 132.499561073226, 127.666377239937, 130.749042031059, 125.562804024985, 132.498442726824, 134.853770583751, 135.139913935157, 132.058902170666, 136.014459824582, 130.627012954176, 131.312463342323, 135.945268789592, 130.037223884876, 132.405123833307, 129.24771772547, 130.772547114866, 131.204188830778, 127.569615861721, 132.263354086321, 133.18573381415, 126.962132198496, 131.100718036989, 133.939625562891, 127.815877303246, 130.879227162134, 130.011836320804, 126.544061869695, 127.421141781504, 130.10675862765, 133.527343835854, 130.656572988003, 131.905216492932, 131.534229814988, 129.376423901925, 143.494788600834, 132.914170963156, 127.892393014238, 129.534131396735, 128.048569764939, 134.429345578213, 131.698155119542, 126.997391897762, 131.245698667252, 126.497057824258, 132.687212466907, 129.932740576285, 131.2652409614, 130.431313759285, 132.936033590585, 132.765968534616, 133.684559812387, 127.367797930408, 127.070817602951, 129.231280680465, 136.366037924189, 130.813412401446, 132.740448869965, 132.340250789016, 134.770905003881, 131.176628424701, 133.728481504547, 130.824845162545, 130.963999115876, 122.594600909183, 132.090908775619, 124.911668377835, 131.818155846274, 132.202060336582, 132.871536312468, 129.694737245547, 132.338326727705, 129.866458554034, 135.695423434189, 126.150374955768, 127.196147660338, 134.576247014354, 129.480021773248, 130.130371349237, 129.019284569919, 134.018148651522, 136.60584152754, 132.837261877938, 132.268017700654, 127.278398161904, 127.500232628173, 133.059651796292, 131.875980566983, 130.13088919685, 129.730016873213, 129.698078327104, 128.749708358233, 130.936143634466, 136.748679770298, 131.73239740937, 131.108482991153, 131.675038785656, 134.231057870027, 128.094752303197, 134.29382537116, 127.377710467789, 133.076407280168, 136.221143328971, 131.799951631315, 125.324080518914, 132.231309723751, 132.345859090998, 130.542727504545, 134.669445664413, 135.05387691995, 129.356197852784, 132.749591893599, 128.080699060946, 128.398689055284, 130.638240587418, 131.321150509461, 129.951262879407, 131.423073406431, 130.730157808111, 128.036838221828, 131.751892820041, 130.668325110895, 130.86695764459, 134.517501892737, 132.732397209169, 130.755687645151, 128.708930571056, 130.719626313073, 134.111518179748, 129.518528405061, 135.029134609336, 127.279653480978, 125.753341718215, 128.11134222706, 134.814535437264, 137.139785605028, 128.943338704162, 136.004829255347, 135.582915173467, 131.750467455567, 133.404554597931, 124.804821182626, 126.975742121629, 130.819419877821, 128.903798219242, 135.6828250699, 129.616546028157, 129.611463304258, 132.932589346571, 130.923450852916, 135.839877626207, 130.652186410223, 129.002073731334, 128.894959091639, 131.350313685973, 126.157517267182, 132.197083719151, 132.576744263282, 130.408338638364, 131.177623473328, 129.413601668474, 128.717237339038, 132.995882938678, 129.51423852684, 129.854087344621, 131.436813292813, 129.421421725694, 131.260583471389, 135.395678008451, 129.561154977839, 131.338490113794, 132.020508024817, 134.30614410768, 132.735095829648, 130.211637450896, 132.328390504904, 128.806715416075, 128.449507304188, 129.623335614369, 136.025409137407, 126.918753512615, 133.068462667482, 129.229675032917, 129.482882647603, 133.686566936342, 136.066218964103, 128.767269311896, 131.174003459987, 137.251790712033, 134.613762833613, 126.941421651697, 123.416365844229, 128.963218227734, 130.09078323357, 129.781003098825, 129.667559614193, 134.002925123586, 130.985145281312, 128.170613508917, 131.106130158134, 129.089023384234, 133.238108605449, 136.718946284217, 129.247839775655, 129.17117357387, 135.863385544626, 132.471778223291, 126.38440507956, 133.726239986308, 136.688169671677, 131.762740904706, 126.390778453447, 130.167636984441, 129.746361674378, 133.379145213777, 126.161974554107, 132.335097267986, 129.83240766076, 126.442898600081, 137.4170442707, 131.423724714082, 130.584982313073, 126.264465523649, 133.46977890331, 132.938768445054, 127.637940130391, 128.560656982139, 125.87686672992, 134.962807902944, 132.506779200137, 121.724581838387, 128.098129492548, 137.514118283539, 129.330576617417, 127.900109372899, 132.986146339579, 125.858508833417, 133.30239726673, 134.007321174427, 128.25319709466, 134.222937531526, 131.731182394669, 130.909869226261, 128.873619577311, 126.223362634551, 135.881005350091, 127.494192317054, 131.737183175289, 129.939361734002, 134.808249354636, 128.069510874762, 129.293188753384, 131.565587018391, 132.85739201109, 133.014725617547, 135.888243060677, 129.435446963319, 130.316944482168, 130.40818224373, 126.74485715318, 129.814153244509, 127.02962361865, 128.42939693855, 133.032054680241, 133.691583425881, 128.208191655269, 130.592349200158, 132.762151035737, 132.625667291522, 132.699122812624, 134.110394692883, 130.43791656788, 136.164195119896, 127.211415510949, 133.375870631012, 135.007314391703, 128.301586951674, 129.393127294747, 134.167211880502, 132.120077326799, 129.901085294261, 133.157139390825, 134.660803238343, 127.241224004331, 127.093810579746, 132.822137830984, 126.897028870116, 128.588922101045, 130.197458973745, 134.323610825368, 129.322541963148, 130.622999883502, 132.992801683847, 123.882309273027, 129.348340161822, 128.522820713119, 129.459887862611, 134.195911091225, 133.948404730034, 130.606939871945, 132.607539588676, 130.929215943639, 126.354571677412, 131.929158863821, 132.37906822501, 128.841555621902, 133.992122524383, 134.823875234221, 126.121096984643, 133.892117949444, 129.787098936848, 128.106109586177, 132.773820594022, 131.757277351939, 129.316769949678, 129.28316812118, 127.19811520286, 131.625995597538, 125.934816174072, 132.919417732796, 133.552200741626, 134.446576642081, 129.107939141575, 129.506435276151, 128.909827990471, 135.568578506099, 129.11130449311, 130.92884655206, 126.303218674028, 125.879302049441, 132.606051504433, 129.565279975738, 121.912558792211, 129.652377212502, 131.570076077126, 133.010777618875, 136.479517721411, 127.620409406825, 131.522911139837, 130.721438654436, 127.594250424809, 130.734433471617, 130.632460416338, 129.694177189833, 131.388208223447, 129.908012976891, 128.761551817022, 132.188186387682, 129.269018508106, 129.521289708984, 138.360467993293, 126.924119260462, 131.713682891665, 135.006387988737, 126.862997066639, 127.227895712243, 127.015825551096, 135.22014152198, 128.432053279106, 128.774655510257, 124.452983227794, 127.809025942773, 134.890874553796, 133.802550366374, 131.214894405736, 130.723497177343, 130.208874169497, 129.196895016969, 132.543283035691, 130.581576858127, 129.550390476969, 131.458615228972, 126.820752158459, 129.181004554868, 130.13516402798, 132.343644924042, 131.710791039564, 131.089579856778, 131.43872148895, 134.902296319945, 135.135024040465, 131.526827679221, 129.528567405609, 137.761054454975, 128.864770770251, 130.932394659491, 129.918237143665, 131.556423442501, 129.989764362885, 133.135039764696, 134.267140685079, 127.76361008816, 134.272587551217, 125.947651242571, 131.653281359174, 130.462211198918, 127.869974111612, 133.306848832975, 131.590000267708, 136.153294561279, 135.065024732493, 123.430413961977, 128.006779283019, 131.66931553187, 130.807542463981, 130.473339421902, 131.051604445572, 133.685006704415, 131.400258696167, 132.83964219093, 132.683675048976, 132.520621822042, 129.016021156173, 130.902703686093, 128.72269253328, 127.054471660743, 126.822612262601, 129.518287192781, 127.643089908374, 134.986945319183, 134.123287492194, 131.345147783852, 131.769399017918, 128.687233665278, 134.573101805853, 126.305298726321, 135.778365458932, 133.155194495426, 130.966003400738, 131.846206579555, 132.633652996133, 127.757707121942, 129.025767388664, 134.663672423994, 130.523335717618, 133.254710367183, 131.609115444346, 132.571066664259, 125.793184380248, 130.472993633732, 135.220848060777, 130.892621776796, 133.6340770727, 132.787102685629, 129.64787339173, 129.390925437693, 131.291665814969, 130.397021543017, 133.872326756603, 134.432219975219, 136.458763419728, 127.665510102937, 132.283241890847, 128.203708628557, 125.158516244615, 133.033370932164, 130.901629794934, 133.448618850988, 134.372786725584, 129.204282538545, 131.49889333132, 136.987229256963, 127.408468717597, 133.87865601923, 125.561608912388, 133.062739806122, 127.770840403547, 129.826836080909, 128.726828960288, 141.036508411598, 128.452993271483, 131.2635596657, 132.63901633324, 127.950420198663, 129.016439127749, 131.425306616118, 132.982207079767, 130.337616663239, 134.566515283218, 127.742917046996, 129.688918809587, 133.563519063567, 127.646480458421, 127.182180661026, 133.601499946852, 138.52001365774, 137.491705159579, 126.460976008704, 127.152171498539, 129.786801754738, 130.481376469033, 134.964465864051, 132.417750213877, 126.045930910939, 131.58147712365, 132.034132771942, 133.419199207982, 132.990585948473, 131.804692480058, 127.249212396583, 134.434243314488, 133.553783437232, 134.827814262771, 128.498684720962, 132.007014945612, 132.961586487245, 132.829765616872, 124.185581546689, 133.784160767271, 122.70297892733, 130.879316849987, 133.008670573764, 132.685049444515, 130.268400261858, 134.229122087154, 126.972332707648, 130.546293267921, 127.721047677946, 133.301675114526, 132.33285136374, 126.174754331447, 125.525735018864, 132.115083580551, 132.438493280532, 123.391957536401, 130.676533582449, 135.679804342959, 128.55581170757, 131.307758107128, 133.482373028137, 129.680911386106, 128.519126052773, 129.941170353017, 131.359110600669, 133.890974789122, 132.795845877721, 129.935992510268, 133.474836856563, 126.604551275905, 124.985561596618, 128.86193269905, 128.382147922599, 135.49438122728, 136.921349794611, 132.183078705023, 128.684512952364, 131.744350231879, 134.720003074076, 129.474628730447, 130.237576204447, 135.381806057467, 131.918132868397, 131.623887785894, 132.879595955271, 135.018294267918, 127.889195349277, 130.505357713365, 133.821453330782, 130.083664683288, 134.075955759791, 129.528315312315, 125.603446531908, 130.242817566444, 135.133393834618, 127.978284369701, 125.901666090854, 128.449889806528, 132.116887334721, 131.69200894489, 125.573116401895, 131.248514035607, 130.041914161882, 129.278291807999, 131.490071043781, 129.935606876872, 134.501256393372, 130.652310247048, 131.008401990749, 128.168001229534, 131.847245770993, 130.30780996352, 131.717645427239, 128.992176993516, 128.186387725765, 129.746213093511, 127.730549034703, 126.993473845471, 135.954213417082, 129.865291515885, 132.604513808949, 130.5197387732, 127.591152710336, 133.077822428036, 127.692500849009, 125.661401207453, 133.057091425499, 131.994876633472, 134.358617627033, 134.524313938584, 130.169733428199, 132.397182537563, 131.799357052707, 132.081244977207, 128.443532210029, 133.120076237462, 128.800107274063, 134.13035892876, 134.46363714891, 133.267357665243, 131.679171860195, 132.40065407156, 133.920620167771, 129.164378166113, 133.540234888777, 130.700045659086, 133.0935137221, 136.745297981683, 127.677259472853, 130.838506555181, 129.062395869134, 127.786017479324, 130.916499980784, 128.735954639515, 132.200572416806, 128.736675083376, 127.721279615126, 130.480845533067, 129.676228923096, 132.310234407673, 133.023068307082, 134.771313055832, 131.031817518474, 133.728719775606, 131.815331216559, 129.465365433565, 132.110531481977, 131.707586127902, 129.599972388515, 129.228428991527, 140.782713617365, 132.305455894547, 132.455939619579, 135.328231243427, 129.979086089007, 133.123794329672, 132.517940819753, 131.843117100827, 129.069708434177, 132.884407044022, 129.506032303583, 129.370663751171, 127.375964228778, 128.698595144157, 130.804191147115, 128.342789589337, 130.74004224948, 129.416867369682, 130.162543041406, 129.220931809427, 131.741840197787, 132.39160965595, 128.404792517933, 127.424296218521, 131.138413522684, 134.297398760372, 130.959483066887, 129.248418308598, 127.039302835963, 128.223524145417, 130.055945079731, 132.198372785889, 132.082304918677, 131.788507910018, 132.851091205096, 135.162109933704, 131.52031247836, 128.554450228109, 130.382796342725, 130.277441341735, 130.888276026461, 129.739363488357, 129.774975549822, 136.19712014885, 126.184658183919, 133.479485712292, 130.887260014524, 133.147221795277, 134.026210524802, 133.788995212592, 134.323777977363, 132.188983706865, 129.354384399311, 125.871045801255, 129.719588507382, 133.552040017442, 131.02170821118, 132.433257165028, 129.010369009805, 126.484831446865, 129.417630412344, 128.043973277593, 130.804646111442, 131.439633317495, 129.944949505574, 132.758825819032, 130.962778614397, 135.227733574294, 127.792987149145, 133.899458024144, 131.872012995038, 131.849289790553, 127.484849462379, 129.875470724987, 129.820605907584, 134.550810322035, 127.750806067988, 130.135946431208, 134.603922119554, 133.62470817839, 127.256754371496, 135.612263877885, 129.383362887519, 135.756019004591, 135.859083607339, 124.840550606121, 133.455914811804, 132.008691551904, 131.824402003518, 130.556290581239, 135.864629036963, 132.952269202563, 136.443523300215, 132.105391497008, 128.888698968022, 131.995757856531, 132.607581266646, 136.551941083994, 135.461864286044, 126.472139513257, 129.061647967029, 136.498967471602, 130.944624170785, 131.259861675702, 131.284351079792, 134.330089790028, 136.369020486565, 129.73735528076, 127.64037231208, 132.920225152016, 128.2373768989, 133.521994825211, 134.708776978875, 135.932508794637, 127.010210835671, 131.184212156514, 132.725377207747, 133.174804384758, 132.216672757996, 129.815071629295, 130.564689850145, 133.283619826198, 133.137314630085, 130.895083105924, 136.210906253821, 134.525588418207, 130.692421617099, 131.982953959916, 125.894733008824, 132.698355147778, 132.88227989781, 132.292771882912, 134.346735706781, 130.412459794395, 132.343787499104, 130.277164296369, 131.679407409165, 128.675095031521, 136.640117614228, 133.782939481161, 131.022924775085, 126.993858470975, 133.003574170372, 129.280077077025, 133.414503790188, 125.041649950915, 128.893668820686, 131.620804025958, 126.491288813297, 130.344114742159, 135.257584880919, 131.456529875718, 132.907609674874, 130.787089927572, 127.764829020613, 135.273924930261, 127.359350375434, 125.997339030198, 131.137963064426, 130.50870145688, 130.550346492254, 126.05344960867, 130.821417434011, 128.482832218497, 131.981658913592, 126.740843450674, 131.076298934124, 137.311641885655, 128.306680679761, 130.484602343308, 131.346052684919, 130.573882931365, 129.467349043694, 128.408155795527, 133.180580303204, 126.530720475809, 133.12210070972, 127.388489593977, 130.382174209548, 131.080233021504, 128.983900026399, 129.440397091977, 134.5967318921, 136.411585646783, 126.749302249058, 133.745081569137, 126.821805176304, 133.503451417967, 128.989720356808, 130.19855544484, 131.222516945663, 133.769994423299, 128.893123192031, 131.137369071286, 131.65797649899, 130.32797630555, 126.962007555216, 132.160001335964, 131.431284685265, 126.734452505701, 132.593482064365, 130.901798963715, 126.960191374271, 130.663445155017, 131.212799430017, 128.926165410474, 134.288761075775, 129.716243478096, 130.851584387091, 129.652784584634, 128.462751939265, 130.90344427915, 132.195758169931, 132.216669823857, 132.646542342913, 130.922806842589, 125.752342501833, 128.31012689055, 134.347931939843, 128.560859952461, 126.788528614819, 129.450896122073, 131.125603082534, 129.934718129846, 133.52401869013, 130.539395396902, 133.039982537013, 130.567475848879, 136.924406321768, 128.63301412269, 130.036617433192, 131.424537704432, 123.094545229915, 126.765472930209, 135.950479480934, 131.527825789439, 126.171107545613, 132.400052792568, 134.210639109826, 130.54302820542, 136.574154876455, 134.672163004394, 129.237449821052, 134.51172757563, 126.521133708626, 128.579334208421, 132.473908078628, 136.434055938941, 131.935830233049, 131.49753922525, 134.586998588884, 135.793304679143, 125.318777968103, 132.821456056381, 129.489453269434, 132.654958648721, 131.360473686601, 129.547757253082, 132.52353689698, 128.138144366196, 128.577317718972, 133.227284806791, 134.206167800571, 134.256414580384, 131.247376762969, 131.134297239409, 123.589059487998, 129.576027042606, 131.952955512303, 128.65550893546, 125.480153047049, 128.9105048482, 131.159838803515, 123.916767334187, 130.544553138009, 123.926692421166, 132.86729015139, 129.507815823204, 131.239959292749, 132.762016376402, 129.168498765605, 130.499404011613, 126.75901186601, 131.551211894963, 131.560681908803, 132.146699202473, 129.855696347571, 133.999373823911, 135.86264730853, 127.836755214059, 125.131467394946, 132.145282054599, 130.871382181525, 131.681497201434, 131.179600850384, 131.012410792264, 128.620333708601, 134.183354865196, 126.378567467913, 131.709872231781, 133.218169283036, 131.709649029499, 126.252818590832, 127.956050964914, 134.50534909476, 128.691100018905, 132.406101665748, 133.243928401088, 127.238197482621, 132.361863991155, 131.311071150943, 130.99036177754, 130.910491933572, 129.048229006863, 133.594837691212, 136.490590860715, 131.391205350362, 130.357605136113, 132.620748717982, 132.635656330473, 132.696911635748, 127.260895174917, 127.246435378928, 133.485979857699, 132.997573568451, 130.931186181794, 132.680396278326, 133.430745344954, 130.745622736255, 134.724912998133, 121.642719494358, 130.344388611274, 126.095926306031, 131.399553526621, 128.412117232765, 128.978549988773, 133.354692265768, 127.799386990194, 135.518487427865, 129.364974481463, 124.82031047977, 129.729810855495, 130.241369277492, 126.952314599121, 130.728761652917, 131.463916740071, 131.085113344927, 133.915645899811, 129.720358928857, 131.197606737483, 128.536185534461, 132.11563355471, 134.834205178541, 129.696211509916, 131.612660089748, 135.282881913218, 131.95952170149, 127.52526705823, 128.095725030695, 128.099875640442, 131.91531441579, 129.125752835516, 132.757468452309, 130.242555356728, 131.497964201885, 131.51543013487, 128.624155897203, 125.303942071531, 131.977406088501, 135.967709753819, 126.754749124225, 128.372863868223, 131.908136409708, 127.889308660062, 133.006660747343, 134.884294014168, 132.17654541627, 129.994852141821, 132.148887985978, 129.007595463732, 132.968201993602, 125.634726363453, 130.308169238791, 129.419236710246, 126.567215688923, 130.402011028777, 128.150637085732, 130.843039293478, 131.142651222813, 132.11966925317, 131.169117754066, 130.872684816882, 133.08891027935, 132.558816280886, 135.238051223702, 128.834346083687, 130.271481959374, 132.918268525656, 129.896439147075, 127.535405533531, 135.707016177638, 131.600625243424, 135.182495247336, 127.713753980718, 133.196391453819, 131.459714825297, 133.909928109287, 131.939983021537, 128.37534448828, 129.98610429498, 126.304324154622, 129.682698529164, 132.142546628121, 132.535885625345, 132.230214318733, 133.20950319563, 133.605449425469, 132.288841541352, 131.947746181316, 128.93067685045, 132.245076606608, 129.616699200004, 132.493662511115, 135.219146438085, 134.596761292853, 131.900498936228, 133.4981648758, 133.839904572203, 131.791381061055, 130.117523134636, 134.446895644477, 127.50303307505, 133.533759130384, 131.073271064512, 133.924795188319, 127.264249036983, 130.711904867854, 131.269384754997, 130.034768162892, 130.175580712761, 131.315820332072, 133.009881294178, 121.738041054639, 131.017921846561, 133.756539330217, 128.690422993802, 134.540867604632, 134.504539044084, 130.66498796464, 125.696965565637, 129.794330296753, 133.243588676111, 134.125325195592, 127.437408136932, 128.04724059104, 129.576804564824, 125.366811091477, 127.213248704103, 127.856241060289, 129.271626948868, 133.494701208871, 128.282909325198, 128.687047665661, 131.1961534007, 127.662407082536, 129.57919968425, 133.096252713173, 131.492342114479, 123.993337933462, 132.735808843548, 128.715735849356, 133.355991019985, 133.889922133211, 130.894063258389, 130.311146364374, 132.296585882179, 129.180407047542, 129.663508513927, 125.16726298716, 130.885716357105, 128.527819574047, 131.22798944843, 124.702464544815, 134.400203310301, 130.501655235294, 136.674982430267, 130.46835913317, 134.476142297992, 130.867891205361, 129.728590445798, 131.769608442081, 133.105552475937, 130.136134982416, 128.422603068307, 130.883972593075, 131.592696864354, 129.170798057688, 126.311411904808, 123.19112032775, 128.598354155552, 129.051600497051, 126.900255722182, 129.747876586942, 133.921310015854, 129.498856961404, 131.208955454389, 134.294589201943, 131.155191564176, 128.364559148926, 136.546224528991, 128.257645925693, 129.487359632304, 130.909263019027, 129.448635801461, 127.25747331587, 131.286897922538, 131.039968937147, 134.927673939981, 135.94442676583, 136.812274954255, 132.330087079351, 126.291328215608, 131.150788589939, 131.631195905426, 133.702170923086, 135.043167393379, 133.326380254062, 128.380823553884, 134.749002724597, 135.3200537118, 133.967373124653, 132.98514554442, 133.294092223918, 133.924336802447, 122.953632408446, 133.542932934702, 131.670397051509, 129.306058555045, 132.15691455838, 133.254575255997, 126.710645685932, 133.423317346017, 135.08962355052, 127.25588545928, 134.96330549098, 130.869362819363, 135.278563911155, 124.554631352758, 131.2942809119, 125.655410775876, 124.950093993564, 127.355717680253, 131.209330341822, 132.861036319881, 135.05542581461, 131.853573992117, 129.402915487112, 132.227662626311, 131.445427018125, 125.785221416321, 132.953662198788, 127.977176169336, 127.881672398257, 127.950601962099, 129.576166175579, 129.848219954679, 132.204702211433, 132.039435732115, 131.000102547278, 129.449177658591, 130.619205915107, 127.899171403364, 133.112058100104, 130.612295598752, 134.940643802935, 133.386963089302, 130.469654240022, 126.741906920084, 130.876829370068, 128.506804698795, 138.556949741389, 134.890005936793, 134.49258167462, 137.89042129609, 134.66417433931, 129.246057311739, 132.040246852319, 127.086825946641, 134.711240674816, 130.838984751184, 131.601057884706, 128.209313677567, 127.625202306415, 127.555327271493, 133.362109808065, 127.182264438393, 127.492662024245, 129.387948207198, 131.64957047779, 131.543167496029, 125.727001126451, 132.908966901603, 132.007922585862, 133.594723374034, 130.36716024194, 132.487006158691, 124.789143761545, 134.227873721494, 127.999660127497, 129.773703168918, 128.217936828393, 132.145431940855, 135.088643242896, 131.404693769391, 136.716035653485, 130.311596637602, 129.749653778453, 131.322576610873, 132.901921241044, 128.624181024303, 127.572218668461, 131.420144135257, 127.245097295699, 132.260694388554, 130.142105687979, 127.459913339699, 127.345811035954, 135.797437186456, 132.164454544571, 131.642552196378, 132.224633045387, 135.557107207012, 127.280442955498, 135.002313999648, 135.705760034967, 130.617044781809, 129.930558502429, 123.074194559269, 130.386528903033, 128.309504298896, 129.558304324211, 135.390505616851, 128.539731974794, 133.701170882207, 135.75743410623, 136.640997481393, 132.13768056238, 131.096135145212, 125.940877161884, 136.41166662888, 133.346916838691, 129.892642227161, 130.660545830039, 128.266662785462, 130.176359518315, 131.70940804684, 127.085847567544, 131.893723669589, 131.856864118098, 129.626490257229, 124.252639269397, 128.6433888396, 131.898122085891, 129.588091300502, 131.579696310469, 130.972478584411, 127.706732801216, 133.26093681624, 128.396279389842, 132.710320282325, 128.842102637467, 130.168619797772, 133.900106781648, 130.952202794025, 130.38809585119, 129.517414005584, 130.742806264051, 130.387016954251, 133.265232983103, 133.492817927978, 132.291855193639, 128.816734986606, 133.202680386938, 132.443452689939, 126.782869075392, 124.989471454819, 133.915579887821, 131.196101989504, 129.332036361926, 132.20985845867, 128.348332629541, 128.64927209559, 131.16705224547, 125.665850769992, 132.708969475072, 131.479225253965, 131.522307984188, 135.224202692025, 128.868586155247, 134.600894099297, 134.134051049606, 130.087979049462, 128.102503389603, 133.016566235808, 125.505451160613, 128.275643735361, 128.481783506211, 129.394000794091, 135.005189523961, 135.719785951798, 133.08832364957, 134.018904594978, 133.494162631417, 132.728596682168, 120.028099767464, 131.728839515818, 125.561851845209, 126.68832556682, 134.539688308374, 124.755411727589, 133.66387899762, 126.690208713507, 136.568497183323, 134.401299851292, 133.948901221174, 128.177577868987, 128.067745579173, 133.34201479716, 131.582015536257, 133.650506363582, 131.095305976062, 130.742631171836, 132.926534018061, 129.88350502669, 134.232443592998, 129.882334171862, 130.179595116358, 131.28727920138, 130.808031995184, 125.377653745058, 129.389673157759, 129.48694607727, 125.961650221544, 136.411296810381, 127.786567489956, 131.694365193763, 131.150771315969, 130.303671529578, 133.374195468502, 133.919665090629, 130.503923961777, 123.387475663556, 128.408163930179, 130.226863560129, 132.038494137593, 129.65148221025, 131.138127298922, 134.747071351676, 136.366352659794, 128.368678114798, 128.352150655593, 138.481622419941, 129.71878367045, 127.121704386708, 124.709254638329, 134.6423996404, 130.181005645757, 126.967153630333, 132.242488469762, 127.89773216713, 135.227451604148, 131.310125737023, 125.96681503871, 133.52176488858, 128.39895588522, 127.164661498994, 128.375078535283, 133.929231949265, 130.05162846451, 141.091120780521, 131.243991061722, 133.152708438015, 130.437658418876, 127.364809124364, 129.81331811295, 128.037975334805, 131.576625520426, 130.604505994803, 127.200360929453, 131.291102458359, 131.359502983602, 130.297107645453, 131.913554772731, 132.132659381135, 129.192684221009, 129.270080410184, 129.275623382474, 131.598280102387, 131.830005745415, 128.800978570803, 136.134836225824, 127.140484806573, 129.608993931956, 129.409483330071, 131.335713595651, 136.01773743739, 137.881688423432, 133.911601489092, 129.358681094636, 127.82346034785, 129.563859628561, 130.301134737925, 130.212020788368, 132.950499600312, 129.291380282146, 126.968306672688, 127.996053701198, 130.154994167351, 127.134853287053, 127.273189780141, 135.407555658465, 133.52594821289, 128.268601250242, 136.608321070647, 135.048491030954, 130.331422489189, 128.194460670836, 132.196098666789, 130.675323028299, 130.244701289252, 130.039219962769, 128.589760478524, 135.590617888797, 134.329037669153, 124.901013265959, 131.171155508705, 133.123907527151, 133.761864820025, 132.541684860065, 130.826331303864, 136.46010622738, 123.372138014547, 128.332245694726, 128.657506653956, 132.116648412704, 129.416900799903, 135.65888731909, 129.429314256276, 131.751951696702, 125.067242170909, 127.719788799315, 127.088027543993, 133.920134456989, 134.732720661544, 128.131180785893, 128.021706038704, 129.618196504316, 132.517744542302, 130.174098730863, 131.369931719363, 125.939460359646, 134.000539474357, 131.785930460555, 126.278866248315, 132.731567197586, 133.162209214514, 137.772955616065, 129.6683724571, 126.913193509111, 130.327914289473, 136.718728909888, 127.303322464697, 132.964018019765, 130.535615900657, 128.946401678939, 133.012101118687, 136.640654223557, 129.473406411485, 128.436138173386, 133.308148994827, 128.86780920609, 126.497708362564, 133.279742030866, 129.392457336974, 129.572500427522, 123.598603904008, 131.57124012149, 129.612654501348, 127.463754420916, 125.744495057956, 136.82907506415, 132.887488699255, 134.221601032299, 132.987660365681, 130.162477537055, 131.784364334419, 133.124475674569, 131.923238600972, 128.960403579661, 129.329410762558, 130.921560717055, 133.571245679216, 134.64447494482, 135.341180891227, 131.679273152396, 132.177379044856, 129.675784575747, 128.471290610758, 134.866895743878, 129.999557182114, 123.990454641459, 125.706776907726, 135.839444087882, 131.998109953136, 128.941358596552, 130.86651129054, 132.754220899674, 127.907370709072, 131.361009051973, 135.036145586771, 132.462428228449, 130.168480392296, 128.464406953192, 129.116888288202, 131.669385836193, 125.96563469346, 135.798808553379, 126.104786535026, 131.887914015926, 131.434646318103, 130.087184430281, 132.77983404827, 125.387097576617, 134.840000702924, 128.069068500408, 130.663992615352, 132.368242789686, 129.599201452443, 129.806871932273, 129.843244569681, 127.846728670572, 131.549704426679, 134.500552337693, 131.523064813343, 131.423357300002, 133.947171227156, 130.674164730398, 138.789768016229, 134.514377301457, 131.846316607517, 133.596601757853, 126.384060357173, 124.512158818483, 128.538880159112, 133.810002966752, 132.45088776204, 132.188386202523, 130.523397016361, 126.9650470646, 133.076377655889, 136.969678633251, 129.545738855113, 136.288803213924, 129.76568089768, 137.625428948255, 132.240053566926, 128.53069648509, 131.493007103943, 136.064444663437, 130.393739619704, 132.976104786765, 124.79567353242, 132.188389162932, 134.679104198069, 125.563841092156, 129.776968576724, 132.463454942309, 124.464476313273, 133.776320526459, 131.510242366371, 132.714879997292, 130.531597811928, 131.751395999947, 124.23825128978, 127.181290913577, 132.876768991014, 126.546778802284, 130.708429181779, 129.18609967326, 131.702588574161, 130.020049684064, 130.072240768517, 130.829434559005, 131.236900366096, 131.96217057809, 136.712954393463, 128.294826078265, 129.162051268925, 131.595508197435, 128.200516460776, 132.234240867051, 133.143105105174, 132.37424978563, 132.383312465853, 129.241397544104, 130.231700921171, 138.677143174095, 132.211695563994, 132.403292890231, 133.70318821066, 125.39927510044, 134.44668251571, 130.812354845889, 127.940010882679, 133.631759956367, 129.438557747502, 130.633395691955, 133.724648948596, 133.701054613167, 132.682187871606, 135.176592734507, 129.73343692233, 132.678976222449, 133.429021084486, 132.303444748574, 125.165433922141, 128.173021631285, 131.320431709821, 135.184690832698, 131.051856670071, 130.768706708937, 134.600728258878, 133.516665500765, 131.019374759107, 127.743263599238, 129.524795297108, 130.266548794243, 127.206737585296, 130.132526241556, 124.243988383613, 136.62359262918, 131.433903558258, 132.72773237397, 127.187204076631, 130.967582115168, 125.431909805768, 127.697668910873, 126.821964035464, 130.281742045874, 131.265684473557, 133.989195119966, 126.988030030618, 132.164955842249, 133.143359646933, 130.095776667186, 131.921341286196, 128.467530349709, 128.626956659428, 133.476249906552, 129.042086396943, 129.190919883083, 129.149961529401, 136.151914172833, 125.438069510378, 130.142270688614, 128.956658824251, 134.960100409385, 131.079303798744, 135.636416791492, 134.00493008497, 129.850111342252, 135.025718464218, 129.564991259739, 134.081441064958, 130.767440836474, 130.758520744738, 129.547402305841, 133.337904669082, 135.125521625251, 131.497551327173, 130.855975739944, 133.859430462402, 130.914094058696, 133.344260583538, 128.182664049128, 130.648530905747, 131.876365471274, 131.434830814879, 132.210446991132, 134.337933885936, 138.664631619714, 130.872038823181, 127.980722177078, 134.905879922229, 135.896793072059, 133.445020529512, 131.488255168551, 126.271336032339, 129.827520760993, 130.29384240102, 130.167171716785, 127.133949376105, 125.409365712757, 131.096796339368, 135.097017641168, 126.590758082533, 133.01467906889, 132.486146710673, 127.871454194128, 129.757786530749, 133.025111148483, 128.234124623323, 130.553027623362, 133.843801043093, 130.464712532577, 135.383424930006, 126.997712161971, 132.316276349166, 128.885467121824, 132.641582082544, 134.742374090226, 129.514902426209, 129.184244288897, 130.570891247576, 133.623057798876, 127.800778227718, 134.151647513982, 129.498467467694, 135.674174527155, 126.958096267035, 136.061393523308, 127.785749154459, 132.411721320037, 132.367668703406, 129.760484673906, 126.435592060813, 128.366249242686, 129.721099954895, 132.918008853065, 131.036517055493, 132.354344763862, 127.960179064164, 129.513760929899, 125.577280719007, 126.534634430912, 133.17691784447, 130.47374080229, 133.895945062384, 134.431179902673, 128.549658460711, 130.295040968348, 130.0953463866, 129.853302837969, 129.826831387064, 131.02578033329, 133.375992407052, 130.592128398665, 130.746474794055, 133.522605676494, 136.439713285366, 131.270093563264, 133.012752891356, 130.810590653633, 131.057428319402, 131.646549283287, 130.771907353157, 128.621751264958, 131.680685064189, 131.809632680071, 129.334206580533, 124.92548036574, 133.048408907868, 135.504741814594, 129.559822284614, 135.906382006308, 138.792940474405, 135.289110399638, 131.910144219694, 129.095107666668, 131.067666902513, 133.023376022231, 128.578232646433, 127.744569283209, 129.20436075591, 137.848116289981, 129.241101812834, 128.427590054537, 133.671419578445, 128.804502116278, 132.138516365027, 130.898630703245, 131.788161233847, 129.623043981455, 134.036239136147, 129.669469984278, 131.455615972833, 137.309564665048, 130.002305946104, 125.823844606069, 129.463198080513, 133.317623640948, 133.886140357509, 133.348171105357, 135.641087869929, 129.794393939816, 137.039370116364, 130.127336381112, 130.057287714296, 135.46901381144, 134.594515027818, 133.794074462358, 127.8053059219, 127.432608127986, 127.11079205887, 128.414260033811, 127.845608776056, 130.599568962257, 131.008080953493, 130.456691867929, 131.351763675964, 134.144358414787, 129.301626080769, 126.394977959484, 132.880269604697, 127.479605375363, 134.155857760666, 130.671465997772, 132.59131983855, 131.29670986725, 129.198217088272, 131.106703369641, 131.387651491532, 130.692630103721, 130.377272157844, 128.647257621153, 131.227176022778, 136.353929841514, 129.654879334126, 132.989907494401, 134.43583889875, 130.46464885932, 130.510067150513, 132.966637850013, 127.771379164106, 132.256449272797, 131.916266153658, 133.488650451446, 131.367043218053, 129.193811017426, 134.440867686251, 130.538425991489, 133.378686544192, 131.806277933793, 132.922976799706, 126.941542202543, 133.476864844106, 130.635383462656, 133.722583050482, 123.585114068521, 131.634189300963, 131.543060084051, 130.82766786889, 128.99344098914, 131.33446617642, 129.087424025345, 132.390333693209, 128.2072854242, 134.313861640116, 133.191580074324, 128.834102749018, 127.446756430227, 128.449065360909, 128.411927169189, 131.740776636749, 134.62642932944, 134.08638349915, 131.477433504649, 132.50328134752, 127.423717282949, 127.716396860487, 127.932781368313, 128.320042451858, 129.658834500694, 130.706741239702, 139.71707285528, 128.926719586982, 129.136978126473, 129.68479479621, 133.447320552652, 133.519817609285, 132.2311084192, 134.666288218758, 136.391645241079, 131.635281133988, 138.244858703617, 133.328144389478, 130.747649406561, 126.59302802319, 133.010033549447, 131.438240048444, 131.935464615302, 129.065525997126, 132.55924874901, 130.894740374414, 131.78815673025, 130.859317347878, 132.891309710455, 129.931106099447, 126.721196642403, 131.828327577651, 134.444067193002, 131.336271509859, 129.323861199055, 128.570996661201, 133.094900542459, 131.808727262488, 130.611026324834, 131.43754803966, 129.618288042736, 129.725609362765, 127.724874080203, 134.887475870921, 131.829757426761, 133.065316926298, 130.319329870975, 136.024468661314, 131.377385856611, 131.625994446903, 128.835882693903, 123.894842139305, 132.725489308323, 135.786558616178, 128.92290663792, 133.665101989135, 128.609381638222, 131.447969500523, 128.305857818056, 121.871144000505, 130.472874215923, 131.545558225327, 129.892907069472, 129.978719276646, 134.762134685721, 137.869380574408, 124.413713187346, 130.213180018945, 133.026632205843, 129.142686455569, 132.596524163061, 130.690792348326, 131.30236198951, 131.015104357822, 133.568524256462, 126.881701324784, 130.223012008769, 134.828960592742, 127.749374093348, 128.929298991266, 126.508138827553, 135.649080883027, 128.490103391024, 131.20242035133, 131.476327908552, 137.071111123929, 124.037698325126, 131.393517830202, 130.762830315888, 130.690608684106, 130.954605022612, 127.224336056061, 135.728008554593, 129.983972059863, 131.544640768501, 132.475513275021, 132.373595221293, 128.191947538331, 133.173901393755, 135.829165556327, 130.332245932231, 125.346282200717, 130.508289036047, 131.650657509686, 131.869487442834, 129.768051907852, 136.098712330601, 135.013202754505, 129.273333792235, 132.619357515839, 131.664841404765, 130.870209594118, 129.849698750802, 124.019716890354, 134.956805479291, 129.371326219349, 133.892383891627, 132.404160223915, 130.988783040845, 128.641487346932, 132.966561128652, 129.846012538194, 130.201315669953, 129.028542707179, 131.199613159551, 123.054262660922, 130.429220614922, 131.833467950169, 131.569827867694, 132.077690911526, 129.339303619457, 124.699920129337, 129.930270900368, 129.527067674331, 125.814108594478, 128.927741409492, 133.554101539376, 131.336630170262, 130.149159005673, 127.88304072594, 129.510127744704, 129.787327873092, 136.842970545985, 134.628768217711, 130.813159532686, 129.622050825073, 128.222721916948, 135.157725478972, 134.726337461357, 128.533214932068, 130.159798322316, 132.215146205931, 129.117533505642, 127.60244321509, 127.792190742434, 135.379768458826, 130.802914776922, 131.228414511796, 133.894532548371, 128.381541379957, 131.80809029729, 127.139884754088, 132.193249959222, 129.521029035834, 128.905147035836, 133.020904067731, 135.493369372522, 131.058036800223, 134.032261029608, 128.338164883689, 125.151884528797, 131.822794186475, 130.468378565146, 130.884504386102, 131.991115905172, 129.396590911637, 130.305985205262, 125.382558238399, 130.263727778137, 126.708055021174, 130.967212217956, 133.669283308961, 129.511718992856, 132.723299651238, 132.066317256599, 132.798506666081, 127.559886889851, 132.082357717351, 132.946750226628, 130.365313400794, 129.767736887371, 130.208551940253, 136.118034197076, 131.486031177881, 131.554254421382, 126.988339714769, 130.794204314213, 130.205178874946, 134.032096010464, 131.393700414986, 131.421400654079, 120.319488199739, 133.435056294053, 132.646904885364, 129.066008255378, 131.894622872452, 128.361337406893, 131.917957564481, 132.805945231919, 136.811733009224, 131.994167104673, 132.546197730818, 134.803182022126, 126.583161249471, 127.239678996094, 130.183237221117, 136.616869617875, 127.178409992572, 134.602362528267, 125.176959497428, 131.253543788949, 131.888929718353, 131.674620091598, 127.423382954312, 128.284776794204, 131.299689612483, 131.95335758411, 128.717941375221, 136.120566455954, 125.590273858787, 130.374695087126, 132.702217951163, 128.587847733356, 128.827913021475, 130.413095043013, 131.971034254691, 133.231843985989, 131.673044993904, 126.770923719271, 124.552300518323, 130.837476992648, 130.002726810883, 134.169998998039, 127.610145618629, 136.147821171199, 130.427853373698, 131.82507562254, 130.092102121101, 131.730795270993, 126.657019948087, 130.549745951437, 132.337420538316, 134.177548851625, 134.064675929571, 132.610041501961, 130.976191103778, 132.554833077797, 126.520546356215, 130.667266936259, 130.126545465173, 132.989775463825, 127.999825895924, 130.138925596677, 135.79045782526, 132.831602288894, 128.605135997069, 126.971429162889, 134.483218447484, 131.491004813498, 127.027867539819, 130.225198289466, 130.917621617372, 133.103419057732, 133.69256484439, 131.297953972625, 126.105622229113, 132.280614932936, 127.369493767434, 130.816785656582, 128.027042334634, 130.87447989842, 133.342602304052, 129.597753930686, 130.63790753997, 134.677770780547, 128.069994871617, 128.743164344049, 139.361931616175, 130.694389676719, 129.396714719275, 130.898638856102, 133.535722376473, 129.907373761945, 132.054473099324, 134.993805248987, 128.333384584245, 126.600078131823, 131.881245339619, 128.881975822216, 132.30825957255, 132.086994285604, 129.117097436691, 131.078816480661, 130.074800878658, 131.218100515134, 129.22216409843, 123.605808591298, 135.280395872134, 125.42026418023, 127.561575948801, 131.978140515897, 131.380955185493, 134.920367375268, 136.157178926432, 129.217290857877, 132.091141754765, 131.351140826418, 129.379488903587, 134.229669699424, 128.488932315455, 133.221449759077, 129.432883276236, 130.343774109368, 136.439300026121, 123.349894793404, 130.682527705601, 129.94911397299, 135.988386538876, 133.519500915444, 128.500072014556, 129.828423797063, 134.887139813256, 130.973627195569, 131.494249966689, 129.757867893386, 130.963336997796, 129.601007071971, 133.512255698363, 135.408484488758, 133.473542858342, 134.766661833301, 128.812105301577, 138.017451293514, 129.980104942346, 136.537909315686, 128.579659771349, 129.433006032187, 130.132489514818, 127.333291725176, 131.322869297254, 131.164155685438, 129.630280351543, 125.00339377903, 131.943435541979, 129.62796794144, 138.739865907298, 131.29783801855, 136.248267614999, 133.729547261112, 133.094721761976, 130.139479800579, 127.375637025388, 125.630258283765, 127.346915118077, 132.503900854177, 135.431857082807, 135.412696430973, 133.479876048064, 131.410071432517, 130.113524216704, 128.340867146277, 133.26193815439, 128.267454854443, 135.174377659319, 130.506819725084, 128.457997824533, 130.023712672471, 127.897192447738, 130.513589137728, 129.826622828623, 136.214440948443, 126.045216904326, 123.411215130797, 129.673733482928, 129.141433643695, 127.888463762466, 135.245780082069, 127.291551713942, 130.611242216009, 128.981765891749, 127.513019206201, 132.107306369431, 132.778199207381, 132.264646180761, 129.720284088134, 127.302860336065, 132.664721891468, 132.312217680338, 128.634511322367, 128.44011234326, 129.656904357211, 128.638809763507, 134.283304790474, 131.848082079396, 129.115962702463, 129.100567772624, 130.988437709849, 129.238499117658, 131.437308039023, 130.579914516858, 128.500287318923, 131.91799678576, 129.150034457291, 128.233466969052, 131.720049446365, 134.734517839197, 132.298431037769, 128.687701401525, 132.98417748229, 127.497638667881, 129.032119413819, 130.114137244544, 129.961930627193, 124.08006141464, 134.468215632643, 129.891420263517, 127.467022482635, 129.260404873675, 133.916082160279, 130.235873200072, 131.266663622938, 129.480685258273, 131.035798801651, 123.19934821727, 138.793026340012, 127.725120902179, 135.221824287681, 134.379098276422, 128.539298640273, 131.818440508699, 126.42480320657, 131.493087348059, 130.078878598175, 131.153644951617, 131.907511580109, 132.222423153831, 129.218616617731, 129.812532516276, 134.460906571494, 131.236140786201, 128.934155881357, 134.472658899612, 133.84150414777, 136.255590285097, 131.139913492326, 132.3013982241, 127.339543575148, 129.489126163747, 135.536849789615, 127.651418671012, 130.298046075026, 130.609234873862, 129.66921576948, 129.164528742498, 130.757873894745, 130.886973281184, 129.381978553612, 131.004688590481, 134.523284019904, 133.538699320978, 135.494825702106, 133.15291843254, 133.920505411018, 131.864198138009, 131.196153561754, 132.526054411851, 132.236566966874, 133.256152682628, 131.83816377893, 130.471312528589, 129.224959858897, 129.920177912357, 130.285493742987, 126.304959489666, 130.275371467166, 131.272004826953, 131.605995144818, 128.991095453842, 133.160607636301, 127.630274832271, 125.829755606828, 126.492349246487, 137.319856974617, 136.405963857453, 132.511840859277, 125.026003801722, 127.262464892887, 133.478908490592, 129.081942372106, 131.512930116844, 130.058138077145, 133.552838688296, 130.262912609469, 133.610063212045, 133.491753968312, 133.437398130587, 129.352359043238, 131.145098245027, 128.854623626254, 128.603272814484, 135.485954539185, 135.15921511967, 125.236885170261, 132.015008160931, 128.656188476098, 131.050728626963, 133.815070838044, 129.073619262423, 130.708152988527, 132.615131988076, 128.744836552796, 131.608192072667, 127.766051104966, 133.53003752758, 131.084736227749, 131.639526980857, 129.457670362948, 129.118627860542, 131.072830721739, 123.129660041918, 133.206227831707, 136.210966202784, 127.566976443355, 130.088414135392, 130.397902616645, 133.40308704203, 126.791606945359, 131.777385636983, 134.14459783622, 134.160998054104, 132.000044725188, 124.218118239077, 131.342621605821, 131.432598256758, 127.043677165864, 130.792969084927, 137.445180441638, 130.040731643929, 123.967022995247, 131.961615034654, 131.584008383763, 133.082596236302, 131.070036478741, 134.790242617889, 127.670874976981, 130.200644955166, 132.951042513578, 128.034199665986, 130.229090591584, 124.64172559119, 127.079602814239, 130.650325021163, 127.304654012614, 131.89167127652, 139.385249719287, 132.749943338395, 128.556344576569, 131.970187381148, 126.703828345833, 141.419065856091, 125.767731813781, 135.292247211466, 130.164536475673, 130.639998679063, 131.683582469191, 131.419427671036, 127.526364416533, 133.257464513568, 135.220547161955, 131.774090786959, 134.794278786835, 133.281644234094, 131.996342353921, 124.280545903149, 132.413762457097, 133.872471406384, 126.815037551588, 133.17532044389, 135.252122060618, 129.799333578195, 125.709301504141, 131.305254875828, 132.786341073733, 133.129007955829, 135.459413978556, 132.466157449552, 131.518436721815, 129.334105213085, 136.8355222439, 133.966553117867, 136.934336635796, 132.460429876107, 130.56648021307, 129.816990665314, 127.482471840812, 130.752923507521, 134.191196157895, 127.98949072692, 126.874637442188, 127.793307134668, 124.247973929019, 130.08497304338, 131.124770212795, 126.37796237865, 132.640683618219, 135.632181535205, 126.641928602085, 126.643508977825, 132.079502836066, 137.796975692826, 128.686350541119, 127.183437160431, 133.320904098616, 128.641282217098, 134.560717677397, 132.980238818935, 129.444213330852, 130.048464964334, 130.755449544726, 132.577112877452, 130.711832833572, 128.775761299195, 134.577224084483, 128.694929131507, 130.621566877794, 133.646671877142, 130.493685491538, 130.967463203597, 130.203275471887, 133.748475190647, 125.694309166905, 134.452119992269, 133.462509293945, 131.299253141753, 128.516238845307, 134.150412279356, 124.428991569225, 132.951439891021, 131.945202070448, 128.065229960914, 134.25156475106, 132.442997908379, 127.592683211094, 128.340825615398, 130.225274984674, 131.944270483894, 135.135850488599, 131.113931791134, 134.089565951178, 135.257187297171, 135.307230871834, 132.627522649872, 128.162473133598, 127.086317597565, 129.277844345235, 134.488784226274, 130.034613045672, 135.973506595208, 130.284030741221, 129.134820534714, 128.561330516265, 132.389864195121, 133.014115707231, 128.378667893539, 134.370813079309, 129.173123142478, 131.285876282992, 131.522646523501, 131.049186644557, 133.120332080852, 126.099482307729, 129.21446676638, 133.633277233448, 129.868980028936, 126.953387279284, 133.274368270789, 127.78560668583, 128.188549132377, 131.548088682192, 135.193143022498, 132.120663675243, 132.132185981806, 131.273750051187, 132.844494518909, 135.15948544209, 130.229302592574, 133.938445981991, 134.077609037089, 130.752089363105, 127.749640147058, 133.033921108139, 134.891116003245, 139.158743105563, 128.167110621837, 130.56784997526, 130.882374325092, 129.620520076416, 132.495368879094, 130.529183507061, 131.954691251053, 132.094390007549, 132.785296974329, 131.814015685122, 131.991964214315, 128.209034203653, 131.283640332972, 133.5291383758, 131.574104039558, 129.586278929984, 130.099587336367, 126.231725590634, 123.973559772474, 134.172083631071, 135.556133818883, 130.247079311027, 127.882001542008, 126.084812019054, 130.908591082309, 130.767175564186, 131.243819736505, 127.890578668352, 131.970549841718, 129.910542040903, 131.026466610008, 128.710042228319, 126.961042475399, 129.830062740191, 135.081786694671, 128.744990381175, 130.505327443964, 127.784002686891, 131.21947352835, 135.818107649068, 130.110171584104, 134.666973386436, 134.810130770988, 135.388214930555, 129.884339531909, 129.935732781289, 131.79358442033, 130.704265580801, 136.016161550526, 132.948286481807, 127.113399922482, 125.562397165419, 133.082474344839, 123.245770581279, 128.384637080612, 131.584640415915, 126.721975233484, 132.860505059578, 129.658241531773, 132.676925601602, 136.538711358325, 135.712381483978, 134.007679508128, 130.100079192196, 132.426901124147, 129.964735946452, 128.305298746316, 126.975361160044, 126.559672705826, 128.533517497727, 131.905841920295, 131.737762489746, 128.578475535867, 132.997714644531, 131.161520478114, 136.091534120904, 130.884004897174, 136.354045010416, 133.02595702865, 125.952864920982, 134.049234741432, 129.774608662291, 137.204941223153, 134.999002079523, 132.658383299446, 132.867956990648, 131.968346982902, 134.403707176006, 129.782254101169, 134.022936519131, 125.934824216989, 135.257042089748, 132.153070348637, 130.999563479768, 133.222447497357, 136.786110924179, 122.868762914135, 132.069366887511, 137.010814333982, 131.85825804694, 132.866053663495, 131.019077690644, 131.580954585716, 134.227613974455, 127.239211438372, 134.609769944222, 134.876186398531, 128.395074487199, 132.143569584955, 125.547739427353, 135.194154368749, 132.977981686244, 132.194652472586, 125.349225408357, 130.522501804074, 129.64481516297, 130.30716481735, 127.767501995586, 130.121457238702, 129.077991161753, 136.853676414789, 129.938237894724, 128.842058295786, 131.636919063945, 134.014367260726, 130.770613927185, 133.059854922835, 132.647424353037, 129.301602724066, 133.728762498053, 127.913576837979, 134.63643756752, 134.375975728191, 133.640690079258, 131.432604000585, 131.759688957276, 133.746434720023, 126.746604209112, 131.820152761832, 124.90568164885, 126.732627613166, 130.346653525855, 132.847596377368, 128.066191407983, 134.904661775131, 130.10525893481, 131.961372453429, 135.225573365395, 131.239767280495, 131.509578308085, 129.779973470687, 132.080005526472],[675.179400643344, 640.898609697498, 688.628432097517, 677.10782567815, 668.179769743641, 647.261244075946, 698.780251637304, 641.958266640482, 691.881699213693, 657.524540359371, 714.865650810385, 664.048281564085, 644.262765278671, 675.53948199612, 650.570574564589, 669.752260887647, 650.571506264776, 689.992070783636, 686.966605916655, 676.885716913278, 690.548803668154, 646.064648681748, 689.156796883425, 661.210103643184, 686.275005017156, 678.131981757514, 693.255785519973, 688.319065180209, 697.909627305571, 670.344141122906, 673.564124242886, 696.15379221451, 672.002691887311, 665.682785541645, 667.969123770924, 685.241219693839, 677.688874308305, 677.345010937794, 670.26669238116, 662.817493542476, 654.935580745144, 673.340984211886, 661.667530522987, 661.248864397647, 687.900558532976, 673.868089450985, 653.413839370197, 663.49148191823, 678.912985747589, 670.863820778402, 663.18465946622, 687.688284334792, 701.438559539805, 654.273907612792, 652.591834934092, 685.703038296931, 689.040900540477, 683.640535720608, 670.629753628916, 658.516845360905, 640.742892084703, 673.22503321128, 674.489220778113, 663.419729282524, 671.339357681875, 686.21552121466, 680.483958395902, 655.839546165366, 685.960295832684, 660.020389469607, 662.869393535435, 698.691928299833, 668.554509195073, 645.727158673069, 660.584956643143, 696.602927641891, 693.161647399089, 672.060132375317, 674.053539349187, 651.04683050227, 651.184438053808, 630.031844713222, 659.493553086813, 667.183952114518, 672.825170519102, 668.193835684603, 659.807823157898, 682.436211511205, 656.044003825053, 682.013490709129, 650.628747324538, 652.908495306927, 633.566763285135, 675.846382206805, 654.850310766913, 681.340254776883, 690.987343102459, 677.415030859984, 694.439659250876, 680.932191580001, 691.829225220665, 634.915798819914, 675.316162618103, 669.151236687388, 685.497998433342, 659.069378729097, 672.244147262246, 693.937394847026, 705.059562658774, 692.571866619019, 679.565594804406, 683.97479838735, 663.761581250745, 655.394402415518, 659.781988537313, 632.46439990802, 681.778746036186, 686.027431155272, 672.685512512357, 686.359095998682, 672.722636061464, 684.481012841153, 676.789767497507, 666.710100205226, 681.988998876466, 680.582147550456, 672.83760799317, 680.637815845661, 700.003572385653, 677.054950050769, 632.114705064211, 666.527457427532, 663.426409318949, 684.608285001628, 668.150867634689, 644.574024600046, 664.32988820664, 630.044723831472, 693.225919251909, 665.902212467443, 673.185299027886, 655.918911104023, 691.521310337271, 698.114221329581, 668.744562594662, 644.400238264998, 649.762123233294, 671.170601979609, 650.820311361378, 673.12420140469, 663.926696323079, 670.756528097458, 685.021495880756, 653.466539979613, 683.88154437131, 671.774871755017, 671.88187775992, 690.173821542802, 687.858332874286, 703.10377750327, 646.634353205967, 667.534832417043, 679.662024158555, 679.48757782238, 678.303506058382, 684.064632432736, 677.127262813189, 671.567855778678, 654.772283682209, 667.145118996136, 675.86339050598, 678.253326297182, 666.000735644886, 675.951221111871, 694.671828659784, 676.355945146128, 651.735005773152, 659.057119732999, 686.85233881469, 682.346134796093, 656.200183022838, 664.76376024795, 655.867166208477, 628.393034183239, 681.834692894227, 710.72198160244, 648.934571070924, 686.455855847734, 687.521276228924, 671.673254073776, 669.273864838687, 665.293267164918, 659.441091127691, 690.993624212746, 637.612439134968, 663.698709632501, 694.911307973014, 678.995424465447, 643.809983310379, 694.551051519085, 690.68784717009, 694.400452605834, 673.015444484958, 661.393795932112, 658.279907152311, 677.251575347443, 676.341888090088, 680.203379413197, 668.118984318676, 655.526040424315, 672.762991495171, 689.148895801863, 670.385178395731, 662.264525434096, 669.92305509411, 664.953845147743, 658.437530150463, 656.461849316816, 666.861868110761, 665.680230446232, 687.348157133911, 685.629890529879, 664.194214576123, 686.20508912509, 697.344461344466, 700.558719818942, 672.943038926953, 669.874259022063, 669.639825560654, 665.069179946105, 639.252056979659, 655.088140299277, 691.633586257873, 651.587000464988, 652.553414843269, 645.112399996605, 671.554372100565, 686.755887477093, 643.621220529829, 655.410868424662, 687.316742621162, 685.371285461993, 691.68038505973, 693.70013039689, 661.99351782142, 629.464217596279, 688.338359696464, 667.62702214178, 667.217164230615, 657.867020975194, 659.358699562423, 676.257056013951, 670.469300066348, 697.95866258546, 688.451620863633, 642.084216074813, 682.670802200299, 673.578665155623, 635.5992495666, 694.893557625793, 673.373251392339, 650.898482457905, 646.137313282887, 676.888683403741, 661.869723385784, 679.362192222818, 667.013922138773, 669.820089186955, 655.034545553769, 694.854096699913, 630.633539397742, 660.512180084441, 675.459136781699, 640.077476099068, 667.668364727187, 655.818243779541, 712.70308912845, 682.961252604683, 688.844449927543, 650.389925952127, 651.937086256388, 686.40580383562, 682.251118635002, 665.094015162986, 673.939591494646, 682.966570284047, 642.206817674743, 679.692848767996, 663.23886597863, 678.7207763099, 657.685067636918, 699.75432058672, 688.996274705867, 669.88159949128, 681.395629509156, 683.551971557312, 678.487799117468, 691.010899327965, 664.884131040264, 663.392810724218, 688.201218239644, 656.757829579667, 678.385295215487, 667.915247876872, 659.466529384669, 680.104632111176, 679.765188216692, 704.076876267999, 683.406878786629, 637.203825335843, 682.978136872697, 659.193204381528, 674.889680671855, 657.363604983115, 682.546411076425, 680.772816338443, 679.697783280216, 671.424632015735, 688.210539282219, 676.843945479691, 664.366439534723, 672.177440333855, 672.080232942182, 659.281136856605, 672.058063404026, 694.825752921169, 666.667157806325, 665.16571333648, 675.51329641828, 671.985117323896, 685.763806618312, 660.637991619653, 688.95809326221, 677.551953080281, 680.080902072028, 673.396902631372, 665.096612789675, 671.461187711017, 691.230801533641, 664.006689508715, 678.745179373429, 649.318602861512, 687.868562965687, 676.461725609136, 692.740961981996, 668.012006572875, 667.584975771089, 636.654182527279, 679.829160660412, 696.476090390656, 676.159090049809, 702.187772420323, 650.90450952565, 704.469716278627, 657.48346583708, 657.80012440546, 647.961933942548, 648.788620990872, 641.8627790214, 641.844296856916, 648.366881102165, 643.822649214685, 678.751086140713, 655.933921944042, 673.98363531673, 676.926887748151, 679.789354722842, 698.139515770972, 667.988322759156, 677.577986057726, 705.145614325078, 663.668543748373, 681.06874745551, 689.839256268013, 663.961072607512, 703.539600333152, 632.188343151056, 672.162272196617, 670.642447845582, 696.041944752553, 674.314498917173, 662.211613873522, 646.277717738556, 663.888367159466, 662.305183344881, 677.373746289873, 620.976765256601, 687.036346435415, 662.108208198492, 662.453497686668, 669.476656059715, 667.126853197982, 649.557560690594, 669.120753462325, 663.322196300458, 681.714494200183, 694.442665359383, 675.389225579239, 648.192268137902, 696.463727731818, 684.494327991457, 692.739864874838, 693.26924080488, 680.955166596881, 651.935076806429, 655.522194577039, 640.767951580516, 690.405577724417, 669.00178840962, 667.57529561896, 639.536341074942, 670.596710317191, 692.76537107212, 688.078888851564, 683.484399412656, 673.546813324085, 693.901116832358, 690.92780577714, 682.360755149575, 678.198336846927, 692.890611252509, 692.037514863708, 678.074963842481, 687.976431222184, 697.133350745601, 675.971345013917, 685.653273335863, 651.960794282707, 662.242344428733, 645.433954593902, 697.759230665125, 633.689517223612, 650.921819361785, 645.19539266411, 689.430031410088, 684.923856672789, 669.687026665863, 675.876311037235, 700.121949558139, 635.177941000153, 668.687445371328, 681.79055740753, 667.12122353201, 696.735345521151, 661.481009058778, 664.294889758025, 686.548019153751, 652.080641573916, 704.064462202046, 678.446949493232, 710.747516108808, 702.060284087416, 651.962526667629, 661.859917549754, 684.177607681913, 687.183271525932, 678.47756000002, 631.105641695779, 683.876164144019, 663.350755987981, 666.546610849286, 699.633431760223, 698.521992854456, 653.218840238579, 637.190483869238, 686.326484786696, 666.606692491826, 673.788864724378, 632.896026738905, 683.340847131615, 673.879988376866, 657.784781178719, 668.75510448037, 674.576328412533, 663.693627980705, 684.149137185666, 683.455067498125, 674.34262882659, 661.665579502519, 684.678553254636, 670.431968580823, 684.601682076826, 678.243605286387, 637.889718672736, 695.066636231849, 688.704338555084, 660.742443053011, 668.084696059744, 671.283434433362, 647.842270156463, 684.511398565992, 696.059308320246, 668.066782959119, 675.8890235577, 701.921705189613, 676.145719869284, 670.662641643368, 663.746872414369, 702.796532225528, 670.365658541492, 681.515816763179, 714.26073255382, 653.534483596516, 679.474035875702, 704.843840721855, 683.069740669151, 652.078475841487, 655.710294873083, 685.437241885071, 711.717899553077, 669.184962264727, 672.985367495172, 664.011849722304, 676.655924897648, 652.024933501233, 684.818801542444, 673.014978598255, 698.232984540454, 657.763796578026, 675.955916693694, 664.72716388461, 655.49168577414, 660.927845617254, 667.177436344337, 676.3122048314, 636.990667250969, 696.333892850634, 656.960915992446, 690.034804458801, 670.834175276385, 664.625085857054, 700.428490569432, 670.403005414865, 679.974997200132, 651.205204540274, 691.39780166954, 667.859410964371, 680.64599881843, 672.635680422747, 662.340443275447, 663.97792191732, 668.439972628174, 671.300390884566, 656.420479147944, 662.416517634842, 671.521589003139, 670.289129713347, 652.423350186851, 681.913610450854, 698.348386693955, 650.788135410963, 652.629567644238, 692.798651104567, 679.794312580404, 676.950676732231, 649.204312438127, 665.788145919668, 681.154060278363, 671.553785007028, 681.380614741543, 658.238753214181, 653.110900408345, 666.789995478059, 654.618468635913, 671.225585813824, 666.872226904771, 703.1259800237, 675.87935100493, 630.673887782756, 679.956314914297, 672.113670392969, 678.979248029527, 668.573826689755, 693.683673717523, 673.927085684628, 664.995544959349, 669.60266725255, 662.964148513957, 658.969093165392, 684.689293250567, 681.044892186011, 693.285294369925, 690.964493387396, 697.30177029933, 670.854734660049, 646.764824122309, 672.631235042319, 666.819977901368, 677.914316875849, 706.448964543905, 658.692807656877, 671.702725020527, 652.449958723675, 683.963204145325, 666.32631093818, 699.918069153258, 640.307700254317, 662.658424753032, 672.979030369492, 685.218748301603, 650.263091227107, 672.776250420868, 664.800747770283, 716.729047153391, 684.11971595058, 673.46765167978, 686.109641827904, 686.116442143105, 662.740469490255, 689.753211248577, 660.749816964588, 632.895187302747, 694.632696037593, 686.770306333645, 694.304340620467, 655.354482677185, 698.384272477422, 678.960110837852, 656.752245379766, 677.461894836878, 662.653337082225, 662.580504462828, 658.292192370588, 667.909151779707, 674.237697984124, 678.194145341372, 686.368669693898, 660.79742164429, 663.932764815205, 681.571712386224, 674.120957419462, 655.552237781718, 672.589809916185, 689.023020477904, 666.566287147106, 702.56072349509, 639.705257551311, 671.688804991553, 690.387566532723, 700.070114146004, 660.394059458965, 642.899791255976, 667.140540561048, 681.062639983126, 665.18996293243, 675.504175883529, 650.262742404949, 646.995189047705, 658.992310699069, 658.750611325609, 662.709847603764, 657.286210094685, 648.649293747146, 682.042013033045, 684.788983574944, 663.858953270426, 666.530595406106, 683.712571982891, 658.977848774318, 663.73781813365, 672.152854368665, 660.56049942414, 669.071905203085, 670.035140066963, 660.438536671606, 669.804353355188, 692.049442323802, 667.720613422982, 661.325195727343, 688.595410787563, 687.465067964959, 661.982452936151, 696.045813868402, 671.049997486538, 662.25763055695, 641.312752731268, 688.940788713264, 660.602807556914, 668.749989399151, 666.389917139249, 664.114488623965, 655.900068370807, 712.855417628816, 661.779567180617, 668.955861838, 650.974692324749, 675.948608592778, 683.197248608132, 658.244523045806, 662.668902367901, 640.97165857513, 663.364617944558, 657.413215357578, 703.339392763823, 672.599671188249, 649.977004291743, 683.319767102817, 677.983877660423, 678.376563913873, 670.511574910409, 696.1804119609, 639.749329201917, 656.641285637985, 680.211762367028, 657.337554987297, 664.447736350908, 673.567580236123, 674.345118972027, 646.285171078564, 668.403682347622, 671.765127127882, 654.194149112992, 667.743675251789, 688.137614097989, 650.073561864048, 659.709580053304, 660.528795342564, 680.938270697467, 663.74543471356, 681.290121117093, 644.780329401673, 709.999760594158, 668.644505263755, 673.845768600673, 664.346293109734, 684.060575889129, 681.908557768669, 647.655167288106, 677.785938500819, 682.636993300491, 654.15222781583, 659.655985812742, 676.403696588393, 691.421938535199, 662.791908039644, 668.719380119632, 692.654727350786, 658.991900211506, 686.797964290951, 678.083243021799, 671.427310459473, 686.670831531173, 679.559858685819, 678.654645932528, 701.568491511737, 658.827259175152, 638.907151763729, 697.718741395575, 677.703489583849, 674.207629324537, 707.34023025188, 692.150260988993, 657.887718400145, 668.715768652344, 650.673931606292, 677.852870448669, 682.149363509708, 663.970969155739, 644.458476058417, 677.658355894659, 684.463787612798, 687.798715294437, 657.669222834626, 668.185869095475, 664.242787167847, 678.031754623074, 666.19766106762, 686.155140644264, 716.17531519171, 691.923262297836, 642.111443357974, 659.132510210885, 652.683993829107, 657.339507454792, 681.655906042417, 665.962135114797, 653.090351340588, 674.599013346494, 653.350612934668, 687.214524636278, 661.684532214257, 677.793569775157, 671.940731562769, 632.399780094311, 651.263003141038, 677.333540025814, 688.332228781815, 711.423972995096, 676.009237900747, 653.875687895149, 687.564182661211, 656.228626795731, 672.248707639262, 675.444430727447, 689.114402286189, 698.929588328269, 670.865562925514, 663.877555000464, 665.210869950355, 660.361309245275, 674.070011025259, 680.989913717643, 691.434435897849, 686.66311977093, 651.954375046987, 676.28823268103, 685.74147671631, 660.412580983425, 675.347610860656, 650.558635225395, 668.355132992567, 655.030547458114, 688.885033712132, 675.044606866632, 673.81585286555, 687.911367586231, 677.452336478599, 677.505232135334, 645.70480693864, 691.237676351588, 664.878034045074, 671.448476828573, 692.759200453649, 651.157792248873, 692.300336551128, 660.857799088149, 675.189646730812, 683.090202800921, 642.010704435721, 639.618925002297, 677.751540240652, 667.155466428674, 667.889020236025, 648.401694930051, 672.986097994192, 665.144211249531, 673.087699622218, 671.042538959487, 667.599862745243, 671.610481357447, 704.989194402893, 643.055533679206, 697.369413779271, 654.797716182364, 671.00210689948, 673.934332708973, 663.6600700501, 692.9118021702, 681.821084340169, 679.328901129829, 672.491314165171, 682.583398473759, 697.851776427986, 643.534342346207, 669.717444999188, 654.823744205475, 678.360447326416, 687.378355981129, 689.628040267042, 679.069440282748, 697.384628646168, 675.706281873067, 653.021564166697, 670.73772871937, 666.216484846523, 710.370444842877, 665.38018241621, 709.022411935825, 668.316472814425, 688.243572357027, 666.93994020962, 630.190322694223, 677.657760691609, 684.175487926223, 652.707160110127, 680.722329105545, 686.181515017759, 669.436607379467, 691.496489505117, 656.731529917636, 659.976988496922, 699.296559910605, 653.603806488388, 626.988087416772, 674.700305777999, 690.281631225728, 690.058589998076, 700.352964616202, 686.80908241588, 682.805977663054, 712.949900973729, 678.826401113487, 653.275662055397, 704.239033132336, 667.770350960967, 669.766734520029, 674.040062217176, 671.45946887568, 668.487896833184, 693.753665329526, 682.138947937423, 667.529772758582, 674.958567686329, 678.149079035444, 658.807761756185, 664.888181885462, 687.38151955505, 669.731077285388, 659.139039614885, 660.273592688294, 688.829402044872, 675.580964481221, 660.753666859227, 651.924570735957, 683.189591510365, 685.823051225354, 638.693927069196, 719.89364693513, 683.269106797408, 658.926198732677, 646.069444135941, 678.427421140873, 679.08436529546, 666.324891858273, 662.448450443246, 654.606425103216, 628.683691055916, 674.761758269498, 645.226958902556, 648.900972321153, 675.789164178812, 640.021494749496, 687.259998547186, 664.965896738065, 673.147733573705, 676.990708212374, 660.702356211103, 668.504584760044, 646.281475809134, 667.94907947796, 649.701795708415, 652.778825173197, 664.649683539935, 686.890959682021, 653.267174203752, 662.44427420562, 686.00456843877, 665.173527129434, 668.183301036515, 644.893718665099, 669.240785453576, 687.33926804317, 654.828534492689, 671.250567106787, 660.551398360348, 666.325933623793, 659.520951957026, 665.448625753446, 652.843044891045, 688.990853120328, 653.55345202003, 659.52567301713, 684.834832748537, 662.073217929351, 677.756195284572, 698.81060764373, 647.266899841091, 665.377301138496, 663.13377127734, 694.409776215005, 654.718531980752, 660.787541630057, 667.505982287544, 678.270490043357, 672.644497946593, 685.301178599082, 665.931465047456, 661.594573598708, 669.421880298775, 667.929351172611, 672.996881186455, 693.643945469768, 690.742539355865, 676.441362011592, 646.232925328006, 669.695951604978, 678.293206963259, 642.959092235522, 659.089401831792, 689.437010405572, 679.062957249756, 661.65876551827, 696.721744503775, 669.198759124856, 668.35904224399, 656.211607107625, 711.794689758014, 689.435827961142, 670.815119463792, 659.419726736507, 632.232303005376, 644.422681961512, 652.756178415992, 665.224177345868, 672.49547896328, 647.091723017824, 687.309156329828, 695.74390271372, 657.408283966518, 697.128997732423, 697.168298720927, 659.123967407121, 668.699320090796, 673.566257616886, 652.484772123517, 650.708619895599, 681.420430423316, 691.574791497638, 654.304506804364, 640.123845745902, 687.238847045862, 701.209924212864, 613.563856465461, 685.275481650759, 698.103027417989, 669.944432641707, 691.14355226313, 660.96151441428, 682.51014412449, 680.04721336542, 661.101418701041, 671.42911551489, 661.220312921786, 647.48686316093, 669.27884211346, 694.898127004751, 678.29101274701, 692.506164694541, 692.750152531353, 676.715437060748, 641.994045766969, 675.678605066522, 702.864975027731, 685.468670729011, 658.39504053454, 686.308391522271, 664.684087777537, 663.395803399166, 655.317483865199, 668.79877977698, 660.991704054871, 646.879154581608, 662.970611803258, 678.411342642526, 665.412425664824, 654.551496758949, 712.252085123734, 678.171110366533, 661.939286703337, 655.978550904306, 663.63730756913, 681.593107771521, 649.968318830723, 669.675378706281, 681.939045009868, 682.105934660947, 671.03880333343, 651.663090498139, 658.096912214083, 673.156687396495, 655.704158503826, 616.280825445831, 707.854185166577, 690.827489947115, 690.543060009971, 681.365510640848, 698.2456138944, 702.011198527885, 661.237644179762, 652.862556035666, 659.858107590749, 650.875253615572, 688.580212582447, 625.730634734681, 672.918533919299, 649.631110651137, 655.22713635641, 653.035374252831, 626.565492655833, 696.205444612384, 667.118542006443, 659.274251279871, 682.335238142619, 659.263834250509, 684.906997892501, 705.62253442576, 691.334914941854, 636.60352879814, 696.321569921278, 699.61523657939, 702.541526106608, 657.749508771672, 676.815617523543, 670.252570196552, 664.278555091617, 685.863795731357, 646.902238549942, 646.24155511322, 650.593026316097, 680.125333430931, 649.334399485369, 662.403606614499, 651.407366916559, 638.11116140741, 672.43143402941, 673.321942645144, 702.638069496935, 642.913521574098, 685.278588481104, 671.691630523426, 669.008006044222, 660.126098547608, 669.563044725947, 659.479320602488, 685.333431141784, 664.341419064003, 694.491409073417, 704.290102939795, 675.785491752286, 694.796901784138, 655.784449581068, 667.944806844048, 656.057817967393, 675.106476874639, 645.926567040055, 672.704855165545, 674.0310177719, 671.079717098895, 693.429522414988, 671.054384231647, 698.590199733573, 679.793571559454, 674.411822945349, 643.720112226465, 676.137280479098, 649.084237754261, 677.21864893844, 684.480860903909, 666.542696226377, 699.584015788147, 659.925459984486, 632.092432937296, 683.357409765428, 678.261335112112, 699.958535863027, 644.305995528259, 663.317445505195, 658.796555403309, 671.351240837615, 685.670881184494, 669.872052910848, 670.211518624101, 698.762227207459, 660.26933268646, 679.329871715185, 670.8838741848, 686.27977184414, 650.506251929884, 679.114501010701, 677.672340813704, 672.738493023406, 658.097798949305, 646.430431932695, 654.326779003056, 638.033786453964, 658.530031536096, 681.799130820081, 638.566652827308, 674.310152626625, 680.372395889654, 653.369431930574, 693.359222430128, 661.417746346352, 680.740839018213, 679.203240615189, 670.658207197625, 674.349036956844, 653.199156598856, 691.076903344149, 664.942274132108, 670.558448025562, 675.95734675593, 684.277659125588, 667.932589287765, 671.168501226421, 657.533558382832, 688.976490888138, 680.800732247611, 678.455231849749, 671.600280544362, 700.048138829169, 700.251975764377, 666.674855411877, 670.865921794345, 687.254828650523, 672.101951583782, 674.734809579181, 648.197638081633, 669.084100868689, 686.450952057644, 667.214504163396, 671.241336061378, 666.585869930546, 681.190470472867, 673.405233778633, 693.101348040365, 673.867552387429, 674.499341732956, 688.655863682555, 693.380801496644, 683.871441695222, 671.342706284217, 693.465235888197, 704.210408916269, 658.061025707023, 666.173597166979, 689.585790308541, 664.423462803746, 667.971920509357, 676.944152306145, 678.345483300826, 664.199318741761, 668.202165819022, 709.752177307823, 657.883344106634, 702.299194694382, 651.196368128886, 662.890779457627, 689.740513346293, 666.466493083469, 673.536650226128, 697.573778297598, 650.071114364255, 663.436547178055, 665.421559645476, 654.615363405825, 699.517467897429, 673.174832376151, 673.986054406267, 704.855118008385, 673.913467154327, 685.329775762048, 694.427938466005, 670.995485850455, 661.368060394375, 695.415809085601, 654.53029268538, 685.510982036374, 696.867622318243, 674.42672993528, 670.719833206261, 648.618449236001, 663.874940020461, 669.416320987934, 674.615287220553, 673.877910632288, 707.121075002227, 672.808300807898, 652.271721477111, 666.793935196617, 669.609191529344, 697.679427607153, 701.321143075769, 671.438672038259, 676.496378767612, 661.220035123824, 657.231726178627, 678.695646142732, 688.928886042446, 655.325801266355, 671.295959685522, 648.019519671266, 693.416915965557, 693.047256696331, 655.863828109742, 666.347411721499, 646.408965126371, 650.28856897711, 681.796472927188, 685.080185260731, 685.275388549596, 675.870576541448, 698.642236589137, 656.162749481134, 662.699696382466, 679.668789025521, 634.76382833215, 651.909330541229, 666.607596639109, 695.132797456945, 638.165784196003, 684.868293602362, 697.348062336344, 654.994195646371, 676.783586970684, 689.779176631447, 681.945890802983, 695.653355914701, 661.699415038715, 661.674600114852, 675.224171603871, 666.821767889065, 688.96710703635, 657.735011613493, 644.341209729616, 681.676270982694, 636.901742439081, 671.542963312509, 648.907113703668, 670.155206648421, 697.819839025849, 666.740867859254, 664.909789237254, 665.96048727541, 660.506080436811, 667.748251066679, 654.294693871584, 686.977967256074, 664.310537121748, 678.07612235636, 676.180021858824, 678.948163005114, 692.697632211473, 669.268303738306, 654.84832274383, 678.932567433638, 667.708086939633, 653.441085926945, 663.444448335574, 646.219360041253, 680.91928735642, 667.361307597094, 686.009767507449, 681.203518161295, 719.728798220775, 689.707794551132, 687.173438219444, 671.373791387094, 701.993491298896, 693.036365227855, 703.671448862893, 681.954389533975, 664.928905498951, 648.481807796049, 660.978381832864, 683.025244396861, 660.210311395816, 660.300411864175, 643.823987264081, 668.592566529548, 679.073803804711, 696.155044035514, 696.488519104124, 651.99247345057, 669.131519672577, 634.29050867671, 663.574020229416, 663.158626648941, 671.860535417806, 663.042195234607, 665.067867827486, 674.49428744365, 640.819895539824, 657.487292896509, 691.876968515368, 700.787101319205, 648.641146104766, 688.437897338427, 654.427331689218, 656.648892681117, 636.468574356409, 656.274824817035, 693.72937667401, 658.431093634432, 660.12063064322, 661.521086905251, 652.297798240501, 664.17423581076, 664.745054405072, 675.011478556601, 670.934025856224, 676.811019434515, 673.554048619142, 667.576413850727, 690.802069883012, 671.578488267837, 703.988001195787, 688.820227010355, 642.202309124588, 686.65240856918, 684.779621587799, 664.391766673501, 657.646240864861, 681.412358230479, 684.9928702915, 671.774816016425, 666.952166311845, 686.009439636785, 696.389256311445, 666.915042955068, 689.858867415415, 671.030836922823, 680.763456273099, 688.132281026415, 696.008116966729, 685.756458198364, 666.200212087906, 685.894966224918, 670.968399977414, 667.282802040028, 668.215141750884, 654.322355446365, 647.043813596526, 668.981766344809, 676.267034836115, 678.654883145281, 664.919304724118, 665.442674109608, 678.043185467189, 660.933130573455, 647.581357981213, 647.314461280062, 664.289482163207, 682.439564385241, 671.85550176304, 699.08192499211, 701.917574122936, 665.123268881616, 650.822162472074, 667.379669650546, 685.489226009435, 685.777364199005, 665.401131290363, 677.144290659709, 683.961558393827, 685.012163425279, 698.872141882399, 667.921240809411, 662.772079161908, 678.328594788802, 684.5073012622, 696.431443682935, 678.428764389868, 686.654753980972, 695.148281741121, 660.799743796787, 691.985960587648, 678.9884494872, 664.331320696411, 653.27403599274, 669.764490837881, 668.148580165647, 670.803747437322, 683.41251801415, 665.616993880378, 673.005682293713, 680.353373493529, 681.519129432034, 649.490495777471, 657.025790089352, 662.586278517219, 676.699575317297, 653.420499482088, 686.783608520814, 637.852254928111, 670.508339162304, 678.411603908319, 658.805605149392, 676.385055712048, 662.877654145296, 680.883588267127, 664.050392576018, 690.096728430684, 656.702027183187, 664.680826767942, 658.690603799208, 672.572213996604, 672.126974666721, 659.772878106663, 673.613637810022, 656.390140613607, 679.516877219966, 678.58032782309, 638.982697669708, 667.76635400167, 614.645293760853, 665.305546827037, 718.276322273772, 665.165017820118, 663.308130657054, 638.251887951135, 683.352544538848, 658.441770630074, 714.914318173234, 647.96475160566, 652.923230644849, 677.79697731804, 712.137591378139, 682.63170365997, 706.377599784712, 667.269998760016, 660.184658889262, 693.883279485953, 679.231772517887, 662.80598801341, 681.840354123605, 647.374978441239, 667.464680239085, 686.809384383957, 642.03646926383, 684.616058335905, 672.770242758266, 652.582628131819, 678.976938784858, 708.888072870382, 689.447108354511, 654.238186475054, 673.703860229906, 691.299171433476, 679.033104782541, 672.226725384981, 680.921255599479, 679.148790481682, 692.627168004083, 669.523348147847, 713.537086777261, 665.50763392423, 673.925017681534, 689.281524108287, 645.339347089071, 662.238379676753, 647.677406176226, 673.326397801931, 672.40645422385, 695.005959895471, 681.987984990203, 664.857709404982, 665.922685379914, 660.516579112742, 656.228663317408, 680.737230069294, 658.546901449422, 642.651055111638, 649.997289175749, 687.074001230351, 695.60457083105, 680.874693876415, 697.353318674769, 654.266469169221, 672.793299227693, 683.02255681362, 641.317569889255, 650.71791038532, 687.996466763721, 681.437851536414, 704.911803992611, 655.132203325014, 688.867327627818, 708.871510786387, 651.111424207069, 660.688694335498, 627.279768051375, 668.925018129927, 681.029185333233, 644.992848595146, 708.899876655365, 682.011151693805, 659.368650022394, 678.739014529041, 700.250070347557, 690.818503197066, 660.326461481204, 686.586272870166, 660.662377475746, 681.070141021989, 700.78442951415, 679.99013544892, 699.709794420912, 637.715810195538, 703.350614155182, 659.346389533168, 673.973329757913, 675.108104659214, 678.106090667803, 665.618962162901, 641.923455006098, 681.162790676553, 678.298215273618, 672.226728338162, 703.961186652707, 693.305921860366, 667.375561274745, 639.443450820144, 669.047395014249, 696.880090412982, 673.181861255541, 668.142310740408, 663.406921319267, 655.630097556382, 630.531858030953, 686.151238943785, 696.389520624512, 658.366573180055, 682.407278580478, 678.134795666035, 661.28088849973, 663.95324751864, 698.617917751136, 657.653411526426, 677.78039395683, 661.920745563932, 674.486124213474, 671.317613111769, 701.238189816327, 678.405767209887, 656.263146907692, 687.851293686518, 700.6199350316, 682.972615949596, 690.276748184134, 690.826309642094, 668.132156067571, 658.215691690374, 659.129886151241, 662.110590280279, 698.398231019778, 712.685457095675, 687.679805298141, 685.266781181381, 647.72394542115, 685.405711196497, 660.56433539451, 659.150677650029, 667.353838541379, 653.723648207234, 691.918610392111, 646.784794533857, 667.356183722916, 667.505785977333, 694.629647250738, 655.896636778373, 690.813994875712, 650.154912391236, 708.750880802916, 680.928017350775, 685.119382142891, 662.896425037499, 660.080683302698, 651.344814351666, 687.302977839227, 644.245623322792, 699.247644197069, 677.885859807615, 685.142933649074, 660.164501176304, 653.179478549833, 676.333837486799, 648.622883662834, 706.4332473849, 677.086294474032, 662.342270959131, 672.775238147052, 679.962106980499, 683.274060404187, 668.654082491573, 663.50448200583, 683.110152506769, 700.189150100857, 664.607249365842, 662.447137659013, 687.335971343007, 663.955912890694, 658.025469695006, 674.989797380854, 680.016455828741, 690.259087482691, 681.874784628456, 661.284824981659, 674.785985306016, 656.421109558788, 688.012192914371, 652.230751408232, 708.595679414056, 669.776584986571, 663.149372493516, 700.672661748427, 664.897643272212, 693.377636692536, 653.535811081222, 679.069783205738, 687.013998952977, 671.919482511118, 651.015136649594, 627.597911059798, 647.42292097948, 675.138504563942, 658.268413100731, 666.849276300267, 649.447877906205, 668.218711530455, 648.196167894653, 708.091368694773, 656.430200456862, 669.199866821802, 686.542386584238, 682.732534260918, 692.049144078111, 641.275618743767, 676.296933010436, 669.187023483921, 674.313145190534, 698.952802817681, 662.638653146582, 671.270119432049, 663.666398867578, 668.946906131107, 686.538188244858, 662.301520238683, 666.877537264976, 655.50656670109, 649.338998041093, 674.890745127433, 667.706371780586, 651.779945071125, 655.517907596269, 681.661041366804, 656.90601839769, 644.345309884911, 663.738532144022, 642.05907919484, 672.34642746326, 654.481600180609, 688.43602094268, 650.876512977644, 681.367583602189, 655.527141114979, 671.626387410211, 641.3791237415, 651.518733906823, 718.268079630335, 667.503676329485, 685.370984909155, 659.226990625555, 664.108718475068, 676.641871643868, 655.007657414021, 650.488664740202, 664.610659054433, 681.542296886389, 660.900777337995, 693.091290715763, 667.570733709649, 616.170288132811, 654.986495795258, 642.295463062868, 665.038975598821, 677.234259059339, 668.138736885553, 676.016454271889, 683.167058300425, 657.633955621528, 701.797386983984, 669.677480626651, 678.526217475665, 661.730018725306, 687.368662397909, 660.399267070609, 681.130405205496, 683.952136695533, 645.967647078964, 682.236578502424, 670.841135555545, 695.464511308411, 687.84310727267, 657.896353719248, 639.792690682429, 696.521402368546, 668.756786552669, 678.514541362109, 683.45475356589, 669.659089300539, 670.016480739698, 655.042279640514, 679.126373547474, 686.965202650984, 681.224386976481, 682.134662672192, 671.400767838716, 669.071430913181, 631.00922341399, 686.524851313372, 694.443505611943, 692.61624365699, 676.853775436782, 655.088816910525, 670.134591272025, 691.284922169698, 686.25374793336, 719.744587196102, 674.459728053885, 649.971049048226, 649.831742996653, 694.957291789548, 698.719890410993, 665.58109991407, 675.491352628993, 686.868213287526, 715.39488182756, 707.852184284493, 691.084662778172, 684.858473220107, 673.472962471675, 665.634535530439, 659.939624017117, 644.398554305573, 673.208106600227, 693.557392926306, 657.46028696504, 677.750803483577, 669.801040058456, 692.351772892305, 683.095556984183, 667.97281816546, 690.615567703035, 676.830949430068, 651.617526226215, 674.596675347028, 678.657821205945, 663.058172630542, 673.058419256437, 673.601099051762, 652.593573370216, 711.503916930138, 637.32578852267, 681.68144013641, 686.544477392938, 692.88108633434, 685.99114671197, 684.963864826756, 668.842057922706, 673.91611144806, 668.259886775412, 667.097206711356, 703.706094547155, 679.092228209511, 668.65574124207, 667.338159887305, 651.219624115689, 666.460173034817, 677.995669613797, 691.682534000151, 656.697368544864, 648.336845534441, 676.846910397687, 670.690124088875, 677.583454464015, 659.281510357898, 666.389620556696, 641.064612801941, 687.51607937807, 682.056950712948, 657.890324214023, 643.990657155839, 668.447954943393, 683.37161237768, 672.995511662513, 682.530176629115, 688.438364273649, 646.259504851652, 670.47537373249, 658.583385663896, 679.784012247515, 697.725547371581, 691.623815697626, 661.714354779658, 669.070648479678, 633.943870924245, 661.823156690817, 653.993992711261, 676.423282807796, 678.207138014746, 662.87263289765, 669.78907663637, 671.34751189019, 665.047014767186, 647.219775025878, 682.353140476561, 679.263436785648, 633.212383656583, 663.8592535482, 691.282302172253, 660.062824786838, 677.154177670858, 658.781331272584, 649.690512158452, 684.325699086804, 664.376923279045, 638.476974933659, 671.325650806863, 658.918777994248, 654.643034847003, 668.876162295365, 697.075422397398, 676.189448486334, 670.132298557938, 692.417183866777, 669.852815867674, 687.523895823273, 684.529507639481, 648.403981003462, 707.744856280136, 682.918359993877, 681.947774288124, 681.071973879015, 681.389034498118, 681.379453814844, 657.436664722205, 675.611253486267, 693.17351628934, 675.188714338, 663.057212471679, 667.441838231711, 710.8763124219, 665.493212294993, 688.921054206169, 659.913127264212, 678.4082812219, 700.337023717402, 681.893302578509, 673.223379523925, 685.875486439158, 696.120286781521, 649.268179118171, 705.128779740049, 665.645299774812, 672.014554943104, 675.450561981818, 687.605254957566, 665.924058519403, 685.518913672469, 672.397751762678, 677.86207970951, 674.350000540775, 662.501425779409, 687.856487416324, 682.201622063577, 660.83623655058, 670.916385322083, 679.345474303546, 678.263540648548, 693.439917801524, 699.281303505896, 665.269646218525, 674.408768799345, 676.688403344783, 656.924009903565, 680.474884599766, 647.507589929644, 683.901005263723, 684.437611625965, 653.987287445015, 657.661682757908, 694.83106162417, 650.492393718238, 679.788335881319, 656.981025076347, 660.199840043567, 678.101544249846, 652.402393430434, 674.455887508197, 658.174218247289, 670.71616393443, 648.460176455623, 690.523220675415, 682.534297121009, 664.968043397215, 663.977025865783, 695.615061731707, 670.96697081714, 708.768090027783, 686.561058440445, 688.71090441497, 679.733498414684, 647.342588703194, 669.080784033246, 685.852252108771, 699.866361347855, 704.930357261506, 690.000996697466, 649.239906848756, 674.101696417745, 679.90723794602, 639.329296165394, 693.044514306919, 680.051792461448, 683.929511112374, 661.767339873816, 653.18847488426, 682.174295157771, 692.462024659529, 670.611668443971, 688.65338749511, 618.74427950094, 678.970853458353, 699.257328782842, 667.636110216977, 663.084861407089, 686.102458489926, 682.714378356683, 681.966109388543, 637.952168218112, 684.020193908401, 678.42534777513, 631.08606724498, 688.318790569212, 685.491229110852, 629.627065451599, 655.228962880341, 687.481422094652, 701.902381902495, 662.353341308729, 657.362379585923, 662.586984261646, 653.265555434041, 655.487904457525, 693.447401086388, 696.799134038588, 666.350578819195, 652.230587286776, 684.758416754679, 649.513949810555, 652.547607549534, 679.446630236615, 666.676921065493, 623.142772812695, 644.732138587994, 685.971522845862, 683.367970079679, 669.271326489029, 650.922380729781, 685.561636807912, 688.243264712458, 684.191703531479, 670.593293390218, 673.417874053756, 651.783877234005, 653.982243435647, 678.841440494601, 693.571085737585, 660.952426212939, 674.416339042318, 668.418252987014, 695.630074910525, 693.024680993002, 695.717268246014, 677.737126504287, 644.348017472421, 660.41671788129, 678.430841344634, 688.097640763395, 637.751242896137, 674.372819660427, 645.402628596368, 668.557102763205, 667.052027271258, 652.42503001042, 702.228382652689, 680.443896943199, 674.608232630888, 683.151880296894, 689.937009028396, 682.670325230253, 668.729653638301, 681.537864538243, 684.633779614278, 632.920376919904, 687.917589817324, 680.410729879146, 664.739569822174, 677.147242642286, 657.398999326643, 693.252555278569, 683.408513472235, 697.378297426579, 667.528826376612, 679.310415162316, 693.156598093252, 672.605325396454, 679.569056637485, 676.334491179285, 670.617358779338, 681.348939356631, 701.160464625038, 681.320958208367, 665.470657087142, 673.872846842361, 677.820179292925, 686.22593834101, 686.761891058392, 661.617781849042, 673.610160794896, 685.553600052872, 672.608577205505, 708.000992383224, 684.568305551107, 662.965868869736, 689.679443522896, 646.004130039906, 678.593047400778, 678.234729347989, 683.637649810893, 652.908404222996, 670.606877589809, 661.622076035844, 688.957074978519, 686.123853922058, 684.642684497827, 666.413593949224, 708.575640499138, 706.155766822312, 671.026391611421, 675.389908260582, 674.900626227978, 680.339818741358, 696.721284901949, 663.036109997804, 643.486264863835, 679.48009574388, 667.598736008578, 656.804057317444, 721.798626591851, 676.825109006943, 688.948450682846, 662.994125508719, 655.165768461764, 679.146276484716, 680.393582034206, 679.252927623459, 651.699414927316, 670.886871616454, 659.161064346432, 654.588147849898, 688.626395421413, 655.967974193472, 662.206957216338, 688.625599239016, 676.356361014597, 666.610387535938, 657.077716574977, 669.904502386869, 676.958991878416, 683.343155274315, 688.006843121142, 637.377445755078, 649.820895747025, 680.312931702627, 684.970337672524, 707.653152286651, 686.590661307316, 675.43520894364, 648.917799903956, 690.904414579077, 658.994687369334, 690.716036827985, 660.716900064961, 683.217579582064, 663.277591853019, 663.953278729189, 686.42175973247, 647.765383936635, 687.465627684663, 661.238380839894, 682.04744335316, 668.496980072309, 662.468102810079, 665.976332589816, 660.923629299358, 648.510894942966, 667.739545773945, 698.962173843086, 702.659079042907, 675.365740366591, 685.308136736536, 672.503566249078, 666.384267165168, 680.101209150067, 663.603463461972, 683.571106025245, 656.316351815561, 676.565135735423, 668.989551432284, 684.152611253115, 663.730766990712, 689.281897015909, 649.117022131905, 707.021062836346, 687.213872082869, 680.75362487553, 697.230563981666, 650.29338434508, 678.756144577372, 643.752157280972, 688.811936038946, 698.390288508284, 688.675345290471, 671.609999787592, 669.988165350779, 706.043160687461, 640.471272657745, 648.515608177734, 661.453918383431, 668.224357582369, 651.024541912251, 662.105492439772, 704.314061833316, 677.428846385592, 675.80512862431, 674.323776086372, 667.346386970426, 670.398381771445, 644.141116817512, 678.974876787539, 653.371385211667, 698.233266458666, 659.621755499314, 688.70038910354, 676.175330418194, 702.520177398744, 677.944821123087, 679.384370050553, 674.175792339065, 660.368995458522, 640.758961057886, 656.862043559615, 667.084056743299, 674.777489547219, 654.114150694762, 654.33686046273, 666.494294246373, 694.141419104858, 683.063464320112, 659.974614833715, 686.246832180231, 651.713046434276, 656.934306519373, 709.710928862506, 680.811282913341, 680.1737026946, 650.996602421211, 669.082416202881, 657.955793370779, 709.850016186722, 660.042880332323, 666.464372045489, 673.327365490783, 647.188063131956, 659.909082439574, 659.441808363634, 673.409371314982, 668.796196691423, 685.865672881749, 661.070737011522, 693.277503050369, 669.927460467305, 659.959046417864, 690.745178693845, 658.876617754647, 651.286960293084, 683.566769081985, 642.33134254007, 668.655496720326, 710.841399387302, 684.487922567451, 655.90461938308, 661.242086515078, 683.708538625976, 663.86553406292, 682.679289930593, 671.708314447123, 684.188292625828, 686.570596483623, 653.576512536349, 676.814361617127, 678.007121150374, 646.319635793358, 674.601414291841, 662.457407498786, 710.752260228997, 683.811246898943, 670.075020472318, 664.284932716544, 671.691469104745, 685.765610081858, 674.556778485243, 641.470823578292, 686.844057941747, 691.343696343099, 671.319925020145, 633.098810438693, 647.293771182771, 665.760897967555, 673.033203007302, 653.224378197342, 697.385989276696, 672.215526039566, 685.130242656866, 680.179385295071, 641.458870001336, 673.365865660012, 662.835842235721, 684.353623706139, 673.623495173778, 663.624563744371, 685.37574835875, 676.704709238584, 678.298637714699, 665.302712825368, 676.943479574173, 661.574715114563, 640.873074767941, 673.663112980477, 673.641011522167, 659.286277529285, 672.252528788541, 665.6583578696, 654.847276973827, 696.296675004852, 691.092327017353, 649.633795197171, 626.691212852734, 656.148860504378, 658.242501709019, 681.989465194623, 704.042151906539, 668.680927614824, 651.60546098637, 685.233518238859, 662.889599674931, 638.821619177053, 639.72414203374, 664.107101803785, 703.099054825556, 674.629156518945, 682.923975463161, 668.097266651056, 660.688315275925, 642.926339688506, 639.356111197974, 677.106025875456, 657.64544944325, 703.121097031813, 696.246295317889, 636.559917528749, 664.937522062544, 695.537454778988, 669.075459675645, 697.688725074603, 673.970372132419, 660.840780283353, 657.354992601689, 664.939916614708, 640.252057391098, 674.861438039972, 668.706722975055, 667.999512149847, 669.291398291059, 686.112335643958, 688.498185417002, 703.039783026797, 684.729887929518, 670.811347000936, 690.868178386534, 665.600167982019, 685.560621059435, 685.105433352073, 651.947469804014, 657.413002909426, 702.602684033225, 683.956798934689, 686.922495474319, 647.334704942991, 671.283131120191, 701.540552999588, 672.544661581416, 670.416672603217, 704.717682296458, 663.38217850733, 676.969033795157, 670.639436363396, 671.468126582326, 659.985235530351, 654.316966907372, 654.645088396159, 664.548314839163, 679.619718603557, 676.738782646442, 667.229721348983, 637.072687989237, 643.150548893534, 687.431138178589, 674.388473498936, 631.591260036582, 631.698514440046, 663.481290132929, 668.716732466385, 687.16398546063, 690.914062157118, 661.019806271163, 689.586402886938, 673.990648903974, 692.421234708676, 666.347497110804, 700.718539157849, 655.379403976858, 666.502829783956, 681.226842052801, 647.150016836637, 701.136765738135, 668.624217987175, 664.263894624694, 674.489291942983, 656.66893934905, 681.756655956781, 674.209017411246, 693.401510269027, 667.621430637814, 663.093045901761, 659.34324395015, 686.621581813216, 678.409244933341, 662.063885602679, 678.900692789162, 674.884910449225, 657.846178861555, 684.297228486284, 691.485678789026, 684.853187586065, 670.558031942634, 643.191299793639, 649.346433684593, 693.234282042169, 668.409499647977, 675.165543717217, 656.672006355584, 682.970283788705, 666.685046896424, 657.65775303516, 656.349241594131, 679.598761018377, 699.562208092606, 668.400793480627, 654.087929895854, 656.062771165525, 670.294820851286, 655.67025923531, 681.339824869921, 664.19242772433, 673.187871682167, 671.533923659837, 654.156209350561, 659.1150687476, 652.872195387144, 668.430447831336, 681.767881368192, 659.702010498464, 689.49660733746, 664.120294364876, 670.592401075046, 641.44801370612, 657.920588849996, 703.090784715681, 650.334827454613, 681.00917255066, 682.958533724126, 655.089106963531, 669.539414778049, 693.896456297079, 652.068943281305, 680.021723919079, 717.846655211763, 639.487005872964, 696.9497928556, 664.814659894321, 670.744914131114, 692.015815845523, 677.40853321213, 678.267870998511, 681.559256573227, 632.873204912288, 675.025901514022, 678.290372361714, 656.747113870768, 668.371579843089, 686.937562070753, 693.508163364018, 651.824309914408, 685.077887202353, 698.758222708466, 639.204774601213, 702.698619644887, 681.629445660478, 665.590453923515, 708.112978303845, 670.836561997002, 664.91046104689, 687.384454280425, 674.730448699832, 652.788016525497, 660.293765366418, 656.655525119098, 655.168502551606, 674.412045318475, 698.069033474657, 680.445444278184, 682.376818027086, 670.384750508941, 703.775857976868, 697.491396948546, 667.618091626393, 656.315735130764, 681.819628847094, 663.263420269421, 654.277330072917, 669.116436073702, 676.546474487404, 664.260597112646, 686.849075592316, 655.458063003205, 656.447991776036, 691.503354305099, 651.369468773382, 679.912557229735, 689.643686380492, 673.087060697514, 671.099328320263, 708.412158036739, 671.836195637533, 658.111082440136, 686.723231422789, 655.267638258291, 694.716464995203, 689.191302827973, 693.526423921248, 643.267174697993, 665.557963357036, 682.917636084655, 665.828325738657, 652.223458206332, 664.835068989762, 661.784440737361, 676.94235085437, 663.184374304335, 674.406513591204, 699.107808148654, 671.435544507322, 677.867129528628, 686.5881074155, 687.911725106647, 680.736908465216, 673.708706609613, 682.721574452122, 681.840024126822, 629.363016839624, 653.631330142705, 674.720057574077, 655.602488330484, 659.068461461023, 673.753405590458, 669.871910273917, 711.876223198316, 677.772710216049, 676.43513751723, 652.321113139448, 667.775940085379, 692.238601701874, 674.747404205254, 649.107023525864, 677.469459313648, 681.499976994527, 686.019809769612, 668.348133697585, 663.218111905022, 657.636303522144, 682.844894298411, 674.826649526896, 688.691882767739, 659.216390947406, 667.100304356895, 667.752736318805, 673.472252430117, 677.225433931263, 687.793782392439, 714.011429378393, 675.405237861227, 691.823422678988, 685.9171063682, 685.995456433798, 672.018231122423, 642.806895738419, 666.855792505406, 663.082790933213, 638.283981458478, 671.923582100608, 660.753010118751, 665.08218382701, 699.459470355194, 681.960382956814, 679.097081229289, 712.985484517682, 689.869236567117, 696.280875350869, 664.158701433543, 687.391718817951, 684.085912848153, 669.956405346758, 682.986331274215, 657.07871616604, 683.254483854327, 690.717484067166, 664.053037612229, 702.227895904704, 668.002622527965, 683.031411193134, 684.867681390445, 640.161808623085, 676.845595281674, 678.672951724004, 674.251180079481, 705.782444903593, 671.910944786649, 681.903218594248, 678.413845722362, 660.497502205273, 669.175844883264, 668.459384993608, 678.827938121587, 660.710312389606, 676.556906580195, 661.016253338384, 679.392480533028, 678.641446581814, 686.876342636013, 668.21468516234, 660.445294737394, 689.844421810791, 661.263603230133, 709.255237832063, 685.275343289243, 668.357714453493, 687.106516479707, 640.902761120516, 673.403992287515, 648.099633632808, 656.760228509705, 691.872507289044, 661.897464194645, 639.130205488358, 663.428542109842, 688.204063154002, 664.6567764473, 675.652488010365, 640.504409781043, 702.232099284356, 647.007234124831, 643.619959145367, 691.59115425643, 685.40893625437, 659.267583313131, 702.595058720426, 691.755841342172, 657.285983900516, 648.441795089002, 674.237967309675, 681.868333236213, 678.724029769771, 682.917379951376, 709.455745273969, 681.358785415039, 646.157330966124, 679.290882425004, 668.083140721561, 672.39065677215, 677.214426265833, 703.82508071852, 676.714458853895, 693.686213175684, 662.293576353156, 677.388927429905, 685.956751014598, 669.90504542823, 680.27852477667, 667.823830310285, 666.337829334504, 668.284812713375, 692.64196302543, 673.594422329647, 674.488740297153, 672.019831799622, 690.851732272976, 701.449328838876, 669.233893605157, 674.681389113626, 664.809024359059, 634.769099312707, 688.050333285023, 654.332800356688, 696.171598779757, 627.137482079013, 675.062755456341, 692.006713433702, 666.076010995472, 673.965458993182, 672.714917895938, 670.706927923907, 661.628819017253, 661.888501108275, 701.201188302113, 657.909419014342, 632.770766652816, 653.033468527846, 661.343723782864, 676.345199197014, 662.037035435874, 685.511989606337, 677.8037212827, 669.168367464483, 665.504507871433, 665.960317337935, 680.030681995299, 680.834679223274, 671.668276141253, 609.35759060008, 680.481412633994, 684.718825202439, 630.172572862555, 700.979443086418, 665.36209877341, 687.966662301967, 658.413244146699, 652.728690839724, 665.881848082528, 655.442119388732, 641.682688395372, 679.43340208789, 654.508260676896, 711.452325404505, 693.246582499988, 672.238633133449, 682.379566545453, 674.268132544045, 686.700098567835, 665.155117669519, 648.919705653261, 661.240170272872, 655.88832563345, 672.549182661671, 646.527765530432, 649.058586408384, 657.064329811259, 693.542853554478, 693.16583439626, 678.874369639571, 690.690621681345, 663.189327730466, 680.853428046141, 678.180199170201, 651.368780850909, 691.361435210324, 654.028115419045, 654.869838926315, 645.989827459807, 658.589674589973, 673.462087288061, 675.676502403263, 695.608611972031, 666.517777141665, 648.179601768989, 697.489934167653, 666.602400134795, 674.115583925903, 653.042372658032, 672.213400714897, 659.917256700641, 668.957448854195, 675.148439718863, 698.252026881192, 662.228157408929, 686.624605685504, 676.565045786068, 663.642669944376, 667.791919379005, 644.050054887559, 659.644171496287, 643.923536198795, 702.430049499623, 661.968789045955, 669.464524527776, 688.108870817662, 666.558334723107, 672.132796723621, 676.136935733191, 677.460966622625, 685.597855022592, 675.794008091587, 687.935141469382, 660.328241928109, 651.169946421364, 680.340759446372, 650.924849417227, 671.024196914952, 708.135596585102, 660.510978407811, 652.538566689649, 675.430216471202, 659.715232366307, 681.998342270832, 684.293426049742, 661.070688342073, 673.889694300832, 665.970494253373, 697.922804721944, 685.784671911013, 684.07363652848, 712.849611459038, 692.599038843497, 640.430171091093, 674.448032432191, 652.483879207063, 656.672406002684, 672.9882544704, 662.678487541377, 667.02517596938, 685.843819651035, 653.579856705317, 659.94231042551, 683.549404036104, 672.194641935785, 644.8492618092, 674.945554137873, 661.55481291051, 667.756321961651, 703.548812277542, 687.715201127984, 691.890928660962, 699.739779429409, 689.880223449656, 714.726052901927, 681.094253249791, 682.186577860301, 684.125605353316, 704.535061118308, 673.173773531186, 651.068631759067, 706.920745497496, 675.362780372141, 662.558970283378, 682.40282222835, 662.787473089653, 687.775367376807, 683.262643017594, 690.132948616734, 661.279155754063, 667.698508205289, 645.901743080959, 701.563381878635, 689.24794311629, 671.400137729495, 675.744713639171, 681.269051554244, 655.31603873122, 664.239098303929, 671.355622993397, 654.037904709814, 687.702393757088, 665.498835151337, 683.381164685893, 670.248395204795, 696.092701922712, 672.600927256028, 684.109626727642, 683.826991336746, 685.578951593094, 704.76257577466, 676.887281010903, 699.023317946726, 646.999552172967, 650.67199097438, 703.802621869366, 669.82871103144, 686.733698711335, 654.404673489406, 680.914721540547, 691.12277863564, 664.715710748566, 686.844698452694, 682.76171204526, 661.052079772662, 705.725531062092, 675.809651107745, 692.799476583344, 686.221285628116, 662.926765725632, 686.711305766073, 664.59685025563, 657.696966041963, 663.337371921378, 686.09197400745, 684.969810546869, 679.251346054565, 641.947549126538, 669.545925878282, 682.36106298069, 671.566872469366, 674.647075005996, 679.250263546532, 696.955370662079, 690.55754697118, 667.219550242073, 656.917084804874, 670.704902640113, 654.779186058068, 694.398843948432, 667.565871551029, 670.753332143677, 684.747252203256, 661.240398328397, 671.140745468383, 668.776063418632, 689.656136262226, 673.77687605784, 677.217026156682, 677.566431092212, 655.9786326653, 685.436571398169, 671.445721758537, 635.61828237074, 674.80572283547, 659.651362482064, 657.205365875556, 678.333241177324, 639.626475061188, 686.547404800111, 721.769885746751, 684.108703539282, 694.620591696437, 672.979393022475, 676.815047983454, 636.73411489401, 667.994885620657, 681.067084377016, 678.56349720712, 658.480501136499, 675.210132630445, 682.783768444598, 700.040450688083, 668.812463327832, 692.758173089416, 662.176078901027, 655.02599412585, 676.868839564113, 666.306858717068, 673.954856740852, 674.443455594273, 641.289844194825, 649.233697415, 716.229309812331, 672.369574277962, 659.179304794822, 698.229775370754, 681.016239119921, 681.763454261744, 696.073506509047, 661.057520827463, 658.099898929985, 671.024524256684, 694.956473142779, 642.241363746519, 697.629169122617, 657.267639882548, 630.173516820237, 690.015513641401, 629.965782491104, 679.96968914221, 666.832910975299, 654.735893954175, 680.589037784553, 689.181571988648, 669.021623502352, 660.121095029411, 647.452594521333, 686.083767762068, 683.236967032107, 689.633011613909, 672.004163527579, 661.168058341903, 669.712100628287, 676.483965150459, 680.555914192536, 689.855664767689, 628.696359971327, 655.247049213779, 668.740573467417, 662.935631149746, 661.986087323735, 666.867108706991, 637.292757335765, 665.371682360126, 663.276846453083, 698.031541191473, 666.891836037345, 669.498385510174, 661.202624823773, 665.890853523077, 685.866916210702, 655.692206963141, 674.431628474941, 658.729812412209, 663.696147520191, 661.515536562468, 662.353153227286, 709.469439067262, 675.979312195812, 655.036749440231, 658.594324675014, 668.874650301199, 678.103850656372, 692.008665402285, 670.162306460981, 653.581420773522, 698.137287093905, 670.906423840703, 675.038181509789, 679.183927888811, 664.194494358721, 684.406577264863, 664.757506344023, 652.971882716346, 649.147524332296, 675.148385555383, 660.960399000227, 643.894506791294, 668.414683258851, 656.523587153225, 697.792223637053, 703.322075574726, 674.66089283749, 705.553243107194, 669.618487545286, 676.101380846883, 691.993653270329, 666.679394991132, 693.718970327895, 676.097269968121, 656.013307717462, 676.28332564516, 678.137143634314, 686.519108623303, 685.027167596004, 685.872434184831, 688.868282689598, 658.162622692696, 676.289538512744, 678.484684967724, 668.48137896559, 669.512882929303, 676.679238976298, 642.221172625606, 660.036567696217, 684.488742242875, 671.897201812704, 680.726849631639, 655.537245816404, 690.487445357605, 692.540825682902, 693.617501057388, 665.150484504883, 674.67666331201, 654.238326517383, 660.513045824689, 672.869882822244, 666.61761894676, 689.372062563587, 680.079840554977, 664.182514373379, 645.438676490507, 679.322050122836, 680.093653212967, 659.507566537925, 682.57721929291, 655.466805928459, 682.019025360745, 674.936675827227, 672.485782861432, 663.240987400524, 650.66327631483, 672.166239052944, 681.912400891232, 668.494497428426, 679.28544773206, 641.809620967835, 698.037141656296, 663.974371902714, 638.92257503352, 670.227753687058, 668.84868655679, 648.919616375864, 639.956396504712, 653.623265460349, 665.321713620611, 676.61940336271, 700.969854506855, 647.519346360619, 654.935604321079, 685.32152011613, 697.214860884437, 676.672217815845, 701.987041180982, 690.573338302226, 639.824743313564, 645.158362503301, 678.255551633537, 708.684534992856, 697.070437728494, 712.895316510526, 677.667490790113, 669.580286799524, 675.246126038236, 668.883504917851, 667.050665639576, 683.598862578188, 642.347631168117, 659.319394766358, 662.107714775292, 653.660430948806, 697.752970198908, 684.022880498598, 689.215722940203, 664.19943060339, 686.939848114656, 689.238393570653, 683.2333252738, 669.210347043137, 669.068903615434, 670.482993702019, 671.848095259268, 665.67962312307, 663.442391562226, 660.087518564272, 670.013334907079, 691.773561926615, 654.662358180213, 687.333210699717, 668.223651765499, 669.504520112736, 697.322280182609, 698.094430485333, 655.378671885557, 662.239169909053, 671.138418080712, 667.625527906266, 679.764834731488, 691.162054559869, 673.223676659026, 673.074656968184, 678.897247623031, 675.940729606189, 676.590858115122, 677.553145476592, 675.656142898803, 669.523879662436, 654.517290622125, 677.335161705509, 662.492507092716, 653.594672350816, 666.754382021376, 686.396981158434, 634.77498390101, 680.744528878273, 690.34280338597, 671.388944003588, 713.05719594807, 662.250519374071, 657.509693425506, 699.02810498685, 644.505161141814, 665.961368824975, 712.451234145908, 668.169421216641, 639.304501297287, 669.234951058527, 679.268911979764, 664.43441929928, 675.583984152799, 659.040922928638, 695.30840848669, 685.532532145414, 657.327796198497, 682.56206164457, 682.446762730804, 645.000752320602, 686.298924062979, 703.886148209718, 682.816926160189, 655.413574865235, 671.736458346398, 658.712212252384, 645.859323642113, 668.767977581131, 697.890659494185, 662.686392210324, 702.022771865887, 711.443486817801, 690.173596482102, 682.90748789184, 679.51076919511, 676.828055916381, 666.359595576244, 668.489086312609, 698.91982654451, 670.16521159159, 677.276411816739, 692.211605944124, 665.128153209184, 661.402068619193, 681.680048095966, 684.847895964618, 678.853484914507, 702.201523204788, 689.407890831446, 703.862716655071, 690.408773550229, 678.445396456428, 651.028750789617, 692.262731928262, 659.357240057828, 659.034785554072, 665.354773913107, 678.676052159716, 675.373218673498, 668.121369368162, 660.338625732265, 694.734074692544, 670.601980899997, 657.609062883589, 653.411225906744, 704.336455339502, 661.242877257895, 674.766978400922, 670.757023408176, 644.086639837008, 681.663202972353, 678.160554225872, 669.862076406284, 680.986440507553, 663.120188673576, 654.044801267832, 653.730562251509, 659.779408228326, 687.57117235518, 656.003852628088, 663.710452296221, 689.197413816473, 659.89938097579, 680.801413659433, 690.239423977755, 652.909223879659, 686.867431648778, 662.780390715491, 673.912773941958, 697.170366544577, 664.115063834161, 669.506474449229, 676.743969141553, 656.772795152529, 689.054752715407, 673.33898405464, 715.245091616709, 690.782454949683, 683.110285771716, 669.766505504606, 634.380662411076, 655.889370089059, 690.595641756297, 662.312540891571, 667.248586111131, 694.515872653434, 676.871803997532, 633.091534344946, 679.963067004611, 669.086412165192, 676.755346019368, 653.194486528432, 654.998347656141, 687.727949508728, 662.431698123965, 693.281481994866, 659.842444981704, 669.628534665521, 659.695916292297, 669.862280350139, 642.144965006569, 687.446143311243, 623.157031728031, 684.41818780919, 648.625589297849, 681.233606224875, 663.040358375866, 662.678645520027, 695.896789186128, 688.221285270795, 677.575267339683, 723.260450877287, 696.732525989046, 651.541653227735, 671.385502028217, 671.921748307234, 657.907690403136, 656.499484727889, 685.496671310409, 675.948372071773, 683.297165011128, 692.93393069195, 674.479081382217, 680.328326292861, 677.814557801689, 664.419662837641, 659.458579222752, 657.463346647149, 653.136942869239, 672.252095541472, 642.272558383731, 644.886956030225, 673.237075688665, 653.71796757456, 662.008508428632, 660.513145929665, 706.670701170583, 706.915132984257, 684.317453922101, 677.99190820792, 658.006085052541, 688.602950591029, 660.68635966782, 671.97554688716, 680.815462676912, 654.844413470876, 674.987011087596, 685.063570184848, 683.124585123383, 644.425811238211, 674.240580104866, 678.603903087487, 671.92298386504, 659.738490078202, 658.084696885054, 693.897711128881, 704.865026188181, 686.452787648383, 671.193260834226, 686.223281206631, 692.733221759191, 647.571461274697, 689.161077716703, 654.54800967765, 656.160554329495, 672.54035613054, 676.441887820109, 677.44476757455, 649.580977996171, 621.112240622246, 646.782291058073, 645.439602862476, 689.132490690291, 647.647922679853, 666.345362278899, 675.152927282514, 677.193291368518, 670.986512316284, 677.388624081482, 647.632687662458, 639.762916420836, 671.848991975026, 658.646648011725, 687.777210075925, 689.294359449349, 665.71970014095, 687.212857056237, 697.439410179023, 674.249808443903, 646.635429943974, 671.77902095071, 684.615709555296, 675.80471732305, 709.669247971093, 632.799408934799, 673.170686719728, 678.508516185024, 641.760072422258, 658.476248496939, 672.630572833797, 648.296142436974, 666.580213543957, 687.032894511396, 659.277907945979, 694.737994580115, 666.57164355006, 646.240217711631, 668.816623380593, 670.496441380868, 694.692625284404, 699.149099823618, 706.289536951308, 642.957521212943, 668.193361756497, 682.84795571891, 662.613266146998, 692.916215054252, 666.711637121728, 657.773919458731, 672.730978121661, 673.232509526789, 667.862283038863, 612.292157327955, 660.771886869601, 670.880504914551, 676.248440891166, 649.92704175565, 674.365187032721, 667.444844632222, 663.451226225693, 659.270696467242, 681.67054926532, 695.865527094244, 684.326859357622, 629.053571669266, 658.992805262605, 654.232092932503, 690.884007107231, 694.689313303313, 697.821044861375, 663.416751074717, 675.678080737091, 652.451927774205, 669.034890489355, 665.060111098115, 684.342317724144, 655.538541642009, 654.108977016045, 660.414538427881, 687.771581502538, 676.71830207047, 673.156342032169, 659.698915756568, 669.168046554334, 662.196432757574, 688.869271913849, 661.455658699171, 687.777580784238, 709.301876165976, 676.733950670615, 655.998057046779, 651.786044493605, 666.734571273777, 683.507322782324, 666.471491054093, 649.551463203066, 701.202546718549, 673.675385944209, 661.159686115384, 648.090040801432, 695.118944061217, 700.668311520862, 707.500968799024, 710.481106803983, 659.893626460704, 675.326171432546, 666.252267134376, 671.856564185155, 689.164558465909, 681.001407828455, 660.018218315953, 687.282938393445, 689.649618698659, 657.28695110606, 658.347422568978, 655.469006215748, 663.363125701035, 658.203315056546, 679.491592433388, 658.908643952766, 674.592682463444, 661.853396579744, 682.336408781724, 671.627443695472, 672.311842337095, 698.272494609208, 685.424758088491, 688.242469837494, 652.195690332433, 671.36529921983, 676.281040334487, 665.016530604702, 670.663706117342, 659.02294056166, 682.052130533869, 652.899145616375, 703.707997674057, 670.044231060007, 684.379255878527, 686.729434834774, 663.376972645512, 696.608900717442, 652.871548122815, 672.540910091784, 648.293371805555, 669.4730460237, 645.126485242962, 678.508060317814, 673.75964254549, 685.727101593456, 658.359219182758, 644.085918767052, 653.220390618417, 689.769311499214, 681.51158287932, 669.450021421491, 679.530824132023, 675.924278659973, 669.095836993431, 663.117863478373, 649.711434533608, 677.43859329335, 719.995002729509, 663.408652609312, 681.750089820914, 653.39430056353, 647.724821673075, 694.511416661066, 654.302963975402, 685.906661503188, 629.728764309639, 670.811484421152, 664.552654934193, 658.381267661622, 629.613249166828, 677.675856687145, 656.838945736791, 691.941434011464, 662.380248603065, 662.479089004614, 680.299678299011, 678.443342613518, 660.57041884113, 657.265496161691, 664.166454975861, 662.902738552344, 675.22582774016, 679.54081068716, 689.671820876639, 674.683995791665, 659.724740763953, 690.749317217106, 691.189014812488, 646.643839202593, 640.326010454805, 671.10856352561, 694.167216252469, 693.623354037256, 666.896922570748, 696.102856793395, 671.823564151941, 665.413656588381, 665.145758125508, 644.162176613384, 660.659512223841, 691.56504114404, 681.577618291598, 647.622720841482, 636.189212807209, 689.97309964892, 663.798899900975, 672.695562684131, 638.326071087687, 693.786277428042, 693.995480652999, 672.453269953515, 685.911527330763, 663.281773281755, 688.61826338667, 641.276097891043, 649.305452478282, 664.812263426471, 687.401100369614, 696.971955321078, 674.513388889116, 645.864294556683, 704.8833580041, 673.565126937995, 684.844674525292, 665.766913794842, 689.335190842549, 681.822322898743, 656.527716584622, 684.677684300654, 676.104817007485, 700.905175460434, 673.882559788773, 670.264288781385, 670.311614375384, 655.778402623306, 689.604136201233, 676.853592255997, 667.646659961867, 652.484357788164, 675.5284622008, 709.252459203157, 665.52191096593, 675.368559800306, 703.870647212357, 633.841557661138, 671.003307673483, 682.194330695571, 677.791475288306, 649.985559458977, 669.499080758149, 659.415694523478, 675.56431997621, 667.838351545833, 671.288190963311, 680.125186727623, 676.942531600081, 667.364599311582, 670.446483094032, 664.87633021853, 683.430752635513, 639.817622762184, 640.539076676106, 682.044927547918, 664.705526095875, 693.483635126975, 665.295484713289, 698.609145588403, 665.988512631391, 663.774137106451, 688.112617173822, 657.732685589242, 695.46050937446, 661.923338287954, 661.820888736121, 675.024175722175, 684.50011217264, 664.666288161166, 675.871916705424, 698.401458043753, 648.388764227106, 674.206984434862, 663.715147808035, 695.486855386348, 676.042790703598, 694.879524109149, 662.419961725826, 693.386579301127, 642.13120439047, 677.056944153342, 693.07862696348, 667.163819918623, 688.797310403437, 677.662099587353, 687.878435109938, 679.250920946259, 664.941807459728, 646.429645994915, 699.30572953764, 660.271387295659, 679.152608957224, 643.872568809514, 678.330115719228, 672.466240236926, 668.987505100288, 657.206431010991, 646.21776312663, 660.976872236185, 698.382938069783, 704.24973907214, 704.65227857559, 659.806288338767, 663.924178263614, 681.158608017635, 676.788459256706, 684.142928836101, 654.743081120581, 655.954049937571, 651.280595329007, 654.076385726215, 674.829098621048, 664.959307037789, 651.919638454586, 664.816956043196, 709.507397519497, 681.351642848644, 665.000925826622, 657.756322004033, 678.716638239934, 670.492462276116, 661.922059631295, 667.20231619126, 671.118080417824, 660.336146774278, 639.832059109041, 638.298081104216, 683.512182709114, 666.726561135306, 656.674035677214, 691.337194345671, 684.701559530508, 703.784447307852, 669.283034450586, 670.558727952422, 686.820707747986, 670.715825199378, 657.924816021456, 689.944150091749, 682.178718584269, 667.170763280509, 693.70308224262, 675.741141807276, 700.892018760964, 664.925708623169, 663.483656022514, 635.947973686604, 689.572382634524, 671.980254634827, 630.577647818088, 660.775536345765, 616.993382175448, 666.668604861933, 677.273224306355, 655.807044543962, 674.648512635046, 626.225999299447, 678.092422088158, 664.397594647163, 662.15838698065, 671.552361885913, 675.893475100019, 672.96132267388, 683.440418639288, 669.09801545395, 676.374284524047, 671.031527107501, 698.697065420277, 664.248197948156, 667.123658330778, 682.271384301389, 659.591504934715, 700.542026433775, 650.845826383412, 688.358457873529, 652.244847160035, 687.73966094589, 661.404982612499, 674.475560212257, 642.338060371808, 636.940616602257, 679.58512799085, 674.817011481122, 667.311838998849, 667.875541398085, 665.011636644545, 674.269826656753, 691.327735079542, 647.562474095764, 641.917350159669, 641.301647833866, 677.91117212256, 681.634308237481, 680.252285249848, 673.095306792831, 644.123910103791, 651.505749304456, 701.703983330735, 642.460153347436, 667.831053550764, 657.361458531048, 668.920022532949, 706.935852678111, 658.785949908284, 695.785722691863, 670.265163464034, 674.580698822357, 685.778056072233, 664.926891060926, 682.865949689678, 695.124451914592, 640.712815255775, 647.163221865264, 677.198142846919, 678.380758524304, 707.661782109365, 652.54234451382, 679.417308144944, 669.36517821087, 693.076095717731, 664.840125341224, 668.471749188058, 681.323497007068, 658.256556900976, 672.769164660271, 686.883792801051, 689.201133714967, 683.966014589844, 663.458643374671, 645.925174897358, 678.602788058135, 668.72709135197, 685.545178538197, 714.347301337972, 645.969190990506, 678.679893418457, 694.668480288105, 671.279632135656, 672.238279456814, 644.179793202599, 689.93264958899, 691.302125605637, 685.658347649903, 667.172908170846, 638.896719086521, 669.845623858601, 657.402209079886, 668.206764920633, 681.337081212398, 676.316575944832, 696.438561104515, 657.710091897963, 694.732207561313, 675.18514787371, 662.99780697462, 682.601692276352, 672.420266411071, 700.207846012478, 690.485531872311, 661.175116391331, 647.984336982631, 648.40998329658, 641.906863709328, 677.172285091632, 650.404883221992, 673.899179370908, 664.271456933226, 668.001928885921, 673.002163402789, 708.756624811163, 683.047233425466, 678.686107773907, 688.932451018173, 683.431133701982, 687.050496070142, 679.680149680396, 667.987680634149, 694.917094316423, 676.456572732931, 704.905581675781, 645.183607266643, 679.245941901049, 660.473512476834, 669.794649899314, 686.070957388296, 667.10875855638, 651.720960752231, 703.660101086337, 676.692218213972, 665.567422969827, 678.800546138709, 691.344280654214, 686.409330251611, 679.447179272316, 688.092956387586, 679.462488213762, 667.812896168903, 684.726860093776, 676.555116803094, 653.442178957521, 657.321557878205, 687.530292029799, 672.608459533, 693.456061554957, 658.413697416219, 680.570981980847, 696.97667187965, 661.460904066267, 669.032958268799, 661.961880993976, 676.373220706269, 670.66921063202, 669.412259070598, 660.850930829874, 641.28786283645, 685.439015931268, 672.374423837809, 673.876559004343, 673.586746049233, 655.295244715798, 657.535755178978, 694.465749419359, 676.458075253831, 676.803213475627, 696.530791287887, 672.789536634818, 635.175300945436, 672.065092759928, 684.533094678701, 689.56367399649, 668.845073595346, 667.200619818482, 686.282410638011, 665.305380875066, 651.213670121511, 643.101804953957, 672.213975616111, 656.386678015763, 655.756833614101, 668.549088598352, 636.713992502184, 666.544998773442, 704.140149817753, 666.730327423435, 687.506868290906, 647.2195032023, 667.507817443369, 674.340117889213, 674.936445026229, 696.499561476195, 662.450749704485, 677.080452855262, 676.7122621782, 696.233455452028, 684.838836094534, 673.666353976313, 677.597587611749, 659.848021546387, 668.767478950834, 663.492704738243, 678.121567553194, 662.66207019067, 666.86199052691, 671.145045464517, 670.164602496316, 661.463653868808, 681.386149014595, 637.132418024501, 667.185151288312, 698.000592812626, 667.658238848193, 689.162778982751, 682.826535311044, 696.361184830108, 646.638620577133, 662.301714919689, 701.363122049711, 647.58487062873, 692.602169447788, 638.403295552595, 672.987410455654, 666.148633728787, 679.217080094794, 662.076845044278, 665.717830871933, 665.040953700737, 684.199204750853, 655.289219003912, 679.264139659928, 672.216945920028, 690.440909265734, 679.49769375989, 678.023102867744, 673.394100714492, 657.010974207705, 668.924138865894, 676.391496669239, 689.217044543513, 648.208369551417, 655.241401801536, 685.902852084894, 655.955785122622, 693.33807532186, 704.226171696093, 673.025019705191, 656.817121960469, 665.4938647347, 659.36106253035, 664.421641185476, 646.762487928366, 647.887859379678, 683.906771603143, 685.126408210768, 644.163827483064, 689.322435827087, 677.426922285829, 676.589741354543, 658.391066123343, 654.318195308817, 659.593231157161, 663.810087223694, 683.819985435729, 643.122620214838, 655.309614048684, 686.89628475346, 678.454659037, 676.947721703728, 696.490959883768, 682.084054897688, 666.50220383624, 689.249229678561, 676.340486506993, 685.160418656617, 702.408350996914, 650.244605421366, 685.523428764859, 665.346746932146, 663.319944466886, 669.923801400705, 684.702999943531, 652.532901574728, 691.910306070439, 648.541620009314, 640.078056517793, 671.555177248893, 614.947991988839, 664.243938691209, 662.737620810677, 687.866890205214, 705.339705164893, 664.02380064314, 669.601501545555, 671.975081650333, 638.315401699512, 681.070221178703, 679.73061695858, 684.585493675273, 663.586944576636, 662.160335709614, 666.06235821787, 670.852818903725, 690.840734748764, 680.684768377722, 671.489470442008, 702.171080144598, 670.145847896737, 675.029077432344, 687.430168178458, 679.622020006657, 678.446410222249, 653.750420088556, 689.000716486621, 684.844926942823, 666.482847377677, 690.560221113881, 663.296034827935, 666.426330770116, 657.742255608795, 680.67740748013, 690.270510007484, 677.92440286976, 678.874799354011, 671.160699439462, 662.699761466332, 670.247778507961, 676.548370979679, 691.315841640355, 655.091820274403, 685.82775492463, 680.931116760904, 659.455184591648, 648.798406337771, 659.624244421536, 668.980422504308, 704.469778959288, 669.38921479933, 650.810230882449, 640.862546005955, 676.901165564777, 706.212681728893, 680.225206444107, 661.08819702289, 688.05605126688, 644.292674237522, 664.294503161169, 664.138218229511, 673.095786263826, 673.482995476176, 647.624415760157, 655.29450381796, 654.260428641303, 670.955497558039, 677.785157892238, 698.689293685456, 688.013987310823, 677.063666208612, 680.947834766375, 654.295191277248, 672.29804611746, 663.710341568644, 688.883277131695, 677.099047637746, 683.212912514139, 666.851848400909, 678.954139207027, 671.284975071981, 664.379667608935, 691.9944089943, 665.105862890553, 691.700149950713, 645.848672256387, 697.937707476851, 645.680169679174, 686.04082893433, 700.077039696282, 655.156366034638, 667.35133909099, 670.585012064737, 657.518786443068, 675.134963787152, 675.567214192625, 694.169171880742, 674.142784473425, 673.846935418561, 651.777092424125, 661.036518091199, 663.670072123207, 675.815255974375, 684.06649383071, 675.67627467898, 671.976872122869, 684.727022192123, 714.23473099091, 677.023281114158, 673.208273954293, 657.823056254854, 674.13734993121, 699.297278528368, 680.949372899927, 679.887940872781, 692.191168104109, 695.80565904541, 664.762234218156, 671.810534843845, 687.283857756072, 661.540365810769, 697.155406967825, 710.939391540902, 670.744004126605, 666.510153613472, 693.295823861718, 680.404988674583, 641.785811054448, 676.101357838004, 697.155686478377, 653.97641608368, 631.789989709564, 702.781045361159, 696.933657703731, 693.4243540874, 677.009578139268, 682.050129222124, 686.234440330067, 672.45028903918, 660.815097716395, 673.713854756293, 684.367042426767, 674.481997235861, 662.58470966775, 642.458616108818, 677.786769348258, 666.382243653535, 670.442138421347, 664.080974149527, 635.877685907684, 679.984136747119, 670.24971901085, 666.339533356464, 695.889237127636, 676.93742749246, 657.285017871302, 646.31618188205, 660.823717656195, 703.905560026905, 659.000307640852, 680.769859195453, 664.884926175077, 690.59283066997, 649.933688205954, 623.864603666033, 665.006339267787, 690.753573451143, 680.217444952906, 675.903062192218, 685.257036429988, 668.805706250264, 685.896718267669, 716.654942513436, 677.41766203423, 694.623972853252, 678.860683238963, 671.974575944458, 672.126189168539, 689.217846107958, 687.690111366672, 675.032462613493, 686.332815983182, 677.686878053225, 666.275587479458, 678.251181578904, 655.955476704484, 688.935083302769, 669.796364408902, 686.940953241579, 705.363933862878, 682.942346311509, 671.204439676342, 684.069303550917, 652.713713753752, 671.333776746695, 688.59080198676, 689.794439242195, 647.189576219797, 652.360885795632, 646.822102896233, 652.953453435728, 690.795903424206, 684.691227568076, 672.33283094452, 717.990587038291, 679.963603875743, 663.88922141035, 684.677909514642, 669.978054996454, 651.213453284882, 691.587557177592, 704.193356542947, 659.009809989696, 657.895132278992, 681.039681601134, 665.120223929055, 688.86495885707, 670.357901643823, 674.47279168212, 656.753910440254, 665.575434668891, 671.348433685171, 673.186731184433, 665.378553565507, 677.191816448801, 685.628578267831, 671.567010401894, 690.714748704233, 636.375784206645, 666.647048140256, 684.8327240761, 696.074580791072, 658.024336731058, 658.638041660238, 671.611599521624, 694.830438254805, 656.609336881536, 678.407616206214, 622.902384066681, 668.601035522779, 668.113685377259, 665.263323198587, 661.005039189496, 671.536372657302, 692.818195756801, 664.903946998895, 692.313015309766, 663.399006649461, 671.040880945787, 665.488579656522, 688.720365298475, 683.105793108698, 688.33547575963, 671.330673414755, 674.113792760083, 637.066659870295, 693.738057335707, 659.19635702494, 665.375867335443, 669.528770344272, 683.738682789217, 660.648031231867, 698.892268972062, 674.25104257025, 671.068680010135, 651.840365564211, 679.292687662203, 657.827320563652, 660.147063005462, 642.149312720177, 683.961960070121, 647.181585150438, 660.270603271264, 671.361490116062, 662.985208533981, 684.756652156279, 681.773727761519, 678.424059358631, 686.476137276916, 676.272304903108, 669.148857268413, 639.239866966593, 691.845516534647, 650.215588105952, 641.954869212723, 645.012768450868, 667.02447424483, 671.264348078021, 652.14256654824, 656.558098942647, 648.529063081142, 668.394012340946, 677.523384160373, 663.628512956991, 669.398404670578, 671.003351382734, 667.527846351119, 680.707959753541, 672.584695386127, 652.283421936801, 669.529906926601, 677.327860891646, 697.353250644724, 688.41029370692, 708.888769469625, 655.959923934421, 679.012773377715, 648.150761970331, 676.233658922917, 669.141169542351, 654.764466514653, 684.058375850693, 639.175021480596, 660.872662437816, 720.479533418907, 687.743607317684, 641.942591229564, 676.149768187007, 690.816519654488, 685.694463209187, 685.051591062331, 652.687549447334, 687.804687751578, 679.90338064533, 654.769128078755, 673.028549835786, 670.247634462898, 671.745590822994, 672.05633530872, 689.889035995079, 675.584513026109, 655.308453821423, 654.846903779249, 681.557316254488, 664.853749609674, 652.902517353562, 681.3643162803, 664.111333750583, 657.617898386731, 698.304561405711, 672.525270543212, 662.385926353386, 696.24344182791, 655.792191451802, 656.86457348118, 691.373916802598, 678.476274457474, 677.959474719854, 675.531266870018, 651.091928384354, 641.555919267434, 659.044348197376, 674.656962872143, 676.281128663078, 659.334273754646, 657.121536142054, 688.425407035911, 672.161790409421, 718.460982245187, 685.401380176172, 660.060687850101, 663.056541903762, 712.918943764543, 653.022300010576, 664.573927442956, 682.220849850008, 670.099342167387, 660.089138636224, 652.953981469171, 666.665920209256, 710.533588184187, 651.425847300931, 673.822662314453, 673.478185182668, 669.413105128304, 660.902404334027, 653.039853587258, 690.576462466746, 649.419164756516, 677.628641150141, 680.407348959017, 687.681731514179, 667.497095021006, 653.385286568358, 644.690884448323, 626.541817435496, 654.254010201931, 683.124856733757, 651.737035040583, 675.455293347668, 658.352687486731, 649.390693635072, 673.098256518681, 644.861411676046, 665.810215902732, 696.736136070112, 666.530759749807, 674.601757992119, 690.252296710109, 657.418337112523, 662.185638486174, 676.455180873788, 682.787399822169, 692.432240215763, 669.628792240316, 666.733038099349, 653.002241024418, 686.365260030493, 695.00560876934, 693.905145098786, 682.283490030596, 672.926117491019, 644.240791409599, 661.090758839461, 685.058910395185, 668.451266617638, 654.365933828829, 685.792020322187, 656.994984291283, 668.061209057723, 634.425578176258, 679.455160860193, 677.709414167757, 662.76391100515, 654.800332687083, 640.486136682047, 684.26845563537, 664.978875983428, 674.253843319166, 692.013435011495, 689.949243539441, 653.488591586686, 684.421360468944, 653.564667533445, 650.495809107781, 658.1411507878, 647.274150871424, 690.064950984192, 651.544586261299, 668.098535158979, 686.197079540636, 678.270870175607, 667.050302873704, 662.849608202462, 668.811637576751, 656.443323093182, 698.291617080536, 670.275795245319, 665.437046522764, 681.488359040667, 687.719758107351, 660.603399081171, 680.539761377909, 663.421637353217, 684.832914220117, 682.063332747067, 672.744261548716, 670.721730826844, 693.88391747691, 676.604772662135, 676.171190831818, 638.431472756079, 668.762685471779, 677.552475605494, 672.830027059843, 663.83930741479, 656.153985845953, 676.302997592865, 649.64428727469, 687.470229995447, 651.208346487774, 687.87139716921, 673.856942260267, 651.627937088051, 674.445233322108, 654.448204526366, 687.710871976154, 684.136151300625, 640.512121587385, 663.689369304648, 668.391074856227, 662.417892682971, 665.050954451352, 679.757401514853, 669.606649678929, 666.99892269532, 718.55394878334, 668.128577031493, 674.167915675231, 657.17443115919, 678.113442988422, 664.267485724813, 678.202399701597, 693.081941742145, 688.071465112956, 670.961788961904, 657.809106053114, 651.941083954459, 691.655138148001, 691.238981706119, 683.614601873416, 646.982862546497, 643.927807363105, 660.909153104977, 654.835847638498, 665.441276146772, 688.617905656965, 682.991342513559, 635.086884607217, 687.665774136747, 707.041728423073, 644.653669765107, 655.385770238016, 658.827403750419, 677.820530442274, 702.513978615005, 654.998263337619, 669.468186947058, 637.939162030272, 678.743603224841, 682.962667917505, 658.484655267665, 643.537733296814, 658.786812467008, 646.149711945995, 675.190223436617, 655.049149038613, 686.256381647523, 703.85519312023, 685.707498139261, 685.712571601014, 647.91962491635, 641.621646667904, 654.23246483926, 686.865024545222, 651.515294221928, 683.072730636302, 662.363269563279, 690.977769477249, 678.098942415408, 658.027176730771, 666.019324025491, 666.394230275676, 677.386431936925, 682.974584838745, 681.187352410799, 660.719135280802, 710.793575324261, 676.765638602634, 684.678176692559, 670.553175489851, 671.084303544643, 691.84834080219, 676.747425519495, 685.571167405258, 661.301375634431, 691.930782899703, 674.542882571125, 659.324035542869, 703.685095783132, 645.079997330568, 669.536850486825, 658.515730280295, 682.837840121373, 682.943428294821, 650.273342133995, 655.116609004642, 672.68981387419, 685.351143803253, 675.292514975587, 681.016820591767, 689.81017556953, 646.829655357692, 686.374019365947, 677.806521288279, 701.432824928712, 663.066821622948, 684.948548622646, 668.90200250129, 659.814439269636, 684.698261967904, 635.183423412973, 662.161713935799, 700.462085063101, 666.841834997669, 663.876204608227, 690.581786350421, 677.316799189389, 690.477154687325, 688.774212174777, 661.177152242002, 655.635960529831, 650.334781584447, 696.036932410925, 679.224818610616, 679.924852456275, 651.164948597819, 653.199932704593, 665.201527082432, 679.798377008805, 673.128716069001, 676.14888277242, 691.074411137466, 664.399998086985, 663.069276519675, 690.637796454492, 637.622042128547, 689.86945178882, 679.582126158808, 663.145157660919, 670.002154081104, 665.090761275897, 725.512606592462, 645.739886148054, 637.669923037073, 669.26245657896, 675.228152239888, 659.383676240221, 680.639397162124, 699.556417797347, 653.262623027561, 653.615916667766, 697.061937540972, 701.7922229563, 678.533169116205, 651.055955039311, 667.005545476039, 707.968805510941, 658.855896126665, 690.667845537686, 684.361451365837, 661.467956718096, 682.087371730589, 678.408423505903, 666.843369946206, 670.509873822329, 660.063575192191, 648.243628734823, 641.899211162061, 661.810416403036, 677.949576920276, 656.989657840111, 671.960975222233, 666.558610954213, 651.991996862048, 664.00341113416, 649.317796088788, 660.208041154355, 658.26481811185, 658.905190935549, 666.880526675778, 639.645975820492, 634.948725516835, 679.465964893586, 672.207751755972, 678.127048195315, 660.325877107681, 681.438893131086, 654.484742729814, 666.651617872597, 667.260194286649, 638.85368302297, 668.216209943271, 693.597197164015, 677.480569502812, 641.012416567269, 694.86417583206, 678.045764233971, 703.137560830231, 673.191487052285, 659.305255429709, 696.650537357363, 628.505918810961, 655.412906746271, 692.881871676498, 701.624674200417, 697.146401883365, 677.009151562363, 674.916773433177, 672.931560849216, 667.548011619045, 656.644856651587, 666.876200581689, 672.140106908755, 669.752329967578, 677.150811229365, 670.635531467959, 647.901567910623, 681.421586390762, 677.385277954142, 665.790495478125, 663.742826939087, 648.955407551109, 695.490283587137, 686.745500568447, 664.026857225731, 667.328693755915, 674.474407445059, 673.827304865904, 651.530890845484, 677.754550463775, 678.176373734425, 680.12263934714, 682.379097229057, 681.191232351434, 683.560729685215, 677.465884938346, 700.057600442652, 671.90761540831, 659.935969210129, 691.840586227743, 686.32435669922, 667.165421491621, 673.242827763833, 639.931847977922, 676.399069304424, 665.93133467935, 650.430281624305, 649.241309412845, 681.392049211327, 671.318227268247, 649.777716026138, 697.631137439044, 681.871055578348, 682.481447574721, 663.453237763351, 632.764851225346, 672.78692246133, 675.353753912496, 679.776526810511, 683.542553916501, 661.649033513875, 661.016538113965, 649.869365692807, 672.463314483736, 683.194414626559, 660.129350146814, 668.146050009583, 684.75672627081, 666.00042674335, 699.474946057959, 663.415728718553, 652.676525557191, 695.742035813083, 679.084088255809, 668.553478983452, 657.590684418419, 649.51351791784, 674.036338144155, 686.059146277616, 625.78810482723, 677.259739182653, 693.156636900763, 684.731505583487, 653.907852254532, 660.196263950331, 701.542378993125, 680.285539239209, 672.049815980566, 668.104432461585, 682.361768271198, 658.173609714807, 670.568178824169, 651.946043528166, 636.463130464887, 693.915163357689, 696.641241776221, 668.680250275805, 684.084828451959, 670.927391382288, 682.446392910246, 693.980920219342, 672.804150184351, 669.954542550476, 692.069705588591, 680.542866339794, 675.435436716954, 686.75291414451, 655.826160318654, 659.178795301779, 693.491540948238, 658.584157819904, 659.839044643601, 652.683247170409, 672.376662081182, 674.400458443467, 680.216637645163, 684.975050362277, 652.736904761126, 666.602768554332, 681.42071185929, 661.965543809853, 675.534062791324, 674.080442144233, 632.735572923335, 701.108397622068, 679.023109196152, 672.859939347349, 641.086088210082, 676.208106702228, 656.562291191047, 667.816828220897, 681.622316062166, 672.216741693289, 650.212156491583, 649.57810052109, 686.555075867802, 662.440616974842, 662.435365756927, 659.823729634449, 668.471557817286, 685.66053692768, 662.659128724885, 647.31958653823, 680.7399702302, 646.868726717003, 699.064735236739, 678.556764031801, 647.494007283934, 648.448081296461, 670.417581214129, 694.390103189139, 683.476201414511, 689.326166151209, 694.962116822653, 670.833660566391, 637.564288154226, 647.232764627679, 681.935899368373, 690.460845678988, 671.655355899362, 634.212826456844, 658.123767524832, 676.552166664155, 663.707746397861, 667.206750491257, 659.010354606272, 672.556865447403, 679.659372360079, 679.614743902655, 705.306230010959, 677.754387801083, 664.835548486076, 685.01051164513, 675.432798452764, 632.30259779268, 688.733502727146, 686.092162282819, 689.043446691322, 668.878268970527, 657.29251394017, 685.902964560287, 673.848653146242, 699.63492989475, 665.59280387187, 681.083035419728, 680.545718468081, 673.11294210081, 689.244448184675, 661.481866390779, 690.725651678476, 678.656211699953, 670.434654103726, 647.102950345065, 671.767679450275, 646.109354332296, 641.449417104056, 689.465332844273, 698.365429354019, 651.136292903999, 679.129089735421, 686.656749926361, 666.230226302997, 694.173369725039, 669.78360110669, 674.704937671838, 641.779022103423, 693.296995770056, 662.786840688029, 659.628131122097, 669.037439065538, 651.016227378513, 664.929989073555, 676.920001055621, 632.938655914241, 660.814432917286, 641.230248549148, 685.29686284776, 694.697506569374, 671.655962886082, 658.973088455322, 646.520341965901, 659.751768436796, 675.708173892353, 658.653258147789, 679.001983849748, 691.16049713044, 629.626407992919, 663.133125798188, 670.315486214801, 643.966251152219, 670.467424476983, 673.037862326663, 675.130254668518, 664.103123756875, 662.102978231031, 682.074774990264, 671.534184158678, 698.134955776433, 684.831129992831, 649.149810616574, 665.78507863431, 657.211977935295, 690.3456941134, 652.635753702098, 681.463996379249, 662.761735243736, 706.697993181336, 693.445366320033, 685.660815029604, 666.866495473287, 682.928192781735, 662.267620604619, 659.504395220366, 683.073626936055, 675.065262495234, 667.6370716122, 660.65910379214, 664.426090791962, 661.490684628085, 655.720339952895, 719.517360072699, 667.196071037548, 673.711408464673, 669.744006798418, 706.037684483902, 665.77152641645, 675.317400820006, 659.10441013461, 688.950019989517, 665.212143252192, 695.288904112426, 656.045271016172, 695.075377098288, 691.257032736157, 648.750798736961, 666.662508822367, 691.680736739884, 674.205920212294, 686.946461115171, 655.531387796654, 689.543995921103, 682.431650917329, 692.370999591131, 685.557410635466, 675.024371107135, 673.687775536682, 651.926809053054, 693.925444389013, 660.588422958929, 647.388767945004, 669.144172609026],[517.163947329068, 524.999428178466, 520.217818177035, 525.669731407775, 528.26347806979, 523.585793650481, 523.280356043218, 523.023295043527, 523.597781850647, 519.723972136366, 524.028426716534, 521.597361694653, 524.446550772021, 518.084412674908, 521.462903357952, 525.563125350122, 520.774430750403, 519.320081746128, 522.677753261618, 523.261762877355, 523.279540172883, 520.377431117693, 528.125799814025, 525.390671821561, 525.766487374478, 528.851158990442, 519.404232751089, 524.938563194336, 523.230182924722, 520.979932595262, 524.245705982756, 529.490248199532, 522.2349408543, 521.08583501268, 523.534510918593, 521.036261077843, 521.335676489634, 523.323086067989, 524.579015724314, 519.016521699216, 521.862975939, 522.218131753878, 520.290569033095, 522.711657702647, 525.904033146995, 522.115312109063, 523.434032655807, 527.266477308888, 521.697713688101, 521.131891231456, 524.408021161066, 526.539346073325, 523.190469496426, 525.50665970397, 523.254283830802, 526.355362333192, 528.117188346612, 522.884157130382, 527.739272012039, 521.431452655163, 522.435514181305, 525.32856054741, 524.3473581342, 528.024170021894, 524.863512106334, 522.525496891501, 520.351681254491, 525.800707689331, 520.147654039215, 520.547567314979, 522.347338236884, 526.858461451825, 527.957936428774, 524.072468361965, 524.861709722641, 519.770335120043, 526.217494429874, 520.610511159298, 524.410729151573, 523.440049342781, 523.225178930125, 522.331502161048, 518.033763903461, 521.204736408, 521.195539905245, 521.631893097954, 523.840937109376, 523.278327665259, 522.283942582546, 516.968044592855, 518.979987358813, 522.619940267046, 518.099750206265, 520.552037559004, 524.087498304151, 523.978539277388, 522.386154432468, 525.246711073162, 517.80478424426, 524.915875532732, 519.496635063749, 525.738074466686, 521.533390264121, 519.021366085789, 524.321042400961, 526.608826641252, 522.656700496413, 515.994869317959, 524.52363066966, 524.455079841062, 524.185237972943, 525.179481296344, 528.010918289191, 523.658601025896, 523.946974736772, 526.083782859463, 525.987127378151, 524.194853864374, 521.221348315852, 525.621622886927, 525.327838377665, 522.354553960532, 525.65955006455, 526.977773956358, 519.641239799986, 525.893215226207, 521.696668319363, 518.294090382432, 526.298312081068, 523.764460981608, 520.391861624466, 525.743847522486, 525.124795069548, 525.672865167939, 521.921772774226, 518.776840171161, 526.210070317704, 522.493546385915, 521.135117513215, 525.624687044734, 523.067601942293, 525.987763110206, 523.035754954348, 527.323914996061, 520.06881034198, 519.268356099615, 528.95224872938, 520.843392348467, 518.571005451911, 524.867972381395, 516.657322912309, 522.128321691728, 519.679773878629, 527.933491018686, 519.513045564352, 517.522352211718, 521.484846061366, 528.616103907093, 521.838533302602, 519.031055971003, 527.020344400828, 519.326626264848, 523.852531217714, 522.675225558768, 525.637362864828, 521.768673555108, 527.870660516634, 520.700735559377, 522.808228174265, 528.704753616073, 520.740995960034, 522.635781697738, 523.077693000146, 519.355051759308, 524.427247512207, 521.493358932441, 521.946997780188, 520.777736649007, 523.350734547924, 523.512083249994, 521.263309942421, 522.127481514101, 524.577669603144, 524.263748902418, 527.976196373303, 522.070938466922, 522.341758268653, 523.942331180965, 521.548554519764, 523.489926112315, 522.817909267906, 524.774003905135, 522.919870558907, 518.85981454243, 521.052297088637, 522.320013626216, 519.187062274709, 523.357395205573, 523.929133361009, 521.554068819264, 525.344474586065, 522.019305429748, 518.668985518335, 523.104578704114, 523.534239614013, 522.251120697842, 519.129829884911, 525.186245534732, 520.270417334613, 525.480006736474, 523.572094846204, 526.101407536774, 526.425617559749, 523.727692607046, 523.048995790944, 520.7532172821, 520.414688671602, 524.634040695247, 516.408091944579, 520.223640586102, 523.692942367027, 522.655343029439, 524.550785417527, 525.15290535909, 526.559705752464, 522.642563775438, 525.715965952155, 521.745322877976, 520.612829958887, 518.694742640771, 519.440531063269, 525.667273425467, 519.312928264945, 520.245083556707, 522.721679338143, 520.214792374352, 514.462213325135, 524.154190032133, 521.06081163365, 526.427946369784, 523.226698812522, 528.185564418467, 521.283113444259, 520.306300566781, 528.958295294049, 518.979599259098, 524.119425436072, 518.9359324183, 526.006668243376, 519.086767948469, 527.661181117509, 527.474412303478, 526.248378283757, 525.720622147668, 526.350723971071, 522.906616589899, 525.825963845464, 522.951494534707, 525.586467405943, 513.572003209995, 520.43860867454, 520.43513888391, 522.778575489181, 527.048738081509, 527.323834669977, 521.660175376333, 523.316952111164, 521.969301670324, 521.996049434107, 521.555865686282, 524.341092204829, 528.078980506859, 522.383872470922, 525.675279854503, 520.705508176875, 521.135677246022, 525.0319853657, 522.39273255801, 516.981503354967, 520.718251124987, 524.654535995108, 519.702920464928, 523.679350689271, 526.651614417114, 524.184658597359, 520.327788586783, 516.646544297252, 520.838996255718, 525.674121035556, 516.279950960566, 525.533784776351, 527.153653996764, 521.704954652658, 523.250097137978, 523.67338559288, 522.939302604098, 524.802308951436, 523.906438679026, 524.983433948394, 521.046287191028, 525.72483329893, 522.770508338751, 524.933377070599, 525.196845320774, 523.754871635822, 524.322713951515, 520.521454912878, 522.522932027928, 522.73537258044, 522.947268181336, 526.052463366337, 526.122297142575, 523.222431314388, 519.225008584671, 522.857741902724, 522.256896770708, 525.436902347786, 519.916545472583, 526.420726777863, 522.288584536681, 520.993689439175, 523.909643553308, 527.949631140104, 515.93359444017, 522.233592442381, 522.452860140328, 520.312330958354, 522.784389919856, 521.702291704553, 524.569710726892, 521.820371447705, 525.606776725166, 525.489546573028, 523.612380991636, 518.050397788958, 524.475143708801, 523.388952320163, 522.415135580163, 522.578020661447, 521.306201103371, 527.245900346138, 522.472381001761, 526.950143302481, 523.870620887818, 520.478114417508, 522.225325106026, 524.74528902097, 522.340573520993, 522.160701325559, 524.946656450334, 519.416426409618, 525.841982363928, 523.16285104747, 526.057257075093, 521.921083236892, 519.9939845075, 514.586675491071, 526.739064718104, 518.756342665263, 523.416295754194, 520.003761281024, 523.343126357916, 527.659284582243, 520.202467334279, 525.219992926305, 522.093077323127, 520.856196936122, 519.543904978919, 522.431687648373, 521.414641593027, 524.113987713084, 513.454050605317, 528.716967759049, 523.952806823407, 518.207655712756, 527.145494812657, 523.633137199576, 525.585860530543, 518.531853095074, 526.342112850345, 523.267228867162, 520.954087066578, 521.382813750364, 522.163864116282, 521.567759852449, 524.062580963705, 523.573136755607, 529.37056887704, 522.719152504375, 521.418034632299, 518.688988026094, 519.993551703303, 522.953190598687, 518.401304861215, 521.861006570286, 526.197195446721, 524.668647254387, 522.384376963108, 524.852051698522, 521.63372935943, 526.483150738698, 523.347605562202, 522.066094178436, 524.089640631162, 520.635505370885, 520.123703137842, 524.99998406341, 523.882251503376, 523.139201250221, 519.366244412079, 520.764600335172, 523.326530672973, 525.339996727865, 524.306049301647, 522.746041873755, 526.986099606318, 528.23556152921, 523.232190012719, 528.494190888118, 521.342250939155, 519.557319958626, 527.542601254101, 520.900853414319, 522.946714295707, 518.315512442487, 517.644816114875, 523.129637676953, 523.866641094699, 525.687925507457, 520.89220318171, 523.040291004323, 523.005485440938, 524.813731972042, 524.145195336804, 521.799281426708, 527.285145886737, 525.556612723584, 529.725411678144, 529.658703102957, 523.33393570308, 518.155978984242, 527.10134204315, 525.607822055658, 521.712027093857, 522.347680012475, 525.938931278763, 524.177300027722, 525.167997555127, 520.063579396777, 519.141537629577, 521.322890038584, 525.762066298239, 521.083677990211, 522.330445883695, 526.097677687806, 523.725670058237, 516.660169240378, 524.449583818478, 522.643292411639, 525.063592361622, 525.777002290767, 519.161017940124, 525.834033419549, 526.040414748696, 525.535828069163, 522.96292329316, 522.585216162048, 524.166176988166, 521.378256383569, 531.410878256133, 526.585876838801, 523.331906815227, 521.126106457456, 520.659215593017, 518.238397940392, 521.618268871121, 522.355062767918, 521.605193431403, 528.745716688802, 522.100952075384, 521.319869784856, 524.937517364248, 525.856395234544, 527.678866224356, 520.294680164912, 527.600068807059, 524.682939088874, 518.59831351836, 522.182003874989, 523.38692983224, 526.177466496502, 521.505244087454, 521.510744389242, 521.665544321029, 524.828260313977, 527.104537648813, 518.972185313578, 521.870614819502, 516.729456934603, 526.732424084792, 525.448913673269, 519.274985367443, 518.214625016031, 520.89456055542, 518.948969238066, 522.701421985431, 523.01268209434, 524.85684093134, 527.290803501421, 519.820567384862, 522.998040899247, 520.775795553597, 522.645672869934, 522.485353511737, 523.799093937256, 522.614099916072, 520.600830174183, 522.739698449366, 519.762511507523, 518.513104017987, 526.733131804219, 528.373538669759, 522.810893057298, 525.374380836092, 522.204337843696, 524.382769099076, 522.508938417734, 526.807045836529, 522.063733431965, 524.314472625713, 524.679726771421, 524.387555398928, 524.948531852804, 525.554469554732, 522.312039894996, 519.643447811707, 524.587703567128, 521.347490852325, 523.628477799187, 520.874434472421, 522.848562594144, 524.379040086241, 523.079822786923, 530.752645476823, 521.98451105382, 518.307147456329, 523.938133509869, 521.916139723714, 527.170088303654, 525.0486601036, 520.601718379367, 520.651004899945, 519.338718080148, 524.038612824241, 524.709644447631, 517.346474901398, 524.479928342559, 523.928881663408, 527.323691135417, 519.112031365727, 521.207561982553, 522.397922941413, 521.568831949322, 519.953828604898, 522.94453842468, 521.575395152263, 526.766932146027, 526.458237824242, 523.984927745023, 518.502388775887, 521.308174859861, 524.01451480311, 521.867008208243, 524.523000390027, 523.374019384476, 521.935421130554, 515.356457474358, 517.175245591184, 525.33459289818, 521.327877737064, 527.28692129253, 522.482858302802, 522.831259467128, 520.426687576841, 527.297420762525, 521.229045912531, 523.119632898126, 522.657278329628, 523.339918628405, 521.968072131717, 514.52187748782, 526.258552181766, 527.057719346355, 525.034692428538, 524.150478207619, 516.880411982487, 525.591431617998, 524.033477509206, 528.204069381228, 520.725598946183, 528.844290837676, 521.211777733691, 525.016523156985, 526.333181517405, 522.894380627077, 526.633184597307, 519.6249643743, 523.650795477888, 520.806230460112, 520.189575857466, 527.876118668837, 522.138581203758, 522.366313669669, 518.5001469243, 524.172915172482, 522.668423909691, 524.352742784206, 521.571437533038, 525.306818135448, 523.136371554675, 520.484054580354, 521.95997338077, 521.909325329178, 529.1851201827, 527.444840561393, 524.69930929699, 525.78992286777, 521.962803904855, 519.140379396849, 519.760060801931, 523.782303066821, 516.898716479461, 525.544483568189, 523.930337184213, 520.782638503206, 525.306610866338, 518.784681431832, 519.521690844738, 522.347007431601, 522.445912966387, 519.533831414982, 524.685558927271, 516.020110678657, 518.205887180708, 519.906353656107, 523.391877735479, 523.555908773298, 524.484816724008, 522.752322822995, 521.357203533062, 523.782280846112, 524.767957303374, 522.70929209951, 517.495501967397, 520.517564210581, 522.77178276711, 521.506994493429, 526.616394172474, 521.06414807652, 523.872534242562, 528.650620542398, 521.897035513092, 526.213241660375, 518.766087253989, 522.647130017044, 521.517111416393, 519.623559329664, 517.970102984404, 523.649393004296, 524.834589856001, 519.094114736999, 523.338440453647, 523.236938043432, 519.13935896901, 525.846463106987, 519.483288341528, 529.765705692135, 523.260993789808, 529.039024048388, 523.56568214906, 519.391532374657, 523.321133903916, 526.50248694654, 521.560965791639, 520.326793832248, 517.109242900839, 514.811767737107, 528.713792150546, 526.453054189318, 520.978678583234, 520.215390323038, 519.649244094659, 525.838721119409, 524.099843747929, 526.391260521546, 524.268684437066, 523.135263478583, 527.169123600131, 521.705296884131, 528.02706044218, 524.762536291655, 522.99612784393, 515.095148748611, 523.196334635449, 522.026043994925, 523.323892037025, 518.145866934769, 525.577831171597, 518.452733483705, 521.668257880952, 520.689016655853, 521.829198814696, 522.771932578622, 524.359344719291, 522.739936878959, 523.746406252519, 523.319988459005, 520.833167151567, 520.678592235313, 526.217464947663, 522.03194568085, 519.870935842045, 525.331554158087, 520.754486055264, 527.741114312384, 525.388664849791, 520.40930995287, 523.575433439909, 526.188492823073, 520.232397446947, 524.485436973561, 521.066674549921, 526.350310290652, 521.651500156881, 519.083917090956, 524.086748733939, 518.669300614611, 526.711113291028, 520.358568081218, 519.861608901394, 525.540235453192, 524.507506758369, 519.789396520567, 526.590031323094, 521.97106985545, 525.870889047028, 528.338963610753, 524.741343899321, 519.404441721332, 518.883849992017, 520.437959508295, 518.225491851955, 524.088795241627, 526.255595025081, 517.258541235456, 525.58070232117, 523.866694104513, 521.103476066697, 522.611258287984, 520.44817781644, 523.506587684702, 520.850452082992, 526.915179124812, 524.264977038187, 520.377386934598, 521.622098462549, 519.916760415116, 522.777075126838, 533.535635903984, 522.874470767151, 528.158880549519, 518.013660467775, 521.226387382488, 521.783810014433, 527.484478257323, 526.767983791114, 523.937594430348, 528.570591487288, 524.399004398166, 525.398786931893, 518.815447998122, 524.641280140038, 526.011177068836, 524.013646896247, 526.104139806307, 523.685788528707, 517.439535635475, 518.809541332957, 520.579911650085, 524.225430565542, 531.267943769713, 518.555859411437, 521.747885517198, 518.41247240858, 527.869709083968, 520.446305132056, 520.586647501128, 523.915362898932, 526.165742666795, 525.100023517262, 518.115125939981, 527.793348623176, 523.439709799935, 519.866104147602, 532.430365597152, 524.814302743525, 521.228711688832, 518.788294169284, 520.109266530869, 521.70711300347, 527.181740839377, 520.894169256918, 518.028845858397, 528.782347955469, 523.488488750165, 521.575817627982, 521.970822179527, 520.722420753502, 523.236925628908, 526.879042672913, 526.064907176748, 522.405631606896, 523.89629206861, 518.672268066145, 524.624668449907, 526.013597595098, 522.646253881764, 520.532958898076, 524.603643010364, 519.151281164088, 520.605323456218, 520.326289383396, 520.623866906804, 523.366234415185, 523.244370958353, 517.811556059922, 523.465883152208, 522.92910913044, 523.099557948515, 526.686760625706, 523.745225443519, 519.981860838611, 525.136811558053, 523.073235267635, 521.00247159542, 518.650019168516, 523.896652313569, 523.364658173504, 518.20376514936, 523.046118544476, 523.279291975278, 523.205970138872, 528.240325765609, 517.563834747972, 518.301473714481, 525.921688445819, 524.221722448932, 521.49763329562, 521.461838697404, 524.340505368475, 520.220712899796, 523.681913241982, 522.284625692023, 520.874466724198, 527.805407980729, 522.606310122389, 521.869897393789, 521.958935303303, 521.7541494274, 525.345737904742, 531.111842369416, 520.434106243402, 524.434950794714, 523.311662073755, 529.923197928225, 523.624637114435, 527.144080502054, 522.932086412883, 520.8155409524, 526.02719620099, 522.448268986758, 522.468743588693, 524.222029933045, 526.044508640674, 520.694786588164, 521.493735522321, 525.520700578921, 523.046884102121, 523.291244448363, 524.650063311092, 523.795317021671, 521.899602012016, 524.039852484331, 520.424664890385, 514.691281188486, 519.048223408774, 529.01694415043, 524.308930145848, 518.655459153039, 525.26878163712, 527.349449143182, 526.636285624666, 526.216047666845, 521.580813048129, 523.665084445106, 518.969836431562, 519.528876742017, 524.874131966987, 520.225233075741, 523.719143319822, 526.434796383893, 526.763126878928, 523.857115839601, 524.530360696556, 519.537498842318, 520.216140181027, 522.837264374683, 518.13867404472, 523.687743767647, 522.811961111145, 521.676077421362, 525.80557873341, 522.642942715082, 521.493371153583, 521.856105546144, 523.857476472568, 522.521436686527, 520.919518119377, 523.090215981598, 526.141086093151, 518.183733651929, 525.104440394266, 522.243372907704, 526.751459268432, 520.993047377476, 520.511890961781, 526.49891619929, 525.019281913391, 517.727359578978, 518.977480586482, 530.337543013669, 523.111573650235, 520.005685917766, 520.158847608277, 519.505957639452, 522.87172363798, 525.237201503781, 526.104823203746, 525.226018614534, 523.629526653014, 521.09204231881, 523.430668989107, 523.339008059635, 522.071429087659, 524.368373808177, 528.655817167757, 517.46415872976, 519.917680242976, 521.665856036773, 526.01257072955, 526.103415239897, 526.58293320461, 523.899954458707, 523.002988266187, 515.440870928344, 523.166020267569, 523.496381303828, 523.180317945494, 519.90993342149, 526.341995388554, 525.933404528231, 516.46175564278, 526.36958114087, 518.524980600095, 521.234154642164, 521.557888166711, 519.139932017002, 520.521904173732, 522.536486138052, 523.2456579212, 520.557067556443, 523.036168750701, 524.985724831768, 525.902168002078, 516.087803458071, 522.549335725409, 523.914983934118, 520.844708349634, 523.606667261049, 525.146647284787, 527.372098772776, 522.908666654495, 519.983148255297, 516.084500062467, 527.878917950019, 524.893071106528, 525.531795146041, 520.853113453976, 529.678961789806, 522.60133128855, 528.161596528901, 527.085130743012, 524.86138910997, 521.23063042402, 527.409953345046, 516.313775232383, 519.257859355458, 522.514434012706, 520.175440884169, 521.438665341023, 531.386429689814, 520.732177641404, 520.128636761299, 521.370115912491, 518.454175067784, 523.823674962109, 519.682438914121, 522.788395890517, 522.585675177954, 524.289872077075, 525.748341139004, 519.592693965585, 525.179661238133, 519.611162932046, 525.747792153393, 521.205604741969, 518.421047475818, 523.061337724237, 521.62632159115, 523.968857363512, 518.011118314016, 524.178834531286, 521.162397460935, 520.857198697817, 523.386114291566, 526.195731096318, 526.176657234102, 523.47380013288, 523.045002871577, 524.028550402449, 520.652438481389, 528.11250241471, 526.517307486679, 520.44154192695, 525.966196119067, 521.876383397497, 521.191014658067, 519.02323905589, 525.211528739545, 523.831774095187, 526.136397955947, 522.287649752862, 530.143562605957, 523.198139809143, 519.589946348623, 522.826827293197, 525.719014675136, 521.761203872327, 518.812765152877, 527.734158425199, 523.626199141063, 526.713158143461, 523.060336533173, 521.81793099162, 524.637240075826, 524.860461984295, 523.105760231597, 520.547792590444, 523.255692127972, 521.636130164447, 523.811638007091, 528.960338279623, 518.313385694054, 521.856232509066, 521.896309186293, 523.063220149665, 522.581348574627, 525.585481260791, 515.623750435424, 527.531689297707, 523.369303893691, 520.112714688059, 527.339494902264, 518.75985179839, 520.958163481106, 525.271315819445, 524.063147001945, 525.829170355381, 521.602220719551, 520.263524446954, 524.618357913868, 525.319642930953, 524.531784802552, 526.427519610357, 525.834093996679, 524.420545448525, 526.153512244166, 522.917495557715, 525.055729858227, 517.142988651511, 524.01198872346, 523.737075513183, 519.112030237234, 530.109209217768, 526.717774258862, 528.448887912717, 525.706011274377, 522.821087136961, 526.070751698372, 524.583200319363, 526.817170678293, 528.864961154542, 524.751251148858, 523.625176186304, 519.636830811433, 524.46412702563, 523.515244172826, 523.252383199984, 519.075322774006, 518.148432982456, 519.014772117211, 526.595239212212, 524.509221477714, 526.610315524501, 524.844396489665, 525.784909292565, 521.233569476573, 519.602030395039, 522.931858622524, 526.857159543581, 526.260878084629, 525.73381651594, 524.711314592975, 522.202845480092, 525.474146086251, 520.759539999227, 524.746141102233, 521.385648350754, 522.813244829841, 518.669680581051, 519.404107315939, 528.10520557101, 526.795629375354, 527.772570195076, 524.683438335842, 525.552036888656, 521.628262877152, 516.578644986707, 517.195714920836, 525.674032758175, 520.824405856376, 524.727956095119, 523.244531464105, 524.443666716544, 524.63744058332, 525.018431277782, 526.459737725934, 526.676490495114, 522.671367262143, 520.363495133565, 523.876163646836, 522.331494343874, 526.071505730376, 520.191438846106, 524.159363035541, 525.615767645788, 525.81003456622, 518.962325425278, 517.243271458681, 518.874045812066, 524.665569548297, 526.739861831019, 519.266741817024, 526.642777343511, 520.961802405199, 524.075284301616, 525.400404836301, 521.497461212884, 521.210800712599, 517.797589125253, 521.985739018547, 519.841497723739, 518.576168861135, 516.299658368594, 526.930342994627, 522.366402764008, 520.838265183065, 521.485718986618, 524.779712958976, 519.579227101734, 526.969964706703, 528.446447185153, 523.91294110994, 524.830770233249, 524.566159891058, 525.56236369243, 525.848405426563, 525.615487080009, 524.13571585849, 525.466346281688, 525.202635884915, 517.168713589725, 520.329690762762, 526.476144315346, 525.768875077615, 528.055305812641, 522.461713070017, 522.238830174129, 520.702118563779, 523.625150814029, 521.863746024464, 523.646552373399, 529.165906730659, 526.285569210359, 523.751408739683, 525.351029845648, 521.786806495791, 523.962465570063, 522.982376369504, 524.715038692658, 526.452240585937, 527.656636825035, 522.048669977366, 522.990290079473, 526.636551946578, 523.717888479519, 525.561685509733, 524.466079715747, 525.999427390865, 525.1236932939, 522.620727278262, 528.375416260033, 524.181550975043, 524.656866025857, 520.615994432885, 523.724730803462, 523.461567426503, 520.189577924109, 519.607391715606, 526.892901717568, 521.230860593597, 530.350973298961, 521.444716397537, 524.028422552925, 524.279871131231, 522.806238365887, 523.681266182525, 523.532673261998, 525.998733130201, 523.602561611682, 517.346003192125, 529.110285218749, 522.843960375322, 524.519994722702, 526.397726103983, 523.069049791534, 523.66374327038, 524.750492558773, 522.323649434697, 516.474117040133, 520.775351171311, 523.707243786518, 521.745744784506, 517.883689182138, 526.797304634829, 527.884688068709, 526.439323946576, 521.810661440353, 525.109854545487, 526.120289687772, 521.691150987358, 526.963380948431, 524.410995919409, 519.797546781338, 530.417453405363, 525.735229264635, 521.416342290451, 519.923084990497, 526.413875764518, 524.284113064849, 523.36269991471, 523.926204327951, 518.178693829563, 521.607140369259, 523.895772312103, 525.528878480379, 525.077216275801, 525.341540100013, 517.747381954021, 517.972752225546, 523.750778864985, 523.792915081282, 527.695327515017, 522.956953404692, 524.71534467722, 527.322389821345, 523.895407945682, 526.551051786903, 517.724471284318, 526.373051977444, 522.333181585974, 522.577251680021, 522.213063511298, 526.377493811098, 520.556463220654, 523.93764523276, 524.541767804025, 521.601365300281, 520.08810373888, 519.41085942607, 519.672651195185, 522.555179400426, 523.947707040427, 518.537711544083, 523.005864252084, 520.235757504069, 521.278020438118, 518.836750281522, 525.359320769404, 519.264867331252, 523.320721562798, 524.040099316071, 523.811901009919, 526.824547673686, 524.633592299713, 522.401552190675, 521.395169541385, 517.287985101929, 523.798314655876, 524.78027850149, 519.269338640801, 521.468445393185, 525.637269330144, 524.182002698596, 526.60161188378, 521.45987519539, 522.735727733112, 528.364083181647, 527.214244773542, 520.126853438178, 525.741713044324, 514.642609682283, 517.65269740162, 523.723959137925, 523.050111269992, 521.626141089301, 525.723424475383, 520.517305398166, 527.046020367361, 523.72415674986, 525.134333975621, 526.983296198155, 527.288106522453, 524.153304213937, 525.416967838501, 521.371248403326, 527.55604208594, 527.467175250359, 521.708943584659, 518.406934757502, 521.345180792031, 520.779229297942, 524.858935844062, 518.733679545104, 526.634479013917, 518.930204498781, 522.572429774747, 516.530881404386, 517.775182214089, 525.041207688399, 520.854389610508, 525.258981042589, 518.707025997295, 522.675218583854, 523.836355082444, 524.300426273291, 520.981522285428, 522.681458961083, 520.696320747149, 525.971817350776, 519.587395727221, 523.561829910862, 525.913435623199, 527.098402523819, 528.129779977, 521.925890583296, 522.30961283036, 520.082755646767, 519.286903735902, 522.227444018149, 523.010421392178, 524.642451183153, 520.156614662679, 515.945622098285, 522.683405803041, 524.196397736126, 518.46199521613, 521.822188662081, 519.411266175413, 525.317195800385, 522.057127710443, 521.227440868142, 522.664588816606, 526.168971690702, 520.158895934246, 520.185579677685, 521.634423861836, 527.651843114679, 523.46384489219, 519.167194274971, 527.655372468413, 518.998450631149, 521.463030591531, 521.166344218802, 520.972417184907, 525.606582134649, 524.301022806706, 524.473675181878, 520.610872830218, 521.493998244071, 523.131543627835, 523.56007728134, 524.338563305014, 522.26726537313, 528.094521094931, 520.715072497906, 523.858569575998, 524.173208139126, 528.277131340842, 522.207839099042, 524.672174962839, 522.700477414426, 521.384544401781, 521.534283528665, 523.038239163913, 519.357451122487, 518.278648201226, 519.062465055606, 522.975161859119, 524.63414625414, 519.011680940127, 516.815911740056, 523.774605657368, 521.532034955103, 525.527774304297, 522.159237308209, 519.010275709848, 521.298121643759, 524.945043206631, 521.252769579526, 519.481597115644, 522.223246943922, 523.629824280899, 524.148004124699, 524.58624564011, 529.381544809355, 521.211925420495, 525.422107424888, 526.364435619111, 524.31940597702, 527.422439396518, 525.601618133977, 518.855693061223, 526.572461724052, 525.260912888356, 519.767480753574, 524.628072716759, 525.130470732053, 518.732470536942, 519.628499603494, 527.45768954975, 517.232237783111, 518.746021407341, 524.795964668667, 524.824823026632, 521.427330613108, 528.851680440777, 523.837036201884, 520.219153218832, 525.782465115302, 521.806426011336, 518.30316217873, 525.397047715767, 519.397960475476, 526.791547193447, 522.412405421605, 523.94990444532, 519.254972338525, 522.076302401907, 522.000507936881, 522.185331977429, 526.309465346213, 520.430350014809, 522.98425606885, 525.922676144681, 515.95293438939, 526.059923465683, 522.351158838103, 526.335106885815, 522.861490869986, 524.46441228388, 524.551641264523, 526.779890844282, 521.805872790283, 524.888347962836, 522.530942193845, 521.752022517877, 526.520376612023, 521.853941279812, 520.35737260599, 524.637839731575, 522.29692708031, 522.068463797003, 521.671138064924, 524.430035031651, 523.116295415422, 522.683816215616, 522.402644537744, 520.155478162096, 520.275752542325, 516.013006169454, 520.145211054128, 520.772154558548, 524.85942324549, 521.448642420285, 519.87345691832, 524.237551091676, 518.968195023097, 524.137058386864, 525.744661713453, 523.773104102087, 519.888381907946, 524.46288333802, 522.024633686342, 521.460521598775, 521.856082567313, 520.901584404893, 517.854637007056, 523.120627788491, 517.551783414651, 524.256697146565, 525.856315209777, 522.732573350748, 527.587471338151, 520.891683161611, 524.155663287202, 519.798621461173, 518.488441969132, 522.674736552389, 527.323505207715, 516.716281284279, 522.916972474694, 519.693079958721, 520.657050243704, 520.666381762065, 522.356486250324, 521.666920046746, 528.777637786119, 526.127043713486, 525.697522262142, 525.357628932159, 525.873981569957, 522.379430162943, 529.5411731003, 522.698868925859, 528.23714489673, 519.460964978543, 514.996194418006, 522.689460633842, 522.996767859611, 519.610111890762, 524.127292457315, 528.482770284088, 522.073009079882, 520.532615903546, 521.319042459935, 524.690855712373, 520.708147367919, 523.843568397565, 521.676837386416, 523.831785860357, 524.983384009574, 526.354538176129, 524.878874204923, 521.767000837162, 520.533817144145, 526.806047159777, 518.909583787686, 523.974139993346, 521.224016142165, 524.905624195136, 524.588260202158, 525.557998551418, 522.440001088957, 525.410464174033, 527.78173257547, 522.349866661436, 523.783260157843, 523.712035402171, 523.39979367207, 520.248859306436, 524.341312364266, 521.736992430235, 518.050475669546, 523.360637680757, 520.139910846325, 521.641820035228, 523.074030681267, 526.69420973179, 523.154277017892, 522.827560986171, 525.902029955383, 520.036229198711, 519.389248815028, 519.955539213175, 522.504687647103, 524.799121175487, 525.075267063462, 524.184025479554, 520.927650441073, 527.57223941339, 524.850708426233, 518.631331130589, 522.438820000436, 523.484221617982, 523.595048422626, 519.855840127374, 520.922535818154, 527.869922469581, 525.059501313453, 525.869457721758, 521.793352086965, 520.751854335833, 527.700469367829, 519.375132097024, 526.028079567752, 523.119890807708, 522.847996469363, 525.581180336244, 523.09256177634, 526.031002886639, 522.415031046916, 523.609333409874, 525.280382112311, 526.263177193686, 521.619981031623, 519.51794965447, 522.135153926214, 523.609116011274, 523.214563078521, 523.793119425367, 523.100980320858, 523.883558803591, 523.349042981305, 527.451064988377, 525.575720770806, 523.733892924568, 521.013085084285, 522.326570140498, 524.20640911814, 527.36361892502, 524.21448993788, 521.689103134734, 524.427283401861, 526.027352360566, 526.461496336466, 528.217125596139, 523.645049992522, 518.027996794665, 522.844023503994, 521.907613241362, 525.553969043408, 523.758297895346, 524.852720689584, 526.110535839326, 522.997366027467, 519.381257737022, 519.673221292732, 524.873815272731, 522.877524687521, 527.538201204232, 520.296728409362, 525.86644852578, 520.140907616743, 524.248994979856, 528.088856338045, 529.47112394379, 520.820407019383, 526.193513020607, 522.647025077192, 519.229050777051, 522.729687675295, 523.74403265608, 526.156616253591, 523.729260040507, 523.013163284623, 521.620340183276, 521.161174332347, 525.79426911219, 527.738467219055, 522.893908843038, 526.819115106741, 523.450284796191, 515.185767209254, 521.154663457269, 520.937296803726, 526.944279972356, 524.292986063557, 521.901212441407, 525.759273633254, 520.670690307145, 527.500411823385, 525.163222277387, 523.85832356788, 527.364185047461, 522.935482360458, 520.694478208285, 523.090955743942, 522.472653710666, 522.247137545965, 520.155521438104, 523.543905831247, 521.462424530576, 522.687307447979, 530.234392557693, 515.489854533223, 521.420886443566, 527.682277165759, 520.154625815146, 526.677383751564, 519.309730690806, 522.462069334731, 524.088356180096, 520.414663956598, 518.099286289353, 522.984019011534, 523.514658960775, 522.595232868649, 523.095656324631, 522.961608261001, 522.971594992791, 517.818755644412, 522.361765192831, 521.4404604078, 521.184025779178, 522.515601937754, 523.981248338495, 527.761431941434, 528.194111140942, 521.48769893875, 525.650792372462, 517.521523598867, 526.061224060752, 521.984966877225, 519.802080914931, 523.796857680725, 520.564666846567, 520.635587106163, 517.072542588593, 518.435677563458, 520.767793124543, 517.583967320307, 520.99086309092, 523.114072098097, 526.863887681286, 521.564048033082, 524.000282872641, 528.521492645014, 524.18156614985, 519.74209724539, 527.656564497089, 521.981877077708, 527.767734164958, 522.731635815969, 522.566829278896, 527.625580831587, 520.934973512258, 528.838311561487, 527.365411312602, 522.324643161989, 528.407268607722, 526.866799639832, 519.293799207505, 524.606636521308, 530.564825284619, 521.419869680691, 525.935821831283, 520.507683936407, 528.640204519597, 524.166937537751, 524.965222995505, 519.999739934602, 519.453563632841, 523.287271560682, 525.889143966816, 526.170425124507, 518.142107532784, 525.024262881419, 526.861642604993, 515.805906739986, 523.531533145347, 525.00075880244, 516.837569726809, 521.241635995013, 524.087751862782, 526.628623271085, 529.579031886734, 515.570446202551, 524.265433107357, 519.974110617717, 523.01368332099, 524.433531389053, 521.882730403377, 527.133509977724, 524.022923234404, 528.702610698461, 520.926336381018, 522.011849492766, 524.44049445229, 523.093243418833, 524.169156594204, 526.384894578455, 522.310173003498, 520.649706448902, 523.078823764147, 518.49315867803, 522.219781243596, 526.635624600471, 524.301959908335, 525.337397554764, 525.95751313296, 523.754421843051, 529.129693597391, 520.802058755279, 520.734523818452, 525.189971893326, 525.529383738766, 524.234870626243, 522.765600790982, 529.058866324735, 518.401347358354, 519.162361607232, 521.56483592929, 516.904928567509, 520.756068859716, 519.942618551919, 522.88066955575, 523.292546622924, 529.938772725156, 522.033608479497, 521.93737069339, 520.286535983318, 525.169841324423, 525.128081345075, 523.666653865836, 522.106390489664, 521.717255254045, 520.573823979749, 524.684629166206, 522.961597884728, 520.940149507997, 521.040891780213, 521.394228731649, 520.953646233954, 528.448041994958, 522.843594694505, 524.867014272721, 520.986057375049, 521.030225042975, 522.081021719681, 524.037942519191, 523.705558270394, 521.957102726087, 519.606362351811, 516.121852298093, 520.27809289211, 520.067220606887, 524.097613245497, 521.32213388185, 521.78102846808, 527.749686252305, 521.569341482533, 526.558452273276, 523.388011163639, 525.330220894751, 518.633212408488, 518.210945075808, 519.631786893823, 524.12257274822, 522.563060626233, 522.091283884326, 518.507875835665, 521.335176893231, 520.786512354377, 522.689306351086, 524.813846894978, 525.692716116454, 521.79253545471, 523.740536462439, 524.515979778248, 520.141711975804, 526.088692335179, 522.882094509444, 519.419943340407, 519.055429256956, 519.56660973698, 527.039720214956, 522.5007098173, 520.968134474476, 519.08096234548, 522.252065429944, 525.981546427269, 525.393383527294, 527.569080300498, 528.111381441667, 518.480113958967, 527.993989150683, 523.235740302925, 516.68018488392, 527.231913432582, 520.658114900648, 521.403798699951, 527.234376617699, 525.652905308063, 523.514238099172, 521.93787920756, 520.895456642111, 521.718578127592, 526.675478783942, 522.243116816326, 521.330929129066, 521.668654127585, 522.595401613081, 528.203268023542, 526.004228509039, 530.577082499905, 523.375625587579, 530.405177937664, 526.567554435978, 523.765725276131, 527.752039106115, 525.275908898882, 522.9491981437, 521.875989871566, 526.894376087906, 525.753602649497, 522.834842721156, 520.539765055669, 519.880904484868, 523.084845555244, 522.458566935289, 520.766789950315, 520.693775039039, 524.713171351112, 525.128623264438, 520.205938276224, 523.776013688075, 517.164085109755, 524.260251787575, 521.323661495789, 525.381230196586, 519.817332996591, 529.42648329787, 520.943184981834, 522.588152120847, 518.896560401852, 523.779736464191, 524.384998286209, 521.69234093786, 528.130419368798, 523.154220419676, 525.229282942694, 513.222818330066, 525.334490957036, 519.451456786682, 525.744806584889, 523.454108054637, 522.578983726944, 522.245058517669, 525.994632210272, 524.727142747733, 522.400797608943, 520.668904057922, 520.837819541368, 520.170457834257, 520.729926966132, 527.260892074123, 523.053957669952, 525.198399320608, 528.023787518274, 528.01363866609, 520.237419247874, 523.253144973562, 525.748609627664, 520.397657395281, 522.679386114875, 528.19741776627, 523.348109326051, 523.469181392074, 528.435096191443, 521.725134949073, 524.992096613049, 521.121612632391, 519.770652598194, 519.224157407422, 524.801151954698, 530.412733611899, 518.218602608619, 528.130255269896, 522.097030146042, 523.333813788038, 523.591293000167, 524.578229910228, 523.121553825528, 527.928991692356, 523.984320747321, 526.003816896297, 525.24152969292, 520.03158900146, 516.930612979812, 518.712630590515, 522.948504530969, 524.702333633929, 522.890908978894, 523.740076676892, 522.473340027212, 522.591038553986, 523.388263671245, 526.482040900935, 515.508909373004, 523.246536822431, 524.89809002775, 516.441367408459, 523.532611414155, 522.357602254595, 521.984479259094, 525.728724947533, 523.987067885525, 520.172735893195, 522.416837855374, 526.194067036394, 524.879073832542, 523.6159886261, 517.326200662876, 522.084084975221, 520.195344888229, 518.241525568197, 521.524339504081, 519.560058543704, 521.108614915705, 524.618820175487, 523.439462494128, 522.556775386179, 523.077621130456, 524.020937529231, 522.159699085409, 523.867039815762, 527.540523904982, 522.208332473169, 522.710206327497, 521.686163470319, 521.627169853209, 526.67375118622, 520.078204292305, 527.625062845387, 522.301114480434, 524.232943384146, 523.036969121759, 526.163940332325, 531.024118936191, 525.403558661549, 521.369898671331, 521.909015741126, 521.583932993236, 523.561171146409, 521.862885019167, 522.66632187369, 518.628492156035, 526.295503041421, 521.250718884882, 521.515604120842, 520.61260527355, 526.799918744033, 529.400602495907, 523.986838667928, 527.128868489648, 523.05745247158, 523.350828259967, 516.367851341835, 527.147415176103, 524.902654869087, 521.719362845301, 522.622311913469, 529.536421303755, 526.442648145103, 524.099923915733, 528.120087839215, 521.549089643325, 528.957540717258, 522.165074169554, 520.421404937051, 524.979656755326, 527.984483589441, 527.149182584307, 521.457415220373, 524.065877631763, 522.391628006962, 523.180867732945, 526.761257801133, 524.68042513592, 522.989253734539, 521.078209916211, 520.284957990643, 522.852798285198, 528.261314870141, 523.136406757741, 521.87271568027, 524.089551973441, 524.29172497342, 521.470583988012, 521.442255176189, 518.842995631047, 524.627612055037, 523.102836748404, 515.452857383246, 521.115385742166, 526.864418688541, 518.474114694656, 523.383681227579, 522.859131563455, 518.318778166076, 525.361232483755, 525.827750273626, 524.892235911253, 518.820693205895, 527.405999601391, 524.653716208771, 520.154657219843, 521.064183057514, 524.608212206647, 527.38573965768, 521.05839101306, 521.396166727792, 519.97024623929, 521.25853421601, 522.848854603936, 523.240074980333, 525.295813355712, 524.574578355997, 523.722915859399, 525.730481989383, 523.113476309444, 521.875687196924, 522.596051949186, 521.578629606783, 525.874504477363, 525.489789546097, 521.010675377928, 522.689318975354, 518.487703856063, 527.617910229002, 522.715397898309, 520.43484580891, 521.420296358777, 519.559790847133, 520.700614122286, 521.741535090252, 529.799083326192, 519.745006499739, 526.250507441101, 524.994239798605, 521.707854653495, 527.654580558618, 527.992469802182, 524.092072909623, 519.904747229907, 524.69736998858, 518.0963878891, 518.455670420766, 520.680253722714, 523.497319312092, 517.501326472488, 527.360052703498, 525.844986142006, 525.665943768882, 524.990119992714, 526.968846862478, 518.847392463491, 525.57521111846, 526.897900228713, 520.637701677573, 519.790463149841, 523.692372837608, 520.211863794852, 526.440597107823, 519.580433740494, 523.256758814583, 528.510753433877, 524.219466072638, 521.152232578293, 524.762251316473, 520.948366711188, 527.551424119085, 519.838691814126, 524.428842586734, 521.586082830573, 518.935298672051, 524.141691165214, 522.912917778764, 526.871850032241, 522.105163279223, 526.864504166723, 521.134131502093, 522.853356388008, 525.080037547593, 518.232528224985, 521.462114396254, 526.006178584581, 523.428109334238, 523.200762225346, 520.547911995034, 521.35833077122, 527.226441546117, 525.562770975853, 522.058552136575, 520.507467410062, 522.758239170173, 517.369203562927, 528.324535204745, 525.244584800307, 527.956773979094, 525.127995252295, 524.895572540815, 520.180787497949, 520.145557648778, 523.764345951973, 521.546005172124, 526.312466631227, 528.234357548284, 520.994933895763, 519.98065730937, 525.206375793857, 520.476768507033, 518.636638317438, 520.898997593875, 529.362255373713, 522.461509054215, 521.817145631591, 522.003611778688, 522.580904955811, 522.295144190284, 523.365801165566, 524.177718500721, 527.761860404929, 524.668295273989, 521.205833412531, 526.133096169664, 521.50204605686, 527.044238337827, 528.414778492859, 523.302346948365, 525.273605588671, 521.686968356833, 520.314840552277, 523.692336001936, 518.670684756735, 519.665937644099, 522.003413181481, 521.728944720618, 521.959725802483, 523.007665601575, 525.712199390028, 519.700421463681, 517.560734585877, 524.329932103361, 530.402489626389, 520.129700518129, 523.757980518009, 521.95882001437, 524.526769045505, 524.065563733903, 521.082806256981, 525.771974396401, 520.014108801352, 523.699780406462, 524.498074254544, 518.146633890833, 523.319814076528, 521.02369311066, 521.910411168488, 522.615533841869, 525.885600621695, 518.473170667925, 520.503944088462, 521.352010896141, 525.651572477427, 523.979244405472, 523.847466986426, 519.442222958301, 520.450320522573, 520.563464017984, 522.291757062038, 520.773853443316, 521.374881908159, 516.306741280946, 519.142257023202, 523.788448362886, 524.355684198911, 522.722506151067, 524.894821844069, 519.474717385106, 525.339319697441, 521.524408216368, 527.62571246546, 524.298086491672, 517.275316807682, 528.371968249104, 519.507988741119, 523.552658400816, 520.943300306261, 525.088559496865, 520.520949038794, 521.701719792229, 524.287890556328, 518.809015505625, 523.61840497625, 520.508420872046, 518.461233633102, 525.65518862786, 527.147946105123, 526.676562771454, 524.991236029559, 525.066813462131, 521.109792509359, 520.847147769974, 522.654601588463, 523.440213462394, 525.774686825185, 525.468048252731, 522.858914937147, 523.441257350647, 521.485960601584, 527.412513711571, 523.314538712393, 519.579123709169, 520.33336582986, 520.609975800232, 520.339116683045, 520.392027620947, 530.841181849222, 528.745857583401, 523.591110383506, 527.103730713383, 517.633725455182, 518.800900021913, 521.887698503886, 528.497526741448, 524.895440418789, 523.68173278652, 525.838903937509, 521.950596139578, 519.125016782746, 518.755931751533, 527.048314086192, 519.202400508142, 518.755332425973, 520.103205315094, 529.347477568825, 525.655688426235, 523.980158975884, 520.612553663349, 522.442534834462, 521.458498642795, 524.039787532842, 527.902368706629, 521.794980102349, 522.448375844651, 517.747204954775, 517.613385728849, 522.952354320802, 518.618685811445, 521.422914429278, 520.955016833645, 523.302414080271, 521.835338763621, 527.092918903651, 521.236402083743, 522.864393808968, 524.292686260735, 521.045513605752, 525.528593983578, 522.048738827683, 520.550545964913, 517.533996417792, 516.193767941735, 522.717629591369, 523.032994484991, 527.797483021675, 524.08452003217, 526.402592967585, 519.292713058501, 523.304386916847, 524.255314745352, 519.219230924526, 523.593620713593, 516.86868461922, 522.579001172965, 518.892790975537, 525.307718557697, 524.055930009555, 521.482367140465, 521.989283278063, 520.513421186142, 520.639510315331, 528.16658442737, 524.465611694536, 524.540225330093, 527.023218047224, 523.258658171942, 521.806904447696, 527.008795194335, 522.150888822026, 525.00938798715, 522.206247094801, 523.047359805558, 523.738100782755, 520.773697049235, 519.017764709104, 521.692605294771, 526.479235541215, 516.443621245222, 521.323075450387, 528.393703869834, 523.720595776412, 523.433861460637, 523.776997112557, 525.249879938527, 519.114800847806, 525.807470372491, 521.852190213031, 522.730142733276, 525.283560742214, 523.415538906916, 523.789172406327, 521.816407096217, 521.926562318411, 522.599074912576, 527.07455775647, 526.411211671341, 528.667139167676, 521.101938205681, 523.360136816745, 523.80811486029, 518.854653785026, 524.781474677349, 522.638824067873, 524.811160114991, 522.506696737686, 526.345706726373, 524.555597040268, 527.545895007549, 527.977642670794, 528.584128069498, 520.588462163272, 526.893392368334, 523.467486256269, 526.978912743578, 520.12079158305, 525.103454484303, 526.14812159616, 523.794614241456, 521.99181785144, 523.038849125168, 524.102578655953, 523.289884473192, 521.3014284818, 526.904500725858, 523.634269166917, 519.432101360156, 520.534141295655, 523.355392075333, 522.467163519647, 526.315979883889, 523.146618623392, 525.410300374643, 524.259730449474, 516.943867974686, 519.987767887023, 517.760853165712, 526.138841299603, 525.796090787744, 524.239537920927, 521.689253851674, 519.096940586842, 526.01591490693, 522.130625981947, 522.118904345238, 521.274616423035, 522.612509778181, 521.150358550202, 525.491209639986, 520.255713084797, 533.006523130714, 522.627648790687, 518.695673183057, 522.209067932692, 526.137065209064, 516.658138312017, 519.123361636328, 527.458694651763, 522.830457450677, 520.797659694477, 520.719580542776, 527.448132822013, 525.928145443357, 521.867484174987, 521.340856803538, 523.965367558627, 523.242402098719, 513.825868357704, 530.442398971467, 524.687262417652, 518.311364308022, 519.79835210665, 523.932336514724, 520.227220408158, 524.63687542945, 524.396962446785, 525.467891869128, 524.525321582856, 525.490492173628, 523.431263281005, 521.269067057329, 523.114187277606, 518.500686272313, 522.021504635778, 513.589524967576, 522.836303511976, 519.686992734879, 525.966851441431, 522.975259148113, 523.244557033296, 512.0680767042, 522.216876087108, 518.3010655337, 525.606335842579, 525.551724285951, 525.21354997571, 522.489856718874, 521.217858402317, 525.810424597074, 521.651841884955, 527.254533607648, 522.018528049714, 525.132610384578, 523.583168354744, 521.754742242132, 516.054802874385, 524.324099771426, 523.660360812947, 519.529832876124, 522.490341346896, 521.377970102767, 526.929437004774, 522.658465898095, 520.965236086984, 528.121245121463, 520.775385250641, 525.623170536632, 523.652201562511, 520.72083195611, 519.790399333588, 518.870977630963, 524.24546583744, 525.234715699034, 523.077347225718, 524.158261516936, 521.094611815176, 526.071691482815, 525.117545565396, 519.352864803756, 518.239231901277, 522.558818857272, 524.083537246642, 523.182788344575, 519.034742903854, 521.355347199364, 523.753558229351, 524.654184102309, 523.789184748529, 521.257463322994, 524.964265238864, 521.905968741603, 522.103928234076, 521.372779103709, 525.40442842622, 520.08118740617, 519.922407063792, 522.773066146947, 523.873452004187, 525.958960151343, 517.947088425725, 524.544474869501, 522.681920178303, 529.400469773974, 522.430146398833, 516.263523078573, 524.449718306859, 520.678559232178, 519.331280829304, 524.394060900576, 524.43602129821, 522.295208006123, 526.331913371454, 522.344075463988, 519.38131502964, 521.491858894352, 523.210492639433, 529.620639555444, 520.048508818822, 524.813810027164, 519.523337349906, 522.838662742587, 522.645384685187, 520.122603762711, 522.278370229982, 511.718000839451, 521.154573939025, 523.212484761819, 521.605040319475, 523.275414464701, 519.252234028816, 527.438200178798, 527.421605145477, 521.040710440382, 521.789458262312, 520.485105103912, 522.491590526331, 527.511860308395, 519.942759901967, 525.000593518655, 520.986337020899, 516.906623414874, 524.53242254953, 524.111482233006, 523.633575503924, 521.0414646343, 522.077143400103, 522.539767718505, 525.030747385805, 525.505566674544, 520.782464189118, 519.799406898063, 526.069062406778, 521.637595474458, 520.230675042705, 525.754453876672, 520.163194434425, 521.00303588417, 529.238650134491, 521.171832524432, 524.888928234254, 522.159602832484, 525.641240393877, 524.247178323952, 523.344554411108, 525.048501928471, 527.173374041972, 522.322221331817, 525.663812707109, 524.308806578515, 515.97600930744, 517.759943984386, 524.158782976669, 523.453568030629, 521.364938673852, 521.470517253028, 519.634504511872, 525.309090495738, 523.104973885182, 525.430567128787, 522.302563824164, 519.789693336344, 520.72812424521, 525.699143603725, 520.544178587104, 523.515500156213, 520.493422189455, 513.883520608915, 524.238355208084, 520.998389051106, 521.667673942463, 519.561815804158, 523.68984461006, 516.712492021835, 520.650862704397, 528.029123352469, 527.095745311697, 522.94394965047, 529.091426827316, 518.563894237779, 525.131956848112, 524.08923205331, 526.210283768351, 524.356490309801, 527.925674360186, 521.081961305558, 522.716218840832, 525.528993320814, 521.960803227455, 529.132810189768, 519.256964215316, 517.92021751475, 524.836362381696, 528.687455321811, 527.038594200933, 517.748864411971, 529.943139791529, 520.06455369838, 524.288757267237, 524.71314150636, 522.255713722208, 522.246876710687, 529.814506027204, 522.631746079278, 527.212902268868, 517.112672563155, 524.363369559296, 522.9244075467, 525.904727139162, 521.509225371618, 523.793245797091, 522.223179622549, 526.715450548389, 525.521746407532, 518.236385922399, 517.781337089803, 522.237877308474, 522.520629776653, 520.982787596903, 521.896696562993, 526.704544296758, 520.319714220239, 520.721059712471, 528.777757909385, 523.609375853144, 522.542967940021, 527.343598555405, 525.238071186276, 524.553830956865, 524.206639931932, 522.692286917302, 529.871718900842, 514.492338321543, 524.025600316672, 523.21978303355, 525.425789697185, 524.395941608768, 517.862409275626, 530.979422709617, 524.219467304895, 520.008131172525, 524.143812932367, 516.986329969195, 518.305450179709, 520.80896322818, 521.946200201949, 521.656180665133, 531.18168223011, 521.411777422587, 520.233363772315, 522.811813627648, 523.199765198164, 522.596492117782, 524.333974326453, 522.644252480725, 527.944853514633, 525.507947086935, 525.647381606526, 526.15803573741, 514.06174953422, 523.624220460371, 526.213640562533, 526.33485496827, 525.534950703755, 521.113843087878, 518.10135722328, 526.309587337382, 523.691282541412, 526.739038939239, 522.066804697813, 522.545980860442, 524.525006204311, 525.860797973344, 516.241110224275, 524.875839774178, 526.015299445469, 525.911770462935, 528.753345081732, 523.547973791461, 524.542782812863, 524.996868904333, 525.46728754017, 526.456804068157, 524.993277616436, 519.779527957193, 519.822076766923, 524.139004676736, 524.471887927632, 520.599229124393, 520.94923153974, 525.657949737406, 528.207695064125, 521.731342082197, 525.363144182856, 523.258762412152, 519.571417400399, 523.768881123346, 522.758600995286, 520.977440094408, 524.971893056156, 523.175751180966, 522.35434269378, 524.067213394049, 520.375607280767, 525.343995151054, 520.412615438241, 528.294599148639, 525.192570865785, 522.648984662641, 519.606604518086, 524.029781362394, 522.794473609937, 525.885351315027, 527.950453515319, 526.413695604152, 528.162312996897, 523.749438794303, 520.688532969386, 518.41401520866, 525.102873075866, 517.332536232779, 521.080164050025, 520.352824850776, 525.107909642682, 522.858593862954, 525.715908396146, 522.636196150281, 522.523173340356, 518.616148876542, 518.365820450843, 526.157254134651, 521.969266103757, 517.107368742963, 529.061176808097, 523.667211842386, 515.008443900685, 523.669821413777, 526.177636966631, 524.03447812346, 520.268128149318, 523.497666113356, 517.635202624251, 523.951465849026, 524.216135294869, 522.141531295141, 517.850034024189, 526.057971243897, 523.560553361903, 524.294944283685, 519.418954669784, 521.294711455309, 518.051262061268, 525.431951914677, 526.858207224458, 524.372303576248, 524.416807827841, 524.659234658201, 526.205433746437, 521.209090981677, 518.944246776573, 526.942254632448, 521.486189609842, 526.203070428248, 526.582706981358, 525.411595168457, 528.297383743396, 519.91687511043, 524.264209335379, 520.827074283962, 522.920184667167, 525.272949276303, 525.285145632764, 519.394020387713, 524.199471667338, 529.105557349555, 521.568379309468, 522.110861569288, 517.19949914072, 521.66697440804, 526.044073823909, 521.731706940485, 525.269959519279, 523.474501600898, 522.064253406898, 522.038089337549, 524.529694734963, 525.797708314232, 519.725689140133, 523.542719963652, 521.601285528576, 521.30685773099, 520.154971722468, 517.921501769304, 522.969169530747, 518.895173305077, 518.254580766973, 523.724217706482, 528.073108186897, 522.948055253145, 526.669270368695, 526.528827515022, 522.207581387489, 521.182450853086, 522.741678438244, 520.391160084951, 520.11852932892, 521.126128512704, 523.170314560478, 524.566548770385, 523.223758759461, 519.660504375784, 519.038710742493, 522.677908729644, 523.609339856812, 514.295825630107, 526.639410711748, 517.762466303945, 521.842491512949, 527.895145254742, 523.693097903467, 528.802426840478, 517.310117623198, 519.283516317336, 518.052550327592, 524.188308190305, 522.70001064054, 523.263226856522, 521.661090634874, 523.909892154692, 525.62010123651, 523.81154647939, 518.275194877071, 522.347362080626, 522.280308121307, 518.860391114454, 527.27193696506, 523.704635649022, 521.704100327143, 523.610022819593, 520.145990069682, 518.137084767472, 521.085858050953, 523.084569181234, 525.461806298309, 526.966233136944, 526.967843582699, 525.819156933211, 523.992001977179, 519.962422952483, 523.411487476152, 524.422070121536, 518.975320398711, 522.705136313557, 520.581338997017, 516.737405670745, 520.588887239057, 521.011530728827, 522.190993347117, 524.286605837662, 521.077222987243, 520.352915452609, 519.281766326033, 523.039561203749, 518.707927816019, 520.232996158837, 520.897576288447, 526.865385947239, 521.225640103578, 527.358141493434, 517.631985771968, 526.867521090683, 524.674501865014, 522.399184025142, 526.190978886619, 524.376273330502, 522.312145411798, 523.417255157645, 522.423222946486, 520.980588457298, 524.930277440874, 529.99029780801, 525.228947925791, 519.814860051451, 518.202604412268, 524.567796938453, 528.460788932798, 525.577292761294, 523.821219675108, 524.263135677711, 526.060602995244, 524.66614051351, 524.392189092586, 523.107257094824, 521.656029003403, 525.644243481573, 523.397205388494, 520.428527421957, 516.385162204476, 528.276346110412, 519.722011843916, 518.402859387876, 524.888872212732, 523.632066559263, 525.464934266065, 522.151278291684, 527.202459835407, 525.772740302683, 526.126014979187, 521.26515931682, 519.018606272539, 521.044146790138, 524.183807362414, 523.848086328232, 524.024288632995, 524.800587806211, 525.525934179053, 524.530493143677, 521.78220905488, 522.268268275625, 518.551887695658, 520.468695482568, 524.889428425181, 523.0021981634, 525.449912215753, 520.177778432281, 520.246725100055, 520.757659082594, 522.77295041968, 528.056774053443, 520.371025618973, 524.048868256187, 520.653828948312, 517.616067193429, 517.853753310823, 516.258701336341, 524.599063516594, 522.084018870599, 525.226588618943, 522.376765472178, 520.347793941503, 525.205830264051, 522.224235255728, 517.333898121543, 522.571416780471, 525.099610089718, 520.924823188745, 523.666403571231, 518.959762684245, 524.265873515812, 517.965877485516, 526.978790522665, 523.692467850228, 519.70728457764, 517.378936551499, 521.949677880791, 521.219438440826, 520.576304403727, 523.600150209857, 520.00694700398, 525.213128636726, 524.918086598444, 523.914746409491, 520.63605125863, 519.028595186162, 524.153684372274, 523.006097406209, 524.46636628017, 523.962705628073, 525.571712615072, 518.600403224559, 524.57839914692, 518.948185999395, 528.146778734807, 523.477110057709, 522.505861432358, 518.360748248853, 525.758259129789, 515.805314258585, 525.870875048107, 524.154316277745, 527.092187124758, 526.351981631942, 521.965714745878, 527.052374079968, 524.576447169591, 521.164809246018, 524.418013016058, 521.742521419157, 524.105587569162, 522.753890041472, 523.282465064319, 525.411229805943, 518.672295710634, 524.28396025217, 526.367088281481, 521.170172400106, 520.179018393147, 523.960997441038, 527.734631389927, 524.218176173988, 524.81236910104, 522.556679800572, 523.573246004256, 520.507653144463, 522.871784143152, 520.675365450032, 522.715242510625, 524.370006488974, 522.309068550756, 519.026113308131, 525.203225380574, 528.328328949521, 526.057608275086, 522.947280085717, 526.21906150078, 524.040449060973, 523.862472568373, 520.280395986453, 524.162063896693, 525.274799622652, 522.621355376515, 523.422625530823, 525.564427010895, 519.774283199174, 529.055176887513, 524.040670744891, 522.060449615256, 522.779289570258, 517.747598916931, 524.500260136641, 523.032783448321, 520.064590859168, 524.151662464896, 522.461479486168, 521.171513189694, 524.623143050692, 522.028910179972, 523.946387333539, 521.742987113906, 528.772743465349, 519.417073621948, 519.543328659224, 522.31404644479, 521.910958318634, 518.10522534146, 526.914317823826, 522.172209528764, 523.794697011522, 521.091543470895, 518.311418332639, 516.883110044665, 526.451974939578, 523.836350821638, 524.371358247516, 525.834361189192, 519.443540922234, 525.907427705664, 522.697596776639, 517.540502219898, 523.268216308248, 521.403771098563, 518.210853125212, 528.091079560252, 522.470059697037, 523.895607217142, 524.01022921129, 521.986371704699, 520.634230905265, 523.340053111294, 523.962328960393, 524.49442714365, 523.902363155738, 521.556836071933, 526.408859942708, 524.014867890629, 525.164840691263, 522.33302426796, 522.316573465448, 523.254676331985, 522.982632228071, 528.001649979343, 525.624188366464, 522.130693759156, 528.895611747206, 526.403367445965, 526.457217598334, 523.573571143743, 516.198699972096, 528.023466821382, 518.92730935199, 519.617432118632, 524.674595028914, 526.219705786315, 524.851204602703, 524.276193468426, 521.840083830054, 525.03184902033, 519.289653255967, 525.30407755302, 525.270985426967, 525.370208949274, 525.719518673843, 526.665063349921, 523.720876531247, 521.852938074089, 523.509907770501, 523.681177056144, 523.145719420065, 524.718138752469, 525.703119934142, 525.569573945937, 518.084705249691, 519.253827861177, 519.9343196173, 526.119140444197, 519.625208602247, 527.156803368428, 521.637348774836, 525.934724596703, 520.016911904864, 525.739228176196, 520.537244398086, 525.269797050083, 522.364326097529, 527.213768454184, 523.95281254259, 523.616115715192, 523.121197921638, 522.391314298114, 524.414463040108, 522.877773426367, 529.259696812189, 526.419322858513, 522.659334641901, 522.328228490279, 521.833198431853, 518.842524450994, 522.846496377696, 520.950732945142, 518.240648589417, 526.186200531814, 521.96597750715, 524.887965901506, 522.706205842419, 525.786049684217, 517.924494072199, 522.261772697373, 520.066207646865, 527.815947932946, 523.796936877104, 523.696037408187, 523.219621843952, 524.866084190737, 524.611605396682, 522.622477228219, 522.869041723857, 519.174608385526, 521.423404717282, 526.087866435978, 523.63039604406, 522.631192125542, 522.997043494682, 521.137748434937, 519.366989559007, 525.832116703935, 529.322384094859, 527.242877848571, 523.090898408172, 523.253567435373, 522.050200978687, 523.700310328235, 523.648054525726, 522.021420471622, 522.877223613337, 523.760514411806, 522.334742121806, 525.616631301949, 520.11903047645, 526.233356483734, 523.644843737376, 515.149499590047, 522.359476181226, 522.895962544667, 523.978583257682, 520.030878711762, 519.74883854264, 521.109703166835, 523.583186691988, 522.215210324051, 523.72315460343, 515.030065098471, 523.502706351523, 522.803191044429, 518.347772535941, 522.111266101498, 520.655476734399, 523.523760286796, 523.379203005375, 521.552891383363, 523.23779136413, 514.975813412386, 523.565984534787, 526.920867463187, 519.247359557568, 522.904289800989, 523.730456615228, 520.688900393819, 521.681202748277, 521.385482302279, 524.14283268134, 526.44185875539, 524.42490221706, 520.762082083178, 519.71819054799, 520.806293343684, 524.586912505555, 522.368369097741, 522.534593742762, 527.257580259762, 525.315593257139, 519.559555109656, 523.059278943338, 520.33120419718, 521.254178142387, 525.135001303577, 520.478026528352, 518.500639548609, 529.82330700245, 522.334470863341, 519.530014626575, 521.619994083172, 523.488754483682, 520.505157689512, 523.72745619199, 518.617303201287, 523.580262204754, 525.980404323286, 527.912747134569, 519.806644117559, 522.090835831981, 520.79022911719, 529.312828977065, 520.328218443854, 522.380452817923, 519.531410641628, 526.304365572307, 519.601772995734, 522.819784844291, 524.194171586812, 522.533948991441, 522.889312077264, 524.643758712815, 524.797467516646, 522.683557686564, 525.561024638954, 520.904551245885, 524.236540797471, 522.95348795201, 519.11152523576, 525.938262858929, 526.955658846628, 523.834800531124, 524.181846974438, 522.320605587917, 518.342508598285, 522.980214971775, 526.067940998052, 523.803445138064, 519.240115703931, 526.091054325367, 514.877633865009, 525.56612727113, 520.677588789123, 523.807241005452, 520.336381776212, 525.863204630079, 520.72732399278, 518.202302118058, 522.425487787226, 525.935431726089, 526.928233704243, 520.207874283048, 515.121441818159, 518.901121268602, 521.357960144828, 529.625151844803, 522.075672968277, 520.024110779038, 524.44601557729, 528.900161349107, 522.897345329253, 519.18826438965, 518.118120425026, 519.212749616719, 525.194558437429, 524.800333493172, 526.596369583149, 520.297947403398, 523.287379677705, 520.537452166772, 525.91835346484, 520.332335408366, 524.632916698457, 522.544960748532, 520.604356761954, 523.68304682719, 526.192924682472, 520.021452501444, 520.551291000553, 519.421659849838, 520.809916619705, 526.939808940556, 525.818236731572, 522.958674345049, 522.351870534177, 518.588245957013, 522.975622470396, 529.104601571802, 521.736560013608, 522.116513587384, 522.253105115258, 529.023335389416, 524.746161224518, 523.354837999174, 522.291066228932, 519.476100032413, 524.215208013866, 522.312831795009, 523.93177957245, 527.05779880918, 522.205014532772, 524.873822252041, 519.263198055844, 525.837026476221, 525.419422943534, 528.654587763451, 521.796732990908, 527.52826482698, 523.143066971394, 528.325357746773, 523.336341096731, 524.425236140014, 527.194047760289, 527.660300319753, 524.51633749419, 524.88427717697, 515.996382142491, 523.424168855518, 525.730520901016, 526.17313316639, 520.815065240396, 519.645443681372, 521.329478929471, 523.680111038513, 521.240095711587, 523.800036073744, 524.317612004693, 520.355828953304, 527.139162736842, 519.533407280694, 525.246003450862, 521.121654729808, 522.140683688966, 526.03227903277, 524.582451186541, 526.355730097636, 521.804156665872, 520.990044113627, 525.332860661815, 525.255376903732, 523.399990780253, 517.947094179072, 524.057716482306, 521.578013716375, 524.950012490826, 523.795358507607, 525.268931046279, 517.119631725544, 524.290029843744, 525.723770346199, 526.219857136995, 525.197715555163, 523.299136373428, 519.474218352236, 526.715313996714, 524.705145218181, 521.866113274902, 522.421653824558, 522.136630867884, 516.512354095794, 525.964084360598, 527.162843123284, 522.739162047875, 520.928753560844, 521.307745597794, 517.67261282222, 518.333774563667, 522.571878024791, 525.393418428246, 523.55774637307, 522.743128436797, 519.26829043434, 524.376773927916, 519.148391346206, 521.453646046528, 520.670894749061, 527.892075328785, 524.24997516268, 521.471373382137, 523.790468935658, 521.529379641963, 522.23383235987, 518.168415981225, 524.229911772067, 518.538905855627, 521.586872203966, 527.355230098404, 523.070358889682, 525.716795992731, 524.186035455823, 521.320271556716, 518.288822702837, 520.035271594119, 525.146146464101, 523.458432754915, 518.304346469587, 522.744737207238, 522.183697091198, 520.418727298322, 524.359231121288, 523.320457486499, 518.329337412057, 522.691709149186, 523.616010254016, 520.757172313485, 523.657063304726, 522.033905563109, 523.804803885743, 525.25931795702, 518.085161562925, 523.309408357916, 524.412873863786, 520.459703710307, 518.273319755903, 526.650291612642, 526.686085051039, 523.030127276549, 525.425610031485, 520.464602467597, 525.028903268528, 523.125662102724, 515.523146480052, 524.846487872915, 525.431284503862, 528.575731720674, 523.074174744256, 524.630631434929, 524.358731332841, 520.662611258119, 525.995603322519, 518.587050377741, 529.160514038431, 519.528020649654, 523.086758035147, 520.947227062554, 524.383277414547, 518.625209132168, 525.626500428154, 525.144602904611, 526.789525093512, 516.940841836461, 526.573868786686, 528.234068476585, 519.76471374671, 518.098273311353, 524.745314746745, 526.845406064633, 525.8998220117, 521.728244873558, 523.900092329552, 523.202474640054, 526.600361741283, 520.159398323591, 520.675056368604, 520.715764424709, 521.799572654515, 525.666811225874, 522.343132291806, 521.17071839247, 527.782115567103, 524.766658258219, 521.879982252346, 523.944003379213, 520.077749318249, 520.477996547293, 527.973501605582, 525.866072326239, 520.344674933006, 526.554537957787, 517.230726582459, 520.15131310064, 521.811636700614, 522.358390862623, 522.208860419966, 525.05958670653, 523.259343804113, 522.89253553016, 527.01156481992, 525.751028023608, 527.536120428634, 517.753759972168, 520.923760378008, 524.798672797711, 520.194722105213, 525.551264527194, 522.585687196512, 522.448384594599, 517.687091570172, 525.314893117842, 519.244627545204, 521.055073040762, 524.446339628787, 524.041533690583, 520.802677566534, 526.704941461895, 521.089342222517, 520.45406082233, 520.958410870162, 518.288768499008, 524.548714629178, 525.635706859232, 524.848720691477, 521.014708147032, 518.912556844304, 526.756395411171, 524.990527458724, 523.211936945724, 523.894558503428, 528.019676559367, 526.832224041969, 522.374481601891, 527.020123814049, 521.691827856592, 523.520766640617, 522.536856681267, 523.453514266145, 520.235708201111, 525.276617687194, 525.690010119081, 524.096462304375, 520.63317172287, 525.682010692939, 522.931333075849, 517.677080763834, 524.058336622433, 520.075695629766, 519.071749629245, 527.392768277586, 526.384062476436, 523.987986292994, 519.197246183588, 520.852482190507, 520.529715505117, 521.871466200937, 519.19865781719, 519.956237022177, 523.013597121641, 521.868695308399, 516.789799595838, 521.806886000345, 518.266705407004, 518.681043887865, 518.965607314717, 527.035489395875, 527.338553898688, 521.938784308693, 526.86237846523, 521.539771976396, 523.496497106654, 523.19177156134, 526.326855962851, 526.761482754978, 519.625142182583, 521.146453005739, 525.034754044524, 521.117760747572, 523.905740317289, 520.818165850881, 521.837860361863, 524.83492185907, 523.147601627402, 516.289296188485, 522.752736085341, 522.443295379073, 522.76973736306, 524.616010733281, 525.054277863244, 517.541275632367, 525.535453966758, 526.488972723294, 526.899364201905, 517.84787446243, 522.865997610782, 521.040809948439, 517.808448016366, 527.012268219921, 522.162528977775, 524.145229725543, 521.702572778572, 524.117664980562, 532.749813545668, 526.105502582151, 521.637292818607, 519.692308862921, 526.656768268479, 519.708932968505, 520.936478049934, 528.383056102442, 521.408194571921, 522.226448865592, 521.731289321464, 525.29701564233, 525.588564336329, 523.593621525511, 528.234144764041, 528.664134211144, 524.208337073783, 528.230798313987, 520.64370962316, 522.744398060689, 522.417285230056, 518.925378487502, 523.347685853833, 527.545263008016, 524.239026009691, 523.899033610395, 525.210883439715, 527.627829333009, 525.295790123736, 522.793145019276, 521.877740268791, 522.904546722429, 528.889261564893, 527.683473948342, 520.287361066221, 527.18017040311, 522.778566035396, 523.645490835009, 528.604151038699, 527.392962469295, 525.001188505719, 519.686959529714, 519.676229623581, 519.118430556613, 524.701052979605, 524.22911307483, 517.113498446559, 520.108218531108, 525.387432131066, 517.042847282733, 528.284264116891, 520.336981636061, 521.265047625751, 521.890065817303, 524.0260841762, 519.833047844324, 519.285763784753, 522.989849403559, 525.988929228079, 518.616418120818, 525.388252755705, 525.820429674059, 526.565335229028, 525.733522457942, 522.852058704479, 522.517041932823, 526.123275405087, 520.076011975141, 516.868322034482, 522.213058855141, 526.166076085518, 525.169424850814, 518.572668283105, 522.291087721578, 523.70559963905, 523.207785941488, 522.276289837652, 521.836958543632, 525.695568604011, 521.97544795698, 521.725521718732, 524.399082223912, 524.15096983066, 524.587151801562, 525.553355942513, 523.868429633665, 524.090827923785, 524.300170322024, 526.41055389349, 518.765972829853, 522.895868582765, 521.041038485064, 520.75999796301, 521.147120905357, 520.977455278551, 524.712739666164, 523.31397671985, 522.351691757272, 521.336284707748, 522.281462768581, 523.603417880618, 518.590887696478, 525.564384321856, 524.226124824779, 518.312746696338, 523.584672012717, 522.45129071495, 521.084019867311, 527.54046418323, 525.871103577003, 518.479910787948, 521.992836999698, 521.567451607906, 521.926798354358, 524.441350944061, 518.952813109013, 523.406501328067, 526.324188603651, 526.531139452166, 522.947877433274, 523.916480004091, 524.116263560194, 527.604357788053, 527.1057649027, 526.579559949621, 522.019928628699, 527.231044647735, 524.161561342035, 524.267530129579, 523.104330054583, 520.870830464216, 522.824999642944, 520.38872737817, 518.297889871263, 517.193775568244, 521.023487161257, 525.95460645921, 520.842096738069, 523.083789016345, 521.644458012732, 518.251356190604, 522.899418786164, 520.516228843607, 522.991450447744, 523.444583278194, 517.129964202519, 521.333827698435, 521.968918491453, 526.106011602824, 512.172733808225, 525.7038658537, 521.526518320221, 523.501820284849, 522.974694705284, 521.97571647088, 523.815556614961, 518.382051870831, 520.529397539467, 517.347972471708, 529.99030570281, 526.556714299459, 520.056143568707, 520.682170383057, 523.703666677974, 526.405920127837, 519.849770128951, 527.082343306699, 522.997296255138, 529.41345906351, 519.719099369168, 522.202392294308, 522.651860905789, 520.356776337926, 524.697386132829, 522.669863901293, 525.811227185274, 519.103512786149, 516.620756478341, 522.595581697498, 527.084268207285, 527.309569118225, 520.056242439063, 527.394958476352, 524.545263505648, 518.772911249871, 524.21276182933, 517.194442088416, 522.727013033839, 525.408789627015, 524.724218305621, 525.469933387173, 523.591011079588, 522.636744690459, 524.952853954742, 522.406135321061, 521.53905215025, 522.652957345984, 519.023824994587, 525.954574408772, 524.102432738168, 525.921462552076, 527.838855224906, 521.487289676069, 514.20169415886, 524.787364632451, 522.804208027443, 520.160732635546, 515.139389856721, 519.557656143136, 519.38349689114, 527.510197605508, 526.415913541511, 521.097435236361, 526.221113793511, 524.331872308379, 525.745892872474, 526.1400874212, 523.052169450084, 517.166053243984, 521.897374098068, 524.691339434485, 519.95913699874, 525.482300449231, 517.053700574276, 523.707611598665, 518.792987699412, 521.182118673601, 522.805950544863, 522.954941232171, 519.182158241279, 527.73077204391, 520.849673024442, 523.75973904172, 520.226947130005, 522.826743972216, 523.826681992973, 519.412669396698, 524.485124918258, 525.05025106244, 521.62226544252, 525.741042385025, 527.500082642652, 527.916810608113, 520.434231740042, 523.317480362454, 523.033609715356, 527.161857775293, 525.769343173576, 521.564727174891, 526.017435386367, 520.094557520665, 525.226700692178, 520.111371130514, 518.539663221825, 523.072021791947, 521.186774289065, 524.769471644116, 524.714989497972, 525.302102377664, 526.012678621518, 519.461436555644, 521.916922671712, 519.075263228835, 520.804631120452, 527.455863021857, 516.04806663771, 517.588254632261, 524.274789916009, 524.355141497314, 522.238113058859, 526.49663639981, 520.448485528306, 525.946027454954, 522.580837526304, 519.255717677096, 522.134792309522, 521.125121027515, 521.169139265925, 521.159668934805, 525.367832293209, 518.563586795525, 523.889798879477, 521.450005832192, 529.794248085127, 515.426630945419, 524.024802766632, 523.671417017914, 522.246135735869, 523.669444478726, 520.48814926008, 519.538428478829, 525.811326788327, 517.898503086374, 527.929209235735, 520.066638288141, 518.756068748741, 522.84923520533, 522.557989083673, 524.406287981064, 524.502843752812, 525.201835945733, 522.042034120218, 526.263569372921, 524.935512877088, 522.913235689703, 521.458478734802, 528.680824146212, 523.971587347807, 525.533899038146, 530.555790202228, 522.144766945675, 523.077600302048, 517.619756913707, 523.440169207905, 523.318412869781, 523.76289005796, 518.209466527046, 527.360936155857, 526.204194923903, 518.910202756105, 520.881308434492, 519.753706707003, 522.747516113887, 524.608914148564, 522.937610219302, 526.037608548166, 528.023631065255, 521.536019614988, 526.996909775261, 521.485205610486, 519.657144892041, 524.556376402807, 523.0570679774, 522.460307584283, 519.973824879167, 523.152875995138, 517.375330124253, 522.98664418171, 523.866868635567, 521.44651263971, 519.00021424698, 525.1514194828, 526.258262779236, 521.668923742734, 524.381136841681, 523.851125730312, 525.952929288716, 524.355390069331, 525.64099995979, 525.941219558641, 525.497269237619, 523.236807807141, 525.07377145939, 524.479928508199, 521.533609534217, 522.937337518508, 521.683083627118, 526.060067328665, 520.392563153514, 523.248882497025, 523.360067426609, 525.226999545647, 517.965238458654, 526.526854340966, 528.09245272228, 526.056854860329, 524.053151867567, 524.781557987718, 520.585554227162, 524.38974580418, 526.963830001026, 520.831562096853, 524.308167573451, 521.278683944686, 520.468068912199, 522.395797310614, 522.129966715395, 523.92038937834, 523.246854798995, 524.467029282238, 525.567167053019, 524.879722528478, 521.012028156164, 524.61835720289, 520.96158227455, 523.592998467759, 520.388284000045, 524.931668205812, 523.875828417636, 523.541138079994, 524.969605476923, 525.027168168248, 523.424540166924, 524.698048634153, 527.512505185354, 517.724209440754, 527.197009872443, 521.231454822718, 521.622151027123, 524.749156093847, 517.563980541783, 521.735602950132, 522.887711306124, 523.674710062742, 521.684609105481, 522.657098461818, 519.92333972276, 517.910222122716, 520.038669022834, 525.429724301368, 517.644160751323, 521.510507645439, 533.78681437488, 525.11533282477, 525.16832590805, 527.288543316176, 521.952793822448, 525.05719958358, 523.878346321865, 526.550978081616, 523.215405933265, 516.595242884464, 520.508942509231, 521.99527833376, 523.621030748605, 528.08838538468, 520.655824001885, 519.831745640126, 528.787884268388, 521.549189682262, 526.590864190721, 517.577467751564, 518.674208505476, 516.89086375754, 522.794914938871, 521.850539827754, 520.623532299298, 524.44664179237, 527.389951017441, 523.858190903573, 518.787655769026, 524.379107507846, 515.569945153716, 517.99526728947, 522.438467432005, 525.019387570145, 515.861054380276, 528.197952625906, 526.343015890884, 519.135325106414, 525.758743183529, 521.472516149255, 523.787904407749, 522.787532399591, 528.185015004095, 521.597893964853, 523.183191902878, 519.304555425454, 527.967780441841, 520.607632974902, 523.931952044298, 523.97439619887, 518.7935765926, 520.066992701445, 523.453740656081, 523.546467869793, 523.598439683406, 523.358264212142, 520.664661292707, 521.869743601768, 523.877662213847, 521.041267951897, 520.164387930782, 522.596162042174, 523.842904856142, 519.450203010862, 518.557054081969, 524.331391909148, 525.943818508122, 522.298386641799, 522.725250551265, 521.354674652159, 527.032651212026, 525.764517263154, 520.134621665261, 525.464044520322, 522.412998658555, 525.361892909367, 526.590198092689, 521.746926065339, 521.387517204996, 522.810227102367, 519.499857216402, 523.422617073182, 525.418559928674, 525.944094662078, 521.265036268052, 517.159386168433, 527.709926427429, 519.566420401868, 524.433444699015, 521.732409769353, 521.407858161481, 522.27761298186, 518.964380238127, 524.292537888277, 524.527279739212, 522.243101052791, 521.540789825625, 520.56537551847, 524.821216407059, 522.555254969493, 524.360778912308, 522.131057639479, 522.424272784835, 520.840665016097, 520.70135201883, 529.158427675061, 527.248050885383, 518.11150595227, 530.143991123727, 519.894440609049, 521.992315039108, 527.375995900074, 522.413024662412, 522.85882759092, 521.65851870904, 519.623237294926, 522.06875947846, 517.94245497631, 527.372332034041, 518.47668047544, 529.271082929421, 523.211497266609, 521.573093324867, 520.771814243936, 522.61987350763, 517.911535675462, 524.152554017226, 524.262929650218, 521.621194169009, 521.878815645115, 526.073787453324, 529.252109764852, 525.953546309772, 526.585912504385, 520.150217603553, 521.293036222693, 518.459944527196, 524.917570399556, 523.426397870056, 525.251484528425, 523.257141053791, 526.730309621371, 517.068321279657, 519.021062934832, 518.302290442048, 525.434105411099, 518.753352984279, 519.181773720272, 522.126586871478, 522.570580884501, 519.497308335133, 520.56390010689, 521.562210900365, 524.547640644781, 514.691403746004, 523.147039982767, 524.865977913076, 526.269180304327, 525.292668252146, 522.241172846336, 520.93189803148, 520.351013890319, 522.279905552357, 525.013582343489, 530.052401248668, 521.901045488724, 521.399630877789, 527.020356896898, 519.923024729658, 519.763898611839, 522.449750043018, 525.036776498013, 523.994659236619, 524.661941830228, 521.526724844717, 523.046956392591, 519.915986208295, 522.776813013983, 519.197981414427, 517.939952211331, 522.704167765125, 521.423078741691, 526.844344498659, 522.961396283183, 523.168876244911, 522.982512042488, 526.26817891454, 521.517630821291, 519.47287832719, 518.481575772247, 526.641700635657, 524.366497130294, 524.605438530432, 520.723072163173, 528.674487074007, 526.608581129232, 520.663212381817, 523.090837832213, 524.538242767912, 520.541439901696, 523.860900037821, 523.053285018175, 524.968190716452, 520.197040406072, 522.690779209457, 525.635689770464, 528.718042513151, 525.662890150251, 522.770618717464, 522.798545865388, 521.780629641752, 521.099361759176, 519.979139755669, 520.511457653408, 524.211420840623, 521.452402949543, 519.9349592306, 524.966360116385, 523.2909086196, 522.812749636773, 519.708557330728, 522.404001543177, 522.429558303593, 518.486678528242, 529.648525310341, 523.486278522675, 521.317161065481, 527.256687608798, 526.902996904064, 523.081596402909, 520.152117294528, 525.796225339724, 522.888935096501, 524.444434800949, 525.883040808122, 523.018684893725, 519.289046332712, 524.854214746276, 519.782676034505, 519.823390177081, 519.768877519565, 525.853408841519, 522.232379086867, 520.14223450015, 519.903692916991, 526.573835920202, 523.241177504348, 520.795729120477, 526.850989139734, 520.340609823542, 522.786024614373, 525.767802949087, 525.723083083982, 525.923926354591, 521.864126346916, 517.807323583583, 523.236904505798, 521.693022212881, 520.455241530745, 523.960934724987, 524.388423345567, 527.005210017528, 525.554233580718, 522.695833294584, 526.155564484516, 520.181422948347, 523.919343598101, 523.123310121655, 526.078887688867, 523.51059866291, 526.872541114475, 517.93258171906, 520.812820355051, 522.386083600742, 520.298155741346, 523.347269132327, 522.463020779717, 523.508577981513, 522.792787006836, 519.32030281911, 525.148628702611, 521.806124454274, 519.333976012377, 525.206323892265, 525.36236128238, 521.266029616589, 520.743975326005, 526.672689625674, 521.419345613053, 525.505872980782, 522.64523465512, 521.256159534506, 522.543958306744, 526.398756513688, 525.671193936482, 519.369221949037, 527.511106946618, 526.381931721008, 523.798216040478, 521.677619192781, 525.352631271703, 520.409686502749, 518.255896205022, 522.734662076026, 521.681914038608, 524.633543556816, 520.519036742051, 526.370394489072, 522.196390483647, 519.871091018604, 524.369853384635, 528.574531977229, 520.391545812348, 520.41236706033, 527.007942087092, 523.948643178571, 523.123097745585, 520.127389528075, 524.811070161959, 528.429797788905, 526.712223015068, 523.526893414687, 522.489325156174, 525.793955324103, 524.003210734859, 520.69409448891, 521.132400705526, 522.517098204532, 525.067658151658, 519.991978233609, 523.594559355501, 530.328417580084, 523.989155335193, 524.257145382052, 524.896416824915, 518.422860744254, 522.578293007215, 520.422751483168, 522.04176463261, 523.25615676912, 524.07771021056, 515.222313875516, 519.987023041204, 526.327678717207, 528.677759930417, 521.542141912494, 520.109108513822, 517.220574658849, 522.962835572522, 525.931835856403, 521.074003033049, 521.27176653446, 522.699597526795, 520.569833723864, 519.252593317313, 525.402887239934, 525.750272643157, 519.494568579869, 518.99436868914, 520.338679105066, 524.124875231269, 522.115702303454, 518.190184557734, 519.53340484309, 525.618626741979, 524.733283541617, 520.868790148707, 522.970621645293, 525.955428182399, 524.41183172686, 516.189542341453, 522.52326239908, 519.602768282118, 519.721755381296, 521.847500151468, 525.520872488379, 522.453781589098, 522.604747665424, 521.617230551622, 524.708406415651, 524.995376720971, 519.468050897116, 520.649995079866, 522.359141394952, 522.880160545555, 521.490185435608, 520.229640400091, 519.462217378071, 525.108671216566, 524.273539196099, 525.405150968945, 525.288396148313, 519.363721764289, 524.311160078599, 525.394176300479, 524.622867589054, 521.920790650014, 520.053821121281, 525.2369073903, 519.668689932135, 523.443358035005, 521.514837412607, 525.045999185591, 527.285806556077, 518.69046851099, 522.109502333737, 524.038372522797, 518.112257326778, 520.442459132553, 518.346939647012, 525.099614896047, 525.618695751875, 527.54346554203, 518.304427581877, 524.090457138665, 523.206429827907, 522.816623638931, 521.961481576472, 522.643722856252, 519.010528125723, 527.301698865497, 516.123322799071, 528.417781227612, 521.891800040313, 517.667310771927, 516.080298189428, 526.249940055918, 528.053544401748, 524.959425495345, 518.786941803753, 523.034742008706, 524.802240684911, 520.714026430676, 525.678153409674, 525.034516467084, 525.43484152668, 520.019372830402, 521.040339397027, 522.54172445121, 525.305892659745, 523.526057062301, 525.065185587421, 520.32671481382, 519.439428164725, 527.316196601804, 518.099295643136, 518.563894287778, 524.877408941724, 529.227589576847, 526.19265384206, 524.122034940985, 521.411251533319, 523.625303589481, 518.023406500865, 528.732973295537, 526.109766070156, 524.050221185775, 517.277519006308, 524.657394053065, 526.133244966845, 517.708293859083, 520.013327727398, 518.886943757355, 522.610053403963, 523.338395278361, 516.545480147617, 519.699424538808, 520.584856103548, 526.100158903495, 523.330558486785, 524.864491973143, 523.033995627289, 518.215599234995, 520.962323204995, 519.837874563251, 524.600644035964, 527.356101152265, 522.808476224932, 524.709316568995, 526.066968369678, 520.92304335204, 521.944556024877, 526.937528149941, 522.91246101581, 524.725902482972, 518.651852894269, 528.698029576688, 520.711939788815, 520.051515535936, 525.718535768746, 525.403866362712, 526.180552924281, 521.628315241715, 519.93958742332, 521.678376935059, 523.252659332916, 518.868545138237, 523.313855161205, 518.540861575251, 521.240836688922, 518.553830267653, 522.240471791319, 523.116821568804, 523.633271700251, 520.872966847346, 527.852243734404, 524.482654016078, 521.04612852685, 522.201328228592, 527.519418072232, 527.943430285277, 523.37011570255, 521.950107852248, 522.753931868375, 519.702266479791, 521.54039986568, 522.407589698685, 523.333628813475, 522.766944572821, 520.452544109368, 521.10816808038, 520.680024803365, 525.381739439018, 521.039102441052, 525.134174186504, 522.41140187338, 524.337778199783, 517.3295813359, 515.32407958195, 522.216492807543, 519.048502031789, 519.920142607513, 521.149988339855, 523.526460414734, 523.030322439127, 525.480376948846, 524.468243973832, 523.548392733484, 521.494373885329, 525.336992238127, 523.04264631995, 524.986518340096, 523.484127720168, 522.920908570407, 524.152299774867, 529.401013114826, 519.992330535257, 521.047701311867, 521.90998840444, 521.059584946437, 527.45456643461, 520.962592900728, 525.429632288623, 525.707198696448, 523.598335998155, 523.520936303277, 521.738158983473, 522.593278791284, 521.851267829143, 523.997544077892, 522.415128425365, 520.779566476593, 522.310355692524, 528.097681821574, 524.807260960274, 522.458511698737, 524.768806792069, 524.652270459186, 518.74601286136, 523.306823995012, 529.30250378253, 521.035605136135, 521.823670867562, 518.653759546677, 520.70207188225, 524.662534462968, 521.112391776279, 519.048696461516, 522.632074899662, 519.725228659383, 521.669348443063, 521.236052172275, 527.95321542477, 521.485808729282, 524.535903957292, 519.049238972084, 525.6995776426, 520.584791128749, 527.228334710652, 524.663734430458, 524.409524834718, 517.163030726341, 518.765104788015, 525.004613435831, 527.775508300726, 530.057183043247, 518.505104294166, 523.840423549135, 526.061093578339, 526.832207988006, 522.97284631166, 521.707897122266, 523.059938396392, 519.27457888935, 521.730888299574, 521.613898642522, 521.461042305859, 528.841118142601, 523.529486235196, 523.762222720341, 522.219805126479, 526.65502800294, 524.400393472353, 521.056325762403, 516.886526582221, 523.998700894808, 521.257586274454, 525.976444462456, 521.623702239376, 526.580878658179, 527.882677404479, 517.247497061165, 524.788270142648, 520.361513651968, 526.968671273108, 524.700003269902, 521.396004087732, 521.223253491355, 519.001389129278, 521.805805976461, 524.3914289535, 523.473011614614, 519.972892296974, 521.066444471109, 527.847451410371, 520.493609092545, 519.603490499722, 519.595836431564, 526.555202263009, 523.875573182314, 523.262158575702, 524.411557892147, 520.325253098814, 524.956633719345, 524.694431399832, 523.631324055687, 523.795932036865, 526.24867393182, 529.028216788519, 524.825434344473, 523.675643165291, 523.231334157261, 521.961295544462, 525.212121417006, 527.976734210527, 519.94660867697, 520.705495596691, 526.324158704723, 526.736730011233, 521.898240168212, 522.729516016358, 529.38246220668, 527.340554007378, 526.491540818559, 522.078996069556, 515.356647222487, 520.392921160157, 525.319125020289, 527.18063545833, 518.059948498363, 523.582821225188, 524.834005078354, 520.883975666881, 524.896455905906, 518.824071764138, 522.292889043114, 522.576910858491, 525.215386097047, 527.190998439691, 520.189025037044, 526.589796484714, 525.981461433663, 523.596576359045, 521.272232874011, 529.087057596884, 523.340628909702, 522.329861730513, 521.77072783655, 527.427904433938, 521.542466000296, 525.082560200021, 523.208575202659, 528.158564392473, 520.90064562206, 525.405762746698, 521.175359745866, 522.493312995745, 525.6100560869, 523.001182630861, 520.557358789673, 521.871995463765, 521.939421592798, 517.295208100258, 526.380700493709, 518.635161987704, 518.82498387999, 522.974961573624, 527.044122582679, 523.235751796359, 522.597458115167, 522.779205381247, 522.097509389003, 525.000883058446, 520.775648357935, 525.363129789037, 524.339207985364, 521.506462265575, 521.568989542683, 520.646082289816, 520.63670634606, 520.690890548551, 521.146600605415, 521.565907320212, 518.806087642734, 527.183006348449, 529.579035588376, 525.306351256422, 525.723371854212, 518.144022404741, 524.534389811185, 521.504215678179, 524.709655317, 523.855528257576, 526.156313823732, 519.534875577533, 521.192593872675, 523.117234501348, 522.045725304714, 523.299701655319, 517.867206134688, 520.293193365025, 516.488766427912, 522.041773929286, 523.32517207072, 524.153162128091, 524.934870832077, 527.091071206222, 525.970891588987, 522.057494191795, 517.612478417818, 520.616187801281, 516.245493630643, 526.481533232691, 520.304830784689, 525.73676624143, 522.146511211804, 524.328808936872, 521.15060201795, 523.735018020677, 527.890955708691, 519.826046608335, 522.224563496882, 523.488192722626, 523.913076625479, 525.408189296046, 522.404882513211, 524.104237061033, 522.249696700783, 520.93941509817, 520.446230235969, 527.905727410387, 523.002617514492, 526.225264210191, 525.103688659604, 522.754374991091, 522.588459934384, 520.645540201734, 526.267077712805, 523.188322150678, 520.020785299762, 517.449154879491, 525.11533655649, 521.459655794892, 525.162349061492, 527.344560046394, 525.686988938028, 521.145675891707, 527.089531497661, 523.291211699259, 518.644116339315, 521.543846763026, 521.367741154104, 522.343274342286, 524.67759675672, 523.136970674624, 520.54683588371, 528.557107889615, 525.593029832064, 522.556431509273, 519.084134804071, 525.653549472423, 525.749627443096, 522.568889979055, 519.998176578632, 520.87540920754, 526.080742372545, 523.195145336644, 520.805055794456, 522.102170877034, 524.78253671869, 519.375041615323, 519.327101034142, 524.522913014142, 526.801834455614, 524.98921545469, 524.084708251077, 519.571062519395, 519.496121386523, 522.893232011803, 519.526721435884, 527.050467300331, 525.924639545756, 525.942826536388, 523.437811104297, 523.700899883274, 526.531191372438, 517.194066600467, 520.554453904365, 523.135330399671, 523.499880621348, 520.486699977718, 522.162669073275, 529.206820029182, 524.065798721688, 523.863673281004, 523.236014891918, 524.346747680276, 521.828452428596, 530.274898485372, 525.04924364349, 523.417955243998, 524.276147022632, 524.158025878038, 526.868161307296, 521.821606598586, 525.958679759111, 520.634081673428, 524.010963832648, 518.993380258347, 528.625895548514, 520.167512650294, 522.923627195093, 527.506179419539, 526.133018420022, 524.992180070293, 519.898660037063, 527.475156945363]];
