# Supplementary material for: Hypothetical Outcome Plots Outperform Error Bars and Violin Plots for Inferences about Reliability of Variable Ordering
Source: PLoS One. 2015 Nov 16;10(11):e0142444. doi: 10.1371/journal.pone.0142444 (PMC4646698; doi:10.1371/journal.pone.0142444)
Supplement: S4 File — All experiment interface and visualization stimuli code is available as a zipped file. (ZIP) [file pone.0142444.s004.zip › experiment_code/data/one/4.csv]

	sample_num	task1	task2	task3	task4
1	1	124.246287564268	347.592471351737	523.153439045445	684.768408692136
2	2	125.024721000435	340.438028774951	521.386646603002	700.556448206797
3	3	121.219779452118	343.047512621094	517.933306857629	691.897883754861
4	4	143.306920927493	344.493906096346	518.768066555981	670.053471347109
5	5	154.458008023028	345.207050240958	525.076186527481	673.858244650978
6	6	121.189246379037	347.365627326531	524.187419181669	700.559578915186
7	7	123.87052527541	344.055719218016	522.992882462578	671.137104280917
8	8	126.343402945778	341.42378716926	525.808372027874	683.741602654999
9	9	134.315911623877	346.096936499247	524.211755647358	652.828851803444
10	10	146.309028607445	345.762129498942	528.401729800154	667.021080442272
11	11	180.702610868748	339.215195980774	524.565940201019	667.640656358093
12	12	162.218601885507	348.665949811692	523.828111979481	658.618956294069
13	13	106.392595514955	342.809163141232	520.011359398904	685.382234115577
14	14	134.662101876123	348.277154810754	524.952565129649	639.28040774415
15	15	150.266546385045	345.61574219394	524.103070632494	667.956583911939
16	16	115.363252859389	342.240361396003	520.759237272884	685.473050654949
17	17	130.436335578775	342.243114944605	525.890770225827	667.949724292536
18	18	119.654823904772	341.256243609668	526.240891645689	678.114819989693
19	19	142.421353828859	340.571660751994	523.602762642942	666.202085243288
20	20	129.343614465866	346.006484674327	525.56035119296	665.408897360786
21	21	102.222422268494	348.728871164507	525.959676458224	659.088170811438
22	22	141.740625551992	343.630089113255	525.44292378995	677.465323636751
23	23	117.43862339906	349.805405000021	523.187345376788	650.508876017605
24	24	123.372068127014	342.580006264743	520.901867656438	658.210990881958
25	25	93.9734740258161	348.611737164224	522.189873188443	674.907341117357
26	26	124.5488471471	342.655440283328	520.248948474759	677.366218902249
27	27	110.369073416461	343.064402929983	526.432161284062	663.079144716566
28	28	138.678579437989	344.837476292562	521.859335602897	665.303764427823
29	29	150.995053666539	347.773796636448	525.74338225289	665.95101654324
30	30	118.33985172298	344.216895046285	519.664728956717	670.774845293079
31	31	129.794069956336	342.778217635612	524.062234195009	683.288477378912
32	32	162.188083891893	344.089765162055	517.429681267956	681.575921138108
33	33	118.024444735585	348.872499408344	522.474632411411	653.910389962598
34	34	162.269033529067	344.476396259272	524.006487450113	665.196540426723
35	35	158.505067922041	340.529693871107	520.88571659023	643.530185296525
36	36	109.023852916334	348.045146645595	524.627055107964	685.000570688564
37	37	141.413251330114	339.878420463529	521.419534220213	672.387617246444
38	38	106.493529091304	347.323559568833	518.15618344025	672.294057586483
39	39	103.032236226076	342.743260242043	525.198131078066	654.706745377974
40	40	157.364503403069	346.21424235278	524.191715699256	661.04737981973
41	41	119.662389179982	343.444629676017	521.812708048084	657.768346835857
42	42	98.7006132029845	345.282799494672	517.689379343062	660.542073163414
43	43	122.343343851046	343.897106201392	522.951389256794	641.718278655007
44	44	133.860226092171	344.476780479251	523.406778633262	674.812805060824
45	45	45.928730463974	341.525636105495	521.384363896686	660.017421511109
46	46	125.291892907999	346.012335885753	523.440818743913	668.700398969493
47	47	138.283388727039	338.465497554542	523.51377528729	663.541717005381
48	48	128.440313040557	341.625250433316	524.875226959099	685.533422227746
49	49	156.091822590565	349.356959354775	519.515839097525	664.435099181683
50	50	105.79817370936	347.597743207549	522.319931988102	688.11989786597
51	51	123.811255149156	341.978727648541	525.084652311203	677.340708656645
52	52	128.71122336416	342.165369976016	523.161342096384	674.457739761978
53	53	119.250093886827	337.313773507333	521.594860683011	684.632327268624
54	54	148.197155676272	346.039597890508	520.04978547994	639.896289697246
55	55	148.0315714007	345.453545482858	522.189967473377	691.220618193315
56	56	109.835551033705	345.728685002798	521.330522682762	664.294296824895
57	57	133.375173521817	346.703388915949	519.720573178362	679.308194338553
58	58	165.908489672091	347.977097149995	520.730748019564	666.377731441236
59	59	154.54053043408	340.228571418918	520.811464982069	690.819483585088
60	60	103.527188632229	347.959997090008	522.529837063161	696.594436721509
61	61	138.99097118124	343.275542040244	524.366968506111	667.539865111809
62	62	114.752324241579	346.935246196214	527.225486450032	692.926985388743
63	63	119.653735461171	338.101907743142	524.282914734044	662.904009572312
64	64	116.256046618701	339.868702898945	525.48945420424	691.357075099563
65	65	109.23978154415	341.725106045563	523.250390615456	667.141667868751
66	66	114.435646259039	342.892323098814	520.365706820212	689.407178993929
67	67	132.487825850411	343.578695731153	527.782554848233	670.024796599012
68	68	150.448772865122	347.832495325471	526.588264290718	671.52964395038
69	69	130.256827147312	348.686297126777	528.153404048015	653.564007633447
70	70	141.985337982142	343.895824495443	523.231548169626	676.085190721768
71	71	109.311761422553	335.423336855878	520.537491888802	669.558326732953
72	72	143.677287903224	345.407677800696	527.629380277125	670.871793543492
73	73	127.956753100373	348.376799809296	521.066467868134	657.431121031865
74	74	125.78835100368	347.018056135822	524.176313655578	681.516342654168
75	75	115.4754634592	343.627532391897	519.451225794094	686.341151395755
76	76	96.1543434713749	348.215472687875	523.158753537711	661.271123120684
77	77	136.473012724371	347.63767417655	518.598610565932	664.156357475092
78	78	117.002833206856	342.794893312647	525.179842025248	625.003202094598
79	79	170.1417167067	342.840713072969	525.524626754445	624.353845610193
80	80	138.819907619737	339.986883679061	520.137590748695	698.706106739415
81	81	138.41651268947	346.333123915223	524.210346431369	675.398634153849
82	82	121.111871645331	341.856275027841	530.681625436255	644.314448475259
83	83	140.543337548116	343.432168068513	515.66254457559	649.647318258202
84	84	124.14925519475	344.195078935412	523.689741948931	693.882185723028
85	85	95.7857622073849	348.272031638624	526.91999727953	710.379233942663
86	86	123.508628050041	342.957557875592	525.527134041743	678.14155209529
87	87	123.075972069659	345.505134020641	518.97353863435	680.02198569354
88	88	131.111868725288	342.549519883493	518.484326909185	649.040025892345
89	89	140.403977085757	337.020472060525	526.652770320207	681.260746258952
90	90	155.824888254144	349.775919954208	522.571782911308	669.921485740596
91	91	140.450307048409	347.728891708836	520.023161524684	664.629313752629
92	92	116.605307975378	344.822685670983	521.002436041081	669.028577710036
93	93	146.13947894	344.474473217731	520.619951684443	675.389186923442
94	94	154.928687197636	340.298363295073	524.448894061391	681.931692548195
95	95	106.648736369918	342.331741668876	525.961684317131	684.474828309636
96	96	106.482074516904	342.718473077454	524.649027274269	689.209554869276
97	97	137.342777790889	345.819046148204	523.685005800359	679.10100782103
98	98	124.131371282952	340.806704886372	528.56046350947	673.630194389834
99	99	144.51199654809	343.512243868203	520.92066758827	674.264328762779
100	100	129.875423627709	346.839912100579	530.178377462254	674.075724376229
101	101	140.929739885133	346.62048913845	521.866396906905	693.179014005223
102	102	124.956658548066	344.427190260154	524.405842168846	660.648555267914
103	103	131.76957557668	339.846212702065	519.388549033876	708.575058032104
104	104	139.431822904072	341.91462842328	522.438368578321	663.582538883149
105	105	123.958203125797	343.925456039836	522.788356395857	672.065377189933
106	106	140.254851583465	339.943266590239	527.291353497123	674.926668811186
107	107	132.220918203367	339.937457144875	519.398824393245	663.371439730251
108	108	123.248649447734	344.691849734472	524.966713937119	697.324762337184
109	109	117.630978206939	345.973905548368	528.589125523237	677.378225361046
110	110	139.071663477077	349.494556739717	519.386102939484	648.078174327999
111	111	152.501087778854	343.718972066778	527.036479916821	670.984699819525
112	112	92.1635793239891	343.28786919205	521.655376445292	664.917578665713
113	113	120.152930797287	344.837000672994	525.189629002922	683.392705975633
114	114	106.192206224847	345.364341381872	528.95349158494	693.079081280684
115	115	127.24753162741	338.33369594288	524.781954951714	659.718566094093
116	116	124.137747152667	343.136317949841	521.128803953888	641.348557637662
117	117	123.253243656414	345.662938166794	515.82445392684	670.12731264713
118	118	134.717673002309	342.691043604075	524.821712378646	658.157928698205
119	119	112.077034269618	346.708486343569	520.381944874421	667.451283043931
120	120	139.848204857663	340.983405346071	520.330604011211	673.642476720657
121	121	133.307127946148	347.449172163711	523.257140294824	699.675768721667
122	122	121.213753088715	343.637643932581	523.007640045737	667.839790712617
123	123	122.066089393171	346.420140930393	523.02089188684	680.72664498889
124	124	122.257668052566	339.302825261732	521.826098142339	678.662714987066
125	125	113.197362629039	344.959565163066	525.738735363398	675.206388095841
126	126	139.245898557575	342.725078629199	521.977173946733	651.306788123697
127	127	108.208234585795	340.378481203434	518.535123122043	665.055200884562
128	128	116.21052811216	341.480174675573	524.442211809274	677.795725990455
129	129	137.100335028506	346.416814080556	525.353873194832	678.890952290786
130	130	131.789159008897	343.507860270829	522.599989170187	657.465844763625
131	131	139.039383728051	337.766387767971	518.527228016083	708.517047886535
132	132	123.426179310775	344.890407701988	523.851734513556	674.291795639095
133	133	120.245335190716	342.256383980814	519.836450252998	658.962982675152
134	134	128.472747945902	344.738312227088	521.273417435834	672.044855184402
135	135	148.129951943124	341.795813546245	525.928086886291	665.39887792272
136	136	126.804009729557	346.054192355445	522.404868059816	641.071664241216
137	137	174.707031758162	344.468431429654	524.752167701448	675.623894964575
138	138	106.23861984289	342.10991599931	524.95179781593	678.40764027212
139	139	122.416429175488	343.207098693286	527.195168401339	659.831364925901
140	140	144.143251804138	350.797083969892	517.007344220769	678.216448730036
141	141	150.683796513948	347.577315912279	521.658908228814	658.072061992866
142	142	141.143430487343	347.625517248737	525.435193944158	676.735841621326
143	143	146.455588185158	339.827898129693	520.401965481945	660.16368189963
144	144	142.298852868566	343.690867105898	519.463174167891	665.591401560077
145	145	136.788378512855	347.331117697472	530.332390734077	664.033866702204
146	146	154.208802797711	343.053636684084	521.121085918242	686.559959307358
147	147	157.026243891744	345.672298453125	525.631512517007	688.173950628
148	148	131.615691833834	339.825710507746	521.928624297289	687.615474691047
149	149	138.558801269833	346.045844681584	517.340100771783	686.664842528667
150	150	137.331771508506	347.387335889282	525.321740963587	667.751898457172
151	151	113.729659350744	342.032676042374	523.355748536048	652.810757737858
152	152	136.655426006844	339.4839994798	524.466763445094	670.674417904244
153	153	144.802541905479	348.174444018127	523.511938228481	693.994666627804
154	154	161.67995951256	346.147539962075	525.494386567489	708.001809720839
155	155	102.804391288771	343.376195268287	528.966144300912	665.327638348816
156	156	148.421608489883	341.399607037229	525.037637221534	662.472926170243
157	157	132.061193115198	341.032706118163	527.106057541553	653.719791292214
158	158	133.290300005501	343.471145987848	521.312678635666	659.710510288108
159	159	137.516752393089	346.573120734958	523.113703990091	682.779660132558
160	160	126.564384811308	340.43539295621	525.817408154987	686.547145185165
161	161	130.146857083631	342.587835213727	518.412147594985	651.90695684595
162	162	160.607784793192	342.206344235538	522.246155580621	710.561064902917
163	163	127.399552458184	339.734799212269	521.596441755751	630.238812584253
164	164	144.186522140398	341.002577596991	521.007334940589	706.504564690741
165	165	130.314140075076	340.510949021388	527.30221277213	683.222836997981
166	166	102.052796739257	345.296587799047	526.370147680887	668.216195627519
167	167	123.800630054707	340.347597307018	524.665698902755	662.607525486576
168	168	152.3818053905	338.499038192337	520.546800675177	678.317639514065
169	169	131.535829620877	344.4732279039	521.831134171937	663.903543960022
170	170	141.307936483896	341.984188089007	518.861461216829	646.441543570291
171	171	132.977897307651	339.052798874047	524.980170207903	652.919504374269
172	172	131.363541408476	343.252743738566	524.440394850533	672.93550890404
173	173	128.198185141229	338.560299448643	522.255635398884	685.923860959677
174	174	108.955499896411	341.314399443317	522.200503779177	665.006068529084
175	175	129.233336278532	345.794672001677	524.706705006301	684.091053038976
176	176	110.819405478089	341.939432671178	527.971803617448	674.912360416814
177	177	138.210944794652	344.363415170384	529.359854050697	678.624392896169
178	178	134.79476339829	341.961855213157	517.93007458515	669.175689025011
179	179	120.459470372364	343.036721023343	521.761064639289	651.885369837603
180	180	158.656239836042	349.444361320543	524.090536045146	642.591886679424
181	181	135.248344998506	344.529957404072	530.434024987004	651.85673272881
182	182	138.953549447752	347.064317573359	519.555939235268	672.350913665163
183	183	149.217997969502	341.486236561229	522.289610215804	684.321111763372
184	184	133.873126728926	349.145425350825	520.037585031893	672.306161247884
185	185	115.913758234947	347.276059291219	515.241433099129	694.622090859589
186	186	147.868029549612	340.889350309107	521.756554511302	676.774014390693
187	187	131.657298883886	343.562043556332	522.835601026139	719.423180888395
188	188	134.530824494057	341.53535629578	526.694605247126	674.807104342191
189	189	99.0701557627952	344.855502217686	520.343145679513	656.667920882699
190	190	146.702479828128	341.405107518955	527.573534343384	660.866272575243
191	191	140.149677102095	342.933469531445	524.957482811617	643.884679728418
192	192	136.432823734982	342.103099436708	527.72863757607	665.57827495043
193	193	121.972920801742	347.431825973538	525.554890039356	649.446109347391
194	194	125.803154956879	339.420559790403	515.224332012286	666.443383277553
195	195	120.619026190884	337.193549494973	522.601643845323	672.553209848044
196	196	124.177363311173	345.656332351811	525.681230788985	684.993300253443
197	197	131.340137647021	348.047742717371	521.453870224418	690.781774097179
198	198	132.385390045375	348.025310775274	520.678034854856	659.835759898975
199	199	145.709642207581	341.374998830769	522.951327103054	668.113196759312
200	200	140.679643743713	345.012044332038	524.19212790546	691.625527622621
201	201	143.489920886979	345.410901253361	518.568982221864	649.143149152896
202	202	121.746852795521	346.55695657388	524.58015593452	660.81454032386
203	203	113.900508297486	344.906459130977	522.474594653869	682.174471755094
204	204	122.584162864926	344.405217829425	523.468491511223	692.792138624731
205	205	139.737162298217	339.543950543219	523.20764470577	680.722234577464
206	206	130.469462301464	346.90647195664	521.657407874657	668.654943663556
207	207	124.858308594111	345.642571181546	527.476409490576	656.591545823648
208	208	162.260433265545	346.965140212549	528.085144505513	647.916952466078
209	209	133.77833508086	342.605548532657	521.468581486328	672.013640731037
210	210	136.139317958733	338.317453177184	524.014314973869	691.23802800194
211	211	136.345346499235	339.20881306638	519.688854398825	684.822122999984
212	212	156.217130528838	343.201775475304	523.451703929045	648.517702128097
213	213	125.609497492048	348.171057290542	524.923535454691	705.229656020805
214	214	131.4277731623	343.304985745889	519.564230004143	687.732665638556
215	215	160.743495917263	345.801243733126	518.074784598063	665.428552731823
216	216	140.517376639889	338.98579813153	523.896841938514	696.09092633812
217	217	128.770330035154	341.465454356565	522.399210521895	635.758869187337
218	218	130.168931483808	343.104549137988	521.186020784383	679.833277582536
219	219	124.838319282086	350.250781146359	526.770701041923	670.754080153946
220	220	116.101558922485	341.95350337493	524.164438835449	689.746376933496
221	221	143.112600054847	346.177173054384	520.77847757179	687.617114613464
222	222	112.280894289227	345.582949507159	525.252166551337	637.51682189276
223	223	110.62862294251	343.152926675862	526.628689753903	679.853712886123
224	224	153.379860130035	348.838547640241	520.446713374872	673.791191358963
225	225	152.076391696143	345.480867645377	523.913721071024	676.671806302778
226	226	148.040851859098	343.161065650442	520.668180579279	682.815915060391
227	227	162.9256904928	344.457790150321	523.482815123523	660.583190040678
228	228	126.281323469534	340.496730392919	523.21843602395	632.040271375404
229	229	130.804453835352	341.956282975429	519.582455161549	679.30520864571
230	230	132.705154026266	345.262790165337	518.554502316867	667.323761865901
231	231	125.9559448048	344.329832562538	521.13588418725	666.894815881504
232	232	107.687819857991	343.902176486465	523.381937383351	685.140890728336
233	233	129.598673125564	342.588125585533	525.345229737125	682.404548374355
234	234	93.4129827415795	343.875856144324	520.035127732585	675.496816220077
235	235	138.185959856086	344.183529666269	529.688807730412	675.810825300256
236	236	138.244596572789	347.182486031863	521.801150217657	690.3216050737
237	237	119.978352522347	340.644427892051	523.09214336251	696.197754768585
238	238	135.269361095315	342.354403767398	522.02649534777	668.751991370614
239	239	115.754374130437	347.716098574567	523.603552870168	659.347908240137
240	240	144.537234237944	346.733507143874	520.324946233661	646.991216248602
241	241	136.341495773645	343.343316039271	527.888882847196	677.272679875319
242	242	127.785447460804	341.239141929046	522.869142134789	650.32086584287
243	243	133.381805349987	348.178259062331	520.256879169458	654.194947080386
244	244	136.029790733532	348.299889664724	522.158009739196	720.47902496069
245	245	125.655021003292	348.324659428917	521.617446539265	695.930663867553
246	246	110.923458072972	338.977854884163	523.724163809808	683.781385529499
247	247	133.616423918144	334.726891509407	523.79543567745	685.414844313478
248	248	115.768698036537	347.030058019844	521.922690372289	695.520286101395
249	249	143.780245085916	344.072098922976	523.099581562091	681.635699087479
250	250	110.447672008088	339.862729321107	520.717885295939	690.915700454163
251	251	128.011831421118	344.753734767357	520.375496962948	662.602826150305
252	252	137.492992884038	343.104158983725	523.853130949431	682.00674515802
253	253	116.562486957927	344.022456697517	525.380659944746	645.278165999385
254	254	137.931744241781	344.474699629281	521.828883408169	657.742264881643
255	255	133.428011206185	343.811902544363	523.574316638973	693.594550589522
256	256	125.168509184649	344.466287635959	525.582084020139	673.776850468418
257	257	124.050251426076	343.50925112517	517.964596223397	685.120519781473
258	258	130.10436476691	342.788593133873	522.010808320907	659.159461484736
259	259	129.863504177644	347.73474435408	520.276517106374	660.875483206068
260	260	138.731153951073	343.76487186182	523.786510808745	675.631068948857
261	261	142.211827174835	344.930541022176	524.023460893785	689.684475398216
262	262	145.686714496879	342.38639744558	524.513275923631	711.518771971467
263	263	127.419601844733	343.369922410634	518.989654297362	675.186721558009
264	264	122.034699531263	347.458240896755	523.954929862097	652.622519530279
265	265	126.45969239324	346.07004039732	522.819555827846	677.347737016816
266	266	143.451458147089	339.945801890649	526.474631577178	660.004207035492
267	267	137.845397272795	348.019492135063	521.235088244136	625.626223294547
268	268	147.121456400303	342.981378625114	524.286339167877	664.119717035945
269	269	134.032787901677	346.53300673726	520.189493140976	693.335504649236
270	270	103.043390358205	342.908852229514	522.774049674896	667.840790453346
271	271	144.331768062393	348.028574435862	519.507022161733	706.961823486085
272	272	126.304332138007	340.40646928942	521.724509480094	699.282016083467
273	273	141.935727083022	344.617881133171	520.75607879673	656.567351206621
274	274	138.919293270437	339.154255272459	519.858773943534	684.358759642967
275	275	130.836761580543	345.606258457117	516.9955115287	672.083838550302
276	276	123.505406182682	343.700166730429	526.608756752586	680.270573989138
277	277	106.139187268433	346.665261718334	527.22587774318	667.173513490306
278	278	119.031733143198	348.52259747318	521.854794086792	672.216640210066
279	279	131.497488983785	338.19401052204	517.65633903218	641.234632326931
280	280	120.36016381522	349.098502423413	520.620112119637	656.08609245025
281	281	123.780966352382	342.854483454369	525.444271832863	633.209989764513
282	282	94.5448174007424	344.592194440569	523.922287006097	684.247509465339
283	283	141.407972398013	343.545871733465	523.798355437282	669.780228184077
284	284	113.59301491533	343.367046709756	525.665018389506	696.405213447548
285	285	146.591901833936	346.329874264467	523.237837560684	677.724082517604
286	286	126.410036845802	349.154203418674	530.830076647983	665.443589689215
287	287	162.99352084744	344.484616021488	523.602119909477	675.90172601922
288	288	125.38448039872	342.845347431502	526.281594854241	674.307691328094
289	289	103.301995881924	346.368231991577	521.237056288012	700.520551394741
290	290	125.728553091832	347.338364438269	525.360176872324	687.494307866488
291	291	125.972815237011	345.543909486791	524.840017823288	680.695632152645
292	292	127.603313729427	350.689422930291	520.164437587883	662.884435961837
293	293	96.6502972690801	340.853034453568	523.465867216337	660.495063686349
294	294	144.256127174604	344.154366949429	524.444298887541	659.394695395319
295	295	119.211514538659	345.510845614063	519.638698312851	646.779992368394
296	296	147.807960771471	343.855010822262	522.749210190576	659.374135867978
297	297	139.09609134053	341.941695884933	521.569069068016	636.791433667962
298	298	139.104718085255	341.483254061328	524.824089323874	665.867740203665
299	299	136.077306015186	344.440165249732	524.131504286886	668.586784600179
300	300	140.826510093452	336.710289925213	522.640299072614	695.328597168829
301	301	134.605387840294	346.355709487666	520.300966298088	685.790892903321
302	302	118.938313063517	342.321525846269	522.931493877908	659.943382927633
303	303	168.404881847788	339.186797132387	519.401229079823	676.044345199735
304	304	130.456582090987	338.977155895908	520.587442190156	643.971590018997
305	305	143.888992495078	342.224484668507	522.38428480497	704.459827222326
306	306	151.413124516169	339.948318682533	518.601511100105	677.790224929335
307	307	122.901550597132	344.802947962701	527.103876237398	639.405374304478
308	308	146.508476086239	342.536153305516	515.070403608115	670.005597502935
309	309	148.694205251727	340.503048398183	522.553781712161	657.461701329495
310	310	140.994600064377	345.636921411046	525.137003658221	669.675908254338
311	311	135.340567521898	343.903788173008	524.255605060411	670.184094424122
312	312	139.984217231663	342.500416895813	522.250973385272	656.114348623788
313	313	168.981106473442	348.818530329516	521.673355175498	678.809791235264
314	314	110.038244270358	341.795673572344	525.080484926906	709.087113714773
315	315	124.998623219771	344.623289395048	520.464670852306	667.408443921875
316	316	107.570958233693	345.765009077231	520.420336583619	689.047423690208
317	317	84.9224904843273	343.738831762629	519.611139018942	713.879725849685
318	318	134.381248695706	342.692992649406	519.063857012318	685.126060423484
319	319	115.641980813216	348.89346390526	522.501143818798	660.881934706893
320	320	156.114393737722	342.673804489755	526.035223466185	672.124089910501
321	321	108.198560145513	348.613899052532	527.014531835852	677.521656249931
322	322	124.383431878314	344.688912701376	523.849012693928	674.342456678804
323	323	120.23594197312	340.122599953026	523.7783604865	652.967451741496
324	324	151.484683640773	348.46777953559	524.540676712241	673.843887338415
325	325	151.737084522632	342.210393933346	522.590633227771	681.277661017657
326	326	127.06082985053	348.695021852112	522.317532428726	695.733427765165
327	327	148.592003771716	344.173979420026	520.717991822409	678.584422480141
328	328	121.355242701017	350.64332694272	523.529546518573	681.168389871401
329	329	124.166847210994	348.577021195031	527.060043786593	679.649663204385
330	330	113.227685330003	347.63516129218	520.068739726184	673.800470990696
331	331	112.411021534469	348.150461684127	524.783444261716	664.136510513809
332	332	135.026148770307	343.125742609062	526.55690141985	665.938132279893
333	333	117.82269268374	345.380507269899	521.408340986084	649.341626262467
334	334	107.722456886341	347.15679841606	523.291397428206	663.409244407705
335	335	142.227858185418	339.632823120233	522.721313356149	661.976132635038
336	336	122.330708343361	345.04127967096	520.932039468954	693.743207143623
337	337	140.900962345363	342.900974905008	523.406691108164	674.07085702641
338	338	127.623706078783	347.11625430171	519.073022538075	663.79861477777
339	339	113.179095980939	344.220739025977	519.614292320241	659.363873878675
340	340	131.829420791222	347.44404902752	527.434071301776	673.011677218953
341	341	129.893740095341	345.918654254879	523.419713216471	660.738882319489
342	342	150.67673675465	347.066284430029	529.754837742845	667.227044425154
343	343	159.029488742896	342.480941119625	522.352553911792	642.94102816538
344	344	147.406660892181	341.161246406718	521.05698732682	663.856700598691
345	345	100.919202474929	345.963134673614	526.344259769864	633.030822442111
346	346	131.404449146421	338.899850252467	524.504510846821	687.252018679672
347	347	146.361678313061	343.744013943792	523.355922489368	690.228942520833
348	348	100.972490682459	340.402917902905	525.885711405314	671.023625138538
349	349	156.768495130364	343.966115071478	520.887421357525	674.265565883344
350	350	119.353247237176	341.25740071563	523.600177151756	658.253751380329
351	351	143.798778930471	342.92697968132	523.312001967701	688.954389497492
352	352	117.785147246918	345.897704053541	521.351323266949	643.455663647427
353	353	113.952178999536	347.387171278891	519.57360236964	655.970818083852
354	354	139.940062440456	344.635588604392	517.875145383166	681.909095843514
355	355	112.155910242122	347.283626062457	524.678379737884	683.509651370141
356	356	128.350947930681	343.841333643927	520.410154630809	657.842220903367
357	357	145.312252847539	342.787543272658	519.81705661521	669.388253058418
358	358	125.135532358567	340.139833338058	521.301413866986	682.980974268923
359	359	118.144690541586	343.2128860711	524.418936045279	667.462770961901
360	360	136.354501458811	342.652218888547	527.035894230959	684.17367210744
361	361	149.809357333473	350.717313349065	523.182096642985	674.344739259482
362	362	136.898763260022	345.068308825916	525.359092433828	674.924828830103
363	363	153.123628344591	344.085588679451	515.459963533722	669.243421109045
364	364	172.319947109373	340.115867026323	523.666548624636	679.738782045854
365	365	110.569465170401	344.521884767815	525.953233057658	668.51381500763
366	366	127.027601225087	342.276220731891	519.393093530813	641.742124662202
367	367	127.299637915468	340.747223968069	521.813242122701	645.512394025044
368	368	121.636981312252	346.27815029192	522.724924914426	664.617644792173
369	369	146.981585679852	348.327475018357	524.038711947964	667.198564564546
370	370	130.179125814404	342.865252904004	525.151348430699	652.421543864185
371	371	115.657100374139	348.503055558132	526.728047837367	665.765490147372
372	372	163.358531215533	342.999171786606	530.680591103312	649.901598060696
373	373	113.128242592971	349.437924608949	520.143576444532	674.250549067419
374	374	125.13520198558	347.381424295796	523.852220360559	672.975243978652
375	375	123.07530799905	344.835520152869	525.603019662035	685.038074617083
376	376	120.264312546918	348.248646474376	519.943353399446	667.113906558551
377	377	125.524050960116	344.904040188048	526.38845241646	655.989640583023
378	378	111.916231533916	348.641918205203	515.106008615531	669.452144199882
379	379	156.246557202709	345.079638993676	524.173114060254	665.336755952041
380	380	148.825353371904	342.289754096097	521.233639126797	683.134659341065
381	381	138.773518515394	348.442316077138	523.667892089778	664.421542365375
382	382	113.743422740351	341.272406778138	526.125102728384	655.695751054619
383	383	116.036203709274	345.928394049034	525.309721186678	659.280575192627
384	384	125.889899615092	349.124039118411	526.503796591643	668.151475292662
385	385	121.084101547672	341.408559967427	520.267773236518	676.31849778216
386	386	112.389690921683	343.013901697853	515.319958766377	645.350442924599
387	387	133.43700584338	346.647689586311	523.504269507249	685.920946756174
388	388	135.211836335355	347.137733826717	518.535350355748	666.526960852963
389	389	141.345548726409	346.678620056873	523.560084857278	685.625869810116
390	390	121.332082925814	338.846621634683	527.878997111837	678.532567317363
391	391	133.593653837672	348.041498360893	519.047626873622	670.103666841695
392	392	124.371061028565	345.408266057042	529.022514492574	674.984984428387
393	393	102.968698171964	345.847778228903	525.811987360999	646.128688679766
394	394	157.539160105914	346.530234805535	525.244502938929	655.337052740077
395	395	115.253340879544	343.708188314479	522.436534134003	697.229490019719
396	396	136.874056482889	347.409061364473	517.829561865996	679.855229077373
397	397	140.154539822189	345.552701850989	525.346843741936	658.336910063638
398	398	136.135988159039	342.784161537297	521.117266539201	678.088502360133
399	399	125.895767146981	348.740754764276	519.064442751422	698.106415681751
400	400	116.166736236267	346.035285713913	520.546806668391	663.636219765574
401	401	115.323930286271	347.928154939891	518.201785819191	702.153976726949
402	402	159.910553570158	349.394015074867	520.463869407568	695.650295631998
403	403	162.23222208263	346.363950084891	526.554816236796	688.194211232697
404	404	130.053400990768	337.606230514112	519.557431193669	676.97581501214
405	405	134.078984550304	345.226496510707	518.682454087809	689.719648325849
406	406	152.899893266448	344.198487500543	524.672532192352	640.706377457206
407	407	134.029057073158	347.186254726455	521.552135210705	688.315989382002
408	408	144.965223259294	348.158875842946	522.197346215194	687.035194586881
409	409	135.706517249108	341.836324875967	522.268673607308	663.065499617378
410	410	123.453043436387	346.081141063918	520.069805781008	645.474985617019
411	411	113.602652373291	343.928469427716	522.325707105	678.22782408965
412	412	107.543286617318	340.100875387519	524.815388696725	656.315139840904
413	413	138.213884024117	343.223647930632	522.498619807398	660.307522131131
414	414	143.037769028193	347.085343407088	522.178272646718	664.805758438082
415	415	136.30045790688	344.396459133456	527.429123118352	642.512188622665
416	416	147.633693539062	344.24492523832	526.303990241325	683.254270122448
417	417	118.455109154075	347.541020164357	523.502852551778	682.405974431735
418	418	135.48767009678	342.137872375996	521.031507049659	667.829148571569
419	419	110.886811932897	344.721223955577	525.021671310422	676.244143003724
420	420	149.285813841472	348.616265431278	520.256389823586	694.126242266152
421	421	139.375444999897	339.365702408767	521.788302891302	670.997470162092
422	422	127.246432395365	346.102279271841	519.851674729974	686.277893818876
423	423	104.396873523101	342.668610014874	519.609784024008	681.64445800145
424	424	131.830132870728	342.912324235765	515.06560025609	684.585995416114
425	425	116.740923999848	340.694243046349	522.077740945371	633.140023553354
426	426	108.187879904234	333.716489806998	523.408486958686	691.256633158047
427	427	128.914247489783	345.755793902018	522.891273456268	678.629190420376
428	428	104.889699589783	342.20425253183	518.373690017778	668.307659300482
429	429	156.769684315363	347.54426886755	524.733218933188	673.795422449261
430	430	132.531583251551	348.239846090889	523.689437761817	664.777932930216
431	431	91.2394084331044	344.571467486231	522.061433781099	662.7597581494
432	432	137.964059287508	338.831282030858	526.924006499106	670.902231794103
433	433	135.035405048984	342.821207894569	519.976239309553	696.772379097602
434	434	152.130991921804	342.563578144939	521.302980355805	648.739365032624
435	435	136.343546898582	340.989718109858	525.43200446106	669.649301197969
436	436	143.754538379972	340.705151161655	522.971567568614	678.245117488169
437	437	153.554557568823	342.105676717463	523.358887612688	679.045016791071
438	438	148.164586325212	347.435277553682	527.830412072345	675.920899450478
439	439	135.493884305775	342.071237478159	524.298857344468	661.155352090411
440	440	115.06592363367	346.497451233073	523.140989401598	672.450665675146
441	441	123.291531839305	340.342086967663	522.998103738845	679.647955049866
442	442	125.106598106315	341.380971772457	529.562855850702	660.109003034331
443	443	133.819584369774	341.249315157144	525.477062333638	651.120172802652
444	444	121.417609607548	340.350592536686	519.732827084406	679.323914558341
445	445	151.636357310983	345.637110370019	524.806531071704	664.52028961604
446	446	104.083730508193	342.585566658496	527.6306351555	701.604811408217
447	447	130.457728165573	342.74501075491	524.041481716444	655.295216212832
448	448	126.402092655993	340.370545860552	520.037997831229	690.400097154255
449	449	135.498459126788	350.704487230218	522.84414821716	641.204102776976
450	450	98.7769521608904	342.735850878912	522.072158644312	646.924168440787
451	451	126.970308014557	347.778610187215	526.908244846201	644.950661136175
452	452	133.868774535111	342.660458998715	521.642330074403	677.482364840102
453	453	132.051182946852	347.791278999002	519.326250547757	650.393887121779
454	454	153.656488093986	338.361617550585	529.224837877918	647.85546305916
455	455	126.179520404625	349.167553537192	521.727489581232	649.367081797131
456	456	159.124158204474	336.485821611563	523.258252412772	658.471388547684
457	457	116.663282247123	346.77451265016	517.673943554976	707.14066900773
458	458	122.333447242285	341.517198910766	524.465500795598	660.826624835809
459	459	124.067472322095	339.417583652453	523.155751356674	687.253471882325
460	460	106.939138075662	339.739590826385	524.565142906767	666.518942655452
461	461	129.248516438045	344.113492758819	522.91686876617	685.991224281956
462	462	155.380106961961	344.831131430072	520.850272168884	670.671330836868
463	463	121.452067972599	340.766411331759	522.453678087383	650.740819993512
464	464	137.745483675763	342.782991053745	522.592665143374	657.489745060498
465	465	141.420235164543	343.666485978992	523.542635999257	649.576216895272
466	466	101.433223359895	340.280124018448	523.773437856492	674.487525498554
467	467	109.01913928708	343.617327554659	519.188456967243	663.42989073179
468	468	117.759530063244	344.200446031045	518.885566745163	641.529542693835
469	469	147.278422155363	346.150929604712	520.960017927829	674.885235717387
470	470	135.315039131098	340.032949380594	527.460581150198	658.274756286208
471	471	118.90805958819	342.23777421107	525.657925928837	679.674168301285
472	472	149.434257056578	345.302063897199	524.393597196712	660.52885077311
473	473	106.268799906692	344.587989471285	527.658107132588	698.722046930367
474	474	136.356038601433	343.246128840691	527.062523316486	686.097667541632
475	475	170.157036532247	346.427327266737	523.102458092068	654.277555259291
476	476	153.866672954895	344.403478622877	520.064551338564	655.707804430187
477	477	141.145218770406	342.638838377766	526.44991521164	666.24885255402
478	478	155.403309871947	347.677062593128	525.184921522566	643.684627701151
479	479	107.077806606027	344.69125290423	521.076622888067	667.703461438675
480	480	124.945309391788	344.923430937719	523.123852731778	677.326242116019
481	481	122.726888710334	345.419922636344	522.788920135506	684.123099038479
482	482	124.286409632432	341.674614446079	522.969149232413	684.267736108102
483	483	117.587620977166	346.398965222755	519.826521887994	691.798953661443
484	484	134.368504666767	341.837005313452	525.457662170647	675.83383706861
485	485	116.325413396141	347.872613709287	524.076552095329	692.197341487496
486	486	154.655039140703	347.736360341351	520.550033560584	681.421248830488
487	487	139.725984012646	345.96443569643	520.159611802266	691.670655403439
488	488	154.072725599295	341.245120192979	523.228365016737	674.072934635367
489	489	115.019032912185	340.398446637716	520.177523087705	672.835062580413
490	490	99.0819233844002	344.768937831583	520.185576800578	688.912269179058
491	491	106.372418916985	343.621623902836	527.281916875563	647.49354802385
492	492	144.746777471553	340.279650303173	522.429420279901	661.43263863805
493	493	138.906393387956	343.305820452707	525.619034333166	652.664426688669
494	494	126.247006535722	342.771388145826	527.217481096162	670.575193875531
495	495	142.12450445155	345.790946059555	522.715763057017	654.340120461073
496	496	179.50279874392	345.844729911995	524.452625262121	683.929949222028
497	497	123.179970450679	337.739794906562	523.076198213971	667.131091385461
498	498	107.562565684095	344.303058452154	522.499376522841	670.216741130116
499	499	160.801082262493	341.45378421788	523.098621003597	656.436412327806
500	500	129.72324514582	341.781931539155	528.043364387009	663.907653611548
501	501	120.617550263621	344.812793972489	524.292975506723	698.478386033918
502	502	122.859715989043	343.306372215804	521.092694219486	682.432092861142
503	503	140.065294660178	338.840615004992	518.064612172402	688.549948990512
504	504	134.617707545542	342.188190850853	520.958170355398	679.670787312494
505	505	161.670775584464	345.893039186765	517.801608896832	654.47763306556
506	506	91.7197954175174	345.225528096334	525.910813216394	650.584731707714
507	507	123.478482403328	345.779709923258	525.606756236603	645.79252569276
508	508	147.420931970073	342.264736841992	525.838382062325	694.787178951566
509	509	119.916543734082	342.99356436487	520.6710945284	695.967944409474
510	510	122.649607024204	345.538407573426	520.52844738654	667.516154971851
511	511	131.54888908334	343.998263774562	523.636293654582	679.512303332011
512	512	135.736116831459	348.139294781714	525.556617229846	674.46483501852
513	513	101.406014683403	343.385104864724	521.879369364685	683.619879077707
514	514	157.985125567707	348.621650350233	523.922012375286	660.091067396313
515	515	152.694574484494	340.582239083013	521.331775364806	659.265491793701
516	516	131.322114146167	347.663492626404	522.096213679314	664.24738122813
517	517	128.114533901922	338.783856242548	519.572020698088	672.896571149535
518	518	114.217553337307	345.086534558193	524.820051066432	706.51935387103
519	519	122.678820520026	345.330218071239	526.59025833519	659.123209808481
520	520	128.616462916555	349.783960720887	521.353980965125	656.11364093735
521	521	148.550782881359	342.864467254059	525.325075042206	682.536598048426
522	522	135.678142058967	342.386651982773	523.761619467738	690.280188233177
523	523	155.459342343717	342.792967591826	522.880227717421	657.411298251384
524	524	124.003202977556	341.868632261767	521.690370106478	662.15128248556
525	525	99.0780001155765	343.591341082391	530.23333221688	674.000665136299
526	526	115.367053540263	345.812432405499	529.621015573323	702.994093304962
527	527	156.052173331596	340.372274780744	523.691373123232	666.696436230459
528	528	153.449951727064	341.767449228412	518.378877364627	713.296955348401
529	529	119.098437182513	343.169330233853	521.280684609732	682.053138869514
530	530	105.050306580994	342.819404264991	522.11103770164	681.149062023535
531	531	155.801400003017	343.201548648667	522.439653942842	673.895754799498
532	532	114.524701940625	346.01196895613	521.57015389476	697.040682015824
533	533	119.386115072833	346.613056640122	530.665487848936	694.473710949028
534	534	127.63022416342	350.003615949933	522.900916797133	672.735958701282
535	535	158.617326015861	343.586701194378	526.746725145251	663.719515387487
536	536	115.627141188292	345.319448397632	522.449440045552	691.313217340939
537	537	109.420270744421	345.912202272654	525.445697162729	690.935090752969
538	538	121.431634102741	346.727932734748	526.219227639181	676.654841832853
539	539	120.487873967367	346.535826123046	519.051047989597	675.767612662804
540	540	120.857582338612	343.202461021909	520.433805566213	669.707808673161
541	541	144.791859992903	346.586236873685	517.759340035317	660.621673991138
542	542	111.165470408285	338.686699771294	523.800992625866	667.087413118956
543	543	110.47258261581	342.486706245469	516.477807605522	695.591123205772
544	544	128.913452492747	343.927033972331	527.145460989888	691.067619014499
545	545	106.77530544363	343.249466898296	525.494238493663	667.569231728977
546	546	161.748943001408	341.95324528536	525.211621381312	674.899741969203
547	547	162.232297343757	345.113401847002	523.711677899706	691.727730003007
548	548	116.580921619342	340.015697041384	524.33598351096	664.043829134731
549	549	139.847832743827	343.128412852635	524.131535881814	680.816877691866
550	550	154.507180292493	343.508010048062	523.196467753964	674.849958826178
551	551	113.553098468441	340.948335515205	521.541599252912	695.070766561757
552	552	109.682354652442	340.269484874022	527.139190689848	692.674600750067
553	553	121.800183359298	343.49394315761	520.141980607931	677.873860218962
554	554	135.070579724293	342.042866744945	521.176959044975	682.245615991376
555	555	122.158639978679	344.207522221763	521.054271342802	650.18050840762
556	556	113.388620958914	345.253274899431	523.622844036369	673.313263542478
557	557	118.168870153934	344.673416041111	523.017281272017	682.056015174914
558	558	110.460380760278	343.498154032912	524.26023721591	665.35817432732
559	559	138.175453679112	347.208282657889	524.659443778196	692.772135612609
560	560	130.800705193261	348.438869320226	518.242824318572	667.797655684373
561	561	141.75840423399	339.94933929474	522.701518831447	667.447625474122
562	562	149.637714409156	343.757981920475	520.805542975473	664.518130048502
563	563	139.162810229835	344.801315875956	526.407172172862	655.616991580052
564	564	139.434947077852	343.573077515224	524.128277079396	681.117494674487
565	565	125.310042225847	343.194104403039	522.655448369974	671.319577606995
566	566	145.258369144422	346.214159592385	518.907114253618	673.578446970359
567	567	120.93411881954	344.774178381483	523.486481992629	663.719649137095
568	568	123.975248718794	350.128358354389	521.232540969001	669.605527277808
569	569	142.664639312006	344.163767339834	522.539475111925	684.727059804309
570	570	147.35836459118	352.84937901371	527.519001572387	679.657684944599
571	571	114.760136057043	349.858748021591	520.085669833035	658.823247566771
572	572	97.5457661199708	340.958082241867	523.606504191338	690.607383518219
573	573	127.152547410622	343.576560978457	521.444427979072	665.387210795838
574	574	138.179815931699	342.942197143009	521.04886182824	663.280412600555
575	575	135.289652242668	342.260326750835	515.051232814319	673.615215929502
576	576	146.631140954423	342.259675775924	522.106622857113	690.39483898139
577	577	145.260233893438	343.663137195086	522.641871985907	667.44245369754
578	578	106.615566175843	342.806231463393	522.827902795585	703.041083931083
579	579	145.874231744304	348.268176413431	522.456943714427	656.302071676865
580	580	120.397103698073	347.08155303317	525.650783751491	678.800534305893
581	581	155.916292828721	342.668144164191	520.431713975791	673.726184482662
582	582	124.311244252407	341.74656077529	525.522239756457	682.081065260496
583	583	84.5910992695105	346.53905974288	521.61074743958	655.819822194708
584	584	127.551898301454	349.398710414175	526.254196451298	662.37827310606
585	585	141.353410440571	341.322078324942	524.223537023108	668.778680088225
586	586	115.297135704156	349.976947309121	520.802803895257	667.716099553219
587	587	128.008447095163	344.126553937735	519.089279170507	676.396761354961
588	588	105.414221842926	343.863311837097	524.760339391678	683.599933907711
589	589	137.392330062284	340.795438379453	522.425683099763	689.111157358037
590	590	127.817630138655	343.782405058982	522.468369837046	666.898582062492
591	591	146.651194346834	338.949768317527	518.142723696313	639.266452930819
592	592	140.068603212225	344.710709981768	520.363590968832	687.060513425627
593	593	148.979038137396	343.889901215052	522.64427004811	679.526098913372
594	594	131.781695270374	339.690318823281	526.196090298111	672.360565622044
595	595	148.72450545728	341.339536947981	522.864204318122	634.636801558239
596	596	152.602450592845	342.551160869582	523.070382551716	660.767036050371
597	597	155.423506437307	346.468558827215	520.252238458641	672.483132148416
598	598	138.195001973019	348.818654022978	523.104895624171	675.721395214821
599	599	129.180346664528	342.741231093133	522.301253122892	644.842300026141
600	600	152.938954556273	340.00054138229	525.127640816011	693.08400291597
601	601	148.406256394799	346.96675668377	519.772419631336	680.378866260383
602	602	125.922795867757	336.794665851085	523.780937495196	673.622588355614
603	603	92.9702306716461	340.961174549395	520.219140069997	672.708239219113
604	604	137.262612571943	341.409472094229	520.570815781147	637.652228793813
605	605	143.187426464551	344.393798569866	519.223472473907	656.518297780146
606	606	162.200703578403	339.298725582716	520.157125871975	663.59797977828
607	607	142.286511565295	338.685506206279	521.330358205813	710.949844342816
608	608	147.62329313372	344.093872664404	520.242204062445	626.445501435639
609	609	124.082933592524	343.912228633254	522.235705273466	712.447152903652
610	610	146.02468856917	345.921297624318	525.136032171812	692.308787457262
611	611	130.926435172973	351.72096354195	516.357439918175	675.919345762827
612	612	122.014608828271	342.010411211689	526.350943905243	670.994462221906
613	613	111.472132219266	346.112722230834	524.221790447019	694.444128848626
614	614	109.143992442973	343.189123917368	527.259632151907	677.754103192121
615	615	108.434894908205	346.366116352243	523.600407623297	668.523374775564
616	616	134.455145359259	348.868135613718	521.90747752595	668.509883546391
617	617	121.988637957428	346.421513650725	521.234550056897	658.126399476642
618	618	135.504040601969	338.526810488869	519.880574551039	671.942163286775
619	619	144.11806660644	341.86387127741	520.158765527573	661.070061295818
620	620	131.167786950431	346.312058328828	518.555665779033	683.092486409671
621	621	141.368284219316	344.12879796461	524.145182797087	644.233679922273
622	622	118.689530911971	345.501283912772	527.54032888675	660.489023513704
623	623	125.645544612097	339.988044067704	524.904374287955	711.975010897888
624	624	145.789393411202	341.57057038692	523.840665938171	679.166089567714
625	625	130.275407624349	339.443921913015	521.851536718925	667.637241332911
626	626	98.9964662412684	344.113227582004	518.990777050119	674.3862644982
627	627	126.501675625464	344.504486690832	519.307312325271	697.002915933532
628	628	137.713662760564	344.090092822359	528.963237320273	680.337084200033
629	629	134.152542507068	344.912557858604	527.235442791035	678.470161398363
630	630	142.37670311208	348.122286414398	525.473118998828	693.383605419285
631	631	137.158388833217	343.625629511421	523.371171103499	687.846085649859
632	632	158.765812053464	343.359933346238	526.078088000667	656.045437047362
633	633	169.363786812317	343.975367143895	522.969521168594	678.086639023963
634	634	146.011997771493	342.190027020353	526.463958548449	659.680784923057
635	635	156.325988786826	344.789531869225	518.104667277056	655.131362307275
636	636	112.826222799604	346.651929963836	517.076875278755	652.961586174816
637	637	130.001675154471	342.825416372939	520.318832005001	666.845478409542
638	638	146.645042317802	353.063798018871	525.153802048539	665.914225993882
639	639	118.293812097549	343.979651498762	518.795275843822	645.990126610829
640	640	134.389767947183	346.566155970208	523.001839120714	659.324372833271
641	641	142.822508645607	350.029825556296	526.678883887378	674.63533487225
642	642	149.734927939727	341.32848798197	528.88057328538	693.271874058834
643	643	130.567027177772	341.432742682839	518.827867034005	666.985042090191
644	644	123.027815250468	343.897636190955	519.936190456692	666.711761402386
645	645	134.402571397052	343.922775139021	526.149191628455	693.591328517524
646	646	144.178465295093	344.024206183745	520.519767590749	679.008085754915
647	647	130.405718658998	344.32583635641	519.902619415164	674.448807153389
648	648	114.645832563174	347.053001158023	524.575032357845	659.783420682242
649	649	132.589056555668	344.69495457479	523.419961839858	679.985540992044
650	650	146.60721290072	345.758415249416	520.416979914706	673.098718035981
651	651	101.240715454871	341.885443063466	523.242484239705	672.767033556488
652	652	138.18476171522	346.964900302218	525.049804418374	689.633127055787
653	653	123.074131083047	342.24830409444	515.30668904758	688.12488184049
654	654	141.425531114818	345.979435279457	522.845067476448	698.92307021296
655	655	140.789490577382	346.422022728015	517.258960557807	637.707982601483
656	656	119.342229236865	346.680201641205	522.87270016274	685.153524740865
657	657	143.607397987799	342.512929656325	525.130066746917	681.535442040339
658	658	157.150744719846	342.595042312279	521.479903059806	656.90886529413
659	659	127.236284096951	342.409790951531	524.73386269432	660.516536344359
660	660	120.635338903978	345.177252658496	524.992462586057	653.939777529604
661	661	122.486030310149	341.28696282068	527.486736962012	667.328646922221
662	662	112.811141498119	342.456597784835	526.679893428008	687.440024034262
663	663	133.195882460353	345.427080632172	527.677410169291	690.825934747032
664	664	143.568466360442	345.357538943778	519.095505757116	675.914344404251
665	665	113.540767616405	341.229469627242	523.869546451395	672.595572340352
666	666	154.877614335571	341.728839428433	522.173577882374	684.490984290057
667	667	119.638771118201	346.88488702298	524.15128921376	668.616460178439
668	668	150.360901130538	348.615508182704	520.37556216694	654.823408516464
669	669	114.180112685925	344.064075332212	525.419483594615	674.694916239405
670	670	118.75474078059	345.164583876374	517.5715825889	683.381618972351
671	671	174.59634849521	347.516888495108	521.673050159669	674.024040142715
672	672	148.328520160934	341.555751435175	527.862250337122	650.131452456202
673	673	133.027381875787	347.392825070559	524.161641664046	659.438225196487
674	674	128.813033879499	346.776173539949	530.858920671556	647.978036016595
675	675	148.328668924907	345.00765115902	520.628363356455	662.473272389112
676	676	127.804076549225	346.484306601626	524.112018303269	663.087955317329
677	677	134.694237271267	341.633498501104	525.646490426885	664.102274101022
678	678	134.22200630876	343.237628221861	526.722298692223	693.347265148831
679	679	75.9047375913139	342.377370233368	523.771548643935	692.006168826302
680	680	120.054049197165	349.373511447004	521.907073763771	668.486247102647
681	681	159.215746775124	342.863608061358	524.464510288293	682.484196692337
682	682	118.065204465658	344.421199545946	521.697190542357	665.488519276236
683	683	117.830700790326	341.11108869626	526.639164771242	678.187807432092
684	684	109.015673362889	343.560258402015	521.277441583217	680.387535950344
685	685	117.314368715335	344.845519450252	523.541285857599	665.236071290724
686	686	128.490322181381	342.452116170312	523.432856338811	674.512339178805
687	687	118.535727087356	341.782147385052	519.218125193069	675.788295375854
688	688	127.56447740454	346.194283192972	520.413647862119	676.725339438563
689	689	147.880113349476	345.157484242492	519.452980417466	677.548296369135
690	690	126.270502098808	343.20908795749	515.158501007198	676.713725040451
691	691	131.518789485035	339.342097949071	518.352962644013	646.19680918109
692	692	117.776565925521	343.909457443681	516.156612985572	692.137425653577
693	693	130.800927667722	340.774850154231	524.565306437866	671.357149600367
694	694	152.739107929537	338.147959048379	524.242687348133	699.983698219729
695	695	136.271522584887	345.496051481996	518.726114394607	660.092839783405
696	696	150.550065006373	340.610417330987	528.354560284199	658.048148050132
697	697	131.39816267096	347.520530948579	524.821502340333	682.912347806395
698	698	136.014330843402	343.607950131513	519.471717523699	662.447219720308
699	699	165.58860029665	339.671882663855	527.491372903028	671.161063196615
700	700	131.68128275122	340.893243020754	522.319084070522	682.190280616662
701	701	132.321232840814	342.581711302499	514.320254537462	654.228591501852
702	702	121.78059119922	342.356535550768	522.200652213434	659.543210147179
703	703	150.77104830717	341.435649507192	526.73300992824	695.890103942422
704	704	142.195806575168	342.84881502812	524.896830230211	640.140624863755
705	705	148.921280911688	345.193177950761	524.369238511231	686.636690361118
706	706	123.74588023121	349.062309446523	523.205098503474	686.756382591489
707	707	107.878172789071	340.833442578455	519.515342110097	673.503519519663
708	708	121.097793922428	344.417355980957	522.630716930633	662.783368455927
709	709	131.689421743111	344.479834379691	520.457901187557	662.23135215249
710	710	123.92096871603	346.907715851509	524.202870784172	688.967560784526
711	711	132.074151756144	347.259036116365	523.746259651767	665.277623555882
712	712	115.168214118133	345.080224176405	524.355995014213	715.864472143602
713	713	134.323673246942	344.498531235811	522.390346652084	699.784265541402
714	714	159.363869347677	344.84029025535	523.94832646761	649.016841484556
715	715	167.806959816757	346.4562970654	520.249665004439	693.317620289619
716	716	136.768989909107	342.9872228326	525.819234218327	670.405572237124
717	717	107.902804111764	343.421439568869	523.146669504295	688.399024056107
718	718	130.918360034577	349.834428741809	527.541277062695	663.312647608063
719	719	121.475476084832	345.224252540923	523.257926567012	652.486757144192
720	720	130.986312672247	341.950657543003	519.569383699465	689.984008610486
721	721	121.77320242219	340.301285852928	525.228714757316	699.986877306069
722	722	150.421564447528	342.282120051303	525.01311496632	681.051202730479
723	723	135.062883090974	343.828812000691	525.984730126517	684.85675247655
724	724	113.638811990573	344.699018399801	520.154254526944	644.946917373983
725	725	101.496536260547	340.771061037363	521.898538775115	663.40011191366
726	726	129.874828987624	341.267240773334	527.571593353942	702.432623080502
727	727	115.898054863511	349.183191049239	525.115493075431	655.866754097876
728	728	147.596083288922	344.918212137034	524.974925057211	642.552909996093
729	729	145.991708374723	344.209946589592	525.448118208768	659.351367937395
730	730	118.824953483441	344.095647397637	521.388037661462	659.718630647414
731	731	139.099349273749	345.332551825322	518.221475306723	672.448040116965
732	732	119.462680242465	345.089538954426	527.041905139228	657.041030497143
733	733	151.50319538115	343.207746996208	524.2172012938	664.256406369284
734	734	140.701288259108	347.855694066314	519.672753931636	705.436375785383
735	735	130.946152369733	342.082437126141	520.706849624835	668.30883055653
736	736	116.808797082481	342.658250028976	525.20631023238	659.937196149235
737	737	115.358980477048	341.923169101877	524.652135385424	665.314376811782
738	738	127.716081281365	345.681925258097	520.702373033368	655.72390665409
739	739	138.494345058148	344.143550376867	519.53052243073	678.759410252486
740	740	112.575967785407	347.588881528549	524.836973792097	680.85480658506
741	741	120.203532869015	345.82617480984	524.209637825651	661.128796240398
742	742	103.722320246347	347.340251902137	525.173762613069	693.399281347328
743	743	138.180632466336	342.194760131123	524.466423325315	656.137895416553
744	744	131.541511971237	349.424100520255	527.764508348481	679.614638598035
745	745	124.930122484279	345.533142399412	517.450610910522	684.918308670059
746	746	167.443178349752	343.340003525287	517.847237699563	679.550216836221
747	747	120.773249223895	342.874994086279	518.691338256188	683.63153528284
748	748	113.149130599973	347.572611882605	522.793253175572	684.951705278093
749	749	134.38235586353	337.848765329778	516.403232777235	667.395731762601
750	750	155.876275296107	346.107065351319	524.287531575997	681.312750317278
751	751	125.825985485816	340.313144307138	527.286845049282	702.929993157993
752	752	133.931088443044	346.113951302182	524.281041764337	643.423925149866
753	753	116.46168566046	343.445728379366	519.262035916622	659.606267732345
754	754	134.716871450459	340.77296442449	525.077567678748	658.286238424417
755	755	104.757539920116	346.527057282506	524.066857338212	702.062240543719
756	756	132.08197356841	349.638241153289	518.616424837071	694.586650491101
757	757	116.983380906509	343.644096374005	521.153453897666	674.230394766527
758	758	131.06329511217	345.009733953413	522.136173031148	692.059772335663
759	759	158.37939443367	342.176701631539	526.66854308087	679.541727887382
760	760	151.561606570487	341.635670676631	524.436637130597	674.347568122967
761	761	117.8356770917	336.278375326955	523.767658440562	678.982046883307
762	762	101.43528382291	340.369472208798	520.195570282929	662.09941699325
763	763	115.404350884432	343.270920676541	519.532849893644	686.121568136018
764	764	152.933753503902	347.235747489907	523.811394990342	689.479705120782
765	765	131.401418145022	339.610917840465	524.394502240514	693.280688753168
766	766	119.718280248602	344.061503129739	517.408906510488	681.931925688514
767	767	138.790421309675	343.854191862633	529.192029783425	654.891469860299
768	768	123.287947074793	348.411904545615	523.636238163561	676.827617454494
769	769	107.015927863766	343.915277763427	517.450744677344	668.64830332079
770	770	111.798212688782	341.427693194177	524.302348356015	624.411051772873
771	771	143.422230410971	343.358062081986	520.277346259891	651.07887495616
772	772	133.929329517404	347.983340412627	524.293166143864	644.056003010427
773	773	101.618037474599	342.206108735125	522.219532609215	644.537479959722
774	774	129.794601599571	346.222363866737	523.724133120132	670.093660114211
775	775	112.350571698089	342.788838199582	522.286075364869	646.983109988758
776	776	116.120813414542	343.224557906068	523.529278786712	684.204521383661
777	777	114.341508090719	340.885554193581	520.175546257168	673.357441330588
778	778	120.315714715694	337.804051491373	523.521780181564	692.977341430444
779	779	125.552838655959	347.471542258674	521.602197062016	680.939296022819
780	780	146.148502959435	351.428137209449	526.368486593539	617.804038782223
781	781	132.270533646502	346.279012337837	519.8979723148	682.414673558869
782	782	126.348326230809	344.199249837384	519.789561329581	691.934429405342
783	783	121.507054967386	344.968611251561	521.953855755016	689.682574975675
784	784	134.821949032156	345.755284056872	522.864639878113	650.953169790468
785	785	123.233227221266	349.830423746167	521.242417827737	672.785838021842
786	786	132.714432342018	341.736198028524	522.697211542312	637.19813681844
787	787	128.9554444222	340.726539667744	524.432358087061	671.254653557953
788	788	146.95625112196	346.474686635786	523.540821098137	645.201334373705
789	789	151.264291822459	348.100149856224	522.731899893408	682.608989724543
790	790	124.893329063438	345.954220962272	524.102951299916	685.774949632851
791	791	166.33864912128	342.224483712969	517.700416386959	698.917667198676
792	792	140.531332720688	344.634336135407	521.550821539428	665.172519864455
793	793	154.513727506684	339.836644419881	526.068158435656	699.931247129413
794	794	112.986022976087	346.928291435107	519.254404178691	621.423277386375
795	795	142.644044154747	343.95392814098	518.861578221966	658.992584541237
796	796	151.665793377962	342.811079487197	516.768401363233	659.706778799659
797	797	117.670461601178	345.826510319229	520.812766205847	649.630552285074
798	798	132.709914174754	341.001900390404	520.413985597954	667.802823270951
799	799	103.13532587146	343.139991932664	521.610688650793	660.854701789879
800	800	137.385050299642	346.638025916265	522.070314406932	670.889688438051
801	801	121.546498790451	341.263310840939	518.674331751826	652.419257245474
802	802	82.1146119847783	344.207002122808	520.946640967498	665.670377833022
803	803	162.582383547884	349.741616844852	523.236690107741	654.745769107038
804	804	124.822477434145	339.495057632262	525.98222412283	672.075846936994
805	805	147.991054409313	342.792722529097	522.82310165942	686.906470491292
806	806	88.0191054779294	349.48853498054	522.89718632784	641.145226188635
807	807	108.700245621805	346.988188935497	521.938978184647	663.642180833201
808	808	118.413142893282	346.015304461382	526.223657372207	689.460274161406
809	809	151.958911430618	341.727600185239	525.324354780885	687.157888306386
810	810	155.899784739028	340.591844790814	521.175351032979	661.160450681043
811	811	114.381144216511	338.596829064246	525.791326616896	656.266694952101
812	812	142.080807445878	345.471831583741	522.016731810221	665.08216054056
813	813	116.330769341748	345.110492124903	523.378705412474	688.60105794301
814	814	125.72583169826	350.619495627052	518.554571291614	711.258661071174
815	815	143.091028017304	341.700110656045	518.594027593122	665.173152771726
816	816	127.984112728917	342.949153057853	522.4347155571	670.090231770547
817	817	140.847860612642	344.931962180462	519.689436786241	671.123484529591
818	818	132.511732349233	343.732943935097	527.169368873766	643.075483099694
819	819	102.650734765881	346.149833405738	523.035004735596	636.71921610824
820	820	134.893142891634	345.551196870498	524.229779974426	693.576074650369
821	821	125.236635864869	342.492412520542	524.708216333838	627.369766993068
822	822	119.101986526399	341.893011852708	521.600968541221	639.849468257151
823	823	119.917590196688	340.77860871432	522.548693267325	654.346368990523
824	824	143.813230009307	344.563524691137	524.623780676529	682.707229999872
825	825	150.186562075956	346.701856578924	520.539953730272	659.566450047926
826	826	132.597641521146	345.441670259842	522.044064389952	645.087889213655
827	827	140.651844893817	344.696490567559	521.827875922123	667.416607077636
828	828	139.580350429867	344.176335527629	528.051354314576	677.284626388247
829	829	154.14881982942	342.509177860355	523.948683287396	647.592124034862
830	830	159.819996662669	346.459509827968	519.276058780458	664.947357301019
831	831	142.480262655239	345.226086965627	527.842709651394	674.040287209421
832	832	112.312204962971	341.591289493824	520.311723130402	644.954507202192
833	833	105.485191107572	343.175209439848	519.455091816275	710.653846245123
834	834	134.797043008407	346.874211900674	520.912117659807	666.961795409478
835	835	144.175138068718	348.728475025378	525.42456420765	650.318672320511
836	836	117.965370301606	341.811909916774	527.43481761791	665.333363110538
837	837	145.13156446107	351.013181462774	517.804732099335	660.048898993245
838	838	151.223382135973	347.907243493384	522.486722651448	664.728029195211
839	839	122.855113668234	343.984148405813	521.673479097834	674.006746324137
840	840	108.367330071148	342.603009127355	526.743205362438	666.95828100135
841	841	118.243596170005	344.125323461819	522.797000859984	635.498160838449
842	842	125.064425898358	344.99483891645	528.676990721299	674.977853049537
843	843	135.495439994467	348.372288419756	523.12389355138	668.781209749715
844	844	151.194969017591	341.613334298429	521.601448813066	678.876946729648
845	845	135.750771384643	348.389820628313	523.749771746662	666.989888616807
846	846	162.144900727302	341.349344111183	525.143416356016	676.609314400064
847	847	132.288128035165	346.408925442033	522.826805680018	678.234800337573
848	848	106.630197751412	350.396800714464	524.323005341636	692.192752264312
849	849	111.119366142964	342.798394786374	525.586131385933	670.085025344865
850	850	141.821210054549	345.346929678092	525.346738343168	670.770355876233
851	851	140.285958372019	341.530475722242	527.170788860313	660.28145721327
852	852	120.235986978499	345.558694155397	520.109403144573	696.311308078463
853	853	111.389435330127	346.090585815351	517.836895093277	669.088780613547
854	854	111.762948823537	345.565032138687	517.223850942563	647.623162908311
855	855	130.118635569424	341.089733385109	516.91856699134	643.209582767263
856	856	126.847722431111	338.655629169724	524.812679646891	652.503606267829
857	857	123.967831640376	342.192412855147	526.302893653122	682.696912588014
858	858	121.63624119972	341.626958836456	529.14295705242	665.318393200555
859	859	131.868493347124	341.919105860872	525.876409905592	655.877510475445
860	860	114.321798592973	342.714896035911	521.122336678383	654.148028645666
861	861	130.345108446584	348.577591074111	518.783054096774	672.721826612338
862	862	154.8758375728	340.514473859908	522.074908068968	676.641940180372
863	863	136.825638862099	347.187398131068	521.36363032062	693.651802061504
864	864	100.953538605693	344.000429110937	522.470612461508	675.460940908821
865	865	134.32211859505	343.111085612838	526.914577103142	674.354878823396
866	866	145.082918912584	345.072786128205	528.079995854483	661.395001271633
867	867	103.792409216165	343.632650190852	524.967389138174	632.83276390882
868	868	119.316701111025	346.729961987574	524.181372562695	659.782681769714
869	869	129.367171226214	346.411400751269	523.430285549922	658.745046700575
870	870	119.760917123373	345.020132162969	522.717834325464	670.995786749643
871	871	150.820728948303	344.945359050157	522.598688485098	672.676060752561
872	872	110.308751073177	348.383080650287	524.514142106904	683.695600843391
873	873	157.37733491128	346.793328028857	522.693556297382	694.681981635408
874	874	145.286596735391	337.842785627516	521.471643514047	662.475270367941
875	875	130.494093557252	346.597793829055	521.16647236847	694.335160001604
876	876	152.107203429198	339.325146357152	516.564291704746	668.231489014361
877	877	162.876214661938	348.202713338746	521.336843201302	667.762598208333
878	878	136.130568091554	345.592157561195	515.680974163662	665.978674626561
879	879	143.638877765656	346.639301040065	525.327700247899	686.77751563131
880	880	131.383789518343	338.543102459446	522.136125163253	661.2284643646
881	881	156.03898721003	346.945262074434	519.615350713417	691.628254284439
882	882	131.169047105868	337.340929853596	528.270275487844	696.062900057528
883	883	157.960473771869	343.296369503334	526.268496223812	681.02265044762
884	884	114.307414238446	344.617527975131	512.386692883003	670.125402612868
885	885	125.695726083036	349.131290930096	518.115433515184	713.275609225448
886	886	138.618241813334	342.867593559069	518.319498151239	681.015690066989
887	887	113.091808528252	341.264763664277	521.517293425349	666.024769992141
888	888	160.785235228845	344.893077198575	523.828047722123	667.848588598193
889	889	152.451847106919	342.492941887954	518.525381990629	642.677739612271
890	890	127.414231163539	344.344420627896	522.493107319791	678.495004985778
891	891	117.240686886089	341.104326531242	521.177949030494	672.812402706432
892	892	125.686928891463	343.694113107636	524.773059256214	667.782883881575
893	893	142.984531286031	342.701310207363	519.292057958241	664.837472790974
894	894	138.264497444628	343.654786672564	522.36594395426	688.330214114794
895	895	136.756576962414	339.397969321412	518.84142310322	681.985768807734
896	896	122.383379364303	345.827922608815	526.934430776867	705.430360370598
897	897	128.208690420786	342.491459352736	527.024715483986	669.418012476194
898	898	122.718428267277	345.51148171447	523.151958045822	694.886109935494
899	899	135.714571261574	343.794944875945	522.770243718052	675.444778800658
900	900	126.572454523159	346.626777488661	525.940587070022	659.340927727525
901	901	122.034833653485	345.805901549448	519.690438388255	684.3019432846
902	902	113.636613159971	345.505383658405	525.106514021242	723.187651877629
903	903	139.876233308439	343.601932959071	525.556626662324	642.656155271202
904	904	128.579775006507	336.221119502036	520.464993739741	680.083073901445
905	905	148.959321394267	339.597198330873	519.945983850973	674.364888935855
906	906	168.289222528942	345.711189715476	525.542467922074	658.122764664215
907	907	104.964624821415	343.007378772498	527.230322541983	676.43769255172
908	908	146.058652817213	348.915470958192	525.857831111054	654.361382382746
909	909	147.334385428766	346.043889940843	523.890953032637	659.160980154023
910	910	148.620255135106	343.599026745973	528.092877617767	654.215817534667
911	911	147.504611703222	344.936639437767	520.490617308959	673.131274350471
912	912	118.087672887677	351.274651265303	518.36334985931	639.863167739021
913	913	125.185569668871	341.702020430004	521.108266842526	653.368717921399
914	914	145.365833083881	340.513646353912	524.802546423233	676.05353204171
915	915	120.051639851621	339.302473777042	525.819571825085	681.945320193438
916	916	125.798839523004	344.640318793169	517.31419134474	686.045838438698
917	917	107.119987869401	342.524813120745	525.962960049637	640.919963761851
918	918	122.097243943629	341.320726662429	519.641155664352	647.517615256053
919	919	126.840646462361	340.06107611349	520.610387701281	674.257407994205
920	920	126.310200103583	343.185521691314	524.406046445243	668.885346448012
921	921	111.479161816746	345.409471203086	521.605377738153	696.289544457013
922	922	92.4231269387679	347.923477611698	519.622239054999	691.271249358324
923	923	121.052911434673	341.311601108239	524.007273652872	649.307741593465
924	924	142.762723993164	343.510227669476	521.167590099534	687.243258295841
925	925	129.160771582804	351.187214836339	527.875940888558	677.738595771954
926	926	137.059280388017	340.081609354842	527.168732458337	686.107002090189
927	927	127.734031877764	343.466535861905	523.385775998173	671.914340422465
928	928	159.174261545547	342.578342488863	525.906335735574	691.82001377415
929	929	161.858892343802	341.02803799808	523.597079189312	681.543152226792
930	930	156.913050600935	340.393947696217	528.548382198915	648.873918132794
931	931	101.245271563668	342.396106060169	525.481557260481	674.714557594952
932	932	114.455683488688	347.320857802314	526.310371635432	669.150046835688
933	933	137.686467012919	339.106213792769	529.191774635457	699.609381236589
934	934	144.919502197297	344.420210615942	524.886673747966	687.180942799014
935	935	133.928225543832	348.025542847115	524.358983390395	677.607449264831
936	936	133.178497787434	344.798993968171	522.407660309091	668.132285030311
937	937	135.692010724229	348.048018298788	522.176097740868	677.786962381924
938	938	126.276778167159	346.682657478499	523.943992856421	684.108556580035
939	939	120.143849876255	342.022808176282	517.602306724271	687.468301821711
940	940	161.140641039588	339.575118549003	520.315528937655	690.860607354155
941	941	151.519665598298	345.045708978981	520.335303708197	703.427200687698
942	942	114.358826054058	344.008212409127	525.492235096472	683.575165605475
943	943	111.801764710999	349.612932131123	527.941052820219	689.072054819962
944	944	116.772576008981	343.102012040662	523.525767115621	682.49384443382
945	945	161.95607341397	343.452594419982	523.263722016711	686.228263857113
946	946	105.930379684774	347.390475781875	522.450120810714	670.615848315381
947	947	142.281051463298	339.32348786532	520.811501841053	674.184060337937
948	948	134.758645440404	346.56245878351	523.593768165345	657.764073858522
949	949	124.589618246813	343.843430659363	524.861486468989	716.808495735706
950	950	107.923766925236	338.027049629408	523.281455075473	676.736018823296
951	951	130.464123084108	339.515404715998	526.439802330671	677.044037181048
952	952	134.039624682087	346.678610994933	520.16717450733	695.568982128006
953	953	113.499631637298	340.954641578444	521.385598955788	657.637301759852
954	954	125.397237701574	341.15814202535	520.708126945496	693.046030490613
955	955	100.429721895731	343.881465186267	526.560563973447	687.606797228303
956	956	137.197653369034	340.157186953971	519.518521609707	699.329328100466
957	957	123.524770514819	342.773801558459	520.984131883542	626.754909684103
958	958	134.97444292205	347.710042151424	524.653682765782	668.609744935339
959	959	143.115643660966	344.458260552288	528.150192756736	675.955534511446
960	960	112.15934634481	334.680280280444	517.530900174242	695.641025593048
961	961	147.922950293847	339.188792496922	517.632364123074	644.473147076365
962	962	152.228550133832	347.55424367572	524.504161806484	653.03677682634
963	963	100.468799964538	344.718708757625	530.095742212208	650.87024174415
964	964	135.130623017308	340.986118592386	522.266288688056	659.677250885979
965	965	112.04207094539	342.144552438913	521.11497357311	695.002374965199
966	966	162.93788401883	345.512329071708	520.526543026135	700.297001223954
967	967	116.798775504843	347.754335967459	522.602362653109	657.139283847158
968	968	139.964736351879	345.7613490709	526.629337743895	668.086848658977
969	969	118.169191515475	351.414090864337	520.701519473465	706.76844313409
970	970	115.616130374577	344.328573791751	522.924995537553	687.508297071281
971	971	147.669821354605	345.434019135088	525.094757870368	681.828235073815
972	972	121.929523738879	345.590009599715	524.083325482784	676.143126653675
973	973	129.35760955653	343.745371978179	522.388643263997	707.722935388507
974	974	125.192267631096	344.111951785239	517.819963943405	666.55671217026
975	975	128.106617307719	342.762735458072	519.550364503732	663.569556157619
976	976	138.591626501994	346.761941530072	526.249576069368	686.241265385775
977	977	126.981280654936	346.623989288065	520.119789135549	671.875709508211
978	978	121.072303149015	343.766144457835	525.299937695125	672.550612670435
979	979	145.337651563029	343.09416721599	521.396825947751	655.667866758544
980	980	144.461006597798	346.22208030403	521.230598971779	676.349910661323
981	981	151.274945681793	342.366587798869	521.728736696553	657.589431474486
982	982	144.460173642325	345.11860054705	524.343018584332	670.095900700686
983	983	123.016022334911	342.874423952913	524.072380981345	639.902817589402
984	984	156.79622830731	345.726940600359	519.029885797295	650.213296397564
985	985	141.093709343602	350.526724034115	521.788022959043	705.437410933144
986	986	138.093260254411	344.967737797965	518.736799948203	640.941353541527
987	987	112.334412551418	343.531351472098	526.002467263697	686.047565674449
988	988	133.947368132898	350.002881110561	523.188773851718	666.163868869962
989	989	120.426933704019	341.782426300977	528.402779311841	683.901754489712
990	990	143.064237393096	344.608869820948	521.303946248353	687.224785903255
991	991	160.29735842983	340.68422116146	525.056515234572	675.358812282285
992	992	139.390798231032	340.474260791864	525.725554538449	680.200981443167
993	993	127.734606618812	342.95266372945	523.548836030479	664.442275519196
994	994	117.395406264901	346.403216211807	521.6743058433	645.995960022615
995	995	127.152018672362	339.69445723935	522.137248782866	676.518257532511
996	996	133.170089670282	343.709109535923	523.465379474161	701.856970694001
997	997	129.371598172179	339.983051446391	521.54806168452	665.92189294918
998	998	142.795976338232	343.694571268769	525.622141711816	646.318222111053
999	999	145.166491661647	343.259558682808	526.181434965775	706.983112723471
1000	1000	145.791434047743	335.765527850084	520.229245006833	681.745625296204
1001	1001	124.224108914553	344.236907726791	518.842183589394	688.637874559319
1002	1002	120.872452099695	342.815351961258	526.889446590465	665.910565135757
1003	1003	129.060194553448	341.689054103058	523.656533690326	658.302711091809
1004	1004	133.281502340282	342.628076778317	525.660792958655	681.64108522327
1005	1005	144.810061724894	348.901359881873	523.741522626825	647.447060029683
1006	1006	109.709485436635	345.266054641334	521.214240976141	673.535134378811
1007	1007	158.21196086139	336.443535859096	524.248908000349	662.765923083762
1008	1008	130.80565609251	347.128242018854	523.395579544276	669.541154726573
1009	1009	103.95066794602	340.534148438503	522.818278157534	648.195393346201
1010	1010	93.8909996555255	340.742604068744	525.458140803362	717.885311050939
1011	1011	151.530353604285	344.784426287378	523.864216487398	659.011242623662
1012	1012	113.792477937507	345.758033203288	525.218131763316	684.994064584874
1013	1013	125.021382208725	344.583374744037	522.625234122874	690.021896899141
1014	1014	135.786369715128	346.71233370897	525.663538481119	681.706286680867
1015	1015	130.13281882701	349.466034863715	525.173142358855	685.280506379753
1016	1016	115.319507261414	343.767036001315	520.499753641107	635.046829591393
1017	1017	119.227726568017	344.566221183755	521.354818867778	685.941943843145
1018	1018	120.760931427335	342.626454372807	521.223988677395	684.031894122693
1019	1019	141.822148399549	345.516279272713	522.728026786573	708.353781906586
1020	1020	106.339878611814	344.90686769094	525.529766706736	701.556562148125
1021	1021	126.431045014626	346.830197456229	519.401059936533	690.532753185678
1022	1022	129.294419154483	349.222241204062	520.63402098434	667.580278764738
1023	1023	103.574968753687	338.756502429053	521.420630603986	671.76782805532
1024	1024	158.106528699398	341.674159571889	518.917900948319	694.517259245214
1025	1025	124.894248377139	342.189109556316	522.050916117084	689.922962827864
1026	1026	126.614311625884	343.611756137477	522.984490356582	666.741874044743
1027	1027	112.281648296157	344.817280138218	519.070062383842	682.817743431009
1028	1028	155.707178486936	348.407433276957	522.421697094403	680.328234949563
1029	1029	144.350869433803	342.295715214768	525.653172733893	675.232821282726
1030	1030	139.686534194599	344.460949293445	522.494692045713	660.194251899037
1031	1031	117.444646999529	344.69483623199	524.451181675406	668.018968752941
1032	1032	123.500458058112	344.085976655202	523.321075006367	665.509660781136
1033	1033	147.579427432935	345.521151578203	521.843507530636	643.62338163211
1034	1034	104.075602498578	341.513294801362	521.544400047021	676.191335054299
1035	1035	141.446438628479	345.036338480496	521.695611203618	676.410382447898
1036	1036	117.544276909274	340.190453450517	521.243753514259	685.745778601916
1037	1037	172.014428035935	341.67855464613	524.80038169891	670.236080481233
1038	1038	142.036256425643	347.349291059414	519.684845141198	703.055657519699
1039	1039	137.653803078178	342.309641631808	518.015776931342	712.780335020171
1040	1040	105.794197322757	351.953171077329	523.203230048931	704.971203574084
1041	1041	128.059377393482	341.129509212103	525.89686412518	674.360883742555
1042	1042	119.335760146894	344.484016608076	525.694174169434	659.993482718029
1043	1043	125.470285235977	348.009636489869	517.210797990612	643.954038784755
1044	1044	133.87370754404	343.042369784939	525.870920824662	677.093185365223
1045	1045	105.352735225124	347.779354786433	525.429284987452	658.1738287053
1046	1046	95.817495388676	346.568444290714	527.229930608038	660.780436341462
1047	1047	137.901969272146	342.210737762574	519.276299144711	682.174684283088
1048	1048	127.941236768672	344.551649840478	522.300442582601	672.864095017984
1049	1049	122.426143910662	344.398290344161	524.453380239673	653.766310304356
1050	1050	104.617738436196	339.976762661847	520.231956389231	658.104634518908
1051	1051	124.966032687935	345.544302215483	524.441929413923	678.267830589704
1052	1052	124.438223408496	350.08282274801	523.280972833797	677.99923988276
1053	1053	135.325064450024	344.191152790262	522.526351831861	652.165175858472
1054	1054	137.896141458932	346.792004712244	521.192390790804	668.837398879189
1055	1055	112.838593911683	345.114400500401	520.551537470869	662.181403226559
1056	1056	143.947892045753	345.300833436666	524.949337823589	639.868368948285
1057	1057	105.851905610376	346.67836824358	528.780440764665	647.949465536089
1058	1058	164.267943033419	342.311408975022	521.42669296126	653.59412567979
1059	1059	126.801430203016	340.108999033205	523.151373404446	637.468982714272
1060	1060	109.059214168589	346.87659070649	522.208555188548	680.532343630678
1061	1061	139.48578725639	341.784063480794	525.170113502962	665.012183435549
1062	1062	104.645525602586	344.588052603136	522.170601838894	699.335483658475
1063	1063	126.186426589672	345.771909090862	520.870972878609	670.31414321441
1064	1064	159.135692246482	344.097615519577	514.088952356702	675.179054742659
1065	1065	141.891188760885	342.843716337261	521.619699448916	676.626829783428
1066	1066	125.157022427317	349.500965526471	525.745740366068	682.352177125567
1067	1067	144.595289203992	342.263287409326	530.518839525859	648.338142514858
1068	1068	155.710608531098	345.997474432618	522.776058294982	650.698716987669
1069	1069	133.797621213391	343.107199018968	525.847455341818	674.406942526631
1070	1070	132.053094851069	344.436738952935	527.618863722188	672.752142375023
1071	1071	112.978320421601	347.057112289554	530.090489059712	650.857826432383
1072	1072	101.081684499558	344.231695703528	520.79253676013	661.295484078858
1073	1073	125.334539109815	345.463289760645	524.472266099743	667.871051970015
1074	1074	130.666304699874	345.667300562896	528.388404619507	690.527812545889
1075	1075	149.428557187934	342.204485482137	526.31139155507	667.657908049658
1076	1076	118.34248786732	346.542513734752	524.728609884872	652.660608189812
1077	1077	104.516944674363	344.92721207176	521.057661075629	688.661669470238
1078	1078	112.570012901216	345.551829331266	519.690656462208	676.707912549717
1079	1079	147.514607351373	341.919521456613	523.795678312286	668.636432697507
1080	1080	135.230628379087	342.653830019979	522.203211977747	666.859950734345
1081	1081	152.961880308986	344.352384422909	520.897623424268	707.173583212592
1082	1082	107.073819837661	345.963595066023	521.881477339313	676.090862733692
1083	1083	137.169162400687	341.948515149789	523.85509891176	690.607278309576
1084	1084	107.610801564228	339.620938830137	522.128410017727	682.882043151398
1085	1085	138.024895802834	337.61303123375	524.04606238641	649.319136349407
1086	1086	123.834442931783	344.77600215067	525.309171458211	662.232000832392
1087	1087	115.846962015735	340.19012692908	523.339916137077	661.990457595332
1088	1088	123.934299312647	345.570549568093	519.677425365735	667.120760438986
1089	1089	129.725633071379	340.116407984328	526.923884838566	690.399963140452
1090	1090	101.810627274042	337.821314952299	521.130300103147	673.372462468681
1091	1091	140.936380969437	342.534246376486	525.876831000921	676.632032576109
1092	1092	145.966026231683	340.795740140104	526.718496295688	667.134815204951
1093	1093	155.910128723819	345.37455109608	522.598083060567	678.903988776241
1094	1094	134.585300004414	341.551707754622	518.58499097794	653.000242156131
1095	1095	137.668238622949	341.200566607123	522.406987736413	667.314282314275
1096	1096	134.326348004255	344.796227888799	521.967004185403	674.217568537108
1097	1097	120.875211040136	342.832112631685	522.46488155905	671.518054936457
1098	1098	112.804278057019	342.208110694555	525.194140835213	690.594014386405
1099	1099	137.590804328932	348.024947194129	523.70914881736	651.25698382763
1100	1100	116.550854056844	341.761257815661	514.69334613015	694.636701916104
1101	1101	139.350911317255	340.037011895688	523.635647386754	691.659998915329
1102	1102	132.62066508372	343.330130408047	515.288586880976	684.595835064607
1103	1103	135.653927194158	339.705702510493	526.145298608046	689.608578906828
1104	1104	119.41965453081	345.422595874432	518.438112062382	661.957516624485
1105	1105	138.084685645686	343.315429307762	530.894050672769	690.754300515396
1106	1106	151.064956112818	344.355619720933	525.75141632093	672.874990818352
1107	1107	119.8246034157	341.390947438098	519.306129639929	663.669599036605
1108	1108	151.97827991668	340.038687640632	522.701982902794	694.222751832224
1109	1109	104.164971331901	350.477962165954	523.880512784849	694.584275876395
1110	1110	96.1724242493229	341.805894763971	521.961192110974	671.572637639618
1111	1111	116.966738750885	342.247549391449	517.924547753038	664.36877805706
1112	1112	128.483709378221	347.817421353355	516.143331600408	665.231483214495
1113	1113	120.771298874041	344.488604237165	518.851013712142	692.2453956887
1114	1114	120.137237888252	340.925524511809	521.984686195046	674.664433333038
1115	1115	135.827745456762	343.994979603559	525.386310359985	670.152894722749
1116	1116	132.760332520838	346.260748506451	517.169779100783	633.981368878804
1117	1117	110.701799741514	341.674847044915	525.992502772634	669.303014749389
1118	1118	139.615245669059	348.340659150422	515.947206281494	690.938423256143
1119	1119	139.741374076045	343.489628953793	522.310024120685	666.933628026446
1120	1120	123.034799574463	348.943137066666	523.364370921536	620.354728899887
1121	1121	126.48147975742	338.464210554285	525.4555029221	678.291458348291
1122	1122	123.085146204764	344.556133365296	523.288413859529	675.199553124621
1123	1123	121.094596121313	346.036329339835	520.309462203426	650.502137973223
1124	1124	133.71415467828	344.686196301865	525.991669656175	677.136913316645
1125	1125	132.705191971163	340.481196438886	524.833473303466	664.296611067205
1126	1126	136.070544568279	342.88173823929	521.164284815802	673.146273800347
1127	1127	115.620236522474	348.218880212301	522.601700551067	683.941318689022
1128	1128	140.294615740478	341.712583261063	520.816317266472	659.028140043283
1129	1129	110.442260712763	342.912415187668	524.372153549557	675.27770880899
1130	1130	130.654367435614	343.782524372503	524.284218024747	685.777972901707
1131	1131	131.883870456343	350.363162855146	519.457585130887	670.585984511866
1132	1132	132.398433608247	342.031140401424	522.513324832617	664.781853062441
1133	1133	132.22224691599	342.478278972379	526.767730970702	653.377036166994
1134	1134	138.640928180817	348.277544147867	520.877121934527	669.035356174775
1135	1135	111.172570715676	338.964033973531	526.076825112477	684.642852796358
1136	1136	152.519361850176	343.180438962754	526.45718315671	691.562924443074
1137	1137	136.605538014776	344.548972252016	522.547632764745	702.781779303114
1138	1138	96.8971538315625	339.93932319019	521.876595638008	635.903678354139
1139	1139	134.468312854822	342.00008932853	522.837687653952	688.903692086385
1140	1140	120.043945719518	334.954745191233	523.476008340016	656.968847603452
1141	1141	135.91409735896	345.03928606375	526.073536724055	666.708755712407
1142	1142	117.347415177418	344.848063395919	522.446426615754	687.048164431585
1143	1143	94.8163404938606	344.815390577931	522.20153727738	678.180077789156
1144	1144	138.091931148454	346.103408053289	527.827990421308	644.597554451312
1145	1145	146.069101231336	339.039638480907	517.510089336533	685.560347753102
1146	1146	140.015719387409	338.971834294077	520.504530478305	652.583370930274
1147	1147	135.395878588738	346.371950223714	524.728162868627	641.457951031158
1148	1148	120.577391164903	345.175834277693	520.677698556715	687.100788026951
1149	1149	129.35926084854	336.715600169523	518.499326429675	701.269177721637
1150	1150	172.071444018551	343.689593715991	520.64713928801	676.969214586718
1151	1151	144.382510307103	349.757692187295	522.429499521406	666.909025559668
1152	1152	136.212184026911	338.724476163901	526.426806562106	667.354864534409
1153	1153	162.240434483063	341.615381379054	521.29201504669	670.878003481201
1154	1154	118.669558437923	343.25954557472	519.456960333339	691.759718077587
1155	1155	119.282242339078	344.608126510695	518.675433593694	671.880179092169
1156	1156	106.258601304205	346.47056303744	520.095298915325	683.83583193753
1157	1157	123.821303607145	344.922805433068	523.609288986891	681.547521043983
1158	1158	168.126046771061	341.729665134017	530.234894320713	669.721373604225
1159	1159	130.852778838329	345.321291082631	521.260890049684	695.169463766968
1160	1160	132.909991438626	345.436921338145	528.247111855931	671.326506944642
1161	1161	112.25433180953	340.906295973488	524.479209591866	681.121418875929
1162	1162	128.921180875109	342.235654700571	522.540887023139	679.830501848441
1163	1163	182.208199469841	345.44063360769	527.962592104515	667.257209951616
1164	1164	162.60121717597	343.373305675899	521.628417412165	681.495525684893
1165	1165	118.690132641014	341.391531490904	521.649665880002	661.726897132534
1166	1166	107.151719927817	347.115937631011	523.873399102359	639.96791518987
1167	1167	111.811144733928	340.552120160418	517.900288083553	683.8038077084
1168	1168	140.127469596012	336.812657639086	525.079031144194	697.729981620372
1169	1169	136.976284793932	343.781317178807	522.530360982399	676.411033633827
1170	1170	143.483183421584	341.395023556163	524.614924016022	696.276323381213
1171	1171	121.234090709408	342.46997964505	524.43826604812	681.161271936386
1172	1172	121.612557273444	344.571381503957	515.856683932474	706.099627852298
1173	1173	138.56195515227	345.456660039628	524.578532412386	655.118685055365
1174	1174	103.801091420511	342.509005605452	522.812376687769	655.852683640926
1175	1175	164.880563100491	346.595450632268	523.200021554792	682.052842084395
1176	1176	130.858178715371	350.743445899405	529.15645925739	685.125234584876
1177	1177	143.79885762554	344.933028057991	521.168154919444	680.488329258404
1178	1178	166.634506305355	344.147555408805	522.154748946177	677.731168058021
1179	1179	140.423435428468	347.339583243657	520.775229250541	679.594853198468
1180	1180	168.506359811617	350.537113803124	526.854960477018	673.071061122722
1181	1181	114.797735272188	347.859288978713	520.727160597908	670.543230877538
1182	1182	146.321991719967	342.592984813829	526.174889961448	672.419222669742
1183	1183	117.971120014656	341.084020079201	524.944411597996	649.22963690322
1184	1184	129.891946832943	345.639505525726	520.551280483449	678.287837358963
1185	1185	138.510331927282	346.35187306891	517.117864288777	656.777783141615
1186	1186	128.521235812784	341.50732176775	522.086201494439	683.513512592296
1187	1187	121.477769855723	341.591929859243	519.568976656039	700.980538453535
1188	1188	132.814241922004	344.967544457477	520.777252367904	657.340106513365
1189	1189	121.471812223989	345.371852754125	515.551833012375	666.124335728039
1190	1190	126.404261762645	345.926260464536	523.544460421626	661.653286563649
1191	1191	119.644478699083	341.296193812979	526.428831571936	670.75133651829
1192	1192	150.223845947352	345.065315555736	520.645294539135	694.213927206945
1193	1193	126.034344831939	347.72784929242	523.009433193068	658.461879538331
1194	1194	137.761896548947	347.625328152352	520.954228390417	660.818072570444
1195	1195	140.20491980862	341.230686874783	524.326268602249	674.845288493973
1196	1196	159.510290666521	343.42942590537	524.268042801745	661.454565207546
1197	1197	119.882824812709	341.026131586932	520.039806878115	666.232085696804
1198	1198	154.806203834058	346.32728597624	524.164344194995	667.331243864532
1199	1199	137.125056133033	342.214079956218	517.567453932835	657.152333165363
1200	1200	129.740818456346	348.282161920182	523.616004378327	638.651048292786
1201	1201	114.425250384759	346.711815079429	521.551627371795	638.909585770059
1202	1202	128.789167052572	345.154971790054	523.706987288853	669.760185581187
1203	1203	148.883309810127	346.853994007821	524.779396996045	666.384906269116
1204	1204	137.20260390627	345.230937148318	526.8114680577	662.774278494731
1205	1205	140.617028296516	344.664018518108	525.510496374594	658.504183641223
1206	1206	139.052547157841	343.405858338872	521.825413901653	653.678920173283
1207	1207	131.294454405954	342.904789195762	516.860199636294	671.957523771143
1208	1208	135.423780844976	343.947948777692	528.288357983998	670.837021815393
1209	1209	119.126077032479	350.695549295673	515.86215477993	651.090448718672
1210	1210	124.293992524651	343.64195877464	526.234680370322	690.722651756179
1211	1211	151.363690196603	345.572559292487	523.025291101365	671.22546398934
1212	1212	139.022084874362	341.761201689687	522.444467326902	659.915073025071
1213	1213	159.185372767658	341.968657123541	520.904475658657	666.335695372094
1214	1214	134.090427642482	344.078967784722	522.921066287069	686.107233598033
1215	1215	109.985116370068	340.238178696108	522.170577358998	676.090276327319
1216	1216	118.451248857069	346.737797691579	521.843801416024	661.592790314027
1217	1217	132.79816311393	344.053724421548	526.591051915801	679.663104404201
1218	1218	96.8258868615866	347.746134572554	525.326816520265	682.234288071245
1219	1219	128.615180513108	347.019166155779	521.509544347159	673.922576612886
1220	1220	136.109911617349	344.998371249325	520.105215505627	674.84901210707
1221	1221	135.758840887564	342.761318643202	521.347301499528	691.559905998021
1222	1222	138.852292906545	340.505943850918	518.878636551442	656.381014346766
1223	1223	120.957626643319	345.906233016955	527.612328110995	672.369822393678
1224	1224	119.305516077744	346.253955385879	525.856163973793	681.089228447174
1225	1225	151.528296865327	343.208813571916	524.588104852552	678.460575295672
1226	1226	136.863847641728	346.849017134318	524.584833948165	704.426540085669
1227	1227	98.2042639744443	342.708894463678	520.405333438518	653.741147074814
1228	1228	134.207133742446	341.573724360784	523.921462431412	666.056295617434
1229	1229	136.167596525945	342.558488503518	521.867927131631	675.767693718627
1230	1230	122.725092254806	342.628374721482	522.362812256773	677.272094537435
1231	1231	137.839856284804	342.302187028764	527.194878564674	679.571715601025
1232	1232	123.975016328533	344.03880253748	524.017129260278	711.183438780681
1233	1233	134.66330239957	341.279592281927	524.331674133864	665.284654226464
1234	1234	120.687337238859	345.039648554052	526.868812776478	657.579680727371
1235	1235	121.489554197868	340.96432774568	521.90588347364	675.450796417211
1236	1236	131.713675254981	343.233127548273	520.465550329852	663.27675079803
1237	1237	132.336592187499	341.696871293587	522.181187610532	677.334076080837
1238	1238	131.796427318796	341.846366844248	517.083416531668	647.424682420163
1239	1239	124.439289796899	346.809088067801	525.337182970011	659.128516698536
1240	1240	128.761982834074	346.56661228633	528.418053986681	690.626456081245
1241	1241	109.930819077918	343.171563134345	515.102860540701	655.245077213529
1242	1242	122.035346799198	346.522005330277	521.636679390101	652.42951346381
1243	1243	149.450811394561	342.055950114094	523.633801685222	673.586403361386
1244	1244	126.345885942385	349.091908381664	522.247915406895	668.477374767538
1245	1245	117.074827548531	347.940255718136	522.616231958668	650.129902091006
1246	1246	117.096956775436	343.618009004692	520.827310794866	657.902494029801
1247	1247	148.293064495268	348.363369431638	525.298356320483	677.412210741078
1248	1248	138.120786091405	345.805162675917	519.368929093113	682.77559403455
1249	1249	97.9919299675883	341.204156443457	519.082551420642	667.663242081254
1250	1250	126.784064358536	343.307815004801	517.021908735327	690.335562725588
1251	1251	116.941944942137	343.160849218218	518.806288907497	680.974646547776
1252	1252	139.27787885089	347.139818407937	520.483719311353	649.882546058624
1253	1253	121.828556278189	341.180092124207	522.190280489002	669.115190768496
1254	1254	127.290069594438	344.942290401169	518.966989763116	663.427245581417
1255	1255	146.011136772411	346.282411887372	527.613418471458	692.318190154292
1256	1256	110.611381321737	346.968108301222	519.871693629229	672.282652025305
1257	1257	146.811505028765	339.609434418048	529.796662995572	665.609761875165
1258	1258	136.89604942183	344.429028183474	517.976886197857	648.885820221321
1259	1259	134.584670272716	337.818322997637	522.136310787965	648.453899525582
1260	1260	126.089164868375	344.562864883506	519.000467599647	674.913573782459
1261	1261	131.921562477638	343.316833201736	518.628702396631	650.051865513358
1262	1262	116.199174321558	344.051568262135	520.807456061904	667.311315153202
1263	1263	133.616110981935	333.983802633205	520.333205457945	653.268815537005
1264	1264	149.691419141828	344.165197482943	525.865160692314	666.605513529409
1265	1265	117.621259555859	346.900375724258	521.722748656482	684.214482714736
1266	1266	127.177198149641	349.943037016833	520.747517286128	629.686913026544
1267	1267	148.657620366626	341.898519304238	524.021661056038	683.557102074861
1268	1268	140.25614247393	345.150663436039	520.379422907064	671.428451440103
1269	1269	132.075286547807	349.493331230182	519.294299933777	671.216836861723
1270	1270	121.744990912889	346.898329257756	525.453028188733	712.481705067458
1271	1271	116.397429050139	338.151060849648	520.250550363021	642.692832784085
1272	1272	168.352381573902	347.826793303775	520.164833708906	664.22438071257
1273	1273	130.160918205471	343.379147639122	525.31732179213	654.669315721174
1274	1274	129.505913014517	346.609007626233	524.970982428838	665.258002723998
1275	1275	114.952602211602	347.338260525816	525.855788090257	685.458387979888
1276	1276	113.693623755937	344.876695344463	520.853691235646	690.344416403618
1277	1277	136.198634920489	339.252959041627	527.800921884589	608.879953941071
1278	1278	120.192160211551	341.629869116453	518.924804150778	696.627362783167
1279	1279	132.105507066161	345.422948605946	522.384758633598	697.290390309889
1280	1280	122.685460729841	345.183507497871	522.946801625628	650.634536795553
1281	1281	142.74563532816	347.247599012978	518.57679927797	713.574491843969
1282	1282	122.324181256794	343.967285578225	519.210258015669	668.81188503853
1283	1283	163.659957831378	346.443744085608	523.9452254346	695.173206781655
1284	1284	110.474808235255	345.560898745342	520.334100338901	659.654601119626
1285	1285	142.941537858648	341.4968126775	519.992486480332	673.206627131103
1286	1286	118.186984395859	347.834881662067	523.930766044464	665.733696151578
1287	1287	142.999206935753	348.165817592739	522.330775486333	679.790631744553
1288	1288	135.262796411331	346.633045360122	522.527565313232	668.048667691902
1289	1289	115.301593896577	342.631267781123	523.729473400299	698.263898532482
1290	1290	151.494798299781	344.213421969931	519.788512213968	672.469846901817
1291	1291	119.408772065193	346.112175090208	518.685154067227	679.055760368205
1292	1292	115.642271128831	339.864531417344	525.498379360615	680.934217937847
1293	1293	138.223652989626	346.325603565482	527.270680197751	708.153509345779
1294	1294	137.930038168331	349.393300111341	521.840872283867	677.186231308927
1295	1295	122.202996769965	346.746435913655	520.293170688431	656.13762517979
1296	1296	131.187140787605	340.93453508487	524.560168095059	687.532895041116
1297	1297	109.159523031593	348.807069037264	518.98385513174	665.779507501456
1298	1298	123.119282860652	349.630344027511	521.742714980814	685.452217924118
1299	1299	117.359072521759	341.493058391394	525.419802842116	671.17017500595
1300	1300	122.404517460301	341.975675857303	524.788813453165	670.521274370102
1301	1301	150.102459692442	343.467120613431	524.172962243874	666.710832233411
1302	1302	106.138155905456	345.826540843686	523.338111284882	680.301038419941
1303	1303	123.861415203408	343.435952670925	522.678807048395	677.00892326643
1304	1304	120.006279445348	342.385946510348	519.550995871633	681.202284770783
1305	1305	145.982274567801	338.437457923966	523.42934830077	670.49597836812
1306	1306	136.749155788102	340.767036883928	519.78379307025	663.618816772782
1307	1307	134.156045394245	342.509041808006	523.050494200568	689.662143818271
1308	1308	127.109570982098	339.528197462845	522.627782358414	624.353194056802
1309	1309	146.198157216633	345.160052612124	525.631292001699	678.132573190585
1310	1310	97.0591556246623	345.441904097551	523.659252288067	690.092221693868
1311	1311	118.370327277564	345.033260013269	525.381854790494	675.365933705234
1312	1312	145.573759885856	342.822934245545	525.037545201848	661.213628244004
1313	1313	150.561575194904	336.995181527776	523.986182577242	653.326119103794
1314	1314	131.010042168269	340.155466625024	522.604268739001	700.496762994499
1315	1315	153.846411452441	347.659100478177	526.573210528602	678.531079674983
1316	1316	154.029774738862	348.131753019292	527.870733513133	681.317172964382
1317	1317	122.563007855838	350.220647339198	522.937477340902	652.138378876851
1318	1318	109.313186082173	335.033310319225	523.452000643275	668.26934372344
1319	1319	150.1759504783	346.415927048342	522.684369530773	694.660918873559
1320	1320	159.758508757223	344.929327957028	527.041907920181	645.443395584558
1321	1321	132.952983854473	343.223872637358	524.313492227594	671.663954301189
1322	1322	126.165764679375	348.747805049302	524.043609880688	653.049438389477
1323	1323	140.061667267393	340.920845652074	523.011790667187	707.946211429955
1324	1324	148.738150010487	343.725449852902	525.967726045497	701.069723968291
1325	1325	115.95069410415	342.234343718907	525.116486258789	644.844693722521
1326	1326	143.114692941444	346.431484641058	524.118759764788	668.842085656124
1327	1327	139.530820935261	343.783338256974	525.486115646371	658.263157008024
1328	1328	132.094838050191	345.018637767966	522.258231497419	679.340492269387
1329	1329	103.459618649018	340.690147544444	524.895096050752	665.578816949153
1330	1330	158.402413111696	341.283341323499	524.430450149833	676.678144281288
1331	1331	131.813383140096	347.656773442298	522.839590169619	644.06705933624
1332	1332	133.48224637045	344.822604936053	522.915439907764	633.849311356928
1333	1333	119.960868512237	346.762091034291	522.843352442893	668.812860294906
1334	1334	130.248952735501	343.80619025739	525.011643346651	680.914916460001
1335	1335	146.210635155724	341.760784955201	521.259226528074	654.578932427034
1336	1336	137.833279998542	345.071097739845	525.61224849666	673.626330538747
1337	1337	141.770680407988	342.706548358313	521.76622887849	651.322694489411
1338	1338	101.516090325925	349.424257940461	524.982894960165	668.122374771624
1339	1339	136.106713003825	341.395539034292	527.090211970022	663.769583960413
1340	1340	137.955654501967	344.384741130465	524.632439753062	672.602121645312
1341	1341	131.930284855232	343.027121598724	524.888145208806	670.421034954902
1342	1342	122.1459184732	344.035307274913	523.27721740527	660.5078969955
1343	1343	101.436593372561	348.195937600749	520.696321697142	665.701100703904
1344	1344	116.307081032448	344.854111719975	521.76461904125	679.57490319595
1345	1345	145.75273447395	345.168394960469	523.035372989743	668.2207116066
1346	1346	111.183484696541	343.017434172889	522.396869870557	668.344130812237
1347	1347	127.40681935102	340.01202180233	521.939963251368	652.021837983027
1348	1348	139.089917362264	344.277066116303	526.751693954792	668.948189299063
1349	1349	105.06425303096	343.194498163588	529.412355127606	664.832140829183
1350	1350	125.553176241456	339.875516208356	522.343616870738	675.22149826814
1351	1351	157.390797952292	344.418330625231	527.363714935661	665.068164344802
1352	1352	144.53431640431	345.655798894011	524.064754791395	675.851238689564
1353	1353	151.144255948302	343.905800580188	520.668484334671	677.134037447857
1354	1354	138.717674552039	337.084838041392	527.498657896758	672.607078215675
1355	1355	143.342985499109	338.377222695184	518.253803670397	656.344523197429
1356	1356	118.667117465827	342.291949491273	526.778089777139	653.14812220177
1357	1357	123.823826728859	340.127373243226	522.274847033606	657.409783116265
1358	1358	110.109038172766	343.123171837568	526.072530170832	652.62507936863
1359	1359	158.78958602297	343.188986140568	522.092860778765	628.437233811822
1360	1360	137.525215293551	348.169218410497	526.413774967617	701.841877838944
1361	1361	153.434803505676	344.275753525776	523.447343195122	682.836951643757
1362	1362	115.507969499898	342.120969238054	521.167711021099	669.042047605811
1363	1363	147.445352654781	348.680110449002	528.431084133582	633.718211508869
1364	1364	132.363868100684	343.629889767825	527.72419937144	717.865997305729
1365	1365	81.6190726256431	346.382928019965	518.919936082495	688.692197356219
1366	1366	133.701532406201	339.741559300588	522.123652379964	672.365858385211
1367	1367	142.164576935677	351.924350781382	519.883012677823	649.444380399555
1368	1368	129.631150741177	345.4091591681	520.653852253369	649.704185385228
1369	1369	138.483994146675	345.8270827959	518.520175334018	658.055261916151
1370	1370	113.663909454236	352.026508195448	529.748032297065	679.12096735054
1371	1371	137.190088775256	342.809766582022	524.520763665835	664.619377256838
1372	1372	131.856714937151	341.587325826127	525.515851428931	654.944841600166
1373	1373	122.39769128975	341.405870913684	520.05570916517	674.640828895209
1374	1374	155.514088390328	345.250633683204	523.532453346038	694.641529598489
1375	1375	145.216948779507	341.704508416172	518.524900392445	694.244218165192
1376	1376	135.685269905718	342.747154171944	519.841927487271	672.417544507725
1377	1377	123.802517281276	343.26363124712	516.626321351861	682.008490747066
1378	1378	134.958467227905	342.984509246942	520.885074195056	634.009553793735
1379	1379	107.742113641755	347.01573137078	519.676693464871	692.240848245494
1380	1380	126.917761329189	343.105813080662	525.530699817697	644.795048113141
1381	1381	108.371446971511	345.267954995833	523.166481095999	691.056644949927
1382	1382	130.476640978538	347.523614583738	525.76977457373	628.85960469295
1383	1383	100.233953456943	347.842814169984	524.941471545799	674.331803589514
1384	1384	121.707408993181	344.590197605806	525.201137476818	671.978755075569
1385	1385	188.41457942346	347.570917400804	520.43943113325	670.575660421491
1386	1386	103.409597625883	344.428292280475	521.169794058163	694.943516500654
1387	1387	110.245047762464	344.03706244628	520.324516664475	659.133465540925
1388	1388	117.741592810399	347.632447268701	524.723349447171	677.678677826141
1389	1389	132.76887791798	349.181981061141	519.761256513406	694.757294039028
1390	1390	126.388865543905	346.138630687418	519.339212100803	698.353614364171
1391	1391	125.289116799432	341.423290362774	522.984783690908	690.410388578083
1392	1392	142.540408650584	339.787292330994	523.29046930753	690.569990106336
1393	1393	143.131525979144	343.92418829958	526.953845400299	649.698201633266
1394	1394	150.071686491921	347.493310977202	526.458455881291	661.503894856925
1395	1395	145.743928678889	340.884227878048	525.762372086912	658.060961027882
1396	1396	129.61232013134	336.599407348208	524.771746994833	657.170025427542
1397	1397	152.21555068234	340.30084067376	523.330691199384	676.861808817661
1398	1398	121.829729534916	343.778475923025	528.028834341665	690.810456050637
1399	1399	119.558460817936	345.199301016998	520.109857090927	681.395627187091
1400	1400	153.425941900586	340.645192220443	520.248445111003	675.426023760946
1401	1401	139.562996437356	345.568777127554	526.9853531264	673.387656995596
1402	1402	116.202007012995	344.772422683402	521.702413647298	705.930925752469
1403	1403	117.488312719947	345.928946458589	521.762508045962	663.70047253866
1404	1404	138.075549908665	345.59085806417	521.594722260715	661.618987978759
1405	1405	131.590365735633	342.55205238063	521.378221351524	695.716174439824
1406	1406	146.794602676247	342.587311303312	519.151514284895	671.587701674224
1407	1407	131.293569114842	339.672264089174	527.61221485987	674.035376127658
1408	1408	152.282001283554	342.485987206524	525.991361432596	660.772942148351
1409	1409	132.689573504549	345.222960452196	522.732602558568	707.05446137499
1410	1410	118.042960066583	345.852500442731	518.830367201835	661.081485632162
1411	1411	100.297350436574	344.055616621067	529.797649308508	678.333327473328
1412	1412	125.817793212936	346.897583203198	524.818162099846	671.812161936522
1413	1413	116.148035688765	346.7738839686	523.022642439246	718.902979070996
1414	1414	150.645313990338	339.155444298366	521.414467711561	679.108225292304
1415	1415	98.8704381816077	347.855264998182	516.5463119846	667.359177590582
1416	1416	154.565959985836	342.35207015509	521.641679850955	694.268612391387
1417	1417	126.153268801989	347.16752343454	524.023680130908	681.846183154028
1418	1418	153.117785642429	344.192654496258	521.330137045171	695.007302906053
1419	1419	135.290106087501	344.506097753545	522.96012775457	652.714164358975
1420	1420	141.632721690865	345.467466479668	519.161904154012	641.913040982062
1421	1421	126.917037223318	343.522976255574	526.458934102957	675.928359800013
1422	1422	138.118691812489	346.976918610403	517.690094783135	661.287297178064
1423	1423	105.737814659781	345.325463062712	524.077774314654	697.480860090481
1424	1424	106.157754304348	348.607572090273	524.330449244471	657.693950684738
1425	1425	127.87772426805	340.597237895043	524.964968149351	661.641634789544
1426	1426	124.209986498312	334.748273479532	523.296628037689	639.232909288615
1427	1427	183.026676378051	345.934496525163	525.467640399529	660.177182459939
1428	1428	128.363145089389	342.050567212543	520.144357471288	671.483486159785
1429	1429	115.21463982282	342.937668367498	529.315715163288	655.822760448992
1430	1430	132.799118636854	342.750737510418	520.601427275487	651.986689527364
1431	1431	133.099353973638	342.668844962385	523.664176314258	674.094329229168
1432	1432	153.551114017291	345.110451827756	521.238388682092	665.166723957644
1433	1433	123.093515669304	349.878265864477	524.19831290868	661.227625368942
1434	1434	146.568971331043	338.408466658421	521.350088627241	676.38230423454
1435	1435	133.414094175574	345.629068565168	522.610080360159	680.417400631121
1436	1436	139.040297166118	345.004787800667	522.707781394051	697.416373264767
1437	1437	136.547032408818	346.785012722924	519.69214248918	649.590476075604
1438	1438	129.907429758957	344.59069684209	526.017442091966	651.892234923744
1439	1439	116.674439436038	347.306014590666	520.860609580796	659.053222151227
1440	1440	120.148233254266	344.48522400452	521.152955301702	695.297454888976
1441	1441	132.923315200182	352.198885028868	531.669039426067	692.558655571797
1442	1442	143.730844219215	345.478994962483	518.06258045583	671.228836516143
1443	1443	127.819767665331	342.682042338791	525.514767989014	675.730698151785
1444	1444	113.437378360265	341.025537524756	522.421795232527	681.032958599799
1445	1445	149.3606248625	340.700194626132	525.704390722452	657.199516260586
1446	1446	127.331804454138	343.021667424027	524.478825789338	679.972835648395
1447	1447	115.904020645621	343.037853216502	522.029087024271	650.698970904334
1448	1448	137.642192584057	348.637762344267	523.360768088655	669.719931362425
1449	1449	161.512299725993	350.341661007346	526.10617757078	679.720378426644
1450	1450	143.445222397728	340.23201452412	521.196736423176	665.937146819205
1451	1451	138.466816293973	343.237551834317	524.297610917472	658.477961209751
1452	1452	119.757806078489	344.124210636885	527.929782106169	648.020296108409
1453	1453	125.5480059416	349.765473705334	521.260068595571	636.672175389465
1454	1454	158.971485302115	340.444111699875	523.87952370511	662.236193799691
1455	1455	132.508233653506	345.384060259312	519.020269497532	676.593854174723
1456	1456	141.913725684748	344.213051438406	521.246075525607	696.852831715888
1457	1457	125.898172689567	347.236744991956	524.079642830385	688.527835328693
1458	1458	125.689452081201	343.102189857902	523.68792244557	667.898495846575
1459	1459	114.76550660049	343.302425994724	527.24309301056	672.410674429765
1460	1460	136.162645333077	340.26136755425	520.492245580434	638.537716020283
1461	1461	127.162040075745	346.332820324819	524.421416310243	672.520040209522
1462	1462	126.397837505507	342.615832487915	520.268692596318	668.840907813175
1463	1463	157.453391695051	345.37982839337	521.848572859139	670.955625951091
1464	1464	90.4521733662669	335.699424778513	521.718202620595	674.429160843949
1465	1465	123.532993384765	337.252211618403	521.65417223003	705.414690865412
1466	1466	132.98736562103	347.510112297598	524.143434344466	655.478767986745
1467	1467	139.212126553724	343.340795349243	527.777437748678	674.037698702076
1468	1468	143.416615083344	340.785848137228	525.167700741802	638.718716954609
1469	1469	115.162710042599	343.465144426024	523.400827085202	657.08605937469
1470	1470	137.733232718715	351.249553808395	522.26061547438	676.825634229716
1471	1471	156.597669789447	344.409198983419	527.356608295149	668.532131312784
1472	1472	145.192207189713	345.504723591754	519.107441492226	668.282712923389
1473	1473	118.820238098313	345.21087828828	521.384205175995	686.11525289078
1474	1474	144.550159580836	343.571114527896	522.175933569537	663.37129658104
1475	1475	146.70050786594	342.959837115619	526.33523726858	651.126129959314
1476	1476	90.3622031738296	344.736249783135	522.234431763657	682.009905888086
1477	1477	142.270918814747	347.538354224167	520.135941787524	677.034491810698
1478	1478	133.109368160193	345.524197768075	524.415685501479	679.445837993973
1479	1479	161.026303285328	344.144135423269	522.3726705669	671.131677883022
1480	1480	147.161312767154	345.6561495146	525.869595863975	673.292857780699
1481	1481	145.243611440934	344.599288878988	520.474951738428	677.747390066221
1482	1482	127.198574280735	343.39964318478	528.103178092484	664.522264852329
1483	1483	142.441956343068	347.396095877457	523.385816846808	674.269367755823
1484	1484	141.092769846434	342.46636885604	522.650677245692	664.375666891766
1485	1485	122.701270598798	345.212306344484	522.175771129701	660.878908534083
1486	1486	114.818597665872	342.177086812115	522.784838288782	678.540540035872
1487	1487	122.538736163359	343.709647981706	521.875513449119	673.131952356988
1488	1488	143.38036631374	341.322211781277	523.494556646549	662.527919675014
1489	1489	125.535908979067	341.459600041715	519.789092199755	665.537473263247
1490	1490	142.92793752569	344.199038197807	524.967592898701	681.216821770083
1491	1491	122.824564721964	344.519055322886	522.934833007916	686.156946631705
1492	1492	147.30238404577	337.71893229077	522.075027372006	679.345890671673
1493	1493	154.31547278875	342.797185161187	522.989310287818	668.255305621302
1494	1494	94.9199107624948	341.115183932527	521.347470590872	710.978831164962
1495	1495	122.228237081121	349.53387300628	528.305630962673	668.617677788191
1496	1496	143.083504403391	340.922827237817	521.79880783005	661.165174851168
1497	1497	135.358266242329	345.365219537029	521.819189329116	658.803548457312
1498	1498	153.939495493439	341.047763538958	524.043276693051	686.450953007018
1499	1499	126.151864461225	338.903796771877	526.615285713897	645.769706486041
1500	1500	148.527690486561	345.004036851711	521.634260211099	678.010781294395
1501	1501	126.563592166552	339.569045701973	522.467947095952	642.849896029145
1502	1502	114.523825703842	341.266520836572	518.075522323719	641.656505838904
1503	1503	128.411707849204	345.570050213496	525.225035613932	673.321812082107
1504	1504	161.457035523203	345.942594246554	525.145843313969	664.473675608361
1505	1505	143.090679113699	337.033548489288	520.601121438689	652.315616927726
1506	1506	126.24742616067	347.019190454316	529.424421465541	683.753828808284
1507	1507	119.464877776018	348.629506234499	522.617112401632	674.73595901852
1508	1508	130.36953292354	342.535650854631	524.340718012844	700.181989058454
1509	1509	144.669086665243	347.156905871596	520.379397968979	680.654804882653
1510	1510	123.681438091349	338.133856927115	522.897741961005	656.24271838468
1511	1511	115.996305134492	345.048011378614	525.504167368899	682.774301332328
1512	1512	145.031409335126	344.79150954501	524.302886699162	685.512796386515
1513	1513	118.447354419193	344.194919729169	523.304225190974	677.670684313767
1514	1514	124.902638319871	343.844202546441	519.632117937072	704.238497618286
1515	1515	129.617498296596	339.919575918181	521.240507330525	695.886783365841
1516	1516	147.317583694081	342.093226677857	520.78622702878	685.5509602841
1517	1517	164.630021802078	348.979840895372	518.596613852588	651.157288914439
1518	1518	138.46523240963	346.701202059637	517.868168775021	660.843685642781
1519	1519	162.92728151197	339.133554300167	523.535342932923	684.938763428658
1520	1520	152.054488298855	343.000843497007	523.937216093351	685.827463661023
1521	1521	128.99154545298	351.150396349743	518.402679945298	668.557694776106
1522	1522	140.346162036238	348.512236597679	529.902368240364	683.115784879566
1523	1523	143.194469241718	343.714381873263	517.442224084641	657.367592673108
1524	1524	141.964760197457	339.74462287926	522.71781449448	653.992760503826
1525	1525	139.14853414742	343.694494099087	520.473985883889	696.943253537556
1526	1526	110.875190378358	344.478674624632	524.659086084735	698.458138814099
1527	1527	149.861057119438	347.165001497083	526.195131528939	677.026356134809
1528	1528	134.551623788534	343.31299598573	529.168040558126	661.22424949669
1529	1529	100.595445234764	348.472865376833	526.072976929432	661.475732056472
1530	1530	150.595266027251	344.405837094572	522.057255645522	664.628327638634
1531	1531	133.164533900041	343.28731335486	529.886920749262	662.192772209675
1532	1532	93.5977995221312	342.9829528283	528.003471965168	698.922052620677
1533	1533	126.19310894415	342.499669455158	518.432537398325	641.455181423587
1534	1534	136.453571652332	347.439036331199	522.37381944434	640.966820944755
1535	1535	118.928019332839	346.036487041047	519.159709857032	656.845271053191
1536	1536	115.261569593588	345.731712923584	514.878658943615	680.945269831948
1537	1537	127.993000665778	343.667464714643	524.78119846139	674.371933043603
1538	1538	133.124306323458	341.979199162912	523.256837631028	652.112024110179
1539	1539	137.903406648589	344.098951803557	526.623215830382	695.384503163621
1540	1540	130.413414061192	346.797048663213	517.976113752306	696.230863047834
1541	1541	113.453414610994	343.487362980288	519.504959996817	670.083446430032
1542	1542	119.121408821512	344.248535707657	528.063771041611	657.17595988085
1543	1543	143.24670016658	342.901638777854	525.039795655649	671.842855692656
1544	1544	144.516955884988	345.789880982751	523.566093044881	685.33454273458
1545	1545	135.736347652483	339.569822938234	525.517842192354	657.547898621147
1546	1546	111.950244534109	342.761457191224	521.720890036368	661.352450959467
1547	1547	121.71003559074	343.930218507387	515.756375979125	703.919017790847
1548	1548	121.772113052947	350.209575663352	516.082696109301	675.875570307111
1549	1549	136.284380925777	342.13320679016	521.403768627274	668.511668460447
1550	1550	135.911387630735	347.522543202721	523.02297474694	683.48597200028
1551	1551	155.085864563016	341.349595209371	526.028761519478	678.66457754567
1552	1552	135.228141302713	344.752485550493	522.093729192652	643.093350660505
1553	1553	138.500242446677	342.947790598727	522.666708167555	674.425316027495
1554	1554	119.26612881846	347.169758705569	521.42059003375	672.342464311449
1555	1555	172.321913690673	339.271771469198	524.954756862869	707.99779670111
1556	1556	135.225448676362	341.607840296287	523.534678907988	673.186680347312
1557	1557	149.090013932546	349.549968362593	527.928406564033	637.35379437993
1558	1558	160.856616381281	344.260617851697	522.921564594314	699.510192673159
1559	1559	131.98209878157	339.641393569047	521.003518129077	672.53415080179
1560	1560	171.577989474958	338.496364250455	521.898710625071	668.356370636871
1561	1561	148.487312483509	345.825811584476	521.053963294187	690.430481735317
1562	1562	147.393319617563	341.888889108751	523.459157659628	649.618109981813
1563	1563	141.814993093686	347.295536524412	517.411842160997	664.858596023094
1564	1564	139.546395585128	342.745152907838	521.603496840947	677.727933213731
1565	1565	143.306248366824	348.205343605394	519.463541956132	656.560198169398
1566	1566	151.33341677417	347.04684985075	517.692460881432	650.576090500618
1567	1567	139.686756565706	345.533791939503	520.930884752622	703.767833117842
1568	1568	140.606612321982	338.680829099504	523.4740200307	641.605675470256
1569	1569	134.588341731248	345.134220284171	526.107685364351	681.510726605833
1570	1570	117.744215586719	343.563776847635	518.042957503757	689.288682746684
1571	1571	94.9391685897073	344.275480803629	523.921350128467	689.073615670126
1572	1572	143.695007363523	343.609057887272	522.467553949022	675.326410426534
1573	1573	161.89476001343	344.127169944778	526.059521099132	670.209078894446
1574	1574	136.760923831802	340.113633560245	521.655667412678	678.703493579836
1575	1575	141.666375445612	341.365658607766	526.75342329392	669.602972057541
1576	1576	138.713404054574	342.927547757893	519.105219852391	671.007037811731
1577	1577	131.691476050811	341.312506369719	529.620179793209	664.808823521214
1578	1578	96.5477301720285	349.747051316592	526.735931279691	687.228469919602
1579	1579	138.806728195587	346.463749297614	519.710308816205	679.469715272616
1580	1580	131.440425096667	341.750202536651	521.327779268753	697.191423824945
1581	1581	148.548964115631	347.913994870405	522.922773413326	698.96915285432
1582	1582	113.831502601822	336.554751680317	519.526852364503	677.462065648818
1583	1583	139.808180202001	342.005418032368	524.424040028023	661.558752600008
1584	1584	148.143917214473	339.954553387417	520.37897455461	680.807079943382
1585	1585	120.341335709711	342.697787993689	516.663926138971	639.897403535908
1586	1586	141.589493009981	343.924602632019	522.37693278407	689.382064712603
1587	1587	121.275297205905	346.286889226214	521.293782662891	676.386902818391
1588	1588	103.265881586336	340.709743735785	524.447232820494	664.400482303145
1589	1589	139.264591239393	348.174016629504	529.678173431056	664.748466649718
1590	1590	106.613376739386	344.029264057305	523.710134951903	702.907662046505
1591	1591	137.122294126385	341.386676231973	523.626549369161	688.416596230029
1592	1592	119.848909534527	345.722419805803	524.412514080059	678.841291101321
1593	1593	166.08041745861	344.801006146677	518.504688358088	662.819541013298
1594	1594	100.373971743329	342.506395998566	521.120919211909	667.096091586258
1595	1595	125.022849732452	345.022584045215	520.805708973712	705.680962030695
1596	1596	154.273183434279	337.99613241295	519.929486698912	661.486934748344
1597	1597	117.77719527992	343.323999493883	525.16569123132	677.741431680251
1598	1598	141.479381468309	337.673960478072	521.392953007314	655.237363421929
1599	1599	170.826421413936	345.823042556879	518.768148215337	673.198480922375
1600	1600	114.947253800385	342.686032748425	526.422172703699	658.445700725069
1601	1601	139.039679334833	347.64731869209	516.693155196505	670.992316648174
1602	1602	155.173055563809	337.974656700581	519.146915865346	681.270049333307
1603	1603	137.405274194851	339.516504067195	523.193140619686	672.190798196202
1604	1604	146.506582889138	347.786328369372	528.709093923766	658.952680333904
1605	1605	134.579098596729	340.622640892649	520.885798755654	697.956216189116
1606	1606	129.627071117426	344.676886393961	521.017110123863	674.964746024624
1607	1607	106.327366477267	345.666410078434	521.436434645877	687.703851924669
1608	1608	119.752257691219	344.888866002538	520.942378489596	650.953456561795
1609	1609	134.345336920699	340.305042400771	524.812399547325	692.359663573658
1610	1610	96.8122034467583	343.819788597806	529.258325799112	650.86737023225
1611	1611	128.945327936143	349.534650887494	521.430735295793	677.278372988827
1612	1612	116.425722092457	343.671937632441	526.912837211367	690.367621285909
1613	1613	135.967666985811	345.988229779883	521.788151429911	666.486563445148
1614	1614	155.774967940984	344.761983160194	527.265350002655	657.590882118892
1615	1615	144.419823021056	346.329643026905	524.231220304083	694.312423210308
1616	1616	150.050448168624	347.980471867654	516.967643859447	687.311707572103
1617	1617	136.356128113772	344.312834072548	526.994500862296	653.016074400575
1618	1618	116.481425008141	343.174292257363	522.466061210319	674.57743134477
1619	1619	147.980686556277	346.400828190738	520.761635552481	650.034417624221
1620	1620	142.396719342748	339.7044480338	522.533699854689	682.479371321806
1621	1621	115.908181766052	343.467133212158	523.026868973464	660.629703419687
1622	1622	123.595148946584	344.989988970113	521.453998743023	663.706562932625
1623	1623	137.684933700515	342.603378560806	521.052818863023	652.641706948458
1624	1624	95.1096473721208	340.890314469107	531.247989642569	676.435197186685
1625	1625	127.265964447887	345.501458072577	520.207303337104	681.37603188143
1626	1626	100.925557859114	344.666284092331	519.932367172416	648.359848703195
1627	1627	137.007835484018	343.24949625399	524.886409813461	662.222534424163
1628	1628	113.224481319843	340.114288955079	526.771609538654	669.644010977613
1629	1629	129.250154003185	334.27657807046	525.806888652254	702.39831070051
1630	1630	129.251110438857	344.853343411458	520.511107791905	676.546893065885
1631	1631	107.888667224493	345.874004791224	516.041005294961	679.569270033904
1632	1632	114.769798047823	345.725616109469	524.556907398474	648.486370488018
1633	1633	116.088515743907	345.776773315828	524.279944655023	669.453769967742
1634	1634	130.735768032507	340.899095106113	524.826588452072	687.697299952424
1635	1635	144.628072093113	343.631823169787	528.104159281221	720.632910229344
1636	1636	138.753378228798	348.063408032307	526.174779554186	692.092951701946
1637	1637	119.79568634995	342.638514140718	515.739345899306	692.932604419971
1638	1638	127.906347647025	340.303114091997	523.932052035831	661.462884961164
1639	1639	133.680651352055	347.880285337426	520.087418732384	668.661773563749
1640	1640	122.083110943436	344.851983430556	527.702966333397	665.416454422324
1641	1641	131.713324169711	341.373672912504	520.842311219667	667.740158205384
1642	1642	100.871483244496	342.435461942418	522.242979675824	664.939919402616
1643	1643	135.55515471919	348.014215082823	526.769228496622	655.285609599409
1644	1644	158.339901209274	341.059782563276	521.368970101875	685.833429638914
1645	1645	115.804168339952	349.28091660277	525.119078807671	646.943197809905
1646	1646	120.074427050298	343.888701928099	526.411562439768	656.730025364634
1647	1647	117.804535403568	348.82643952172	522.829392622932	663.133192699188
1648	1648	142.011798648911	350.87377134944	520.475620822426	646.413568167807
1649	1649	131.879957835672	348.245906622289	522.869024036357	668.268903781115
1650	1650	132.370853634171	341.933725614422	524.321876159033	678.401380521212
1651	1651	133.284604373629	346.148013896626	523.098584417644	705.480526750221
1652	1652	136.48495717923	340.015416322177	523.080644197449	682.159823095128
1653	1653	110.82162612224	351.293028751724	522.82852323738	677.481009543429
1654	1654	164.994206358387	348.679282555353	527.280178839456	661.2860626561
1655	1655	131.722488629849	344.444461249877	524.727889051428	672.018311054142
1656	1656	138.377024344722	343.718747853271	520.881317806106	686.787402957084
1657	1657	105.748664798191	344.896086960568	523.968248615054	679.560548653467
1658	1658	147.574396877374	346.050356898445	524.504841792078	663.825952370483
1659	1659	140.200604262274	344.265786942883	522.344236135737	700.629299668631
1660	1660	132.143281919942	346.376370713764	524.093515685621	682.158363810367
1661	1661	153.271191254706	340.759304295004	527.874075465317	696.101446711001
1662	1662	113.61774589896	348.253837510458	523.882206024719	662.588737905835
1663	1663	162.717332415369	340.187106356968	523.542450068563	648.385046442918
1664	1664	132.978509913615	349.947675915855	519.876750565038	686.339237841848
1665	1665	111.077174861026	343.069442207704	528.546462147346	658.40291348392
1666	1666	109.137306911865	345.981841597032	524.873959916022	659.259164905239
1667	1667	123.452928478414	338.979213083733	523.452562034146	701.728420464615
1668	1668	126.55472222555	343.372314867538	523.871869226369	654.841774508072
1669	1669	113.917572860086	345.213564182997	520.611438850685	688.84262191065
1670	1670	128.579776935007	339.111920072966	517.853582938364	689.407450690079
1671	1671	130.333632689307	344.764817503039	522.088065390925	651.833774768777
1672	1672	134.56082763179	343.242205525544	522.921781883044	684.588554424533
1673	1673	166.813935065403	347.486448376426	520.385626898381	646.762631477629
1674	1674	116.375893552808	342.84067711551	523.351482996889	657.536170937497
1675	1675	113.918601176055	340.510230671446	521.91583431294	676.214646186877
1676	1676	106.490303045127	336.831209322436	524.342290405339	648.086028273813
1677	1677	125.872207427091	343.097290303315	522.704732732674	656.491189974526
1678	1678	121.70101717411	343.516740328653	522.235131156199	661.018238677996
1679	1679	133.988393345157	340.959456800056	522.292525373514	669.45614662664
1680	1680	157.28380951922	342.209482515977	521.475957920717	662.35860686566
1681	1681	123.483485952398	341.314743198773	520.34810771851	664.443135461196
1682	1682	111.854863419988	347.405718904458	520.311178948451	669.01140754222
1683	1683	156.532361668411	347.51420609942	521.435092522385	640.613375108686
1684	1684	146.475584578463	346.800047791163	516.49101491912	697.046230905971
1685	1685	93.1643403858441	345.353938128013	517.623156532197	637.828475786089
1686	1686	141.526764680885	348.035719410343	521.928493844468	689.840777365711
1687	1687	116.258937920772	341.447894323638	525.567042250396	665.919248453626
1688	1688	142.19695319638	344.84745484365	519.804146416611	696.40807420764
1689	1689	153.892987805635	340.361958991576	526.319569548166	674.780848250033
1690	1690	156.744869654808	341.810553701838	522.835526211976	680.669286237879
1691	1691	107.590671314784	343.512086648522	518.712077310063	668.26919094218
1692	1692	135.690400350972	346.844020890015	519.267293131689	661.854312091688
1693	1693	110.370201158439	346.644049799519	523.189940285232	638.924038156246
1694	1694	114.42406121498	342.989709158496	522.241268824215	678.395633969119
1695	1695	107.008783949119	339.089048219666	526.652518209898	694.543185227644
1696	1696	147.502887751599	341.525132647392	523.449859340596	684.424852010136
1697	1697	124.837073773661	344.867640868949	522.617116493397	649.214427218781
1698	1698	147.241257369963	339.373681138404	518.601209420582	681.798101392015
1699	1699	135.497503345203	348.552549328487	518.220722725434	680.897696446999
1700	1700	119.465096319566	344.71952869446	525.302581361766	712.696195263618
1701	1701	123.714742090881	347.17806415252	522.319184563792	669.717224874083
1702	1702	120.698751521313	342.008748497249	523.664922822089	672.116007272545
1703	1703	129.175118186523	348.576882118972	523.666546410169	671.712778942394
1704	1704	144.309690783435	346.052547635989	525.450386112091	707.417923309912
1705	1705	162.420104336549	345.366605272761	524.331043745903	639.396957095414
1706	1706	141.914143151909	346.754427533401	525.721444178848	654.942184700633
1707	1707	128.353621760486	341.260360023456	523.338695509602	662.021508483784
1708	1708	160.136722948497	345.074025564702	521.333815701425	659.372597414059
1709	1709	129.546041406816	348.903071445556	525.867534278803	673.264654810515
1710	1710	154.815639786806	345.759419702953	529.948533712079	659.019259723121
1711	1711	182.209631330175	340.47882984446	520.895040753393	686.757443835168
1712	1712	119.440220369297	341.091284393987	521.076569873896	680.571438851214
1713	1713	135.140344548189	337.208856915004	526.589145818376	679.023443894026
1714	1714	117.570603233829	344.1708276036	523.633213186659	679.059138447645
1715	1715	146.037971772133	344.329779595832	522.261244088985	678.681709406848
1716	1716	128.504675099779	341.6219624851	524.684572126842	673.122713616637
1717	1717	147.855794661333	342.784703052214	524.554160133231	656.11273850421
1718	1718	126.605910473727	344.352217893482	523.267843925142	700.35746120689
1719	1719	129.528324165082	342.538663125894	521.246307670748	660.32646900893
1720	1720	123.024440056988	345.864894980055	522.438252141548	671.514794705018
1721	1721	124.532942780661	344.423946333916	527.630722480525	674.10522659427
1722	1722	124.913184786672	347.206628633032	523.908184542159	682.762025576944
1723	1723	155.047822659288	343.521061873146	526.88429157481	657.759538202838
1724	1724	160.673644392058	343.341848115911	523.177013282724	703.566490041375
1725	1725	134.610603370701	345.862541492153	523.266281843125	677.959320845173
1726	1726	138.015485458791	342.032514497847	518.70656808987	671.660622966901
1727	1727	148.895866536903	342.170564547439	523.478541794686	700.059832415817
1728	1728	136.789397192424	342.443364946138	520.517901383024	659.004657414802
1729	1729	131.114260052336	343.388541372638	523.317405381449	685.857965117461
1730	1730	164.299228251953	339.730159833802	526.733109970924	650.310219254141
1731	1731	163.936921210018	342.691576282926	518.019280255732	663.525800808648
1732	1732	94.9358372498698	345.424244906902	517.877107025827	653.440585689104
1733	1733	122.608314900102	347.03716043625	524.339147249616	634.809330329606
1734	1734	144.792819044543	343.680040483422	522.309782244059	643.438887876871
1735	1735	148.842046283806	340.751126683151	524.838546105311	667.028709857454
1736	1736	113.920907164149	342.066241197513	525.329447789929	679.977035074701
1737	1737	135.120808618607	343.225297364999	524.49772357404	641.670411456842
1738	1738	142.242083994566	345.293777687329	522.660518952432	642.963378212598
1739	1739	130.276794037835	346.32946547062	526.190885072675	642.818683002298
1740	1740	90.5357195069642	344.537564037968	521.800166116448	657.539679227914
1741	1741	141.010265702976	345.825038756918	523.959198082016	681.883581759534
1742	1742	123.442472351906	339.665298441536	528.434502917449	658.908093141995
1743	1743	127.868537624754	345.097791548007	522.463372896177	641.068860926471
1744	1744	138.41166711984	344.131840513658	524.422422193968	690.262343657817
1745	1745	117.346676833424	343.834604679679	524.405571717523	667.7020105412
1746	1746	131.304900118573	341.841603800092	525.556689927874	683.288411659207
1747	1747	130.908454685695	343.358503906182	523.332392006575	672.219753584992
1748	1748	137.134315459186	344.050701180108	524.710628738804	664.213055471771
1749	1749	114.278201057278	343.835723889444	519.799056645196	645.384040938324
1750	1750	156.247252213146	348.670225165185	527.122870015999	677.026304401105
1751	1751	139.628603294141	345.601892756554	526.515598359205	663.149119590985
1752	1752	124.88453498035	342.688242623234	522.661300410792	696.945237939196
1753	1753	136.483165732403	340.104214593179	526.2632897324	645.236125974118
1754	1754	161.405472336307	345.615980640915	522.420099217428	694.942179967209
1755	1755	117.439483719031	346.701573437518	525.232511664947	671.298125425967
1756	1756	92.6979938515096	341.776949753379	523.406433187742	665.250099686271
1757	1757	133.479403504643	347.961259755001	525.045771704493	650.997141769001
1758	1758	116.535883391468	337.29161509687	526.503282848759	689.79296111074
1759	1759	96.8480416581704	345.054679222111	522.124573551544	663.851529390813
1760	1760	109.831351808736	345.780322407113	521.445729711401	682.715332201569
1761	1761	142.23925540413	344.387512950049	523.72535284789	663.715298443043
1762	1762	141.77344001982	350.197622277524	530.373498536049	675.908189104458
1763	1763	141.883741470815	342.569467134166	520.686405801845	657.531769856009
1764	1764	115.864787082585	337.760664237349	523.024664975233	660.883905539131
1765	1765	143.364049227759	348.08068284504	522.715417919779	668.982273025729
1766	1766	170.990647560218	340.672947060511	523.77358917533	682.776905692633
1767	1767	121.502160803034	344.816503776346	522.39205419294	668.637896012708
1768	1768	139.602513284619	341.671902269439	520.498972795641	662.834505812873
1769	1769	131.486253587077	347.269806564595	519.425726845174	683.637795921072
1770	1770	154.926844394522	337.192206077916	527.899969871458	663.126993541298
1771	1771	110.968599478072	339.369472219326	525.697441835662	680.16286339455
1772	1772	153.257820437269	342.424424692559	526.219966143903	662.880217024898
1773	1773	151.79563969907	348.378886830191	527.562369716641	659.608742470313
1774	1774	119.930359398807	339.563290139478	519.403241682232	687.587367732377
1775	1775	145.75404451849	344.542955939594	528.295791921975	694.542270668445
1776	1776	125.974252251646	342.515764194538	517.601538173017	676.575506195768
1777	1777	130.479871806478	348.199112657732	515.77262172121	667.390895373688
1778	1778	143.833186580136	347.545295366072	523.597511701901	687.70610599918
1779	1779	139.107800629896	346.362504042667	521.620585209985	668.075630430461
1780	1780	94.0812274715153	344.380529039978	518.749422258786	657.226073376735
1781	1781	132.61017597045	344.663510344477	528.26077317969	677.179630804924
1782	1782	140.645997287946	348.34818775183	525.628491984775	674.51516211128
1783	1783	180.202733512035	347.925745967663	518.960368935505	699.781401680239
1784	1784	134.605294656605	342.994359685541	516.200586965364	707.9638931337
1785	1785	107.86426077976	341.746991576848	527.669477754738	640.448097532183
1786	1786	148.772754732833	345.967163246096	520.752900662959	678.108704423361
1787	1787	128.291073862982	344.633679649145	520.867664841129	683.812581929897
1788	1788	123.664785116481	344.02670729335	522.697763261282	681.574188532938
1789	1789	130.681437258763	344.080617859306	523.232267055254	662.770490715148
1790	1790	139.177242393428	345.379678731986	522.712560064243	661.473892262187
1791	1791	143.527772690608	348.379038247442	525.162291150979	681.813047580139
1792	1792	117.202593902094	346.728797113389	523.785645720596	656.203600101589
1793	1793	147.550512031522	341.290092526753	522.642333363158	679.347587220937
1794	1794	135.134287171509	349.534156625367	520.787297522915	655.449713595187
1795	1795	115.09223456902	343.2565396214	521.61565410806	652.826248591513
1796	1796	110.28739027149	342.365379647727	515.726932292411	687.824559380617
1797	1797	127.888378113895	346.330312293714	522.668612148021	701.974265955748
1798	1798	109.766757620608	340.599462732559	524.809345138782	686.699204752971
1799	1799	121.784071676727	349.548648066957	523.438543788469	657.309412003483
1800	1800	121.083257575786	341.807692405705	522.175950742009	654.334608517164
1801	1801	131.733749967656	342.750802546811	517.969045982786	668.190585445751
1802	1802	123.935108977735	346.077620278546	526.798424571079	685.949792430102
1803	1803	131.176610773867	340.156883347499	522.537476464504	667.528601348878
1804	1804	144.811069218082	343.796826975063	523.293705821446	687.964145921498
1805	1805	128.591488432815	344.054259975123	525.011200722076	681.788665782614
1806	1806	140.535461049247	340.733946309675	522.132497823018	679.542647225105
1807	1807	106.00029475397	347.134288258311	527.898436951927	686.987381608037
1808	1808	132.080163464862	337.217545993524	525.246394221196	677.592700026434
1809	1809	118.072427901539	349.50601477988	521.711357866274	687.151880162285
1810	1810	135.780311862549	340.997353312042	519.389652767553	647.892584844485
1811	1811	119.476524498257	344.509274963008	525.687331194958	685.017573081568
1812	1812	133.434333366771	339.631217088642	525.318791414233	681.391844648039
1813	1813	113.947370377459	337.628047637208	526.466912126995	704.985294086312
1814	1814	133.975495469904	341.506763121303	521.749138634714	626.628223194354
1815	1815	126.469413094687	344.212598013634	523.939901000617	657.688972378529
1816	1816	132.537622195515	341.744858155876	523.324083729093	665.272913536806
1817	1817	134.36572542995	343.921449904802	520.472164942888	663.400771737872
1818	1818	132.404346528007	347.947119998044	523.405193013842	672.306059204519
1819	1819	117.862321553678	341.777427249185	525.675252283329	704.723035280236
1820	1820	140.272634298441	340.969424360683	519.552514259606	670.311276458408
1821	1821	163.474122282824	340.738000648691	527.299698712149	668.173376129363
1822	1822	127.679736895366	342.761403591164	524.626301504374	669.919885714583
1823	1823	107.641905067085	345.573834509826	522.543402257063	690.651408671854
1824	1824	141.349535091679	339.488363182488	523.389163921288	680.793525669038
1825	1825	164.739136710554	342.898861714687	518.214097179364	669.116054995537
1826	1826	100.557106501187	345.085236855555	522.634730191749	668.459584850829
1827	1827	121.60756912895	345.549152478507	520.506980341377	683.917565588647
1828	1828	137.020761985749	343.41415559725	522.343224564912	674.620754495783
1829	1829	121.346848295594	342.753636872463	524.617840514753	644.179288172783
1830	1830	117.974054273286	343.508647897157	526.375520178248	675.086933195442
1831	1831	137.002925980705	343.541813305894	525.109934663654	670.189762518386
1832	1832	140.883496396409	342.355992525829	522.460108977271	652.86609809454
1833	1833	128.456749512371	340.194918678633	528.11367188207	643.204202834808
1834	1834	141.899798086814	345.452221870387	529.186675493127	679.010633849557
1835	1835	138.026668043565	341.883724403486	521.683513559699	667.575409638046
1836	1836	103.459139781404	339.591643636191	520.877674678831	675.736675324839
1837	1837	161.167443377065	346.31128715374	517.774697876044	668.882295843826
1838	1838	123.603385448751	346.638171950927	521.568049257784	658.174933598639
1839	1839	90.3647189257193	341.014161940845	522.30303172293	671.239238707537
1840	1840	128.424971749563	346.581507395628	524.256949391268	656.072345259563
1841	1841	130.519736248362	343.629227594781	520.148538142032	678.650639912285
1842	1842	127.910448602915	346.540739447682	529.81024265684	710.209753439976
1843	1843	81.745022253352	339.344727716502	522.256993207114	696.917752801953
1844	1844	146.987960109165	344.707005532879	523.517255644087	667.420790865015
1845	1845	124.311952402355	343.622655151886	516.036034060198	657.588660669375
1846	1846	157.334877910783	345.649081521101	521.912025342769	687.442620023068
1847	1847	132.145871567906	349.116461317279	517.70212507523	656.54359362188
1848	1848	161.123878909521	346.046108619127	520.459873443283	654.567588706919
1849	1849	135.382262535019	346.067934689911	518.229125558607	662.777148740724
1850	1850	123.233578530233	348.254626895592	524.124081402611	649.109129837142
1851	1851	101.370255994266	341.817717206874	521.524437886854	670.377293026567
1852	1852	151.432156435406	340.952640712487	519.734093077909	686.36176142583
1853	1853	142.24739053746	342.178886625814	522.290741174103	692.880120855376
1854	1854	125.893225534273	347.079773982517	525.19247937113	649.755222014475
1855	1855	159.062250667066	343.408127794179	526.908939481922	706.147851740097
1856	1856	118.61818410397	345.964351897163	521.995300555598	663.718199293347
1857	1857	136.841163874884	345.387951890948	521.8081505726	660.281531102774
1858	1858	119.881406610615	345.97667391805	520.211623387724	668.906505045909
1859	1859	115.790832621595	343.745166121508	523.664038763255	682.856774852087
1860	1860	127.632025529819	343.744341941673	525.383793447851	660.003844968999
1861	1861	129.663049865744	343.774604910333	524.242742557979	678.493923354126
1862	1862	155.217318975381	345.008363356955	525.625085384132	676.53398942001
1863	1863	143.926238502046	345.979324321702	525.574096475093	667.45357476527
1864	1864	131.363360240177	338.349376838196	517.571889393914	674.224649440992
1865	1865	134.767171800822	341.194621362477	526.19857271761	671.270871844968
1866	1866	140.861931778964	345.053065476441	520.877919227753	652.110863908016
1867	1867	140.957568771646	345.359725772953	526.136950891099	673.090105398077
1868	1868	160.540819090479	341.893508507806	520.157498782142	708.120038050674
1869	1869	148.795041105901	347.600203105685	525.419143761023	661.229162524407
1870	1870	127.721225251389	345.463100386411	520.757492486674	677.382481199961
1871	1871	103.084240925317	340.911512410731	520.689081761867	645.841571458034
1872	1872	140.689487654842	346.889582957785	522.261227245139	664.302844995228
1873	1873	135.781920028899	344.910160070843	524.710792328342	672.401292158601
1874	1874	119.390572558909	344.316308782597	523.425900646569	697.525796103206
1875	1875	105.890961408556	343.533404027271	522.991828772495	674.02171002012
1876	1876	119.821839963897	340.6198096823	521.511835513251	644.04915665236
1877	1877	136.570194692785	342.678234998604	521.082867230245	673.326065303925
1878	1878	107.452173492838	343.934733627559	523.110408675276	710.652598520592
1879	1879	167.319006060579	341.432812158221	521.445082134023	679.681365418386
1880	1880	137.772942544864	342.246325727572	520.661037054211	658.337899649058
1881	1881	136.92940545474	343.369502040626	518.689585870337	671.601979164238
1882	1882	110.74906919874	346.516288849904	523.495583610299	673.135222417594
1883	1883	141.568577351134	342.006585602585	519.21912018485	661.148612414986
1884	1884	127.10168760422	343.053579745497	518.993167846449	677.363683523905
1885	1885	147.424979733816	351.347991276678	523.207971017621	662.54305010391
1886	1886	171.830432223409	347.626045524749	521.727682666291	650.211151062738
1887	1887	105.097640756404	342.397502339421	517.860518316675	674.007638317365
1888	1888	123.476223647191	343.851062883127	528.32536334264	713.894538676447
1889	1889	108.410763370979	339.47345761343	519.938629844854	683.12479676671
1890	1890	143.224744499958	347.957798745895	527.804259842143	676.878178709931
1891	1891	130.712786137881	347.192617775768	522.366431740171	678.920558907057
1892	1892	155.17680171176	342.07285855561	525.770676730928	656.920023153162
1893	1893	130.81521004791	347.490167651951	521.49661109392	673.367049872284
1894	1894	136.822883180693	344.914080668541	527.054531109634	660.118528946547
1895	1895	140.415180114828	339.246394559639	517.396436281855	674.76990924941
1896	1896	152.660099802508	343.017023321042	520.051665413934	658.047960383459
1897	1897	111.511674704347	345.156305019975	522.034870080512	667.6253049608
1898	1898	99.3397335963258	344.236343512229	527.271065184248	659.774303150208
1899	1899	139.167029052223	342.119475122957	518.262835838146	708.0297772163
1900	1900	135.813683221928	343.014963881588	519.338135594397	664.363674594983
1901	1901	134.105763354179	345.791757043994	514.912731371433	652.046477197432
1902	1902	128.172009005121	340.442371090386	520.034728516844	662.746264196783
1903	1903	133.305216531248	348.545817993049	518.944971245222	667.149408710703
1904	1904	122.400688579975	345.463651856286	523.594133591323	678.822159984274
1905	1905	129.28258510496	343.218402790666	521.492353075164	650.856402205323
1906	1906	142.707393287986	345.640408242893	524.028319401595	648.042518850545
1907	1907	110.492296117262	346.847014056588	516.623719812782	681.772435639107
1908	1908	168.169424143531	345.044508867867	518.941741984324	699.621055850129
1909	1909	149.78805350053	339.801277045541	522.762889270759	686.160049959318
1910	1910	119.527623903493	346.678989920678	525.557384588591	672.320563082125
1911	1911	128.926939213952	342.606242103714	524.282381658495	699.332156224591
1912	1912	130.179451522653	345.617589425789	520.535136619706	658.080317605548
1913	1913	113.657223561628	340.034101703578	523.528936702239	667.417650126086
1914	1914	145.666676489734	346.357284054131	517.365940567481	691.922514773098
1915	1915	146.419639650199	338.465120345747	525.523644085678	698.879520058964
1916	1916	121.989169308538	339.749509983794	525.232892675542	666.96535092215
1917	1917	131.101095549492	345.785464971421	524.670935997383	687.302789399012
1918	1918	166.131343734175	344.607405965196	521.71014909912	654.522717829346
1919	1919	133.033778668882	346.241137515574	517.25131484059	684.088395985926
1920	1920	137.740320625515	342.983540973145	521.261819472624	656.862585004143
1921	1921	104.1001227707	346.588438849276	519.019456667876	653.767751978635
1922	1922	141.312547696933	347.139416576825	525.669411520238	676.144344388222
1923	1923	118.570510863267	341.31278662182	524.407983456074	674.483533332785
1924	1924	127.018807552247	341.729245840703	521.399846063772	673.77841237956
1925	1925	111.273649266306	340.703488763868	522.419979100031	688.290047202996
1926	1926	117.700900936479	346.410177243206	523.9178682134	696.115914620079
1927	1927	140.765515430956	351.420272067327	523.426938187818	671.007519304294
1928	1928	117.061570654449	348.340870413769	522.188640726637	645.00150864993
1929	1929	137.922147280053	346.844593669037	521.770436323255	670.059765877211
1930	1930	139.280212876619	344.437772297981	521.055347774927	675.959641337078
1931	1931	120.346541884686	339.932448029654	522.915335462752	665.03545716619
1932	1932	143.422395247261	344.157016079444	524.741068680784	679.456258611059
1933	1933	87.7397651044817	341.700038818739	521.13506555484	689.01962209543
1934	1934	132.760536601802	345.43528102544	518.216563007794	659.878921173635
1935	1935	146.3046407034	346.169136738924	528.533222015111	647.903963723372
1936	1936	135.334293847144	342.765727568523	520.504911228288	659.183484275622
1937	1937	153.585797298417	347.500869211157	525.396376518016	682.474098690466
1938	1938	122.697532820664	342.657751470507	523.589262158555	656.91770251404
1939	1939	128.192329884253	346.180664530331	524.270163309409	656.292128270379
1940	1940	131.368247405759	344.852690166846	528.687106920637	684.249955290581
1941	1941	128.345221397071	344.524084098363	529.280720321525	662.888551487698
1942	1942	148.789434131543	346.649862988273	523.487429315672	657.761498743084
1943	1943	143.271398070169	343.362402676603	522.09032638972	667.514944684964
1944	1944	107.340890667418	346.271696238358	524.49948510617	663.498689574543
1945	1945	102.940456689724	344.929765851007	522.552845579773	702.647951767012
1946	1946	144.552473909272	342.07520604629	527.452184764718	657.771745554008
1947	1947	140.024384092411	347.086538430767	523.596780650325	649.11898834609
1948	1948	143.392087389576	342.725196222119	519.339156581613	679.330425990423
1949	1949	160.030387518572	343.9902158349	521.63541436427	674.778550133463
1950	1950	114.699330393703	341.577070727413	524.786375914739	683.378075733627
1951	1951	95.0892779842447	344.303449429559	520.999170755528	662.32783257669
1952	1952	122.327159743048	340.243835429842	521.090399745142	677.521206434572
1953	1953	116.669985328623	340.560140833868	525.016484823809	663.88708946832
1954	1954	158.937668423768	347.121297665989	518.503576466101	666.084065337893
1955	1955	166.267903261819	344.194597097623	518.709723551207	679.712885783007
1956	1956	119.850560763664	342.206515905006	519.848096325104	675.353367073375
1957	1957	137.139441796824	347.25231079029	523.595737581989	660.839720730667
1958	1958	130.297631844944	341.36789617776	522.749029072841	673.772005519262
1959	1959	153.494244209956	344.226045368321	524.980373009448	653.640644241317
1960	1960	128.941139051071	342.272224660335	522.774900589174	682.183365542691
1961	1961	144.218423801816	345.174349798564	519.766556447725	691.258496950037
1962	1962	109.612567727641	339.549642078621	523.84661613681	678.755330855429
1963	1963	121.621001597597	342.164575489698	522.339358403709	661.608949362812
1964	1964	110.377111100865	343.501109710733	515.76550609691	651.076099851728
1965	1965	130.484379520644	342.07277221099	528.350377591169	666.626867016019
1966	1966	103.943153966081	340.965861339023	522.737772884835	655.51075781385
1967	1967	137.370226371312	341.201911203024	523.479419641841	625.789403098355
1968	1968	132.812494536375	345.415938905208	524.646573015897	666.254886871265
1969	1969	131.819342805032	347.616135697518	523.189257497632	671.382955763016
1970	1970	129.462716316881	340.139125740058	525.510152764956	651.068953606901
1971	1971	132.385578874558	346.390441917074	520.948167781945	643.866502701457
1972	1972	136.062293856996	341.94044710077	526.096314005071	667.894290634792
1973	1973	135.382511097555	347.348813951527	523.647764341419	670.302072969459
1974	1974	145.790276789248	348.889596943546	523.686683082698	691.822957505174
1975	1975	146.164051821363	338.857734991893	524.96838132461	657.737334313426
1976	1976	140.217747913325	342.247147607109	524.203296600617	645.507364887299
1977	1977	127.347643196241	341.731190350246	521.732532025321	687.995395052842
1978	1978	123.85964290248	344.558346100419	522.227212991114	683.70520636267
1979	1979	131.210169648726	348.936600689735	523.444649035195	675.968421150836
1980	1980	151.732379746303	345.240720093193	519.925583633495	670.954229568717
1981	1981	138.573459195725	342.973549642256	521.056697955506	670.967623845919
1982	1982	132.778082392227	345.710060014516	526.850918544276	690.892120149368
1983	1983	109.716545968822	339.622450723072	527.571543624648	661.628992463634
1984	1984	121.700907243072	348.861834590071	521.484960970785	654.328019877556
1985	1985	142.850444525559	345.666391389008	525.271241627469	654.229053038312
1986	1986	123.337738772623	342.165529612106	525.140327654629	665.154035540205
1987	1987	156.55924981752	347.574527699851	524.238980728821	679.141375596866
1988	1988	124.799938862227	339.765677847726	522.083917341747	651.551372831831
1989	1989	136.207906561455	341.710547969398	520.837105166369	683.22479144066
1990	1990	135.416977235246	349.5275864639	525.438913435427	688.011592494321
1991	1991	134.017273549751	345.296676820455	525.811980366758	657.962112364349
1992	1992	94.8098367313113	342.411921760972	521.715538886572	681.235204372065
1993	1993	130.155932683853	345.716680487665	518.152212558896	680.504074145843
1994	1994	112.661030770759	341.683698859364	520.295746247787	677.012789255236
1995	1995	137.258101579537	345.260994007465	520.758863355815	682.90875885151
1996	1996	149.383609143692	340.855866476488	528.341834372541	679.663393243855
1997	1997	129.942880851329	344.809477372222	524.587590088981	696.606455040882
1998	1998	129.267162058331	334.982010062041	522.749899630834	675.477534400775
1999	1999	130.712056838212	343.363670389274	525.013832717914	692.953407605445
[truncated: 3,001 more rows]
