# Supplementary material for: Hypothetical Outcome Plots Outperform Error Bars and Violin Plots for Inferences about Reliability of Variable Ordering
Source: PLoS One. 2015 Nov 16;10(11):e0142444. doi: 10.1371/journal.pone.0142444 (PMC4646698; doi:10.1371/journal.pone.0142444)
Supplement: S4 File — All experiment interface and visualization stimuli code is available as a zipped file. (ZIP) [file pone.0142444.s004.zip › experiment_code/data/one/4.js]

var results = [[124.246287564268, 125.024721000435, 121.219779452118, 143.306920927493, 154.458008023028, 121.189246379037, 123.87052527541, 126.343402945778, 134.315911623877, 146.309028607445, 180.702610868748, 162.218601885507, 106.392595514955, 134.662101876123, 150.266546385045, 115.363252859389, 130.436335578775, 119.654823904772, 142.421353828859, 129.343614465866, 102.222422268494, 141.740625551992, 117.43862339906, 123.372068127014, 93.9734740258161, 124.5488471471, 110.369073416461, 138.678579437989, 150.995053666539, 118.33985172298, 129.794069956336, 162.188083891893, 118.024444735585, 162.269033529067, 158.505067922041, 109.023852916334, 141.413251330114, 106.493529091304, 103.032236226076, 157.364503403069, 119.662389179982, 98.7006132029845, 122.343343851046, 133.860226092171, 45.928730463974, 125.291892907999, 138.283388727039, 128.440313040557, 156.091822590565, 105.79817370936, 123.811255149156, 128.71122336416, 119.250093886827, 148.197155676272, 148.0315714007, 109.835551033705, 133.375173521817, 165.908489672091, 154.54053043408, 103.527188632229, 138.99097118124, 114.752324241579, 119.653735461171, 116.256046618701, 109.23978154415, 114.435646259039, 132.487825850411, 150.448772865122, 130.256827147312, 141.985337982142, 109.311761422553, 143.677287903224, 127.956753100373, 125.78835100368, 115.4754634592, 96.1543434713749, 136.473012724371, 117.002833206856, 170.1417167067, 138.819907619737, 138.41651268947, 121.111871645331, 140.543337548116, 124.14925519475, 95.7857622073849, 123.508628050041, 123.075972069659, 131.111868725288, 140.403977085757, 155.824888254144, 140.450307048409, 116.605307975378, 146.13947894, 154.928687197636, 106.648736369918, 106.482074516904, 137.342777790889, 124.131371282952, 144.51199654809, 129.875423627709, 140.929739885133, 124.956658548066, 131.76957557668, 139.431822904072, 123.958203125797, 140.254851583465, 132.220918203367, 123.248649447734, 117.630978206939, 139.071663477077, 152.501087778854, 92.1635793239891, 120.152930797287, 106.192206224847, 127.24753162741, 124.137747152667, 123.253243656414, 134.717673002309, 112.077034269618, 139.848204857663, 133.307127946148, 121.213753088715, 122.066089393171, 122.257668052566, 113.197362629039, 139.245898557575, 108.208234585795, 116.21052811216, 137.100335028506, 131.789159008897, 139.039383728051, 123.426179310775, 120.245335190716, 128.472747945902, 148.129951943124, 126.804009729557, 174.707031758162, 106.23861984289, 122.416429175488, 144.143251804138, 150.683796513948, 141.143430487343, 146.455588185158, 142.298852868566, 136.788378512855, 154.208802797711, 157.026243891744, 131.615691833834, 138.558801269833, 137.331771508506, 113.729659350744, 136.655426006844, 144.802541905479, 161.67995951256, 102.804391288771, 148.421608489883, 132.061193115198, 133.290300005501, 137.516752393089, 126.564384811308, 130.146857083631, 160.607784793192, 127.399552458184, 144.186522140398, 130.314140075076, 102.052796739257, 123.800630054707, 152.3818053905, 131.535829620877, 141.307936483896, 132.977897307651, 131.363541408476, 128.198185141229, 108.955499896411, 129.233336278532, 110.819405478089, 138.210944794652, 134.79476339829, 120.459470372364, 158.656239836042, 135.248344998506, 138.953549447752, 149.217997969502, 133.873126728926, 115.913758234947, 147.868029549612, 131.657298883886, 134.530824494057, 99.0701557627952, 146.702479828128, 140.149677102095, 136.432823734982, 121.972920801742, 125.803154956879, 120.619026190884, 124.177363311173, 131.340137647021, 132.385390045375, 145.709642207581, 140.679643743713, 143.489920886979, 121.746852795521, 113.900508297486, 122.584162864926, 139.737162298217, 130.469462301464, 124.858308594111, 162.260433265545, 133.77833508086, 136.139317958733, 136.345346499235, 156.217130528838, 125.609497492048, 131.4277731623, 160.743495917263, 140.517376639889, 128.770330035154, 130.168931483808, 124.838319282086, 116.101558922485, 143.112600054847, 112.280894289227, 110.62862294251, 153.379860130035, 152.076391696143, 148.040851859098, 162.9256904928, 126.281323469534, 130.804453835352, 132.705154026266, 125.9559448048, 107.687819857991, 129.598673125564, 93.4129827415795, 138.185959856086, 138.244596572789, 119.978352522347, 135.269361095315, 115.754374130437, 144.537234237944, 136.341495773645, 127.785447460804, 133.381805349987, 136.029790733532, 125.655021003292, 110.923458072972, 133.616423918144, 115.768698036537, 143.780245085916, 110.447672008088, 128.011831421118, 137.492992884038, 116.562486957927, 137.931744241781, 133.428011206185, 125.168509184649, 124.050251426076, 130.10436476691, 129.863504177644, 138.731153951073, 142.211827174835, 145.686714496879, 127.419601844733, 122.034699531263, 126.45969239324, 143.451458147089, 137.845397272795, 147.121456400303, 134.032787901677, 103.043390358205, 144.331768062393, 126.304332138007, 141.935727083022, 138.919293270437, 130.836761580543, 123.505406182682, 106.139187268433, 119.031733143198, 131.497488983785, 120.36016381522, 123.780966352382, 94.5448174007424, 141.407972398013, 113.59301491533, 146.591901833936, 126.410036845802, 162.99352084744, 125.38448039872, 103.301995881924, 125.728553091832, 125.972815237011, 127.603313729427, 96.6502972690801, 144.256127174604, 119.211514538659, 147.807960771471, 139.09609134053, 139.104718085255, 136.077306015186, 140.826510093452, 134.605387840294, 118.938313063517, 168.404881847788, 130.456582090987, 143.888992495078, 151.413124516169, 122.901550597132, 146.508476086239, 148.694205251727, 140.994600064377, 135.340567521898, 139.984217231663, 168.981106473442, 110.038244270358, 124.998623219771, 107.570958233693, 84.9224904843273, 134.381248695706, 115.641980813216, 156.114393737722, 108.198560145513, 124.383431878314, 120.23594197312, 151.484683640773, 151.737084522632, 127.06082985053, 148.592003771716, 121.355242701017, 124.166847210994, 113.227685330003, 112.411021534469, 135.026148770307, 117.82269268374, 107.722456886341, 142.227858185418, 122.330708343361, 140.900962345363, 127.623706078783, 113.179095980939, 131.829420791222, 129.893740095341, 150.67673675465, 159.029488742896, 147.406660892181, 100.919202474929, 131.404449146421, 146.361678313061, 100.972490682459, 156.768495130364, 119.353247237176, 143.798778930471, 117.785147246918, 113.952178999536, 139.940062440456, 112.155910242122, 128.350947930681, 145.312252847539, 125.135532358567, 118.144690541586, 136.354501458811, 149.809357333473, 136.898763260022, 153.123628344591, 172.319947109373, 110.569465170401, 127.027601225087, 127.299637915468, 121.636981312252, 146.981585679852, 130.179125814404, 115.657100374139, 163.358531215533, 113.128242592971, 125.13520198558, 123.07530799905, 120.264312546918, 125.524050960116, 111.916231533916, 156.246557202709, 148.825353371904, 138.773518515394, 113.743422740351, 116.036203709274, 125.889899615092, 121.084101547672, 112.389690921683, 133.43700584338, 135.211836335355, 141.345548726409, 121.332082925814, 133.593653837672, 124.371061028565, 102.968698171964, 157.539160105914, 115.253340879544, 136.874056482889, 140.154539822189, 136.135988159039, 125.895767146981, 116.166736236267, 115.323930286271, 159.910553570158, 162.23222208263, 130.053400990768, 134.078984550304, 152.899893266448, 134.029057073158, 144.965223259294, 135.706517249108, 123.453043436387, 113.602652373291, 107.543286617318, 138.213884024117, 143.037769028193, 136.30045790688, 147.633693539062, 118.455109154075, 135.48767009678, 110.886811932897, 149.285813841472, 139.375444999897, 127.246432395365, 104.396873523101, 131.830132870728, 116.740923999848, 108.187879904234, 128.914247489783, 104.889699589783, 156.769684315363, 132.531583251551, 91.2394084331044, 137.964059287508, 135.035405048984, 152.130991921804, 136.343546898582, 143.754538379972, 153.554557568823, 148.164586325212, 135.493884305775, 115.06592363367, 123.291531839305, 125.106598106315, 133.819584369774, 121.417609607548, 151.636357310983, 104.083730508193, 130.457728165573, 126.402092655993, 135.498459126788, 98.7769521608904, 126.970308014557, 133.868774535111, 132.051182946852, 153.656488093986, 126.179520404625, 159.124158204474, 116.663282247123, 122.333447242285, 124.067472322095, 106.939138075662, 129.248516438045, 155.380106961961, 121.452067972599, 137.745483675763, 141.420235164543, 101.433223359895, 109.01913928708, 117.759530063244, 147.278422155363, 135.315039131098, 118.90805958819, 149.434257056578, 106.268799906692, 136.356038601433, 170.157036532247, 153.866672954895, 141.145218770406, 155.403309871947, 107.077806606027, 124.945309391788, 122.726888710334, 124.286409632432, 117.587620977166, 134.368504666767, 116.325413396141, 154.655039140703, 139.725984012646, 154.072725599295, 115.019032912185, 99.0819233844002, 106.372418916985, 144.746777471553, 138.906393387956, 126.247006535722, 142.12450445155, 179.50279874392, 123.179970450679, 107.562565684095, 160.801082262493, 129.72324514582, 120.617550263621, 122.859715989043, 140.065294660178, 134.617707545542, 161.670775584464, 91.7197954175174, 123.478482403328, 147.420931970073, 119.916543734082, 122.649607024204, 131.54888908334, 135.736116831459, 101.406014683403, 157.985125567707, 152.694574484494, 131.322114146167, 128.114533901922, 114.217553337307, 122.678820520026, 128.616462916555, 148.550782881359, 135.678142058967, 155.459342343717, 124.003202977556, 99.0780001155765, 115.367053540263, 156.052173331596, 153.449951727064, 119.098437182513, 105.050306580994, 155.801400003017, 114.524701940625, 119.386115072833, 127.63022416342, 158.617326015861, 115.627141188292, 109.420270744421, 121.431634102741, 120.487873967367, 120.857582338612, 144.791859992903, 111.165470408285, 110.47258261581, 128.913452492747, 106.77530544363, 161.748943001408, 162.232297343757, 116.580921619342, 139.847832743827, 154.507180292493, 113.553098468441, 109.682354652442, 121.800183359298, 135.070579724293, 122.158639978679, 113.388620958914, 118.168870153934, 110.460380760278, 138.175453679112, 130.800705193261, 141.75840423399, 149.637714409156, 139.162810229835, 139.434947077852, 125.310042225847, 145.258369144422, 120.93411881954, 123.975248718794, 142.664639312006, 147.35836459118, 114.760136057043, 97.5457661199708, 127.152547410622, 138.179815931699, 135.289652242668, 146.631140954423, 145.260233893438, 106.615566175843, 145.874231744304, 120.397103698073, 155.916292828721, 124.311244252407, 84.5910992695105, 127.551898301454, 141.353410440571, 115.297135704156, 128.008447095163, 105.414221842926, 137.392330062284, 127.817630138655, 146.651194346834, 140.068603212225, 148.979038137396, 131.781695270374, 148.72450545728, 152.602450592845, 155.423506437307, 138.195001973019, 129.180346664528, 152.938954556273, 148.406256394799, 125.922795867757, 92.9702306716461, 137.262612571943, 143.187426464551, 162.200703578403, 142.286511565295, 147.62329313372, 124.082933592524, 146.02468856917, 130.926435172973, 122.014608828271, 111.472132219266, 109.143992442973, 108.434894908205, 134.455145359259, 121.988637957428, 135.504040601969, 144.11806660644, 131.167786950431, 141.368284219316, 118.689530911971, 125.645544612097, 145.789393411202, 130.275407624349, 98.9964662412684, 126.501675625464, 137.713662760564, 134.152542507068, 142.37670311208, 137.158388833217, 158.765812053464, 169.363786812317, 146.011997771493, 156.325988786826, 112.826222799604, 130.001675154471, 146.645042317802, 118.293812097549, 134.389767947183, 142.822508645607, 149.734927939727, 130.567027177772, 123.027815250468, 134.402571397052, 144.178465295093, 130.405718658998, 114.645832563174, 132.589056555668, 146.60721290072, 101.240715454871, 138.18476171522, 123.074131083047, 141.425531114818, 140.789490577382, 119.342229236865, 143.607397987799, 157.150744719846, 127.236284096951, 120.635338903978, 122.486030310149, 112.811141498119, 133.195882460353, 143.568466360442, 113.540767616405, 154.877614335571, 119.638771118201, 150.360901130538, 114.180112685925, 118.75474078059, 174.59634849521, 148.328520160934, 133.027381875787, 128.813033879499, 148.328668924907, 127.804076549225, 134.694237271267, 134.22200630876, 75.9047375913139, 120.054049197165, 159.215746775124, 118.065204465658, 117.830700790326, 109.015673362889, 117.314368715335, 128.490322181381, 118.535727087356, 127.56447740454, 147.880113349476, 126.270502098808, 131.518789485035, 117.776565925521, 130.800927667722, 152.739107929537, 136.271522584887, 150.550065006373, 131.39816267096, 136.014330843402, 165.58860029665, 131.68128275122, 132.321232840814, 121.78059119922, 150.77104830717, 142.195806575168, 148.921280911688, 123.74588023121, 107.878172789071, 121.097793922428, 131.689421743111, 123.92096871603, 132.074151756144, 115.168214118133, 134.323673246942, 159.363869347677, 167.806959816757, 136.768989909107, 107.902804111764, 130.918360034577, 121.475476084832, 130.986312672247, 121.77320242219, 150.421564447528, 135.062883090974, 113.638811990573, 101.496536260547, 129.874828987624, 115.898054863511, 147.596083288922, 145.991708374723, 118.824953483441, 139.099349273749, 119.462680242465, 151.50319538115, 140.701288259108, 130.946152369733, 116.808797082481, 115.358980477048, 127.716081281365, 138.494345058148, 112.575967785407, 120.203532869015, 103.722320246347, 138.180632466336, 131.541511971237, 124.930122484279, 167.443178349752, 120.773249223895, 113.149130599973, 134.38235586353, 155.876275296107, 125.825985485816, 133.931088443044, 116.46168566046, 134.716871450459, 104.757539920116, 132.08197356841, 116.983380906509, 131.06329511217, 158.37939443367, 151.561606570487, 117.8356770917, 101.43528382291, 115.404350884432, 152.933753503902, 131.401418145022, 119.718280248602, 138.790421309675, 123.287947074793, 107.015927863766, 111.798212688782, 143.422230410971, 133.929329517404, 101.618037474599, 129.794601599571, 112.350571698089, 116.120813414542, 114.341508090719, 120.315714715694, 125.552838655959, 146.148502959435, 132.270533646502, 126.348326230809, 121.507054967386, 134.821949032156, 123.233227221266, 132.714432342018, 128.9554444222, 146.95625112196, 151.264291822459, 124.893329063438, 166.33864912128, 140.531332720688, 154.513727506684, 112.986022976087, 142.644044154747, 151.665793377962, 117.670461601178, 132.709914174754, 103.13532587146, 137.385050299642, 121.546498790451, 82.1146119847783, 162.582383547884, 124.822477434145, 147.991054409313, 88.0191054779294, 108.700245621805, 118.413142893282, 151.958911430618, 155.899784739028, 114.381144216511, 142.080807445878, 116.330769341748, 125.72583169826, 143.091028017304, 127.984112728917, 140.847860612642, 132.511732349233, 102.650734765881, 134.893142891634, 125.236635864869, 119.101986526399, 119.917590196688, 143.813230009307, 150.186562075956, 132.597641521146, 140.651844893817, 139.580350429867, 154.14881982942, 159.819996662669, 142.480262655239, 112.312204962971, 105.485191107572, 134.797043008407, 144.175138068718, 117.965370301606, 145.13156446107, 151.223382135973, 122.855113668234, 108.367330071148, 118.243596170005, 125.064425898358, 135.495439994467, 151.194969017591, 135.750771384643, 162.144900727302, 132.288128035165, 106.630197751412, 111.119366142964, 141.821210054549, 140.285958372019, 120.235986978499, 111.389435330127, 111.762948823537, 130.118635569424, 126.847722431111, 123.967831640376, 121.63624119972, 131.868493347124, 114.321798592973, 130.345108446584, 154.8758375728, 136.825638862099, 100.953538605693, 134.32211859505, 145.082918912584, 103.792409216165, 119.316701111025, 129.367171226214, 119.760917123373, 150.820728948303, 110.308751073177, 157.37733491128, 145.286596735391, 130.494093557252, 152.107203429198, 162.876214661938, 136.130568091554, 143.638877765656, 131.383789518343, 156.03898721003, 131.169047105868, 157.960473771869, 114.307414238446, 125.695726083036, 138.618241813334, 113.091808528252, 160.785235228845, 152.451847106919, 127.414231163539, 117.240686886089, 125.686928891463, 142.984531286031, 138.264497444628, 136.756576962414, 122.383379364303, 128.208690420786, 122.718428267277, 135.714571261574, 126.572454523159, 122.034833653485, 113.636613159971, 139.876233308439, 128.579775006507, 148.959321394267, 168.289222528942, 104.964624821415, 146.058652817213, 147.334385428766, 148.620255135106, 147.504611703222, 118.087672887677, 125.185569668871, 145.365833083881, 120.051639851621, 125.798839523004, 107.119987869401, 122.097243943629, 126.840646462361, 126.310200103583, 111.479161816746, 92.4231269387679, 121.052911434673, 142.762723993164, 129.160771582804, 137.059280388017, 127.734031877764, 159.174261545547, 161.858892343802, 156.913050600935, 101.245271563668, 114.455683488688, 137.686467012919, 144.919502197297, 133.928225543832, 133.178497787434, 135.692010724229, 126.276778167159, 120.143849876255, 161.140641039588, 151.519665598298, 114.358826054058, 111.801764710999, 116.772576008981, 161.95607341397, 105.930379684774, 142.281051463298, 134.758645440404, 124.589618246813, 107.923766925236, 130.464123084108, 134.039624682087, 113.499631637298, 125.397237701574, 100.429721895731, 137.197653369034, 123.524770514819, 134.97444292205, 143.115643660966, 112.15934634481, 147.922950293847, 152.228550133832, 100.468799964538, 135.130623017308, 112.04207094539, 162.93788401883, 116.798775504843, 139.964736351879, 118.169191515475, 115.616130374577, 147.669821354605, 121.929523738879, 129.35760955653, 125.192267631096, 128.106617307719, 138.591626501994, 126.981280654936, 121.072303149015, 145.337651563029, 144.461006597798, 151.274945681793, 144.460173642325, 123.016022334911, 156.79622830731, 141.093709343602, 138.093260254411, 112.334412551418, 133.947368132898, 120.426933704019, 143.064237393096, 160.29735842983, 139.390798231032, 127.734606618812, 117.395406264901, 127.152018672362, 133.170089670282, 129.371598172179, 142.795976338232, 145.166491661647, 145.791434047743, 124.224108914553, 120.872452099695, 129.060194553448, 133.281502340282, 144.810061724894, 109.709485436635, 158.21196086139, 130.80565609251, 103.95066794602, 93.8909996555255, 151.530353604285, 113.792477937507, 125.021382208725, 135.786369715128, 130.13281882701, 115.319507261414, 119.227726568017, 120.760931427335, 141.822148399549, 106.339878611814, 126.431045014626, 129.294419154483, 103.574968753687, 158.106528699398, 124.894248377139, 126.614311625884, 112.281648296157, 155.707178486936, 144.350869433803, 139.686534194599, 117.444646999529, 123.500458058112, 147.579427432935, 104.075602498578, 141.446438628479, 117.544276909274, 172.014428035935, 142.036256425643, 137.653803078178, 105.794197322757, 128.059377393482, 119.335760146894, 125.470285235977, 133.87370754404, 105.352735225124, 95.817495388676, 137.901969272146, 127.941236768672, 122.426143910662, 104.617738436196, 124.966032687935, 124.438223408496, 135.325064450024, 137.896141458932, 112.838593911683, 143.947892045753, 105.851905610376, 164.267943033419, 126.801430203016, 109.059214168589, 139.48578725639, 104.645525602586, 126.186426589672, 159.135692246482, 141.891188760885, 125.157022427317, 144.595289203992, 155.710608531098, 133.797621213391, 132.053094851069, 112.978320421601, 101.081684499558, 125.334539109815, 130.666304699874, 149.428557187934, 118.34248786732, 104.516944674363, 112.570012901216, 147.514607351373, 135.230628379087, 152.961880308986, 107.073819837661, 137.169162400687, 107.610801564228, 138.024895802834, 123.834442931783, 115.846962015735, 123.934299312647, 129.725633071379, 101.810627274042, 140.936380969437, 145.966026231683, 155.910128723819, 134.585300004414, 137.668238622949, 134.326348004255, 120.875211040136, 112.804278057019, 137.590804328932, 116.550854056844, 139.350911317255, 132.62066508372, 135.653927194158, 119.41965453081, 138.084685645686, 151.064956112818, 119.8246034157, 151.97827991668, 104.164971331901, 96.1724242493229, 116.966738750885, 128.483709378221, 120.771298874041, 120.137237888252, 135.827745456762, 132.760332520838, 110.701799741514, 139.615245669059, 139.741374076045, 123.034799574463, 126.48147975742, 123.085146204764, 121.094596121313, 133.71415467828, 132.705191971163, 136.070544568279, 115.620236522474, 140.294615740478, 110.442260712763, 130.654367435614, 131.883870456343, 132.398433608247, 132.22224691599, 138.640928180817, 111.172570715676, 152.519361850176, 136.605538014776, 96.8971538315625, 134.468312854822, 120.043945719518, 135.91409735896, 117.347415177418, 94.8163404938606, 138.091931148454, 146.069101231336, 140.015719387409, 135.395878588738, 120.577391164903, 129.35926084854, 172.071444018551, 144.382510307103, 136.212184026911, 162.240434483063, 118.669558437923, 119.282242339078, 106.258601304205, 123.821303607145, 168.126046771061, 130.852778838329, 132.909991438626, 112.25433180953, 128.921180875109, 182.208199469841, 162.60121717597, 118.690132641014, 107.151719927817, 111.811144733928, 140.127469596012, 136.976284793932, 143.483183421584, 121.234090709408, 121.612557273444, 138.56195515227, 103.801091420511, 164.880563100491, 130.858178715371, 143.79885762554, 166.634506305355, 140.423435428468, 168.506359811617, 114.797735272188, 146.321991719967, 117.971120014656, 129.891946832943, 138.510331927282, 128.521235812784, 121.477769855723, 132.814241922004, 121.471812223989, 126.404261762645, 119.644478699083, 150.223845947352, 126.034344831939, 137.761896548947, 140.20491980862, 159.510290666521, 119.882824812709, 154.806203834058, 137.125056133033, 129.740818456346, 114.425250384759, 128.789167052572, 148.883309810127, 137.20260390627, 140.617028296516, 139.052547157841, 131.294454405954, 135.423780844976, 119.126077032479, 124.293992524651, 151.363690196603, 139.022084874362, 159.185372767658, 134.090427642482, 109.985116370068, 118.451248857069, 132.79816311393, 96.8258868615866, 128.615180513108, 136.109911617349, 135.758840887564, 138.852292906545, 120.957626643319, 119.305516077744, 151.528296865327, 136.863847641728, 98.2042639744443, 134.207133742446, 136.167596525945, 122.725092254806, 137.839856284804, 123.975016328533, 134.66330239957, 120.687337238859, 121.489554197868, 131.713675254981, 132.336592187499, 131.796427318796, 124.439289796899, 128.761982834074, 109.930819077918, 122.035346799198, 149.450811394561, 126.345885942385, 117.074827548531, 117.096956775436, 148.293064495268, 138.120786091405, 97.9919299675883, 126.784064358536, 116.941944942137, 139.27787885089, 121.828556278189, 127.290069594438, 146.011136772411, 110.611381321737, 146.811505028765, 136.89604942183, 134.584670272716, 126.089164868375, 131.921562477638, 116.199174321558, 133.616110981935, 149.691419141828, 117.621259555859, 127.177198149641, 148.657620366626, 140.25614247393, 132.075286547807, 121.744990912889, 116.397429050139, 168.352381573902, 130.160918205471, 129.505913014517, 114.952602211602, 113.693623755937, 136.198634920489, 120.192160211551, 132.105507066161, 122.685460729841, 142.74563532816, 122.324181256794, 163.659957831378, 110.474808235255, 142.941537858648, 118.186984395859, 142.999206935753, 135.262796411331, 115.301593896577, 151.494798299781, 119.408772065193, 115.642271128831, 138.223652989626, 137.930038168331, 122.202996769965, 131.187140787605, 109.159523031593, 123.119282860652, 117.359072521759, 122.404517460301, 150.102459692442, 106.138155905456, 123.861415203408, 120.006279445348, 145.982274567801, 136.749155788102, 134.156045394245, 127.109570982098, 146.198157216633, 97.0591556246623, 118.370327277564, 145.573759885856, 150.561575194904, 131.010042168269, 153.846411452441, 154.029774738862, 122.563007855838, 109.313186082173, 150.1759504783, 159.758508757223, 132.952983854473, 126.165764679375, 140.061667267393, 148.738150010487, 115.95069410415, 143.114692941444, 139.530820935261, 132.094838050191, 103.459618649018, 158.402413111696, 131.813383140096, 133.48224637045, 119.960868512237, 130.248952735501, 146.210635155724, 137.833279998542, 141.770680407988, 101.516090325925, 136.106713003825, 137.955654501967, 131.930284855232, 122.1459184732, 101.436593372561, 116.307081032448, 145.75273447395, 111.183484696541, 127.40681935102, 139.089917362264, 105.06425303096, 125.553176241456, 157.390797952292, 144.53431640431, 151.144255948302, 138.717674552039, 143.342985499109, 118.667117465827, 123.823826728859, 110.109038172766, 158.78958602297, 137.525215293551, 153.434803505676, 115.507969499898, 147.445352654781, 132.363868100684, 81.6190726256431, 133.701532406201, 142.164576935677, 129.631150741177, 138.483994146675, 113.663909454236, 137.190088775256, 131.856714937151, 122.39769128975, 155.514088390328, 145.216948779507, 135.685269905718, 123.802517281276, 134.958467227905, 107.742113641755, 126.917761329189, 108.371446971511, 130.476640978538, 100.233953456943, 121.707408993181, 188.41457942346, 103.409597625883, 110.245047762464, 117.741592810399, 132.76887791798, 126.388865543905, 125.289116799432, 142.540408650584, 143.131525979144, 150.071686491921, 145.743928678889, 129.61232013134, 152.21555068234, 121.829729534916, 119.558460817936, 153.425941900586, 139.562996437356, 116.202007012995, 117.488312719947, 138.075549908665, 131.590365735633, 146.794602676247, 131.293569114842, 152.282001283554, 132.689573504549, 118.042960066583, 100.297350436574, 125.817793212936, 116.148035688765, 150.645313990338, 98.8704381816077, 154.565959985836, 126.153268801989, 153.117785642429, 135.290106087501, 141.632721690865, 126.917037223318, 138.118691812489, 105.737814659781, 106.157754304348, 127.87772426805, 124.209986498312, 183.026676378051, 128.363145089389, 115.21463982282, 132.799118636854, 133.099353973638, 153.551114017291, 123.093515669304, 146.568971331043, 133.414094175574, 139.040297166118, 136.547032408818, 129.907429758957, 116.674439436038, 120.148233254266, 132.923315200182, 143.730844219215, 127.819767665331, 113.437378360265, 149.3606248625, 127.331804454138, 115.904020645621, 137.642192584057, 161.512299725993, 143.445222397728, 138.466816293973, 119.757806078489, 125.5480059416, 158.971485302115, 132.508233653506, 141.913725684748, 125.898172689567, 125.689452081201, 114.76550660049, 136.162645333077, 127.162040075745, 126.397837505507, 157.453391695051, 90.4521733662669, 123.532993384765, 132.98736562103, 139.212126553724, 143.416615083344, 115.162710042599, 137.733232718715, 156.597669789447, 145.192207189713, 118.820238098313, 144.550159580836, 146.70050786594, 90.3622031738296, 142.270918814747, 133.109368160193, 161.026303285328, 147.161312767154, 145.243611440934, 127.198574280735, 142.441956343068, 141.092769846434, 122.701270598798, 114.818597665872, 122.538736163359, 143.38036631374, 125.535908979067, 142.92793752569, 122.824564721964, 147.30238404577, 154.31547278875, 94.9199107624948, 122.228237081121, 143.083504403391, 135.358266242329, 153.939495493439, 126.151864461225, 148.527690486561, 126.563592166552, 114.523825703842, 128.411707849204, 161.457035523203, 143.090679113699, 126.24742616067, 119.464877776018, 130.36953292354, 144.669086665243, 123.681438091349, 115.996305134492, 145.031409335126, 118.447354419193, 124.902638319871, 129.617498296596, 147.317583694081, 164.630021802078, 138.46523240963, 162.92728151197, 152.054488298855, 128.99154545298, 140.346162036238, 143.194469241718, 141.964760197457, 139.14853414742, 110.875190378358, 149.861057119438, 134.551623788534, 100.595445234764, 150.595266027251, 133.164533900041, 93.5977995221312, 126.19310894415, 136.453571652332, 118.928019332839, 115.261569593588, 127.993000665778, 133.124306323458, 137.903406648589, 130.413414061192, 113.453414610994, 119.121408821512, 143.24670016658, 144.516955884988, 135.736347652483, 111.950244534109, 121.71003559074, 121.772113052947, 136.284380925777, 135.911387630735, 155.085864563016, 135.228141302713, 138.500242446677, 119.26612881846, 172.321913690673, 135.225448676362, 149.090013932546, 160.856616381281, 131.98209878157, 171.577989474958, 148.487312483509, 147.393319617563, 141.814993093686, 139.546395585128, 143.306248366824, 151.33341677417, 139.686756565706, 140.606612321982, 134.588341731248, 117.744215586719, 94.9391685897073, 143.695007363523, 161.89476001343, 136.760923831802, 141.666375445612, 138.713404054574, 131.691476050811, 96.5477301720285, 138.806728195587, 131.440425096667, 148.548964115631, 113.831502601822, 139.808180202001, 148.143917214473, 120.341335709711, 141.589493009981, 121.275297205905, 103.265881586336, 139.264591239393, 106.613376739386, 137.122294126385, 119.848909534527, 166.08041745861, 100.373971743329, 125.022849732452, 154.273183434279, 117.77719527992, 141.479381468309, 170.826421413936, 114.947253800385, 139.039679334833, 155.173055563809, 137.405274194851, 146.506582889138, 134.579098596729, 129.627071117426, 106.327366477267, 119.752257691219, 134.345336920699, 96.8122034467583, 128.945327936143, 116.425722092457, 135.967666985811, 155.774967940984, 144.419823021056, 150.050448168624, 136.356128113772, 116.481425008141, 147.980686556277, 142.396719342748, 115.908181766052, 123.595148946584, 137.684933700515, 95.1096473721208, 127.265964447887, 100.925557859114, 137.007835484018, 113.224481319843, 129.250154003185, 129.251110438857, 107.888667224493, 114.769798047823, 116.088515743907, 130.735768032507, 144.628072093113, 138.753378228798, 119.79568634995, 127.906347647025, 133.680651352055, 122.083110943436, 131.713324169711, 100.871483244496, 135.55515471919, 158.339901209274, 115.804168339952, 120.074427050298, 117.804535403568, 142.011798648911, 131.879957835672, 132.370853634171, 133.284604373629, 136.48495717923, 110.82162612224, 164.994206358387, 131.722488629849, 138.377024344722, 105.748664798191, 147.574396877374, 140.200604262274, 132.143281919942, 153.271191254706, 113.61774589896, 162.717332415369, 132.978509913615, 111.077174861026, 109.137306911865, 123.452928478414, 126.55472222555, 113.917572860086, 128.579776935007, 130.333632689307, 134.56082763179, 166.813935065403, 116.375893552808, 113.918601176055, 106.490303045127, 125.872207427091, 121.70101717411, 133.988393345157, 157.28380951922, 123.483485952398, 111.854863419988, 156.532361668411, 146.475584578463, 93.1643403858441, 141.526764680885, 116.258937920772, 142.19695319638, 153.892987805635, 156.744869654808, 107.590671314784, 135.690400350972, 110.370201158439, 114.42406121498, 107.008783949119, 147.502887751599, 124.837073773661, 147.241257369963, 135.497503345203, 119.465096319566, 123.714742090881, 120.698751521313, 129.175118186523, 144.309690783435, 162.420104336549, 141.914143151909, 128.353621760486, 160.136722948497, 129.546041406816, 154.815639786806, 182.209631330175, 119.440220369297, 135.140344548189, 117.570603233829, 146.037971772133, 128.504675099779, 147.855794661333, 126.605910473727, 129.528324165082, 123.024440056988, 124.532942780661, 124.913184786672, 155.047822659288, 160.673644392058, 134.610603370701, 138.015485458791, 148.895866536903, 136.789397192424, 131.114260052336, 164.299228251953, 163.936921210018, 94.9358372498698, 122.608314900102, 144.792819044543, 148.842046283806, 113.920907164149, 135.120808618607, 142.242083994566, 130.276794037835, 90.5357195069642, 141.010265702976, 123.442472351906, 127.868537624754, 138.41166711984, 117.346676833424, 131.304900118573, 130.908454685695, 137.134315459186, 114.278201057278, 156.247252213146, 139.628603294141, 124.88453498035, 136.483165732403, 161.405472336307, 117.439483719031, 92.6979938515096, 133.479403504643, 116.535883391468, 96.8480416581704, 109.831351808736, 142.23925540413, 141.77344001982, 141.883741470815, 115.864787082585, 143.364049227759, 170.990647560218, 121.502160803034, 139.602513284619, 131.486253587077, 154.926844394522, 110.968599478072, 153.257820437269, 151.79563969907, 119.930359398807, 145.75404451849, 125.974252251646, 130.479871806478, 143.833186580136, 139.107800629896, 94.0812274715153, 132.61017597045, 140.645997287946, 180.202733512035, 134.605294656605, 107.86426077976, 148.772754732833, 128.291073862982, 123.664785116481, 130.681437258763, 139.177242393428, 143.527772690608, 117.202593902094, 147.550512031522, 135.134287171509, 115.09223456902, 110.28739027149, 127.888378113895, 109.766757620608, 121.784071676727, 121.083257575786, 131.733749967656, 123.935108977735, 131.176610773867, 144.811069218082, 128.591488432815, 140.535461049247, 106.00029475397, 132.080163464862, 118.072427901539, 135.780311862549, 119.476524498257, 133.434333366771, 113.947370377459, 133.975495469904, 126.469413094687, 132.537622195515, 134.36572542995, 132.404346528007, 117.862321553678, 140.272634298441, 163.474122282824, 127.679736895366, 107.641905067085, 141.349535091679, 164.739136710554, 100.557106501187, 121.60756912895, 137.020761985749, 121.346848295594, 117.974054273286, 137.002925980705, 140.883496396409, 128.456749512371, 141.899798086814, 138.026668043565, 103.459139781404, 161.167443377065, 123.603385448751, 90.3647189257193, 128.424971749563, 130.519736248362, 127.910448602915, 81.745022253352, 146.987960109165, 124.311952402355, 157.334877910783, 132.145871567906, 161.123878909521, 135.382262535019, 123.233578530233, 101.370255994266, 151.432156435406, 142.24739053746, 125.893225534273, 159.062250667066, 118.61818410397, 136.841163874884, 119.881406610615, 115.790832621595, 127.632025529819, 129.663049865744, 155.217318975381, 143.926238502046, 131.363360240177, 134.767171800822, 140.861931778964, 140.957568771646, 160.540819090479, 148.795041105901, 127.721225251389, 103.084240925317, 140.689487654842, 135.781920028899, 119.390572558909, 105.890961408556, 119.821839963897, 136.570194692785, 107.452173492838, 167.319006060579, 137.772942544864, 136.92940545474, 110.74906919874, 141.568577351134, 127.10168760422, 147.424979733816, 171.830432223409, 105.097640756404, 123.476223647191, 108.410763370979, 143.224744499958, 130.712786137881, 155.17680171176, 130.81521004791, 136.822883180693, 140.415180114828, 152.660099802508, 111.511674704347, 99.3397335963258, 139.167029052223, 135.813683221928, 134.105763354179, 128.172009005121, 133.305216531248, 122.400688579975, 129.28258510496, 142.707393287986, 110.492296117262, 168.169424143531, 149.78805350053, 119.527623903493, 128.926939213952, 130.179451522653, 113.657223561628, 145.666676489734, 146.419639650199, 121.989169308538, 131.101095549492, 166.131343734175, 133.033778668882, 137.740320625515, 104.1001227707, 141.312547696933, 118.570510863267, 127.018807552247, 111.273649266306, 117.700900936479, 140.765515430956, 117.061570654449, 137.922147280053, 139.280212876619, 120.346541884686, 143.422395247261, 87.7397651044817, 132.760536601802, 146.3046407034, 135.334293847144, 153.585797298417, 122.697532820664, 128.192329884253, 131.368247405759, 128.345221397071, 148.789434131543, 143.271398070169, 107.340890667418, 102.940456689724, 144.552473909272, 140.024384092411, 143.392087389576, 160.030387518572, 114.699330393703, 95.0892779842447, 122.327159743048, 116.669985328623, 158.937668423768, 166.267903261819, 119.850560763664, 137.139441796824, 130.297631844944, 153.494244209956, 128.941139051071, 144.218423801816, 109.612567727641, 121.621001597597, 110.377111100865, 130.484379520644, 103.943153966081, 137.370226371312, 132.812494536375, 131.819342805032, 129.462716316881, 132.385578874558, 136.062293856996, 135.382511097555, 145.790276789248, 146.164051821363, 140.217747913325, 127.347643196241, 123.85964290248, 131.210169648726, 151.732379746303, 138.573459195725, 132.778082392227, 109.716545968822, 121.700907243072, 142.850444525559, 123.337738772623, 156.55924981752, 124.799938862227, 136.207906561455, 135.416977235246, 134.017273549751, 94.8098367313113, 130.155932683853, 112.661030770759, 137.258101579537, 149.383609143692, 129.942880851329, 129.267162058331, 130.712056838212, 119.05759693967, 124.290097931606, 145.013924387668, 115.379879900018, 147.879606840618, 119.878336169973, 148.256639894037, 128.825003718141, 158.927406680417, 120.507098456104, 126.52793439295, 124.446784490184, 124.417784357446, 140.677910588441, 128.143472144294, 122.452386047435, 96.9690856675071, 131.307574597348, 116.847402798609, 138.689306264363, 152.930163049441, 126.9108122151, 121.905530394013, 150.192859532799, 125.155021757396, 128.801280137799, 137.51901955316, 113.472652092091, 131.193213666506, 100.99610546061, 139.576113759441, 118.382038556888, 136.854128304398, 109.68977208836, 112.408392890315, 128.414593099452, 109.28072071774, 143.31138177797, 101.019489302454, 99.7254166984358, 151.192424333749, 126.875020204958, 148.131497225199, 116.696856102396, 130.990606206885, 81.974781213225, 144.047619148825, 132.162975790054, 140.648943303315, 133.861627584475, 125.269118545686, 151.386690858978, 149.214920856112, 145.959617450222, 105.830212375471, 139.778931412435, 159.26037113111, 142.992223725831, 107.923609907594, 140.491994116435, 131.658262501406, 177.666913247831, 142.438418066507, 107.577571435737, 141.812006587882, 134.440908129706, 145.309280313797, 127.280887366366, 123.645723150027, 93.0202040574618, 145.312253442268, 150.976681007815, 123.70000146997, 134.451741144694, 143.312531739308, 132.646648710147, 137.249445221358, 129.310293121818, 146.506955833981, 140.065515516764, 170.188617883391, 126.249276226987, 110.293418435023, 142.071540919389, 162.545183522921, 154.192789629798, 114.97831324563, 127.885103746425, 122.295117363314, 130.961385528003, 132.739117495467, 106.274459848913, 128.626176930107, 129.709316713935, 97.1615098209511, 128.429699496538, 134.435097702521, 116.272614518974, 142.714398250415, 143.072413829507, 129.290270245022, 134.334751936727, 87.5323120486824, 119.54080937209, 141.192675305979, 135.263920970317, 140.54174973197, 140.321032459709, 134.829273117705, 132.476663669262, 142.565393803673, 120.399131339066, 155.305698143582, 125.821897485979, 140.303225253599, 125.901119942949, 137.762764967125, 142.907784969147, 146.508650101443, 131.514575716094, 128.826788768338, 150.959309962047, 113.839554377446, 151.376469096025, 138.055315325453, 147.806312241421, 122.294714642971, 134.65419172658, 105.844562222175, 118.169557769872, 152.275157330712, 164.506130615119, 136.669661672989, 149.53256440764, 166.25470957984, 105.95978243717, 139.481000171038, 112.697594706092, 138.92497931295, 109.160946840095, 140.211962833023, 106.960178467279, 126.569687747792, 125.134057639912, 142.978895711345, 153.50511810904, 143.867948006707, 140.989736272673, 133.143001730295, 144.902073946854, 127.282763186383, 126.554274826315, 134.352420725999, 131.159453284255, 117.859151575043, 91.7219202262913, 113.393455673052, 134.598506486281, 105.717496652278, 117.211743337381, 119.071261883707, 140.897317986642, 144.169213399747, 133.761700817059, 116.121138908787, 147.4083279978, 138.515157183965, 147.613206132908, 139.841467865279, 128.40204799037, 134.520873814671, 109.419954666955, 156.821592502108, 96.0631098209423, 133.258412792146, 145.008808838465, 116.960476343835, 151.514220248169, 148.127509040845, 119.697480477221, 137.427769612321, 109.087663922995, 145.56703879112, 159.15012011422, 131.681527370307, 138.778942444082, 147.122406166665, 164.498556210553, 155.77928309225, 131.312819158181, 126.948836866953, 113.457588284354, 107.817199040054, 152.189433853529, 153.704008033335, 125.580499542364, 140.692785363537, 106.930579810142, 116.541202985088, 131.948928709123, 124.327350768193, 123.652882608773, 120.39333343317, 124.05654907889, 195.97479575467, 95.0743598643101, 148.918652435521, 115.001510148471, 120.572021654656, 115.379319784984, 138.109093384923, 115.57938939464, 110.435259631469, 135.085205056042, 139.074234111869, 97.7312194059457, 112.045531984067, 140.269191512842, 119.824249642375, 136.496571049044, 122.424681221856, 142.163691484683, 136.433446055051, 121.308007661379, 129.196613975793, 123.756277024083, 112.045283448861, 145.226951405597, 116.172543079162, 155.248039350803, 143.460398214991, 119.55691653633, 147.831382690989, 134.727696762072, 126.520853788755, 118.72157464943, 152.679690050463, 112.72365395213, 143.541845303273, 136.329894661186, 91.0393086615409, 144.677654422764, 121.854476235906, 133.198666304154, 114.542686452515, 104.96306607872, 135.650386135169, 137.681358888137, 121.991718012539, 144.873240486807, 125.665036433479, 136.956042949904, 104.04489591548, 118.572868762645, 109.380671233871, 149.98162221453, 148.235496759471, 128.125153020961, 124.466806980119, 167.346631394616, 149.442425064106, 138.288297501134, 116.55993666105, 129.074373549881, 120.40212548792, 151.475756575588, 139.661771882922, 146.695640197502, 121.88279743757, 136.610351968876, 117.634891898691, 107.661297117628, 132.003653928393, 148.281170956469, 155.648221600008, 121.810295769064, 144.606196545761, 155.833560658727, 121.969889929107, 134.951657679686, 132.137134057244, 119.955111843595, 116.8594282557, 133.906994901261, 142.076828408001, 157.376253627839, 133.723782730403, 130.438438578539, 136.967285741807, 134.736456446643, 140.317059793203, 132.117252913787, 112.44520355438, 144.367666306691, 115.074496102608, 101.803991364539, 143.00788061108, 138.504495646105, 128.703268708897, 160.749166474161, 123.257313616929, 138.574530392464, 130.383379956064, 140.989049324141, 155.395836210357, 98.0961746054619, 136.796563361219, 120.757236142415, 118.532855153435, 113.980055270532, 148.168273177399, 138.193069797469, 153.688511174386, 99.7391285190584, 116.398502568431, 133.947977765975, 130.921282348455, 139.8069003614, 129.910082506153, 113.798947550786, 169.614074457001, 102.684285259122, 133.918102732022, 103.443578673665, 124.16074783298, 144.31181257334, 124.315508677942, 118.280339722618, 133.558461801787, 108.770117490107, 163.169580681432, 130.228415672256, 104.368546574808, 110.383110730112, 138.558540200999, 111.745041066632, 122.519474987229, 108.162321016107, 146.960057343926, 123.012111094254, 121.526169589528, 142.896802496344, 116.269684315461, 113.475947308467, 142.34306495027, 129.797200583714, 112.093109470299, 117.778932887567, 136.157455784887, 165.505512343814, 113.392475291644, 129.453767125517, 121.086200544785, 128.259441882414, 159.712796696121, 142.630973869529, 85.7482420390873, 144.73176310768, 141.09984593684, 109.492140090223, 151.009645041417, 119.655699100023, 119.807174246215, 127.77180238791, 112.18344463406, 126.066218804123, 168.533315656341, 134.191126734831, 102.087932086846, 150.346381185063, 130.752776055525, 145.092758970205, 153.299857058371, 131.472358650299, 140.257851453923, 125.267228541446, 111.989674899133, 136.846299716874, 140.940353325106, 119.795444241051, 110.333579641978, 110.974590245908, 112.734679415205, 133.550339536718, 117.179816799727, 102.606568042302, 136.892358333832, 147.166565109878, 120.949278752382, 140.119599706433, 122.261324136917, 151.925990385746, 148.279012569434, 113.879171238334, 148.173443855492, 128.797120030908, 121.218733099939, 114.163568381652, 143.016781506738, 109.453845168051, 115.193198991418, 162.669049675234, 148.981710304433, 135.270437136922, 142.288256093643, 112.613808277243, 125.503966647165, 114.074571230586, 133.530994543644, 146.982357613913, 104.549302557418, 130.710898640556, 149.951110408796, 145.639600903571, 135.811330925096, 150.871804766249, 151.875424534369, 128.565627881915, 146.789796472291, 158.126917022271, 104.238243360027, 129.508908118008, 125.892404795968, 160.518910502022, 128.969570561222, 114.011979226759, 124.189340883829, 128.492687087486, 126.775788222899, 134.193367972428, 147.303041992986, 134.679333575341, 126.204813376551, 99.6170145846012, 136.875129591973, 107.813028018687, 99.9164709989796, 122.2892290001, 134.203907602206, 137.704911017274, 115.492539206467, 121.954024573258, 114.897648788203, 120.300959102751, 119.492635254274, 106.825196048228, 127.828484776871, 125.794374662576, 108.413649500603, 109.183733297672, 98.0632624964806, 124.392239670542, 145.490642333801, 140.848725479999, 132.489277536592, 162.178709532547, 124.545006110866, 107.767588948888, 132.208769769899, 132.893918803287, 123.60328514879, 129.020653376174, 133.255757290131, 151.737337874299, 111.417828069326, 106.542333857286, 149.712358429191, 140.466168441224, 85.1026690692144, 134.047740257741, 148.635555071521, 118.231091448857, 119.609482979253, 154.875621854516, 122.375773501464, 140.242888410847, 100.156302943911, 141.132800810064, 127.286554707638, 108.951878327467, 142.164588578476, 109.611658603025, 133.080449681806, 118.831221851304, 137.620081941529, 148.383767023294, 80.7582616891062, 128.654948220691, 152.496752210957, 130.259023851188, 103.2210081752, 138.70365556298, 106.906915914671, 134.545492402654, 175.589186926458, 117.738767365673, 110.960790552961, 179.09572456545, 145.215827367506, 136.602346914709, 157.086621678928, 113.829527115013, 128.590183981681, 98.7666987617545, 117.156058583358, 139.2375804374, 141.395472571212, 170.649156599574, 162.881922302775, 134.384057724689, 105.074022543796, 126.131022123099, 143.989008731563, 152.325016250108, 126.674721657267, 115.527106364986, 121.457921765407, 136.541789832639, 138.953896145975, 125.789993976261, 139.681085914354, 145.638948025322, 120.275318467498, 146.448278472914, 151.951393875816, 143.376819800173, 100.490847171149, 125.915546321744, 121.73545973495, 133.799389988645, 114.956408846707, 128.792188956405, 146.946615333358, 127.82771732534, 113.233424380509, 137.599162265342, 127.236264688518, 110.327328299124, 147.939683619149, 132.474058924597, 133.034748957051, 120.763040666176, 117.94371413822, 129.700493852748, 130.807818806637, 128.887938754374, 124.258592922629, 117.378465651458, 131.343374483332, 122.501184349681, 142.111958526404, 121.039856158762, 111.624544493189, 128.509990423311, 118.137148805759, 135.009054407658, 122.865705685167, 167.678138208614, 122.215711906896, 154.06929982986, 120.72663336002, 125.316760160175, 113.056213268362, 138.766491557981, 102.186900939996, 90.9412487691827, 137.670569616905, 111.872354407111, 116.648090232286, 135.392433052845, 90.3536562208367, 104.233379195415, 163.628193301897, 113.83601539791, 93.3556488555473, 150.362059646647, 137.185396327737, 138.284058561004, 143.353642582396, 144.100203020641, 153.150398620388, 152.222550097527, 128.804355362409, 147.740639990828, 142.843363078328, 118.774573766227, 135.088736047409, 122.35803357217, 123.348398241719, 137.782839827704, 115.894456292518, 129.751261060184, 126.435140524628, 129.34073901571, 117.991653940374, 116.633463842998, 127.050221758469, 129.390058045267, 137.315602889974, 104.28103986194, 130.739934194526, 131.665746974201, 119.157078512061, 138.790218578367, 115.225310803137, 139.593403574608, 154.265459230821, 126.940831784947, 133.309734419153, 141.056238876961, 119.373366543481, 112.621922890626, 116.099733445099, 151.584353723844, 130.245737396656, 123.820692254998, 132.857522853115, 121.743797115142, 88.0343049673667, 165.266165821286, 146.690033244954, 137.151002095214, 126.097403083247, 117.564031084765, 129.375808836269, 123.52227009293, 124.506087334662, 118.161848249395, 161.963813889885, 119.874621821097, 122.332595291008, 147.203271083192, 100.39638469078, 110.89280840422, 119.729613614501, 118.552513687549, 165.211479220819, 148.184471507454, 119.484867463058, 191.675790177285, 108.15199880448, 123.596020818369, 125.223738961775, 156.881923566887, 143.443001094626, 141.048712035385, 95.860627347287, 146.172099053563, 122.059862045619, 150.791223000963, 128.215427271406, 126.854584929144, 143.479424666602, 137.712909219503, 137.823660931679, 121.237375535792, 137.607542058097, 119.815804095284, 144.209884421287, 162.696975961705, 120.981567513549, 123.099617378526, 146.955644154918, 117.92857234878, 160.426208338273, 137.018164225197, 161.222117273192, 119.401947134471, 144.66898627107, 145.405362779374, 123.774876597218, 122.520908686849, 141.374936047522, 124.616253013837, 114.167935484607, 148.139993522296, 173.562695967507, 124.365661092524, 146.583750765839, 135.874517169588, 119.83524905947, 126.058758661698, 128.503040828252, 126.51216144616, 129.209355622108, 127.077753550943, 131.378000661389, 139.352317299861, 143.875540931733, 89.758264391152, 112.410169569642, 132.228488586919, 145.547864409891, 150.840190445762, 126.813878347714, 122.515384579374, 137.185272150582, 120.556379920576, 151.077694529925, 137.948499315443, 128.911468592141, 130.93087531806, 159.897095352732, 151.534866389222, 127.140279099894, 149.678448801024, 138.882050709091, 111.893944563475, 141.032313728352, 134.986575735213, 114.368739841059, 111.538755727014, 119.690015024679, 114.831087495142, 112.5257790693, 129.61560040172, 121.49266002868, 104.198230421504, 104.592883909551, 166.359153974967, 134.787543720602, 115.490609302607, 155.245266505338, 140.220455996399, 127.595002363624, 119.738335790577, 152.788027484268, 147.879256423901, 146.354201870814, 128.35197082244, 117.307810229207, 148.799397589233, 110.469033197895, 131.540104559242, 144.87228807397, 158.592100029587, 122.423466540906, 113.192716827301, 109.459353145214, 150.449923292888, 120.719269194219, 119.100221494077, 99.502653913138, 118.486709426329, 165.080990939624, 144.266111310473, 143.631305537764, 106.321745408102, 149.849174206114, 143.36762201056, 108.121395841375, 116.641273201175, 118.003647203238, 130.101896748383, 129.427598376694, 131.560944634356, 144.629779105748, 187.35994072655, 166.97824864582, 121.576849115425, 106.317288202466, 136.958908571252, 129.207493230851, 121.406570353339, 129.757814682525, 110.502263170662, 149.87112324573, 105.384804128965, 131.139836064655, 141.977545926197, 153.24595729852, 120.66660002866, 167.250887929182, 128.478746583375, 116.344543217613, 129.906255893624, 145.017512307095, 138.034240525027, 115.317278100894, 140.169942179834, 136.43672972176, 146.611791523544, 141.359753126971, 131.102481187312, 141.665534200657, 143.76081854663, 153.05658500612, 129.833647487261, 120.76784412824, 152.587892909764, 133.622538140072, 145.287613232419, 128.752670659675, 143.836513532187, 105.55041455087, 138.223824688313, 168.026199975365, 138.792264047607, 143.945002172301, 138.409101601949, 122.260018040758, 139.186543803564, 123.175849470686, 112.165495982626, 149.194260258457, 122.452173558458, 149.436922308589, 155.051111785868, 174.084797204679, 152.480418502253, 149.823014721926, 132.165069874889, 120.70620784854, 125.41853552104, 169.002118807562, 144.530721729067, 120.288372149625, 131.005425755148, 151.710605838749, 134.561116789304, 177.5049675348, 150.411462704789, 127.296581651435, 125.574702593266, 142.010181989022, 104.721239380467, 142.404308067595, 146.347215109792, 143.389771637276, 115.541900716166, 130.544291682065, 130.954584923668, 147.543541769018, 146.667860752099, 152.645295817889, 137.415010917081, 135.846440619249, 124.928035329082, 143.811406975768, 124.144386259778, 139.973113635241, 107.353805313894, 114.527084933694, 137.910963236232, 135.932470601886, 93.3142336949183, 112.262457255177, 118.204489027255, 109.451818288444, 112.210380258357, 112.100706140544, 111.877071824088, 141.208752185023, 111.784054085572, 123.484326329973, 138.916924857941, 119.621049895185, 101.821775395554, 144.491190860833, 83.987176777585, 121.746361965483, 132.264786823562, 134.6901935719, 134.167602388497, 145.44911631077, 135.376366996895, 111.698601139063, 109.505125124363, 109.114202675237, 134.588191724917, 132.428351512959, 139.399119656831, 128.446645191733, 147.128045662268, 130.448830720234, 132.247367795015, 128.170499360074, 141.3815225922, 129.40765181436, 136.983133585774, 133.960558029452, 110.650385092873, 119.27044922204, 145.186173821286, 140.600246783191, 116.382851119318, 117.548517960724, 134.702595306699, 159.442404950058, 135.971063826708, 156.859995463222, 137.629480460642, 139.559425903975, 146.91513194978, 117.438718037367, 128.667391517618, 112.987184371981, 133.083255366435, 119.208141634258, 119.097897862929, 105.835539100465, 148.071057488095, 123.75367578888, 159.136762664237, 142.07787402562, 140.715666323771, 159.236940178392, 135.733608419029, 127.173702701869, 114.15711832748, 147.940485458582, 134.14954331129, 119.781112991222, 101.377115379136, 130.464764624591, 155.229794352941, 118.685769211229, 109.071504968903, 142.830441091905, 126.710244139188, 127.195264407296, 154.16414809372, 140.648139617144, 144.976466306914, 143.843946255262, 141.014808668571, 109.752889891683, 112.608655989819, 139.787941820338, 141.507389387382, 132.274291292646, 141.283841376276, 134.834377651409, 150.691635163999, 132.501431718758, 139.659404466854, 126.602420257104, 155.526579274149, 140.068572063015, 131.329211189259, 132.605438551315, 119.400858847597, 136.322611207783, 135.769446338205, 179.793256576144, 96.3868728625479, 138.582557811141, 130.628979898521, 149.21169760733, 120.071635096053, 113.221826558421, 137.631158216296, 146.763426024685, 128.429097685679, 103.288565621912, 127.035285557426, 138.648601769536, 117.693883010649, 107.444036987731, 105.273276831777, 158.80238334615, 114.803081996205, 142.084038378671, 138.011295983244, 121.43225323648, 143.29793114029, 110.386293219452, 155.451747453035, 128.88828558485, 93.3240198061443, 97.7502792568035, 136.122606609385, 103.53875936198, 111.579793478647, 138.739242111442, 129.561932980648, 110.695092403703, 116.531803908397, 121.435460392998, 123.910102800813, 149.338559436046, 143.75556066879, 129.8211711433, 115.924542018074, 113.148091169724, 154.632443177871, 135.87136218512, 110.747712252103, 135.952615298793, 82.9483774622044, 125.570124869169, 122.126354801618, 131.83023553068, 137.835855076379, 138.145216323435, 129.380874764584, 132.940710935296, 118.492618994363, 155.332048085267, 133.09957606046, 131.806219616419, 127.575284021225, 117.40332477452, 123.753708745579, 134.461706550108, 121.943258378366, 149.75391667855, 159.862282317482, 119.680692737664, 121.889626869892, 141.32904522977, 110.946941773953, 134.944703634911, 143.724928319577, 113.606440551868, 175.254357144029, 105.130250634682, 111.15721328366, 129.163984726647, 133.019911003711, 115.449810850228, 133.715994535081, 118.089923283348, 114.510677180602, 129.452523084513, 132.301738407632, 115.840470211534, 143.717619082204, 147.781376032651, 130.196431697377, 128.358843504133, 156.944423623959, 118.753579515127, 148.315999684075, 131.270655976793, 144.161788239499, 135.796313505768, 111.592000367359, 113.052545517971, 139.237754418954, 106.495006503956, 119.679567081679, 130.56510892914, 154.309549760619, 144.353207890157, 126.650331980322, 123.342699350511, 110.618745047793, 113.055475404365, 136.293288498298, 135.378972528879, 111.140399293485, 139.462387624225, 103.137812063247, 153.391004638559, 123.343761299156, 147.75944897677, 148.468576705907, 133.525500821174, 161.042503426687, 120.223824751235, 127.776069555786, 132.377089297218, 99.1636879596338, 110.497739905765, 143.660057633053, 153.075302992572, 100.369959325297, 133.334037592846, 143.425130733513, 144.673083820203, 133.606302710373, 129.914234524206, 140.737666890927, 125.373760119631, 119.263386351084, 153.208144759862, 125.882332390009, 155.367054166512, 136.42561190585, 147.928463560055, 127.448277106845, 161.237365501255, 104.902394969587, 153.939772044294, 128.18368231688, 138.518675383225, 141.803324257841, 132.962779890726, 127.50346157742, 127.951944744349, 134.244585109098, 155.639014684659, 154.989014939107, 136.74908469738, 153.370085312058, 156.074262998992, 109.249803469619, 155.13675986945, 96.0513814573762, 126.600123688671, 112.364038034302, 125.566262764625, 157.462629504398, 149.68069672766, 127.147768341486, 134.313636807679, 112.685808597126, 134.372771143184, 118.32865157654, 118.703532938468, 152.664079884169, 137.41049022215, 115.931108707439, 143.433697128997, 133.35565229977, 158.008045042893, 143.879046409056, 105.890842982619, 127.950339678021, 135.357287916166, 121.659733832334, 132.079295010933, 153.864700941002, 160.351486446916, 142.188236099186, 134.765945127392, 151.775167398066, 116.365476511109, 119.651123727643, 120.233729925386, 124.205371891172, 119.703015684022, 128.185307999619, 137.248457651365, 145.141762671691, 134.832748192328, 136.434200248691, 137.234604099813, 106.043783086472, 141.336487114794, 134.081551763148, 97.4021715474722, 160.195420731201, 141.892728379037, 145.721912678724, 106.371843025116, 124.274540632814, 95.7474462285786, 141.092686293451, 129.977701867671, 124.827843189212, 140.532055872463, 142.528161365497, 152.856174334716, 143.240858021115, 128.09483683646, 130.401793676174, 161.001267855888, 137.419283564654, 134.88340646408, 160.147764412008, 153.201873795701, 132.652363068642, 133.591651819024, 134.114052564535, 130.873525530325, 165.229768787852, 142.031974638905, 116.016813965801, 162.110613548346, 107.297337240904, 119.663478932552, 158.275902867151, 86.1290986667345, 125.695442024304, 132.050986935107, 142.548344858618, 131.219337663857, 135.297864472488, 129.361071901951, 121.953985990191, 105.575649912982, 157.717443843459, 130.78342627234, 160.768877510187, 109.697349465698, 170.16963382143, 112.657910957617, 99.1243748240071, 125.821338113199, 132.257000747843, 142.303641594457, 144.227266591131, 138.893433695482, 129.747200523744, 142.13131469066, 154.716657982375, 151.958536959434, 150.994468270772, 133.425977123608, 128.61369668, 133.469789745131, 130.173556657243, 144.65740311425, 175.538067292831, 155.650886802641, 133.286033281224, 95.1620535602413, 113.327223582261, 143.454424015016, 141.983047515016, 117.451962263539, 89.7633746663921, 121.616377405336, 122.709113514262, 117.179254885315, 126.157468744722, 122.33444612281, 122.214980707428, 140.008032302154, 129.052380613392, 145.640707853574, 135.199282480143, 138.6515405447, 123.052932511105, 122.896106282019, 92.0301947734966, 146.57537270268, 145.051681884072, 167.715167323119, 123.869301280083, 144.015166125736, 105.551997730808, 98.3043935174188, 152.975447122911, 169.50653767141, 150.887768879217, 152.325165153945, 131.432527592709, 131.394897992594, 109.746969164114, 115.799641723523, 134.990497655519, 120.553182672908, 155.743429986305, 97.7825457948057, 129.393551758275, 125.734294262978, 150.879779417342, 129.88986117339, 123.988075393689, 115.515262553184, 134.409305726372, 145.573672822524, 159.489380146431, 109.323096486097, 83.0029949828706, 154.408163209063, 135.637186059081, 115.587417938071, 121.725489555992, 135.242533728455, 114.72165795999, 106.717983507145, 148.64465196929, 133.046895310182, 126.820634782666, 93.3463754158217, 114.245667869375, 102.06203687902, 97.9238302644678, 152.668513276432, 125.989285262447, 125.76853081904, 122.586696691226, 168.179644347025, 130.532795533383, 100.600817208075, 144.535281114742, 140.936626386213, 99.6060755401134, 162.686601331463, 152.833766124829, 102.910486951838, 124.104534184078, 119.562505557767, 111.102036792329, 138.392798450082, 146.518713281159, 144.648925520322, 131.102062184033, 133.968067938777, 123.65052414556, 115.0150430112, 119.809462002675, 117.833194527218, 120.874210645383, 105.852999846931, 130.863993478845, 149.706201142311, 142.833613707397, 152.232812770479, 136.331336299852, 122.877946752091, 144.985911183373, 139.369521125469, 98.5235215512216, 113.899533310023, 134.496718112318, 107.965061904122, 147.200639584845, 139.563115699136, 133.25472535372, 129.393474346735, 101.635057121126, 124.540539538077, 115.468240050772, 132.016754869935, 149.870498521022, 168.456334165304, 112.063663339809, 119.55882561452, 125.44502052902, 140.208843926442, 115.93475773445, 161.071417002198, 170.003272101771, 149.032115133042, 122.901917454931, 148.90633079035, 105.804793406929, 123.94941416627, 103.720586837245, 124.504282044748, 142.99916543459, 135.574234990628, 121.793600348988, 105.647092287342, 119.354441465826, 128.168746862294, 107.722635112886, 117.482870232212, 96.3342804841122, 156.21574171745, 125.519813444421, 133.335656645957, 166.07109513911, 145.857832709008, 130.095943509812, 121.160503720142, 140.746426953925, 132.49305753159, 122.666386399246, 115.073304134748, 134.984778563359, 144.775155820635, 122.072677452157, 123.179747548623, 137.055278909094, 141.489794062441, 146.350737147778, 116.894368134066, 162.291777716034, 112.270519938115, 133.998367155272, 117.725598837367, 138.524532044153, 163.101007561909, 105.323047452882, 125.512223578283, 130.910536275991, 159.202911155757, 111.718656801445, 149.639136674654, 103.513914368214, 137.571277506333, 126.276551378821, 101.432905988262, 143.674993369077, 130.718635331428, 98.9838835492735, 134.719886196911, 128.291627700194, 141.355112701511, 139.710641578432, 118.842362839161, 134.581804961341, 145.656170851665, 110.632424600588, 118.472032352542, 120.975630804976, 124.407015500191, 134.477361461857, 134.914752600704, 135.545719485155, 125.085977607505, 137.476992050961, 124.211697869431, 119.014519774259, 101.051489880798, 135.136069492032, 143.638129011365, 175.717733014006, 143.904703439552, 139.711091772626, 96.0379313771192, 144.375993635619, 94.4327000566105, 130.198116856507, 117.446925545711, 151.435743561122, 125.570167177716, 158.113946559918, 137.473750175452, 131.103397203721, 106.447801188716, 149.666079911512, 129.205529999867, 115.871943390749, 128.037190882176, 115.763949866179, 123.220886036184, 156.516610492822, 119.15280408224, 117.696775877597, 144.737720549518, 124.883413135514, 119.070278454757, 119.459620869996, 123.465362995358, 125.895034625871, 113.034994457944, 124.08847639937, 134.955187057586, 125.819013073988, 137.031388497557, 145.396645111627, 124.189887850133, 113.264083010263, 124.744511423999, 127.352754646046, 134.023356365776, 113.845990383215, 148.661730895571, 99.0848205237954, 139.692235883465, 131.455778834184, 135.685434265519, 113.867101819719, 100.711104736258, 153.129321048045, 107.671302740549, 142.837216218322, 142.959996355977, 162.708884763986, 133.105340597262, 159.355971833169, 143.092217439025, 156.860079669829, 129.201305274335, 135.399120753444, 130.242112985656, 139.192863507936, 116.887738313588, 135.529627524415, 119.569036533667, 134.599790488131, 123.954320115226, 117.880417092049, 173.042686481402, 138.969931915573, 125.992656736519, 135.710790089473, 146.973417413187, 109.122201078429, 98.1062602168613, 133.439220211086, 98.9613103261868, 132.093950087613, 149.368900092766, 85.5094671938978, 123.924955053734, 108.34088413608, 79.6385945788038, 142.908992715737, 127.015050411222, 85.5318715352241, 142.955984361161, 132.461114501985, 142.588076590698, 136.781515214813, 115.847308345027, 137.936817808221, 122.436495772715, 108.181098711193, 145.574320438302, 131.785461389308, 137.383593609514, 137.459783590594, 115.052321934815, 129.222324946665, 163.052430224065, 134.564630633451, 116.916380415693, 108.28444822319, 149.164266261768, 108.470459136759, 120.786123068707, 114.027693995468, 150.060549444198, 134.75033474264, 136.513896805635, 104.959220521424, 147.279835478459, 126.348987102547, 141.134783302375, 181.599191613815, 140.577417893738, 126.567424835351, 102.315634960975, 135.089739600515, 109.575221698046, 144.000315164546, 123.080722440909, 118.096686051731, 134.48643897097, 153.96367406706, 135.65194636108, 137.383371240968, 149.069636079976, 130.81592410547, 119.242788567523, 146.454960193281, 102.412008883143, 143.585206203829, 131.891167119553, 141.25439173523, 135.988411008217, 133.374450038793, 133.657931421447, 157.742802075824, 114.672997854096, 100.671747665852, 139.842437194798, 112.495906900962, 153.367127244161, 140.002277726283, 165.360956350366, 142.563137338598, 134.810412589401, 117.719199842346, 109.498057162116, 150.232678478455, 106.251671833009, 124.833929669223, 129.580698237655, 114.060778667305, 140.193989409152, 108.77733240877, 129.168146435478, 124.585641797238, 138.676682819135, 156.975422897645, 146.745172740353, 127.449644287496, 123.380132963841, 116.010127380012, 164.286678740478, 130.49382881032, 145.667778591145, 152.182942917773, 124.18720633553, 123.078457022635, 148.15461580218, 113.597151310027, 123.560449787136, 139.70301352957, 128.563855655748, 143.097647421903, 158.903632015932, 138.799170683112, 110.999635205418, 135.62532586639, 106.474342935234, 119.726531265419, 166.73142398307, 122.311828567135, 158.806131675409, 170.667072699158, 107.304235866274, 151.772935204129, 134.398503536189, 115.156757804679, 135.880373510896, 100.844947656212, 139.922622687191, 111.706126895994, 156.068183451003, 143.695899570748, 148.687470937415, 110.642153139446, 114.355455575713, 149.302455902676, 139.193499210319, 134.705174843727, 175.594124108023, 115.922809477723, 134.32041833748, 135.451729246308, 130.175031369455, 148.838276186835, 149.190650842362, 133.843347243231, 153.876457018406, 112.143178121297, 176.079131716093, 129.362635973241, 153.068925025828, 128.335200257236, 88.7236132978266, 118.166039508586, 154.862957716805, 149.659998016401, 151.652904857186, 109.847169098205, 121.547232827811, 134.167238695991, 117.502211279295, 143.613920187998, 123.416490099803, 132.108132738869, 118.288722572828, 134.99329137872, 138.165965202586, 132.188657805582, 132.247407040331, 141.440047703758, 118.928187125256, 177.940631450154, 167.213194106126, 142.714645545947, 145.876218527653, 131.766869763735, 118.058205979768, 125.356745490798, 135.996483465254, 128.393028750396, 114.141647951524, 131.334341758555, 127.654881512106, 137.753973507078, 114.949701508842, 148.879415371383, 133.929824865473, 105.915453919986, 135.491737892561, 146.998786233841, 143.598417708077, 160.90748710611, 107.419162617907, 114.344064988407, 122.304002776044, 120.472347736306, 115.329269696629, 124.221770842279, 146.013247660926, 151.984884505527, 128.436489072729, 92.7368445517095, 150.166267636285, 115.865703760086, 137.889941474882, 122.304911996233, 150.205591446506, 106.551661606879, 137.888865336141, 150.477746753565, 134.635532255661, 135.608121844921, 132.320564989516, 134.688602113702, 156.280054284173, 141.638606907345, 133.800056609359, 147.89473581538, 133.286038324114, 134.237954874641, 150.907916906721, 153.299404558483, 149.035905430565, 101.127909362684, 85.7016641865339, 122.928694469354, 136.743413390481, 138.018167248441, 146.949724948123, 124.682816497796, 108.042736369602, 115.980242661053, 124.971570863809, 132.607195416894, 114.553748291906, 156.347932520099, 121.263315314091, 116.861304022641, 119.651007930028, 119.875081262636, 128.050147092745, 150.940796525457, 155.963325807667, 133.861395092626, 145.022638615147, 143.592664921792, 154.835388655641, 125.16320057865, 144.247754628412, 123.168207966004, 136.021088469433, 100.889407781823, 131.531797990714, 160.225851494259, 114.149459482412, 132.763204141347, 135.500770800112, 111.668292312615, 105.308973432726, 129.972467403151, 113.204771959158, 112.381799522654, 118.871970356229, 128.327823773563, 165.658125940153, 137.717246848264, 130.848728354076, 142.373104797359, 130.024550225998, 134.584897729855, 160.45637171269, 134.242889287503, 128.553237794135, 161.553891038791, 144.984773099984, 107.312994670578, 121.725807021518, 155.081656260977, 125.351131088358, 109.751566276338, 106.755061287562, 135.667546075744, 95.2801259135408, 135.391964261548, 121.640446324536, 126.565793840971, 135.011059636808, 126.418878165345, 138.859085587676, 123.190141266107, 165.480834866594, 92.3017844930932, 121.374479714339, 129.037764659517, 134.73320447031, 113.169738254568, 138.958003727816, 99.3417329462061, 171.780308775443, 143.055211492602, 123.37988430468, 142.171001600613, 112.569091460124, 133.590486844544, 106.113132548536, 132.325470502992, 114.440304245319, 140.256840368205, 151.946014780661, 129.148047854709, 119.157694381792, 121.434268106055, 113.759462575638, 129.153437154568, 144.280933994222, 150.175419215115, 154.069547790019, 132.20070044106, 111.099343193312, 147.435259987743, 139.414838309394, 128.490921144298, 131.108255220849, 148.287958985271, 124.138770689288, 121.221611448599, 137.431141486286, 123.232237314963, 127.955834575992, 86.2774835185143, 145.928242605888, 135.959534110485, 145.875030706401, 125.300942976488, 139.365785524489, 113.424426343113, 131.802117894221, 122.700673037602, 138.084060896763, 154.062985758196, 109.638197262831, 145.753803054053, 152.123744065633, 132.085222241558, 127.025560978364, 135.487609624908, 149.986195578716, 131.464388508159, 118.736727035041, 119.463129889371, 142.95329910156, 118.685016959886, 127.843249550228, 147.633490022958, 120.699068569498, 88.5826330263306, 112.460257894928, 117.895858137835, 128.41892396313, 120.262976978959, 141.850539906262, 159.508008855591, 150.504777211643, 135.382373308066, 153.962545437162, 137.111497691502, 131.682473074434, 123.442657312091, 122.46759316244, 159.318992255337, 111.813122242229, 151.938552333555, 142.426542735425, 143.20456616273, 131.159379025125, 139.038917873945, 131.35117625314, 115.915751863891, 100.750802779954, 132.668299097037, 140.157426977318, 147.232780935938, 136.264424417486, 135.200206712506, 148.573804186943, 150.311070339691, 133.013484179042, 113.460554063779, 135.916874475011, 121.906020300154, 175.218934153849, 141.099485016983, 153.871228720934, 133.479064007048, 118.345829358089, 114.087611148712, 144.534376094759, 128.108690996028, 113.506408486862, 109.417787524992, 106.056117996652, 103.409296789011, 99.2436959153766, 117.525103274833, 151.512893884288, 117.429253918163, 139.043250489047, 143.960329529123, 126.934993658986, 132.425811943162, 123.588943422262, 141.907252940409, 163.566760468856, 145.991926517004, 118.295052704212, 104.424176487949, 122.020646917199, 122.682107101264, 143.893379512828, 117.177235880145, 118.034762766131, 143.734649909961, 135.914172111356, 127.033275185298, 147.156321012141, 127.475508741681, 146.108850209688, 128.469329592586, 118.650867885449, 127.323001959818, 139.35609995499, 124.934925316749, 104.458928390747, 154.77893275939, 182.589027809315, 134.926190246072, 119.336704690557, 132.305930362241, 134.350115248438, 126.174212349902, 132.816598187027, 127.428517148813, 134.351780469803, 145.136750959858, 136.737157837737, 92.8330643601276, 150.355917940431, 116.039421855922, 120.323621824615, 118.398831137848, 145.858216263945, 127.392120836587, 118.351830272151, 142.939641192217, 129.469516974267, 120.976467465418, 132.985582326774, 157.54259135713, 115.249891755429, 125.518795159109, 150.946003887241, 137.529842784594, 124.962777939318, 163.008262293919, 100.541817329368, 120.700219198232, 121.084316162598, 114.247184497266, 133.743804084597, 127.075376613748, 109.09940439467, 95.3934181463796, 105.609640121833, 126.532792592744, 112.12378874868, 122.962140491077, 160.007917014324, 149.45690664219, 153.477656409122, 129.724649143627, 146.134950533536, 115.128600800925, 144.188398181099, 121.21771290066, 144.658510745395, 144.607401459676, 152.267079291342, 117.690500060328, 152.384388412148, 110.415916886414, 132.600234945066, 149.923044985003, 108.370343574581, 124.711592207718, 119.621472736755, 152.233318122387, 94.4474903986051, 148.623074210609, 150.589583866416, 127.260833780756, 131.55325336191, 123.432097579262, 149.25179710259, 142.884336843056, 144.46041232649, 110.964081896692, 123.84553081949, 150.636464420303, 144.642862446848, 138.637073094732, 107.512964986464, 154.004017873529, 123.920994643112, 143.982447866115, 132.426575620419, 144.798626984965, 145.703495727639, 123.867901775836, 135.817185227273, 127.573224291953, 131.783902425241, 152.22332472289, 143.750205618644, 151.205656892224, 106.58626074831, 120.397520862913, 175.156196479898, 140.779844263238, 116.991745038204, 133.835188935503, 118.530708095469, 118.673821671244, 156.866706858051, 150.375871883861, 117.674957930885, 115.224805522313, 152.405433598927, 133.86609451911, 124.431074260689, 132.478450250998, 133.0516479071, 120.746315691227, 133.169914891641, 130.239321817789, 117.594478090526, 142.006948889847, 127.662588162052, 113.418777418276, 145.658628675354, 139.308133297608, 121.190251037398, 134.112329344896, 120.072451910912, 147.718308417764, 110.196489608758, 123.386386694107, 159.657765596505, 151.239469426164, 128.089272112725, 138.110175837622, 143.700687152579, 163.381302439448, 164.048039939668, 144.26648111044, 135.232069290958, 99.1763742830454, 133.778613075424, 124.520075502417, 98.6318228836652, 128.194656700542, 136.866338570275, 115.915262101367, 151.72681135374, 140.819508830046, 151.116172451453, 130.798966124752, 83.4574870320071, 134.318501837396, 105.462371676412, 113.993926576532, 121.382147525228, 132.670918168721, 110.27555868744, 142.265380961908, 113.086389416295, 128.896110131151, 125.233748054195, 117.244867763446, 112.354719587228, 156.474192648912, 126.520025843534, 138.592407593304, 134.946694186238, 145.455086246158, 149.595601219073, 109.258633384345, 147.664276614316, 174.745423846764, 139.978235094071, 131.53264550978, 152.117917902059, 139.743240027081, 114.445551711594, 136.519504134861, 134.626120442957, 131.986535331031, 147.55851142463, 100.242566004985, 150.228686636057, 145.484325257657, 127.016663278938, 154.207094688199, 101.576801080982, 126.780563643398, 131.826537674287, 130.121199420552, 132.317072432982, 157.175649329435, 158.458414984844, 143.002742676357, 127.479255517772, 121.29255128785, 157.460766461363, 132.559996445414, 130.071028624052, 112.53473402542, 108.357592201594, 151.560295781855, 144.199296654549, 151.748861922421, 138.199604333686, 148.46678603837, 156.761650023243, 111.774379664905, 119.529905798191, 147.242287839142, 136.242079294536, 117.687509350867, 130.400314982921, 144.463375670269, 139.199187975122, 143.807539869703, 182.767405049194, 121.168687552981, 107.03023312304, 157.430469693782, 121.966967753495, 120.058670142976, 125.79881219761, 160.563500074608, 174.375939748237, 102.265908803024, 146.615202332941, 131.499900734148, 129.527853014852, 112.489119205345, 133.926706931523, 141.191274944079, 139.974059456103, 124.264192100914, 153.516231177215, 116.6549192318, 112.57565813996, 145.241357931389, 111.139447040071, 130.565497734951, 156.850138584429, 155.478238828059, 139.641907486036, 166.178943088148, 153.884513572167, 148.192570933638, 127.607275400947, 142.915761872167, 130.035924890729, 103.645564700083, 157.649504897621, 135.113922189852, 130.117966434489, 104.558652467376, 135.690593455997, 135.184901760512, 139.760451183466, 140.305789212669, 175.311170214375, 101.774971585675, 121.738367390314, 162.006529414089, 151.006393893337, 160.320278558791, 150.896209489775, 148.686008194148, 125.251727277473, 157.224284759005, 97.6503402584613, 125.155492052943, 108.779860329406, 135.77583214093, 160.016063800684, 117.027988240662, 122.238492732836, 126.271118419069, 126.495192741162, 138.721108900247, 107.736086016092, 121.549393681768, 146.003118586975, 152.865674897011, 100.603686939608, 156.19118106312, 105.980973972016, 135.648750817566, 161.56912359306, 133.657215730014, 151.704384077116, 131.112562654689, 125.834366728335, 136.180633164071, 159.048435203568, 112.71175764059, 144.951545291876, 120.942796713557, 155.826779104505, 112.51913428358, 154.730600188594, 134.514375847896, 128.556951771276, 112.415682369647, 129.114958526522, 115.856826550952, 148.800262049894, 118.846954350232, 133.874224757811, 121.075744912687, 155.12988583262, 111.791833470568, 162.101491322243, 131.383767338321, 125.448266206686, 100.321414460062, 120.819572134268, 120.717940248424, 141.977667077985, 141.39983019823, 122.944691232488, 114.319334237229, 173.613700854495, 120.420933575212, 92.4203914327757, 143.441219211882, 124.308057065009, 150.180227379294, 102.840016264343, 130.664081823953, 141.232783478602, 107.753358618469, 146.356322572333, 124.64731170112, 174.709589263156, 146.408785502433, 102.487038840844, 115.660211094084, 134.327147702287, 136.618002596625, 127.915058138192, 151.470564674328, 132.582792362009, 127.125433093911, 149.817775438221, 130.957078312489, 97.4115577265581, 130.89398357725, 140.310333761785, 119.411479330757, 128.598085995794, 133.49058423552, 143.833824324938, 139.829640562705, 145.535023134539, 112.919640762723, 134.369603572147, 130.605966851259, 92.3631933249124, 126.690973228281, 118.006072910393, 131.879437954398, 106.606768424272, 124.186243081603, 142.575949390138, 129.904988151534, 124.769724418061, 116.131844715705, 155.139798908582, 133.606281328984, 130.730119030251, 148.34922493154, 108.920893149387, 127.685106212285, 113.31524519347, 144.123807360435, 145.538297692122, 145.629168088665, 143.535572388841, 115.074033794726, 116.594130230209, 146.097153258161, 132.329969725533, 151.564187191132, 157.206623430501, 157.474288950445, 129.49836760226, 138.154649076151, 126.173240880248, 142.080989741436, 148.131801164271, 140.364431851496, 135.209808860242, 122.539859601475, 148.923733996594, 125.959012617482, 133.36162303945, 142.612327382259, 119.609882398747, 147.324000004336, 121.993392490881, 121.688186938901, 131.92626810908, 129.957058836169, 126.153446061392, 112.145329931289, 153.660340597198, 130.012971641661, 133.913579599968, 114.070998643357, 154.611303347205, 144.088944142353, 107.041179717746, 144.479576274038, 129.476877206176, 139.588216137962, 110.341430310519, 142.184781989454, 138.041623789698, 151.683399986638, 120.631762873216, 138.679961770708, 114.165344298347, 149.650296621412, 124.147725553011, 112.041473823929, 133.091272020857, 165.12187727756, 130.97047822607, 158.070954047338, 160.909694379649, 136.113124803247, 106.90649133463, 134.731921653155, 113.341090530835, 134.282320032456, 132.178798541906, 140.2205111471, 142.891777870439, 144.506505744221, 114.50938998613, 109.72873343516, 106.118347180329, 147.31501943558, 151.129331377657, 144.316523557899, 117.235825685557, 127.684420549355, 137.244414194713, 149.551602362138, 109.027227067648, 152.529080531136, 137.247196753372, 107.069618291157, 130.030761280178, 131.1131331297, 120.979106874597, 143.29132975729, 160.953936501337, 137.307741397221, 133.093081884667, 136.292866852462, 140.0396949879, 125.360976980356, 150.088929122214, 123.030668846177, 117.578153381451, 120.174708163066, 114.978240668483, 103.812938788634, 140.43987457291, 124.771611665922, 116.30545151413, 127.73924947042, 119.268752801197, 117.568807181299, 115.769279590154, 126.733740092127, 125.105247171251, 129.937604434322, 134.677026103412, 108.87248115287, 124.534275647174, 113.134889547648, 162.577808431739, 132.366351771859, 125.606423825513, 96.0265239943868, 139.319915167733, 121.93274982129, 152.334464528932, 152.919754137094, 127.527435619134, 135.892543265126, 125.034225571829, 135.923748779535, 102.590356681423, 128.417092505581, 119.185192601926, 134.315825369556, 122.629225454215, 113.032367527845, 129.604825145788, 140.676433172674, 124.524278571296, 86.941851645832, 107.856998776136, 123.839321481395, 169.198256867465, 124.38473632425, 128.467714171851, 124.883739276647, 150.335850037007, 152.793223791478, 133.976195927016, 115.834638984924, 158.130495764562, 133.718235185542, 145.459545675267, 150.191897412831, 145.793562740347, 133.136146991987, 141.898196537943, 139.399209292103, 96.6274729641539, 156.667249905465, 120.907365392778, 126.524393925259, 141.900915802994, 129.183132887984, 121.410390348493, 123.659357813184, 119.120829669506, 120.675397390151, 143.677838316743, 111.388255393497, 139.295726298327, 138.703258839078, 139.437525853333, 132.256223958554, 107.234428445349, 131.576208055677, 136.600479016376, 131.057261639577, 119.700206881367, 94.7894542609494, 123.820458629485, 137.599910921185, 129.271817616872, 136.622895218631, 107.235603590057, 149.533845066968, 101.449477765563, 130.565532200121, 155.902058882401, 134.072803520408, 143.196410651756, 121.98720915708, 131.015131840801, 140.80104140204, 135.22676657259, 128.231520408096, 109.700267364365, 133.422319042149, 157.625576736597, 147.553805739771, 145.981048804558, 135.069915054901, 116.076869188439, 113.118234379245, 129.684825607679, 146.402516980059, 113.562563472368, 114.806198110877, 115.176839227852, 107.568618087226, 116.079944337861, 153.001580541672, 160.650060865427, 137.816019524265, 155.537307915059, 113.369579490047, 118.780006248714, 104.529915978572, 144.159424713482, 129.156115026083, 147.78289092413, 128.966588289453, 121.684719041097, 125.579655384785, 114.967548814575, 125.726427421588, 126.752116405064, 142.248900566371, 141.631451407921, 137.917944968342, 152.911284528243, 105.98087106048, 128.969802609938, 130.307686462584, 142.711452122073, 136.346796080445, 135.707738354377, 129.397595853824, 129.071207327518, 110.88001418499, 117.925590518778, 135.554815154795, 127.612559908102, 133.305577950119, 127.530719621871, 127.407407932506, 128.534072233568, 122.525641203018, 142.86542809826, 172.367256804597, 129.690756381793, 136.757609899138, 143.449070036959, 142.635270484035, 134.439668972199, 151.034006970188, 167.047314343128, 155.707036589198, 113.020732923431, 133.241668194202, 125.422075417405, 155.162997957398, 117.972934536037, 156.833302128794, 135.287685479595, 131.525844310609, 144.006582263225, 132.786497941285, 121.808570245968, 128.995146592606, 145.980389388473, 126.897585763597, 110.547238558521, 107.171608113811, 108.534590389894, 126.103648470498, 169.285462210798, 143.604024324829, 124.835454750074, 110.937582552149, 158.84931099214, 151.60036573223, 158.443786017142, 155.722000058885, 134.00497260952, 113.712765285615, 133.849432132706, 138.789606540666, 127.890921297245, 152.988078346594, 143.549796405951, 117.937641803963, 151.168598512141, 154.82418519973, 129.488975010935, 156.796689663536, 113.205277552664, 146.635850457166, 123.280398879626, 145.377990740111, 110.530637582175, 130.036699222648, 152.951288420823, 140.808986034806, 136.027429761159, 108.908452367656, 128.746736698059, 151.64149468845, 122.612337329216, 130.029836745958, 118.358034539664, 168.805931927669, 129.974640656146, 142.848775738039, 115.743336479974, 120.68155698826, 115.468424844401, 145.538541715592, 145.986734418427, 118.69397379811, 124.168212911998, 134.081718206402, 144.312944821427, 109.794826839796, 123.0262730952, 114.642946925503, 149.467218919381, 123.237048265337, 121.993762351119, 144.598788656699, 150.319074653286, 158.132765388324, 133.396510359805, 102.521376845666, 128.230676865712, 144.388177847925, 143.798192949657, 120.731109631074, 120.617810199079, 133.091825249204, 142.516777102303, 154.111075993495, 108.232017424916, 149.126723074343, 131.305120191301, 127.792001548717, 119.469298446479, 96.6108698427502, 121.261739757608, 142.976519410906, 139.511276010395, 132.869407604554, 147.544171011965, 127.182806778521, 121.747082076028, 148.678354149512, 129.23039990036, 119.562884775985, 120.788360095652, 139.562333834657, 116.694338074785, 124.540598388196, 146.801821688772, 160.813554312118, 170.204223428336, 151.22890689863, 128.472903764103, 155.925858115859, 122.120176118308, 152.290947856761, 153.941294208906, 135.442057203708, 114.140149011795, 117.004708650478, 155.370616444292, 135.804342864896, 142.810485641687, 113.351660441394, 164.860872723445, 114.58401898643, 127.825342963422, 130.6400961147, 114.999620346648, 112.860589155626, 123.44750534483, 119.471617616655, 118.018960290213, 99.4569030682629, 114.102243372715, 137.895571413, 142.332633149199, 131.465177189817, 111.198170300667, 107.322859614845, 138.934717697882, 147.953409734439, 128.957358953186, 138.687323344568, 129.764561282644, 112.836488932792, 117.66004228103, 134.785813998919, 147.631671896593, 113.108763271412, 113.12457553001, 125.459909066767, 144.75980517083, 148.479504686341, 122.875078899486, 123.002213455738, 132.232665205009, 140.340213890792, 125.775444747289, 116.251479992591, 148.176049691343, 118.834744184611, 129.812179540547, 135.91263252406, 126.501870963387, 119.714252660446, 115.772378385747, 150.982861675356, 147.112225521169, 126.330437490082, 138.677124773342, 98.6914231356694, 141.403200810085, 154.146406580905, 159.009404661365, 108.690922126911, 133.190577183248, 133.750161022859, 90.4188420389338, 125.387556568219, 131.865147224822, 164.151149007416, 153.148290000083, 122.563282942404, 110.884709587553, 137.869685505207, 131.021566527497, 106.199534372957, 97.8668927631346, 112.703129145485, 121.108550699279, 130.194022178634, 140.908848792475, 112.1519509586, 122.690168843737, 163.926498088125, 128.990482405242, 119.763607413594, 121.743757973343, 108.266351399719, 133.823692495689, 132.33648174617, 114.102148897959, 156.986664528845, 139.296573535636, 110.792689914389, 118.879080079371, 143.62352354105, 149.77911018092, 122.094219263208, 153.037490269631, 131.493194883575, 129.063349288386, 156.27375199904, 118.396142811209, 149.397171323319, 160.419965476167, 92.8085347191173, 150.599343186634, 140.272146010792, 129.343028573002, 127.713956469185, 140.073284182054, 157.742975307549, 122.662681958931, 100.161737685614, 123.392126669128, 127.89010940353, 141.513722380207, 135.731922190131, 134.579569313112, 94.4790888863959, 154.077519342809, 138.545813632306, 147.467903741334, 128.925170281794, 122.118189754275, 152.15753292132, 97.1129989214482, 143.580125899585, 124.635479593842, 117.630525513707, 122.874631425631, 133.565661004361, 136.79268614866, 117.092497159075, 122.787632917577, 114.799278578703, 155.424903458214, 158.769197358016, 130.422643023664, 158.954138884804, 120.310871470514, 115.136135774817, 142.957709654145, 128.859554307396, 137.087628954826, 90.0179926536766, 120.550605508182, 140.961654776004, 85.7886310806037, 138.882698931294, 99.953104759531, 126.283408501498, 158.610141200288, 149.429914081643, 132.478157493865, 159.289967953976, 123.931780032719, 127.574561502922, 121.473501023328, 136.603215010206, 152.073895395021, 147.255253066688, 118.751472646895, 115.45986798663, 139.965258892833, 157.719312312777, 120.583391417545, 122.932705510693, 147.738898634116, 124.039645879355, 149.879068918074, 130.8387797978, 140.694810929917, 129.994485709701, 150.433290780811, 134.277887269139, 119.294420922677, 134.585124894226, 108.021742203016, 109.965034024821, 160.429643638605, 155.214750448392, 138.91009422856, 127.54211883029, 133.536603915036, 137.724141040811, 151.429780752615, 136.559718242504, 130.686255046179, 138.921032791461, 136.99884312788, 121.679316409986, 126.125034943362, 154.386864349297, 123.741402550002, 137.963542386473, 84.8441938983043, 102.681946791797, 134.019592934446, 155.791093359704, 124.431792997141, 125.978517981518, 129.138949405537, 130.639860133749, 136.888315102906, 134.15940102483, 162.448700349073, 121.567876883292, 115.691525002638, 151.91371915471, 128.884182054324, 137.929828426024, 121.843620123142, 122.790615824494, 97.76385967029, 135.65619233608, 119.581656762039, 139.477769474459, 138.079692348058, 117.527763805347, 134.905603154196, 126.633430862606, 138.910511487252, 109.151563047174, 147.655643125906, 108.924912955781, 127.966273362817, 126.550022247925, 119.0600172666, 113.028694819956, 132.998928638017, 156.637411523282, 134.00107311022, 94.3251763143386, 141.393470353421, 107.561763726809, 139.962839060429, 153.581004731317, 149.213700965325, 96.3279708760732, 147.495284825088, 100.938199663507, 159.17378436438, 112.116504970752, 85.9823523163515, 140.68756435375, 116.12502498896, 133.21056810696, 113.353170404068, 165.033443208272, 125.153004771428, 142.911064756069, 140.983892311861, 123.664826611182, 125.478090669359, 134.957174285758, 149.994038584498, 143.817664135887, 121.321546606915, 144.807283649916, 141.914120648022, 150.437144854808, 144.223503813097, 114.292484367016, 106.080630031921, 100.69343086399, 108.708541238998, 137.15480214907, 133.976227239937, 138.452834122498, 127.120498993951, 102.338537957209, 121.690579972475, 125.042042404416, 121.924058533097, 151.697683569699, 129.693837251335, 127.401689535541, 135.099214406307, 136.243143199218, 154.581388514975, 111.749973479823, 136.897293314789, 130.046856035287, 116.47590350477, 145.985917023085, 138.306344081445, 151.116443539668, 148.659941052354, 140.381645302015, 162.215551605807, 134.567119306435, 142.011063662423, 131.192613235722, 152.194216842175, 106.739352813021, 118.282124828931, 97.2176388678123, 149.285397741229, 138.761394897471, 92.274714432204, 143.633426925322, 125.356710702786, 105.439362258246, 126.57743151472, 121.483573926478, 152.646861825259, 100.949536438311, 110.163258524426, 109.522251318754, 124.065837002092, 137.268264429989, 126.646501570673, 154.820762048232, 128.235085938708, 127.001628177297, 141.262227193301, 150.559821855235, 121.404920674048, 107.30934654917, 136.468075470355, 119.957563795964, 138.314394783228, 114.619913670167, 130.766621456893, 124.932508524864, 141.832468386281, 101.527370901673, 156.491930991845, 97.4772895876932, 112.558311291806, 127.988943507753, 101.580731095736, 127.563514749858, 134.892121589278, 113.141919719854, 139.218566616311, 142.285286795964, 99.4033885632145, 144.570514205719, 114.588571582148, 158.525927287361, 126.462132195544, 133.011038588248, 151.026127209976, 118.267200079109, 93.2781439356041, 119.173977118444, 113.784827816553, 126.785834194381, 159.087874640766, 158.230730991106, 142.721474336234, 128.367308754083, 135.770424007156, 119.11747237007, 156.776846728779, 134.35108150244, 133.160295204568, 156.96564510531, 145.497099738913, 143.127695853331, 139.254116425752, 153.305307423683, 132.573111032662, 130.056305605881, 130.466340368269, 143.741015828763, 109.898782583168, 137.429272428468, 113.818836070179, 100.423439538967, 134.062234130285, 146.512228523849, 137.869814491072, 138.251828607785, 142.016224442104],[347.592471351737, 340.438028774951, 343.047512621094, 344.493906096346, 345.207050240958, 347.365627326531, 344.055719218016, 341.42378716926, 346.096936499247, 345.762129498942, 339.215195980774, 348.665949811692, 342.809163141232, 348.277154810754, 345.61574219394, 342.240361396003, 342.243114944605, 341.256243609668, 340.571660751994, 346.006484674327, 348.728871164507, 343.630089113255, 349.805405000021, 342.580006264743, 348.611737164224, 342.655440283328, 343.064402929983, 344.837476292562, 347.773796636448, 344.216895046285, 342.778217635612, 344.089765162055, 348.872499408344, 344.476396259272, 340.529693871107, 348.045146645595, 339.878420463529, 347.323559568833, 342.743260242043, 346.21424235278, 343.444629676017, 345.282799494672, 343.897106201392, 344.476780479251, 341.525636105495, 346.012335885753, 338.465497554542, 341.625250433316, 349.356959354775, 347.597743207549, 341.978727648541, 342.165369976016, 337.313773507333, 346.039597890508, 345.453545482858, 345.728685002798, 346.703388915949, 347.977097149995, 340.228571418918, 347.959997090008, 343.275542040244, 346.935246196214, 338.101907743142, 339.868702898945, 341.725106045563, 342.892323098814, 343.578695731153, 347.832495325471, 348.686297126777, 343.895824495443, 335.423336855878, 345.407677800696, 348.376799809296, 347.018056135822, 343.627532391897, 348.215472687875, 347.63767417655, 342.794893312647, 342.840713072969, 339.986883679061, 346.333123915223, 341.856275027841, 343.432168068513, 344.195078935412, 348.272031638624, 342.957557875592, 345.505134020641, 342.549519883493, 337.020472060525, 349.775919954208, 347.728891708836, 344.822685670983, 344.474473217731, 340.298363295073, 342.331741668876, 342.718473077454, 345.819046148204, 340.806704886372, 343.512243868203, 346.839912100579, 346.62048913845, 344.427190260154, 339.846212702065, 341.91462842328, 343.925456039836, 339.943266590239, 339.937457144875, 344.691849734472, 345.973905548368, 349.494556739717, 343.718972066778, 343.28786919205, 344.837000672994, 345.364341381872, 338.33369594288, 343.136317949841, 345.662938166794, 342.691043604075, 346.708486343569, 340.983405346071, 347.449172163711, 343.637643932581, 346.420140930393, 339.302825261732, 344.959565163066, 342.725078629199, 340.378481203434, 341.480174675573, 346.416814080556, 343.507860270829, 337.766387767971, 344.890407701988, 342.256383980814, 344.738312227088, 341.795813546245, 346.054192355445, 344.468431429654, 342.10991599931, 343.207098693286, 350.797083969892, 347.577315912279, 347.625517248737, 339.827898129693, 343.690867105898, 347.331117697472, 343.053636684084, 345.672298453125, 339.825710507746, 346.045844681584, 347.387335889282, 342.032676042374, 339.4839994798, 348.174444018127, 346.147539962075, 343.376195268287, 341.399607037229, 341.032706118163, 343.471145987848, 346.573120734958, 340.43539295621, 342.587835213727, 342.206344235538, 339.734799212269, 341.002577596991, 340.510949021388, 345.296587799047, 340.347597307018, 338.499038192337, 344.4732279039, 341.984188089007, 339.052798874047, 343.252743738566, 338.560299448643, 341.314399443317, 345.794672001677, 341.939432671178, 344.363415170384, 341.961855213157, 343.036721023343, 349.444361320543, 344.529957404072, 347.064317573359, 341.486236561229, 349.145425350825, 347.276059291219, 340.889350309107, 343.562043556332, 341.53535629578, 344.855502217686, 341.405107518955, 342.933469531445, 342.103099436708, 347.431825973538, 339.420559790403, 337.193549494973, 345.656332351811, 348.047742717371, 348.025310775274, 341.374998830769, 345.012044332038, 345.410901253361, 346.55695657388, 344.906459130977, 344.405217829425, 339.543950543219, 346.90647195664, 345.642571181546, 346.965140212549, 342.605548532657, 338.317453177184, 339.20881306638, 343.201775475304, 348.171057290542, 343.304985745889, 345.801243733126, 338.98579813153, 341.465454356565, 343.104549137988, 350.250781146359, 341.95350337493, 346.177173054384, 345.582949507159, 343.152926675862, 348.838547640241, 345.480867645377, 343.161065650442, 344.457790150321, 340.496730392919, 341.956282975429, 345.262790165337, 344.329832562538, 343.902176486465, 342.588125585533, 343.875856144324, 344.183529666269, 347.182486031863, 340.644427892051, 342.354403767398, 347.716098574567, 346.733507143874, 343.343316039271, 341.239141929046, 348.178259062331, 348.299889664724, 348.324659428917, 338.977854884163, 334.726891509407, 347.030058019844, 344.072098922976, 339.862729321107, 344.753734767357, 343.104158983725, 344.022456697517, 344.474699629281, 343.811902544363, 344.466287635959, 343.50925112517, 342.788593133873, 347.73474435408, 343.76487186182, 344.930541022176, 342.38639744558, 343.369922410634, 347.458240896755, 346.07004039732, 339.945801890649, 348.019492135063, 342.981378625114, 346.53300673726, 342.908852229514, 348.028574435862, 340.40646928942, 344.617881133171, 339.154255272459, 345.606258457117, 343.700166730429, 346.665261718334, 348.52259747318, 338.19401052204, 349.098502423413, 342.854483454369, 344.592194440569, 343.545871733465, 343.367046709756, 346.329874264467, 349.154203418674, 344.484616021488, 342.845347431502, 346.368231991577, 347.338364438269, 345.543909486791, 350.689422930291, 340.853034453568, 344.154366949429, 345.510845614063, 343.855010822262, 341.941695884933, 341.483254061328, 344.440165249732, 336.710289925213, 346.355709487666, 342.321525846269, 339.186797132387, 338.977155895908, 342.224484668507, 339.948318682533, 344.802947962701, 342.536153305516, 340.503048398183, 345.636921411046, 343.903788173008, 342.500416895813, 348.818530329516, 341.795673572344, 344.623289395048, 345.765009077231, 343.738831762629, 342.692992649406, 348.89346390526, 342.673804489755, 348.613899052532, 344.688912701376, 340.122599953026, 348.46777953559, 342.210393933346, 348.695021852112, 344.173979420026, 350.64332694272, 348.577021195031, 347.63516129218, 348.150461684127, 343.125742609062, 345.380507269899, 347.15679841606, 339.632823120233, 345.04127967096, 342.900974905008, 347.11625430171, 344.220739025977, 347.44404902752, 345.918654254879, 347.066284430029, 342.480941119625, 341.161246406718, 345.963134673614, 338.899850252467, 343.744013943792, 340.402917902905, 343.966115071478, 341.25740071563, 342.92697968132, 345.897704053541, 347.387171278891, 344.635588604392, 347.283626062457, 343.841333643927, 342.787543272658, 340.139833338058, 343.2128860711, 342.652218888547, 350.717313349065, 345.068308825916, 344.085588679451, 340.115867026323, 344.521884767815, 342.276220731891, 340.747223968069, 346.27815029192, 348.327475018357, 342.865252904004, 348.503055558132, 342.999171786606, 349.437924608949, 347.381424295796, 344.835520152869, 348.248646474376, 344.904040188048, 348.641918205203, 345.079638993676, 342.289754096097, 348.442316077138, 341.272406778138, 345.928394049034, 349.124039118411, 341.408559967427, 343.013901697853, 346.647689586311, 347.137733826717, 346.678620056873, 338.846621634683, 348.041498360893, 345.408266057042, 345.847778228903, 346.530234805535, 343.708188314479, 347.409061364473, 345.552701850989, 342.784161537297, 348.740754764276, 346.035285713913, 347.928154939891, 349.394015074867, 346.363950084891, 337.606230514112, 345.226496510707, 344.198487500543, 347.186254726455, 348.158875842946, 341.836324875967, 346.081141063918, 343.928469427716, 340.100875387519, 343.223647930632, 347.085343407088, 344.396459133456, 344.24492523832, 347.541020164357, 342.137872375996, 344.721223955577, 348.616265431278, 339.365702408767, 346.102279271841, 342.668610014874, 342.912324235765, 340.694243046349, 333.716489806998, 345.755793902018, 342.20425253183, 347.54426886755, 348.239846090889, 344.571467486231, 338.831282030858, 342.821207894569, 342.563578144939, 340.989718109858, 340.705151161655, 342.105676717463, 347.435277553682, 342.071237478159, 346.497451233073, 340.342086967663, 341.380971772457, 341.249315157144, 340.350592536686, 345.637110370019, 342.585566658496, 342.74501075491, 340.370545860552, 350.704487230218, 342.735850878912, 347.778610187215, 342.660458998715, 347.791278999002, 338.361617550585, 349.167553537192, 336.485821611563, 346.77451265016, 341.517198910766, 339.417583652453, 339.739590826385, 344.113492758819, 344.831131430072, 340.766411331759, 342.782991053745, 343.666485978992, 340.280124018448, 343.617327554659, 344.200446031045, 346.150929604712, 340.032949380594, 342.23777421107, 345.302063897199, 344.587989471285, 343.246128840691, 346.427327266737, 344.403478622877, 342.638838377766, 347.677062593128, 344.69125290423, 344.923430937719, 345.419922636344, 341.674614446079, 346.398965222755, 341.837005313452, 347.872613709287, 347.736360341351, 345.96443569643, 341.245120192979, 340.398446637716, 344.768937831583, 343.621623902836, 340.279650303173, 343.305820452707, 342.771388145826, 345.790946059555, 345.844729911995, 337.739794906562, 344.303058452154, 341.45378421788, 341.781931539155, 344.812793972489, 343.306372215804, 338.840615004992, 342.188190850853, 345.893039186765, 345.225528096334, 345.779709923258, 342.264736841992, 342.99356436487, 345.538407573426, 343.998263774562, 348.139294781714, 343.385104864724, 348.621650350233, 340.582239083013, 347.663492626404, 338.783856242548, 345.086534558193, 345.330218071239, 349.783960720887, 342.864467254059, 342.386651982773, 342.792967591826, 341.868632261767, 343.591341082391, 345.812432405499, 340.372274780744, 341.767449228412, 343.169330233853, 342.819404264991, 343.201548648667, 346.01196895613, 346.613056640122, 350.003615949933, 343.586701194378, 345.319448397632, 345.912202272654, 346.727932734748, 346.535826123046, 343.202461021909, 346.586236873685, 338.686699771294, 342.486706245469, 343.927033972331, 343.249466898296, 341.95324528536, 345.113401847002, 340.015697041384, 343.128412852635, 343.508010048062, 340.948335515205, 340.269484874022, 343.49394315761, 342.042866744945, 344.207522221763, 345.253274899431, 344.673416041111, 343.498154032912, 347.208282657889, 348.438869320226, 339.94933929474, 343.757981920475, 344.801315875956, 343.573077515224, 343.194104403039, 346.214159592385, 344.774178381483, 350.128358354389, 344.163767339834, 352.84937901371, 349.858748021591, 340.958082241867, 343.576560978457, 342.942197143009, 342.260326750835, 342.259675775924, 343.663137195086, 342.806231463393, 348.268176413431, 347.08155303317, 342.668144164191, 341.74656077529, 346.53905974288, 349.398710414175, 341.322078324942, 349.976947309121, 344.126553937735, 343.863311837097, 340.795438379453, 343.782405058982, 338.949768317527, 344.710709981768, 343.889901215052, 339.690318823281, 341.339536947981, 342.551160869582, 346.468558827215, 348.818654022978, 342.741231093133, 340.00054138229, 346.96675668377, 336.794665851085, 340.961174549395, 341.409472094229, 344.393798569866, 339.298725582716, 338.685506206279, 344.093872664404, 343.912228633254, 345.921297624318, 351.72096354195, 342.010411211689, 346.112722230834, 343.189123917368, 346.366116352243, 348.868135613718, 346.421513650725, 338.526810488869, 341.86387127741, 346.312058328828, 344.12879796461, 345.501283912772, 339.988044067704, 341.57057038692, 339.443921913015, 344.113227582004, 344.504486690832, 344.090092822359, 344.912557858604, 348.122286414398, 343.625629511421, 343.359933346238, 343.975367143895, 342.190027020353, 344.789531869225, 346.651929963836, 342.825416372939, 353.063798018871, 343.979651498762, 346.566155970208, 350.029825556296, 341.32848798197, 341.432742682839, 343.897636190955, 343.922775139021, 344.024206183745, 344.32583635641, 347.053001158023, 344.69495457479, 345.758415249416, 341.885443063466, 346.964900302218, 342.24830409444, 345.979435279457, 346.422022728015, 346.680201641205, 342.512929656325, 342.595042312279, 342.409790951531, 345.177252658496, 341.28696282068, 342.456597784835, 345.427080632172, 345.357538943778, 341.229469627242, 341.728839428433, 346.88488702298, 348.615508182704, 344.064075332212, 345.164583876374, 347.516888495108, 341.555751435175, 347.392825070559, 346.776173539949, 345.00765115902, 346.484306601626, 341.633498501104, 343.237628221861, 342.377370233368, 349.373511447004, 342.863608061358, 344.421199545946, 341.11108869626, 343.560258402015, 344.845519450252, 342.452116170312, 341.782147385052, 346.194283192972, 345.157484242492, 343.20908795749, 339.342097949071, 343.909457443681, 340.774850154231, 338.147959048379, 345.496051481996, 340.610417330987, 347.520530948579, 343.607950131513, 339.671882663855, 340.893243020754, 342.581711302499, 342.356535550768, 341.435649507192, 342.84881502812, 345.193177950761, 349.062309446523, 340.833442578455, 344.417355980957, 344.479834379691, 346.907715851509, 347.259036116365, 345.080224176405, 344.498531235811, 344.84029025535, 346.4562970654, 342.9872228326, 343.421439568869, 349.834428741809, 345.224252540923, 341.950657543003, 340.301285852928, 342.282120051303, 343.828812000691, 344.699018399801, 340.771061037363, 341.267240773334, 349.183191049239, 344.918212137034, 344.209946589592, 344.095647397637, 345.332551825322, 345.089538954426, 343.207746996208, 347.855694066314, 342.082437126141, 342.658250028976, 341.923169101877, 345.681925258097, 344.143550376867, 347.588881528549, 345.82617480984, 347.340251902137, 342.194760131123, 349.424100520255, 345.533142399412, 343.340003525287, 342.874994086279, 347.572611882605, 337.848765329778, 346.107065351319, 340.313144307138, 346.113951302182, 343.445728379366, 340.77296442449, 346.527057282506, 349.638241153289, 343.644096374005, 345.009733953413, 342.176701631539, 341.635670676631, 336.278375326955, 340.369472208798, 343.270920676541, 347.235747489907, 339.610917840465, 344.061503129739, 343.854191862633, 348.411904545615, 343.915277763427, 341.427693194177, 343.358062081986, 347.983340412627, 342.206108735125, 346.222363866737, 342.788838199582, 343.224557906068, 340.885554193581, 337.804051491373, 347.471542258674, 351.428137209449, 346.279012337837, 344.199249837384, 344.968611251561, 345.755284056872, 349.830423746167, 341.736198028524, 340.726539667744, 346.474686635786, 348.100149856224, 345.954220962272, 342.224483712969, 344.634336135407, 339.836644419881, 346.928291435107, 343.95392814098, 342.811079487197, 345.826510319229, 341.001900390404, 343.139991932664, 346.638025916265, 341.263310840939, 344.207002122808, 349.741616844852, 339.495057632262, 342.792722529097, 349.48853498054, 346.988188935497, 346.015304461382, 341.727600185239, 340.591844790814, 338.596829064246, 345.471831583741, 345.110492124903, 350.619495627052, 341.700110656045, 342.949153057853, 344.931962180462, 343.732943935097, 346.149833405738, 345.551196870498, 342.492412520542, 341.893011852708, 340.77860871432, 344.563524691137, 346.701856578924, 345.441670259842, 344.696490567559, 344.176335527629, 342.509177860355, 346.459509827968, 345.226086965627, 341.591289493824, 343.175209439848, 346.874211900674, 348.728475025378, 341.811909916774, 351.013181462774, 347.907243493384, 343.984148405813, 342.603009127355, 344.125323461819, 344.99483891645, 348.372288419756, 341.613334298429, 348.389820628313, 341.349344111183, 346.408925442033, 350.396800714464, 342.798394786374, 345.346929678092, 341.530475722242, 345.558694155397, 346.090585815351, 345.565032138687, 341.089733385109, 338.655629169724, 342.192412855147, 341.626958836456, 341.919105860872, 342.714896035911, 348.577591074111, 340.514473859908, 347.187398131068, 344.000429110937, 343.111085612838, 345.072786128205, 343.632650190852, 346.729961987574, 346.411400751269, 345.020132162969, 344.945359050157, 348.383080650287, 346.793328028857, 337.842785627516, 346.597793829055, 339.325146357152, 348.202713338746, 345.592157561195, 346.639301040065, 338.543102459446, 346.945262074434, 337.340929853596, 343.296369503334, 344.617527975131, 349.131290930096, 342.867593559069, 341.264763664277, 344.893077198575, 342.492941887954, 344.344420627896, 341.104326531242, 343.694113107636, 342.701310207363, 343.654786672564, 339.397969321412, 345.827922608815, 342.491459352736, 345.51148171447, 343.794944875945, 346.626777488661, 345.805901549448, 345.505383658405, 343.601932959071, 336.221119502036, 339.597198330873, 345.711189715476, 343.007378772498, 348.915470958192, 346.043889940843, 343.599026745973, 344.936639437767, 351.274651265303, 341.702020430004, 340.513646353912, 339.302473777042, 344.640318793169, 342.524813120745, 341.320726662429, 340.06107611349, 343.185521691314, 345.409471203086, 347.923477611698, 341.311601108239, 343.510227669476, 351.187214836339, 340.081609354842, 343.466535861905, 342.578342488863, 341.02803799808, 340.393947696217, 342.396106060169, 347.320857802314, 339.106213792769, 344.420210615942, 348.025542847115, 344.798993968171, 348.048018298788, 346.682657478499, 342.022808176282, 339.575118549003, 345.045708978981, 344.008212409127, 349.612932131123, 343.102012040662, 343.452594419982, 347.390475781875, 339.32348786532, 346.56245878351, 343.843430659363, 338.027049629408, 339.515404715998, 346.678610994933, 340.954641578444, 341.15814202535, 343.881465186267, 340.157186953971, 342.773801558459, 347.710042151424, 344.458260552288, 334.680280280444, 339.188792496922, 347.55424367572, 344.718708757625, 340.986118592386, 342.144552438913, 345.512329071708, 347.754335967459, 345.7613490709, 351.414090864337, 344.328573791751, 345.434019135088, 345.590009599715, 343.745371978179, 344.111951785239, 342.762735458072, 346.761941530072, 346.623989288065, 343.766144457835, 343.09416721599, 346.22208030403, 342.366587798869, 345.11860054705, 342.874423952913, 345.726940600359, 350.526724034115, 344.967737797965, 343.531351472098, 350.002881110561, 341.782426300977, 344.608869820948, 340.68422116146, 340.474260791864, 342.95266372945, 346.403216211807, 339.69445723935, 343.709109535923, 339.983051446391, 343.694571268769, 343.259558682808, 335.765527850084, 344.236907726791, 342.815351961258, 341.689054103058, 342.628076778317, 348.901359881873, 345.266054641334, 336.443535859096, 347.128242018854, 340.534148438503, 340.742604068744, 344.784426287378, 345.758033203288, 344.583374744037, 346.71233370897, 349.466034863715, 343.767036001315, 344.566221183755, 342.626454372807, 345.516279272713, 344.90686769094, 346.830197456229, 349.222241204062, 338.756502429053, 341.674159571889, 342.189109556316, 343.611756137477, 344.817280138218, 348.407433276957, 342.295715214768, 344.460949293445, 344.69483623199, 344.085976655202, 345.521151578203, 341.513294801362, 345.036338480496, 340.190453450517, 341.67855464613, 347.349291059414, 342.309641631808, 351.953171077329, 341.129509212103, 344.484016608076, 348.009636489869, 343.042369784939, 347.779354786433, 346.568444290714, 342.210737762574, 344.551649840478, 344.398290344161, 339.976762661847, 345.544302215483, 350.08282274801, 344.191152790262, 346.792004712244, 345.114400500401, 345.300833436666, 346.67836824358, 342.311408975022, 340.108999033205, 346.87659070649, 341.784063480794, 344.588052603136, 345.771909090862, 344.097615519577, 342.843716337261, 349.500965526471, 342.263287409326, 345.997474432618, 343.107199018968, 344.436738952935, 347.057112289554, 344.231695703528, 345.463289760645, 345.667300562896, 342.204485482137, 346.542513734752, 344.92721207176, 345.551829331266, 341.919521456613, 342.653830019979, 344.352384422909, 345.963595066023, 341.948515149789, 339.620938830137, 337.61303123375, 344.77600215067, 340.19012692908, 345.570549568093, 340.116407984328, 337.821314952299, 342.534246376486, 340.795740140104, 345.37455109608, 341.551707754622, 341.200566607123, 344.796227888799, 342.832112631685, 342.208110694555, 348.024947194129, 341.761257815661, 340.037011895688, 343.330130408047, 339.705702510493, 345.422595874432, 343.315429307762, 344.355619720933, 341.390947438098, 340.038687640632, 350.477962165954, 341.805894763971, 342.247549391449, 347.817421353355, 344.488604237165, 340.925524511809, 343.994979603559, 346.260748506451, 341.674847044915, 348.340659150422, 343.489628953793, 348.943137066666, 338.464210554285, 344.556133365296, 346.036329339835, 344.686196301865, 340.481196438886, 342.88173823929, 348.218880212301, 341.712583261063, 342.912415187668, 343.782524372503, 350.363162855146, 342.031140401424, 342.478278972379, 348.277544147867, 338.964033973531, 343.180438962754, 344.548972252016, 339.93932319019, 342.00008932853, 334.954745191233, 345.03928606375, 344.848063395919, 344.815390577931, 346.103408053289, 339.039638480907, 338.971834294077, 346.371950223714, 345.175834277693, 336.715600169523, 343.689593715991, 349.757692187295, 338.724476163901, 341.615381379054, 343.25954557472, 344.608126510695, 346.47056303744, 344.922805433068, 341.729665134017, 345.321291082631, 345.436921338145, 340.906295973488, 342.235654700571, 345.44063360769, 343.373305675899, 341.391531490904, 347.115937631011, 340.552120160418, 336.812657639086, 343.781317178807, 341.395023556163, 342.46997964505, 344.571381503957, 345.456660039628, 342.509005605452, 346.595450632268, 350.743445899405, 344.933028057991, 344.147555408805, 347.339583243657, 350.537113803124, 347.859288978713, 342.592984813829, 341.084020079201, 345.639505525726, 346.35187306891, 341.50732176775, 341.591929859243, 344.967544457477, 345.371852754125, 345.926260464536, 341.296193812979, 345.065315555736, 347.72784929242, 347.625328152352, 341.230686874783, 343.42942590537, 341.026131586932, 346.32728597624, 342.214079956218, 348.282161920182, 346.711815079429, 345.154971790054, 346.853994007821, 345.230937148318, 344.664018518108, 343.405858338872, 342.904789195762, 343.947948777692, 350.695549295673, 343.64195877464, 345.572559292487, 341.761201689687, 341.968657123541, 344.078967784722, 340.238178696108, 346.737797691579, 344.053724421548, 347.746134572554, 347.019166155779, 344.998371249325, 342.761318643202, 340.505943850918, 345.906233016955, 346.253955385879, 343.208813571916, 346.849017134318, 342.708894463678, 341.573724360784, 342.558488503518, 342.628374721482, 342.302187028764, 344.03880253748, 341.279592281927, 345.039648554052, 340.96432774568, 343.233127548273, 341.696871293587, 341.846366844248, 346.809088067801, 346.56661228633, 343.171563134345, 346.522005330277, 342.055950114094, 349.091908381664, 347.940255718136, 343.618009004692, 348.363369431638, 345.805162675917, 341.204156443457, 343.307815004801, 343.160849218218, 347.139818407937, 341.180092124207, 344.942290401169, 346.282411887372, 346.968108301222, 339.609434418048, 344.429028183474, 337.818322997637, 344.562864883506, 343.316833201736, 344.051568262135, 333.983802633205, 344.165197482943, 346.900375724258, 349.943037016833, 341.898519304238, 345.150663436039, 349.493331230182, 346.898329257756, 338.151060849648, 347.826793303775, 343.379147639122, 346.609007626233, 347.338260525816, 344.876695344463, 339.252959041627, 341.629869116453, 345.422948605946, 345.183507497871, 347.247599012978, 343.967285578225, 346.443744085608, 345.560898745342, 341.4968126775, 347.834881662067, 348.165817592739, 346.633045360122, 342.631267781123, 344.213421969931, 346.112175090208, 339.864531417344, 346.325603565482, 349.393300111341, 346.746435913655, 340.93453508487, 348.807069037264, 349.630344027511, 341.493058391394, 341.975675857303, 343.467120613431, 345.826540843686, 343.435952670925, 342.385946510348, 338.437457923966, 340.767036883928, 342.509041808006, 339.528197462845, 345.160052612124, 345.441904097551, 345.033260013269, 342.822934245545, 336.995181527776, 340.155466625024, 347.659100478177, 348.131753019292, 350.220647339198, 335.033310319225, 346.415927048342, 344.929327957028, 343.223872637358, 348.747805049302, 340.920845652074, 343.725449852902, 342.234343718907, 346.431484641058, 343.783338256974, 345.018637767966, 340.690147544444, 341.283341323499, 347.656773442298, 344.822604936053, 346.762091034291, 343.80619025739, 341.760784955201, 345.071097739845, 342.706548358313, 349.424257940461, 341.395539034292, 344.384741130465, 343.027121598724, 344.035307274913, 348.195937600749, 344.854111719975, 345.168394960469, 343.017434172889, 340.01202180233, 344.277066116303, 343.194498163588, 339.875516208356, 344.418330625231, 345.655798894011, 343.905800580188, 337.084838041392, 338.377222695184, 342.291949491273, 340.127373243226, 343.123171837568, 343.188986140568, 348.169218410497, 344.275753525776, 342.120969238054, 348.680110449002, 343.629889767825, 346.382928019965, 339.741559300588, 351.924350781382, 345.4091591681, 345.8270827959, 352.026508195448, 342.809766582022, 341.587325826127, 341.405870913684, 345.250633683204, 341.704508416172, 342.747154171944, 343.26363124712, 342.984509246942, 347.01573137078, 343.105813080662, 345.267954995833, 347.523614583738, 347.842814169984, 344.590197605806, 347.570917400804, 344.428292280475, 344.03706244628, 347.632447268701, 349.181981061141, 346.138630687418, 341.423290362774, 339.787292330994, 343.92418829958, 347.493310977202, 340.884227878048, 336.599407348208, 340.30084067376, 343.778475923025, 345.199301016998, 340.645192220443, 345.568777127554, 344.772422683402, 345.928946458589, 345.59085806417, 342.55205238063, 342.587311303312, 339.672264089174, 342.485987206524, 345.222960452196, 345.852500442731, 344.055616621067, 346.897583203198, 346.7738839686, 339.155444298366, 347.855264998182, 342.35207015509, 347.16752343454, 344.192654496258, 344.506097753545, 345.467466479668, 343.522976255574, 346.976918610403, 345.325463062712, 348.607572090273, 340.597237895043, 334.748273479532, 345.934496525163, 342.050567212543, 342.937668367498, 342.750737510418, 342.668844962385, 345.110451827756, 349.878265864477, 338.408466658421, 345.629068565168, 345.004787800667, 346.785012722924, 344.59069684209, 347.306014590666, 344.48522400452, 352.198885028868, 345.478994962483, 342.682042338791, 341.025537524756, 340.700194626132, 343.021667424027, 343.037853216502, 348.637762344267, 350.341661007346, 340.23201452412, 343.237551834317, 344.124210636885, 349.765473705334, 340.444111699875, 345.384060259312, 344.213051438406, 347.236744991956, 343.102189857902, 343.302425994724, 340.26136755425, 346.332820324819, 342.615832487915, 345.37982839337, 335.699424778513, 337.252211618403, 347.510112297598, 343.340795349243, 340.785848137228, 343.465144426024, 351.249553808395, 344.409198983419, 345.504723591754, 345.21087828828, 343.571114527896, 342.959837115619, 344.736249783135, 347.538354224167, 345.524197768075, 344.144135423269, 345.6561495146, 344.599288878988, 343.39964318478, 347.396095877457, 342.46636885604, 345.212306344484, 342.177086812115, 343.709647981706, 341.322211781277, 341.459600041715, 344.199038197807, 344.519055322886, 337.71893229077, 342.797185161187, 341.115183932527, 349.53387300628, 340.922827237817, 345.365219537029, 341.047763538958, 338.903796771877, 345.004036851711, 339.569045701973, 341.266520836572, 345.570050213496, 345.942594246554, 337.033548489288, 347.019190454316, 348.629506234499, 342.535650854631, 347.156905871596, 338.133856927115, 345.048011378614, 344.79150954501, 344.194919729169, 343.844202546441, 339.919575918181, 342.093226677857, 348.979840895372, 346.701202059637, 339.133554300167, 343.000843497007, 351.150396349743, 348.512236597679, 343.714381873263, 339.74462287926, 343.694494099087, 344.478674624632, 347.165001497083, 343.31299598573, 348.472865376833, 344.405837094572, 343.28731335486, 342.9829528283, 342.499669455158, 347.439036331199, 346.036487041047, 345.731712923584, 343.667464714643, 341.979199162912, 344.098951803557, 346.797048663213, 343.487362980288, 344.248535707657, 342.901638777854, 345.789880982751, 339.569822938234, 342.761457191224, 343.930218507387, 350.209575663352, 342.13320679016, 347.522543202721, 341.349595209371, 344.752485550493, 342.947790598727, 347.169758705569, 339.271771469198, 341.607840296287, 349.549968362593, 344.260617851697, 339.641393569047, 338.496364250455, 345.825811584476, 341.888889108751, 347.295536524412, 342.745152907838, 348.205343605394, 347.04684985075, 345.533791939503, 338.680829099504, 345.134220284171, 343.563776847635, 344.275480803629, 343.609057887272, 344.127169944778, 340.113633560245, 341.365658607766, 342.927547757893, 341.312506369719, 349.747051316592, 346.463749297614, 341.750202536651, 347.913994870405, 336.554751680317, 342.005418032368, 339.954553387417, 342.697787993689, 343.924602632019, 346.286889226214, 340.709743735785, 348.174016629504, 344.029264057305, 341.386676231973, 345.722419805803, 344.801006146677, 342.506395998566, 345.022584045215, 337.99613241295, 343.323999493883, 337.673960478072, 345.823042556879, 342.686032748425, 347.64731869209, 337.974656700581, 339.516504067195, 347.786328369372, 340.622640892649, 344.676886393961, 345.666410078434, 344.888866002538, 340.305042400771, 343.819788597806, 349.534650887494, 343.671937632441, 345.988229779883, 344.761983160194, 346.329643026905, 347.980471867654, 344.312834072548, 343.174292257363, 346.400828190738, 339.7044480338, 343.467133212158, 344.989988970113, 342.603378560806, 340.890314469107, 345.501458072577, 344.666284092331, 343.24949625399, 340.114288955079, 334.27657807046, 344.853343411458, 345.874004791224, 345.725616109469, 345.776773315828, 340.899095106113, 343.631823169787, 348.063408032307, 342.638514140718, 340.303114091997, 347.880285337426, 344.851983430556, 341.373672912504, 342.435461942418, 348.014215082823, 341.059782563276, 349.28091660277, 343.888701928099, 348.82643952172, 350.87377134944, 348.245906622289, 341.933725614422, 346.148013896626, 340.015416322177, 351.293028751724, 348.679282555353, 344.444461249877, 343.718747853271, 344.896086960568, 346.050356898445, 344.265786942883, 346.376370713764, 340.759304295004, 348.253837510458, 340.187106356968, 349.947675915855, 343.069442207704, 345.981841597032, 338.979213083733, 343.372314867538, 345.213564182997, 339.111920072966, 344.764817503039, 343.242205525544, 347.486448376426, 342.84067711551, 340.510230671446, 336.831209322436, 343.097290303315, 343.516740328653, 340.959456800056, 342.209482515977, 341.314743198773, 347.405718904458, 347.51420609942, 346.800047791163, 345.353938128013, 348.035719410343, 341.447894323638, 344.84745484365, 340.361958991576, 341.810553701838, 343.512086648522, 346.844020890015, 346.644049799519, 342.989709158496, 339.089048219666, 341.525132647392, 344.867640868949, 339.373681138404, 348.552549328487, 344.71952869446, 347.17806415252, 342.008748497249, 348.576882118972, 346.052547635989, 345.366605272761, 346.754427533401, 341.260360023456, 345.074025564702, 348.903071445556, 345.759419702953, 340.47882984446, 341.091284393987, 337.208856915004, 344.1708276036, 344.329779595832, 341.6219624851, 342.784703052214, 344.352217893482, 342.538663125894, 345.864894980055, 344.423946333916, 347.206628633032, 343.521061873146, 343.341848115911, 345.862541492153, 342.032514497847, 342.170564547439, 342.443364946138, 343.388541372638, 339.730159833802, 342.691576282926, 345.424244906902, 347.03716043625, 343.680040483422, 340.751126683151, 342.066241197513, 343.225297364999, 345.293777687329, 346.32946547062, 344.537564037968, 345.825038756918, 339.665298441536, 345.097791548007, 344.131840513658, 343.834604679679, 341.841603800092, 343.358503906182, 344.050701180108, 343.835723889444, 348.670225165185, 345.601892756554, 342.688242623234, 340.104214593179, 345.615980640915, 346.701573437518, 341.776949753379, 347.961259755001, 337.29161509687, 345.054679222111, 345.780322407113, 344.387512950049, 350.197622277524, 342.569467134166, 337.760664237349, 348.08068284504, 340.672947060511, 344.816503776346, 341.671902269439, 347.269806564595, 337.192206077916, 339.369472219326, 342.424424692559, 348.378886830191, 339.563290139478, 344.542955939594, 342.515764194538, 348.199112657732, 347.545295366072, 346.362504042667, 344.380529039978, 344.663510344477, 348.34818775183, 347.925745967663, 342.994359685541, 341.746991576848, 345.967163246096, 344.633679649145, 344.02670729335, 344.080617859306, 345.379678731986, 348.379038247442, 346.728797113389, 341.290092526753, 349.534156625367, 343.2565396214, 342.365379647727, 346.330312293714, 340.599462732559, 349.548648066957, 341.807692405705, 342.750802546811, 346.077620278546, 340.156883347499, 343.796826975063, 344.054259975123, 340.733946309675, 347.134288258311, 337.217545993524, 349.50601477988, 340.997353312042, 344.509274963008, 339.631217088642, 337.628047637208, 341.506763121303, 344.212598013634, 341.744858155876, 343.921449904802, 347.947119998044, 341.777427249185, 340.969424360683, 340.738000648691, 342.761403591164, 345.573834509826, 339.488363182488, 342.898861714687, 345.085236855555, 345.549152478507, 343.41415559725, 342.753636872463, 343.508647897157, 343.541813305894, 342.355992525829, 340.194918678633, 345.452221870387, 341.883724403486, 339.591643636191, 346.31128715374, 346.638171950927, 341.014161940845, 346.581507395628, 343.629227594781, 346.540739447682, 339.344727716502, 344.707005532879, 343.622655151886, 345.649081521101, 349.116461317279, 346.046108619127, 346.067934689911, 348.254626895592, 341.817717206874, 340.952640712487, 342.178886625814, 347.079773982517, 343.408127794179, 345.964351897163, 345.387951890948, 345.97667391805, 343.745166121508, 343.744341941673, 343.774604910333, 345.008363356955, 345.979324321702, 338.349376838196, 341.194621362477, 345.053065476441, 345.359725772953, 341.893508507806, 347.600203105685, 345.463100386411, 340.911512410731, 346.889582957785, 344.910160070843, 344.316308782597, 343.533404027271, 340.6198096823, 342.678234998604, 343.934733627559, 341.432812158221, 342.246325727572, 343.369502040626, 346.516288849904, 342.006585602585, 343.053579745497, 351.347991276678, 347.626045524749, 342.397502339421, 343.851062883127, 339.47345761343, 347.957798745895, 347.192617775768, 342.07285855561, 347.490167651951, 344.914080668541, 339.246394559639, 343.017023321042, 345.156305019975, 344.236343512229, 342.119475122957, 343.014963881588, 345.791757043994, 340.442371090386, 348.545817993049, 345.463651856286, 343.218402790666, 345.640408242893, 346.847014056588, 345.044508867867, 339.801277045541, 346.678989920678, 342.606242103714, 345.617589425789, 340.034101703578, 346.357284054131, 338.465120345747, 339.749509983794, 345.785464971421, 344.607405965196, 346.241137515574, 342.983540973145, 346.588438849276, 347.139416576825, 341.31278662182, 341.729245840703, 340.703488763868, 346.410177243206, 351.420272067327, 348.340870413769, 346.844593669037, 344.437772297981, 339.932448029654, 344.157016079444, 341.700038818739, 345.43528102544, 346.169136738924, 342.765727568523, 347.500869211157, 342.657751470507, 346.180664530331, 344.852690166846, 344.524084098363, 346.649862988273, 343.362402676603, 346.271696238358, 344.929765851007, 342.07520604629, 347.086538430767, 342.725196222119, 343.9902158349, 341.577070727413, 344.303449429559, 340.243835429842, 340.560140833868, 347.121297665989, 344.194597097623, 342.206515905006, 347.25231079029, 341.36789617776, 344.226045368321, 342.272224660335, 345.174349798564, 339.549642078621, 342.164575489698, 343.501109710733, 342.07277221099, 340.965861339023, 341.201911203024, 345.415938905208, 347.616135697518, 340.139125740058, 346.390441917074, 341.94044710077, 347.348813951527, 348.889596943546, 338.857734991893, 342.247147607109, 341.731190350246, 344.558346100419, 348.936600689735, 345.240720093193, 342.973549642256, 345.710060014516, 339.622450723072, 348.861834590071, 345.666391389008, 342.165529612106, 347.574527699851, 339.765677847726, 341.710547969398, 349.5275864639, 345.296676820455, 342.411921760972, 345.716680487665, 341.683698859364, 345.260994007465, 340.855866476488, 344.809477372222, 334.982010062041, 343.363670389274, 349.042864157868, 344.466106825208, 346.343542261346, 342.263675793732, 344.119800787611, 344.946038993704, 345.389229942618, 344.546185958645, 347.556644333262, 341.450477235975, 345.768749732803, 345.129163027154, 339.476534023752, 343.205906367475, 344.039006506884, 343.302297591222, 345.229970389676, 348.672088901283, 344.067281700528, 345.563987349648, 341.199847845531, 344.746245094438, 339.259633974518, 345.079723037078, 348.098337735754, 342.238436853449, 345.900728937534, 346.551799255853, 347.601149402951, 342.654821719337, 346.320042349598, 339.580968949646, 342.429213721016, 339.901522298132, 344.381482216315, 344.927830343882, 340.994441014547, 345.809537023867, 348.179270231046, 345.298936190843, 344.122655851036, 346.399663157194, 347.175978040106, 344.641540974611, 344.499858795518, 342.469382847011, 342.744850775868, 347.311655371059, 347.721972879719, 346.531582031281, 346.766849877029, 338.436967068373, 348.250854521457, 347.532841019356, 345.499198678784, 339.372377146737, 342.435056697912, 341.776191837364, 341.016826778043, 344.65793272834, 341.388702139792, 338.672255622599, 348.802227332483, 343.862558836293, 343.369034324853, 343.210985714101, 344.570772396158, 345.798503718488, 341.166315573849, 338.648541003492, 342.91021155554, 332.598697697347, 347.140736575101, 346.414020266076, 345.53343126778, 344.01394223491, 339.760485332903, 340.700715205829, 345.011390640122, 343.504385003241, 344.116062016139, 348.729279701068, 343.1820503686, 345.30895168833, 346.007778259748, 343.377803041345, 338.65438777219, 342.641406214785, 345.183098201558, 344.745384411754, 340.032694194147, 339.488652420186, 347.912840768832, 341.295060726496, 348.038487955873, 346.271458683628, 346.885840677464, 343.511914027273, 343.582749157723, 345.499857502167, 340.62211308006, 343.831834081038, 349.711848023855, 347.293065591598, 344.374714352029, 345.224837208716, 347.848470313282, 343.65125361986, 345.418381773874, 341.376476384016, 341.703352352266, 343.545762319573, 341.732474046675, 340.568963014305, 342.527311619181, 342.523222355013, 349.399511519315, 343.292040148889, 337.635489640145, 343.143566345174, 346.185888035436, 344.972068703536, 352.105466533961, 347.563244846634, 343.099491433605, 345.770366521456, 340.928436816662, 342.930380737857, 341.459520788524, 345.544591731515, 346.19791816309, 346.330403141412, 340.844045837554, 337.169650739226, 346.389855464462, 344.446676868145, 351.010400563755, 341.212472581548, 335.690114360012, 343.928863339844, 345.310307588143, 342.197788097227, 347.628615784441, 342.605365659685, 344.030752555973, 347.075464894938, 346.091262565974, 344.555969239902, 343.684306731524, 348.986125642348, 349.940736275209, 349.102181497424, 342.841442148513, 344.724174250804, 341.680552234992, 342.015061614291, 344.601638948493, 339.571244342831, 344.285175501096, 338.486162985443, 341.818554542608, 342.676327661262, 345.011005559272, 342.074386657976, 342.326949329426, 345.101353004601, 344.034737895337, 345.694310330562, 340.171534513699, 343.885882893459, 347.081894876312, 340.017843893554, 348.074368289611, 344.323220907236, 347.608440030526, 345.320368444175, 347.580835470455, 343.683808887776, 337.352620405026, 347.143559269219, 339.73040563695, 343.213988860451, 343.905340706147, 348.271341839334, 344.98849934862, 341.784372693188, 341.702010764005, 347.315575275739, 347.35886902298, 344.001296981667, 340.587139382771, 345.748442203026, 342.881142517901, 344.387004573195, 341.885379559925, 341.832632034426, 349.649463863746, 344.441672564816, 342.725262128299, 341.246869491696, 338.307572082692, 341.324000803899, 344.618479319891, 346.064318323739, 343.232898329061, 347.159110763122, 345.718174924398, 344.920240559157, 344.896579182355, 348.344915845634, 349.026450792852, 342.248232218454, 346.750230379576, 343.853668857703, 341.361778897472, 346.819887679161, 346.244849721896, 341.942303552543, 346.551948632421, 345.073275379732, 348.102343278118, 344.392654520557, 343.208586942128, 343.346679833498, 343.353129971576, 345.201569798538, 345.904207782758, 340.8823669942, 338.038914965992, 350.121020477866, 348.675596476823, 346.457945981263, 341.161574385007, 342.579425086478, 347.401612107195, 343.965730710217, 341.101083489112, 346.508159184248, 343.79742105909, 344.20284336057, 346.948036565387, 346.042324235426, 344.014919890207, 344.491276501804, 341.409873871168, 348.046048736239, 341.820453490065, 345.703868708436, 350.885109054947, 345.148822813287, 339.5398352484, 343.351188724742, 346.459910800242, 345.511425176305, 340.603256809708, 340.617560474253, 347.830099301183, 341.523345172675, 342.597646290229, 349.724808042143, 346.132678148344, 341.996705492987, 351.785876356941, 339.732466165081, 344.510745394727, 346.394908062166, 337.345990931093, 345.633779234887, 341.795988861348, 346.439998852217, 340.6297029612, 349.436636545917, 348.425515212673, 342.629150412912, 339.868153453069, 340.960421084276, 346.162666330165, 345.106342487041, 345.666743472507, 348.748725870044, 340.998050282455, 342.422214039746, 344.388599371494, 340.664341407281, 342.284750334472, 343.238911469519, 337.360109589254, 340.937387693642, 345.091097190387, 341.728471375103, 346.911590884889, 340.948350831281, 340.902438715919, 340.39833826776, 342.1618751587, 343.336636996845, 341.171020170498, 349.757999756484, 348.492817082855, 343.20232949061, 338.630848515445, 341.381615314417, 346.363601626691, 341.500661705922, 347.929960241542, 339.656718513484, 340.366527500425, 349.506497236687, 343.697463721236, 341.911181737727, 341.204347934083, 346.418328016857, 342.648599563401, 344.666351757495, 340.21708929866, 342.690756991153, 342.30493259829, 337.656304944422, 342.24738462926, 343.345972165518, 343.686050109406, 340.543049997004, 346.375074444886, 348.503085219193, 347.051744501221, 343.109083646, 342.363196812602, 341.80599382273, 348.042773872409, 343.374745636243, 340.973453609035, 338.318024956228, 340.528789795939, 346.342997869698, 344.689555116514, 344.846939852957, 343.328103817377, 346.402709751414, 339.200875166376, 341.039318520289, 340.375520706993, 347.156457229889, 343.357809299813, 344.743247978776, 349.26808881619, 348.544331145691, 344.259774991596, 348.344710137384, 343.865468015751, 343.772034988317, 342.185895283255, 342.055419780787, 344.380308378911, 347.853002298852, 343.045574072984, 339.760978115895, 343.237635144884, 342.12019745832, 348.086952603275, 344.208703797899, 344.373169349983, 342.453608884402, 337.040565335349, 342.314473078103, 339.517898683663, 346.560247754154, 344.938099957303, 345.93942540192, 335.068108770046, 346.007015201168, 344.007171156544, 341.42662703284, 349.337848337619, 341.53448828084, 342.284222514986, 342.52411009286, 341.351454441479, 346.412434590243, 346.513617760826, 345.55853437215, 346.062487505837, 344.341361901903, 342.484832651236, 340.353181195481, 346.117271515529, 343.704446428117, 347.29002796821, 344.196773420618, 342.087782323179, 338.114885305345, 341.281271244677, 342.209462159932, 347.511601642374, 352.352235341394, 351.560976945549, 340.709246842765, 337.460703289268, 346.167921126948, 347.293110312786, 343.842319906979, 344.63187607127, 346.748802404304, 349.069076165055, 347.916378601687, 348.124416627604, 340.961121855281, 344.817754939807, 347.413559625533, 339.047648055755, 343.666042806951, 347.795989639806, 338.995156283414, 343.816429676006, 351.631090260615, 350.453454658403, 344.992645715936, 346.539737401496, 345.115411913001, 343.875253157904, 340.91810586552, 348.072104789676, 340.532909221383, 346.262802808401, 338.501620953481, 342.461329804066, 345.334848609752, 344.785390320482, 348.983417034385, 349.771338016753, 348.86575141352, 341.206590490384, 341.737776678942, 344.457104832641, 343.1798086559, 341.977297232999, 345.792178988196, 340.424647425885, 347.843577787795, 339.093253189011, 337.797182256796, 341.806125552443, 347.777112338475, 350.053607911199, 349.035045110018, 345.409566066324, 349.189298973269, 345.023771150635, 347.881244378052, 339.865030760718, 343.430482121939, 348.975029620446, 343.321939249277, 350.023108167087, 340.732693127709, 341.309025625255, 344.640231669568, 347.10415435758, 347.586742887551, 343.980082948993, 340.589449996844, 344.618461879959, 348.918668801713, 343.587394959552, 339.282095098977, 337.755065781401, 342.04630398223, 339.913100644251, 349.174040674301, 342.90398331093, 344.424236309206, 347.36861307015, 345.403532192683, 348.325701108312, 341.482360994372, 343.326393567969, 345.481469433771, 346.407438204776, 346.789777925845, 345.866155362449, 345.808075617905, 342.860078413031, 342.329859462082, 344.392195526875, 344.262708637072, 339.039121627849, 340.848069126856, 346.056957975225, 343.844420340005, 341.672863912392, 339.536649933118, 346.537154118775, 344.098123993576, 340.444640841684, 342.530361872367, 344.411545505297, 347.399151912519, 345.726297392408, 341.195506038852, 340.541885545434, 339.456331798765, 346.574759463316, 345.685352155615, 341.490587559408, 343.451614412688, 347.962364643415, 344.351036562182, 343.233759015152, 340.75784246448, 345.521057919301, 340.652765076908, 345.079279830938, 343.847916385904, 343.225974399088, 345.550174726788, 345.748032820662, 345.653612440035, 346.313029204006, 346.904957051539, 343.833323912021, 344.25258190408, 347.171815858874, 343.023909391573, 344.034508257138, 340.959974048535, 342.704292531228, 343.941178663653, 348.590896501188, 349.872877290405, 337.351490292602, 348.42571834422, 346.876138368815, 339.882334114675, 343.282689970938, 340.351780257426, 341.073965706556, 343.103572705591, 342.745514292171, 344.961475985039, 342.633203100177, 338.879924822428, 347.769206232247, 337.638629030858, 348.398018171028, 341.089904336686, 347.316717273566, 338.534089413842, 343.76236798964, 344.146991553648, 341.38300238154, 344.443694636928, 343.392380347296, 343.101307025928, 346.297985096766, 339.337958285173, 340.946187311674, 344.211022889294, 340.74582623433, 348.842613372169, 346.304231898919, 346.425042598462, 337.101337690276, 344.299834687154, 344.422014045854, 343.118757645946, 341.319685173109, 347.253728871869, 348.183932211937, 342.748457510682, 349.544483731999, 343.776485579027, 344.031995530292, 344.854372777747, 338.19434834542, 343.961176627913, 347.660371734618, 344.609189600756, 347.792127019463, 343.504366012066, 342.721837060094, 347.055328351751, 342.273806932601, 346.3943757337, 341.586913601476, 342.664641028258, 347.257334468244, 341.906736908542, 342.468180725867, 342.973357470869, 342.005998369151, 343.316936296529, 344.696643149325, 341.417251757828, 342.105742072047, 343.842850569156, 342.832888924191, 343.448681052559, 341.114811535086, 340.599810312629, 340.309192478365, 342.854881324355, 344.072113213262, 349.986526111256, 342.928816750282, 335.537435501215, 342.245873308348, 342.104082637908, 347.442936513543, 346.925261551427, 348.253807087756, 345.662448231529, 342.350005396908, 344.618782758297, 346.221865166687, 347.951843015586, 351.711535508828, 347.237329500849, 343.49657893168, 339.745658563766, 341.914975347397, 348.894297630069, 345.439907728729, 345.948742111091, 347.679644498187, 342.668835829322, 341.471441303902, 344.478680782334, 339.596009762962, 339.735931412994, 341.359449109303, 345.51241337222, 346.389848593492, 341.874862511626, 346.449010083715, 343.784079646718, 343.017281576022, 344.298580741727, 340.116279150981, 338.54803786383, 347.016812168451, 346.065860574776, 344.375622550864, 342.033183214001, 342.227038169746, 345.439988484368, 338.316218487114, 343.924689318031, 348.023782582637, 342.673918671035, 343.263300807211, 345.581521893449, 347.490971928411, 341.620729140894, 339.83711791138, 338.437424498045, 347.259390139449, 340.559876959269, 343.041980108855, 344.749656919589, 341.844259995175, 346.668988526871, 344.340200297472, 339.173618554726, 343.127112508719, 341.140085275979, 345.188127879727, 343.948955260703, 344.05106428399, 349.933923725143, 343.571994924453, 341.687619407113, 348.769315421043, 343.735681416888, 342.163771876356, 344.002387507168, 343.645419704996, 340.942484341616, 344.340078640213, 340.26608503051, 346.981560204624, 343.760274437679, 343.113699592144, 341.808316635214, 342.478790910166, 345.906229090875, 341.109595991932, 338.666306930886, 348.576784359235, 342.333138259043, 344.119558441951, 347.287183738874, 342.751399056317, 345.3485193642, 344.329689498378, 342.600501421309, 347.940721212771, 343.701203590768, 348.197389662408, 344.466463274716, 343.640064849195, 344.60961553904, 343.020084815102, 342.773966792696, 341.714158204956, 346.876574427767, 344.883392612358, 342.57233239952, 341.748644695682, 348.93374415609, 348.773279149557, 346.453271044378, 343.930424845859, 344.88081990658, 347.052724129337, 345.444862267106, 345.225513284254, 343.057107347597, 342.323325161108, 348.965726278457, 343.058528763607, 342.082045773436, 340.910126646827, 342.719455872123, 346.473216565031, 338.155875408658, 345.378004048993, 344.555574388513, 344.877268031069, 340.851571460172, 345.566603493661, 344.771005676721, 341.550467644185, 347.917093637837, 338.548735736406, 343.052295913224, 341.854217927011, 343.534571850583, 340.648440181461, 345.866731943419, 342.338942848055, 343.881890021922, 345.266935061886, 342.768406085569, 346.232382701628, 346.598743184708, 343.857579009194, 342.240255441163, 346.636039412243, 344.086533126475, 342.670824283528, 345.300795000551, 342.99207784655, 347.467119589395, 347.775042183024, 345.150938439828, 339.994584201087, 346.451364335602, 348.236219023714, 348.07064972442, 345.861591566208, 344.101527077203, 351.466110511934, 342.13767459747, 340.812963618754, 340.380037642083, 340.189038287604, 347.011127837034, 344.951476358039, 341.298140277506, 343.070075507442, 341.713763792735, 344.6005067402, 340.665964591127, 342.571591049903, 348.156334252998, 338.903149950725, 344.74434195205, 346.095998301592, 347.315368838905, 344.819360453362, 348.054795865736, 343.127264714791, 348.293329388609, 344.363477765434, 340.88619920405, 343.763278225228, 337.617798248913, 350.106670191122, 348.442442438994, 337.360867581683, 345.959388280628, 348.990984340069, 344.938915338852, 339.110773337389, 349.739365963102, 345.524504732426, 346.95338904694, 341.026882804481, 346.065580991531, 345.607142516455, 342.043245182088, 344.686881043767, 343.739111578849, 343.780891871722, 343.553902474344, 344.903126368588, 341.944145334876, 344.421830441976, 349.197060672781, 340.292538825069, 345.887457789786, 344.091320652283, 344.694575204326, 349.75622686723, 340.376884012283, 345.462327231001, 355.56691802667, 342.604672792702, 346.158216573356, 343.926278524275, 341.788325017273, 340.45095961774, 340.649353059553, 339.264134807966, 340.46507404588, 342.472308889229, 345.297838459089, 345.538404558046, 346.511761819512, 348.459028780039, 344.991205514011, 348.329480355797, 343.591601124495, 340.45663089389, 338.799918077277, 340.731717937072, 347.389309029492, 347.212860504111, 341.768580637116, 347.698522658328, 341.88641472846, 348.860092241609, 341.19891182892, 342.615342309443, 344.295974298586, 340.994860195737, 345.536055031091, 340.915347755763, 342.421608548512, 343.184808492962, 345.42782788757, 349.163466426252, 346.007217306121, 345.420311758909, 346.217663353365, 340.844697268717, 343.643377801025, 346.606407299106, 343.484084054874, 339.838298920601, 344.684643063143, 343.394960365181, 341.627586614876, 348.510658107941, 342.716502554159, 339.537556422296, 343.49530788667, 343.62943446072, 342.906933278653, 342.405710514817, 338.465367520742, 345.348998922053, 342.745716602525, 341.54176955559, 345.665656197858, 344.613427167219, 341.320736904487, 343.78242492972, 346.706555388613, 339.139298122307, 342.573232367465, 339.569684090999, 345.996363281401, 342.212338613545, 339.906703038364, 344.838019480485, 344.420267233468, 341.961765939387, 342.280960414597, 344.464503033045, 342.261651808974, 341.195114118186, 343.831917978757, 349.180201169554, 337.956188056548, 346.331487579501, 345.898809515667, 344.4511354787, 343.358481763576, 344.222661427388, 338.707450102011, 349.738746759828, 341.729067993856, 343.403306502682, 345.503906524748, 342.838051127073, 345.703869021792, 340.251865945238, 344.988726002051, 347.05173187902, 342.258444492352, 339.558386973034, 341.416499241646, 341.271046455434, 345.240987372865, 341.685131475193, 342.816049503566, 343.393766891194, 342.456335246396, 344.755939154882, 346.507345025787, 343.05947481313, 344.631831215883, 346.463481817657, 343.912076469221, 344.669520864926, 340.999294768244, 338.355136784371, 345.843065037674, 344.93545762546, 346.91072945142, 345.047193916073, 342.373542123951, 342.728394212956, 346.263875223658, 341.990055710313, 347.476988997632, 344.449309849514, 344.478324606943, 339.035268234966, 343.596598908617, 339.602746392427, 346.794692018564, 344.435154480714, 346.633247726309, 346.049006072865, 342.667015867595, 347.319324756511, 344.790600528025, 352.841363490769, 351.019728707715, 348.351547958655, 348.721758753325, 344.849464065884, 340.098573725753, 345.046597241108, 343.091983535321, 341.631003819477, 342.727095481099, 345.760218149826, 339.693436130954, 348.223446674025, 349.049474114103, 343.067755761634, 349.321223202722, 349.917996447934, 342.084083471239, 346.183323411866, 343.959531857909, 342.645463354935, 341.089290990143, 347.199450427838, 344.957557714289, 345.113462626873, 343.124281427135, 341.222385470997, 337.374543564458, 345.226324409648, 346.612808936287, 343.218035617777, 343.607299270776, 341.373848475286, 346.948839625061, 343.131573296477, 341.869281154363, 341.376910424944, 352.168746571249, 344.72036680135, 344.228959879419, 335.508258383203, 344.102421048186, 345.460534593516, 346.464356531276, 348.366561923189, 347.013798154462, 346.166688115906, 348.63008896831, 341.583527505035, 341.135020826814, 341.908568300831, 345.933682465523, 346.890895407659, 342.527068519331, 344.967267490895, 340.760280121544, 338.802032155739, 343.439206667097, 339.962885408935, 336.329326382434, 339.405261773769, 348.640015274185, 349.73842214178, 351.671092875618, 345.026356529486, 349.206284478739, 345.174257595016, 345.981122724142, 344.650308053001, 344.851328130797, 343.961202421078, 343.160187428614, 343.163484764646, 347.470303734118, 341.512140871983, 347.436963990356, 343.539801326344, 341.259415410944, 343.39683417612, 344.559932402129, 341.390524140016, 346.210562700431, 338.73828341665, 346.158111600724, 341.566513660332, 340.263463675876, 347.403069834579, 345.262853852875, 347.863573665567, 345.589557208684, 344.985284328119, 350.448290405037, 346.488436343801, 346.183479023956, 347.982406476465, 343.750019695267, 342.33292272619, 348.270083205091, 345.299218291818, 340.01845140364, 341.941363425667, 344.087248693393, 344.93485406606, 343.786519886528, 344.918454172658, 346.172763286628, 345.009264040586, 345.941042971684, 341.365452103061, 346.139434473955, 342.008565479146, 344.887868931918, 343.467392703984, 343.093927077149, 344.084063243202, 340.772740704888, 335.52981130813, 349.889140435416, 339.451086512935, 343.748983356051, 343.342707277953, 345.073106431183, 341.723992664454, 344.135307412179, 345.533475409771, 346.591679371164, 341.597930217404, 342.078033135824, 345.494574931463, 345.192015609168, 343.541445929686, 345.274158809942, 344.807509993526, 348.98776557407, 339.555218848898, 346.898487850413, 342.543496029761, 346.019714703472, 343.296659703252, 346.698479476173, 348.886666037393, 342.546035179446, 342.334708753536, 343.494295641195, 343.759543269197, 346.637603980761, 336.649117822575, 344.015050281879, 342.84986003207, 341.271174400354, 344.029371372493, 347.206185108343, 342.654409043162, 340.820119585607, 338.258128841074, 342.85082586932, 345.797480400754, 337.439584732628, 345.291673111793, 340.004586456164, 338.956149466342, 345.600623414819, 340.897534233963, 345.250465126525, 341.889559814434, 343.561936072004, 348.758068724252, 345.987286149061, 346.139970929882, 345.165124030628, 347.486221090455, 341.111417342699, 343.297182823208, 341.422670809673, 347.590868277097, 348.467791321398, 343.553647777682, 344.617822465172, 343.315404808236, 343.439101708441, 343.603640092126, 343.835166498491, 340.289376060902, 342.654044798998, 338.942457492227, 347.486087213613, 345.323716434419, 339.278483903958, 341.45455222542, 341.577928479416, 345.052838057879, 342.211118073707, 340.947531275439, 342.5863567559, 345.580226301846, 339.566652624062, 342.737007494499, 346.741175934284, 345.143523972942, 347.627410878099, 345.441216725857, 342.88575643115, 338.172643592468, 340.50123977526, 347.910255956294, 342.181585728218, 346.715623749461, 344.77647808841, 342.037045166677, 349.046906534738, 343.518301412596, 345.761269810741, 345.945086363969, 343.827436956738, 343.170506758458, 340.091746485497, 343.55748488224, 342.706932002565, 349.862859084128, 340.483478706284, 338.971813981835, 341.378006630304, 343.728638828969, 342.945159583984, 344.25152153645, 344.569932624566, 346.874841055211, 346.344109670817, 341.301626530075, 342.783999672874, 345.0289616723, 342.511174078927, 345.196217092106, 337.126298054341, 346.367584296643, 346.463318992749, 350.781953315378, 346.775997174998, 344.874693213159, 342.615744427559, 343.448701255105, 342.340239363726, 346.516728002387, 347.838586037568, 346.279956451913, 345.358617964773, 340.354407370107, 340.979978956522, 345.437784115224, 345.137464788826, 344.629915805255, 341.706132795957, 346.343079382105, 350.399848582062, 347.176741846439, 342.677943128086, 342.704426242972, 343.242786053836, 345.245253929149, 341.884395043053, 338.310348967191, 344.212164411538, 341.953712119423, 343.403564618268, 343.000109457092, 350.235285548281, 344.803373406024, 343.593045419157, 345.583379420193, 344.554680593858, 345.489401800099, 341.250520492817, 343.842174248492, 343.686651911986, 342.462703619018, 341.475048493739, 342.943815521639, 337.19461364672, 347.822321727701, 345.122991829172, 349.229109252973, 344.796401273887, 343.521459034629, 343.669488233191, 344.857929136699, 339.611426918759, 342.687441583906, 342.81852577941, 348.140844829758, 337.483144160986, 345.107164709239, 348.020510734184, 342.662138788837, 342.941377272026, 350.901120754162, 344.319155918948, 346.416300100908, 345.827455363941, 347.216586675381, 338.03068845813, 339.509238984738, 343.405907935332, 337.95447377071, 344.489509936119, 348.245640954601, 345.837162853421, 346.412236696479, 347.765212977927, 345.278731599021, 341.973629690612, 338.027587099727, 344.078190840507, 339.673931827719, 345.756115639361, 341.823943867895, 345.041388058671, 346.929572057605, 341.984572870481, 343.146650118537, 342.990146497791, 345.275462614691, 345.210090587545, 343.180555205314, 345.003814137535, 336.01142731117, 344.771801462324, 339.312130035324, 340.608890110163, 338.389452100054, 342.121803624785, 348.4780361018, 346.793875942854, 341.201645417393, 344.136110560472, 348.36224329504, 342.344674702322, 346.17695447065, 342.386894587093, 347.50374146851, 338.723285572837, 338.763668111666, 342.190896758237, 343.747639628192, 345.779216649478, 347.721698663524, 341.426317578081, 337.880834062603, 340.00158587989, 343.808868749786, 346.192466669027, 350.068186708045, 348.764434486048, 345.705618945486, 350.308195707768, 343.216053440309, 342.242271525526, 346.697520821956, 342.84244763611, 345.024735229488, 343.160274751538, 347.736987786727, 347.380167174445, 344.528028158211, 341.265170626869, 341.459162286863, 347.023533499452, 347.903405965836, 338.998221564397, 341.673113381933, 341.066970985245, 344.138072019951, 342.78270372237, 339.537902055454, 344.078652165063, 343.896946491236, 344.853936425227, 343.714447128715, 341.112409455345, 340.979536424553, 339.905661932866, 342.807226762667, 339.437147453872, 348.59242958213, 343.21572775947, 342.193880565676, 340.235817037482, 348.884647363825, 336.388354300936, 343.386486259321, 347.534966744081, 347.53661474265, 344.762021558659, 345.021462367668, 346.616341133392, 344.500831442421, 343.863127710503, 344.608341757533, 346.177159686936, 345.335044937862, 344.487515213093, 346.262842737057, 346.712048924433, 339.855754430919, 341.304477745309, 343.336069677258, 345.309340960387, 343.015261955548, 343.216677903388, 342.359564125374, 342.113271921742, 341.512598321025, 346.332862199052, 344.031155640884, 347.919132681994, 341.728277995833, 340.557619575564, 345.208572550364, 340.590836751753, 342.856139041219, 343.873051886667, 343.622742279581, 349.692229357953, 346.746993453515, 346.354296267531, 342.759725644799, 348.60279701616, 340.308068798333, 346.671073376322, 347.654102063956, 345.004067093108, 347.588216999073, 338.5678376895, 341.918435222412, 344.919537269271, 343.749446683308, 347.348379140395, 338.523832090549, 343.408650753821, 346.936870789936, 342.883632450173, 344.264754777149, 346.94504800717, 342.135109214706, 340.230605204093, 342.644202822937, 344.907216208692, 342.611267701816, 341.662921969571, 349.149161582725, 346.250786128293, 341.667614270579, 343.898117016315, 344.195277487665, 341.669325946581, 344.325228077587, 347.629152467304, 347.532499197145, 344.639551044653, 340.639660208281, 344.849634911686, 343.449315951546, 351.435924021575, 345.53242131291, 352.265184966865, 344.488383327932, 343.635415010883, 339.61777877459, 348.078901402321, 345.088589554013, 344.272443879072, 345.512644240676, 342.647766282556, 340.229861861135, 341.523315018805, 343.310692042358, 347.859245771421, 341.928470811308, 347.119830485734, 336.020359601492, 339.728276691263, 342.157699342536, 343.073961634205, 343.10515923754, 339.175431329741, 340.443974599181, 341.743441415616, 342.213275179824, 340.373304066457, 344.258931300854, 342.713982107457, 343.371634027157, 341.748117478939, 342.964120101665, 348.430747273621, 349.343937012553, 341.416352406929, 345.566001084751, 347.187443812094, 345.978648458272, 343.29383349287, 344.077347701426, 345.515165505544, 339.430706406087, 347.854201192145, 341.551184062652, 341.118555066413, 344.641773112999, 345.17095326705, 343.22742361456, 339.346534846064, 343.783074003181, 343.629744546411, 345.551579315429, 348.042121546646, 339.594888488286, 343.516253612307, 343.900029822286, 344.010642558391, 342.716799353309, 348.869332495628, 348.064634274171, 345.647784431485, 345.967731412339, 341.806110427797, 342.38410583849, 347.601853253207, 344.103011448993, 349.782681861177, 337.184145871287, 343.337217558115, 342.403011196284, 340.199984974247, 344.966845901376, 348.703244750958, 344.672382625565, 347.390394057662, 341.495055260022, 344.268297362801, 341.816624656505, 346.440887141308, 345.293480551685, 344.282445281014, 346.923870577388, 340.695873361296, 340.450264896663, 345.085530191117, 344.193495968206, 345.249623262262, 344.616341691402, 344.277122634542, 343.960241752792, 337.502261863889, 345.609517929606, 348.629188150642, 338.901903458013, 346.005575554816, 343.715775090699, 345.879237151554, 342.182405816846, 343.112116580833, 344.209917429482, 343.663558328183, 345.243460801057, 350.507384277871, 345.841350603394, 343.772963703481, 343.680567040787, 342.476670394639, 343.552878509717, 339.931765228293, 345.95645084582, 343.954533820532, 341.396856324902, 343.844423177661, 343.530259102346, 340.831022577186, 345.8458118259, 340.969673253608, 343.634901026115, 348.198487786675, 337.55797447334, 345.632420436843, 343.494666028499, 345.246928502088, 342.986681018019, 349.259375242019, 344.713340168589, 340.093279644467, 341.491616948018, 343.253377089693, 339.470279899683, 342.054565511512, 341.686769134827, 339.569309520941, 344.685231788448, 346.762064080472, 341.670332560595, 339.822594414759, 345.009403288381, 338.399672694588, 344.941698335599, 344.224273975058, 342.265695666574, 350.523451362119, 344.587944124077, 348.62460147167, 347.210903588797, 340.667273105325, 345.168425706447, 348.672753190719, 338.356413270752, 340.776406355378, 341.729456081056, 338.759280136504, 343.589578708162, 345.284570111137, 343.308105796654, 340.887292493214, 341.898972534215, 346.758748475059, 345.144836831696, 342.590085872384, 343.60738337311, 339.604924669585, 334.164990036782, 349.523907108996, 342.152036192674, 341.464569936442, 340.517144946088, 343.16307415033, 342.838552107423, 342.912902603756, 346.223132063203, 338.740401873046, 345.849424474371, 342.248337807385, 343.388095550406, 345.672965261595, 349.446836650658, 342.562450465035, 338.702173484755, 340.47494688248, 341.258150181652, 346.133921809702, 344.943618573219, 346.957685319098, 345.467680875829, 347.669920767567, 343.824655878188, 347.47596515268, 340.380502812972, 342.641029549339, 344.565170093266, 342.560654818666, 343.609774671481, 347.16447631289, 348.928592227878, 344.491598728166, 344.719261829877, 343.400275944718, 342.433934190843, 344.712823601271, 343.420254976579, 342.45276965528, 345.29798334398, 347.167269311767, 342.597461136996, 342.282207420734, 343.10183529983, 339.797019218478, 341.126143389154, 345.221798817402, 342.580681859744, 345.596033982937, 338.441425557904, 345.675297111427, 340.933575035965, 343.48777970128, 347.81054925701, 346.500589737869, 345.56835784843, 346.64111650325, 344.490546221585, 342.109125219703, 348.94416872891, 343.618112398243, 345.725169526539, 337.40590605703, 343.782279484722, 346.367737391253, 336.727757813152, 348.888830083158, 340.555506663808, 347.777231781158, 345.477350910918, 342.74871150684, 342.973602305488, 341.759469482489, 342.998572941223, 343.748188415242, 347.562994053782, 338.233531383367, 335.849387652644, 343.941283335385, 347.183548810703, 342.181036354924, 341.978085487001, 344.59822560664, 342.760501955126, 341.228083850623, 345.954746684846, 347.944136555657, 344.376988427253, 345.815704188315, 341.388101676315, 344.70772838697, 343.528440965495, 345.971465282117, 345.441825026796, 342.289196915214, 341.301834617523, 345.557741972904, 342.424095018719, 343.767121870203, 343.31135335743, 344.591134702925, 344.184650235556, 343.363139124169, 344.92980099712, 346.089908514563, 344.796591892053, 336.916337247718, 342.334698189437, 344.904075486453, 346.93222384471, 346.942488243103, 345.240315312294, 346.989002603803, 340.810643900666, 344.721205542453, 338.521080099851, 342.018829546803, 340.350357604614, 340.694193952258, 344.214168134634, 340.496334521709, 341.668688758213, 349.048475745689, 342.554704664282, 344.541172248115, 342.48314032095, 342.872401132103, 342.275519337749, 344.523685944001, 345.222997950587, 346.949589906716, 341.262835817996, 348.067490272278, 343.705011841499, 341.715268414495, 344.837859297037, 337.811702916886, 345.950909658654, 343.642757091946, 343.822513149015, 342.609072125193, 343.899598289968, 340.924562319692, 341.71427835495, 346.548132416292, 345.305613494368, 342.788102341533, 345.629152200419, 344.347546819916, 340.087320832145, 343.215233241862, 338.097543702239, 345.67955012271, 343.546716212381, 343.514448129664, 345.16098400646, 342.65367474107, 340.274407783987, 345.489712843313, 347.40565832521, 347.380269577793, 343.911216273514, 345.276626079587, 338.807856719297, 341.520245603188, 341.325996844283, 345.840628536802, 344.536489416711, 342.446728462153, 351.003928104109, 343.87092469054, 342.760831045348, 339.938812412798, 340.257215720874, 347.071978653884, 348.031188039696, 345.922503359236, 342.364580294586, 346.582604198673, 346.057457370229, 339.947220240103, 338.899354912899, 343.634590241265, 341.867132817877, 344.964659503371, 347.037839943475, 345.661177227264, 338.509928330373, 345.416686973042, 342.204546797483, 344.030431921419, 341.692958735739, 339.171327960269, 345.853878357206, 339.563649623119, 345.447854936195, 344.053488697681, 347.507151727968, 345.953019499208, 341.538410075382, 346.861828053686, 344.499204674363, 344.645573605995, 345.873207597181, 338.023675726835, 345.492187686215, 340.846210383339, 346.688768691755, 340.296900105237, 342.806503214989, 350.586591131786, 342.552067558877, 343.293001077245, 345.104000217783, 344.119400905798, 343.090688132419, 346.301566541041, 346.620301937028, 346.355037495806, 339.001544464882, 341.555085462891, 341.869850436424, 346.527434550315, 347.527814778675, 349.310000645081, 339.816269595537, 347.28127814844, 342.947375560012, 338.996093231107, 338.866617087135, 346.725251684011, 347.564487193773, 340.135558978862, 341.744670887033, 345.204825788899, 345.968630540696, 342.270466761151, 336.212520103444, 343.573106838772, 342.096971061713, 340.555886246425, 343.370873045941, 340.785884008928, 343.887066241264, 341.312689108508, 340.768276547736, 342.080179248778, 345.701140256936, 344.436970074133, 341.072399215304, 345.130667833086, 344.856082064621, 340.302614675137, 344.7716665244, 345.52654816775, 343.821893531105, 343.092649789454, 342.429266124646, 348.242390261205, 346.669167875277, 344.114670859374, 342.273106050414, 347.719791570286, 338.309094153259, 344.486643194249, 343.942712715756, 344.766007668854, 343.903277082565, 348.378637802298, 342.349625693863, 343.991747009605, 343.838635085332, 339.936892573972, 343.13517070526, 346.648397461594, 346.043967831529, 341.729683063748, 343.35226811403, 344.014327603294, 342.371175978022, 344.343450969331, 353.072647947176, 341.373592991065, 348.255966878395, 343.990985150701, 341.540221743126, 340.713027457157, 344.935944466305, 343.136232220202, 344.224651257491, 342.141188205805, 345.423131779982, 346.024395920055, 346.621590312163, 341.51824988324, 349.259388287046, 346.191875925462, 350.539790970607, 342.880213581858, 340.840167082938, 342.387188061507, 340.995061792208, 343.010227984306, 340.164225378912, 340.680055984981, 341.063416218222, 341.710224227374, 340.248853648209, 342.914577386123, 344.434817606729, 344.410451864958, 340.260886881068, 346.793024703561, 344.318652546916, 346.83423221754, 344.595948999371, 343.638213473803, 344.288262765035, 343.466317185196, 347.425345482602, 345.644761544068, 341.636389352065, 348.635001346543, 342.239826625492, 348.752710207719, 340.314172692722, 345.356023163873, 348.128853830415, 342.120247698477, 342.224564315826, 343.618481056754, 338.332320511427, 347.443783728664, 344.262280436383, 343.725757949369, 345.062272883594, 343.228305048609, 347.764146710061, 349.348548971204, 341.901025619869, 337.256696671679, 342.20364762135, 344.100139802848, 344.431753719793, 344.515162007832, 340.249338387193, 344.52622527337, 345.214688739187, 345.057988326925, 344.777116150481, 343.742102378127, 347.622179196799, 349.635080769113, 345.627239116997, 343.695635915491, 347.281869297668, 345.199352407114, 343.306437933958, 345.898667103556, 345.415707080916, 345.746992146442, 345.526288104021, 345.149129684207, 345.070558986279, 344.668074087784, 337.336344777225, 347.061899761397, 345.051896560926, 348.248973730468, 345.449843594364, 342.592282555538, 343.940272238775, 344.7037392779, 344.576259441594, 339.333177203278, 339.293761475511, 339.962371992303, 345.941593982838, 341.198228515242, 341.470503881135, 342.664053995082, 341.479081308251, 343.393114212995, 346.455238236432, 342.27987541, 345.522702024568, 349.230959922695, 341.179238984012, 342.720551789556, 340.631156806274, 341.501559207972, 345.52961566755, 341.83590897687, 350.549750296274, 338.449027498359, 344.914333957636, 341.739970960537, 347.803709509422, 341.789087680341, 343.676722048686, 345.581978223217, 350.771885627514, 343.431653598035, 340.856582646933, 346.947792073808, 343.291132818644, 343.911196741907, 340.441354012948, 346.16904112409, 340.652525090884, 339.167436796894, 343.846387841943, 344.47644810805, 345.347991523808, 344.841995454946, 343.074521881781, 343.843636420094, 342.943658899188, 348.21201181993, 338.679282546734, 344.404543943419, 341.291640651172, 345.327048972305, 348.300624657869, 342.248776764038, 350.994745603922, 347.661989524515, 342.799645350327, 345.400920999077, 344.521573579743, 347.348289491823, 342.625802744266, 340.398015071295, 341.587432803199, 344.525750245203, 350.520363871234, 349.703993479175, 338.854021277066, 341.011335186927, 339.859639676887, 343.040119139465, 343.423713892234, 351.380375302221, 345.656234408373, 346.336186859205, 341.338612645016, 343.806911385189, 344.430883521746, 338.192931675718, 348.509403058801, 347.703001043444, 340.169180225809, 348.131647945413, 340.557564907209, 342.637010318778, 345.931817289232, 348.068269446823, 346.837792775271, 350.614447891554, 341.910038620974, 338.446354290028, 344.809562937244, 342.139243119972, 341.628780802125, 341.143895081358, 344.298288109707, 346.339326977538, 342.218132686921, 341.879371129148, 347.274488721481, 337.743498724106, 342.551858927618, 345.835001409062, 341.141612777304, 349.454788020877, 349.095228035801, 345.506649307846, 346.395895695788, 347.991753871605, 347.523892492891, 342.026478705157, 341.214293910496, 345.832386003788, 346.830792255936, 347.120231575012, 339.140875697333, 342.520757740179, 341.946665881733, 348.426078723871, 351.455420955398, 347.204049100392, 344.345168368087, 339.311234170763, 344.07391056144, 342.174765340814, 346.998769292893, 343.111358962559, 343.184689746751, 345.702742253067, 346.911884471586, 347.253546679519, 347.049777506476, 342.065868320948, 343.124032623901, 345.179597215631, 349.457784737788, 344.460368529218, 342.593419539765, 347.922552111413, 347.899885969335, 340.774499060949, 344.097922537029, 348.688981634962, 341.382648306608, 345.923302950237, 342.008195846183, 345.204004082779, 342.066270993275, 343.849509904981, 349.332660325967, 338.755542357148, 347.721250671986, 345.833932126796, 340.675482920698, 348.454833939631, 341.904079345354, 344.106945008135, 345.4030826833, 347.049543715036, 340.714197352454, 343.058184569963, 341.094889269663, 343.963047099832, 344.851188282573, 338.223003431127, 339.344585846899, 342.243005380981, 343.115748875086, 341.385486554304, 347.522561928094, 347.988113892359, 341.656796736269, 341.992616641643, 342.674560381484, 339.944363144625, 347.837587211455, 342.618725079136, 342.996129357598, 342.56606124752, 344.28000537732, 342.163098804826, 342.509043101443, 345.304772365825, 348.849594289697, 345.306288548462, 339.873827367119, 344.972432267295, 341.799607220552, 343.641110391747, 346.889693253517, 350.570634293219, 339.850292404215, 345.918928867895, 342.529670178555, 339.743352851393, 346.234998049733, 345.240328577214, 343.433681990448, 347.212005473542, 346.340161862065, 344.300318596903, 340.815770045533, 350.570479359587, 340.162021034903, 340.786643556026, 347.750040185486, 349.884301432938, 344.252962888685, 343.655493218804, 341.820037868591, 345.515543627571, 339.642442135095, 341.104058898372, 345.438632738898, 339.716415860727, 344.312194239079, 345.102323409036, 341.052764158769, 343.098183921371, 342.1269928056, 342.88897464363, 345.096803447938, 349.52554088973, 345.214914114662, 343.588010580184, 345.770169783473, 342.221132377145, 349.663850668461, 344.908017961133, 343.650158165865, 342.243501879679, 348.196470076486, 346.241744663684, 338.046711828934, 347.391078507332, 339.744967335018, 349.012955444682, 343.729089949045, 341.895556613654, 345.97377018282, 346.059778624295, 344.325993964203, 341.064556688354, 342.158605641095, 344.980655756674, 343.362226720705, 344.177572662234, 349.012794726869, 346.036546646017, 338.172890744876, 342.988390567462, 339.690282439353, 344.313891473807, 343.352006581014, 340.538991745759, 342.360288909255, 343.646879960206, 346.117589481964, 342.3753839256, 339.509701259093, 343.612488435974, 339.601549128067, 343.7767614148, 343.866360166381, 342.416443375832, 344.946057798037, 342.725903724619, 345.069768977508, 345.348664428536, 344.410974525419, 347.103849681652, 342.160722020691, 344.123470637096, 343.533919598752, 346.382818106644, 338.805981978331, 344.283728496838, 345.320877088618, 341.346921953007, 347.844718123421, 343.974251211626, 343.776701393341, 342.107994970885, 342.778593529039, 343.544850704254, 348.556089579316, 344.228717075049, 348.440957109463, 339.83556780846, 347.369490409285, 348.854371728735, 348.630541076445, 342.506294701281, 345.825000296633, 346.549821664717, 343.133756327952, 346.575131183614, 345.668629878533, 347.323934827108, 346.950272803989, 345.167854132397, 344.878545333267, 349.268887420435, 345.371428683777, 342.263035815554, 340.976799352658, 344.012614062041, 345.198073585141, 346.632439047586, 337.121634720049, 343.670408949917, 339.295570887215, 346.708449211766, 339.95622472185, 347.967864145398, 344.185125338766, 341.865824704874, 344.401041401283, 341.451138091015, 344.752144682314, 349.737186296025, 343.859464839851, 339.425245553326, 342.493020973334, 342.479988971029, 340.316244162754, 345.49454565602, 339.914391681143, 346.196884762645, 346.167250101571, 341.616401042443, 345.198535937268, 338.522756458887, 345.552924069982, 342.978456822711, 345.361031493512, 344.884715924498, 341.782881365673, 344.258778730199, 345.060515909951, 344.783368268185, 344.178455710093, 345.298919676705, 343.167636678058, 340.806492991129, 343.082087136109, 348.286385187398, 346.062650910112, 343.72340522801, 341.922471635289, 345.199143610662, 346.757940053233, 346.149778878219, 341.811709154176, 344.922444947204, 344.65675731494, 347.024026781449, 343.322612390008, 344.40535779079, 344.142607700588, 345.137766074561, 339.139237367283, 338.998048704888, 342.162826027615, 343.587704388536, 339.676072942789, 347.152875513573, 341.036172075001, 345.059056573804, 345.562587825301, 341.521335030212, 347.668026370682, 343.111710853571, 348.211809661446, 344.22859071748, 347.746113062787, 343.420201374447, 349.653793696644, 343.247193641746, 346.962716335918, 341.152020930473, 343.264376823614, 343.269513491865, 345.164837978974, 342.43515211466, 350.446798282334, 337.469936274004, 350.525443033804, 340.204037915704, 337.683174194511, 344.871960557501, 343.020901677349, 347.767206191027, 345.784428564603, 346.536968667828, 343.06728369663, 343.922341217567, 340.904373649169, 342.429823106056, 341.97727149698, 340.318909089097, 347.550112902077, 345.326549262385, 347.0205807291, 341.088802295875, 340.401293290512, 352.383209042698, 343.257631356793, 346.131908390578, 344.849178849728, 343.497038045788, 347.717917708592, 343.739593135274, 346.141326426942, 344.490753130152, 344.001891633292, 342.510827656095, 342.421037486978, 344.607314036931, 347.660986565036, 348.197431333834, 346.932291658997, 345.846969776057, 339.470760669224, 347.133081493748, 343.614063345795, 341.785178525123, 343.97757097802, 344.953088920773, 346.045272097269, 348.249363648345, 341.822225561529, 344.567222321269, 347.113813262653, 340.627818857707, 346.287578793175, 344.127206933858, 346.326131612297, 341.183255558248, 342.600446992361, 340.435614817079, 347.057416420199, 342.665587783121, 347.587865593406, 345.539691111235, 344.972323975944, 353.462277150843, 341.115041777212, 341.794660011143, 343.79472189913, 340.715351965213, 341.702638197374, 349.319727314751, 345.712144441349, 339.550189901514, 348.449744855203, 338.562905976206, 347.73410984403, 342.024132846336, 343.297584967645, 344.323547555981, 346.308697621264, 345.376787722838, 348.813510668292, 342.054783841061, 343.930950519671, 346.841406562406, 351.799287752026, 344.447627857349, 341.111866918396, 345.437431665308, 339.669056708195, 348.345477097072, 344.586134181859, 341.854042561719, 342.284870598294, 343.642094455227, 341.313797228322, 338.047657661963, 342.925458649224, 342.726864386169, 343.198174483081, 339.085564282307, 341.292635080451, 345.450762873925, 343.200627312518, 345.720790091122, 346.675057775795, 343.184102642117, 341.70692888399, 347.465379872369, 347.831749562044, 349.09805624324, 347.319632858977, 339.811543183146, 344.308223327421, 342.676688063041, 342.488593712582, 345.089464127764, 349.859991689838, 342.83596425242, 349.805616322501, 341.743910542778, 346.281672064093, 343.873267596356, 342.715727761727, 348.493786131604, 336.216852121515, 345.771589227713, 344.074231223201, 346.236799829747, 344.066336995157, 342.94836428566, 345.6318420658, 346.669312420441, 347.865733833089, 345.192937626974, 346.31790714355, 348.921038063408, 342.501860510542, 341.864201554557, 337.934528321932, 344.68182399806, 341.618693400796, 347.333224288294, 344.76441809025, 341.820144972728, 347.453959942846, 336.44753748036, 345.773139932806, 346.473078469633, 342.196129920987, 337.799696632984, 347.097192951558, 350.034156807345, 340.092159281859, 346.409868127967, 339.420307090047, 339.589586217228, 339.403519986462, 348.950719753787, 341.568466690405, 344.139736932071, 346.822384801803, 342.375631070201, 346.745626757705, 347.00213951199, 345.126484513897, 344.377101777018, 339.667747235682, 342.24264600727, 348.503270393998, 351.264822446322, 351.775306296209, 348.453621174838, 350.759058532531, 350.205076355239, 344.549913535993, 349.90620730938, 340.972636102034, 340.419803035118, 341.329106171274, 347.293047861997, 344.073551589664, 344.976414692783, 342.876850175297, 338.230282452085, 345.524911371324, 345.547773484515, 347.979005725314, 339.807859211142, 345.868303381538, 340.667199245672, 344.662768032935, 344.585730697675, 345.297758171281, 349.231997782321, 345.99806974275, 345.660984116371, 348.084114062446, 341.857169061211, 341.573046754364, 341.17489609079, 341.049806362612, 345.718685711399, 342.761189744708, 336.434492175009, 342.725934560542, 340.456903267364, 345.384744322949, 345.340888626553, 341.178381101368, 341.291804216262, 345.027213541354, 338.635292060933, 344.101357502828, 346.889308596233, 347.071833328813, 342.114137353322, 342.186357335419, 345.675175181178, 345.431233659539, 343.049105049429, 339.815722586677, 346.585212125606, 343.986803627496, 343.038354572445, 344.119532505465, 348.722415249941, 347.213825033838, 346.142954554413, 341.365870222317, 343.300175521416, 345.66661819631, 339.814288041425, 340.963760573384, 344.131758630844, 344.141984391197, 339.83301748115, 341.062728235865, 340.720787280142, 338.178202367598, 341.644547552006, 344.188236555976, 345.372819697299, 343.875243923562, 345.687232638746, 345.263390639988, 347.362069459902, 348.886114555394, 347.136067567453, 349.422955509341, 340.501334789727, 341.421106956373, 344.118709822412, 343.763067911432, 343.227694813798, 345.023158704783, 344.483579411509, 345.294957975176, 343.284058973519, 341.294732859468, 345.113554974357, 342.733554524706, 340.490021642825, 337.97670934779, 343.865154948025, 343.353802240396, 345.368962432337, 345.911893891082, 347.209431970893, 344.464590348266, 341.306822266267, 347.291392298127, 340.899735476502, 337.792907021565, 344.980732091781, 346.745774724929, 343.228350323363, 343.377899288448, 351.637482370917, 342.676976951233, 348.428591863497, 343.288792536427, 344.131160145278, 342.829571863582, 344.112169018314, 340.850169810672, 341.833983212184, 342.76852095285, 347.499384654909, 345.0269073257, 338.778442700383, 342.849672732861, 346.558302490833, 348.416464658181, 344.370928977729, 339.082329281493, 346.996485327174, 348.272297144728, 343.344897148395, 344.175593559058, 343.011815659441, 347.363869364797, 349.28472123882, 345.610352743879, 340.916573583896, 341.077456206713, 347.748417394305, 346.439331962643, 339.314161933643, 339.174029182282, 341.899295948129, 344.041647342636, 343.038374871769, 347.047752657852, 344.383495625653, 348.726915760787, 344.292153301458, 344.485174702886, 346.090861923569, 348.752675060488, 344.386500760828, 347.489271877388, 336.11382441175, 346.79937408159, 342.117749910303, 349.982470168556, 344.511242988366, 341.090624047009, 348.144923845168, 337.91106950569, 342.640390224393, 345.828892353668, 341.991983992938, 345.973803370793, 341.597853983337, 344.567101849819, 342.477383853335, 341.654891412987, 346.477344645998, 341.483416189849, 345.903339823882, 343.169291507296, 339.956301740619, 343.494717930274, 341.34414416135, 343.48439981126, 346.878402534255, 344.822244060156, 343.206635247751, 346.052270959757, 343.404916831739, 336.253720200228, 343.673474984191, 343.891474545356, 343.933306273197, 339.128203717794, 347.796669550688, 349.067458996945, 345.252372481237, 341.008928808374, 342.58843050754, 339.077186752471, 347.564533327871, 347.964090184494, 344.884365890818, 346.310699402, 345.985195326165, 345.831380808562, 346.531135243449, 342.038253930216, 345.000203560563, 341.637667325153, 341.61234302691, 346.516849905418, 342.046716698298, 346.860170828311, 344.774392622489, 344.164007751817, 340.061270851157, 344.095332003347, 348.105366859832, 343.540993740947, 344.135842513872, 342.342564901178, 344.101722460364, 347.555833211553, 345.759459608681, 342.225839452008, 342.884984699712, 341.961906837672, 342.917626125253, 345.163280344354, 343.992247676315, 342.2409528648, 347.367504112855, 346.410039455367, 345.371798344195, 341.953855245683, 342.179616962662, 344.898852096925, 343.966758548254, 344.329677097353, 343.840389799046, 345.798997796752, 342.097603197007, 344.313125289896, 346.002000378343, 343.304122119006, 347.294502938956, 345.208612999521, 344.733704782986, 346.894958471402, 340.24214158452, 346.049838091687, 342.654251262398, 346.89514322754, 343.287526180441, 345.40551674407, 340.928413916213, 347.273751094662, 347.645682495794, 345.013190853635, 345.923428595904, 344.453642037707, 346.367480712074, 339.539748780858, 344.032105849888, 346.748672532753, 340.424564278955, 348.504125598845, 340.79224302933, 349.325215893236, 340.964971133317, 340.497963801215, 336.592033850302, 347.39001281007, 344.432654799989, 350.032323672025, 337.086969087997, 338.904252786112, 343.609355169464, 347.121738168364, 341.517376347836, 344.039858983073, 343.116763387396, 341.600916202178, 341.825595917743, 343.840152478138, 342.508551707872, 347.758011465605, 342.453979444153, 345.211072285898, 338.516153543514, 347.203400734893, 343.743302535449, 338.036549716228, 345.467258979886, 339.858670402409, 346.193828204404, 345.832723521162, 346.026950796756, 338.631084248647, 341.099424501288, 345.135894173014, 343.362366576102, 344.572769551674, 340.203239687347, 345.276551710494, 340.66423244865, 334.005900981436, 348.803954745962, 342.604863357109, 342.046499778401, 344.309095737903, 345.440444123177, 344.172279878754, 346.715393534706, 339.583364913812, 344.116371604925, 343.655956358232, 343.896861365482, 342.489087236511, 344.119326017319, 340.590091848231, 344.1680978296, 340.621032243982, 344.313824204305, 344.415077199928, 344.51900621644, 344.630501035497, 347.313035729152, 339.531110363075, 345.612289978402, 343.572433603225, 341.100667359794, 347.67113984615, 343.013159281353, 342.308791118085, 344.603990479834, 337.997850538097, 342.144309979446, 344.36918102357, 344.426565547792, 341.480692103889, 345.969770299943, 345.269825888546, 342.508136086899, 343.74291476477, 342.969009000406, 345.84951199609, 338.421623217718, 342.768110515955, 344.853381393341, 343.529678757232, 343.948141251785, 340.867715693226, 340.436648306777, 346.511513245067, 341.360923768302, 342.916997595181, 342.813838718407, 337.970888786473, 341.239293134097, 340.022878963321, 345.293655695034, 337.970629675868, 344.944239216528, 343.632154033096, 339.032392990129, 339.693322551891, 348.004782473875, 342.502512124655, 340.342928147571, 344.60030438926, 344.072110777738, 345.238917433761, 344.693850155281, 349.440011896381, 344.219392298032, 342.753979728927, 336.14537378096, 343.651928649547, 345.651824002693, 342.009824062514, 342.974019239309, 343.545653023775, 338.207655618204, 341.555313260989, 347.616782773405, 341.039097489727, 342.712975479784, 340.321067480244, 341.550275528984, 346.322524443793, 341.502410704758, 343.79935285533, 347.140193424754, 341.613641672016, 342.482544949948, 348.348625563213, 345.641144676014, 344.917608197782, 343.592733839694, 349.210893059006, 349.317049068979, 346.944355486694, 341.986639296826, 339.341945488389, 347.760961448249, 340.963433246595, 343.495309275438, 342.9396396233, 342.356197591281, 344.668917782242, 346.953210699241, 338.965757733672, 343.127962077588, 339.951565300547, 345.879480396052, 343.527126155002, 338.195962619895, 346.791316206434, 344.58504316836, 348.910806387431, 342.686620113633, 349.642701987926, 347.878463621721, 347.057547316562, 347.626132816812, 345.550138717812, 343.666712640108, 342.014796222078, 345.516651793512, 347.42161959382, 345.399435688814, 342.626019083356, 349.898540525402, 345.520961453806, 345.997904265126, 343.408180640655, 348.184279565256, 345.158832630328, 342.634193758078, 347.205481683338, 344.239286597119, 343.010022512465, 342.695204378116, 342.193937172621, 339.716215789159, 339.648544894165, 345.924498114212, 346.464492855008, 341.395434388969, 340.415649477561, 344.736787748447, 349.867907127522, 343.401331167325, 343.183172050918, 345.566331957226, 340.410477685699, 344.336696009575, 341.371532233505, 343.09099268741, 342.262849028147, 344.632811968251, 341.995969103594, 343.830099183877, 347.496664134161, 339.608498267628, 341.852989964347, 343.850031917591, 339.871922479768, 344.965906227043, 342.71464598071, 346.132122860959, 343.197249164746, 342.601326846688, 343.36158550786, 348.719020433961, 343.620324010613, 347.313227664519, 346.740438478903, 344.71315682471, 340.487760599897, 345.025092260569, 344.568233201512, 344.235731888331, 345.710188525295, 338.424052846074, 345.624144331172, 344.042837176902, 340.417889528252, 340.679822931132, 339.952144688548, 337.708025698971, 344.832644748699, 343.310394783849, 342.143122501615, 343.636106459168, 338.58030072059, 342.640241914523, 345.204101995626, 346.287466726253, 344.172840204794, 348.20889127212, 348.719436327676, 341.171454754915, 349.56945265516, 340.996817901529, 341.994316306179, 346.163842639622, 348.803097174677, 345.284763347408, 345.261483707696, 343.342942547288, 340.470310712769],[523.153439045445, 521.386646603002, 517.933306857629, 518.768066555981, 525.076186527481, 524.187419181669, 522.992882462578, 525.808372027874, 524.211755647358, 528.401729800154, 524.565940201019, 523.828111979481, 520.011359398904, 524.952565129649, 524.103070632494, 520.759237272884, 525.890770225827, 526.240891645689, 523.602762642942, 525.56035119296, 525.959676458224, 525.44292378995, 523.187345376788, 520.901867656438, 522.189873188443, 520.248948474759, 526.432161284062, 521.859335602897, 525.74338225289, 519.664728956717, 524.062234195009, 517.429681267956, 522.474632411411, 524.006487450113, 520.88571659023, 524.627055107964, 521.419534220213, 518.15618344025, 525.198131078066, 524.191715699256, 521.812708048084, 517.689379343062, 522.951389256794, 523.406778633262, 521.384363896686, 523.440818743913, 523.51377528729, 524.875226959099, 519.515839097525, 522.319931988102, 525.084652311203, 523.161342096384, 521.594860683011, 520.04978547994, 522.189967473377, 521.330522682762, 519.720573178362, 520.730748019564, 520.811464982069, 522.529837063161, 524.366968506111, 527.225486450032, 524.282914734044, 525.48945420424, 523.250390615456, 520.365706820212, 527.782554848233, 526.588264290718, 528.153404048015, 523.231548169626, 520.537491888802, 527.629380277125, 521.066467868134, 524.176313655578, 519.451225794094, 523.158753537711, 518.598610565932, 525.179842025248, 525.524626754445, 520.137590748695, 524.210346431369, 530.681625436255, 515.66254457559, 523.689741948931, 526.91999727953, 525.527134041743, 518.97353863435, 518.484326909185, 526.652770320207, 522.571782911308, 520.023161524684, 521.002436041081, 520.619951684443, 524.448894061391, 525.961684317131, 524.649027274269, 523.685005800359, 528.56046350947, 520.92066758827, 530.178377462254, 521.866396906905, 524.405842168846, 519.388549033876, 522.438368578321, 522.788356395857, 527.291353497123, 519.398824393245, 524.966713937119, 528.589125523237, 519.386102939484, 527.036479916821, 521.655376445292, 525.189629002922, 528.95349158494, 524.781954951714, 521.128803953888, 515.82445392684, 524.821712378646, 520.381944874421, 520.330604011211, 523.257140294824, 523.007640045737, 523.02089188684, 521.826098142339, 525.738735363398, 521.977173946733, 518.535123122043, 524.442211809274, 525.353873194832, 522.599989170187, 518.527228016083, 523.851734513556, 519.836450252998, 521.273417435834, 525.928086886291, 522.404868059816, 524.752167701448, 524.95179781593, 527.195168401339, 517.007344220769, 521.658908228814, 525.435193944158, 520.401965481945, 519.463174167891, 530.332390734077, 521.121085918242, 525.631512517007, 521.928624297289, 517.340100771783, 525.321740963587, 523.355748536048, 524.466763445094, 523.511938228481, 525.494386567489, 528.966144300912, 525.037637221534, 527.106057541553, 521.312678635666, 523.113703990091, 525.817408154987, 518.412147594985, 522.246155580621, 521.596441755751, 521.007334940589, 527.30221277213, 526.370147680887, 524.665698902755, 520.546800675177, 521.831134171937, 518.861461216829, 524.980170207903, 524.440394850533, 522.255635398884, 522.200503779177, 524.706705006301, 527.971803617448, 529.359854050697, 517.93007458515, 521.761064639289, 524.090536045146, 530.434024987004, 519.555939235268, 522.289610215804, 520.037585031893, 515.241433099129, 521.756554511302, 522.835601026139, 526.694605247126, 520.343145679513, 527.573534343384, 524.957482811617, 527.72863757607, 525.554890039356, 515.224332012286, 522.601643845323, 525.681230788985, 521.453870224418, 520.678034854856, 522.951327103054, 524.19212790546, 518.568982221864, 524.58015593452, 522.474594653869, 523.468491511223, 523.20764470577, 521.657407874657, 527.476409490576, 528.085144505513, 521.468581486328, 524.014314973869, 519.688854398825, 523.451703929045, 524.923535454691, 519.564230004143, 518.074784598063, 523.896841938514, 522.399210521895, 521.186020784383, 526.770701041923, 524.164438835449, 520.77847757179, 525.252166551337, 526.628689753903, 520.446713374872, 523.913721071024, 520.668180579279, 523.482815123523, 523.21843602395, 519.582455161549, 518.554502316867, 521.13588418725, 523.381937383351, 525.345229737125, 520.035127732585, 529.688807730412, 521.801150217657, 523.09214336251, 522.02649534777, 523.603552870168, 520.324946233661, 527.888882847196, 522.869142134789, 520.256879169458, 522.158009739196, 521.617446539265, 523.724163809808, 523.79543567745, 521.922690372289, 523.099581562091, 520.717885295939, 520.375496962948, 523.853130949431, 525.380659944746, 521.828883408169, 523.574316638973, 525.582084020139, 517.964596223397, 522.010808320907, 520.276517106374, 523.786510808745, 524.023460893785, 524.513275923631, 518.989654297362, 523.954929862097, 522.819555827846, 526.474631577178, 521.235088244136, 524.286339167877, 520.189493140976, 522.774049674896, 519.507022161733, 521.724509480094, 520.75607879673, 519.858773943534, 516.9955115287, 526.608756752586, 527.22587774318, 521.854794086792, 517.65633903218, 520.620112119637, 525.444271832863, 523.922287006097, 523.798355437282, 525.665018389506, 523.237837560684, 530.830076647983, 523.602119909477, 526.281594854241, 521.237056288012, 525.360176872324, 524.840017823288, 520.164437587883, 523.465867216337, 524.444298887541, 519.638698312851, 522.749210190576, 521.569069068016, 524.824089323874, 524.131504286886, 522.640299072614, 520.300966298088, 522.931493877908, 519.401229079823, 520.587442190156, 522.38428480497, 518.601511100105, 527.103876237398, 515.070403608115, 522.553781712161, 525.137003658221, 524.255605060411, 522.250973385272, 521.673355175498, 525.080484926906, 520.464670852306, 520.420336583619, 519.611139018942, 519.063857012318, 522.501143818798, 526.035223466185, 527.014531835852, 523.849012693928, 523.7783604865, 524.540676712241, 522.590633227771, 522.317532428726, 520.717991822409, 523.529546518573, 527.060043786593, 520.068739726184, 524.783444261716, 526.55690141985, 521.408340986084, 523.291397428206, 522.721313356149, 520.932039468954, 523.406691108164, 519.073022538075, 519.614292320241, 527.434071301776, 523.419713216471, 529.754837742845, 522.352553911792, 521.05698732682, 526.344259769864, 524.504510846821, 523.355922489368, 525.885711405314, 520.887421357525, 523.600177151756, 523.312001967701, 521.351323266949, 519.57360236964, 517.875145383166, 524.678379737884, 520.410154630809, 519.81705661521, 521.301413866986, 524.418936045279, 527.035894230959, 523.182096642985, 525.359092433828, 515.459963533722, 523.666548624636, 525.953233057658, 519.393093530813, 521.813242122701, 522.724924914426, 524.038711947964, 525.151348430699, 526.728047837367, 530.680591103312, 520.143576444532, 523.852220360559, 525.603019662035, 519.943353399446, 526.38845241646, 515.106008615531, 524.173114060254, 521.233639126797, 523.667892089778, 526.125102728384, 525.309721186678, 526.503796591643, 520.267773236518, 515.319958766377, 523.504269507249, 518.535350355748, 523.560084857278, 527.878997111837, 519.047626873622, 529.022514492574, 525.811987360999, 525.244502938929, 522.436534134003, 517.829561865996, 525.346843741936, 521.117266539201, 519.064442751422, 520.546806668391, 518.201785819191, 520.463869407568, 526.554816236796, 519.557431193669, 518.682454087809, 524.672532192352, 521.552135210705, 522.197346215194, 522.268673607308, 520.069805781008, 522.325707105, 524.815388696725, 522.498619807398, 522.178272646718, 527.429123118352, 526.303990241325, 523.502852551778, 521.031507049659, 525.021671310422, 520.256389823586, 521.788302891302, 519.851674729974, 519.609784024008, 515.06560025609, 522.077740945371, 523.408486958686, 522.891273456268, 518.373690017778, 524.733218933188, 523.689437761817, 522.061433781099, 526.924006499106, 519.976239309553, 521.302980355805, 525.43200446106, 522.971567568614, 523.358887612688, 527.830412072345, 524.298857344468, 523.140989401598, 522.998103738845, 529.562855850702, 525.477062333638, 519.732827084406, 524.806531071704, 527.6306351555, 524.041481716444, 520.037997831229, 522.84414821716, 522.072158644312, 526.908244846201, 521.642330074403, 519.326250547757, 529.224837877918, 521.727489581232, 523.258252412772, 517.673943554976, 524.465500795598, 523.155751356674, 524.565142906767, 522.91686876617, 520.850272168884, 522.453678087383, 522.592665143374, 523.542635999257, 523.773437856492, 519.188456967243, 518.885566745163, 520.960017927829, 527.460581150198, 525.657925928837, 524.393597196712, 527.658107132588, 527.062523316486, 523.102458092068, 520.064551338564, 526.44991521164, 525.184921522566, 521.076622888067, 523.123852731778, 522.788920135506, 522.969149232413, 519.826521887994, 525.457662170647, 524.076552095329, 520.550033560584, 520.159611802266, 523.228365016737, 520.177523087705, 520.185576800578, 527.281916875563, 522.429420279901, 525.619034333166, 527.217481096162, 522.715763057017, 524.452625262121, 523.076198213971, 522.499376522841, 523.098621003597, 528.043364387009, 524.292975506723, 521.092694219486, 518.064612172402, 520.958170355398, 517.801608896832, 525.910813216394, 525.606756236603, 525.838382062325, 520.6710945284, 520.52844738654, 523.636293654582, 525.556617229846, 521.879369364685, 523.922012375286, 521.331775364806, 522.096213679314, 519.572020698088, 524.820051066432, 526.59025833519, 521.353980965125, 525.325075042206, 523.761619467738, 522.880227717421, 521.690370106478, 530.23333221688, 529.621015573323, 523.691373123232, 518.378877364627, 521.280684609732, 522.11103770164, 522.439653942842, 521.57015389476, 530.665487848936, 522.900916797133, 526.746725145251, 522.449440045552, 525.445697162729, 526.219227639181, 519.051047989597, 520.433805566213, 517.759340035317, 523.800992625866, 516.477807605522, 527.145460989888, 525.494238493663, 525.211621381312, 523.711677899706, 524.33598351096, 524.131535881814, 523.196467753964, 521.541599252912, 527.139190689848, 520.141980607931, 521.176959044975, 521.054271342802, 523.622844036369, 523.017281272017, 524.26023721591, 524.659443778196, 518.242824318572, 522.701518831447, 520.805542975473, 526.407172172862, 524.128277079396, 522.655448369974, 518.907114253618, 523.486481992629, 521.232540969001, 522.539475111925, 527.519001572387, 520.085669833035, 523.606504191338, 521.444427979072, 521.04886182824, 515.051232814319, 522.106622857113, 522.641871985907, 522.827902795585, 522.456943714427, 525.650783751491, 520.431713975791, 525.522239756457, 521.61074743958, 526.254196451298, 524.223537023108, 520.802803895257, 519.089279170507, 524.760339391678, 522.425683099763, 522.468369837046, 518.142723696313, 520.363590968832, 522.64427004811, 526.196090298111, 522.864204318122, 523.070382551716, 520.252238458641, 523.104895624171, 522.301253122892, 525.127640816011, 519.772419631336, 523.780937495196, 520.219140069997, 520.570815781147, 519.223472473907, 520.157125871975, 521.330358205813, 520.242204062445, 522.235705273466, 525.136032171812, 516.357439918175, 526.350943905243, 524.221790447019, 527.259632151907, 523.600407623297, 521.90747752595, 521.234550056897, 519.880574551039, 520.158765527573, 518.555665779033, 524.145182797087, 527.54032888675, 524.904374287955, 523.840665938171, 521.851536718925, 518.990777050119, 519.307312325271, 528.963237320273, 527.235442791035, 525.473118998828, 523.371171103499, 526.078088000667, 522.969521168594, 526.463958548449, 518.104667277056, 517.076875278755, 520.318832005001, 525.153802048539, 518.795275843822, 523.001839120714, 526.678883887378, 528.88057328538, 518.827867034005, 519.936190456692, 526.149191628455, 520.519767590749, 519.902619415164, 524.575032357845, 523.419961839858, 520.416979914706, 523.242484239705, 525.049804418374, 515.30668904758, 522.845067476448, 517.258960557807, 522.87270016274, 525.130066746917, 521.479903059806, 524.73386269432, 524.992462586057, 527.486736962012, 526.679893428008, 527.677410169291, 519.095505757116, 523.869546451395, 522.173577882374, 524.15128921376, 520.37556216694, 525.419483594615, 517.5715825889, 521.673050159669, 527.862250337122, 524.161641664046, 530.858920671556, 520.628363356455, 524.112018303269, 525.646490426885, 526.722298692223, 523.771548643935, 521.907073763771, 524.464510288293, 521.697190542357, 526.639164771242, 521.277441583217, 523.541285857599, 523.432856338811, 519.218125193069, 520.413647862119, 519.452980417466, 515.158501007198, 518.352962644013, 516.156612985572, 524.565306437866, 524.242687348133, 518.726114394607, 528.354560284199, 524.821502340333, 519.471717523699, 527.491372903028, 522.319084070522, 514.320254537462, 522.200652213434, 526.73300992824, 524.896830230211, 524.369238511231, 523.205098503474, 519.515342110097, 522.630716930633, 520.457901187557, 524.202870784172, 523.746259651767, 524.355995014213, 522.390346652084, 523.94832646761, 520.249665004439, 525.819234218327, 523.146669504295, 527.541277062695, 523.257926567012, 519.569383699465, 525.228714757316, 525.01311496632, 525.984730126517, 520.154254526944, 521.898538775115, 527.571593353942, 525.115493075431, 524.974925057211, 525.448118208768, 521.388037661462, 518.221475306723, 527.041905139228, 524.2172012938, 519.672753931636, 520.706849624835, 525.20631023238, 524.652135385424, 520.702373033368, 519.53052243073, 524.836973792097, 524.209637825651, 525.173762613069, 524.466423325315, 527.764508348481, 517.450610910522, 517.847237699563, 518.691338256188, 522.793253175572, 516.403232777235, 524.287531575997, 527.286845049282, 524.281041764337, 519.262035916622, 525.077567678748, 524.066857338212, 518.616424837071, 521.153453897666, 522.136173031148, 526.66854308087, 524.436637130597, 523.767658440562, 520.195570282929, 519.532849893644, 523.811394990342, 524.394502240514, 517.408906510488, 529.192029783425, 523.636238163561, 517.450744677344, 524.302348356015, 520.277346259891, 524.293166143864, 522.219532609215, 523.724133120132, 522.286075364869, 523.529278786712, 520.175546257168, 523.521780181564, 521.602197062016, 526.368486593539, 519.8979723148, 519.789561329581, 521.953855755016, 522.864639878113, 521.242417827737, 522.697211542312, 524.432358087061, 523.540821098137, 522.731899893408, 524.102951299916, 517.700416386959, 521.550821539428, 526.068158435656, 519.254404178691, 518.861578221966, 516.768401363233, 520.812766205847, 520.413985597954, 521.610688650793, 522.070314406932, 518.674331751826, 520.946640967498, 523.236690107741, 525.98222412283, 522.82310165942, 522.89718632784, 521.938978184647, 526.223657372207, 525.324354780885, 521.175351032979, 525.791326616896, 522.016731810221, 523.378705412474, 518.554571291614, 518.594027593122, 522.4347155571, 519.689436786241, 527.169368873766, 523.035004735596, 524.229779974426, 524.708216333838, 521.600968541221, 522.548693267325, 524.623780676529, 520.539953730272, 522.044064389952, 521.827875922123, 528.051354314576, 523.948683287396, 519.276058780458, 527.842709651394, 520.311723130402, 519.455091816275, 520.912117659807, 525.42456420765, 527.43481761791, 517.804732099335, 522.486722651448, 521.673479097834, 526.743205362438, 522.797000859984, 528.676990721299, 523.12389355138, 521.601448813066, 523.749771746662, 525.143416356016, 522.826805680018, 524.323005341636, 525.586131385933, 525.346738343168, 527.170788860313, 520.109403144573, 517.836895093277, 517.223850942563, 516.91856699134, 524.812679646891, 526.302893653122, 529.14295705242, 525.876409905592, 521.122336678383, 518.783054096774, 522.074908068968, 521.36363032062, 522.470612461508, 526.914577103142, 528.079995854483, 524.967389138174, 524.181372562695, 523.430285549922, 522.717834325464, 522.598688485098, 524.514142106904, 522.693556297382, 521.471643514047, 521.16647236847, 516.564291704746, 521.336843201302, 515.680974163662, 525.327700247899, 522.136125163253, 519.615350713417, 528.270275487844, 526.268496223812, 512.386692883003, 518.115433515184, 518.319498151239, 521.517293425349, 523.828047722123, 518.525381990629, 522.493107319791, 521.177949030494, 524.773059256214, 519.292057958241, 522.36594395426, 518.84142310322, 526.934430776867, 527.024715483986, 523.151958045822, 522.770243718052, 525.940587070022, 519.690438388255, 525.106514021242, 525.556626662324, 520.464993739741, 519.945983850973, 525.542467922074, 527.230322541983, 525.857831111054, 523.890953032637, 528.092877617767, 520.490617308959, 518.36334985931, 521.108266842526, 524.802546423233, 525.819571825085, 517.31419134474, 525.962960049637, 519.641155664352, 520.610387701281, 524.406046445243, 521.605377738153, 519.622239054999, 524.007273652872, 521.167590099534, 527.875940888558, 527.168732458337, 523.385775998173, 525.906335735574, 523.597079189312, 528.548382198915, 525.481557260481, 526.310371635432, 529.191774635457, 524.886673747966, 524.358983390395, 522.407660309091, 522.176097740868, 523.943992856421, 517.602306724271, 520.315528937655, 520.335303708197, 525.492235096472, 527.941052820219, 523.525767115621, 523.263722016711, 522.450120810714, 520.811501841053, 523.593768165345, 524.861486468989, 523.281455075473, 526.439802330671, 520.16717450733, 521.385598955788, 520.708126945496, 526.560563973447, 519.518521609707, 520.984131883542, 524.653682765782, 528.150192756736, 517.530900174242, 517.632364123074, 524.504161806484, 530.095742212208, 522.266288688056, 521.11497357311, 520.526543026135, 522.602362653109, 526.629337743895, 520.701519473465, 522.924995537553, 525.094757870368, 524.083325482784, 522.388643263997, 517.819963943405, 519.550364503732, 526.249576069368, 520.119789135549, 525.299937695125, 521.396825947751, 521.230598971779, 521.728736696553, 524.343018584332, 524.072380981345, 519.029885797295, 521.788022959043, 518.736799948203, 526.002467263697, 523.188773851718, 528.402779311841, 521.303946248353, 525.056515234572, 525.725554538449, 523.548836030479, 521.6743058433, 522.137248782866, 523.465379474161, 521.54806168452, 525.622141711816, 526.181434965775, 520.229245006833, 518.842183589394, 526.889446590465, 523.656533690326, 525.660792958655, 523.741522626825, 521.214240976141, 524.248908000349, 523.395579544276, 522.818278157534, 525.458140803362, 523.864216487398, 525.218131763316, 522.625234122874, 525.663538481119, 525.173142358855, 520.499753641107, 521.354818867778, 521.223988677395, 522.728026786573, 525.529766706736, 519.401059936533, 520.63402098434, 521.420630603986, 518.917900948319, 522.050916117084, 522.984490356582, 519.070062383842, 522.421697094403, 525.653172733893, 522.494692045713, 524.451181675406, 523.321075006367, 521.843507530636, 521.544400047021, 521.695611203618, 521.243753514259, 524.80038169891, 519.684845141198, 518.015776931342, 523.203230048931, 525.89686412518, 525.694174169434, 517.210797990612, 525.870920824662, 525.429284987452, 527.229930608038, 519.276299144711, 522.300442582601, 524.453380239673, 520.231956389231, 524.441929413923, 523.280972833797, 522.526351831861, 521.192390790804, 520.551537470869, 524.949337823589, 528.780440764665, 521.42669296126, 523.151373404446, 522.208555188548, 525.170113502962, 522.170601838894, 520.870972878609, 514.088952356702, 521.619699448916, 525.745740366068, 530.518839525859, 522.776058294982, 525.847455341818, 527.618863722188, 530.090489059712, 520.79253676013, 524.472266099743, 528.388404619507, 526.31139155507, 524.728609884872, 521.057661075629, 519.690656462208, 523.795678312286, 522.203211977747, 520.897623424268, 521.881477339313, 523.85509891176, 522.128410017727, 524.04606238641, 525.309171458211, 523.339916137077, 519.677425365735, 526.923884838566, 521.130300103147, 525.876831000921, 526.718496295688, 522.598083060567, 518.58499097794, 522.406987736413, 521.967004185403, 522.46488155905, 525.194140835213, 523.70914881736, 514.69334613015, 523.635647386754, 515.288586880976, 526.145298608046, 518.438112062382, 530.894050672769, 525.75141632093, 519.306129639929, 522.701982902794, 523.880512784849, 521.961192110974, 517.924547753038, 516.143331600408, 518.851013712142, 521.984686195046, 525.386310359985, 517.169779100783, 525.992502772634, 515.947206281494, 522.310024120685, 523.364370921536, 525.4555029221, 523.288413859529, 520.309462203426, 525.991669656175, 524.833473303466, 521.164284815802, 522.601700551067, 520.816317266472, 524.372153549557, 524.284218024747, 519.457585130887, 522.513324832617, 526.767730970702, 520.877121934527, 526.076825112477, 526.45718315671, 522.547632764745, 521.876595638008, 522.837687653952, 523.476008340016, 526.073536724055, 522.446426615754, 522.20153727738, 527.827990421308, 517.510089336533, 520.504530478305, 524.728162868627, 520.677698556715, 518.499326429675, 520.64713928801, 522.429499521406, 526.426806562106, 521.29201504669, 519.456960333339, 518.675433593694, 520.095298915325, 523.609288986891, 530.234894320713, 521.260890049684, 528.247111855931, 524.479209591866, 522.540887023139, 527.962592104515, 521.628417412165, 521.649665880002, 523.873399102359, 517.900288083553, 525.079031144194, 522.530360982399, 524.614924016022, 524.43826604812, 515.856683932474, 524.578532412386, 522.812376687769, 523.200021554792, 529.15645925739, 521.168154919444, 522.154748946177, 520.775229250541, 526.854960477018, 520.727160597908, 526.174889961448, 524.944411597996, 520.551280483449, 517.117864288777, 522.086201494439, 519.568976656039, 520.777252367904, 515.551833012375, 523.544460421626, 526.428831571936, 520.645294539135, 523.009433193068, 520.954228390417, 524.326268602249, 524.268042801745, 520.039806878115, 524.164344194995, 517.567453932835, 523.616004378327, 521.551627371795, 523.706987288853, 524.779396996045, 526.8114680577, 525.510496374594, 521.825413901653, 516.860199636294, 528.288357983998, 515.86215477993, 526.234680370322, 523.025291101365, 522.444467326902, 520.904475658657, 522.921066287069, 522.170577358998, 521.843801416024, 526.591051915801, 525.326816520265, 521.509544347159, 520.105215505627, 521.347301499528, 518.878636551442, 527.612328110995, 525.856163973793, 524.588104852552, 524.584833948165, 520.405333438518, 523.921462431412, 521.867927131631, 522.362812256773, 527.194878564674, 524.017129260278, 524.331674133864, 526.868812776478, 521.90588347364, 520.465550329852, 522.181187610532, 517.083416531668, 525.337182970011, 528.418053986681, 515.102860540701, 521.636679390101, 523.633801685222, 522.247915406895, 522.616231958668, 520.827310794866, 525.298356320483, 519.368929093113, 519.082551420642, 517.021908735327, 518.806288907497, 520.483719311353, 522.190280489002, 518.966989763116, 527.613418471458, 519.871693629229, 529.796662995572, 517.976886197857, 522.136310787965, 519.000467599647, 518.628702396631, 520.807456061904, 520.333205457945, 525.865160692314, 521.722748656482, 520.747517286128, 524.021661056038, 520.379422907064, 519.294299933777, 525.453028188733, 520.250550363021, 520.164833708906, 525.31732179213, 524.970982428838, 525.855788090257, 520.853691235646, 527.800921884589, 518.924804150778, 522.384758633598, 522.946801625628, 518.57679927797, 519.210258015669, 523.9452254346, 520.334100338901, 519.992486480332, 523.930766044464, 522.330775486333, 522.527565313232, 523.729473400299, 519.788512213968, 518.685154067227, 525.498379360615, 527.270680197751, 521.840872283867, 520.293170688431, 524.560168095059, 518.98385513174, 521.742714980814, 525.419802842116, 524.788813453165, 524.172962243874, 523.338111284882, 522.678807048395, 519.550995871633, 523.42934830077, 519.78379307025, 523.050494200568, 522.627782358414, 525.631292001699, 523.659252288067, 525.381854790494, 525.037545201848, 523.986182577242, 522.604268739001, 526.573210528602, 527.870733513133, 522.937477340902, 523.452000643275, 522.684369530773, 527.041907920181, 524.313492227594, 524.043609880688, 523.011790667187, 525.967726045497, 525.116486258789, 524.118759764788, 525.486115646371, 522.258231497419, 524.895096050752, 524.430450149833, 522.839590169619, 522.915439907764, 522.843352442893, 525.011643346651, 521.259226528074, 525.61224849666, 521.76622887849, 524.982894960165, 527.090211970022, 524.632439753062, 524.888145208806, 523.27721740527, 520.696321697142, 521.76461904125, 523.035372989743, 522.396869870557, 521.939963251368, 526.751693954792, 529.412355127606, 522.343616870738, 527.363714935661, 524.064754791395, 520.668484334671, 527.498657896758, 518.253803670397, 526.778089777139, 522.274847033606, 526.072530170832, 522.092860778765, 526.413774967617, 523.447343195122, 521.167711021099, 528.431084133582, 527.72419937144, 518.919936082495, 522.123652379964, 519.883012677823, 520.653852253369, 518.520175334018, 529.748032297065, 524.520763665835, 525.515851428931, 520.05570916517, 523.532453346038, 518.524900392445, 519.841927487271, 516.626321351861, 520.885074195056, 519.676693464871, 525.530699817697, 523.166481095999, 525.76977457373, 524.941471545799, 525.201137476818, 520.43943113325, 521.169794058163, 520.324516664475, 524.723349447171, 519.761256513406, 519.339212100803, 522.984783690908, 523.29046930753, 526.953845400299, 526.458455881291, 525.762372086912, 524.771746994833, 523.330691199384, 528.028834341665, 520.109857090927, 520.248445111003, 526.9853531264, 521.702413647298, 521.762508045962, 521.594722260715, 521.378221351524, 519.151514284895, 527.61221485987, 525.991361432596, 522.732602558568, 518.830367201835, 529.797649308508, 524.818162099846, 523.022642439246, 521.414467711561, 516.5463119846, 521.641679850955, 524.023680130908, 521.330137045171, 522.96012775457, 519.161904154012, 526.458934102957, 517.690094783135, 524.077774314654, 524.330449244471, 524.964968149351, 523.296628037689, 525.467640399529, 520.144357471288, 529.315715163288, 520.601427275487, 523.664176314258, 521.238388682092, 524.19831290868, 521.350088627241, 522.610080360159, 522.707781394051, 519.69214248918, 526.017442091966, 520.860609580796, 521.152955301702, 531.669039426067, 518.06258045583, 525.514767989014, 522.421795232527, 525.704390722452, 524.478825789338, 522.029087024271, 523.360768088655, 526.10617757078, 521.196736423176, 524.297610917472, 527.929782106169, 521.260068595571, 523.87952370511, 519.020269497532, 521.246075525607, 524.079642830385, 523.68792244557, 527.24309301056, 520.492245580434, 524.421416310243, 520.268692596318, 521.848572859139, 521.718202620595, 521.65417223003, 524.143434344466, 527.777437748678, 525.167700741802, 523.400827085202, 522.26061547438, 527.356608295149, 519.107441492226, 521.384205175995, 522.175933569537, 526.33523726858, 522.234431763657, 520.135941787524, 524.415685501479, 522.3726705669, 525.869595863975, 520.474951738428, 528.103178092484, 523.385816846808, 522.650677245692, 522.175771129701, 522.784838288782, 521.875513449119, 523.494556646549, 519.789092199755, 524.967592898701, 522.934833007916, 522.075027372006, 522.989310287818, 521.347470590872, 528.305630962673, 521.79880783005, 521.819189329116, 524.043276693051, 526.615285713897, 521.634260211099, 522.467947095952, 518.075522323719, 525.225035613932, 525.145843313969, 520.601121438689, 529.424421465541, 522.617112401632, 524.340718012844, 520.379397968979, 522.897741961005, 525.504167368899, 524.302886699162, 523.304225190974, 519.632117937072, 521.240507330525, 520.78622702878, 518.596613852588, 517.868168775021, 523.535342932923, 523.937216093351, 518.402679945298, 529.902368240364, 517.442224084641, 522.71781449448, 520.473985883889, 524.659086084735, 526.195131528939, 529.168040558126, 526.072976929432, 522.057255645522, 529.886920749262, 528.003471965168, 518.432537398325, 522.37381944434, 519.159709857032, 514.878658943615, 524.78119846139, 523.256837631028, 526.623215830382, 517.976113752306, 519.504959996817, 528.063771041611, 525.039795655649, 523.566093044881, 525.517842192354, 521.720890036368, 515.756375979125, 516.082696109301, 521.403768627274, 523.02297474694, 526.028761519478, 522.093729192652, 522.666708167555, 521.42059003375, 524.954756862869, 523.534678907988, 527.928406564033, 522.921564594314, 521.003518129077, 521.898710625071, 521.053963294187, 523.459157659628, 517.411842160997, 521.603496840947, 519.463541956132, 517.692460881432, 520.930884752622, 523.4740200307, 526.107685364351, 518.042957503757, 523.921350128467, 522.467553949022, 526.059521099132, 521.655667412678, 526.75342329392, 519.105219852391, 529.620179793209, 526.735931279691, 519.710308816205, 521.327779268753, 522.922773413326, 519.526852364503, 524.424040028023, 520.37897455461, 516.663926138971, 522.37693278407, 521.293782662891, 524.447232820494, 529.678173431056, 523.710134951903, 523.626549369161, 524.412514080059, 518.504688358088, 521.120919211909, 520.805708973712, 519.929486698912, 525.16569123132, 521.392953007314, 518.768148215337, 526.422172703699, 516.693155196505, 519.146915865346, 523.193140619686, 528.709093923766, 520.885798755654, 521.017110123863, 521.436434645877, 520.942378489596, 524.812399547325, 529.258325799112, 521.430735295793, 526.912837211367, 521.788151429911, 527.265350002655, 524.231220304083, 516.967643859447, 526.994500862296, 522.466061210319, 520.761635552481, 522.533699854689, 523.026868973464, 521.453998743023, 521.052818863023, 531.247989642569, 520.207303337104, 519.932367172416, 524.886409813461, 526.771609538654, 525.806888652254, 520.511107791905, 516.041005294961, 524.556907398474, 524.279944655023, 524.826588452072, 528.104159281221, 526.174779554186, 515.739345899306, 523.932052035831, 520.087418732384, 527.702966333397, 520.842311219667, 522.242979675824, 526.769228496622, 521.368970101875, 525.119078807671, 526.411562439768, 522.829392622932, 520.475620822426, 522.869024036357, 524.321876159033, 523.098584417644, 523.080644197449, 522.82852323738, 527.280178839456, 524.727889051428, 520.881317806106, 523.968248615054, 524.504841792078, 522.344236135737, 524.093515685621, 527.874075465317, 523.882206024719, 523.542450068563, 519.876750565038, 528.546462147346, 524.873959916022, 523.452562034146, 523.871869226369, 520.611438850685, 517.853582938364, 522.088065390925, 522.921781883044, 520.385626898381, 523.351482996889, 521.91583431294, 524.342290405339, 522.704732732674, 522.235131156199, 522.292525373514, 521.475957920717, 520.34810771851, 520.311178948451, 521.435092522385, 516.49101491912, 517.623156532197, 521.928493844468, 525.567042250396, 519.804146416611, 526.319569548166, 522.835526211976, 518.712077310063, 519.267293131689, 523.189940285232, 522.241268824215, 526.652518209898, 523.449859340596, 522.617116493397, 518.601209420582, 518.220722725434, 525.302581361766, 522.319184563792, 523.664922822089, 523.666546410169, 525.450386112091, 524.331043745903, 525.721444178848, 523.338695509602, 521.333815701425, 525.867534278803, 529.948533712079, 520.895040753393, 521.076569873896, 526.589145818376, 523.633213186659, 522.261244088985, 524.684572126842, 524.554160133231, 523.267843925142, 521.246307670748, 522.438252141548, 527.630722480525, 523.908184542159, 526.88429157481, 523.177013282724, 523.266281843125, 518.70656808987, 523.478541794686, 520.517901383024, 523.317405381449, 526.733109970924, 518.019280255732, 517.877107025827, 524.339147249616, 522.309782244059, 524.838546105311, 525.329447789929, 524.49772357404, 522.660518952432, 526.190885072675, 521.800166116448, 523.959198082016, 528.434502917449, 522.463372896177, 524.422422193968, 524.405571717523, 525.556689927874, 523.332392006575, 524.710628738804, 519.799056645196, 527.122870015999, 526.515598359205, 522.661300410792, 526.2632897324, 522.420099217428, 525.232511664947, 523.406433187742, 525.045771704493, 526.503282848759, 522.124573551544, 521.445729711401, 523.72535284789, 530.373498536049, 520.686405801845, 523.024664975233, 522.715417919779, 523.77358917533, 522.39205419294, 520.498972795641, 519.425726845174, 527.899969871458, 525.697441835662, 526.219966143903, 527.562369716641, 519.403241682232, 528.295791921975, 517.601538173017, 515.77262172121, 523.597511701901, 521.620585209985, 518.749422258786, 528.26077317969, 525.628491984775, 518.960368935505, 516.200586965364, 527.669477754738, 520.752900662959, 520.867664841129, 522.697763261282, 523.232267055254, 522.712560064243, 525.162291150979, 523.785645720596, 522.642333363158, 520.787297522915, 521.61565410806, 515.726932292411, 522.668612148021, 524.809345138782, 523.438543788469, 522.175950742009, 517.969045982786, 526.798424571079, 522.537476464504, 523.293705821446, 525.011200722076, 522.132497823018, 527.898436951927, 525.246394221196, 521.711357866274, 519.389652767553, 525.687331194958, 525.318791414233, 526.466912126995, 521.749138634714, 523.939901000617, 523.324083729093, 520.472164942888, 523.405193013842, 525.675252283329, 519.552514259606, 527.299698712149, 524.626301504374, 522.543402257063, 523.389163921288, 518.214097179364, 522.634730191749, 520.506980341377, 522.343224564912, 524.617840514753, 526.375520178248, 525.109934663654, 522.460108977271, 528.11367188207, 529.186675493127, 521.683513559699, 520.877674678831, 517.774697876044, 521.568049257784, 522.30303172293, 524.256949391268, 520.148538142032, 529.81024265684, 522.256993207114, 523.517255644087, 516.036034060198, 521.912025342769, 517.70212507523, 520.459873443283, 518.229125558607, 524.124081402611, 521.524437886854, 519.734093077909, 522.290741174103, 525.19247937113, 526.908939481922, 521.995300555598, 521.8081505726, 520.211623387724, 523.664038763255, 525.383793447851, 524.242742557979, 525.625085384132, 525.574096475093, 517.571889393914, 526.19857271761, 520.877919227753, 526.136950891099, 520.157498782142, 525.419143761023, 520.757492486674, 520.689081761867, 522.261227245139, 524.710792328342, 523.425900646569, 522.991828772495, 521.511835513251, 521.082867230245, 523.110408675276, 521.445082134023, 520.661037054211, 518.689585870337, 523.495583610299, 519.21912018485, 518.993167846449, 523.207971017621, 521.727682666291, 517.860518316675, 528.32536334264, 519.938629844854, 527.804259842143, 522.366431740171, 525.770676730928, 521.49661109392, 527.054531109634, 517.396436281855, 520.051665413934, 522.034870080512, 527.271065184248, 518.262835838146, 519.338135594397, 514.912731371433, 520.034728516844, 518.944971245222, 523.594133591323, 521.492353075164, 524.028319401595, 516.623719812782, 518.941741984324, 522.762889270759, 525.557384588591, 524.282381658495, 520.535136619706, 523.528936702239, 517.365940567481, 525.523644085678, 525.232892675542, 524.670935997383, 521.71014909912, 517.25131484059, 521.261819472624, 519.019456667876, 525.669411520238, 524.407983456074, 521.399846063772, 522.419979100031, 523.9178682134, 523.426938187818, 522.188640726637, 521.770436323255, 521.055347774927, 522.915335462752, 524.741068680784, 521.13506555484, 518.216563007794, 528.533222015111, 520.504911228288, 525.396376518016, 523.589262158555, 524.270163309409, 528.687106920637, 529.280720321525, 523.487429315672, 522.09032638972, 524.49948510617, 522.552845579773, 527.452184764718, 523.596780650325, 519.339156581613, 521.63541436427, 524.786375914739, 520.999170755528, 521.090399745142, 525.016484823809, 518.503576466101, 518.709723551207, 519.848096325104, 523.595737581989, 522.749029072841, 524.980373009448, 522.774900589174, 519.766556447725, 523.84661613681, 522.339358403709, 515.76550609691, 528.350377591169, 522.737772884835, 523.479419641841, 524.646573015897, 523.189257497632, 525.510152764956, 520.948167781945, 526.096314005071, 523.647764341419, 523.686683082698, 524.96838132461, 524.203296600617, 521.732532025321, 522.227212991114, 523.444649035195, 519.925583633495, 521.056697955506, 526.850918544276, 527.571543624648, 521.484960970785, 525.271241627469, 525.140327654629, 524.238980728821, 522.083917341747, 520.837105166369, 525.438913435427, 525.811980366758, 521.715538886572, 518.152212558896, 520.295746247787, 520.758863355815, 528.341834372541, 524.587590088981, 522.749899630834, 525.013832717914, 523.267198938187, 521.027807890321, 522.217739296488, 521.251290174013, 523.591713531128, 525.884388464849, 519.942813658496, 522.779027471533, 523.118747805426, 523.366986418296, 526.028990110465, 520.346466995005, 522.171184198193, 519.286106199867, 521.405238967543, 524.604409441222, 522.678801405016, 524.708697630859, 523.654378686978, 521.760221857045, 523.811025837613, 527.156758713907, 523.293350752013, 521.223997094448, 520.225169149262, 526.515789373876, 520.037881010732, 522.099169149919, 522.281879492734, 521.383970093727, 524.26946837274, 522.742921846086, 520.782685148903, 522.945643565486, 522.296145712976, 523.945056623204, 523.632107645012, 521.760600157673, 524.561583127979, 520.663510680158, 527.499229696214, 524.715531868623, 525.245370585059, 528.023087066106, 521.062676385049, 518.316375717848, 522.351445410952, 518.778482292071, 523.318047540913, 523.705152029683, 518.942005919675, 525.128441118684, 520.840472103289, 523.75166492765, 524.158340856373, 519.635116589377, 520.711549487466, 523.860015559584, 525.870178508845, 524.608658542465, 521.338855042528, 520.209870366346, 521.198926418183, 524.119929682601, 519.239767355882, 517.763057073984, 518.180638677662, 516.974179573756, 526.656962232161, 518.708798314115, 524.055525573692, 521.462522670455, 518.008293916935, 519.231604546704, 524.890913058462, 525.772667935971, 525.509440095602, 522.541038962045, 525.847297040788, 520.802897795089, 519.367510997792, 523.982478350177, 525.548757442554, 522.039573276619, 523.921797969342, 522.724300374823, 523.789406581216, 520.94745919346, 526.106476880682, 526.122800118968, 523.884191528048, 520.369642860947, 519.361008539754, 521.632185269239, 523.206878288706, 523.878125915824, 525.659592656922, 522.356841182301, 523.393726320465, 518.92436537178, 519.475143001004, 527.306131224913, 528.261059108537, 523.854800990421, 524.0097758928, 517.716475992156, 524.4888054702, 517.821542042647, 525.466778171903, 518.792845029265, 519.711015001761, 517.149696623448, 527.049042938449, 519.840203162417, 524.308520659724, 523.807173534178, 524.572034216621, 521.475182399756, 525.206410883669, 519.914328459664, 524.09026590817, 526.122490287574, 518.242472682727, 523.026693460898, 522.700301615721, 522.098669021264, 520.61435375951, 523.042087325547, 521.719588542769, 523.531371459587, 525.38243274958, 525.520935500836, 524.171996538786, 517.831061625504, 525.65977103902, 520.574994365488, 519.973421570558, 524.701278808078, 523.64394350098, 522.505756727845, 524.550892644232, 518.240090539522, 525.298584618202, 524.23015988138, 520.950792446972, 521.830011174435, 521.630837201882, 525.606413124273, 521.613665188194, 522.130916685936, 521.563309911166, 528.257021003858, 521.921439860708, 527.323819329371, 523.4162831673, 524.440550020939, 527.794632624997, 518.724766516511, 519.552320412811, 523.854771901286, 527.861333098737, 523.695853832774, 525.502645792578, 527.012595576521, 522.195984953502, 518.063050989446, 519.62880009329, 530.000798418346, 522.482515397305, 523.344589873326, 523.119299201691, 520.04858228911, 526.411077119758, 523.181559911099, 521.41091901486, 520.357968207464, 519.262873940683, 525.992631494088, 521.033050497951, 521.608146602026, 520.651028202239, 523.36144574014, 527.15193341615, 527.912802643543, 523.01622768845, 528.353946747737, 527.780198772743, 531.638003109393, 520.635660773799, 523.130324237206, 523.127744342439, 521.073460014255, 519.358847913174, 522.545953847812, 524.293469507789, 521.128223791981, 519.329358354412, 518.460334618157, 520.465871142577, 523.412205516505, 525.317682411234, 526.321453363207, 519.435648961769, 520.683558137116, 522.214278777757, 522.604531883614, 524.90725927187, 527.395277534247, 522.126964387743, 524.471896257943, 523.561319584933, 522.95864734499, 525.471929528484, 522.407062758281, 524.790667244349, 520.090188324666, 525.200505899672, 522.049209576463, 518.330564361655, 519.246646843998, 521.258921331287, 525.395163771137, 527.617484792653, 520.536481572015, 523.429354642736, 524.658384136549, 520.11659791408, 524.51981022169, 525.642027563284, 521.47019390295, 519.50440753303, 526.061947797325, 519.884572421168, 526.06562561586, 528.492080521322, 518.87303722085, 517.527873396574, 526.148192340277, 522.937866491428, 520.338472499212, 523.978008386918, 524.399021538154, 521.538269864142, 520.56573624454, 524.132893536995, 522.905646409649, 523.814926415228, 525.290947135113, 523.48008284641, 522.967505458469, 524.162481394112, 522.550025767217, 519.692321745385, 522.750102009096, 519.750837585046, 521.904879209563, 524.164582492237, 527.225760842994, 520.342462880094, 522.239662200271, 523.427625306638, 524.267728092472, 520.147023289863, 523.744938483995, 525.358033232834, 522.610530339632, 523.679297395575, 522.916810167391, 523.447772554983, 522.390527962013, 522.754330576672, 522.771152646377, 527.890138780395, 518.199606575777, 520.809743804448, 518.351519664648, 526.82539356068, 526.087485733296, 522.910238584283, 520.35392958902, 527.256657501555, 519.587446734861, 522.806050431876, 522.441610776569, 523.385454918215, 518.655841420274, 520.654673734159, 523.613575375991, 524.869448767975, 523.376848525182, 523.110345681999, 520.31841082603, 526.328272768151, 522.433928043155, 523.771906768578, 523.274119829833, 524.150524748267, 523.812083428555, 524.487574408667, 524.746053772309, 522.358725501582, 523.413771870648, 528.210658472623, 521.842388761637, 520.370322931188, 518.632138262352, 522.472474295943, 515.918033003394, 517.080449499785, 524.980794732414, 524.240861733488, 524.542194313911, 524.391451257918, 523.321725744266, 520.920299804099, 524.333259406468, 525.112851227734, 519.15624442351, 524.85857982884, 518.042280999925, 519.920877644921, 524.807103169824, 519.548419949481, 519.076619135844, 521.508783242192, 519.794136754787, 520.97149245223, 522.621459481603, 524.596914976561, 526.029513520072, 528.508582999034, 524.094526667545, 524.532137876249, 523.03573674727, 522.589004028968, 526.951705906965, 526.440517606388, 523.603445496584, 521.169420557629, 524.544035798835, 524.794235763732, 515.656492120845, 520.532032196784, 521.598767980289, 522.894722071578, 520.507160657552, 523.89683371136, 520.538997253882, 525.606867202844, 520.726361706122, 531.212068173714, 520.051880688606, 521.795798078742, 520.93372612266, 523.671232365026, 523.075584525911, 522.995429880486, 522.178146811234, 528.243851179124, 524.83315469969, 516.444113880504, 521.760198200473, 520.587981215381, 527.653113466921, 522.914543994387, 522.679834675405, 524.932123640902, 527.475737501173, 518.616693538723, 520.067080214229, 521.977965643661, 525.558860803177, 528.877538265271, 518.403281628308, 524.197784804562, 521.451410962937, 526.59503785952, 520.061923963485, 526.297424737444, 524.157741377087, 526.879230510194, 519.229173104091, 524.620546968298, 520.592573012083, 519.273849885125, 522.335317604138, 527.934703048892, 520.704593035995, 523.136574109066, 522.752874531813, 522.734958354715, 524.103940979847, 524.05894916447, 525.191709338697, 521.28820773955, 522.034498781533, 520.941128246875, 521.234288322646, 525.174445663219, 519.52946880417, 523.044607213835, 523.525908006146, 520.710526100302, 524.487554815008, 525.169811319111, 527.404464163719, 530.816621401342, 521.051803341723, 524.085315988849, 526.234242813826, 527.360170283806, 528.355328944819, 519.428211277135, 521.994357671343, 524.108557038992, 523.508834955614, 520.930454740797, 523.37149883255, 520.849726498748, 517.681753596762, 518.180942369127, 525.46294702764, 519.923590377057, 525.117064056742, 524.014177597634, 528.509749239619, 522.813126667223, 524.426035215112, 526.380471555339, 525.316264979766, 521.943523819384, 522.408281803843, 522.553512281269, 518.661004023976, 523.181376351724, 522.184246700108, 521.371477818878, 521.452321295911, 526.378712466685, 527.246622252475, 521.983514259396, 525.201636039926, 523.873156501597, 518.62772383739, 519.912025391796, 524.941217944116, 522.709314469771, 523.588634114041, 527.03607344525, 523.428966556499, 523.353723262212, 529.025741109957, 518.770856454859, 523.01102010615, 523.010852126982, 525.371824736482, 521.849694565272, 518.672292722141, 518.224016150612, 521.909734038494, 523.125529533948, 521.725973158797, 522.855105176147, 521.897961429037, 527.157844770935, 522.221053430971, 515.590005030839, 523.604868876518, 519.475675079771, 521.051429237108, 527.104583738956, 526.933113848399, 524.861781636242, 521.669961438273, 524.516394984137, 521.768745505227, 526.496216483404, 527.583137234721, 524.984526751516, 527.894465305626, 527.238863348953, 518.773497698519, 522.80696177237, 523.195501820434, 525.994965572762, 522.150657367831, 516.694036095528, 529.108350998697, 515.852911982415, 518.293573305078, 520.410225881885, 519.420775218741, 524.649060670827, 520.959854053226, 521.189761697417, 517.796165773815, 521.926542334917, 519.676314882227, 521.889305319227, 523.805189587059, 525.920734820935, 527.589163399135, 526.515409970836, 523.126481449529, 525.714220409885, 522.900040781203, 524.603301026291, 527.813976694309, 521.921616346448, 520.495753323853, 525.25763944514, 522.586245553181, 524.276143765292, 528.174131047524, 523.729952787473, 522.069706110455, 525.035758672854, 522.375590315128, 528.410786690891, 523.518413789064, 527.313089530007, 523.639133876289, 525.515864725435, 525.699660892855, 526.618706727879, 523.442834224853, 519.315901140406, 519.275986025784, 519.850627215939, 529.612433890341, 525.040739089156, 516.61093799083, 517.890680746725, 524.202332325641, 527.094248898901, 518.223039787778, 526.852235543499, 528.436256268394, 522.035565272205, 527.354804613894, 518.788681243179, 530.379379597742, 523.630687528466, 519.669057157319, 520.232686788218, 525.610808815525, 522.827686754604, 522.859279458451, 520.363683044919, 519.3001502489, 525.62136274309, 521.932597028465, 523.268295159511, 519.801110746202, 524.240523128079, 522.531294271496, 520.487064902563, 520.208816484461, 520.232502576017, 525.140403610632, 529.554332374771, 524.003968326365, 517.740804343585, 521.719339172059, 523.754566226998, 522.449903496415, 517.011971092522, 520.254619363429, 518.646339463709, 521.329792122326, 517.868841532685, 522.33894101092, 519.576633061105, 517.816896870761, 527.674696215023, 524.465885445317, 523.510194267675, 523.211169351204, 523.778027398845, 521.810753716166, 518.095198334886, 525.411592374496, 522.911475035493, 523.937112373207, 521.478727179744, 525.220417962766, 522.806149851384, 520.44849019449, 523.154351371411, 525.81186097707, 516.20641580545, 525.05480877953, 521.074620137363, 524.262304010753, 522.482809625937, 529.529212434893, 528.820033270923, 524.183904701796, 527.706614305714, 522.553457623772, 530.294870145393, 525.706816870202, 525.827686838496, 527.133211305251, 523.268535285258, 524.308729653894, 523.663865605126, 524.330608952289, 525.53131379032, 522.27995119703, 526.972440259154, 521.894966106769, 523.055249934024, 530.68220444948, 522.815648195215, 524.212846385451, 521.408260138849, 523.104195549281, 522.041498853525, 523.503063237454, 524.5839885769, 518.454230264246, 524.974187739658, 527.720711567925, 525.611384799736, 520.132395164926, 528.212597127388, 524.572297817667, 519.860678284287, 525.463886878803, 526.766992869682, 522.367373847396, 522.680681176961, 525.271305390397, 520.54854520102, 523.420341789815, 523.716898766781, 519.880381363963, 523.459627125856, 522.378378454287, 523.323738132099, 518.625387899986, 524.561406718269, 525.741490387366, 524.356054010917, 524.172687393681, 525.570847081611, 521.986305663699, 522.243145051221, 519.099394687218, 525.187615915888, 529.631812588509, 521.193095787438, 524.065526642168, 520.772156302145, 524.473905147307, 521.756135035038, 528.454271079945, 527.023373151286, 525.457688281104, 525.046257119926, 519.759578632381, 520.130648185711, 521.508187306599, 528.552221985114, 527.163668318464, 517.165176368122, 522.311896881586, 524.520093383127, 520.698699473601, 519.966734041038, 515.320293642092, 519.12768505318, 524.454694240914, 521.730157737176, 523.675608754975, 519.880021111629, 525.729205573486, 525.16990139076, 520.347124964627, 525.443756272842, 518.84348798749, 526.0755546449, 524.978825558517, 525.458084701496, 526.255022159299, 522.648133735957, 523.721184794489, 524.872484995995, 521.790089910085, 524.595364272699, 527.183310067499, 522.721629111856, 520.883216878037, 524.004425887338, 525.099408648653, 527.463758267746, 523.372369391205, 524.027740049582, 527.536207050849, 519.913371701552, 522.048521494944, 522.277589542532, 518.168815751683, 525.439640759114, 521.150548636353, 523.223696674539, 525.702177613628, 521.457899156157, 522.948748691229, 520.658657356621, 525.438815306204, 519.838456670584, 526.084021985329, 522.302882311768, 526.672169083223, 522.105420087564, 519.253949771306, 524.001427681898, 527.508160355628, 521.612199076421, 521.879018035021, 519.883761493815, 521.241339695805, 523.515283972055, 524.282673723564, 524.42807469815, 525.58515099996, 522.837438785176, 524.282777931412, 520.010355255424, 526.61910142522, 520.058034139733, 520.905039289395, 514.243582524561, 525.901860088153, 521.36020875538, 522.631791359359, 523.417010201877, 523.816288771299, 525.276814552754, 525.791822085764, 524.265007120795, 524.475621670162, 517.202663284415, 526.898270054893, 523.954705640655, 527.774543578662, 522.463395725814, 525.891495400243, 525.843776172887, 522.480005482853, 523.67977895441, 521.593052517236, 521.685013699804, 525.678150336226, 523.030964256059, 519.019283849451, 520.362422177302, 526.456958753073, 523.191562524538, 522.244252271287, 519.893104389471, 523.134406743582, 523.793988562216, 523.62207123393, 528.26587523487, 520.778999445905, 523.070102547792, 521.798108024458, 525.280876311627, 524.337341057378, 516.325219993511, 523.822467737598, 524.764450944305, 519.224630779152, 526.664194318082, 526.802454813902, 520.198219424631, 521.218319913336, 520.60693019221, 519.828299195817, 527.981826723599, 519.911205503956, 518.87610696506, 522.49442399308, 522.142546233181, 527.441045199762, 518.27449005874, 518.764215083723, 514.403927126018, 520.164101523629, 526.992602215652, 525.388996436404, 523.645989442568, 526.886194697952, 521.449467976857, 518.063500189472, 522.061046737896, 523.654233708754, 518.811793097841, 521.884560117037, 524.925858496993, 520.155373122602, 524.014809648156, 525.010873160855, 521.391165175642, 527.191145534621, 524.814458558993, 515.908209641917, 525.790722325152, 524.947814664052, 525.128614043215, 521.561593635459, 522.45039408753, 525.633746730551, 523.945869734757, 523.62071092717, 520.82694624927, 513.593782916758, 519.958867598606, 522.927516025739, 523.645162420447, 523.75483386771, 518.769617016243, 524.696982080476, 521.2062665737, 520.114377683033, 519.233166532211, 526.387407576253, 521.93931986849, 524.6616958287, 525.746294518071, 519.186708322313, 526.143390329983, 520.07082779517, 524.763172875825, 523.854786776217, 526.951396274192, 520.298111798449, 525.6635464381, 522.051897301786, 520.694933817301, 521.484435718443, 519.570780715199, 523.392327101256, 522.685730289729, 519.822056935613, 519.203221024798, 526.945626077333, 525.557797748998, 530.456131587378, 519.037095567595, 525.292625572043, 522.285589456425, 527.064128521575, 518.165195783526, 519.807534336268, 526.407186776046, 520.461571922407, 517.28264175215, 519.741629756109, 529.313145781389, 527.222243556731, 525.2316449914, 519.162966647899, 516.924679927896, 523.620072636816, 526.712360883116, 524.129846741102, 520.031642406792, 527.207411786337, 519.441765509943, 524.479519179765, 525.972168825396, 524.275196413276, 523.950836951431, 521.254195126953, 527.044374151994, 522.287319520633, 524.308888482357, 525.317339873364, 518.748675865679, 520.459327298032, 526.067861108856, 521.635559156633, 520.201529011202, 521.983283670796, 522.344235329181, 518.636883143317, 520.385606718355, 525.428279256668, 522.488928416263, 518.834906039023, 524.78844877924, 523.611761416725, 524.967391436112, 522.525322915591, 525.814718480946, 518.162232081822, 515.80718527225, 524.510493082279, 524.657858238811, 525.141278814158, 520.8371225027, 518.048073216577, 524.7841755617, 526.096347564301, 523.658719679621, 524.014477637517, 521.736389355599, 525.115937857993, 522.511011135265, 527.975480372695, 520.396148618634, 524.261466017441, 523.20765269455, 525.613948766382, 523.689539905484, 522.312414383918, 523.070643901517, 527.050447950973, 527.130672110142, 523.04347928246, 522.181814926835, 524.721010474066, 527.978900393293, 525.231803001441, 524.160339849875, 522.420708444491, 520.457337971096, 526.077870790061, 523.869138120296, 532.698816096864, 520.588341424891, 525.528291854132, 524.280389307476, 521.073060667422, 520.341577433528, 523.047163703023, 519.011082823612, 521.357525648488, 521.736779527577, 524.260809118312, 527.268363403256, 517.634872982071, 529.414476636416, 519.74260672388, 524.878821491562, 519.646059707707, 520.678041830775, 525.906652684845, 523.451743065005, 519.097998058113, 518.834527766126, 529.442922366937, 523.412216787663, 523.604879939161, 525.459967452805, 526.146946994347, 520.852642541616, 518.455164133399, 513.786974842522, 529.104801489899, 518.776481966537, 520.575340269652, 527.503805562297, 522.514163611705, 524.235069912887, 521.907280732285, 522.503097098878, 524.134683022054, 521.72297781367, 521.429832510852, 519.873667777339, 525.32104337452, 525.188474015685, 525.514659084115, 525.781711529167, 522.761808954294, 525.519547583855, 521.074802797137, 525.698901861545, 524.350922391673, 516.520115533728, 523.51242206003, 525.777935847982, 528.989698914237, 527.525204800401, 523.634365705676, 525.899562213761, 523.759161755692, 523.216143599097, 519.677919410081, 523.284120919517, 522.806479169774, 525.708261077845, 519.863373974521, 520.1867154467, 522.255924052008, 527.49755837211, 521.651687682967, 523.832251767345, 520.703299586285, 525.17841935838, 519.506561791823, 517.196813461954, 521.604240983344, 523.450976554196, 519.285439616637, 520.645562399213, 523.779690554504, 518.92598834994, 521.153841746646, 523.088009623166, 523.046123215302, 519.508340941494, 523.211163174816, 525.232036620065, 526.699822652511, 523.125418159316, 519.413399608777, 522.381904963078, 516.070374948083, 524.270944436414, 519.319587430629, 523.832735744169, 525.90378837232, 526.90440143447, 520.851987871755, 526.226649610524, 529.323977944426, 525.431281417127, 526.214688046617, 520.935229990818, 521.009345759797, 521.446510439787, 521.522577701796, 521.74012306674, 518.562601571049, 518.148704104001, 524.420327252407, 525.823166913597, 518.25079073771, 525.364804231051, 521.584119210517, 522.272253030961, 522.088599462797, 522.182516610402, 522.977986842266, 524.472235124485, 517.400060003658, 519.587962539111, 521.666090956264, 518.856131598237, 526.303906861741, 521.389360376465, 524.893808532332, 523.284189682056, 521.927340768961, 524.85587611071, 522.525426578514, 520.313235256812, 522.145522453561, 519.65672097931, 523.571803728951, 527.680872352027, 522.791959299476, 518.791808379107, 522.65317914529, 519.560451968338, 522.674489875933, 522.252276476407, 521.290425947966, 521.806052138575, 524.811734766119, 517.878883430064, 525.905587937888, 524.317577494962, 520.997591413711, 531.135363467111, 518.191640466947, 522.753021324233, 521.284260067155, 523.304561640091, 524.993455038359, 525.052340053468, 520.273558357348, 517.721524501085, 520.791115947856, 528.029109402583, 521.131085283146, 523.064076506745, 525.294852723633, 518.055407349991, 527.459966139149, 521.262823704456, 522.710099867555, 524.796203581173, 523.694551821128, 523.8531773615, 519.618452143601, 517.65575982899, 523.347551768852, 526.426577584878, 528.53617675327, 527.744477522164, 521.044247105788, 521.808904969398, 525.043345893087, 524.100383319678, 522.14218561218, 523.530575903155, 520.338661137048, 522.109464585434, 519.880740603179, 519.074474474095, 523.977227954457, 523.045672639102, 523.579500413371, 517.464371631578, 524.484972994178, 525.085004738368, 519.415299433775, 523.344317178794, 529.410056478334, 522.021701851613, 518.8505290555, 525.679744106646, 522.963201552587, 524.667059761097, 527.378864656857, 523.58045521466, 525.458849545618, 517.30136008625, 519.593272558759, 525.776338592229, 520.605102718874, 521.597407126745, 525.948698405047, 525.187271951508, 523.980811881407, 523.133932777865, 519.783607341622, 525.634635479988, 522.554338348088, 521.553673834377, 522.821768531085, 520.54011831065, 518.715243197256, 522.827936203889, 523.701064182035, 518.924869591332, 517.557367970988, 521.229090004568, 517.743456149537, 525.70005800581, 518.908845803575, 527.152958364545, 521.167867689848, 525.135285905782, 518.427820104257, 521.653436403311, 523.519575130325, 526.857681775849, 526.792853591783, 520.587920987745, 518.200546763095, 526.131095832418, 523.967784824852, 528.054296514948, 517.543341550545, 517.627192150795, 524.270666661755, 520.519924430744, 526.302011775248, 520.55576277448, 525.674037339011, 525.235038210725, 525.512715465183, 520.176055935304, 525.454021802529, 526.544190887799, 526.679589724166, 519.00302625567, 524.784339324443, 519.770528171848, 526.834962811349, 529.340982935514, 532.636346937877, 528.785830877429, 524.292066216487, 522.519566408908, 526.449982291292, 522.489693064139, 525.91692639432, 521.245607465957, 525.423079641893, 525.568914462205, 516.071583519208, 525.105485551251, 524.508315346452, 522.088124895551, 521.789586153723, 522.65746243201, 528.957092563728, 524.733923191366, 523.966785699892, 523.205363899433, 522.489376629297, 524.897473967264, 514.972654974889, 526.187293840046, 524.047047741657, 526.616530823246, 524.551888330809, 515.565057693759, 527.265381694536, 520.717327118384, 524.533252044063, 522.994589412516, 520.339994709486, 524.694239712559, 522.519770614706, 523.966117823186, 521.014263240233, 522.288993642359, 525.846972989952, 519.003449220743, 521.232520048073, 521.40902341089, 526.615163654882, 528.762630979135, 521.586213542409, 523.181230204446, 527.414898987258, 523.86364903456, 525.689204386827, 522.697316667141, 525.457291033869, 524.678968182951, 528.129938466183, 528.369747459622, 522.366508530958, 523.714506816509, 523.71111050916, 526.891784065718, 523.041148064186, 524.176175257285, 526.029172705453, 522.226541353575, 520.483033460805, 527.254355440052, 519.007482847802, 522.132564386503, 521.772500671862, 527.68464700678, 524.82468469243, 523.907314649312, 524.835195350395, 526.40136405697, 519.996118217738, 518.239579879452, 528.28420534296, 519.567364024699, 523.569588471317, 524.209097647031, 531.376788268135, 522.386716531542, 525.443185176676, 522.322624254063, 526.148230873222, 527.289344725861, 525.335731740685, 525.569383108257, 520.034555769872, 527.251463254081, 523.953380900067, 524.961605389971, 524.719822666911, 525.350457382328, 525.404837051735, 524.652740590723, 524.588029443908, 525.836218771732, 522.602541173409, 525.99554385066, 521.126129303415, 524.526431352356, 524.052912782486, 523.309386762916, 525.450612790101, 521.828887328231, 523.481698216583, 519.025459626669, 524.502037249459, 523.48366023038, 524.062899583655, 523.982513903898, 523.658180016478, 520.775277000886, 520.07370619563, 522.391610580875, 524.322245909798, 521.364572264246, 522.610916469362, 523.099855551595, 529.403083889204, 521.190419291266, 522.167741255321, 521.591992924056, 523.902042918248, 521.541120330037, 520.875796594119, 528.049512260607, 523.859488243376, 527.205181037111, 523.312726711199, 524.823445091179, 522.479893996133, 520.956628850609, 522.066109749915, 530.072828959806, 520.834409300746, 518.130620834111, 522.455905086137, 522.66537682148, 519.854677344554, 526.624656161113, 527.716013233607, 521.723949100494, 525.314521566328, 520.506172841899, 527.200970712667, 524.429245297062, 519.554576079388, 522.819153637904, 522.839605432855, 523.840622120746, 525.103386462871, 521.875775001092, 521.207748410873, 520.175586051725, 522.192739433199, 519.982613298684, 522.234573249294, 520.727233081319, 524.858927879694, 519.499418130397, 519.684427591596, 527.58501703398, 520.936009003762, 519.810624186943, 527.742905852772, 520.168582795873, 525.356039504241, 520.542994560216, 525.862278322217, 519.83192431734, 519.67689722983, 520.799612979758, 520.317893770566, 526.63709466246, 525.077008977563, 526.092526076739, 524.970312025227, 523.817095304537, 523.818786903295, 515.404004560679, 519.068723465896, 526.248639626978, 522.118926294391, 524.504168878547, 521.039214686515, 518.461262646752, 515.691835312949, 523.069379711926, 521.192564694181, 519.826104971243, 520.470131969791, 525.050457143755, 524.028911174557, 522.760876778879, 525.654826182672, 522.08359509073, 523.310739891385, 526.87210731555, 526.248109900946, 527.520755999584, 527.583743063529, 523.790429538255, 521.363397149885, 522.476938159776, 522.50881679343, 529.207581936166, 522.105028171455, 522.30243777657, 521.953564823532, 526.212745285189, 522.94115907068, 522.583311840716, 526.990499690294, 515.299818095761, 518.466334076137, 524.825027220766, 522.996109055904, 518.690162146649, 522.62942878497, 521.704593787812, 525.680335860908, 518.243174306579, 520.946572538029, 523.797033493226, 525.38345380069, 520.007956037216, 521.485877857838, 526.219161501098, 525.251617447792, 525.184958944203, 521.287884219705, 519.64256440789, 521.792718337749, 520.425941419424, 520.271509812688, 523.828507756988, 523.230117951672, 525.153283502408, 528.415637674556, 529.7567166584, 518.138208811304, 524.134811406906, 523.297844885261, 521.228722019321, 524.433223986018, 526.25186399771, 521.940880860929, 523.924960739492, 527.73829686136, 517.343344655125, 521.797368820971, 524.5215207617, 520.925205827391, 521.492168908262, 520.333028286207, 525.089938286362, 522.480942278541, 522.724536524997, 520.900271111712, 519.812240127385, 521.804324778156, 524.410349818193, 524.299565898119, 527.193949698544, 526.445709204993, 522.575571269933, 522.71013637154, 523.078343651034, 524.719805166614, 518.366148216459, 522.998153382998, 523.409393523728, 522.705475178358, 527.211388177413, 517.66337831591, 523.445971442795, 518.306667977464, 523.930009667813, 523.473817747273, 525.743319685788, 527.322814233514, 519.680792486187, 518.688653762283, 521.224077005771, 521.483904182502, 518.019613303427, 527.321504983538, 521.801960955225, 529.119610245648, 518.970888082448, 522.872600837294, 524.144638234256, 522.937351556493, 521.357133437857, 527.168628718866, 519.62469368067, 517.141862338798, 521.969939457691, 519.701143814447, 520.268895801221, 525.570290667357, 527.892784624425, 523.397671162035, 520.115987125551, 519.950677040434, 526.972047608001, 524.95135800866, 525.323683425527, 523.027738939451, 521.44673998203, 524.837827144091, 521.916097311464, 522.421130296892, 526.5786897547, 521.909350154432, 519.570025650313, 521.318865867344, 524.487694829375, 522.996745726215, 521.695440221492, 525.76993010004, 521.709323901134, 521.32909745556, 521.789583784125, 524.248353125927, 521.405026102156, 521.484755859812, 523.706124951256, 526.487459359843, 521.948326412473, 518.575107609222, 523.173595342414, 522.538218185153, 518.419502946177, 524.530709361137, 525.836738428523, 524.101030868026, 522.189475514012, 517.237886259677, 517.383705754325, 528.154847884748, 524.981707398216, 525.084142266271, 523.804195591549, 520.744040717846, 526.688609748529, 524.331928570899, 521.366678280044, 525.162227069109, 523.771276271824, 522.997671969397, 522.656056451934, 530.523050373799, 523.358426393369, 523.638672628616, 526.524971459535, 521.668189869445, 521.805231658997, 522.397478365849, 520.344922038995, 520.49333987912, 520.015989830821, 524.559836141972, 526.388602240195, 520.127684773276, 526.702143627036, 526.396347527495, 526.369531985942, 525.257780448334, 520.575681238328, 526.089473072387, 521.123067104853, 521.783081707769, 523.28456014479, 519.754477949216, 521.745025739187, 517.607572303211, 519.33699263376, 521.420977890343, 520.934822746686, 523.390799231548, 521.128353900958, 528.980719387031, 529.982500679019, 518.436042211777, 522.739617576622, 524.430122435734, 522.560402837904, 525.658801119745, 519.474302927322, 521.072015697766, 529.305481609401, 523.850877359642, 517.897330045516, 524.358325814099, 521.456069723227, 523.716814547402, 522.886762541689, 519.494485355133, 526.413900118432, 520.061636766828, 525.41212770037, 519.128380682964, 528.421769218437, 524.422584031587, 521.847670103422, 520.649366117817, 527.115097538848, 523.396465322237, 523.995410309384, 523.203084205155, 522.189437441699, 523.690664650547, 526.672874534013, 520.79376003912, 525.518079881592, 525.084931991476, 530.36108650955, 523.928955851088, 523.941303858972, 519.63884386144, 516.178388778266, 529.392651075018, 527.613233368166, 519.130163009705, 528.597806070655, 526.791664555688, 520.923277038748, 523.052176354334, 519.921293926683, 527.074041496077, 525.197032626169, 520.595389107338, 525.326568640813, 521.928346033549, 523.847043039087, 524.766361476673, 525.838001467852, 522.458413482644, 524.573793058775, 529.110088845939, 519.522681033003, 522.597253791122, 524.479293055852, 527.524513986144, 523.888555898282, 520.884988282616, 522.584088870992, 524.931282505972, 521.734899481552, 521.000854667211, 525.058048672811, 516.320916881515, 523.686817542987, 523.570064524023, 521.71080225607, 526.806694962967, 524.262518212103, 522.971166842214, 521.103247236362, 521.163555953429, 524.700300949906, 524.098291367534, 523.490692630622, 524.772321592948, 520.751620178519, 524.49837398058, 522.497836917654, 521.269762932015, 526.251083820343, 524.685882179423, 521.03794202843, 522.019088737425, 522.798150993772, 524.089070603185, 522.458519429324, 518.451498397099, 523.997953506186, 525.589775492463, 526.690758254087, 518.719446480705, 515.212169491314, 528.465784062232, 522.003925439125, 529.08178662738, 522.911173252818, 521.529274101912, 521.592408298534, 517.359209429366, 520.269068962018, 523.081928622655, 522.314532422697, 529.199137471555, 524.517511515755, 524.83600258358, 521.538878435657, 530.528467451884, 522.558025956008, 524.944527355438, 520.994506115608, 515.012796707834, 516.715671445241, 524.873845320999, 518.943862277376, 516.575647425927, 527.056993376939, 521.674426519184, 527.857743330248, 523.069018998389, 518.300333130271, 525.075696969437, 522.162386275648, 525.650299015016, 523.979391240929, 525.701146329631, 521.360964992445, 523.708013969872, 524.275124429519, 523.480710355687, 524.311867535513, 528.309544624257, 523.459434054409, 526.513597064864, 526.161469757289, 520.91183188656, 525.378132849993, 522.694000250073, 525.405577739186, 525.216087322033, 521.409505044969, 524.158335670116, 521.950654155952, 525.696773139691, 519.850309364107, 519.636715047771, 524.012052166464, 526.342372928246, 523.077502324615, 521.471416912092, 524.248991126997, 525.610253852732, 522.241519351331, 522.993090148499, 522.809158424581, 519.596114447328, 523.093444923386, 525.125974957012, 524.265337848826, 518.406584653715, 522.229571379372, 519.318083932214, 517.020941775093, 526.402308739476, 523.97411685366, 522.749179377667, 525.913561553439, 524.154409829027, 520.401803862929, 523.525776202837, 524.664627612801, 525.385791326096, 521.041652604619, 525.846997944151, 529.81278122067, 519.721884058278, 519.939178577004, 519.109459750175, 523.000982824738, 525.789874006989, 530.21024328005, 521.935500676597, 521.980090228651, 520.301989337118, 522.181259405617, 523.552742236907, 529.004575739457, 523.06335433213, 519.438127336281, 521.45996331449, 518.934976217337, 525.41018499591, 524.576496860651, 521.103246473282, 522.093700813588, 520.035361732555, 514.312915494813, 519.634839473357, 528.623481142885, 517.194027921918, 519.080228322073, 522.026299500386, 514.655747550365, 519.060426338577, 525.416478342797, 522.734228640745, 525.848002738296, 522.110191444958, 518.384703782311, 527.950593111489, 523.021779255671, 526.269863216457, 525.057568163048, 524.211771277233, 526.203115289415, 521.411339677766, 525.546106864363, 519.681416689721, 520.248876073004, 520.831493306248, 520.587815586557, 520.008458453493, 522.343540225635, 521.812639270836, 523.728100741884, 520.723481434797, 524.022843883191, 517.786074069326, 527.752903260106, 522.618523007989, 517.388061394434, 528.693024170662, 524.548026735688, 525.929596067886, 530.560681057629, 526.576651322436, 525.795089821686, 519.645238503856, 524.421898138903, 521.221258157291, 522.793045160795, 522.867951417437, 522.123224832944, 521.338684784276, 517.977603659621, 522.2486417007, 523.014057742547, 522.241971128327, 522.598928481239, 523.169203148134, 526.045116804824, 515.363544705263, 523.806060874446, 522.158600707212, 522.521661822646, 524.760745081902, 527.227081493239, 520.476995967525, 525.382304641729, 526.185945014617, 527.094382165451, 527.637986701594, 522.693589016066, 526.583582484089, 521.372910694274, 521.003769523995, 524.604396331751, 527.636565692458, 524.504072977637, 521.179686278494, 518.640901686633, 517.45540088298, 523.457558107099, 523.885844011431, 529.123784300986, 522.91694633209, 528.828601821065, 528.641513526459, 522.858496623529, 522.638962536293, 527.354482324214, 521.820323626873, 523.465108468389, 519.753478899458, 529.171694237382, 525.556486953431, 520.8608615902, 522.66481042948, 521.590708763684, 526.583064494276, 521.358180706678, 520.908881014166, 520.510242262832, 520.814464840456, 528.020490112069, 520.710652528855, 525.407652134435, 521.811240780999, 526.338688963519, 521.125310790619, 522.342087968813, 526.807916075575, 523.532033535183, 526.727728100064, 520.709932553597, 524.686287379844, 524.59110620006, 523.664057573664, 520.711421292583, 521.740044827136, 524.724467061605, 520.34061743576, 525.168401350186, 525.791036299213, 523.724060227611, 529.24912147594, 526.835518504689, 515.800233680495, 523.704276890475, 519.045372084033, 527.113854918784, 524.472541325778, 526.182052888052, 522.142728703373, 519.183089805392, 522.99956838357, 528.057436289974, 520.800723089998, 524.955101059092, 519.763911259089, 526.14093117811, 526.210896725635, 524.907120397047, 522.64933769262, 528.051603299878, 524.257167469705, 524.491343706982, 525.793312678191, 519.209386608562, 523.220975432422, 523.662966703089, 518.405478162952, 522.753560613019, 520.754346563311, 522.940959407571, 523.38035600019, 521.051855733682, 523.625441843502, 526.273762750323, 520.045460957387, 525.411435087994, 525.662328981085, 525.106427124461, 521.743223326747, 525.575813388138, 522.097104639758, 519.096726328238, 523.462629335644, 519.098934876698, 518.340041924051, 524.719741758624, 517.872594090513, 522.0170308728, 518.765419555262, 523.393733346293, 521.832358041914, 524.687410751969, 522.64058671547, 526.035474701058, 524.500428394886, 519.604901566221, 529.529799410352, 523.334539421192, 525.89134811004, 522.210563012993, 521.58034001232, 526.403179704447, 521.655267517448, 523.29959678478, 520.839206304432, 521.305444925686, 520.373719661159, 520.919618463383, 526.079201286217, 521.818013728686, 526.000808663721, 526.181910898819, 522.436282192758, 524.211593308634, 523.336076049159, 521.832321519479, 525.45947310538, 518.483079880048, 521.952786869228, 522.992626339732, 520.336565930961, 520.707215646696, 521.057523176744, 521.882668221067, 521.518671023706, 522.038324965765, 520.242687018047, 515.615198903655, 523.801188086304, 522.369375758447, 520.482100856797, 522.639094089255, 520.733792734983, 525.190785027468, 520.653779334408, 522.507642353865, 521.760248096102, 520.521482920164, 518.60489233592, 524.30179603336, 528.208513686125, 525.402876644947, 523.506055379531, 521.284657360538, 525.904376315963, 522.30466157075, 518.821891884515, 525.383549416656, 517.599390924706, 525.919766853239, 519.25253107466, 521.409600045885, 518.684296567174, 522.077477317909, 522.263045327465, 525.084523544825, 524.394450612538, 526.697179023811, 529.551191966583, 518.27638550935, 524.452067355732, 522.289184504218, 520.399862965841, 520.165829928835, 523.354111649461, 524.245304892743, 526.236215328021, 522.358387139343, 523.873045117985, 520.262411567818, 523.657730359657, 517.101716895429, 521.9844302587, 523.186375260588, 526.478697638961, 517.756100251277, 525.095786620231, 524.586472118896, 519.756082018375, 519.636588446795, 525.988945220447, 524.324004608294, 517.784502024215, 519.186803081203, 524.550432073417, 525.378106208091, 524.050759348889, 522.043200621319, 518.64635727741, 520.328234709131, 520.91520394588, 522.94209915712, 520.173592854412, 523.173422293805, 524.566245602787, 518.207660884588, 524.098235993927, 523.504178016885, 527.142286935994, 525.492483076101, 522.391763454405, 523.300045485313, 524.123293652569, 519.615995370132, 520.724715924475, 524.08360109335, 519.888232516976, 521.453386098881, 523.99700872605, 526.326437236511, 520.201247160737, 526.559818582508, 522.00758522073, 520.753940404808, 526.551845527089, 523.17526868076, 525.268279231284, 523.075006438179, 525.237841171442, 524.915541623825, 523.738770946457, 523.321590743995, 523.133862569846, 531.514960317181, 520.225804314456, 523.716005453198, 525.547262426482, 524.204312945027, 522.351906916116, 521.619668862096, 520.280126727465, 523.445492910764, 519.984824305753, 525.917582991238, 522.783912996631, 523.520142105923, 522.559657974325, 519.574885607909, 530.204266106812, 527.032783794802, 521.543494535573, 524.061201339569, 519.108638422574, 522.23449733264, 525.136966692534, 524.480561357225, 520.722388496573, 523.603260481067, 523.562960359743, 526.279525783968, 529.774555000451, 522.248658211591, 522.252713872662, 524.95740056068, 529.199582713675, 522.279683866536, 523.512881876841, 524.039791491384, 526.370686000646, 523.848066579696, 526.870043214983, 528.699423347992, 526.537574738102, 523.402625743575, 529.574535541045, 520.502748687996, 523.250271381317, 525.352768893971, 523.237590830412, 524.649007379096, 528.36449257947, 528.22031541699, 521.968095960595, 529.92017963469, 524.501281064415, 522.135361556517, 524.100625220997, 523.537570373766, 526.572061332284, 529.843981598356, 525.62941523091, 524.164954268023, 525.01284583977, 522.850649322997, 524.769721381602, 523.915292832125, 525.949457541331, 519.063408850134, 520.033653807966, 525.487162204353, 524.181669839781, 520.798496214447, 525.433407602064, 522.743988474383, 520.091065181125, 518.920301359828, 525.686249536975, 517.73446064887, 520.961138823386, 522.134583421546, 523.000483986344, 525.079083569718, 519.972998323941, 522.127294398521, 525.876008348524, 521.045084864045, 528.563553036407, 522.935729720444, 516.75034054775, 519.519971555741, 521.22875691972, 525.15016119998, 517.362641107489, 523.524515108216, 523.942731000894, 525.045838886628, 520.432040922763, 526.983428576487, 518.662635731782, 526.50665884327, 522.014997701344, 520.412404313257, 522.36393144872, 522.931154514696, 524.036354860135, 522.170570178875, 519.286654405269, 523.412432683304, 524.815774108897, 521.952308199717, 526.505784421912, 521.113720008231, 520.791643903364, 529.019473039723, 522.362976162084, 525.733997495422, 520.130787957848, 526.578656845456, 519.085559813157, 525.749461997785, 525.250232015869, 518.235806151191, 528.484453047581, 520.966192127013, 520.31918035695, 527.125379646838, 522.915780750677, 525.971488894486, 520.495706641594, 520.625551545136, 520.264009140472, 523.576305894406, 523.275304419029, 521.476764752816, 521.878751530368, 524.674143357199, 520.876067621665, 518.842504675712, 520.99288618981, 521.777052122312, 525.105927744048, 522.436066504818, 522.83991156739, 523.766894370798, 519.905858562006, 522.022634912788, 521.290390288059, 521.006141072032, 527.608711519723, 525.506111732651, 522.650992659834, 522.717763988418, 516.4284873434, 519.212298498502, 524.90024065211, 525.72932332121, 528.884824929711, 519.801516390079, 525.200004961383, 521.807962845382, 529.725931354449, 528.051704292179, 519.033999999887, 524.27767798689, 519.50325771781, 519.03960044726, 523.781933664291, 519.363639436022, 527.833490898643, 517.770651206873, 523.886665610711, 527.549512521664, 527.438279885679, 522.474646579451, 522.24373027192, 524.99925356776, 523.494170723786, 519.340926323272, 523.006003209123, 522.477749355239, 523.054838978122, 521.555608203619, 524.980444360883, 525.377222540793, 523.688198217627, 528.403097908115, 520.834248148855, 523.891670254297, 523.8999455974, 517.383968064982, 524.876444762802, 519.054544649181, 523.604270003012, 522.928620992069, 520.81962041117, 523.250200893718, 520.147468131886, 526.783699055514, 522.334095507488, 523.605857115831, 522.123135160044, 521.72995537881, 522.97368020205, 519.584480845243, 527.299982428957, 525.816752955396, 519.446032826159, 523.616185525531, 528.155224228963, 522.52727834286, 521.362674148198, 520.264299413105, 523.379080194894, 526.082526344498, 531.006178153212, 519.738996086746, 521.686063615588, 523.841796260832, 519.770568100477, 522.823206543629, 522.290870506652, 525.766603953843, 529.074329243267, 524.757937705597, 523.844610473586, 524.639556309945, 522.683455895813, 521.38740313551, 525.61024318952, 529.79396297687, 519.696577509365, 522.050199122323, 522.329573100725, 521.610426783496, 523.831305270602, 519.272862247787, 526.567787031952, 524.559939135603, 523.981037074411, 522.151396799728, 524.474741741185, 526.763367590569, 520.139134569467, 524.511983479504, 526.772263347009, 520.212937529826, 526.091788161638, 524.054441710881, 525.583564646829, 516.772138090137, 522.414781514987, 518.57997470254, 522.623401863156, 523.981191667629, 519.356346051407, 525.875776924408, 521.953857311005, 521.708359631309, 523.508256852996, 523.520831008573, 523.5631836765, 523.565163247861, 520.783313299175, 523.429178061706, 515.58504038683, 520.52355947455, 523.629248479292, 521.820784751313, 522.069298432275, 523.274770990047, 523.97809139271, 525.910649459642, 522.000539753837, 519.533605192252, 525.732189193173, 524.069275542651, 527.974571086734, 524.501238670097, 518.936018278205, 521.056715833926, 522.573180651762, 521.850305110104, 523.11498861433, 524.405126367675, 522.092673527709, 525.001607152281, 521.919916019775, 522.887799290349, 524.455531746393, 530.185080526831, 523.387004881437, 521.62619796756, 525.00491723779, 522.837747729907, 523.413242114288, 520.671961067007, 521.682856070645, 525.816090830489, 523.147129081303, 525.280056328874, 524.696096527476, 522.579192942611, 524.02145529631, 516.25165352431, 522.475393599607, 523.418647046593, 523.138796469179, 522.804558355568, 523.93214309908, 526.009696103508, 522.092962598339, 522.869527986872, 521.880013962188, 525.5496049565, 518.820133695563, 523.445679026275, 522.016111723722, 524.137306677544, 524.745838920546, 530.193221733557, 522.674794464817, 519.933892345738, 523.954338634077, 523.61986632623, 524.638316289069, 521.807175074352, 526.669213862979, 522.586787773454, 522.738095874461, 521.829504081183, 519.055408912491, 521.605665219048, 528.010191046271, 523.593306494039, 522.97751715155, 523.365136843454, 522.447328685215, 526.270805099479, 524.841906689443, 522.834506755338, 522.305087224708, 521.151039441136, 522.758807665083, 525.03212132544, 522.250973710056, 522.897335242271, 525.607021503711, 522.595693547708, 518.263125465933, 524.890044062167, 526.286628327574, 524.154134659901, 525.118897518008, 520.50952881279, 525.211672150574, 519.792053298018, 520.041478796623, 525.361820913489, 523.298417606521, 522.45028014411, 524.84108862395, 518.072562914774, 520.937111766475, 522.225151963577, 520.04255428097, 520.651761681453, 524.972730963455, 524.357553081329, 523.000067301808, 525.222836298909, 521.493882714235, 524.658345513878, 524.624630192971, 518.875254692064, 525.475801133027, 527.060462384524, 526.260839670956, 522.724693073916, 526.939933174182, 522.811269231833, 520.571442686836, 524.178356761395, 519.397761532785, 528.230148664667, 522.113338023384, 520.339028787623, 524.798057727397, 523.519321130525, 527.376215554171, 518.025316748521, 523.822373524475, 521.388569237831, 528.763091614211, 519.577688800398, 521.447818681229, 522.927438811401, 524.439524401003, 523.918348998018, 526.13442529582, 523.927537375857, 525.306870097754, 522.724679622576, 525.571624359588, 523.311960895902, 523.668296474059, 523.419459102132, 519.14472905745, 521.525228912287, 520.706643058021, 523.192806955791, 524.027329110747, 521.779224006851, 519.145974643715, 525.858885944363, 523.606332839829, 521.891421829269, 524.012977987436, 524.279001002716, 523.341802055243, 524.996000534913, 523.549052064752, 520.665198335658, 527.077325312274, 527.14759835426, 526.143742505166, 525.055157919409, 524.606722192359, 522.040300184684, 523.25042979106, 526.328253293478, 522.892388728566, 526.492305419676, 522.475440847458, 524.993466395783, 521.957969128065, 526.921380685207, 523.310559206665, 522.831139435773, 525.430870988693, 525.687631258797, 523.137707894569, 524.473622657839, 521.956277156948, 527.733605190967, 524.53017626782, 526.366962837684, 522.878484394508, 525.509756847094, 520.706872287574, 522.921560210568, 522.52795955292, 521.033407627258, 523.82142899391, 523.177273154255, 520.943631780457, 524.001904777619, 517.991601747441, 524.067936665234, 525.045510338721, 525.75103920973, 525.578489202159, 522.283080364625, 529.987975939496, 521.948803657738, 526.999426147731, 524.644058353615, 523.236061654015, 522.714252717275, 526.078486083003, 520.920964967512, 523.341379142399, 521.700074206453, 526.830048739698, 524.92978325769, 525.016764597501, 519.84542879889, 520.547810626831, 518.981427792073, 524.42046146421, 519.054735995135, 519.242368298799, 522.947258598828, 529.940294526616, 518.131162283273, 523.043918563442, 521.187121974724, 526.525993167861, 523.224887084279, 523.746211123324, 512.829623299645, 522.08587827057, 521.841026667526, 522.897300877706, 526.167178132428, 524.051659671645, 524.35512602831, 523.766864008829, 521.343391648821, 520.892825836832, 520.450532214793, 521.66890776867, 525.998910534633, 520.013406740247, 521.587893620428, 519.954065925593, 524.961045731209, 521.463066486873, 522.65255015403, 522.076861266103, 523.186900068606, 529.7813115983, 523.888459808839, 518.651767059317, 519.590816315687, 522.158193247027, 522.807660774341, 522.794579936978, 521.156294134759, 521.912149551393, 523.463064444844, 524.922282839244, 519.52128899339, 524.579258615777, 522.575952939706, 522.076083465253, 520.57111532042, 528.48889644337, 516.381273692438, 518.2651298413, 526.141257830972, 526.371305818173, 524.022961154182, 524.838286871872, 524.175189475386, 525.167741709762, 522.27146009485, 522.011145119602, 519.749010666805, 524.585426843013, 522.884552173138, 525.689549807193, 521.670197179804, 524.514582546532, 524.531393093077, 521.046844036588, 523.789774953727, 526.782215507221, 519.249510186279, 519.321857239831, 522.118174296439, 524.409535942861, 521.80968378127, 524.748713235567, 525.151994398258, 522.883440038676, 522.593074614884, 525.812664018743, 521.745890501354, 522.345145410983, 524.753189692415, 523.714519197847, 528.041499863936, 527.285231059361, 518.472643496439, 525.163629973325, 519.048362219971, 518.791801152208, 519.95483305602, 520.689808216371, 525.537687263887, 525.842349980303, 517.289722395577, 519.094594402778, 526.590229383731, 521.309996386199, 521.071986054501, 519.332315715147, 522.148264640299, 522.297065356459, 515.839768014111, 519.95049926954, 524.437380026138, 523.342164363292, 522.442133241799, 520.385984486085, 521.085275940957, 523.080096923573, 521.251837008141, 522.256115941874, 520.882316455821, 522.566764950775, 521.63131794333, 518.95440092557, 525.956930625026, 521.80031874592, 530.599586687669, 519.300965541169, 521.77079260242, 520.643341580017, 524.208948765378, 522.600071733556, 524.130633530726, 526.302522371402, 528.321322022188, 522.870545233864, 524.268051012833, 525.427169813238, 522.498683807896, 522.190863509835, 523.016169979603, 519.611286316242, 519.94209227966, 523.312603931931, 519.618032652029, 521.847819463108, 519.965529588884, 523.061404163041, 521.612922851751, 524.482704617475, 522.973772754175, 526.041771042335, 525.985979546504, 524.580636865255, 525.178929707343, 525.760416911251, 520.63636137804, 523.413790122844, 527.246815407361, 520.733353984621, 523.530832795713, 520.827491982626, 519.72121599446, 521.617057271116, 519.516503824663, 524.833624116027, 527.292729180496, 525.155212289777, 525.524916808271, 525.489691133742, 518.466178702374, 527.557268880756, 520.542758014562, 523.789023083363, 527.94947758296, 523.796920662742, 519.3161111641, 519.029864331001, 521.695136817452, 517.824324299209, 521.967196398133, 521.160214035422, 523.112746845267, 521.475867844333, 523.441011936711, 523.463849337837, 522.665178095881, 524.909095668801, 522.162260478747, 518.760097773667, 522.17557009833, 525.250794518285, 527.343758276123, 520.787536483135, 525.146983899323, 527.604512920795, 522.793691792881, 520.329930099567, 522.296904295621, 523.163380633674, 524.992379064078, 522.320113959802, 524.180565263764, 526.793294682256, 521.574049329829, 522.605153204919, 522.917316281153, 523.792262802623, 525.110732595852, 522.989460334802, 518.916290408135, 522.735843787725, 526.984856066956, 521.938034761806, 522.705374109595, 522.011536313823, 523.785647108881, 520.883770011135, 518.83184813904, 521.829622791206, 521.394053461152, 522.711933045001, 525.347670325982, 524.889794969424, 521.40691037194, 525.513850599147, 519.26961918004, 522.395725077661, 523.616379250105, 519.344611192093, 522.118916358995, 523.101886220775, 523.712978814427, 522.230607012845, 520.050340956187, 524.73628998182, 526.44405945931, 527.31404588629, 518.419174678302, 525.795465931089, 523.284797938619, 525.281035727616, 520.954504885511, 524.776993914843, 526.50269440069, 521.373364874559, 526.328553500851, 519.894409245343, 526.401791725571, 521.622909602744, 521.291008952598, 526.05122025245, 522.986839632664, 519.906182722504, 523.648167154989, 523.120157262717, 521.721343950667, 523.438224801363, 521.802015468483, 523.588781456855, 522.537638329046, 525.156580492242, 525.361642929785, 525.153235342725, 521.562634600103, 522.272728912229, 525.399012212605, 523.649198524269, 525.45757399209, 519.653556860233, 517.189767150469, 521.131520240988, 525.040193833765, 520.44242128348, 518.203038512029, 519.092828623037, 522.951122416587, 521.475803431977, 521.170045105521, 526.364628823023, 522.077222999964, 528.03936606252, 522.590280498959, 520.739806883382, 526.597045320158, 525.140683650878, 522.631412901708, 520.20495663766, 525.594486826037, 522.709033875791, 518.68631872811, 521.325267216262, 526.841911473664, 521.024734093958, 515.867056567063, 524.473768389816, 522.821039688293, 525.12794697296, 520.984030488006, 520.666882149441, 522.619672487287, 524.067195632797, 522.850990564118, 526.911095481375, 520.704045382608, 524.986491651969, 516.863827672574, 521.150199266757, 522.14936127034, 524.883583032906, 521.586472559764, 525.412036322248, 523.112327870705, 523.33663137863, 531.00192863469, 525.535632593372, 522.454780786129, 519.184303192555, 522.004870733753, 527.381321331447, 527.207272801951, 528.526967986233, 529.015420804356, 522.687190534738, 529.632380074568, 522.7140458405, 523.41650102919, 518.545085554303, 520.188625865479, 521.643746250045, 523.34505680276, 526.066792434202, 525.190164293832, 520.952246503645, 528.202886828339, 525.831542275874, 519.409648928038, 523.232272885527, 523.057646618657, 525.163626451599, 530.477361187395, 522.176321502109, 522.368485116341, 517.480402451848, 521.686835045686, 521.998213886276, 524.370966116035, 521.893861061201, 524.689662657119, 523.142145254872, 521.867164024641, 520.410474024833, 526.181402763465, 519.106510371311, 522.521775281309, 526.738501657041, 522.239318655578, 515.132189602805, 518.496657765523, 527.027732259805, 519.361851862962, 524.635123797225, 523.324966031247, 518.75906158935, 522.682826983202, 523.008546726658, 521.206301156497, 528.20286619406, 521.534517758128, 526.687980782312, 526.186857311917, 520.746245078006, 518.55299125212, 524.012875094022, 526.192334297216, 524.24879768213, 520.961511965083, 530.5896254529, 523.104271178967, 525.724361754888, 523.808102317255, 522.194272436566, 520.653508204796, 526.601801192722, 522.441314136591, 523.901581248896, 519.395690380618, 518.407690445391, 526.418180434969, 519.518283540775, 527.019314668067, 521.435766412904, 519.597680478979, 523.215758545497, 528.679920847089, 528.078917149162, 521.37943145508, 519.213253242886, 523.992580729825, 528.342909381, 526.144569477711, 520.965951500839, 524.01862782886, 526.969004291345, 524.69261017497, 522.776000281472, 525.101907404929, 521.054446240733, 515.208034458758, 525.400595552851, 522.769465246166, 526.914582794619, 518.246980262671, 523.855599408972, 525.343779501393, 526.735093578509, 523.156388824602, 524.832989800017, 520.987310954299, 518.302800344608, 523.897675405953, 523.452310955402, 520.543766902217, 520.698128775232, 519.806774305093, 524.268032459159, 519.903503637391, 522.860659358917, 527.491640573133, 524.17300965866, 524.116784398602, 522.195276630019, 524.280246185552, 519.53612955701, 524.449580773688, 519.914467575942, 521.87663149844, 521.852724091006, 523.512704453525, 525.412666425567, 527.528051503199, 527.540466412556, 524.106901465758, 522.524993606357, 524.12562542505, 524.933608629612, 520.479630249047, 519.869027960965, 521.793287317495, 522.712664426294, 519.330432658793, 521.942638314564, 525.389757698531, 524.343206831214, 521.717192241851, 523.782248198678, 519.446171038962, 522.548219139353, 523.199553078714],[684.768408692136, 700.556448206797, 691.897883754861, 670.053471347109, 673.858244650978, 700.559578915186, 671.137104280917, 683.741602654999, 652.828851803444, 667.021080442272, 667.640656358093, 658.618956294069, 685.382234115577, 639.28040774415, 667.956583911939, 685.473050654949, 667.949724292536, 678.114819989693, 666.202085243288, 665.408897360786, 659.088170811438, 677.465323636751, 650.508876017605, 658.210990881958, 674.907341117357, 677.366218902249, 663.079144716566, 665.303764427823, 665.95101654324, 670.774845293079, 683.288477378912, 681.575921138108, 653.910389962598, 665.196540426723, 643.530185296525, 685.000570688564, 672.387617246444, 672.294057586483, 654.706745377974, 661.04737981973, 657.768346835857, 660.542073163414, 641.718278655007, 674.812805060824, 660.017421511109, 668.700398969493, 663.541717005381, 685.533422227746, 664.435099181683, 688.11989786597, 677.340708656645, 674.457739761978, 684.632327268624, 639.896289697246, 691.220618193315, 664.294296824895, 679.308194338553, 666.377731441236, 690.819483585088, 696.594436721509, 667.539865111809, 692.926985388743, 662.904009572312, 691.357075099563, 667.141667868751, 689.407178993929, 670.024796599012, 671.52964395038, 653.564007633447, 676.085190721768, 669.558326732953, 670.871793543492, 657.431121031865, 681.516342654168, 686.341151395755, 661.271123120684, 664.156357475092, 625.003202094598, 624.353845610193, 698.706106739415, 675.398634153849, 644.314448475259, 649.647318258202, 693.882185723028, 710.379233942663, 678.14155209529, 680.02198569354, 649.040025892345, 681.260746258952, 669.921485740596, 664.629313752629, 669.028577710036, 675.389186923442, 681.931692548195, 684.474828309636, 689.209554869276, 679.10100782103, 673.630194389834, 674.264328762779, 674.075724376229, 693.179014005223, 660.648555267914, 708.575058032104, 663.582538883149, 672.065377189933, 674.926668811186, 663.371439730251, 697.324762337184, 677.378225361046, 648.078174327999, 670.984699819525, 664.917578665713, 683.392705975633, 693.079081280684, 659.718566094093, 641.348557637662, 670.12731264713, 658.157928698205, 667.451283043931, 673.642476720657, 699.675768721667, 667.839790712617, 680.72664498889, 678.662714987066, 675.206388095841, 651.306788123697, 665.055200884562, 677.795725990455, 678.890952290786, 657.465844763625, 708.517047886535, 674.291795639095, 658.962982675152, 672.044855184402, 665.39887792272, 641.071664241216, 675.623894964575, 678.40764027212, 659.831364925901, 678.216448730036, 658.072061992866, 676.735841621326, 660.16368189963, 665.591401560077, 664.033866702204, 686.559959307358, 688.173950628, 687.615474691047, 686.664842528667, 667.751898457172, 652.810757737858, 670.674417904244, 693.994666627804, 708.001809720839, 665.327638348816, 662.472926170243, 653.719791292214, 659.710510288108, 682.779660132558, 686.547145185165, 651.90695684595, 710.561064902917, 630.238812584253, 706.504564690741, 683.222836997981, 668.216195627519, 662.607525486576, 678.317639514065, 663.903543960022, 646.441543570291, 652.919504374269, 672.93550890404, 685.923860959677, 665.006068529084, 684.091053038976, 674.912360416814, 678.624392896169, 669.175689025011, 651.885369837603, 642.591886679424, 651.85673272881, 672.350913665163, 684.321111763372, 672.306161247884, 694.622090859589, 676.774014390693, 719.423180888395, 674.807104342191, 656.667920882699, 660.866272575243, 643.884679728418, 665.57827495043, 649.446109347391, 666.443383277553, 672.553209848044, 684.993300253443, 690.781774097179, 659.835759898975, 668.113196759312, 691.625527622621, 649.143149152896, 660.81454032386, 682.174471755094, 692.792138624731, 680.722234577464, 668.654943663556, 656.591545823648, 647.916952466078, 672.013640731037, 691.23802800194, 684.822122999984, 648.517702128097, 705.229656020805, 687.732665638556, 665.428552731823, 696.09092633812, 635.758869187337, 679.833277582536, 670.754080153946, 689.746376933496, 687.617114613464, 637.51682189276, 679.853712886123, 673.791191358963, 676.671806302778, 682.815915060391, 660.583190040678, 632.040271375404, 679.30520864571, 667.323761865901, 666.894815881504, 685.140890728336, 682.404548374355, 675.496816220077, 675.810825300256, 690.3216050737, 696.197754768585, 668.751991370614, 659.347908240137, 646.991216248602, 677.272679875319, 650.32086584287, 654.194947080386, 720.47902496069, 695.930663867553, 683.781385529499, 685.414844313478, 695.520286101395, 681.635699087479, 690.915700454163, 662.602826150305, 682.00674515802, 645.278165999385, 657.742264881643, 693.594550589522, 673.776850468418, 685.120519781473, 659.159461484736, 660.875483206068, 675.631068948857, 689.684475398216, 711.518771971467, 675.186721558009, 652.622519530279, 677.347737016816, 660.004207035492, 625.626223294547, 664.119717035945, 693.335504649236, 667.840790453346, 706.961823486085, 699.282016083467, 656.567351206621, 684.358759642967, 672.083838550302, 680.270573989138, 667.173513490306, 672.216640210066, 641.234632326931, 656.08609245025, 633.209989764513, 684.247509465339, 669.780228184077, 696.405213447548, 677.724082517604, 665.443589689215, 675.90172601922, 674.307691328094, 700.520551394741, 687.494307866488, 680.695632152645, 662.884435961837, 660.495063686349, 659.394695395319, 646.779992368394, 659.374135867978, 636.791433667962, 665.867740203665, 668.586784600179, 695.328597168829, 685.790892903321, 659.943382927633, 676.044345199735, 643.971590018997, 704.459827222326, 677.790224929335, 639.405374304478, 670.005597502935, 657.461701329495, 669.675908254338, 670.184094424122, 656.114348623788, 678.809791235264, 709.087113714773, 667.408443921875, 689.047423690208, 713.879725849685, 685.126060423484, 660.881934706893, 672.124089910501, 677.521656249931, 674.342456678804, 652.967451741496, 673.843887338415, 681.277661017657, 695.733427765165, 678.584422480141, 681.168389871401, 679.649663204385, 673.800470990696, 664.136510513809, 665.938132279893, 649.341626262467, 663.409244407705, 661.976132635038, 693.743207143623, 674.07085702641, 663.79861477777, 659.363873878675, 673.011677218953, 660.738882319489, 667.227044425154, 642.94102816538, 663.856700598691, 633.030822442111, 687.252018679672, 690.228942520833, 671.023625138538, 674.265565883344, 658.253751380329, 688.954389497492, 643.455663647427, 655.970818083852, 681.909095843514, 683.509651370141, 657.842220903367, 669.388253058418, 682.980974268923, 667.462770961901, 684.17367210744, 674.344739259482, 674.924828830103, 669.243421109045, 679.738782045854, 668.51381500763, 641.742124662202, 645.512394025044, 664.617644792173, 667.198564564546, 652.421543864185, 665.765490147372, 649.901598060696, 674.250549067419, 672.975243978652, 685.038074617083, 667.113906558551, 655.989640583023, 669.452144199882, 665.336755952041, 683.134659341065, 664.421542365375, 655.695751054619, 659.280575192627, 668.151475292662, 676.31849778216, 645.350442924599, 685.920946756174, 666.526960852963, 685.625869810116, 678.532567317363, 670.103666841695, 674.984984428387, 646.128688679766, 655.337052740077, 697.229490019719, 679.855229077373, 658.336910063638, 678.088502360133, 698.106415681751, 663.636219765574, 702.153976726949, 695.650295631998, 688.194211232697, 676.97581501214, 689.719648325849, 640.706377457206, 688.315989382002, 687.035194586881, 663.065499617378, 645.474985617019, 678.22782408965, 656.315139840904, 660.307522131131, 664.805758438082, 642.512188622665, 683.254270122448, 682.405974431735, 667.829148571569, 676.244143003724, 694.126242266152, 670.997470162092, 686.277893818876, 681.64445800145, 684.585995416114, 633.140023553354, 691.256633158047, 678.629190420376, 668.307659300482, 673.795422449261, 664.777932930216, 662.7597581494, 670.902231794103, 696.772379097602, 648.739365032624, 669.649301197969, 678.245117488169, 679.045016791071, 675.920899450478, 661.155352090411, 672.450665675146, 679.647955049866, 660.109003034331, 651.120172802652, 679.323914558341, 664.52028961604, 701.604811408217, 655.295216212832, 690.400097154255, 641.204102776976, 646.924168440787, 644.950661136175, 677.482364840102, 650.393887121779, 647.85546305916, 649.367081797131, 658.471388547684, 707.14066900773, 660.826624835809, 687.253471882325, 666.518942655452, 685.991224281956, 670.671330836868, 650.740819993512, 657.489745060498, 649.576216895272, 674.487525498554, 663.42989073179, 641.529542693835, 674.885235717387, 658.274756286208, 679.674168301285, 660.52885077311, 698.722046930367, 686.097667541632, 654.277555259291, 655.707804430187, 666.24885255402, 643.684627701151, 667.703461438675, 677.326242116019, 684.123099038479, 684.267736108102, 691.798953661443, 675.83383706861, 692.197341487496, 681.421248830488, 691.670655403439, 674.072934635367, 672.835062580413, 688.912269179058, 647.49354802385, 661.43263863805, 652.664426688669, 670.575193875531, 654.340120461073, 683.929949222028, 667.131091385461, 670.216741130116, 656.436412327806, 663.907653611548, 698.478386033918, 682.432092861142, 688.549948990512, 679.670787312494, 654.47763306556, 650.584731707714, 645.79252569276, 694.787178951566, 695.967944409474, 667.516154971851, 679.512303332011, 674.46483501852, 683.619879077707, 660.091067396313, 659.265491793701, 664.24738122813, 672.896571149535, 706.51935387103, 659.123209808481, 656.11364093735, 682.536598048426, 690.280188233177, 657.411298251384, 662.15128248556, 674.000665136299, 702.994093304962, 666.696436230459, 713.296955348401, 682.053138869514, 681.149062023535, 673.895754799498, 697.040682015824, 694.473710949028, 672.735958701282, 663.719515387487, 691.313217340939, 690.935090752969, 676.654841832853, 675.767612662804, 669.707808673161, 660.621673991138, 667.087413118956, 695.591123205772, 691.067619014499, 667.569231728977, 674.899741969203, 691.727730003007, 664.043829134731, 680.816877691866, 674.849958826178, 695.070766561757, 692.674600750067, 677.873860218962, 682.245615991376, 650.18050840762, 673.313263542478, 682.056015174914, 665.35817432732, 692.772135612609, 667.797655684373, 667.447625474122, 664.518130048502, 655.616991580052, 681.117494674487, 671.319577606995, 673.578446970359, 663.719649137095, 669.605527277808, 684.727059804309, 679.657684944599, 658.823247566771, 690.607383518219, 665.387210795838, 663.280412600555, 673.615215929502, 690.39483898139, 667.44245369754, 703.041083931083, 656.302071676865, 678.800534305893, 673.726184482662, 682.081065260496, 655.819822194708, 662.37827310606, 668.778680088225, 667.716099553219, 676.396761354961, 683.599933907711, 689.111157358037, 666.898582062492, 639.266452930819, 687.060513425627, 679.526098913372, 672.360565622044, 634.636801558239, 660.767036050371, 672.483132148416, 675.721395214821, 644.842300026141, 693.08400291597, 680.378866260383, 673.622588355614, 672.708239219113, 637.652228793813, 656.518297780146, 663.59797977828, 710.949844342816, 626.445501435639, 712.447152903652, 692.308787457262, 675.919345762827, 670.994462221906, 694.444128848626, 677.754103192121, 668.523374775564, 668.509883546391, 658.126399476642, 671.942163286775, 661.070061295818, 683.092486409671, 644.233679922273, 660.489023513704, 711.975010897888, 679.166089567714, 667.637241332911, 674.3862644982, 697.002915933532, 680.337084200033, 678.470161398363, 693.383605419285, 687.846085649859, 656.045437047362, 678.086639023963, 659.680784923057, 655.131362307275, 652.961586174816, 666.845478409542, 665.914225993882, 645.990126610829, 659.324372833271, 674.63533487225, 693.271874058834, 666.985042090191, 666.711761402386, 693.591328517524, 679.008085754915, 674.448807153389, 659.783420682242, 679.985540992044, 673.098718035981, 672.767033556488, 689.633127055787, 688.12488184049, 698.92307021296, 637.707982601483, 685.153524740865, 681.535442040339, 656.90886529413, 660.516536344359, 653.939777529604, 667.328646922221, 687.440024034262, 690.825934747032, 675.914344404251, 672.595572340352, 684.490984290057, 668.616460178439, 654.823408516464, 674.694916239405, 683.381618972351, 674.024040142715, 650.131452456202, 659.438225196487, 647.978036016595, 662.473272389112, 663.087955317329, 664.102274101022, 693.347265148831, 692.006168826302, 668.486247102647, 682.484196692337, 665.488519276236, 678.187807432092, 680.387535950344, 665.236071290724, 674.512339178805, 675.788295375854, 676.725339438563, 677.548296369135, 676.713725040451, 646.19680918109, 692.137425653577, 671.357149600367, 699.983698219729, 660.092839783405, 658.048148050132, 682.912347806395, 662.447219720308, 671.161063196615, 682.190280616662, 654.228591501852, 659.543210147179, 695.890103942422, 640.140624863755, 686.636690361118, 686.756382591489, 673.503519519663, 662.783368455927, 662.23135215249, 688.967560784526, 665.277623555882, 715.864472143602, 699.784265541402, 649.016841484556, 693.317620289619, 670.405572237124, 688.399024056107, 663.312647608063, 652.486757144192, 689.984008610486, 699.986877306069, 681.051202730479, 684.85675247655, 644.946917373983, 663.40011191366, 702.432623080502, 655.866754097876, 642.552909996093, 659.351367937395, 659.718630647414, 672.448040116965, 657.041030497143, 664.256406369284, 705.436375785383, 668.30883055653, 659.937196149235, 665.314376811782, 655.72390665409, 678.759410252486, 680.85480658506, 661.128796240398, 693.399281347328, 656.137895416553, 679.614638598035, 684.918308670059, 679.550216836221, 683.63153528284, 684.951705278093, 667.395731762601, 681.312750317278, 702.929993157993, 643.423925149866, 659.606267732345, 658.286238424417, 702.062240543719, 694.586650491101, 674.230394766527, 692.059772335663, 679.541727887382, 674.347568122967, 678.982046883307, 662.09941699325, 686.121568136018, 689.479705120782, 693.280688753168, 681.931925688514, 654.891469860299, 676.827617454494, 668.64830332079, 624.411051772873, 651.07887495616, 644.056003010427, 644.537479959722, 670.093660114211, 646.983109988758, 684.204521383661, 673.357441330588, 692.977341430444, 680.939296022819, 617.804038782223, 682.414673558869, 691.934429405342, 689.682574975675, 650.953169790468, 672.785838021842, 637.19813681844, 671.254653557953, 645.201334373705, 682.608989724543, 685.774949632851, 698.917667198676, 665.172519864455, 699.931247129413, 621.423277386375, 658.992584541237, 659.706778799659, 649.630552285074, 667.802823270951, 660.854701789879, 670.889688438051, 652.419257245474, 665.670377833022, 654.745769107038, 672.075846936994, 686.906470491292, 641.145226188635, 663.642180833201, 689.460274161406, 687.157888306386, 661.160450681043, 656.266694952101, 665.08216054056, 688.60105794301, 711.258661071174, 665.173152771726, 670.090231770547, 671.123484529591, 643.075483099694, 636.71921610824, 693.576074650369, 627.369766993068, 639.849468257151, 654.346368990523, 682.707229999872, 659.566450047926, 645.087889213655, 667.416607077636, 677.284626388247, 647.592124034862, 664.947357301019, 674.040287209421, 644.954507202192, 710.653846245123, 666.961795409478, 650.318672320511, 665.333363110538, 660.048898993245, 664.728029195211, 674.006746324137, 666.95828100135, 635.498160838449, 674.977853049537, 668.781209749715, 678.876946729648, 666.989888616807, 676.609314400064, 678.234800337573, 692.192752264312, 670.085025344865, 670.770355876233, 660.28145721327, 696.311308078463, 669.088780613547, 647.623162908311, 643.209582767263, 652.503606267829, 682.696912588014, 665.318393200555, 655.877510475445, 654.148028645666, 672.721826612338, 676.641940180372, 693.651802061504, 675.460940908821, 674.354878823396, 661.395001271633, 632.83276390882, 659.782681769714, 658.745046700575, 670.995786749643, 672.676060752561, 683.695600843391, 694.681981635408, 662.475270367941, 694.335160001604, 668.231489014361, 667.762598208333, 665.978674626561, 686.77751563131, 661.2284643646, 691.628254284439, 696.062900057528, 681.02265044762, 670.125402612868, 713.275609225448, 681.015690066989, 666.024769992141, 667.848588598193, 642.677739612271, 678.495004985778, 672.812402706432, 667.782883881575, 664.837472790974, 688.330214114794, 681.985768807734, 705.430360370598, 669.418012476194, 694.886109935494, 675.444778800658, 659.340927727525, 684.3019432846, 723.187651877629, 642.656155271202, 680.083073901445, 674.364888935855, 658.122764664215, 676.43769255172, 654.361382382746, 659.160980154023, 654.215817534667, 673.131274350471, 639.863167739021, 653.368717921399, 676.05353204171, 681.945320193438, 686.045838438698, 640.919963761851, 647.517615256053, 674.257407994205, 668.885346448012, 696.289544457013, 691.271249358324, 649.307741593465, 687.243258295841, 677.738595771954, 686.107002090189, 671.914340422465, 691.82001377415, 681.543152226792, 648.873918132794, 674.714557594952, 669.150046835688, 699.609381236589, 687.180942799014, 677.607449264831, 668.132285030311, 677.786962381924, 684.108556580035, 687.468301821711, 690.860607354155, 703.427200687698, 683.575165605475, 689.072054819962, 682.49384443382, 686.228263857113, 670.615848315381, 674.184060337937, 657.764073858522, 716.808495735706, 676.736018823296, 677.044037181048, 695.568982128006, 657.637301759852, 693.046030490613, 687.606797228303, 699.329328100466, 626.754909684103, 668.609744935339, 675.955534511446, 695.641025593048, 644.473147076365, 653.03677682634, 650.87024174415, 659.677250885979, 695.002374965199, 700.297001223954, 657.139283847158, 668.086848658977, 706.76844313409, 687.508297071281, 681.828235073815, 676.143126653675, 707.722935388507, 666.55671217026, 663.569556157619, 686.241265385775, 671.875709508211, 672.550612670435, 655.667866758544, 676.349910661323, 657.589431474486, 670.095900700686, 639.902817589402, 650.213296397564, 705.437410933144, 640.941353541527, 686.047565674449, 666.163868869962, 683.901754489712, 687.224785903255, 675.358812282285, 680.200981443167, 664.442275519196, 645.995960022615, 676.518257532511, 701.856970694001, 665.92189294918, 646.318222111053, 706.983112723471, 681.745625296204, 688.637874559319, 665.910565135757, 658.302711091809, 681.64108522327, 647.447060029683, 673.535134378811, 662.765923083762, 669.541154726573, 648.195393346201, 717.885311050939, 659.011242623662, 684.994064584874, 690.021896899141, 681.706286680867, 685.280506379753, 635.046829591393, 685.941943843145, 684.031894122693, 708.353781906586, 701.556562148125, 690.532753185678, 667.580278764738, 671.76782805532, 694.517259245214, 689.922962827864, 666.741874044743, 682.817743431009, 680.328234949563, 675.232821282726, 660.194251899037, 668.018968752941, 665.509660781136, 643.62338163211, 676.191335054299, 676.410382447898, 685.745778601916, 670.236080481233, 703.055657519699, 712.780335020171, 704.971203574084, 674.360883742555, 659.993482718029, 643.954038784755, 677.093185365223, 658.1738287053, 660.780436341462, 682.174684283088, 672.864095017984, 653.766310304356, 658.104634518908, 678.267830589704, 677.99923988276, 652.165175858472, 668.837398879189, 662.181403226559, 639.868368948285, 647.949465536089, 653.59412567979, 637.468982714272, 680.532343630678, 665.012183435549, 699.335483658475, 670.31414321441, 675.179054742659, 676.626829783428, 682.352177125567, 648.338142514858, 650.698716987669, 674.406942526631, 672.752142375023, 650.857826432383, 661.295484078858, 667.871051970015, 690.527812545889, 667.657908049658, 652.660608189812, 688.661669470238, 676.707912549717, 668.636432697507, 666.859950734345, 707.173583212592, 676.090862733692, 690.607278309576, 682.882043151398, 649.319136349407, 662.232000832392, 661.990457595332, 667.120760438986, 690.399963140452, 673.372462468681, 676.632032576109, 667.134815204951, 678.903988776241, 653.000242156131, 667.314282314275, 674.217568537108, 671.518054936457, 690.594014386405, 651.25698382763, 694.636701916104, 691.659998915329, 684.595835064607, 689.608578906828, 661.957516624485, 690.754300515396, 672.874990818352, 663.669599036605, 694.222751832224, 694.584275876395, 671.572637639618, 664.36877805706, 665.231483214495, 692.2453956887, 674.664433333038, 670.152894722749, 633.981368878804, 669.303014749389, 690.938423256143, 666.933628026446, 620.354728899887, 678.291458348291, 675.199553124621, 650.502137973223, 677.136913316645, 664.296611067205, 673.146273800347, 683.941318689022, 659.028140043283, 675.27770880899, 685.777972901707, 670.585984511866, 664.781853062441, 653.377036166994, 669.035356174775, 684.642852796358, 691.562924443074, 702.781779303114, 635.903678354139, 688.903692086385, 656.968847603452, 666.708755712407, 687.048164431585, 678.180077789156, 644.597554451312, 685.560347753102, 652.583370930274, 641.457951031158, 687.100788026951, 701.269177721637, 676.969214586718, 666.909025559668, 667.354864534409, 670.878003481201, 691.759718077587, 671.880179092169, 683.83583193753, 681.547521043983, 669.721373604225, 695.169463766968, 671.326506944642, 681.121418875929, 679.830501848441, 667.257209951616, 681.495525684893, 661.726897132534, 639.96791518987, 683.8038077084, 697.729981620372, 676.411033633827, 696.276323381213, 681.161271936386, 706.099627852298, 655.118685055365, 655.852683640926, 682.052842084395, 685.125234584876, 680.488329258404, 677.731168058021, 679.594853198468, 673.071061122722, 670.543230877538, 672.419222669742, 649.22963690322, 678.287837358963, 656.777783141615, 683.513512592296, 700.980538453535, 657.340106513365, 666.124335728039, 661.653286563649, 670.75133651829, 694.213927206945, 658.461879538331, 660.818072570444, 674.845288493973, 661.454565207546, 666.232085696804, 667.331243864532, 657.152333165363, 638.651048292786, 638.909585770059, 669.760185581187, 666.384906269116, 662.774278494731, 658.504183641223, 653.678920173283, 671.957523771143, 670.837021815393, 651.090448718672, 690.722651756179, 671.22546398934, 659.915073025071, 666.335695372094, 686.107233598033, 676.090276327319, 661.592790314027, 679.663104404201, 682.234288071245, 673.922576612886, 674.84901210707, 691.559905998021, 656.381014346766, 672.369822393678, 681.089228447174, 678.460575295672, 704.426540085669, 653.741147074814, 666.056295617434, 675.767693718627, 677.272094537435, 679.571715601025, 711.183438780681, 665.284654226464, 657.579680727371, 675.450796417211, 663.27675079803, 677.334076080837, 647.424682420163, 659.128516698536, 690.626456081245, 655.245077213529, 652.42951346381, 673.586403361386, 668.477374767538, 650.129902091006, 657.902494029801, 677.412210741078, 682.77559403455, 667.663242081254, 690.335562725588, 680.974646547776, 649.882546058624, 669.115190768496, 663.427245581417, 692.318190154292, 672.282652025305, 665.609761875165, 648.885820221321, 648.453899525582, 674.913573782459, 650.051865513358, 667.311315153202, 653.268815537005, 666.605513529409, 684.214482714736, 629.686913026544, 683.557102074861, 671.428451440103, 671.216836861723, 712.481705067458, 642.692832784085, 664.22438071257, 654.669315721174, 665.258002723998, 685.458387979888, 690.344416403618, 608.879953941071, 696.627362783167, 697.290390309889, 650.634536795553, 713.574491843969, 668.81188503853, 695.173206781655, 659.654601119626, 673.206627131103, 665.733696151578, 679.790631744553, 668.048667691902, 698.263898532482, 672.469846901817, 679.055760368205, 680.934217937847, 708.153509345779, 677.186231308927, 656.13762517979, 687.532895041116, 665.779507501456, 685.452217924118, 671.17017500595, 670.521274370102, 666.710832233411, 680.301038419941, 677.00892326643, 681.202284770783, 670.49597836812, 663.618816772782, 689.662143818271, 624.353194056802, 678.132573190585, 690.092221693868, 675.365933705234, 661.213628244004, 653.326119103794, 700.496762994499, 678.531079674983, 681.317172964382, 652.138378876851, 668.26934372344, 694.660918873559, 645.443395584558, 671.663954301189, 653.049438389477, 707.946211429955, 701.069723968291, 644.844693722521, 668.842085656124, 658.263157008024, 679.340492269387, 665.578816949153, 676.678144281288, 644.06705933624, 633.849311356928, 668.812860294906, 680.914916460001, 654.578932427034, 673.626330538747, 651.322694489411, 668.122374771624, 663.769583960413, 672.602121645312, 670.421034954902, 660.5078969955, 665.701100703904, 679.57490319595, 668.2207116066, 668.344130812237, 652.021837983027, 668.948189299063, 664.832140829183, 675.22149826814, 665.068164344802, 675.851238689564, 677.134037447857, 672.607078215675, 656.344523197429, 653.14812220177, 657.409783116265, 652.62507936863, 628.437233811822, 701.841877838944, 682.836951643757, 669.042047605811, 633.718211508869, 717.865997305729, 688.692197356219, 672.365858385211, 649.444380399555, 649.704185385228, 658.055261916151, 679.12096735054, 664.619377256838, 654.944841600166, 674.640828895209, 694.641529598489, 694.244218165192, 672.417544507725, 682.008490747066, 634.009553793735, 692.240848245494, 644.795048113141, 691.056644949927, 628.85960469295, 674.331803589514, 671.978755075569, 670.575660421491, 694.943516500654, 659.133465540925, 677.678677826141, 694.757294039028, 698.353614364171, 690.410388578083, 690.569990106336, 649.698201633266, 661.503894856925, 658.060961027882, 657.170025427542, 676.861808817661, 690.810456050637, 681.395627187091, 675.426023760946, 673.387656995596, 705.930925752469, 663.70047253866, 661.618987978759, 695.716174439824, 671.587701674224, 674.035376127658, 660.772942148351, 707.05446137499, 661.081485632162, 678.333327473328, 671.812161936522, 718.902979070996, 679.108225292304, 667.359177590582, 694.268612391387, 681.846183154028, 695.007302906053, 652.714164358975, 641.913040982062, 675.928359800013, 661.287297178064, 697.480860090481, 657.693950684738, 661.641634789544, 639.232909288615, 660.177182459939, 671.483486159785, 655.822760448992, 651.986689527364, 674.094329229168, 665.166723957644, 661.227625368942, 676.38230423454, 680.417400631121, 697.416373264767, 649.590476075604, 651.892234923744, 659.053222151227, 695.297454888976, 692.558655571797, 671.228836516143, 675.730698151785, 681.032958599799, 657.199516260586, 679.972835648395, 650.698970904334, 669.719931362425, 679.720378426644, 665.937146819205, 658.477961209751, 648.020296108409, 636.672175389465, 662.236193799691, 676.593854174723, 696.852831715888, 688.527835328693, 667.898495846575, 672.410674429765, 638.537716020283, 672.520040209522, 668.840907813175, 670.955625951091, 674.429160843949, 705.414690865412, 655.478767986745, 674.037698702076, 638.718716954609, 657.08605937469, 676.825634229716, 668.532131312784, 668.282712923389, 686.11525289078, 663.37129658104, 651.126129959314, 682.009905888086, 677.034491810698, 679.445837993973, 671.131677883022, 673.292857780699, 677.747390066221, 664.522264852329, 674.269367755823, 664.375666891766, 660.878908534083, 678.540540035872, 673.131952356988, 662.527919675014, 665.537473263247, 681.216821770083, 686.156946631705, 679.345890671673, 668.255305621302, 710.978831164962, 668.617677788191, 661.165174851168, 658.803548457312, 686.450953007018, 645.769706486041, 678.010781294395, 642.849896029145, 641.656505838904, 673.321812082107, 664.473675608361, 652.315616927726, 683.753828808284, 674.73595901852, 700.181989058454, 680.654804882653, 656.24271838468, 682.774301332328, 685.512796386515, 677.670684313767, 704.238497618286, 695.886783365841, 685.5509602841, 651.157288914439, 660.843685642781, 684.938763428658, 685.827463661023, 668.557694776106, 683.115784879566, 657.367592673108, 653.992760503826, 696.943253537556, 698.458138814099, 677.026356134809, 661.22424949669, 661.475732056472, 664.628327638634, 662.192772209675, 698.922052620677, 641.455181423587, 640.966820944755, 656.845271053191, 680.945269831948, 674.371933043603, 652.112024110179, 695.384503163621, 696.230863047834, 670.083446430032, 657.17595988085, 671.842855692656, 685.33454273458, 657.547898621147, 661.352450959467, 703.919017790847, 675.875570307111, 668.511668460447, 683.48597200028, 678.66457754567, 643.093350660505, 674.425316027495, 672.342464311449, 707.99779670111, 673.186680347312, 637.35379437993, 699.510192673159, 672.53415080179, 668.356370636871, 690.430481735317, 649.618109981813, 664.858596023094, 677.727933213731, 656.560198169398, 650.576090500618, 703.767833117842, 641.605675470256, 681.510726605833, 689.288682746684, 689.073615670126, 675.326410426534, 670.209078894446, 678.703493579836, 669.602972057541, 671.007037811731, 664.808823521214, 687.228469919602, 679.469715272616, 697.191423824945, 698.96915285432, 677.462065648818, 661.558752600008, 680.807079943382, 639.897403535908, 689.382064712603, 676.386902818391, 664.400482303145, 664.748466649718, 702.907662046505, 688.416596230029, 678.841291101321, 662.819541013298, 667.096091586258, 705.680962030695, 661.486934748344, 677.741431680251, 655.237363421929, 673.198480922375, 658.445700725069, 670.992316648174, 681.270049333307, 672.190798196202, 658.952680333904, 697.956216189116, 674.964746024624, 687.703851924669, 650.953456561795, 692.359663573658, 650.86737023225, 677.278372988827, 690.367621285909, 666.486563445148, 657.590882118892, 694.312423210308, 687.311707572103, 653.016074400575, 674.57743134477, 650.034417624221, 682.479371321806, 660.629703419687, 663.706562932625, 652.641706948458, 676.435197186685, 681.37603188143, 648.359848703195, 662.222534424163, 669.644010977613, 702.39831070051, 676.546893065885, 679.569270033904, 648.486370488018, 669.453769967742, 687.697299952424, 720.632910229344, 692.092951701946, 692.932604419971, 661.462884961164, 668.661773563749, 665.416454422324, 667.740158205384, 664.939919402616, 655.285609599409, 685.833429638914, 646.943197809905, 656.730025364634, 663.133192699188, 646.413568167807, 668.268903781115, 678.401380521212, 705.480526750221, 682.159823095128, 677.481009543429, 661.2860626561, 672.018311054142, 686.787402957084, 679.560548653467, 663.825952370483, 700.629299668631, 682.158363810367, 696.101446711001, 662.588737905835, 648.385046442918, 686.339237841848, 658.40291348392, 659.259164905239, 701.728420464615, 654.841774508072, 688.84262191065, 689.407450690079, 651.833774768777, 684.588554424533, 646.762631477629, 657.536170937497, 676.214646186877, 648.086028273813, 656.491189974526, 661.018238677996, 669.45614662664, 662.35860686566, 664.443135461196, 669.01140754222, 640.613375108686, 697.046230905971, 637.828475786089, 689.840777365711, 665.919248453626, 696.40807420764, 674.780848250033, 680.669286237879, 668.26919094218, 661.854312091688, 638.924038156246, 678.395633969119, 694.543185227644, 684.424852010136, 649.214427218781, 681.798101392015, 680.897696446999, 712.696195263618, 669.717224874083, 672.116007272545, 671.712778942394, 707.417923309912, 639.396957095414, 654.942184700633, 662.021508483784, 659.372597414059, 673.264654810515, 659.019259723121, 686.757443835168, 680.571438851214, 679.023443894026, 679.059138447645, 678.681709406848, 673.122713616637, 656.11273850421, 700.35746120689, 660.32646900893, 671.514794705018, 674.10522659427, 682.762025576944, 657.759538202838, 703.566490041375, 677.959320845173, 671.660622966901, 700.059832415817, 659.004657414802, 685.857965117461, 650.310219254141, 663.525800808648, 653.440585689104, 634.809330329606, 643.438887876871, 667.028709857454, 679.977035074701, 641.670411456842, 642.963378212598, 642.818683002298, 657.539679227914, 681.883581759534, 658.908093141995, 641.068860926471, 690.262343657817, 667.7020105412, 683.288411659207, 672.219753584992, 664.213055471771, 645.384040938324, 677.026304401105, 663.149119590985, 696.945237939196, 645.236125974118, 694.942179967209, 671.298125425967, 665.250099686271, 650.997141769001, 689.79296111074, 663.851529390813, 682.715332201569, 663.715298443043, 675.908189104458, 657.531769856009, 660.883905539131, 668.982273025729, 682.776905692633, 668.637896012708, 662.834505812873, 683.637795921072, 663.126993541298, 680.16286339455, 662.880217024898, 659.608742470313, 687.587367732377, 694.542270668445, 676.575506195768, 667.390895373688, 687.70610599918, 668.075630430461, 657.226073376735, 677.179630804924, 674.51516211128, 699.781401680239, 707.9638931337, 640.448097532183, 678.108704423361, 683.812581929897, 681.574188532938, 662.770490715148, 661.473892262187, 681.813047580139, 656.203600101589, 679.347587220937, 655.449713595187, 652.826248591513, 687.824559380617, 701.974265955748, 686.699204752971, 657.309412003483, 654.334608517164, 668.190585445751, 685.949792430102, 667.528601348878, 687.964145921498, 681.788665782614, 679.542647225105, 686.987381608037, 677.592700026434, 687.151880162285, 647.892584844485, 685.017573081568, 681.391844648039, 704.985294086312, 626.628223194354, 657.688972378529, 665.272913536806, 663.400771737872, 672.306059204519, 704.723035280236, 670.311276458408, 668.173376129363, 669.919885714583, 690.651408671854, 680.793525669038, 669.116054995537, 668.459584850829, 683.917565588647, 674.620754495783, 644.179288172783, 675.086933195442, 670.189762518386, 652.86609809454, 643.204202834808, 679.010633849557, 667.575409638046, 675.736675324839, 668.882295843826, 658.174933598639, 671.239238707537, 656.072345259563, 678.650639912285, 710.209753439976, 696.917752801953, 667.420790865015, 657.588660669375, 687.442620023068, 656.54359362188, 654.567588706919, 662.777148740724, 649.109129837142, 670.377293026567, 686.36176142583, 692.880120855376, 649.755222014475, 706.147851740097, 663.718199293347, 660.281531102774, 668.906505045909, 682.856774852087, 660.003844968999, 678.493923354126, 676.53398942001, 667.45357476527, 674.224649440992, 671.270871844968, 652.110863908016, 673.090105398077, 708.120038050674, 661.229162524407, 677.382481199961, 645.841571458034, 664.302844995228, 672.401292158601, 697.525796103206, 674.02171002012, 644.04915665236, 673.326065303925, 710.652598520592, 679.681365418386, 658.337899649058, 671.601979164238, 673.135222417594, 661.148612414986, 677.363683523905, 662.54305010391, 650.211151062738, 674.007638317365, 713.894538676447, 683.12479676671, 676.878178709931, 678.920558907057, 656.920023153162, 673.367049872284, 660.118528946547, 674.76990924941, 658.047960383459, 667.6253049608, 659.774303150208, 708.0297772163, 664.363674594983, 652.046477197432, 662.746264196783, 667.149408710703, 678.822159984274, 650.856402205323, 648.042518850545, 681.772435639107, 699.621055850129, 686.160049959318, 672.320563082125, 699.332156224591, 658.080317605548, 667.417650126086, 691.922514773098, 698.879520058964, 666.96535092215, 687.302789399012, 654.522717829346, 684.088395985926, 656.862585004143, 653.767751978635, 676.144344388222, 674.483533332785, 673.77841237956, 688.290047202996, 696.115914620079, 671.007519304294, 645.00150864993, 670.059765877211, 675.959641337078, 665.03545716619, 679.456258611059, 689.01962209543, 659.878921173635, 647.903963723372, 659.183484275622, 682.474098690466, 656.91770251404, 656.292128270379, 684.249955290581, 662.888551487698, 657.761498743084, 667.514944684964, 663.498689574543, 702.647951767012, 657.771745554008, 649.11898834609, 679.330425990423, 674.778550133463, 683.378075733627, 662.32783257669, 677.521206434572, 663.88708946832, 666.084065337893, 679.712885783007, 675.353367073375, 660.839720730667, 673.772005519262, 653.640644241317, 682.183365542691, 691.258496950037, 678.755330855429, 661.608949362812, 651.076099851728, 666.626867016019, 655.51075781385, 625.789403098355, 666.254886871265, 671.382955763016, 651.068953606901, 643.866502701457, 667.894290634792, 670.302072969459, 691.822957505174, 657.737334313426, 645.507364887299, 687.995395052842, 683.70520636267, 675.968421150836, 670.954229568717, 670.967623845919, 690.892120149368, 661.628992463634, 654.328019877556, 654.229053038312, 665.154035540205, 679.141375596866, 651.551372831831, 683.22479144066, 688.011592494321, 657.962112364349, 681.235204372065, 680.504074145843, 677.012789255236, 682.90875885151, 679.663393243855, 696.606455040882, 675.477534400775, 692.953407605445, 668.729899420512, 663.901571314457, 647.228440301781, 677.829463466918, 669.709438944048, 660.940697912602, 660.200117271532, 668.396593189695, 678.668278946549, 674.292110131811, 663.154068232885, 670.325594004465, 659.385340699195, 683.511920339816, 657.566042729659, 675.238751931405, 659.200388787676, 693.869719888822, 659.347854815069, 667.179657367866, 682.298746055856, 670.751083090797, 683.809194001555, 644.958411067697, 686.949545561092, 660.050986709667, 676.961136949237, 686.934938442312, 682.656686407504, 660.669910670018, 690.621906062609, 696.277565008863, 662.876622788827, 674.631029304827, 637.993245349494, 657.399641469603, 667.059825763565, 649.568827094234, 697.657924273885, 688.190880095865, 688.460476138479, 678.613295402395, 664.653304347462, 677.842056328863, 690.337701439059, 674.216426626265, 679.787335173639, 688.462743690077, 658.057816147341, 662.65771552384, 663.510980875097, 664.6028452518, 676.288547417579, 636.874961581343, 679.304344825125, 663.874965347281, 675.06597493503, 676.079738737104, 665.545287647588, 667.566565767666, 698.277018288987, 661.719495367924, 666.010434263884, 693.308598887686, 674.221884668816, 703.521456386915, 668.717776478994, 667.545756632701, 669.355017761173, 668.061237813622, 630.609179363538, 634.540689631211, 657.483036331623, 692.626575559841, 667.919290848623, 678.851410114497, 650.685724347712, 653.077038382908, 686.743864452276, 665.851319677531, 673.194370587791, 650.011935453643, 672.082396273768, 673.046900031013, 657.938667704023, 692.740717012002, 689.651999557139, 686.406878656075, 659.240053461065, 657.594474440537, 655.127821528099, 640.863842217636, 659.746233340287, 670.102996572708, 683.743863730919, 685.692924206534, 655.787264130298, 648.16007339284, 681.236334169685, 667.079567737592, 677.392945091327, 652.083677679644, 635.511033414025, 665.149917841995, 678.991094474913, 678.954320965929, 665.804613540772, 678.761121505479, 634.055667318191, 689.328721049334, 653.706964399785, 676.867834036513, 689.19147197086, 661.798268710877, 683.588747621001, 664.636760516621, 660.687247550999, 677.285005275607, 667.016363182198, 675.585642596159, 660.574300884368, 655.847077436953, 682.277696787597, 665.423777041807, 670.851969352251, 685.16854927742, 658.278065240658, 685.571692078965, 654.86695361051, 655.970427685487, 667.584935068255, 668.862186189303, 689.383018964232, 681.634383582596, 650.055708270876, 663.305707670448, 677.279241196007, 669.551154944953, 679.032629556965, 674.55136190681, 661.085186794609, 661.675944602453, 660.819696794687, 663.760578332963, 659.744511738994, 687.170332698996, 702.167439679788, 681.865068199508, 714.92444769852, 679.284620954553, 655.930913681799, 689.520060097889, 649.611975768357, 681.976895454485, 675.284660110836, 661.926658933686, 689.285447008423, 672.621191341453, 653.515157853577, 644.463372061417, 701.636534710129, 675.74980641579, 677.453107013423, 686.457877754088, 653.43735432251, 675.878217231398, 658.911483497175, 662.329346177178, 691.391559189662, 682.144081727817, 673.974024823338, 656.480789781503, 674.78377081394, 664.849472293893, 667.438001800202, 661.211438056691, 676.943501765903, 726.870160682769, 652.182799311139, 680.817598141848, 655.334959021585, 671.014985935025, 665.394817004143, 678.632099341629, 667.060934381066, 680.076335505952, 702.826415559208, 693.725926936479, 665.705642451293, 680.573996010645, 678.13624013607, 671.517274217615, 675.423825775443, 692.712656151542, 681.183087886195, 697.053789434173, 678.72940527462, 655.632850136854, 687.310434823445, 657.438483073708, 657.991605430462, 679.574394835452, 697.971216814586, 671.120767720035, 676.459181388901, 702.854578494763, 679.749134819693, 667.124356991112, 654.678400478166, 678.582361710509, 692.890938051085, 676.766080379154, 687.472964961146, 667.135869726489, 670.864686905685, 680.401075970201, 677.128202833614, 682.327382153173, 683.871281659727, 663.781989078564, 685.664367642028, 659.049754674219, 644.585952950572, 684.736489418431, 677.179076851671, 698.372447729151, 693.062646582821, 683.45140863305, 670.987956973368, 680.567774248333, 676.185467241144, 675.542659793612, 687.976186897278, 666.430650429058, 675.74627706333, 660.883461395867, 648.453171376344, 659.343504947027, 697.781273953863, 691.054729174032, 670.873037568647, 694.031063855622, 654.654252809685, 688.60298421873, 671.358451408651, 634.73813470922, 697.752580605718, 668.441112308472, 667.43791647599, 655.370878150248, 699.723265512552, 679.40728414721, 697.564527123672, 682.673453411766, 674.913828101603, 662.242241109217, 662.119457399323, 679.691612606602, 661.390170629353, 643.792874612446, 679.411779313684, 657.905525196468, 672.918493163793, 664.168653778466, 659.167612865023, 679.40408999608, 696.158432003496, 711.934093965612, 681.651328237783, 663.934967250774, 678.594145006676, 679.281421152945, 697.728633764903, 653.411682859745, 674.301424174045, 692.337722408434, 669.361786407713, 686.045002151951, 670.934586849856, 693.087786543331, 708.992064304775, 687.750981058198, 698.643294776903, 665.080409721712, 653.084267602408, 710.116851342047, 675.927177810197, 666.525841871999, 706.002204682067, 662.622836164953, 685.959658315723, 659.233182671806, 666.52211669318, 696.889306020576, 647.507922791245, 679.80883509266, 683.668527293886, 681.92623357797, 655.725798467971, 651.331885783243, 707.250597546289, 659.95585512576, 644.731886994999, 676.223652181666, 665.832306906878, 657.189956673294, 655.26870536783, 670.326808201321, 655.2032605896, 684.971362888567, 663.979958675815, 645.351589767673, 659.70887285507, 642.161075163185, 708.661335520545, 685.044686783157, 657.618165649322, 679.344404272268, 701.644309818889, 677.91509967689, 654.064165716775, 654.860851885476, 645.066589553463, 677.622976283962, 679.012329892645, 654.995280752064, 686.590962395711, 655.585138153411, 657.394497416361, 677.580862910901, 681.003415002679, 670.945296578557, 660.46628836904, 671.924330982465, 685.3164483701, 654.831225354247, 674.114171794965, 641.311150669451, 673.92803427203, 672.402132537061, 678.348044870803, 690.989149961905, 684.703708386607, 652.401514237863, 670.767328935829, 655.405186945463, 666.778736406358, 676.174762485565, 648.346065121293, 671.082792577787, 686.246800170626, 661.524110508183, 689.02610774911, 666.841796770732, 670.345853233384, 693.740116840142, 681.815708905316, 660.425588857154, 703.124561688285, 712.720442147747, 667.240047342124, 648.977766400538, 645.043246309287, 636.366017295113, 641.428494075916, 662.74761155126, 641.862972076291, 717.129035565787, 677.342634346813, 669.136342133566, 696.463446375504, 690.030644982652, 685.344851046923, 644.367554392482, 694.32110349006, 670.957083229279, 656.378842907702, 675.744166142889, 670.175748271643, 675.666192541973, 688.224575232809, 700.36914575375, 656.264185538592, 695.32742595288, 694.725015759804, 685.376402052741, 653.566665445854, 675.644668820493, 688.36529889199, 688.042827916974, 659.377042167135, 686.579252587605, 652.38131950343, 647.215788371968, 678.618793805695, 653.31226638802, 674.350237291886, 674.144741014184, 653.786810753274, 644.831283061112, 636.29346769745, 662.131141002505, 666.774971764582, 681.290791947451, 642.864884269716, 684.596561476699, 649.820271114175, 644.413159202526, 709.414531922265, 655.825764539441, 666.989536930604, 678.66681715457, 645.45215351612, 657.938425180177, 699.550725181305, 647.747862203864, 653.101863389764, 675.48159947838, 681.321874134145, 654.762340239327, 679.796411732262, 680.145526901326, 688.424785885803, 677.203654997273, 661.953962319687, 701.672259736588, 702.841217991328, 676.147349388511, 674.558870655199, 652.306332845642, 690.914127680722, 687.357995569428, 656.583041923769, 674.700634711499, 682.493700618246, 639.884355560277, 675.742319005817, 672.367848334133, 641.607885487047, 679.666867066919, 695.119342562636, 670.898757275362, 661.006727202802, 631.17509995219, 662.691146755053, 661.874921738714, 703.06965856079, 654.933234855492, 690.11028344804, 663.161527540416, 659.597170397685, 671.341308920695, 677.97690525461, 689.363117575415, 694.431657476996, 679.213720113083, 658.564957545958, 674.081835395901, 683.240510976203, 671.825288494181, 668.133615787759, 677.725155859546, 662.815779589134, 716.027336331635, 692.155511371854, 638.003465770634, 689.541258688825, 658.923320286829, 667.749260572334, 690.109171442851, 688.611279073129, 666.331853419998, 690.791234589619, 634.856098144547, 681.968063816403, 684.649599575841, 673.336558691869, 707.905350256384, 660.081658717621, 690.97941831044, 665.81030922117, 662.26033100699, 678.244542804695, 676.610678291695, 683.99822047352, 691.386094114459, 682.313938461483, 674.987106143186, 667.070665643759, 676.331241206187, 658.91306834765, 692.970139922416, 667.285764968289, 680.983020179357, 672.170794390814, 667.606937005836, 675.139815046391, 638.737506300526, 679.083339106996, 640.438150444606, 678.631168078888, 667.762745536309, 681.168743904813, 690.990023230209, 659.518959528432, 637.273025689788, 640.639094221565, 649.683708581639, 673.436471691576, 677.210494554302, 666.716527831045, 668.182759817105, 667.111756756304, 652.733802043011, 680.427008901022, 673.131869707343, 637.566919947014, 660.627396853065, 655.835849093247, 699.613705328935, 682.307797127203, 667.404474318739, 670.86365066486, 697.052102607032, 704.69232882517, 667.500314394717, 678.942602829044, 700.898875126059, 666.521369656344, 674.233196233807, 702.976527270953, 672.725875244181, 699.038404814141, 657.476827633104, 651.335011752046, 674.579100176819, 670.686634595849, 674.536720283961, 669.222844286266, 652.793902785077, 654.083771121084, 636.421929128984, 669.024296405871, 675.690501012074, 676.19814852026, 691.790291603186, 634.17433140095, 663.817825100647, 655.990345469391, 678.59065464863, 662.232715798784, 670.866397027347, 673.605024394397, 670.105358045083, 674.942020079511, 675.056141815037, 687.210032712671, 661.577624173506, 643.52623739753, 658.437984544724, 682.058635377632, 684.007103278787, 657.539080944546, 656.644789463565, 656.699722849155, 651.603145716104, 670.160764916711, 676.215942090427, 669.717111992743, 677.206461477661, 679.934897707126, 685.228839533845, 663.067626809572, 672.945865600249, 665.354159829163, 624.997922830633, 669.943059097672, 672.851086035987, 678.059377882979, 652.759610168896, 676.793850070647, 656.034873824724, 704.588542808058, 669.09284394547, 637.757618962928, 677.333195474326, 667.008177277172, 653.659248984452, 678.309473299177, 704.693422810041, 666.03432998457, 693.696516613503, 696.487645020371, 678.223505458436, 642.199889554906, 686.806804414025, 666.287341975217, 662.373340516883, 664.802346284402, 670.180522503975, 651.97680124377, 673.76897889447, 682.887608001711, 660.04194503829, 672.626955267085, 657.505698870111, 640.924714132354, 671.244663620693, 663.119265357091, 646.550280769147, 668.032473022271, 676.054508862589, 674.885570771785, 688.6120969636, 645.770997057793, 697.124763992396, 676.009650741051, 687.973574554274, 676.920933420954, 666.294149311017, 651.105040192068, 675.609734358866, 670.096166706073, 695.284231212733, 697.857586883491, 695.017253794597, 659.13886560979, 671.848024881532, 670.501867450642, 676.674018022885, 665.015081878405, 680.472106045473, 681.216428063271, 678.170507936931, 669.983110371552, 634.714967230419, 642.016099994847, 644.075143815402, 640.98435953139, 664.318621538245, 675.020036637905, 678.388993296395, 677.453148005359, 660.854838191363, 664.128523645079, 686.930114305883, 706.367433252798, 670.93263782775, 623.558505517808, 676.495186307433, 704.979337739619, 700.878948077639, 673.146964308827, 666.086992501143, 685.064539469525, 662.807530524273, 658.904250330839, 654.379448613839, 685.728172056566, 669.922779515827, 672.044361752109, 668.809567908025, 662.897133895655, 672.296065161225, 656.095341566043, 671.930202688321, 674.562588737828, 656.954013989696, 679.414701002479, 678.07694910313, 634.483123155797, 652.213118362167, 681.59475920638, 680.038575154626, 697.863144748097, 671.902243309595, 689.307365740878, 666.321359281432, 687.03511625804, 702.502727729229, 686.14766641131, 689.333817767703, 679.253776521563, 651.254126198176, 667.910121900201, 669.245078370128, 682.781972878203, 654.308589930168, 688.415251355838, 657.173871817093, 676.286428265073, 690.426206509526, 661.255201387715, 666.382327822639, 641.598980330446, 678.686766273191, 697.096450067534, 681.433561387004, 677.113998813618, 682.81154137751, 672.41987691041, 670.782646827914, 667.157080530635, 648.714929450121, 681.616049954291, 653.581675995779, 665.252017884295, 668.378187905005, 668.003757063308, 659.823018839733, 679.39673874029, 695.625028101636, 673.962829678241, 645.237163898783, 666.690324046201, 681.380638034457, 686.694814929709, 660.376525893719, 686.174641181295, 678.930370070059, 643.81782848346, 671.924595323411, 685.024706044888, 724.624094663086, 694.712641037946, 678.682055920554, 668.582216613689, 707.539863429211, 663.393966914951, 691.76349703211, 661.722833524237, 681.39059392743, 650.578690516419, 667.442944946367, 663.023882952311, 688.732527311718, 670.148158751125, 673.727647100533, 683.417979140731, 661.127783614843, 646.706214453815, 697.568838425455, 672.501419142132, 700.056199262052, 688.761312189355, 679.096818836916, 714.299156141879, 667.096031972939, 667.68756120977, 684.221468385777, 644.798787797012, 687.850959860581, 660.176706971617, 686.506349158701, 704.025025797596, 697.761431144654, 672.527257615885, 682.623932215653, 672.061498025771, 682.700265959734, 725.144180802258, 662.774896713418, 658.360995832995, 676.667060064171, 680.062903805494, 666.23775675178, 659.926468333104, 693.977707314774, 673.930424023188, 647.48168947625, 690.276549656669, 660.553662985711, 681.392658511532, 661.943835481869, 678.441794144446, 705.015177586657, 632.934064433265, 697.506950071747, 648.399262995732, 661.550774712599, 691.072861847104, 677.4464935307, 661.944183528885, 675.541552851223, 646.236268310004, 671.032568994188, 667.501890145695, 666.729457917211, 672.229777062944, 656.003514943327, 666.547469640034, 648.086021745023, 676.484553721257, 671.775207656584, 684.358430457008, 644.258896645915, 679.617020785555, 703.160875398791, 657.464660700116, 697.038760402891, 678.806642194444, 633.523478810064, 662.761911223335, 666.566985160957, 657.480321741117, 650.540902472702, 684.951842674494, 658.43493662292, 698.359175770589, 651.852253362985, 625.11762647591, 665.149198232129, 674.587153536117, 696.048329798823, 682.044991532413, 657.262961695389, 675.781902106795, 686.055429963352, 654.176683516573, 654.86499828098, 670.613673889478, 655.626074076302, 670.521602956196, 658.168521543786, 673.691633469342, 657.901213769958, 674.646797246643, 684.574267954228, 700.398717246818, 657.313130657077, 677.394955540404, 705.841935040773, 691.215950312246, 676.720736997855, 695.15254439353, 694.801685244006, 661.051014879377, 676.76330739833, 684.821647192285, 674.953987631002, 686.707365971475, 690.419400242074, 673.792761959971, 681.08170916602, 662.57454447179, 713.958414955668, 654.130623748923, 665.330106539261, 665.193613121011, 646.656104738346, 669.064700515791, 685.69362297876, 689.549542009253, 648.338546502592, 667.566529443454, 635.02906454314, 688.203369464721, 675.276933173245, 644.88822883154, 704.250816819452, 675.729312160188, 632.180068379804, 674.003696604944, 663.106960284085, 698.969187304497, 636.153671559531, 678.171074139554, 654.61717503592, 669.094072279967, 681.552794689676, 665.706621402564, 668.642248774202, 669.008052634709, 675.708537075795, 673.734434333486, 681.422196354066, 666.840529565981, 676.939844002729, 674.823882646618, 685.855705348784, 654.159257825702, 671.554414888295, 684.399271155432, 666.775243420979, 684.470863945922, 661.842637575492, 686.500523922619, 642.000536821367, 678.906042631701, 673.227585011258, 664.054469182983, 659.662938084966, 675.712131845737, 677.0122606412, 696.344442533356, 695.482897417895, 680.592032658851, 699.724201630221, 691.936041671713, 690.346756765465, 665.531264377724, 656.27412357561, 692.566964993682, 680.922395384631, 693.912438798305, 702.926269293355, 658.388536808284, 655.005425709303, 681.835436800102, 703.049674689831, 670.192187744567, 659.145545819566, 660.092582900241, 687.261271805218, 652.952773789381, 650.563038035112, 706.99296500039, 681.781916514185, 673.401378002371, 660.159131802705, 659.254985301867, 681.538146978676, 620.422770620667, 673.923834146262, 674.863661645412, 666.298771859873, 676.821974886172, 698.713304509483, 657.454438274734, 680.464197608645, 665.847194772524, 657.741691807924, 653.090777026958, 690.025703249977, 686.008150404207, 702.85759871401, 704.429521397786, 682.047381569796, 669.576783889171, 688.206080673778, 669.432200556088, 641.720177554426, 671.848739139497, 651.690492303017, 650.454163956931, 689.079271133539, 663.209583405328, 661.50453347966, 657.137087859859, 644.967907494104, 667.168228496177, 665.757488056876, 669.462861633499, 685.410546588013, 649.44277682725, 681.478551267126, 659.769619685763, 695.610513313923, 675.686868805218, 662.593795466421, 642.915633735949, 678.108628691886, 659.452859507159, 692.54475011627, 659.562416369736, 679.875954404583, 686.888264151103, 636.884694700608, 678.064624299434, 649.340217128107, 668.825496519899, 686.37386677612, 678.97173095774, 700.840060396963, 675.494046032621, 664.590135072739, 661.047346111083, 690.389561707458, 682.244954287382, 663.999301213962, 658.938834969317, 716.651501894227, 688.044899777207, 673.688223067073, 665.067555632074, 681.113261037246, 700.14341270839, 653.748390278556, 638.442870346851, 685.694148983176, 685.403968979793, 710.115415072663, 639.136760714107, 682.914846739925, 655.195878761721, 690.682838244099, 675.595679632637, 697.185701164713, 664.091113956146, 688.214568869871, 675.064261273187, 651.189833972431, 705.887774592961, 666.764269697208, 673.259171674569, 682.401467464298, 672.485371023595, 685.18579907129, 663.790867246863, 660.151837658576, 667.879626162837, 677.16243041498, 663.309986262128, 660.138807967526, 671.070008012502, 657.133611187581, 649.226387738772, 661.816612032303, 689.667286956639, 657.246014616799, 678.001311608788, 691.146156444074, 680.099961424145, 682.100762867955, 651.878916022836, 651.936655936943, 671.404315193829, 662.078742131981, 660.50002568413, 659.128625119424, 680.561185791379, 680.962808476025, 685.83360684854, 636.492142653199, 659.954951860308, 656.919463990421, 696.633961993726, 671.478737569025, 665.058620130901, 698.703109107213, 697.572825702141, 696.775432927473, 679.854003219974, 686.69387776614, 660.254247579548, 689.485734674521, 672.140071646906, 676.310720256902, 689.130601854057, 657.005308455976, 647.476604194778, 669.486572715982, 705.535938654051, 688.839298901068, 677.73251630183, 658.588277120428, 677.985248205911, 672.322728429082, 674.853900927485, 669.948129138205, 678.748544688671, 671.062403977599, 650.385993747273, 682.621145639417, 637.849770627222, 680.334590388409, 672.274803958716, 702.400592053596, 683.406682117715, 685.253048595864, 682.364203037778, 689.856530805737, 680.21769503769, 659.908465334934, 638.137476013396, 693.833638007722, 658.856223128272, 634.441100455186, 663.312115814705, 694.339326215528, 654.71348335009, 685.550884443271, 702.107468824743, 672.492429586337, 707.781249595311, 688.588933244029, 673.718241405804, 664.02025568841, 697.44444030862, 647.133986260568, 684.616651931451, 660.05740128437, 669.05721663614, 673.279553014828, 699.507738551754, 691.676316919704, 685.735023514383, 654.237869665321, 665.147613766857, 681.703611743979, 666.716726910142, 671.559027480184, 665.216103232022, 688.777801271931, 672.516524706715, 708.873397319807, 665.406166364398, 677.990962337111, 678.57407392109, 689.355585927948, 637.039894511677, 688.033131873558, 703.974178337418, 678.8878236005, 677.620956866516, 677.575420597852, 670.792061330215, 648.398250230976, 700.249225254476, 638.963063424004, 659.109994442104, 645.558228684569, 641.922089744826, 681.113397332864, 659.950699673133, 642.84801163345, 672.608373622918, 658.267348567122, 673.328279446153, 686.050913522233, 661.397199526977, 669.59059670242, 666.379765730708, 683.104562280065, 669.662379167396, 646.782022853845, 642.979181207613, 686.120490894586, 649.656206241086, 676.332701055247, 676.420329283615, 667.088688933588, 688.007373171928, 669.538421865332, 690.480802056687, 667.654889436074, 661.947703015912, 688.73994520657, 680.005986732051, 666.253872490372, 644.838752802666, 679.920461431331, 676.859857625386, 671.296201503954, 653.437320565198, 667.954248576925, 701.046746763369, 656.77996551236, 660.376152215141, 674.59551129435, 670.739588310502, 663.617637614081, 672.438251843862, 661.035134821438, 680.016492866559, 670.583931297144, 680.499601231984, 682.816033340327, 666.370959125795, 638.833587751739, 635.176768961399, 701.368239466978, 681.3019824959, 682.65839159002, 682.588280375839, 678.081027907373, 679.426424735674, 653.598500180306, 669.433553777293, 693.569526492915, 690.974464317336, 671.962413742168, 648.280640633485, 675.188862401016, 683.058017712562, 671.747023161014, 673.736534950083, 672.544494949751, 675.862267812026, 694.711684964179, 635.518530060741, 671.505519491067, 655.357140235709, 689.741175679416, 650.380839040677, 684.986523550272, 687.057870688537, 670.819869161547, 666.741935681684, 671.113655680128, 647.922137512669, 696.547516243145, 649.447332506154, 676.255381184474, 686.477299688287, 663.616562985394, 696.630553584957, 676.476382186072, 686.241369102911, 652.482329587942, 708.764404524341, 652.397402955138, 648.201045017268, 667.334668498034, 693.596348629109, 688.941710336499, 647.215672179374, 666.707637988426, 666.595775269201, 697.462323657537, 646.337419646174, 720.607447439524, 711.716904883408, 693.811781077992, 696.522295411777, 697.504898224831, 686.318520490871, 663.111603759052, 675.786424251608, 672.715056626859, 682.072684122212, 673.600133606691, 654.784728273005, 654.907067733643, 671.030406100291, 674.105793528438, 643.963063065724, 650.977846477579, 666.382531154805, 702.997497257547, 684.883908123461, 699.36274429741, 675.382312980028, 662.482842364147, 691.543553024639, 650.912415257056, 666.487729915836, 692.52151991984, 694.094000195065, 654.848079023993, 654.730792458548, 684.848433886558, 652.196407428847, 675.467913084224, 669.537439236862, 658.312310794587, 675.281048204607, 699.178430506521, 668.848837647112, 655.545055361891, 681.395554079862, 694.421248653905, 661.509339187037, 675.77131450399, 674.489292936801, 678.210971184497, 674.443679327872, 686.818187824728, 661.083683947293, 682.055577616061, 668.003768901416, 664.748887714414, 667.833112282565, 668.605612746569, 696.477830359628, 665.551418615343, 676.660052139571, 667.186208432897, 652.516471961181, 670.887883265526, 646.089901028153, 674.497307631747, 631.935199525533, 647.246440296632, 668.213313663989, 664.820348332427, 628.964948245127, 691.592930221475, 666.972969192734, 673.481826415418, 661.264311345172, 673.213671563033, 656.827115771129, 635.257064301967, 664.961831554707, 688.324247746703, 684.641438703386, 671.028807620332, 660.445059437792, 668.634770960866, 659.7456645235, 666.985375288654, 696.62678163616, 702.995148927213, 673.751823255656, 693.438155885769, 650.647004372936, 669.920643137763, 637.48758282574, 659.457320121187, 671.82520170131, 679.287494323516, 655.833886082194, 669.573766471028, 651.216343474278, 659.195934587067, 668.90851492591, 653.696937025191, 664.310330850362, 668.837119423685, 668.970014536788, 666.988473377198, 649.837821801169, 662.738375681753, 656.366907807755, 672.220151505375, 656.536135946123, 679.479224943084, 681.186623258747, 697.820550202684, 643.982460859063, 661.91377505056, 692.571291644066, 681.33232954444, 687.567274005343, 695.532505151176, 645.040860131503, 694.486315897953, 670.55649931792, 662.809088545067, 699.24543920659, 659.567819186199, 683.133223097474, 674.954242173131, 682.692736810009, 686.742115246374, 652.091078557318, 690.722069928372, 662.23175383759, 674.46795009303, 675.505946460072, 652.462708843134, 636.989908640135, 691.152480977943, 686.305200409267, 696.169953652202, 635.521873401039, 659.550880859945, 670.900027521831, 695.398821632867, 650.934057402512, 694.007844273379, 673.127482666944, 682.866240696079, 657.108593227437, 661.3805300662, 661.562683072802, 653.970772383123, 657.459135896389, 687.472806428086, 674.465368001966, 691.536232529404, 683.148256608681, 665.526662062777, 681.121708065298, 650.10471465082, 679.319299992428, 666.440600409014, 658.202427966469, 681.945983434252, 678.598027312892, 673.747956798326, 677.63342555266, 662.14372793976, 663.930407074189, 685.926328327829, 655.558123739583, 687.90832368463, 674.358596732536, 654.472127551634, 674.574493394089, 649.165364943048, 678.687587195363, 683.869096574358, 708.19550651185, 657.147544364437, 669.091997369786, 652.710081036632, 661.836145332545, 652.875759145472, 662.185614276481, 655.626462044815, 678.96334725008, 664.295745660043, 682.642599297926, 678.816794471263, 686.842142648007, 704.210957549387, 690.08446603946, 655.232224343044, 647.663508664008, 646.864357791125, 673.122166380233, 651.75099326178, 667.840630291971, 654.417722343392, 643.555777209212, 660.068321471756, 687.518056764736, 663.309744769462, 691.069118304719, 667.196474996313, 687.384139331293, 637.926869807345, 641.174113103084, 668.367819934004, 666.236645842109, 658.169372511373, 675.291456797875, 667.626382671565, 691.062998813987, 695.098889787033, 676.324876573478, 670.918705477334, 683.271306837161, 677.700530704616, 710.448061288854, 680.98899282422, 659.767781823756, 678.735678186073, 688.382877930465, 685.075745026581, 656.172303893304, 711.824124557197, 705.734028692593, 656.250915115459, 645.741511826344, 662.217294516248, 654.946303897139, 695.881810942395, 688.407943853558, 674.223839096618, 675.676023681367, 683.475988010406, 672.952521152658, 697.547958151481, 685.119837927494, 675.099512111948, 686.211253239784, 659.30169431847, 684.44961879698, 653.819463168264, 638.695460503775, 675.767717164837, 659.442080250634, 673.845847521502, 676.505838775023, 679.827476710668, 661.392672851372, 701.155790698725, 704.039370236345, 684.516467294888, 684.710611474891, 661.403618561741, 637.465952132098, 655.649000166642, 678.818752868099, 682.149056996547, 677.537024470345, 665.719484562313, 662.127039827396, 687.714894807125, 702.894411786331, 700.975319615083, 647.092956793317, 655.680696181191, 679.345713690879, 642.683927738523, 635.973678627987, 678.916436654798, 642.308384002108, 664.234705860989, 651.610229584468, 647.764104356169, 699.402547100805, 675.217643034416, 617.033629105185, 662.542849236476, 649.29346696052, 664.645092072205, 678.020692529623, 635.311428105301, 701.091842732451, 674.293836794772, 671.332416477885, 678.719798476155, 660.686688435999, 703.048048520389, 674.396745439122, 675.068518537663, 661.777952821266, 699.064617709815, 673.309551555384, 662.525425291347, 694.797980884184, 675.729957481836, 663.22580614646, 668.466469944701, 685.924193234446, 651.859027172225, 673.380509988766, 648.169654714591, 685.000635969673, 674.25400892202, 695.524021036388, 679.340309515867, 697.04261730186, 671.474173706643, 671.378266557117, 664.967795729578, 700.047717430401, 681.320450476121, 679.787228623858, 638.138030547598, 630.743562074593, 641.445040305037, 682.946239572674, 668.227489976449, 665.786949268605, 675.344629234102, 689.003060060912, 666.932273739859, 700.600413306012, 642.047089605359, 667.52901038718, 658.839447938569, 704.900497228516, 632.214019454032, 684.303517663716, 677.820465082909, 666.835010035072, 674.546241087315, 691.734150205538, 638.820856061387, 625.380194572244, 649.833031686636, 693.025160876237, 684.729854695783, 669.637397865559, 662.054183016014, 647.46224213872, 686.286520440221, 660.054512621698, 657.704616442253, 687.14804607786, 682.042435070828, 663.568679427141, 653.807530033125, 667.108388303477, 659.521082560892, 662.007808612556, 664.40740583046, 648.569061985542, 662.76050309736, 650.903551214889, 684.763776032781, 656.836833436076, 657.198841138748, 686.908530646787, 669.640469078228, 696.529293512029, 668.207388321075, 688.89143923248, 682.630404621848, 644.970967828729, 625.363717879904, 696.96679069251, 652.034601461689, 661.518858832499, 664.662833497945, 679.976166107251, 683.241363241436, 687.108324682039, 632.248333604602, 658.73399667238, 644.308787811728, 678.128329381043, 675.59640353294, 673.615391615273, 672.754084543514, 634.849872049181, 674.239618504351, 661.65862008616, 637.80508816735, 667.237828439353, 677.440116794651, 674.138217683814, 672.696985796308, 673.609971745508, 656.955639329601, 685.143880820058, 684.540538330151, 668.437052133419, 668.825263094396, 692.798975055759, 662.90579100362, 664.137533519239, 672.338143560954, 664.262461006713, 696.83991857591, 674.838892741605, 667.217646003706, 660.953608800601, 644.377670374045, 698.330752419936, 695.730776040757, 662.858694782407, 667.058052938624, 658.54098162787, 686.200275789344, 680.50073886649, 668.745183019279, 633.398323510218, 676.740990438817, 684.662430678589, 678.212933752532, 686.970379521606, 663.494848020917, 671.746220412149, 668.590748249633, 658.45633744407, 652.660776748071, 642.829721029277, 682.199676637044, 670.282432628287, 671.681739634114, 672.741348661967, 674.784014019353, 694.898139405379, 657.681052333048, 678.896611127881, 674.454820635924, 680.566102816529, 694.02054239592, 674.523212964181, 672.833084497398, 671.203153464622, 656.744612852482, 655.314546476298, 679.029175083546, 663.997542446207, 669.26110453816, 645.904619478579, 647.007800581049, 698.151665085192, 694.632386122286, 688.130870677922, 673.08948268289, 686.302666353518, 701.068652668451, 679.940005399783, 665.850272765547, 683.724064197506, 676.225802989633, 655.44622095259, 655.834307741982, 649.084403811503, 659.975895744112, 662.939599724553, 669.015835249936, 645.416090840817, 645.533919763239, 663.760573260109, 681.350648985623, 684.392038743756, 686.30351498924, 664.070905367516, 688.113198120512, 671.469789666, 674.329126672697, 694.329344097475, 690.653219844571, 648.306709915722, 675.95746582169, 646.883350071253, 698.699768737318, 692.008718090659, 668.950426025382, 683.75482522576, 664.4091854091, 692.536995777991, 666.464134841166, 657.377491143651, 640.608022396965, 680.655097668809, 701.549778412927, 649.919749288791, 654.928009115848, 690.802243943159, 668.15414133361, 665.137325184963, 659.201547509983, 699.968611113124, 652.841775495418, 642.725745290699, 679.082373461049, 649.025615970934, 673.290455466623, 651.576092056992, 668.922945074233, 695.010328475699, 647.620173531074, 657.112762006467, 677.227943431587, 682.204142361129, 700.500307527257, 686.195645227515, 680.356383470868, 690.905470275187, 652.668223054733, 642.266690301528, 660.811366248782, 670.100820271988, 660.601205073896, 651.245509875097, 682.796314712776, 647.737571854975, 674.480367139701, 670.046750880446, 664.001806331879, 663.342763623613, 683.509428100372, 687.023084873811, 701.878085445554, 656.670927224273, 657.462550651426, 698.980778182557, 664.119016300305, 657.758567862791, 671.198621991183, 690.651242867955, 646.726826705384, 649.076172286152, 663.356663668928, 705.404416968674, 688.812161551399, 694.986079091183, 659.511060475987, 663.265506636813, 677.062536555419, 674.935074259054, 648.104981726553, 713.652226677992, 696.792931222077, 627.59884297665, 649.822517336295, 660.322314914119, 675.311284276902, 673.819270163658, 659.018019164291, 656.793229032789, 654.96456329273, 687.789498636857, 692.968408735223, 671.972148135459, 673.384020136722, 706.927147142875, 679.671810864437, 659.169757231521, 708.699451311605, 664.841849593476, 665.879015850975, 661.890020013449, 641.828029324196, 695.635716012749, 701.357759493885, 680.580304676397, 712.755562894762, 668.33472041337, 685.080012389764, 684.995867536737, 660.322648801634, 669.561609736291, 693.467968282508, 676.319241370297, 687.454964539227, 691.575832329723, 685.457255721486, 672.962694580692, 686.4489273252, 682.253061612263, 675.53221776523, 667.126218928933, 669.745762202115, 670.415249346023, 655.84875341644, 641.361208540816, 672.833782582408, 690.962010943494, 659.285916691061, 641.155632282136, 683.676772318959, 685.753223741676, 669.980456533817, 648.427840054485, 664.432319965709, 659.995239819894, 670.935161340744, 657.253073623482, 665.591748722456, 680.957439925397, 691.684328001583, 658.505346428907, 698.635692274113, 689.014255081704, 663.166622560838, 696.851226993748, 690.184545907879, 635.544262333716, 673.290461778954, 653.903978606349, 668.455821691993, 676.358030403098, 689.655578940378, 660.77519721129, 688.721404963498, 693.48252544513, 671.151029480035, 663.042582548182, 700.739144220947, 717.047167466085, 681.88836642034, 685.515023706562, 660.905773085382, 653.519061974244, 660.416536433544, 702.733201868033, 640.7741671842, 665.06759246553, 663.885181804007, 663.016124609339, 675.133978981959, 652.119174841469, 696.999572691895, 688.992569597835, 678.083662644826, 655.277453651667, 679.642503475405, 692.571104833702, 643.926321698687, 664.232318044247, 637.069154119418, 685.570719324874, 681.613528375008, 687.297677281277, 670.505362488102, 658.68136980417, 645.877012305561, 669.351929301736, 681.567760353431, 685.652268466064, 694.592077313188, 679.232464518514, 653.118154964082, 652.348388555441, 661.186769533192, 682.664790197339, 709.583081701204, 701.624870319478, 682.748071369265, 648.712512628889, 649.383860647926, 689.967822496187, 656.674658659865, 647.281504092118, 668.842132374042, 698.336750029908, 664.71269987349, 680.756686410123, 677.256736218938, 681.426314042085, 655.859491385233, 706.791511120937, 669.696629240113, 685.213829419326, 662.460858011982, 677.065797518647, 696.48665329726, 680.299408690509, 677.829021101714, 692.954688739091, 690.601854030118, 686.271630995815, 689.745109379288, 683.463701303528, 656.871027988191, 666.995223625466, 679.387254779429, 686.516360897828, 643.199968642051, 660.568839101901, 664.114659714605, 658.768308856119, 664.47938931584, 642.715834348379, 655.72412842168, 667.06308208243, 679.398007254668, 647.913934053693, 674.351775716714, 659.689973453243, 661.486372607563, 682.283293143934, 683.984230413454, 666.717643178319, 651.680646072268, 671.498624393748, 669.012367681043, 692.160442577357, 674.762307759352, 690.202455282261, 689.592754858275, 654.063459634163, 647.639564403985, 703.946335385102, 696.455896732208, 636.156012142394, 664.793300999217, 664.666851460149, 671.454375182339, 691.218949314143, 684.31356010198, 648.545227386384, 663.068788483547, 691.434583979618, 671.945476336939, 686.437619990672, 645.026028022719, 694.86046971328, 652.643223174676, 684.268615207927, 673.783661005725, 673.668019231681, 655.827847406355, 684.293030467322, 697.073494149645, 666.533782518766, 657.271062121005, 702.924071969728, 693.965484951299, 676.911649726667, 659.534510800582, 656.296759682156, 677.205364942047, 672.289708571223, 679.960090873417, 691.074582321738, 675.061862115905, 646.931900932605, 681.685770554596, 683.756882474328, 677.159042946694, 661.94838611593, 679.053005043538, 682.048101785176, 678.29783792887, 667.320117602237, 680.548837864375, 699.904195830356, 725.136730395387, 665.388939156847, 691.266906077273, 633.998222300625, 672.597530965296, 667.012743945191, 663.831612175037, 667.24757936616, 696.816177144133, 683.104447467033, 653.561940191201, 681.923370677476, 658.486961275156, 697.854905338057, 645.435317097577, 661.691404285865, 695.155214814089, 704.653710829515, 663.725973550295, 659.484040378012, 698.938838949138, 686.675925118593, 661.098297635674, 666.05086538159, 673.909032898329, 655.530859762081, 674.972131003071, 692.936655421074, 684.120852454401, 684.412027963736, 702.536379408731, 670.929348678559, 684.948462293065, 634.573160437871, 694.620733277931, 678.626555819243, 667.094108336134, 699.117492933292, 665.984993195498, 697.19958567355, 642.843863725038, 659.575088904659, 649.483992440163, 731.373982959225, 670.195005022706, 672.920197050801, 646.292188499376, 679.026892704938, 690.536349627001, 693.551245765153, 714.45742251842, 654.918175480601, 667.355853756657, 645.694556195893, 676.150165560703, 665.67402880405, 678.399221937034, 651.534826289458, 672.09135478134, 654.466897289116, 686.566036020878, 667.679428688147, 670.801214119506, 666.713048956148, 649.67516525564, 710.869708973809, 634.86004056132, 660.253397395204, 706.063588155201, 658.761970694642, 643.593458144619, 681.424568174935, 677.576400819501, 640.158931741135, 674.934919835809, 662.661148355339, 685.828659733624, 698.29907159167, 688.914886322759, 664.925486903303, 662.683608988594, 687.411012170459, 693.43591215753, 652.15544289464, 677.561363734039, 634.39547413873, 677.070102383734, 660.469060664135, 684.88015223218, 688.55262751846, 676.728924660907, 654.134316553036, 684.730705461059, 649.121638570376, 686.031061187575, 699.088753519445, 663.844119765936, 664.421475693523, 671.346906724269, 677.344964656808, 679.690550728472, 667.424390487585, 647.240962144162, 650.561447683034, 679.115603931434, 663.32862445018, 693.333706103785, 666.322225596858, 687.415474673033, 666.412933428086, 657.821060971082, 673.681359866004, 651.008782809974, 689.750338716166, 664.510393273325, 663.96463217929, 666.826050899443, 689.177540289848, 685.651186267167, 677.569931815754, 634.823706215753, 693.812217624292, 667.96679671054, 683.761051707078, 649.917387554039, 673.438564745541, 664.897948353968, 663.116421264055, 689.278157996854, 667.784676311311, 664.413083961681, 687.203825268027, 670.362801828881, 682.642017883631, 648.698689962976, 653.347021747867, 639.926155993714, 655.201462777588, 668.00896809297, 628.657142376346, 677.437591992218, 674.136186211502, 651.893335760737, 673.072075494266, 663.866757125165, 673.351302680824, 660.889737685092, 656.208523368838, 692.368588827893, 685.724012053833, 646.749242842244, 686.029986317452, 705.198410832192, 674.347922958211, 669.763937660072, 677.95102131526, 663.224934960493, 684.258037408025, 670.774245781648, 669.977801018453, 691.288527247697, 670.303224481368, 666.081350138849, 672.311942131283, 677.644288867276, 667.397310836743, 654.413062640863, 675.504097349364, 686.945652892032, 661.952933957132, 653.489517934672, 681.432297982116, 664.082394694836, 670.422293722224, 675.898174405509, 687.401567782965, 696.623498007435, 684.46517030205, 648.248099665255, 681.565287021757, 675.467533370524, 684.167834004478, 686.544797721762, 681.64450757933, 663.754504784778, 670.954538159112, 672.15948219211, 668.724460133248, 689.246978232639, 622.982830652552, 652.073950003523, 636.010356254002, 694.531315057355, 667.002653116596, 669.48480084869, 661.071847116248, 662.916042049416, 678.833650771256, 678.660879073649, 696.797573084678, 664.506287368192, 681.830524844113, 690.50703559235, 671.069094453841, 659.205091403176, 682.549938871577, 675.625781922909, 673.021839236175, 656.54022592652, 661.732814172457, 637.348294678574, 690.018714765037, 683.582090361831, 668.796482071484, 670.399692761079, 644.629292814873, 669.488122133827, 664.450793308639, 680.882640917215, 658.255117756913, 696.307206782297, 642.486512515197, 651.270941527884, 694.267132988354, 667.006016786892, 682.393587312208, 667.536479331977, 701.75399667973, 701.280392580038, 640.258144850015, 651.573364391223, 705.247889239821, 684.807615153134, 671.140507089456, 670.485681050221, 685.586177791238, 674.492829710085, 677.337111904783, 670.936740887188, 670.599099533074, 646.938500861711, 654.896811905223, 675.870250230259, 669.916093074802, 679.425979353598, 678.476674319634, 656.574041428386, 668.770115898159, 672.635412824331, 649.926510166607, 677.973410781005, 680.477536098943, 684.979565225611, 706.319189339629, 674.875519569581, 681.419113656531, 690.009903400676, 671.13701321184, 671.545870930665, 687.782346040994, 682.009315316667, 656.86107606275, 692.088341941914, 691.947707883992, 658.343018956054, 648.820125356412, 709.821027048815, 646.872737789056, 691.813738398179, 660.726541806668, 637.967394867818, 664.152247411142, 666.326615672262, 687.54191478331, 657.654181952423, 661.193713842625, 680.830999416237, 645.313431692766, 708.767446047414, 655.729368707926, 647.158918323427, 684.910535117342, 680.797908587528, 651.967145539546, 677.512510185603, 710.291771808279, 675.157786982206, 634.254979481775, 649.348764782568, 695.925427874863, 693.662416200565, 659.511950697899, 668.068537301152, 686.471054212194, 638.407062149756, 667.179584316292, 663.793090783558, 679.74401301009, 639.192247042451, 667.89212220551, 658.6990653591, 655.119033305758, 670.199316644601, 682.663141138489, 659.703304559237, 670.832832291834, 661.329315882033, 664.735747704432, 671.000474601862, 660.883617431816, 673.436062211369, 667.853282492313, 681.622350158266, 689.834052962503, 682.321133496572, 656.864809590397, 664.629546062161, 679.543977995457, 671.001940904694, 702.656577674736, 678.223888095603, 693.054907676811, 656.905945394087, 666.200081968269, 687.68248290628, 683.762944357176, 672.613478097239, 655.335500861375, 696.534422500341, 666.932205203627, 656.463475211463, 683.989049990504, 649.599477262055, 668.959019524503, 702.081992414497, 667.574441699415, 676.838552558024, 666.388545371299, 662.389445344877, 646.071141836459, 674.625863554291, 674.19844652739, 692.581884158122, 670.026381354823, 655.826526502443, 691.77033805266, 669.370306159605, 662.729776689569, 663.000203996769, 666.576002754779, 660.080580843426, 696.524578561879, 676.515088570429, 685.20960456076, 662.115818344458, 686.289596840124, 654.793939703722, 688.213066029936, 651.149072732585, 679.712882640479, 664.180213173731, 667.59284193343, 646.897665211911, 663.142673208222, 696.21705561433, 670.60881373835, 695.549987745709, 668.29331297199, 680.674411168595, 677.133117969031, 638.708473319455, 674.665073858729, 684.676084140056, 692.827016630675, 663.369336504074, 685.5429578611, 701.667590154567, 696.595385385759, 681.457128751456, 689.770701271303, 692.245062909952, 663.729951407811, 671.967010439606, 697.374493079066, 698.627041268507, 676.766996228592, 659.045895749461, 676.699014947056, 645.557951135876, 676.827997876281, 693.04942152623, 685.254920056683, 671.878997770195, 679.62040658081, 665.766301022899, 652.228642125201, 681.275537013797, 669.99408196699, 645.957692848012, 677.12166806088, 683.961482433676, 664.375092496811, 663.255920234022, 659.942226489111, 657.407023527448, 666.679816339533, 677.66079428128, 638.431864720136, 670.93468930734, 660.971599250633, 667.629653119769, 703.786157373191, 672.338413329148, 627.531326517065, 659.202279565859, 686.520992218858, 649.636268806669, 677.767748406569, 638.911511578037, 686.62041247992, 667.182011050301, 684.102087289858, 655.856407904793, 662.706594466081, 669.660604491672, 664.983105140828, 653.155165143909, 686.022047626293, 665.813356732723, 681.384811332151, 681.049995180936, 689.025346589242, 688.794532081072, 664.956186686901, 659.075421211144, 695.506077492742, 657.766808404305, 655.46584790014, 639.630177420579, 668.089992845736, 663.24432668739, 659.519319686243, 681.361859490626, 658.922766568111, 693.059862433137, 663.723408963437, 660.904053163085, 651.010513892942, 690.710824908099, 668.944976438179, 669.482657456532, 654.388230466725, 670.123087412718, 666.760021520195, 689.145320734517, 686.779415065216, 663.400342955449, 627.694892694558, 699.733740409021, 666.729737637498, 693.082682670536, 667.269553445957, 669.824529193384, 676.028128084362, 669.539456124073, 674.360185121603, 669.334712232878, 702.99636732106, 643.803634631178, 673.685485657622, 656.867674055926, 672.378503175094, 680.373315649552, 664.093493872748, 639.426410168272, 668.193735423482, 726.478463642958, 663.907231896546, 652.237242901649, 695.421662187275, 657.232877324873, 684.595088953669, 696.468111997538, 677.965017850784, 655.243374538384, 666.588254394771, 669.705573428304, 693.985057674858, 656.065005814359, 668.492482156244, 631.798295420507, 677.474277535415, 674.178495048789, 662.936097413974, 688.311427301733, 647.918485040632, 633.800918559585, 671.694681221519, 689.085711789754, 702.195781596878, 689.614290586986, 680.660678138855, 675.314335951661, 681.684021590581, 692.677427895334, 680.455545438211, 671.582059155567, 654.969764257958, 668.526095506461, 689.405249554152, 646.279186005971, 672.088274699521, 658.41281763627, 684.194827250538, 692.014317019122, 696.523393294714, 663.321994736922, 678.595871496001, 666.72085992412, 678.947445717691, 718.368231892005, 667.210985118121, 655.581039378383, 661.878718327705, 690.262797432585, 656.068960121842, 686.549845543431, 679.413610822099, 661.066528877936, 661.39071694331, 672.703943085573, 680.861115786253, 683.618902441588, 654.575769375446, 662.65276456093, 649.369617592724, 655.880482643203, 645.095880618527, 682.12075871088, 623.786982773447, 665.072264713787, 651.568049470462, 683.06552143973, 695.062858526651, 656.320737602632, 647.366076434703, 678.521641296627, 678.446248677115, 664.039342207017, 659.554237891463, 663.78291821067, 699.501144297946, 631.677679318906, 689.756456586148, 706.729886654283, 679.155774630055, 665.251131932371, 682.620650186694, 684.90918681175, 671.225790873749, 695.847990080991, 666.926646713371, 660.884563820935, 677.353071579011, 670.956980505317, 662.780691959239, 676.552899883938, 689.61018023033, 645.359371494863, 699.111475951385, 676.834553928139, 671.959302886984, 683.989153014021, 692.389489906723, 683.224218662958, 663.095953015156, 652.205352752576, 695.70376262092, 652.319632083576, 687.344309825144, 651.665499872519, 667.476961394559, 659.350022423519, 675.333273888031, 692.639057293624, 661.997009578568, 675.024539314584, 687.042281023879, 657.960004067316, 669.829933319211, 672.210661465057, 641.592206764047, 688.029317261744, 658.773012529557, 686.487456946778, 681.03078247472, 689.255913295016, 674.490269557463, 674.723927138314, 657.78891436867, 684.487948782002, 682.711713772837, 655.864587604146, 670.496667298304, 665.621564686344, 714.496110682435, 655.572702027838, 673.446633532607, 707.122041535131, 682.138488164169, 681.646844935087, 690.037626831462, 652.944151130315, 686.787343654899, 675.289669111442, 673.660914856978, 688.305093934628, 643.538915380596, 681.398201157216, 660.6666807558, 684.589701285241, 674.318831421838, 664.659678760558, 683.952336447887, 687.961425920127, 678.047059365039, 702.224108378216, 679.389282109931, 688.788722710509, 674.538507429154, 671.089103960155, 670.22635053694, 659.001209089276, 673.923213078545, 688.551280827816, 661.658326785751, 682.740332559579, 667.370363102507, 701.830385029467, 690.594261493325, 653.101093986876, 667.746608512202, 659.369906746291, 688.860803373516, 692.759264046776, 688.476975414999, 696.146080860777, 671.69394517724, 693.20950815448, 685.097111709877, 662.795248461276, 659.578514005802, 672.022176532715, 659.088818499995, 683.448700298889, 674.615283724248, 646.956474002918, 700.47646286679, 705.425453655661, 686.33635949652, 696.863788277911, 663.045335023562, 709.485597976311, 667.806022770384, 692.125578901, 668.874265296713, 671.316871879729, 681.479184125776, 641.01153790797, 658.616578362602, 648.138763454938, 666.556131341816, 687.574084352606, 646.927539574538, 670.52265960282, 680.710731767138, 676.388320541769, 684.595914325137, 672.983449030573, 689.550408693141, 678.305744203307, 647.792903580623, 668.936363090754, 673.064673093904, 631.197344541334, 705.342613841187, 674.181585795197, 673.81510257787, 670.971607171819, 695.284532644787, 685.330658766906, 649.892533508767, 641.509437870895, 635.43282697336, 688.542018771283, 672.845801765248, 699.299414814543, 662.426539209457, 692.663693475013, 663.871955908244, 681.27266384742, 669.102897375769, 666.872947884412, 654.663378054508, 657.113126685732, 652.171641888967, 661.157529507274, 685.66477588748, 637.924630220541, 651.372551438446, 685.595129869139, 690.103037366793, 698.232962291276, 687.011115259175, 682.961546941781, 683.80955085497, 681.029688824751, 674.891009973712, 670.74356986671, 654.037895805063, 651.283271908332, 661.787234443317, 676.154273659562, 675.093189448724, 679.749159303458, 681.132130210369, 690.995501385295, 647.369785998053, 696.452711292946, 676.639271460652, 663.957244902571, 679.004121408089, 646.827783112066, 662.525402790176, 674.052333929533, 650.783721219513, 696.362061780463, 664.648916039745, 683.896215586555, 672.451597127198, 658.554019311455, 692.260524406762, 674.627761089489, 689.566486607789, 672.103409430999, 646.439117707092, 644.000606803417, 673.363758241109, 671.864563988141, 660.336383841062, 657.162275539886, 691.557759046784, 640.889331073627, 685.179629232903, 651.370322258479, 667.504383584526, 690.819599827398, 670.07836994739, 650.28597128316, 663.99378257567, 658.032842479365, 671.929883527188, 670.098941971196, 684.16549420657, 661.293079759481, 660.088000038721, 677.805633596218, 678.815824090835, 662.174608140991, 649.625745570586, 671.879939753698, 671.673654589597, 652.716328783222, 684.255166801152, 691.493684721638, 685.308377387074, 663.535614900858, 648.688458521592, 676.568710577267, 654.890253551852, 644.680247993646, 672.324521082644, 674.971874256442, 679.016035413251, 645.420053520755, 671.77989531832, 691.0382667034, 664.870261313086, 670.506331753544, 680.54967375942, 632.851650196203, 653.649721240365, 663.352902249949, 682.837424493511, 672.85068817714, 657.683591362198, 681.382421274396, 693.663012741402, 686.247185638413, 643.988224499778, 678.530703735924, 667.849429781502, 662.307152062275, 643.856637001737, 668.726463109438, 667.432927955974, 688.890633532131, 655.118841319573, 663.180026717105, 648.672948597319, 636.84491010603, 633.354535589808, 643.928232569898, 676.02876691158, 679.01607183982, 657.889702520911, 640.547257474421, 685.029394192411, 671.112113944339, 662.149801807857, 673.564614954582, 659.206680940308, 671.031555216532, 681.97394054118, 693.735410831504, 661.341673925941, 644.519008205385, 666.172377955466, 672.495155818719, 664.111038181799, 661.476092321488, 635.600373858854, 679.544785424226, 659.896685636361, 637.846739811554, 659.791428095962, 638.03035561147, 673.148039741213, 648.657875492445, 667.396187327129, 680.98521262525, 680.658630086418, 688.652997067347, 683.189274164195, 665.330434188148, 673.2854136912, 673.966645575099, 662.019730283759, 671.033581229881, 652.43952578796, 670.856174284101, 673.615069437569, 692.765891021353, 638.442162696955, 681.005984742335, 652.550594450271, 669.340352051776, 674.369679752847, 666.416558145962, 665.799865202313, 696.714706531937, 672.176846737846, 688.806611410349, 678.482263691483, 701.066543193315, 671.566043405357, 673.172772591301, 678.985507918041, 698.369970249788, 685.878993496394, 698.999007897823, 710.269687900597, 693.436656798201, 682.619916966734, 636.39972329809, 693.91532207238, 687.605566972564, 667.835854930166, 688.834947214568, 691.186664228968, 668.194474037062, 657.477203931846, 655.11662329473, 674.71380559513, 675.486101274724, 677.04665655456, 679.674065832125, 670.114640085371, 689.93566459409, 666.131679751928, 688.440411103618, 665.783408134838, 682.35476564106, 662.794130135227, 676.195856535935, 687.944638293467, 677.259303242874, 663.749440128461, 694.077462257642, 676.282089993029, 692.930753240547, 677.33606644627, 702.24041635316, 674.475121028187, 683.092605618434, 658.51691967585, 662.394599705869, 682.096210503721, 668.38095904739, 661.258455338874, 656.478220538523, 680.492782122665, 673.398716526834, 695.301169305436, 657.502860975486, 634.688239437286, 674.925400267281, 646.197803563423, 676.885948159663, 681.408926532991, 671.896056972684, 670.581278166715, 684.876365488388, 638.778278643781, 649.784668826536, 646.815554391322, 668.196989129289, 693.985868514758, 695.521264602153, 669.354673773417, 679.91281766652, 645.231453711781, 680.249210744713, 649.78257837995, 669.648107283521, 690.290131642873, 649.121214959732, 691.058431393782, 685.558670224861, 667.324981118939, 664.521548218308, 661.157214246196, 650.974070510875, 699.062364691431, 673.307138421939, 682.910685298365, 687.224098590293, 677.846171818261, 687.343642326725, 688.042184265859, 660.978177842603, 660.865818394588, 671.249444256872, 652.751364109119, 670.755555801368, 710.071667936565, 670.744960469351, 685.212041377405, 696.60904204138, 655.826027489568, 697.707029144979, 667.25546293817, 664.469565076773, 701.141438426355, 665.287220636735, 674.42526855946, 679.333580939076, 666.540031128884, 664.197591426919, 665.167993278795, 666.064064116643, 671.843716754375, 671.567131410021, 669.073510164094, 675.934635476189, 673.656310926039, 667.666453738252, 683.078472096257, 683.582660292444, 666.539352024537, 683.889942616601, 658.083463140966, 680.731686314538, 659.555358269517, 673.471859282325, 693.206373852601, 661.529942251309, 668.245374821841, 699.749128419297, 676.410650017065, 671.232949128485, 649.674719463002, 666.818938499034, 666.459843273556, 640.40185654805, 666.111495166015, 653.228812278724, 658.710413690207, 670.799654389569, 690.453083020133, 674.268168614886, 689.683098444876, 655.227701154429, 670.906973648669, 658.933377097549, 678.737618848119, 647.545702646166, 675.072935545743, 697.11962600985, 671.903976006591, 643.219258835516, 619.788120153912, 676.127534668595, 688.542442503828, 695.431886296057, 685.34583700349, 657.82208136697, 676.271695598132, 678.591837199149, 664.339727182306, 668.253720441464, 691.532536699789]];
