# Supplementary material for: Hypothetical Outcome Plots Outperform Error Bars and Violin Plots for Inferences about Reliability of Variable Ordering
Source: PLoS One. 2015 Nov 16;10(11):e0142444. doi: 10.1371/journal.pone.0142444 (PMC4646698; doi:10.1371/journal.pone.0142444)
Supplement: S4 File — All experiment interface and visualization stimuli code is available as a zipped file. (ZIP) [file pone.0142444.s004.zip › experiment_code/data/one/40.csv]

	sample_num	task1	task2	task3	task4
1	1	343.807590486484	135.216766755644	669.486350646418	495.674461918036
2	2	326.70498923514	134.844645762309	669.651365917271	495.015171540074
3	3	348.67997482028	125.410233982728	673.792716010589	525.80512357241
4	4	327.957219229605	131.831050208199	665.840265165111	519.237527085362
5	5	337.811494106395	130.578518529519	669.112972745099	531.727977887383
6	6	377.848576628901	127.459047505833	669.488366668848	512.086859678421
7	7	323.900052703364	134.509678479875	672.535565648609	511.301157570727
8	8	347.894604241425	135.864364750264	675.381686286843	562.999457638899
9	9	372.713403193408	127.858355554211	680.537716920186	509.90729504882
10	10	342.229095954892	128.517246424896	669.826092658582	550.469017012687
11	11	354.091915531318	135.366157598021	670.379562670948	534.909945941926
12	12	374.033293026212	122.307934865091	673.203275301748	519.489450767966
13	13	314.896453026792	129.530238580359	674.928012817669	524.601718771662
14	14	326.597940417346	135.922222806928	670.480254186254	522.806130861557
15	15	343.835064957837	129.440705022117	674.142715391329	523.009823630756
16	16	332.36871548476	133.607868211249	674.619063296731	501.75673946164
17	17	321.546104327794	127.01038172532	667.390741832025	523.954264582804
18	18	350.518689232785	129.537487482843	671.749630093835	539.633235792374
19	19	347.852434603614	134.843270475808	670.26932475107	507.821954987076
20	20	358.595161146633	132.342457958963	676.522989771354	547.005360055292
21	21	308.957554921444	132.790976596677	675.426598050379	538.211291628517
22	22	322.836501307063	132.157183421316	672.373780856772	499.937355657777
23	23	379.403091556542	125.070446228263	669.244885321869	491.426686910837
24	24	365.326161345548	130.292790788995	671.439865018272	516.040546387339
25	25	357.498291891782	133.727291027481	677.119089614235	540.160029574695
26	26	350.628064742716	130.163859837029	677.454320568201	548.421947962658
27	27	369.589131569499	131.315062918505	672.110311902614	539.255236224198
28	28	356.148216689202	132.337718430125	677.157853575662	529.356041592395
29	29	338.213113162142	129.054018653232	677.930393790761	537.969855597234
30	30	337.728058221934	129.88071540624	668.706747880877	528.784914426266
31	31	351.473447828373	128.397190541212	676.825980229571	534.081498799064
32	32	340.502957273555	138.399811993152	668.793806362625	545.56330634556
33	33	344.779273336007	136.222908192825	675.847007852624	539.25387403845
34	34	364.709819240975	131.548909799944	676.196976968564	524.21304263369
35	35	356.681391286671	136.467744039665	668.751469870576	504.099157746609
36	36	327.632317694007	127.322761971449	674.529767552303	536.036141483172
37	37	336.171709948057	131.969662558032	672.498950632094	508.6014608436
38	38	338.639173498758	130.680857621931	675.198724110644	481.910505635888
39	39	326.981555222348	137.001379187945	668.893668446726	531.539279442272
40	40	341.600626625424	128.67095643579	671.828481297261	516.823595354976
41	41	348.541913916386	132.463434703998	674.540524936487	504.598739232724
42	42	328.860755250118	130.140654236931	664.593644954136	459.024049923476
43	43	333.382330323122	130.572491328555	671.071926152857	551.669130306648
44	44	307.155879569055	127.817373580613	674.27086046324	502.827443457404
45	45	351.974942594755	132.976712799091	675.113014621618	521.114872214252
46	46	360.454533978744	130.802690124324	666.23249622655	541.054085301195
47	47	331.370228442604	133.285899761004	665.555564630445	509.41248184337
48	48	346.362833210305	131.170441727794	670.146958305976	519.132764151434
49	49	346.558576655886	127.511907647604	675.381185013977	525.572806256411
50	50	353.645628861888	126.435678603699	670.474438691469	552.543134577356
51	51	355.746155089822	130.227873424461	666.881718337901	500.152671676172
52	52	333.670882803498	125.935836510314	669.767804789264	511.815095852615
53	53	335.059593428665	134.287205280847	675.170681773023	518.458626283286
54	54	345.003422326744	131.745111389003	678.335231168031	508.060433732551
55	55	350.061583295363	133.98335209822	667.937611991231	485.485832267553
56	56	353.295718628151	129.466741488658	671.770476648951	522.208866617477
57	57	372.714586085406	129.082115736992	669.934762309115	488.83079626351
58	58	320.248534307936	129.494309349097	673.985583043843	524.855800216196
59	59	343.106431537095	125.394564247993	668.617927774547	489.723002323541
60	60	358.742993935685	135.946372708526	674.788890981986	522.307110525259
61	61	339.766481920211	135.789686280912	673.814625736753	510.744497655579
62	62	336.591792774792	131.66778860568	672.486949553915	487.5745544504
63	63	335.846052967096	132.368100347129	677.036468186378	505.715278250827
64	64	344.021982639988	133.591853638982	675.586549982786	540.027096383414
65	65	339.270941223611	133.34993988258	667.999957724652	519.571387874434
66	66	340.541768297752	128.188197706274	670.562601043063	504.388112756025
67	67	327.362905590161	124.864165512379	673.14150627178	520.808139450143
68	68	383.31148761584	126.451612276334	676.733042272936	548.532904155622
69	69	314.59919132986	131.058955644665	672.629040147096	532.943030939558
70	70	356.066396035564	127.561774674672	666.077063674559	489.438092893398
71	71	374.065714890015	128.873041472354	672.712338802648	534.829560691736
72	72	349.599592340983	129.902796073833	668.311166693103	546.537165264479
73	73	363.607055856115	134.129364328159	678.440808091289	523.951345586771
74	74	350.509458164992	133.598644161179	673.604559877099	539.527821846966
75	75	344.496786113047	130.98112135957	670.970147381819	517.990753256592
76	76	349.775800533406	132.205393124868	672.787760350605	523.513956615518
77	77	328.792600160978	127.161861348524	669.802569160272	531.173975198718
78	78	371.149662276399	130.617327350516	669.526076522741	542.914852655045
79	79	319.332616620138	130.403988607237	671.040862280893	518.484693264143
80	80	341.85442488678	126.928952193614	670.137109166872	508.466390675464
81	81	350.156645780961	130.670014273387	671.835524560297	510.963514658299
82	82	356.416125495494	129.195134585242	672.249588507616	510.616028371556
83	83	336.729600569576	125.789836649656	672.966804321277	549.918313360114
84	84	327.341663080915	136.160830984183	672.460888466939	507.58357081704
85	85	333.701170878397	121.789126020572	676.047940597199	531.397575647083
86	86	392.279496644395	126.791719489775	671.245074680851	540.482873742361
87	87	344.422662844607	127.494662817807	673.302600365432	565.231636684892
88	88	359.505204577524	134.31213188953	676.516431271357	521.070552467692
89	89	362.289737748021	129.933990373507	670.491995379604	516.412127402033
90	90	339.693974758724	128.146691865021	673.545838684633	520.151636050844
91	91	366.551168714613	132.878108413885	669.508932754534	495.96144271333
92	92	328.594958623557	128.779124850103	666.596491261127	537.670953328398
93	93	344.704030737503	135.456764274923	672.501572218681	493.695736990689
94	94	360.447297797109	129.781947450203	673.609904659496	499.746832852212
95	95	323.778292242208	133.997215221168	678.077931995084	507.094840362794
96	96	336.486473965806	129.13765693786	673.542191844522	511.560806131384
97	97	327.398585391852	130.920820768007	675.178004479512	494.325036224172
98	98	358.782994799747	126.703130226624	672.671704687024	520.50178512172
99	99	334.656681226131	127.387443844383	677.197247777044	517.357037734224
100	100	325.636230877516	133.451100585306	667.139717751268	548.189452832123
101	101	352.99552226982	127.832900670318	673.409192048213	516.99151553494
102	102	367.952505901599	129.059946408809	670.046133051231	504.851835359957
103	103	358.364786477495	130.957312701296	665.88026180772	532.293885815071
104	104	351.652395365146	126.596434022937	668.204362664537	513.120980164786
105	105	351.226607783809	132.375389150413	676.76491348001	546.196224925229
106	106	364.087154957614	131.770607039083	673.870262985598	535.230817642292
107	107	386.659884825721	133.70449793956	675.842323600866	513.699432743082
108	108	361.139244055622	128.629646008721	669.491814284942	525.466470916258
109	109	349.174237991397	133.524022015853	672.305759022673	525.73181750477
110	110	368.239828085169	132.209271629273	672.528747114543	520.342702053087
111	111	332.863678112272	128.257332903666	672.759049329582	497.172580633528
112	112	354.251746113407	128.010334557867	674.12089744285	498.693994039624
113	113	344.155980540603	132.39409470629	678.2231892829	519.721523282126
114	114	327.342161880822	125.857610740048	673.607268940731	485.053898010884
115	115	388.164609664768	136.023428999013	670.240042640975	510.68673558276
116	116	348.281885919756	125.839389087912	673.658191658344	537.790667288065
117	117	345.819304295243	125.912174483746	674.413874825663	505.457425101969
118	118	381.400701760091	131.795586079037	675.66819662349	516.394515947717
119	119	341.263101768782	134.591813856529	669.344791969474	512.429014298465
120	120	345.895373578686	129.123724739801	672.929767163962	521.618894794169
121	121	369.155715358117	131.982084920599	674.033828669389	534.440536189047
122	122	352.725697059626	128.647170567047	672.864353552675	523.910988683112
123	123	328.414277043221	132.890540833527	670.787319266878	509.741690326859
124	124	361.032757065118	136.393146184556	670.359692861626	551.366784163014
125	125	326.541112873002	131.821764644712	668.783305722953	536.376531738383
126	126	341.7886379538	127.298065466917	673.107722816859	546.858066930669
127	127	332.665676975063	134.48366229353	672.668412396637	531.354190466213
128	128	366.240008994114	134.988239098399	674.877596535084	524.811786856106
129	129	347.430947002009	126.21178831618	677.879697370323	532.533862548683
130	130	352.40829056887	129.85731746822	671.108687712305	520.376650335431
131	131	328.386063811649	126.351641899953	671.773874350393	524.387750379982
132	132	329.637443959326	132.605442865171	675.565675705738	531.410304214204
133	133	345.036245748837	131.772015739049	674.43647988799	497.042850398604
134	134	309.902899529005	127.864375327107	672.067222351712	531.290273446494
135	135	341.817023359858	129.442541147245	667.447617914141	538.267415277491
136	136	359.566384189717	127.004807544535	679.061074504109	519.02174550266
137	137	340.518698984314	130.125210122551	669.867629391624	526.871971103423
138	138	326.887110300203	127.27747361296	671.455445371433	504.994881392825
139	139	334.6221390228	128.890169310568	669.929474593101	494.023256735188
140	140	349.611650863878	121.882297221893	668.229128397133	514.108139714931
141	141	326.111956610312	130.523125551267	673.893990492421	535.868748975971
142	142	371.124501388806	128.411247628586	667.804574889056	507.399268462514
143	143	345.122188907366	128.766165702405	673.904424609444	520.230013126161
144	144	354.444552536289	134.396947569729	671.082498267157	506.436081332527
145	145	350.393648234712	131.388163638245	676.332154046005	545.929803502516
146	146	344.825561915209	129.800621302183	674.630650728347	508.456399623835
147	147	330.040262358406	136.764777683484	670.423542310636	540.677405464085
148	148	308.366675847555	132.673977063544	669.167482954407	523.187392919463
149	149	347.533908738856	136.261885712122	668.53992956171	533.675277705504
150	150	361.306137263527	124.655549720487	667.051998916836	510.336374999309
151	151	328.940855409738	129.725872506523	669.891871552983	544.760966694896
152	152	362.586960693532	129.078050914022	672.920728642022	518.802445510795
153	153	340.726314555333	126.185094184355	672.547622957542	503.469768492105
154	154	341.285374493086	131.411787360626	672.848752660753	506.951975818442
155	155	359.708716052491	128.702296343168	669.238613183825	514.038341056051
156	156	316.828073842519	129.402116211326	672.081183909232	521.544785762252
157	157	322.685347569447	133.097618884761	674.758665280224	519.003833216748
158	158	341.121366705101	137.116709909341	669.490301255471	552.345662064723
159	159	353.302904458225	126.241760795975	670.41599914278	527.902378658158
160	160	377.089375342779	135.872821540471	673.721252290201	478.646466385465
161	161	331.456221685302	129.119527434382	668.497841779154	551.604523456163
162	162	325.196283231561	133.334090159945	668.556135024441	508.0145586496
163	163	379.546983902483	130.025791385654	673.292111249743	529.946753947372
164	164	367.350880438487	125.345644927937	671.626414106642	519.698243330872
165	165	348.24594149168	132.575834162483	675.663575094428	507.780994893455
166	166	378.920477744782	128.907986925517	669.630611747632	510.436605738338
167	167	344.23545930859	133.431630731661	670.554843407485	497.376833250346
168	168	311.847834362888	129.537360472144	666.506941779599	530.892081017295
169	169	311.558693505812	133.638862289954	667.341940096944	556.398996015256
170	170	335.996722070422	127.346559895024	673.156772769653	521.855966191488
171	171	363.349901535723	137.981717485484	670.297890856152	522.567542741259
172	172	337.983720642159	132.770842633783	664.587917680605	506.21247008508
173	173	344.527101936244	133.031295148333	668.623526154047	498.150916996438
174	174	355.458365990034	124.947827783853	671.187696678027	508.627299526108
175	175	384.701326011142	134.787436470608	670.631246135543	517.876745043223
176	176	342.8223234331	129.386937264351	672.055597755359	510.139994168437
177	177	342.170571221709	132.695457302204	667.700402580838	523.957752640731
178	178	371.852622145025	130.326030718806	672.52068323867	546.958030078919
179	179	361.394753404863	126.710133937005	671.177069559858	531.88113814733
180	180	365.613123288446	130.321491774018	669.092790871632	512.546063405595
181	181	340.009710730832	136.275831815275	674.57040007008	540.091403411791
182	182	333.506435776467	133.491923096491	672.771907672287	512.919477864911
183	183	321.546511826008	131.296542839814	671.50824912228	528.33687124152
184	184	347.361162192536	129.876287633454	670.800438783228	548.625751245966
185	185	339.059709041084	129.982227899862	676.898430578515	530.158416948761
186	186	333.025410811323	126.808399955512	667.042544366745	519.220183767008
187	187	366.732563141556	128.1810146259	667.449108446148	510.147817258822
188	188	350.643579849479	127.134685307309	678.339663354916	546.726451763617
189	189	352.401630726367	130.477000979019	669.948034027165	495.732995912642
190	190	348.49511040252	128.264262804651	673.561516715171	516.17114395107
191	191	321.866102418101	130.954371740161	671.199022563688	539.442009725541
192	192	315.312545288648	130.07525924211	670.936132167841	508.000677867262
193	193	342.451815767484	129.129113264162	674.438521810328	518.433429231697
194	194	340.420946279988	126.403517079556	668.452733895479	521.227772641347
195	195	350.475071515931	129.7716874812	671.987933520778	523.21168799291
196	196	363.30200783612	134.661075866113	667.751368138326	549.980224257535
197	197	356.758141456381	130.23457216748	670.856656876235	527.592484321953
198	198	348.216847014993	134.364596835482	670.12587445949	534.810642696555
199	199	336.463880750339	131.450918402719	672.959023470945	529.472058850269
200	200	368.22114091459	126.974206672062	665.808599594844	555.488020945386
201	201	342.822807653552	132.101111982255	669.916230962509	507.015807932151
202	202	354.392686128705	128.609074963473	669.147333807068	510.60489150512
203	203	322.755321710518	135.491908977036	673.579929551726	523.561676297137
204	204	369.269385196866	128.289490332008	672.721832868823	541.439983503879
205	205	356.436059042731	127.470147345912	675.69427262979	506.678912991615
206	206	331.478210686141	132.801714097262	676.225880111093	494.606609898516
207	207	344.085523856277	129.880977072739	670.176893539794	532.324447928066
208	208	296.39572172103	135.54095457972	672.340648021605	499.900568768879
209	209	359.806613441301	128.041095944128	667.401507285064	523.728063436368
210	210	349.229300023949	130.099847774335	672.786906743856	545.780584492646
211	211	355.297459646502	134.595811919453	669.556039724309	538.838687693058
212	212	367.960424015161	131.620140168668	667.568809540999	516.44950070652
213	213	335.1016481754	131.000603437294	671.75910752477	531.876678682279
214	214	349.58436742987	129.773052602644	675.33582512295	516.657663780853
215	215	348.648721303455	134.14902967309	669.310384023037	528.891232746408
216	216	347.631845832732	130.181881168679	675.032090326738	543.973149151924
217	217	371.318250838345	130.948912636469	666.694785172453	543.6809229541
218	218	302.173395485737	128.270119852147	672.997246041076	515.164802357579
219	219	324.581969198889	133.551884292395	667.922251583784	526.685841594141
220	220	366.949638387722	133.845914416774	671.604976655568	533.558983316351
221	221	349.189744724473	132.001522184781	671.162487686605	489.862848882506
222	222	326.605139694085	130.587614092439	669.142578359917	524.326996840274
223	223	351.899211873431	131.054822697087	672.670344408714	508.183498385504
224	224	331.651223153677	128.749407746027	672.297172392284	495.747116114553
225	225	307.033182037663	130.738051335173	668.418919986978	518.595488560309
226	226	352.929352859675	129.742994675111	671.315563697062	527.431900442529
227	227	360.770681386114	134.667903375883	673.753886518801	520.585810950388
228	228	337.753345551117	131.37110321244	673.780202268729	528.033588385336
229	229	337.914523882282	132.219250540005	671.389605917523	502.921895173083
230	230	347.805069025412	126.402480306864	672.760749741962	497.629124745551
231	231	338.714684142029	135.200238659238	670.458004113022	494.49859654874
232	232	341.122954517627	129.147802772192	670.638785038673	515.878995867791
233	233	328.442074654759	134.165084797997	667.770085239902	522.498018924922
234	234	326.79230974622	134.926465928876	673.77118445656	457.640474835145
235	235	353.056164066404	130.02412943631	673.077574311729	510.447334807219
236	236	307.530940703855	132.980660256073	672.868008965026	536.147101272473
237	237	371.355928189182	132.166731865054	674.370078521054	503.032510290897
238	238	338.178342282952	129.554427977073	674.995500085148	537.092263756271
239	239	372.123816919786	130.119042331186	674.275664338958	533.305740003367
240	240	362.777410624383	132.343032237998	672.932490954732	511.59397046662
241	241	353.6176462821	136.551016357034	671.817007106803	559.209908332402
242	242	353.384887661584	126.669939965462	667.134463732827	526.463878885496
243	243	376.986081820638	130.607161354435	673.700628108559	533.763239291363
244	244	351.364405608462	130.29882150421	669.153982684145	530.031530007975
245	245	369.421027591179	130.129299000964	672.483613129589	510.045953349698
246	246	353.086048131432	136.660101990659	668.966910891075	527.512563568006
247	247	324.071379740119	131.378925688275	673.867232921675	518.807999973193
248	248	322.941828358085	135.084019577745	670.803115001913	516.724946549186
249	249	316.780295752344	132.593450602816	670.346319504014	496.861174950875
250	250	367.554608543993	133.198559658777	667.71934786587	518.600282375906
251	251	329.061056878975	129.850150936814	668.045442938099	505.770125415629
252	252	348.329815483361	132.357585697404	668.987325577865	507.496109868078
253	253	324.360670681068	132.120739033929	674.411971039408	515.407722201336
254	254	335.528626269863	131.021884281331	670.534905448437	514.898970478577
255	255	321.097356103217	132.907588666553	671.126914996585	520.559687445745
256	256	362.186737376	133.886966728357	671.780036399698	563.724347389192
257	257	324.177442336054	135.323167794096	669.702598421039	508.411536737184
258	258	343.595145780127	138.23055422954	673.553200694841	502.595597380884
259	259	326.218161166969	131.92745726853	669.751567426143	544.633003586217
260	260	345.443217226453	132.71901723023	667.833803157393	522.948244180928
261	261	341.095678132905	131.631019538406	666.768506461697	512.271178744297
262	262	308.928730103716	125.939848124568	668.485419747679	504.379422894333
263	263	352.051159312403	134.201647916527	673.634473646954	503.10205438203
264	264	351.734583396982	136.357478150981	671.754405885076	510.883350631484
265	265	362.360544863126	132.613193796019	670.94377806859	531.074832794841
266	266	358.726220188655	133.1207299819	668.137349475388	518.060550360088
267	267	335.141368324826	128.645693278635	673.808903442017	528.385221680692
268	268	330.571093227975	128.871353486166	669.594364300265	520.376908621515
269	269	338.504139268654	130.280445667252	674.725492852413	529.588271490639
270	270	363.381877330761	131.972211084647	666.811376037528	530.13210075553
271	271	392.474682714447	128.299001759122	670.492420257034	531.575450732709
272	272	347.004803052038	127.274842701649	667.581405738578	527.472370158209
273	273	357.061766956142	130.450248595196	666.741115161221	583.171424753461
274	274	343.431158517502	130.884176940465	671.121790062458	483.462767887565
275	275	353.480401042103	133.30025207898	670.429712826675	532.36212590088
276	276	313.564115538708	135.873752363975	672.252020717541	543.277033850118
277	277	320.035219291895	129.832023748328	670.751332736494	513.089645472136
278	278	356.20392981144	133.14103666854	678.872623749708	534.301673118806
279	279	343.187773140085	129.467954284115	669.807393721919	541.439108813908
280	280	343.411403550255	129.514770341071	673.440351586196	529.509566041807
281	281	355.053752215324	127.93068672532	672.144024303487	531.528624910027
282	282	345.49816930752	137.237136468887	677.245951755002	494.535104028358
283	283	370.395505885765	137.445973945578	667.955507552628	541.885094228356
284	284	365.212146368516	133.950498132048	665.13798585576	563.502331929939
285	285	328.769707196901	129.265467264761	671.607514909457	569.039326577628
286	286	347.798830036754	125.123906885569	669.780085814638	506.548354364605
287	287	319.256721827157	134.503131414541	671.586686169811	520.555980936157
288	288	329.358936134116	134.563702000083	672.372892912146	521.83722329942
289	289	364.080941955613	132.014691919476	673.707853385668	519.299385150836
290	290	319.535492789321	132.999502407347	671.039672974928	528.295272946943
291	291	351.283736694462	127.165553599763	669.605122574098	544.561999444591
292	292	376.121270848294	135.635104527452	670.711317679014	518.16073225295
293	293	349.51940248805	129.539732702725	672.783548021229	515.60518410189
294	294	381.999981439311	129.555530428488	670.229914404156	552.799995854713
295	295	367.820715702224	136.03750414745	671.77002248459	524.048393397645
296	296	334.990790211947	127.340449953519	673.581575329163	519.663682522895
297	297	356.007928215654	131.28090446431	675.715534233315	520.89917578054
298	298	315.428676271995	128.410986212449	669.412811220294	511.524462960218
299	299	335.373984165322	128.114356914266	668.913650171084	499.348401113122
300	300	349.088718528105	134.940563805046	672.742757263674	534.146521282629
301	301	339.414382105934	129.784894353154	672.945748464924	514.010547179137
302	302	336.856830425689	126.781350631587	674.092872193127	559.494115977153
303	303	344.198553166817	130.328442093126	676.782836616656	526.440084931273
304	304	337.675799204914	129.833049542176	679.386233781796	551.422393195569
305	305	350.944706361347	128.064805433123	673.759819884878	483.693372911039
306	306	327.124329504616	131.491595467176	679.374886534194	532.635006214216
307	307	344.196494884835	130.346362648679	678.399150954359	532.223651137107
308	308	353.989255911035	131.701401163454	673.615585482961	515.94974156886
309	309	343.316344299797	127.906881327647	670.484258017073	515.678283379197
310	310	350.443604197828	131.043722959985	672.570507145076	510.694120204313
311	311	348.29181169262	132.386661242655	676.471501829579	512.439828580757
312	312	352.711727056826	124.867739787193	674.64784743191	501.041078491767
313	313	350.345362672319	136.971043847692	676.177622784174	515.712422104211
314	314	340.938205345163	136.84844671784	677.671462906034	511.321487251292
315	315	329.990191003713	130.880059515045	674.361923845992	506.215086831783
316	316	355.50609935125	126.001148507474	672.424026762475	519.444622524121
317	317	338.597551033896	128.881669225	673.162521410021	493.742391599256
318	318	345.037604187848	127.265873529977	674.470162505115	501.981135563222
319	319	339.846205610527	133.907335251807	671.055518779457	521.282244703357
320	320	327.74298428029	133.958914197484	672.834597450966	531.937907567788
321	321	356.07155080646	133.300712673777	674.99956693228	524.180591288185
322	322	323.825127549991	132.348483985697	672.210384320884	492.883500790945
323	323	344.584243469624	132.238311817365	674.379300414468	510.5459858936
324	324	325.781955686365	131.440869074499	675.644017063367	523.453292605152
325	325	347.171413758868	129.462507686713	677.796503211321	538.348083277835
326	326	356.390554140893	130.626252262358	667.250790844803	540.197958705294
327	327	353.339465355887	128.099482846988	672.859945701289	524.954962510756
328	328	372.409876466873	130.628744192023	674.918429099436	523.978319950093
329	329	333.052639001733	124.827278955175	670.254843078347	514.35951950196
330	330	355.53098880936	132.788514820027	672.585080657674	506.38714480128
331	331	321.422131908746	132.584568451283	670.449439510317	515.463343427628
332	332	351.930991015641	131.810533881166	674.126000343289	503.934007460351
333	333	325.306909998626	132.893250155772	674.140309911554	541.081309014243
334	334	320.709421050146	130.169920750821	672.911516427084	480.981960657242
335	335	310.829638632645	130.683412603926	674.557734457398	512.264292088166
336	336	357.272288219182	131.53416390914	676.527913293319	549.30437586877
337	337	361.203648373023	132.658687656319	673.768890531163	551.943585468516
338	338	349.636223887814	131.318568545704	675.334702135188	460.919575630505
339	339	325.059795720566	128.147686821137	674.044897150097	509.165383569918
340	340	373.973554629623	128.120847347799	673.297626833387	535.150049956604
341	341	367.383987824762	131.351862368031	670.528166618016	537.498780958521
342	342	318.190427894594	132.226562342883	672.900715577352	503.043299947253
343	343	361.038573358293	129.837279486513	668.886069270992	502.309115101612
344	344	325.21304783275	134.573872882535	668.459895426724	529.775093766251
345	345	323.993826196532	133.565624940649	667.366164733566	540.875584724346
346	346	332.804514508013	128.510346305031	670.307317904924	514.11889574484
347	347	347.84246284539	133.759044832189	672.105024724706	520.649222922759
348	348	348.52545457245	134.146876277386	672.312625569316	522.764466495162
349	349	351.291333254344	127.056249892109	671.171918078442	542.799934544757
350	350	355.630155794066	128.812306792912	670.727581424034	536.81469636858
351	351	317.165759300519	128.705856653126	671.328253729788	498.247345939767
352	352	337.968576612193	128.645154276579	668.31232473391	546.867396413716
353	353	355.30971014988	131.392296444073	669.137523985373	545.197134851552
354	354	349.919382275474	132.811846408077	669.434291368728	551.091535970369
355	355	337.581204055578	129.304355702268	667.823086247417	506.807520053261
356	356	365.224706794031	132.706890540914	671.530106898793	482.916180110918
357	357	319.054562224023	126.51930169446	669.931768388301	528.125066696989
358	358	335.880244898946	127.324572241352	669.174196246619	506.063316232877
359	359	362.004049099764	130.259537835569	672.552419107566	553.701904703498
360	360	350.965761776713	136.14835389306	667.762943951683	529.242184130535
361	361	362.04260383573	133.650994405481	668.901126122025	518.699937086378
362	362	351.436329407556	126.304454472974	674.334889527023	517.828982086758
363	363	330.738343090109	135.459254022473	673.545138282137	537.600418237482
364	364	272.266797831187	134.408677706929	672.338232250963	529.573938487724
365	365	339.800639110212	128.718122833946	670.793446378474	514.974832255647
366	366	332.871965513647	133.266585486776	673.329771079106	526.950416831115
367	367	345.314085067443	130.916349759679	667.429342304421	526.347651270099
368	368	332.32507686237	130.390676984495	674.81684403441	523.692944659541
369	369	310.464952365664	129.30047772512	673.626156808011	480.160823190381
370	370	343.608136238917	134.74483631411	674.840891092525	533.742476037969
371	371	349.401120669091	131.783813808668	672.064988854102	482.646765165369
372	372	353.584281424423	131.620996019933	673.61740059797	516.325956298564
373	373	336.409048221414	130.348732728744	670.467397622185	525.449348937508
374	374	352.130979627756	129.28296979904	670.796183480396	496.448458191946
375	375	367.070219219942	135.130887226166	668.768794041947	497.159607002746
376	376	339.182648032964	129.639048072842	669.486895059954	546.080227621016
377	377	364.33739939665	134.772220742253	677.470759506112	503.866490504976
378	378	331.211432466936	128.86966879165	673.517885306268	548.391058555971
379	379	334.015905853435	130.988314715802	668.114272855335	537.058730393225
380	380	372.692653361055	135.363960255176	675.435247391325	533.121549463219
381	381	363.094436278543	130.506476365708	674.28824012402	532.509976489837
382	382	346.986679567383	127.718922566088	674.190690576287	528.999867439092
383	383	328.375029009878	134.002059957256	675.813984678516	535.777513989619
384	384	370.736856268025	131.651055059332	674.09481858539	510.621585928593
385	385	345.759050737203	129.487015697455	673.033140103691	497.347834819853
386	386	317.641350208416	129.178845933686	665.656400877736	533.699217954652
387	387	340.725360750508	126.955695650826	669.027327596906	523.70230357704
388	388	341.128100777404	130.36359472823	665.066595988797	520.465946781672
389	389	349.537787942518	129.32493084933	671.392498910914	511.456154865792
390	390	355.346015722753	129.089415708322	667.474116240883	575.526718694346
391	391	347.865867278712	127.578133414326	679.604701480957	526.931600991843
392	392	364.581914649596	134.860590577407	671.291863684614	557.2475313251
393	393	324.556101253608	130.623188518977	668.525871141344	536.830914742765
394	394	359.209397060549	131.279255733476	670.364788856329	547.917144035839
395	395	372.133750317553	131.31617387036	676.36688268408	516.159379575885
396	396	365.34634456056	130.497895035537	669.406295908352	505.46863306318
397	397	355.449995721391	134.93352812691	674.031174199694	515.12198816183
398	398	374.712423067589	126.826999357929	669.818626403645	521.41206535274
399	399	359.734115179828	132.634212470874	675.099557111067	517.222325668898
400	400	323.125458394988	131.26900392219	674.180244003572	523.583810691835
401	401	336.009062731368	129.675730496727	672.167063721742	532.406770261974
402	402	327.28751717007	132.001875435831	668.061977603878	499.990387646253
403	403	351.239141184682	129.62813000321	674.10732561799	506.923717041595
404	404	372.212919670286	127.429172580382	673.21534524612	534.669500498556
405	405	318.622943618463	129.831321806302	672.408497719209	506.49154364101
406	406	325.78455630689	127.526716350275	668.717458044892	520.099555252316
407	407	331.167333125902	129.91594951451	671.735572659413	532.703889336215
408	408	355.033175788645	131.406787658332	672.76217639483	525.854430105097
409	409	310.52968085277	131.073553070121	671.269414828336	534.008152152458
410	410	322.381158696034	131.124013754091	676.031787547137	529.095909635772
411	411	365.080583117852	130.997404081047	672.386377572019	534.269236377564
412	412	357.346864986877	129.733689504792	671.202542447961	515.615536607419
413	413	349.299699962625	129.705142508968	671.250809110746	528.372282244655
414	414	342.324335665376	131.72235437811	670.342250868934	538.294594573666
415	415	339.638625436423	130.017331732766	670.413813086985	488.75656025802
416	416	341.460597606066	128.51769534248	672.075084835684	519.353365107888
417	417	365.140063186881	131.850125827649	674.943219980606	531.934216734746
418	418	355.755645053799	139.023348911843	674.914346000504	512.79366678948
419	419	332.522045008451	133.221137598554	673.438983004041	529.698243800331
420	420	336.199212731105	128.346562743172	666.70403360261	543.574416667342
421	421	340.533129088095	130.082541044803	675.535614120392	529.31485891052
422	422	333.382943148726	131.615482098455	673.126505716377	515.333198917081
423	423	338.21068309339	134.605963939776	670.297022302364	483.141456282959
424	424	314.530069843494	125.343916836566	668.397199771356	529.512873086073
425	425	329.005320097427	131.380019734907	676.698751204514	542.636824163501
426	426	339.59069180022	124.262572271271	677.075170953303	512.917393590354
427	427	365.599861041974	135.711847202033	675.455222926168	524.491366424257
428	428	338.251829837828	128.446022339599	679.142655511576	481.370178054879
429	429	325.35807126752	131.049629106407	670.905450048423	549.226231484969
430	430	308.081664592725	129.0045600533	664.206831277033	544.147447939941
431	431	342.390220350017	131.636687437786	673.006029163956	514.088044714343
432	432	352.979335525066	131.812381970329	674.234637573559	488.054677760297
433	433	335.587748087849	130.395710942512	667.283835292189	512.425020473145
434	434	340.914516392755	126.093178858459	673.24297478681	500.736680738414
435	435	343.256034020615	133.675796578265	669.315543652541	521.276160526047
436	436	353.1902722808	133.645052343203	673.748041052773	523.823477527627
437	437	346.987385727654	136.903447250397	674.541572530772	513.698253183362
438	438	320.27623723912	132.675569455054	671.202219447543	510.259215560782
439	439	338.80836945509	138.613620642306	673.362207312588	517.848862065506
440	440	322.298538123123	127.528663674043	678.34890000215	514.257273871921
441	441	364.299844401605	129.39689933889	673.480461666394	541.152324632222
442	442	345.613668722705	127.323373456287	666.533661845338	526.040789501406
443	443	318.231175864033	129.366363724854	673.838225770223	549.7054234339
444	444	347.084686542375	130.742657525479	674.277437855782	563.422969428443
445	445	345.179456340699	130.570960351477	671.243151747608	508.18214942321
446	446	338.190668559383	130.507693338087	662.421754095004	508.148353060044
447	447	335.967885362113	135.997745221753	678.501062608095	508.397370305222
448	448	356.351726038639	131.748249631545	672.475982257147	496.906149613682
449	449	354.975142579896	129.389924622754	673.147976005423	520.029121118615
450	450	342.176603829046	129.646328294903	666.127688277611	514.58888155847
451	451	367.677897327815	137.354937710416	669.865403679215	495.684563957226
452	452	328.784615803784	132.665278730551	668.43032607286	538.870407913385
453	453	365.805032413432	132.565052488924	668.905750320973	512.099494627691
454	454	359.093087408426	135.491363233338	675.482564436706	520.429717693379
455	455	331.940971075291	129.08183214915	675.394530595957	521.877544940927
456	456	350.110088007576	131.202605399398	668.251842082582	516.148559025341
457	457	356.542676423026	134.318811232035	671.404343311157	555.193799330052
458	458	324.650634667096	132.566999531871	670.716098746034	533.447844900203
459	459	355.196771255655	132.104342967555	671.212384327143	551.91962402372
460	460	355.98662166199	120.517114907926	668.426154495817	528.835321822073
461	461	326.399108279205	133.325600214125	673.143714488176	537.772654415079
462	462	354.175384466843	131.440677197266	672.19053533358	543.164395737333
463	463	357.339673605914	124.125856708614	670.560872678458	556.352896849231
464	464	352.439863274844	132.137053598517	674.209584351674	503.017943401138
465	465	340.496725271471	127.788217060102	674.556305716961	512.055065344909
466	466	349.770167805405	125.727232861953	678.064952252855	538.192472702101
467	467	356.772917934444	130.342575979223	666.811349900347	518.128272339621
468	468	326.443148822079	129.22649730516	671.19551612661	531.115033888678
469	469	364.531438314052	135.352601715752	672.804554535461	514.91223829196
470	470	344.05923267282	125.602020744364	678.144423999258	546.932246317826
471	471	324.522997645708	131.549490233365	677.32871502011	527.887156491087
472	472	360.492973543079	128.029283223044	675.9665157361	518.506405580294
473	473	335.888274525569	133.235588674725	675.506199505175	511.202037940116
474	474	348.446111908994	126.89597436939	673.502077568602	499.550487296973
475	475	376.488884931468	130.291532796416	671.152005348994	535.498110428759
476	476	327.619374771294	126.895984694234	675.878069884096	507.05674589691
477	477	292.064101402133	130.176774381356	671.288377355406	531.222177717123
478	478	349.189485975435	126.123005711562	672.029930117459	513.654182122642
479	479	357.799940719567	135.426415558361	670.244301050112	517.518067922843
480	480	354.805191031506	137.16824561396	670.562638673537	513.6233395242
481	481	373.523034434939	128.987741831291	672.297775780462	528.44704527214
482	482	370.892009386707	130.159527757773	677.427473662363	537.890503865358
483	483	362.149076458415	132.877976618984	667.273729125519	514.37285241527
484	484	350.294586517501	138.878440150242	668.005740025953	525.331898963633
485	485	369.3872510029	132.186520009062	674.832435898315	526.042423126511
486	486	369.8727577203	132.366077627389	669.325800602531	536.826346514547
487	487	375.89488264467	132.898394204236	669.311787097985	474.038515460323
488	488	349.966468819828	129.786855034018	670.896650777642	528.313343151034
489	489	322.854052555091	126.251488781922	669.395608544558	521.740216078946
490	490	367.91485147552	122.893092390864	671.946594835471	532.707182416304
491	491	313.181432642583	129.959818509582	669.835431017883	502.08456080576
492	492	322.300640048416	131.854306306064	672.149266133934	515.01027647747
493	493	359.419130197228	132.190101235923	669.485872156635	526.085281148219
494	494	322.527596086312	130.959491503071	669.641872779011	536.586327240224
495	495	358.75607879658	130.254151860327	669.122956085402	529.23385168
496	496	348.194430542115	134.028969196258	663.566445100388	529.458439384681
497	497	337.423973139051	130.422483525578	672.755427012464	514.505671726173
498	498	340.357845381938	127.372124867579	673.795594021444	496.592276115313
499	499	332.963038480858	133.297772022525	667.149410087785	535.189710990421
500	500	352.139926178001	137.251888753315	673.131182028635	500.152795657405
501	501	344.355540088282	125.969647677966	677.339510299546	510.116470400099
502	502	367.810274742193	126.044672788732	673.584854255338	499.583117014098
503	503	346.404662598109	129.790249802951	668.338784961637	532.864517115801
504	504	359.833697169629	127.86180236436	667.402231267089	544.240973779565
505	505	349.766443591908	133.022400026499	671.625302391259	531.529502359724
506	506	366.129959666564	127.846996075083	669.560751451818	511.516293718336
507	507	370.190893257539	133.266548688859	674.718370451983	520.93845623483
508	508	357.316370215178	137.477035704835	678.422294389536	528.248069346868
509	509	335.768390638546	126.650153506942	675.238224460502	551.653067833168
510	510	343.713272441891	131.099797167701	669.471090007631	506.000526566607
511	511	325.697214043443	128.967500546886	673.357414185237	534.10095495187
512	512	349.948477580287	131.625568882622	676.279003870003	567.32661875283
513	513	361.60866463057	127.259632693528	676.200378076676	559.620724092692
514	514	352.504123258454	132.824572649415	671.717953890502	492.338797891675
515	515	324.639265473812	131.816956315077	671.961722842682	534.782258914599
516	516	339.639745560087	128.60750219568	669.035794090566	529.435112876883
517	517	332.570891290346	133.200562172315	667.137522871672	517.043831445534
518	518	344.108882122857	129.926298543382	674.920891612694	533.668493594834
519	519	353.187992645883	132.827182945088	666.325920538478	491.466690271847
520	520	344.800404104315	130.971512795578	667.588454986874	520.11176720784
521	521	327.993116510104	127.822883540049	666.661152299762	519.3854332401
522	522	338.34720307842	130.735829376856	676.638725334364	477.811922051451
523	523	318.056390873366	131.820229556339	671.849691768041	526.527349411975
524	524	364.513875089282	133.010543939661	675.257847159416	510.932525570237
525	525	336.536667019353	132.820772788911	672.599398734109	513.65981785617
526	526	365.401338814891	132.929451202027	676.180341735801	509.440004926
527	527	309.394118023272	128.95078444572	672.358673198358	510.714404844305
528	528	345.080171204136	125.725393064907	672.743387143073	486.384510709863
529	529	350.468706998556	129.821345378601	675.315681145154	538.517606548307
530	530	314.100406020639	130.688072903562	669.714823278361	525.846760090375
531	531	341.022632285751	128.082455094743	673.101165138854	533.862710312652
532	532	355.914223798151	127.109140046479	673.2474777402	549.807083598564
533	533	338.034955170063	134.888969038054	673.567654357974	535.37904735622
534	534	359.202650248891	129.622660407814	674.641760298715	533.097838323541
535	535	338.175828281416	131.38528748401	673.697111906914	545.571012059414
536	536	350.857958112447	128.953478118021	670.501926138624	564.631616641915
537	537	366.6733538493	129.118115076158	670.076961554892	524.918272567358
538	538	342.472220162015	126.578386858803	676.159386297932	541.441629723224
539	539	358.087921542384	120.743260463763	672.123528541705	556.877915342352
540	540	361.008519750138	128.616935346053	675.183520661012	508.216611394695
541	541	348.400022420204	127.157258957147	674.606988972152	525.43054479492
542	542	346.648707552442	132.128062668272	674.211484728444	516.58090471626
543	543	353.079003558932	130.403039586682	673.900700674904	510.980440863749
544	544	382.069450482363	132.639560070933	676.803020296356	502.423933958024
545	545	358.78123212799	133.741024764411	671.467078539779	520.687648039599
546	546	344.224463570853	125.419141621962	671.544691542356	533.192641847501
547	547	350.696210037081	134.283110084031	667.516010455892	525.47078699106
548	548	349.165354171624	125.633730805386	672.791634421498	492.816021227311
549	549	324.485113148541	131.268211331564	670.528895961127	521.269663172708
550	550	372.873960496479	135.805555064591	674.511752366688	508.913871848228
551	551	339.73492692008	134.334828382507	672.590311710066	494.948997086307
552	552	347.775335475241	126.798496430531	674.916076170742	527.774514574869
553	553	348.319878261181	128.595672585737	673.860711504457	529.577241929562
554	554	342.094938873168	129.161283283332	674.665619341328	514.478482979954
555	555	338.023797739489	130.492345248703	673.265964562348	543.438155173545
556	556	352.479923112245	131.039427955888	668.646260771819	512.544452301069
557	557	320.358450538114	128.088574489644	678.200161968	531.81213678387
558	558	344.120421974395	131.100729684751	671.03298435768	526.057788078679
559	559	363.162987138155	129.936240120276	667.436966821351	531.293497926578
560	560	345.381501676554	125.784230172724	673.752928480421	525.473640061147
561	561	336.883395739371	127.013226048009	669.970855553563	528.507774315771
562	562	333.14651451804	128.881167683875	674.179671314028	508.218060990506
563	563	369.57679613501	131.838550742786	670.961464851581	560.28270546318
564	564	334.038355845226	132.015222642173	677.989785161195	521.415640728292
565	565	324.017687333016	131.323845580201	670.83120304149	521.450260232744
566	566	384.771509206033	132.565016416668	671.384519424755	538.893147633222
567	567	333.76220646609	128.92091670651	666.181866919784	520.35323984507
568	568	360.99786823389	133.343438182847	679.952091427866	517.285596914794
569	569	304.566799683345	129.822009611963	674.491338406807	559.641095167855
570	570	342.412303302417	132.75701421064	671.102584823854	538.344307645542
571	571	369.544782887802	127.899099998767	666.308659442825	509.572291190745
572	572	344.221934458985	129.386008084377	672.529210894189	534.02455646982
573	573	367.653368202953	132.434377323874	678.403079446054	511.797809908047
574	574	347.386153162227	130.741259959821	676.73937860574	561.967941056585
575	575	387.986386842547	125.406168203254	674.444730779357	534.828446080542
576	576	347.789229987212	125.289640952807	675.753166164516	516.569817042613
577	577	396.288080821881	132.909700415704	674.945438007436	495.204793490752
578	578	334.18721746214	129.577335386269	675.070504317352	502.913152496559
579	579	318.910679321573	135.337273571908	676.9305856605	541.309010722388
580	580	340.102745426915	126.301196577579	669.669664249597	563.226539391835
581	581	350.37775238117	129.164518940055	673.41010745944	565.55396517849
582	582	355.397441239622	132.258141079565	673.131628791425	510.832864930851
583	583	320.009942003275	127.818764441571	667.351537272001	533.127539586272
584	584	306.690731642855	131.218216151341	670.406428513079	503.739866115708
585	585	331.692685008064	133.348719950806	670.859315365594	502.521586922006
586	586	379.158885730157	128.696356482924	674.251467046721	513.297563881709
587	587	375.06392381432	134.70248612986	673.978185826498	524.234352204837
588	588	333.865490871931	130.053524221144	675.108460226997	522.0002884807
589	589	322.882428183003	126.87928147898	671.218603046859	520.009109504895
590	590	344.537490345486	129.97855927357	667.01518423393	526.010587342101
591	591	334.512832772388	125.557725217827	665.19459270262	510.96496029795
592	592	377.404460621181	130.844894991339	667.35569957845	541.553550253444
593	593	347.098847938486	122.688800946277	674.180968640002	505.437037784288
594	594	344.307593084334	133.600711890312	672.562061549167	486.463240554467
595	595	334.093189819526	132.016233589071	677.607815304252	494.404352876055
596	596	333.673411244128	129.954209332559	675.822035497629	547.938626619831
597	597	325.582784188715	125.94208991268	673.776511543644	516.938056383212
598	598	341.919552404225	131.632381831443	674.398595124064	521.969087758109
599	599	350.32189729946	130.195956073946	670.556083104495	488.141225766701
600	600	315.989478121158	131.393920115035	672.973899660109	513.871365066188
601	601	348.104149428717	126.657830308938	671.855708421928	527.47807460466
602	602	348.122418128505	130.847125894654	668.194124017541	527.209786914665
603	603	348.091007828124	132.775352988401	675.216983832903	511.399028968174
604	604	347.512421278465	131.871421426218	672.784394073709	530.743747254959
605	605	339.034851463002	138.628883230986	675.797146744615	519.070920601056
606	606	326.56578410268	130.81727769109	672.146720881901	551.533416790625
607	607	322.498470480444	131.614215393631	672.459945300363	491.524447630959
608	608	333.482961298829	129.567708375947	668.092327457549	516.954504754994
609	609	358.000452972917	124.251476068847	673.026008888112	525.257606558512
610	610	332.860222502764	136.375368260922	675.859839755657	549.806857628488
611	611	312.980630343159	135.378112760334	671.041796623371	529.016637169013
612	612	349.078341100246	131.287101778595	673.441278548758	524.346602143817
613	613	377.680773665738	134.672403269894	673.905201205394	513.928977938327
614	614	359.225248196138	130.212765294973	673.04993088915	541.958435668078
615	615	374.068943460451	133.231314176829	666.182169579673	544.496886844631
616	616	343.368975270301	129.468460362531	675.700145290614	521.591277126358
617	617	361.551466032811	129.492155603981	673.791524871553	532.441584943848
618	618	339.557072268007	131.139597350965	665.76030873007	484.156735390923
619	619	331.54139809538	127.961895933758	672.388682801475	541.429960964354
620	620	336.479239888819	130.114661979756	674.60722177883	505.597446650807
621	621	322.933578039562	132.74121795732	668.091309726315	546.801728145975
622	622	316.061399794023	130.794563221909	672.768443034364	533.090803452188
623	623	316.685017555192	130.196740714491	671.297516773055	512.14206264706
624	624	329.71250547487	130.43719951693	670.407193306478	550.107718284295
625	625	343.584352460515	133.060303567161	669.601245979044	525.775699484621
626	626	356.748466538879	129.234134611298	665.781186961867	491.987278066416
627	627	344.268520482929	126.981268224244	671.717779031494	546.790309858197
628	628	313.59583396624	134.748304597625	678.078868668369	563.073825048128
629	629	331.940140062733	126.301813217114	676.796767223538	544.004727830378
630	630	341.541976929118	132.252084994361	675.61493233083	503.34290487969
631	631	329.031426531416	132.279005997037	675.374128145918	548.787734799134
632	632	334.275773974255	133.639886038014	668.861821241192	549.111706453644
633	633	374.362002033091	131.819106204879	675.431499676944	539.7597962867
634	634	330.064225119395	134.32946618508	674.970122823885	505.089137994178
635	635	325.276586895928	132.755068058885	672.471497653516	510.539325257303
636	636	330.154968227501	125.212786042957	666.572987175557	523.052073880171
637	637	332.645221896134	124.616469043507	675.053581106146	540.267265490445
638	638	302.547033045185	128.528555820673	671.236512183231	529.719330509912
639	639	355.092805663257	135.28202066112	670.420384678083	509.631373113341
640	640	348.215284689698	127.551782960449	660.675584241874	498.575798511153
641	641	341.273431798812	129.309961381114	671.229455962329	522.147493883675
642	642	342.45015118488	129.981821520328	672.570782596476	520.740726803375
643	643	371.788166383204	129.441353717378	677.197533804545	519.641027493261
644	644	345.315968632578	131.502805960694	669.465470180348	526.26629888821
645	645	350.600698239716	131.836377622231	676.612522851295	530.957193006488
646	646	325.784891056059	129.911906449994	665.872046689247	522.321629137509
647	647	355.497255837554	132.714915499559	667.858564736473	506.231114835382
648	648	360.55993432825	132.033184920026	674.114169875598	501.517084410393
649	649	348.026488955222	128.182913514636	672.437901793151	492.215100125291
650	650	359.846469644966	135.616086018546	675.183875778755	512.244205601262
651	651	349.101454739247	129.461318478954	669.904904094436	521.726847735937
652	652	341.869043311279	128.809043670047	666.46826044008	553.350218864323
653	653	353.583948759086	132.976377419634	669.268879252318	520.27024504204
654	654	342.394303989952	130.647645270956	677.650407205014	536.490599257858
655	655	373.747458143863	132.157886293186	670.275128344282	528.328484524199
656	656	389.640245306601	129.763114667631	673.976506343184	513.42373678175
657	657	354.192592068147	129.789910989263	672.785681017346	528.326063816345
658	658	330.83606416881	128.807440005751	670.567778131658	527.78574733676
659	659	360.224825222081	132.124325015423	668.567391370237	513.546369970232
660	660	344.341231775463	132.243303003475	674.324802147038	496.418188781321
661	661	353.474301766851	133.034693802467	672.91393886818	539.631571736364
662	662	329.077348812634	132.545507504286	674.60434512606	529.046320744634
663	663	344.78449694357	127.911624878037	676.778334676695	554.056185343631
664	664	340.273015870836	131.167853568588	673.105304729305	529.660198883352
665	665	332.92637531009	134.747532552594	665.874405009705	516.156958773224
666	666	338.025239928101	131.747208344343	669.465419369331	499.54528148804
667	667	334.110537111612	131.063174840847	665.98913736561	524.893991407989
668	668	361.518278664004	135.860758174871	673.814819948027	512.140522421531
669	669	364.892800532615	127.943008986542	673.016858316765	527.223845351335
670	670	367.373116064584	129.594419296608	672.195245086665	528.982093548149
671	671	345.390047101938	134.133849436677	673.175393592221	506.231679906145
672	672	345.863112749491	130.23154482259	670.766409980982	543.207811712824
673	673	341.440384995324	129.483546049397	673.91713433934	534.825019924739
674	674	341.679832749078	130.947958153563	672.384097076881	567.203810511595
675	675	312.138397738933	133.880842533198	665.280126355269	522.513099325889
676	676	340.253705226244	131.591471675169	673.627207376474	517.123401014342
677	677	345.646780680477	130.122770901501	674.255591668005	515.750071452599
678	678	360.006238988168	132.235526937206	670.003643766595	533.157497640889
679	679	357.513027885798	132.908586249274	674.400323315393	530.412072411689
680	680	357.564263132765	130.783291089417	674.336867207807	507.887939355892
681	681	329.041737371028	131.288544933899	671.709285250004	501.785085428109
682	682	336.661770901122	126.123087232449	672.343117835497	521.555617209595
683	683	379.415871309703	133.79201936308	674.795891085311	503.681477937037
684	684	333.217898905241	133.229539776159	671.788009841733	523.113085800715
685	685	345.700674569362	130.58508288007	668.71344744737	522.046403935163
686	686	338.509804326247	130.074864370554	671.648185730959	517.134224578904
687	687	356.416256099136	126.083476204482	676.1804974457	539.672336462507
688	688	355.438057986319	131.011414192153	673.683258762109	546.244572671157
689	689	336.30130201213	132.89283719522	674.371598733219	515.419374955983
690	690	368.889692589863	126.380726207324	673.695388057436	520.815475759804
691	691	376.01529456312	134.21817886629	674.449253011087	497.624904893967
692	692	323.118206251106	129.843222900785	671.630954899045	535.658682402897
693	693	349.731425310989	130.386555451869	664.9513408071	535.559687905195
694	694	337.940231602191	128.122939396735	673.853990477119	544.603567233077
695	695	345.84528258937	132.000764391418	672.537685581951	493.553767694724
696	696	334.21259513111	133.761355711442	670.654901391949	540.912313256127
697	697	348.974947429728	130.815105055235	673.318845301716	535.794645959969
698	698	349.523205240484	126.838718509317	669.610944365847	535.769295358811
699	699	341.987633720512	133.942750545776	670.759731863673	511.147828210951
700	700	357.719145060825	134.824034418882	668.94093762535	496.287250891533
701	701	340.385092323485	126.67088206558	674.212181026165	521.501208561767
702	702	351.933939789808	132.332510080756	674.377860590269	516.356085793288
703	703	345.453358940125	130.557881450731	670.086404273756	514.225001595279
704	704	337.211999181931	131.136144424899	677.356710203072	524.450779272229
705	705	352.878990628814	135.902217627467	679.74395329829	527.764001619786
706	706	350.648724675883	132.204094883058	668.301978125982	490.99505851377
707	707	365.779736451617	132.124644824125	665.72234864657	507.668966620593
708	708	358.902751020854	131.203143556913	672.12729847991	556.35923655374
709	709	341.894388453629	127.662956030179	674.66721801857	539.111153049978
710	710	342.713782508925	131.690020534881	671.664139821727	519.075242504107
711	711	333.729744706183	131.324462222779	673.633435818743	526.664453143925
712	712	345.463511901285	131.101338742131	672.473995480773	512.062909992083
713	713	358.541643783473	135.468728477743	669.706925128678	527.420061303983
714	714	347.306231459997	135.231805925149	667.040171591643	525.62318330424
715	715	356.539863418082	130.375016999039	673.742645967872	504.96573311798
716	716	359.467562558688	129.507800210066	671.901207865725	531.205266524053
717	717	365.547823503447	129.778861638453	674.557986732316	493.945731656651
718	718	352.380474211193	136.264108929706	674.011306279158	511.992303755399
719	719	355.464116767964	132.945316460388	667.697262030443	546.721916015768
720	720	341.278521042794	134.122325590922	677.097773709934	498.399802800403
721	721	340.914410281664	130.966150029625	676.974133187168	534.665185050863
722	722	348.125410138804	126.733496884044	669.812789977291	535.710769535349
723	723	327.490839722837	129.088280305199	674.081206346264	473.781653326871
724	724	341.293850646872	132.075718896718	674.215820581989	503.296977003939
725	725	342.08173504406	130.463682910186	670.142417441995	496.562135665053
726	726	336.565937594153	132.153076919018	671.131898330197	527.510159767152
727	727	349.293181748874	137.14698119681	672.41706526706	584.930233051549
728	728	309.255968254322	127.825767149806	670.164200504406	530.358520850275
729	729	339.893160470891	131.751326892683	669.391081078636	509.293735344805
730	730	361.762969270774	131.559176344115	675.890680426254	502.610413110736
731	731	360.126421376877	129.037165615123	664.991406860916	562.94944016264
732	732	339.97480533207	127.393723626191	671.309995728665	535.374880870202
733	733	355.750095351607	127.945171656421	671.984172140003	529.126022108232
734	734	371.988973635658	136.166230154461	671.183792582141	508.738041160372
735	735	339.822048825914	130.442161209053	675.01818114387	530.40636980441
736	736	335.539082161154	130.310572607477	667.544558097352	542.385580584137
737	737	327.575543799146	130.262945708926	672.121319384264	540.336226138744
738	738	348.858733911014	131.055987670424	677.390483895621	510.848220827712
739	739	341.209829902064	132.290411666682	672.511013133919	540.372383883965
740	740	313.582206072663	128.446262451571	668.641952297974	520.711290186839
741	741	317.387447978504	131.255898821859	673.911487856903	545.971571183496
742	742	330.406847514103	126.403918199697	667.418571938188	529.412624082073
743	743	342.386685770518	132.824375572942	672.341126588862	503.51135262283
744	744	349.332858365653	131.487656410101	671.419850687806	549.652182348431
745	745	320.164389612474	134.47965109677	670.763514573175	534.523124144655
746	746	365.555302299378	131.216970594576	671.316332088874	529.371889355181
747	747	333.131990708003	129.588922287769	665.041476215963	537.4240050802
748	748	361.674370044493	134.641340774368	667.587256265252	519.646923408538
749	749	327.630090047926	131.615641163405	673.773707718882	520.206412403374
750	750	361.036615027727	133.640919154239	669.741417608639	493.746788858793
751	751	342.35452300464	130.350946476215	672.957378142255	509.595626716701
752	752	345.86036629331	129.030251080875	679.779740005919	499.923326754461
753	753	349.191833758862	129.277623619621	670.400033978026	526.513528733184
754	754	346.872752679849	129.496827760824	671.024482146758	531.843011524336
755	755	348.949661253948	127.84880142774	670.259597865346	505.442321067978
756	756	351.476622058705	126.753811436154	672.724248719695	534.668927638761
757	757	363.945704356561	125.816630477273	667.570218436808	543.772932234931
758	758	338.988634696391	134.724086497288	674.464172259637	516.85008921673
759	759	338.519210996757	125.9571871831	673.096108281048	544.47625428871
760	760	346.119035665722	130.698191674456	671.199572940201	517.981534397319
761	761	326.128624909706	134.742838266319	674.417478695023	490.503760062039
762	762	330.804372419204	129.63950933825	668.417006628072	526.193419930901
763	763	339.516204068265	138.189666215473	674.153748559601	509.219052382464
764	764	379.971379307227	133.072741194018	674.630898995081	516.810465199576
765	765	334.920611983895	139.047876899086	674.077418775917	514.443840421329
766	766	337.559236023379	131.595053506444	668.787642861857	523.475253034538
767	767	346.707216966555	130.713656845006	673.294195382236	515.691871401422
768	768	341.170087908443	134.720657833299	670.332569257163	513.995235027632
769	769	310.557303887994	129.435827418689	672.234390420996	518.400697087424
770	770	320.063534685901	126.244582311966	670.82905754975	531.517401373833
771	771	352.682714083643	137.755530134073	670.87620345682	528.189255914271
772	772	332.305295180513	121.919753154614	675.675578173131	526.201944953712
773	773	362.038098713632	134.709583854449	676.34359389253	514.808760364397
774	774	328.821713685941	133.127280680628	674.896497259915	530.494641449763
775	775	338.430975981006	129.397593707798	669.745504115346	514.851729860787
776	776	337.367674356195	129.15379890863	675.045422998284	521.049940530344
777	777	338.902681579593	131.621557100818	674.517123453276	536.13534368324
778	778	337.935106670107	133.558404906724	670.94298886127	544.43127074492
779	779	345.145198057769	131.107918432483	674.701864281823	544.375579162745
780	780	324.99182946148	130.918761408721	673.193487311808	532.345793175519
781	781	332.674175040032	131.323256837157	671.550955068472	529.071526186408
782	782	347.240337291559	136.367449849529	673.657104612028	522.638713303724
783	783	344.204002238349	126.885759472157	664.275736466342	491.900803050262
784	784	368.224131582487	134.091539771376	667.45116655335	518.14875600253
785	785	332.675556565981	132.678123113166	675.171810830721	523.953740467746
786	786	389.637643122875	129.814966341338	672.706243305132	516.31447507731
787	787	337.964953817572	133.613402121952	669.400915738811	512.215463853748
788	788	314.906966235729	133.955064451597	677.841725938657	510.685841019102
789	789	301.311952308774	132.263573917065	670.716814227857	532.483470378565
790	790	345.753096293049	130.49249488697	676.160254783739	526.194503669127
791	791	363.886899870875	129.436283504029	675.83144302566	544.940317394199
792	792	349.595942713495	131.903545994147	670.242558559551	543.344629821613
793	793	348.616102797672	128.166462049403	672.354546579748	492.632291520093
794	794	343.479207745125	136.802416040458	673.565953595819	566.62553286308
795	795	331.39974103959	123.745692509398	675.018656201978	528.862053901482
796	796	332.935812215677	127.625935425549	673.755319973439	538.414421070823
797	797	358.710365294093	126.594454104065	675.06925871126	501.743361463927
798	798	356.50372536303	128.499243484035	677.415946475475	507.814216504227
799	799	328.813818672448	135.135732818269	675.331065041719	559.264351602106
800	800	335.319676603752	134.318062358184	673.264052057561	505.58974949806
801	801	336.830754702673	128.58669758441	676.914453459193	529.089382310586
802	802	365.249993115406	128.725328651755	670.08014521268	512.206866673093
803	803	313.405205163302	130.619795221051	670.429959309232	560.361762609376
804	804	350.739471262357	134.63876541154	667.078375026279	534.622467441336
805	805	338.54871516893	134.858702295019	675.052670185083	509.533309520961
806	806	340.092653496657	133.60423710782	669.90431600319	503.652394300172
807	807	341.079319160477	133.259636891705	669.280693991979	512.066660441906
808	808	344.468345263443	129.257289798609	680.614435195805	527.06899550776
809	809	333.245977687467	129.902289440808	672.62213902074	538.478997674494
810	810	348.203083390488	135.352308559081	668.486234090219	512.367249497831
811	811	328.63743478404	129.981159330284	670.846527956096	550.422620313127
812	812	338.248244396235	137.682720705403	678.106733780707	534.862409151781
813	813	353.671521235138	141.72052426183	673.094969738289	505.385362233851
814	814	376.038797756198	130.236809314207	668.245205453979	498.340130465364
815	815	364.226987512277	136.914922322638	673.797021847511	527.944520190624
816	816	305.496056882227	127.609256193362	668.901123545177	550.956751497387
817	817	346.144876296334	131.727278849621	672.587640220757	528.471009463084
818	818	341.137378193826	128.450620680498	677.396982770801	517.437813361101
819	819	332.915266372266	126.685020889473	672.509218851483	541.877398559506
820	820	320.730936395439	133.155294220491	672.0797323004	516.577053454518
821	821	329.938551348126	130.244168605657	665.341340863828	539.099228616482
822	822	360.452358960521	129.020488842138	671.890963459639	538.852954527404
823	823	352.789641621887	130.441526582608	668.355337323153	532.78321580104
824	824	330.833141718225	132.261732759121	672.668771517687	528.520112884501
825	825	368.592533977278	131.743960067873	668.919029476458	523.479602640808
826	826	374.210063774455	134.887256863054	670.865705522248	514.747157673202
827	827	347.172957505679	129.768292379483	671.959839319733	526.724763725607
828	828	349.51794503722	129.265081828261	676.318423829485	526.896816650852
829	829	333.210480741979	129.449961263578	671.481680741431	525.94738386165
830	830	365.499551140089	133.965690473704	669.995897736044	521.493660149413
831	831	374.015292244904	129.844766796413	673.009478200978	526.549118534309
832	832	343.984131709206	136.262973966608	677.646277057228	545.315083513669
833	833	340.810965003265	134.489522437838	674.059696724626	550.259234945065
834	834	321.893283742431	128.921353043178	670.458999036689	535.21836364099
835	835	322.975209662387	132.475594153751	672.490246543956	511.257060308731
836	836	318.449405947967	129.109750243762	670.089549923538	508.204780214736
837	837	344.210488884846	134.628995586346	667.043901529295	536.7370335542
838	838	337.356735541435	130.542031744836	676.486531651622	518.473149164047
839	839	365.570749860993	130.552214751771	667.750986204386	516.99135835356
840	840	347.225402163451	130.415388909804	670.375406411671	517.432728905312
841	841	334.726987044201	127.652478236961	672.692082919727	511.850748907521
842	842	344.305875323021	129.931219477054	670.924470714966	522.118503079785
843	843	376.034140063851	128.817361818131	674.159006788679	541.73840194647
844	844	345.59536599429	131.275177748114	670.554916142041	527.689365119434
845	845	326.131851474939	132.955873901416	675.859100479198	516.813696830043
846	846	368.812186199255	129.11616113649	671.221554390496	522.998009225955
847	847	340.986081448284	129.314460920126	670.122567478059	492.828035390666
848	848	336.007915020855	127.335357546091	669.218698141035	524.754384208249
849	849	306.94715513216	130.510990386393	669.029297531815	534.847736572505
850	850	316.053388904009	125.430162711149	674.381774255687	513.314543378315
851	851	298.029192803548	134.166038681933	675.073931851479	537.750304118961
852	852	361.382332147005	132.81495070284	671.215324704913	548.066028459087
853	853	347.030835692668	129.056431642483	675.801851606174	501.587766570115
854	854	343.448950699783	132.358632185193	671.35435519229	501.690890453656
855	855	336.963856379596	135.484174001522	673.968895130355	495.787445559897
856	856	340.312761776842	135.130976657309	673.515475653063	531.795155987332
857	857	322.836671509662	131.591845043272	671.909263068821	516.908558985605
858	858	385.368869481465	133.166844308827	672.894122628237	524.141523474636
859	859	337.495153459251	131.037727824072	675.429870343973	524.069866567924
860	860	354.827900769649	132.728801391289	669.832160628484	528.795580889051
861	861	343.94848258078	127.941409296148	667.771445587601	515.96405418816
862	862	373.156858391163	129.80915150162	669.399731264229	516.664559444319
863	863	355.552899052377	129.01569319525	673.735667329651	537.387349888571
864	864	346.614219578597	131.842429942658	671.578729974167	512.653553428899
865	865	350.11699021316	130.499782924862	675.145559475546	525.778001653983
866	866	327.512765297479	134.410772654822	671.832589640196	479.812565168934
867	867	349.099345413202	130.154774972594	675.866696167682	524.183082091597
868	868	333.802410871824	131.017455767331	674.767938877589	518.605653007576
869	869	351.396156659627	133.044337875673	673.514063913702	526.984766733253
870	870	323.775652634823	125.776845402074	674.952329734502	525.558079563394
871	871	348.610770861154	133.294544872207	671.069932997239	483.761409503806
872	872	353.582575980447	125.898316448992	672.936847959174	554.747600437246
873	873	341.54499556055	134.403210497214	672.326127306744	531.046444847011
874	874	344.328294962363	129.048559444772	678.882596687938	489.345121525646
875	875	324.737381890763	130.841609092626	673.095656223435	532.264626774555
876	876	341.744057173323	129.304410794892	675.494969479924	510.536979809771
877	877	330.613679409445	130.423051007945	669.221138383953	512.203604507789
878	878	354.559939879984	130.941454884302	671.635372580262	511.51561894262
879	879	365.863350933402	134.342197536382	672.384418422868	519.437954693841
880	880	337.632123279681	128.127256174763	669.890604375932	502.386864466524
881	881	347.502816493684	130.656764794702	675.799800723825	525.447820088204
882	882	357.56594741289	128.793312516557	673.001903017374	503.632561847587
883	883	340.279026013478	132.672420284856	670.807700854407	550.658526938838
884	884	361.585304721654	126.768119939997	670.523962704234	507.564062532282
885	885	354.597690020511	130.568257028927	670.903453222421	550.634686684761
886	886	359.27707457975	131.412386333299	674.831567435628	516.279539213915
887	887	346.548465458547	132.558239712999	672.84965343542	522.464681032346
888	888	351.683779621158	130.83877564678	670.262525063324	492.017192943469
889	889	352.414048304261	131.494854924297	672.857606695617	505.694331106621
890	890	337.434394628965	132.019353910057	671.89747907652	550.64669096248
891	891	311.777174951231	130.351943420354	669.725089381843	507.3629483984
892	892	339.286322648395	130.700715808927	670.495729524278	522.664749856548
893	893	350.194527946913	127.27854840303	673.81764144843	521.607831389617
894	894	356.829161403136	131.368794232404	675.43393027762	538.25695231077
895	895	338.178193264337	132.858535314488	670.847763829563	529.158885657591
896	896	314.761424286144	133.123082259764	674.827272858123	512.655943134136
897	897	355.623367507552	131.150647088372	668.740198047953	508.751071433204
898	898	341.230848567999	132.321432859901	671.823505790072	506.558124330056
899	899	342.05930121441	126.222542824925	666.070325951949	519.790275646091
900	900	324.153539909849	128.366376714873	668.460272283853	527.449564375469
901	901	321.375507712236	134.509761766157	667.717628134022	550.540250186885
902	902	352.924272313346	129.601299287144	676.300184034821	521.509296169813
903	903	356.629191819076	125.742269296808	674.502696285515	521.378030683321
904	904	331.760277010874	131.320236768944	675.236899891205	571.745393409357
905	905	334.412900216281	130.811718938974	672.329802044993	511.216083600925
906	906	339.586937799979	138.132695676462	669.102129330326	517.455264944976
907	907	365.032414385992	131.593699154723	673.945614891327	546.467166213615
908	908	344.102216637679	129.932331562968	674.180704160295	549.178306867794
909	909	366.337375205339	133.003251126342	670.47404055115	522.367077036853
910	910	335.517601020719	132.729366353428	666.837444451311	520.214373273857
911	911	337.934758041989	130.647944258765	668.450211817236	515.561326548113
912	912	327.969857648956	131.776069619383	672.979547146659	550.950360699281
913	913	356.429732497675	129.657674456457	669.595654729064	525.94861733731
914	914	321.777012153754	131.733487433467	670.012790848499	520.830159748765
915	915	341.38142778617	130.537422100727	670.448554761424	544.653360572925
916	916	343.776382634711	138.281201332187	670.353495821449	499.148245577005
917	917	358.769921876128	132.22096981577	671.350696915059	506.620597887096
918	918	334.187705803136	133.788814576173	671.582754429292	560.822898845384
919	919	371.088688594794	132.585375322043	669.156954973022	529.482570142189
920	920	355.018778552632	128.610349595648	675.445210215542	540.546456486585
921	921	304.748252177548	130.398989651398	669.944991803798	511.920987448863
922	922	356.077510693299	132.423895307141	669.645981752331	533.874632151447
923	923	334.937026066931	131.651074794581	671.741020969566	546.034205655019
924	924	374.624552658708	138.609594387138	668.384426055505	506.032310104964
925	925	378.428506969294	131.78550384122	673.886598524093	529.438547231019
926	926	339.579489173242	134.01813437922	669.260445889817	516.814303336547
927	927	343.299302065697	128.908545930276	668.150384480389	543.809651132526
928	928	341.116449322497	131.058778252093	672.514934522668	505.234667697841
929	929	342.942187038932	131.715420320375	671.905157664001	537.909126830228
930	930	376.87428405105	133.202096606325	672.380733808953	533.239494317933
931	931	322.216639246402	130.095213046926	672.770171968762	531.643380202973
932	932	336.45624268824	127.420104917021	669.534988697667	549.519229813144
933	933	353.908344563953	131.144920335515	674.12149990959	503.7901922631
934	934	345.5383342126	132.161581358458	672.949568360978	504.609637124431
935	935	349.145283046833	129.382062502187	671.979443731518	542.486446616957
936	936	346.536776880392	128.918462304133	674.180939116044	552.575898329195
937	937	326.657757088648	132.986880642687	670.023102033033	508.823555912874
938	938	359.882623818371	136.18664930168	669.56952858046	507.064806901417
939	939	340.714629650829	128.178232199071	667.121328058086	515.079735749321
940	940	345.087528125524	127.748394306999	671.573107793198	536.195810194943
941	941	364.088222720936	124.783079103983	677.172118445775	537.884213829848
942	942	340.361344324297	129.363549515282	674.271759483902	525.35558355824
943	943	329.666535026847	125.909856860724	672.080694436622	523.892106144535
944	944	343.039852676852	131.181694763368	674.994436977631	525.740367949014
945	945	351.487916709898	129.44066649899	670.691337228741	504.995191210185
946	946	363.419322473188	128.768848052927	674.174936147323	546.492541429751
947	947	356.072150185833	125.8126816112	666.047197903833	522.849789021941
948	948	348.220340598382	124.903177082791	676.109790653628	527.856633435885
949	949	347.851053496535	127.780769563752	666.201267002167	541.382707090357
950	950	356.141015297668	132.184738457307	671.63609236333	498.869331175421
951	951	340.046983029694	129.685368215937	673.532076216652	500.762770959286
952	952	313.186616866006	131.587560352814	672.826324108937	513.058954217423
953	953	355.931884556011	133.249946287073	667.262214296981	539.906471720349
954	954	341.358558728927	134.768039678707	668.44930332939	520.558293347136
955	955	375.74822997212	131.425106792079	672.71706284115	519.988880663283
956	956	350.617672398916	130.003279779262	675.169662797259	540.589063487452
957	957	355.361774807917	127.435092394096	666.666776879251	545.080702287985
958	958	334.093338060922	130.078006876695	668.217334671654	504.166111529773
959	959	323.540977160553	132.136073895329	670.736731334608	541.444872595734
960	960	329.001979881665	131.964691067426	675.239256509157	559.853697176149
961	961	362.692033235124	131.720156091369	676.819705396703	496.704413018857
962	962	345.627982855055	132.577987898535	671.669013389864	515.441131438538
963	963	359.631016355758	127.719227926057	673.203867860186	531.15775499387
964	964	339.964953716357	127.70436924866	674.75159183059	523.583349969549
965	965	316.879930618946	131.205377331934	675.957674711214	519.080895128787
966	966	331.785380578684	132.725154146453	673.3916441661	498.563508429459
967	967	370.858119428049	129.213458596668	674.729448270455	534.009694613051
968	968	365.072202579592	131.94431626239	673.973896804074	527.553285810047
969	969	320.201202180355	130.124995973545	670.213811397045	511.980850759049
970	970	352.65686116118	128.55644429134	674.236089539662	519.834803662228
971	971	345.17796732119	133.56762350018	673.759094323845	536.868902168126
972	972	358.317962533051	134.733182339485	673.004178194327	541.214244399366
973	973	359.531987542033	132.228087433556	671.361636438818	530.632546131648
974	974	340.258080766114	134.632883647612	672.166708359505	510.004321431949
975	975	342.202511738191	134.979548675109	674.54457949163	509.943320415436
976	976	363.395924354506	129.390409398827	673.200025589458	557.082457659161
977	977	366.332728148237	132.785112795218	671.774247317846	529.987061394318
978	978	342.314108269274	134.422103770173	672.961544568572	522.762395424095
979	979	318.843430885897	132.652050859353	675.400625621993	510.13606259752
980	980	322.261756638266	132.477068343623	675.914750432337	527.487488520266
981	981	343.700442515758	131.819497507867	671.189266814873	499.411819575488
982	982	340.22056208396	130.974027595024	673.266302046385	494.583975153373
983	983	327.730698040194	130.326078494967	673.848731677369	517.811292767577
984	984	349.895297091557	132.255588590447	669.822179729402	517.550512356939
985	985	352.839839662036	139.649878679003	672.955158704981	510.505072362436
986	986	326.63557881951	130.275029745369	670.447755804737	543.288752040603
987	987	353.049960935082	132.307997806608	673.118894095793	523.914708613343
988	988	360.709544744219	130.172620968262	671.298890638662	503.458589409028
989	989	333.125557165695	136.407328292847	674.400655191504	504.516072082787
990	990	362.139005667152	129.01840325911	671.521004603034	536.718918674761
991	991	328.825907646293	130.305948069454	674.163288482686	510.215391445349
992	992	323.856019163416	129.917868847253	669.932794063781	513.194790969589
993	993	340.546448278365	134.798036691049	672.862049240387	546.81589096227
994	994	361.841858990669	126.357506041582	672.096161995743	527.82673847226
995	995	324.093750365097	131.13882475677	670.847882316292	506.02019451373
996	996	384.692086872593	129.446339515144	672.61681510227	531.106890703122
997	997	350.510291792551	132.281005278617	672.978173424272	523.11791430172
998	998	367.53647849915	129.193668799263	672.653220953291	531.622734312243
999	999	347.568755208591	134.602187627547	667.801608316928	510.352673606617
1000	1000	312.520509282782	130.665479026611	670.357327830509	531.701154628374
1001	1001	366.40703928403	132.193441166594	668.475824007655	498.584134609895
1002	1002	363.163857956815	132.788118904671	670.763439130924	519.997073808216
1003	1003	344.110994552028	127.174169605076	675.654332287746	537.568145698715
1004	1004	358.061861947138	134.579781347262	673.217884156446	514.423856098233
1005	1005	356.328714623407	132.79465907558	672.093213184693	503.616391016516
1006	1006	340.407537754757	130.602852832359	673.095751810933	500.779484091028
1007	1007	351.975147692719	133.579870954946	677.197302889618	521.048499111461
1008	1008	344.875294111835	129.895860191736	674.467334587998	512.752876374823
1009	1009	348.572960396332	133.636737502418	673.592004489848	541.816069351314
1010	1010	355.047852264778	133.814566822772	673.032952646082	525.971469519476
1011	1011	337.06005898842	128.833593638195	666.47578035994	555.776914803544
1012	1012	338.640139725091	125.352384134104	678.234558157386	502.607622123882
1013	1013	335.388873335045	128.234374725413	673.134730748429	542.321417703053
1014	1014	375.46494230082	130.163930213365	671.976878814613	530.104268511136
1015	1015	362.379091409181	131.778926753652	673.873080526937	543.219168388325
1016	1016	339.636736996316	131.003678907725	671.065355257078	532.126852091332
1017	1017	317.81081780244	138.092732553557	673.93546457746	509.986897826222
1018	1018	345.120704906932	129.033035667687	670.992081185313	500.88746092645
1019	1019	297.697022954442	127.07856755015	672.825765923434	530.572847980302
1020	1020	319.922347989484	130.885065856954	669.440322308793	529.824500802573
1021	1021	353.696518550106	131.656402173028	674.825233136322	509.444992636545
1022	1022	357.736609039693	128.560099100967	674.286657834265	525.271935063892
1023	1023	327.244616039325	129.438250437056	671.360842988839	526.809951503953
1024	1024	320.586375163064	130.871236973722	668.880899111783	571.951529303408
1025	1025	372.950267989578	130.22767763436	669.371304411263	491.62550338049
1026	1026	392.252631403345	128.509805945258	667.779812093555	559.11018075184
1027	1027	338.781742206918	130.969849001974	673.986724513465	529.110802592026
1028	1028	363.336834428659	117.255024798469	670.707062484011	526.440291072182
1029	1029	345.025319485759	130.085488008331	669.848038488919	518.077805240808
1030	1030	338.039721769976	130.046479994069	675.682183646046	522.265198447101
1031	1031	374.154762220614	130.969603271822	673.316664047059	519.082173388279
1032	1032	363.086003362332	126.938073329344	671.890537407447	527.012464334169
1033	1033	315.056379312854	129.86888409605	672.091976955934	531.009384595432
1034	1034	330.378972212393	130.812486850591	669.300313283655	526.56876839429
1035	1035	349.163293968057	127.241437085089	672.109387988177	504.875190740631
1036	1036	362.581154668111	130.666261243542	673.547736561997	524.306794424578
1037	1037	315.871802228291	129.870875397435	670.695059065546	510.234863687677
1038	1038	365.707768655057	133.275444050568	666.98855418715	505.004459521714
1039	1039	335.91782310009	126.697410434523	678.680466546793	530.276607127446
1040	1040	359.087990484834	130.165011723113	669.82787808012	512.974252736677
1041	1041	342.477612302627	126.64972281948	675.040492520808	525.377261403025
1042	1042	348.163320087465	134.189716328867	671.773185937147	511.932081685841
1043	1043	335.023679156834	135.107952231051	671.601150276675	522.578723472409
1044	1044	355.262317881006	134.373793796072	674.148516051968	517.572141921187
1045	1045	348.053978132302	130.883666053906	668.133133008579	547.517886844473
1046	1046	328.205696897823	134.019021374023	671.629821734146	514.589714232186
1047	1047	354.086493381915	129.669895829741	670.736002430502	526.92983117783
1048	1048	372.113517165384	133.594164810916	672.621273565879	520.589973198009
1049	1049	349.990659249653	129.479780988084	669.045524096313	521.839656248289
1050	1050	358.10342790153	131.383221542273	669.668655117581	512.186825820766
1051	1051	345.302279743697	132.839845377982	673.912509257038	507.941254775802
1052	1052	373.665016443673	126.658219994425	671.85364224287	511.331504805691
1053	1053	345.073774659564	128.275906943508	673.24741234854	573.852491410259
1054	1054	363.382250512406	128.150598328153	671.925202794873	528.939612705504
1055	1055	359.755345396143	130.882453961633	673.590196793868	508.813321762924
1056	1056	328.05529534085	128.429106123635	673.147620612554	528.251890994361
1057	1057	321.03052800525	130.526348053216	665.674185038443	526.958774215611
1058	1058	366.899343959075	130.540404131592	668.935388862946	555.17873673292
1059	1059	348.757769975447	129.102295372375	674.441335439948	505.447153576261
1060	1060	360.429239246274	126.840528293084	666.552457508898	501.139132804815
1061	1061	341.244387128531	133.443787089132	673.807061040881	504.028191656098
1062	1062	326.636221051825	130.967305155516	669.216264139192	549.356024715391
1063	1063	329.224751382784	133.222485025538	670.677581350836	545.845537044831
1064	1064	368.870890938176	131.977045455087	674.719158215627	546.690989149274
1065	1065	337.535708709283	134.601471343615	673.589590144395	527.939251401995
1066	1066	368.703636290784	136.456345823614	669.610628606256	492.83186583449
1067	1067	333.792107453394	134.565708960215	677.22723364543	545.447735119296
1068	1068	360.580949396531	126.939781669279	668.429383907062	505.647815458751
1069	1069	363.715781940463	133.570675037586	671.097612567843	545.143014693889
1070	1070	377.376791264678	127.483896845286	668.104249695907	514.994670338755
1071	1071	354.869222835226	131.38258934294	671.024098617483	544.979396070456
1072	1072	357.466250983774	131.098360336378	667.27253960895	525.000356093457
1073	1073	340.222233544913	130.776537249734	676.291511683279	524.874357808454
1074	1074	345.226352333536	134.886118112549	666.927182252882	502.382613687134
1075	1075	343.448574046976	124.69074774816	669.234910221127	547.165619708985
1076	1076	306.283173527938	134.914174919566	671.488801107946	484.799070438285
1077	1077	366.806540218027	130.468983004303	679.892012697867	527.51104671817
1078	1078	355.616499453385	134.108284606582	673.30384944841	498.854703148657
1079	1079	355.520199296403	129.637075633857	671.238539552199	531.200566245039
1080	1080	382.360523044904	134.001959532195	671.155362099741	550.141802325777
1081	1081	338.921489120029	134.654986943482	668.02971856231	494.240551482977
1082	1082	329.602867413221	127.87485371109	670.532897332867	529.464852745991
1083	1083	306.912710433807	132.506477143112	671.401834698067	489.510430962555
1084	1084	344.29469064181	139.614540612575	670.494303912341	543.043890297099
1085	1085	329.663416497456	131.095337420027	670.274094322439	539.698079468626
1086	1086	353.554347522798	134.238165664042	670.134487805699	518.469149144417
1087	1087	347.95405818746	134.907477697697	672.492946198279	547.678408586473
1088	1088	339.992165379729	131.098114646788	672.445645990366	540.516972675641
1089	1089	317.135983160117	131.54029812643	667.314997757847	543.511050691663
1090	1090	351.882979766238	127.452930175978	669.119866888112	517.551759169091
1091	1091	351.724447557668	128.173271843256	673.859390124868	541.383502461435
1092	1092	339.128996378493	133.495032892006	674.305885938567	515.523969343181
1093	1093	337.066592466284	126.21589397622	673.529725318509	547.047032105668
1094	1094	347.437104652611	127.116890411621	671.111403275229	545.574964373479
1095	1095	339.965410822382	131.129375710409	674.878203923208	529.981039709787
1096	1096	340.773974644371	134.280832036746	671.010562977052	488.124273348269
1097	1097	329.264487134839	135.094674588097	673.000786048219	532.499360636671
1098	1098	346.985435983097	135.564138929412	673.049827335342	515.713051354783
1099	1099	344.725914861832	130.461874852563	675.958890351464	528.206428796428
1100	1100	352.836215572543	134.922262606559	676.064786638015	537.29755886123
1101	1101	348.231449675342	132.163035521373	671.442313106238	533.722575707485
1102	1102	337.422900589129	133.805339999571	671.825110594322	500.103482987916
1103	1103	332.802847514009	132.736831088129	676.192107222953	547.032044778202
1104	1104	305.625068396341	129.762934461085	669.321843729185	517.266244175025
1105	1105	345.572329192948	128.738493781093	670.33547970571	526.111451214865
1106	1106	348.275180971678	130.302757207633	669.822623903483	515.632306828721
1107	1107	328.261517414026	126.799873757156	672.312137155197	518.806386908567
1108	1108	349.635794208692	130.198840741826	674.447203579121	495.112065071798
1109	1109	357.459289663846	132.261236553285	668.424651683549	500.275414211368
1110	1110	350.999911858563	126.77765082137	675.984362182054	561.381637689049
1111	1111	314.658656763923	128.914998415091	672.09989594099	533.389356465605
1112	1112	358.385830288769	133.787624048067	676.237884114011	520.652355560514
1113	1113	345.760078676732	136.320760712991	673.385101453073	551.429283200572
1114	1114	318.609213115279	131.747589208328	673.592559230749	518.682503278013
1115	1115	355.750249150265	131.018244550825	669.532713463916	513.823458543506
1116	1116	353.103897069638	126.35322245814	667.912334683488	520.684636972186
1117	1117	349.454302048135	132.925401015373	669.878622262132	544.0207074813
1118	1118	348.016688225458	128.274532502387	674.757924795281	527.06737565471
1119	1119	356.218572510584	126.999805098693	667.923842684706	519.820205962501
1120	1120	353.956518191091	131.354025446288	675.30874557515	516.733499241747
1121	1121	329.853352977474	130.616160629751	672.231242108244	524.38095787195
1122	1122	367.52193155099	125.919831566384	669.437402223228	517.970137325813
1123	1123	318.265091879657	135.579321024836	672.165999019881	524.437712972474
1124	1124	359.579699280321	131.615438542706	673.116321386786	513.612522440621
1125	1125	369.681813497702	133.197648795631	677.595149140948	490.32406946904
1126	1126	367.069129726812	135.124513787903	675.359778546979	563.374319842355
1127	1127	356.356953943113	129.577804325078	677.473828292375	547.043426992731
1128	1128	374.486880091568	131.791673466461	679.778742221576	523.930906011842
1129	1129	358.622562252396	123.327164125905	671.169805978337	541.891822426023
1130	1130	361.929493305488	128.46868340767	668.266893832961	519.547678137459
1131	1131	353.430439035425	132.204148569416	671.638042018125	547.440115582289
1132	1132	382.477338741074	133.368763473455	670.091944256036	561.08488599727
1133	1133	343.362246971592	131.868383384819	670.558472324446	507.059788587587
1134	1134	359.307251182887	138.364814073662	670.638867981139	521.989588631698
1135	1135	334.04212788308	128.334223900332	671.740821240374	505.297168515405
1136	1136	351.961290569338	129.632985190499	674.445378073704	477.688370123049
1137	1137	333.553849086719	137.201694236067	673.503830111642	531.25967292847
1138	1138	350.563080590854	131.374118433296	666.939567418916	511.709092090502
1139	1139	325.650248473321	129.64584795652	675.64057371447	483.554193455173
1140	1140	363.347528038268	126.697954813893	671.060234980587	522.76476637748
1141	1141	360.877830846526	126.582875066251	669.934898694555	540.036384440025
1142	1142	362.381395652695	130.309259105248	670.206097574893	531.931028928019
1143	1143	357.077224731452	134.192053773229	675.208506902412	529.892791464078
1144	1144	321.131468590616	131.963402166675	671.090945985742	529.016244025927
1145	1145	347.340851465434	131.1369649594	672.477130177583	519.040516812729
1146	1146	349.931166777496	131.220894681123	673.238935331444	539.735254842065
1147	1147	340.553069356078	131.874660225101	669.702769339515	511.86154895407
1148	1148	335.287624472622	129.870501344332	673.024252978832	540.019949915877
1149	1149	330.657704330793	130.383041843168	671.398970103762	498.736839240622
1150	1150	309.086397503275	134.561824560565	669.917329853738	530.725175500587
1151	1151	351.574692696202	129.823804596059	669.477253380946	531.531149775885
1152	1152	324.727533898164	132.096397271736	672.836217749979	536.566946163041
1153	1153	359.476407724551	131.61971656744	674.226372119075	498.466029584005
1154	1154	358.744315042971	131.971383902359	672.471321646358	509.212619302234
1155	1155	327.687653851412	132.350116834956	673.550574194413	527.25503326122
1156	1156	358.57845528839	132.359497561216	680.242383487707	514.5290901767
1157	1157	350.310924804493	130.87994807517	672.134585045079	519.531629718593
1158	1158	354.861882318672	135.597609119312	672.271449444163	511.760032642965
1159	1159	327.127027493972	128.39821127819	668.079252975623	524.263677123395
1160	1160	354.26740797318	130.091687098819	676.779531227607	516.792273983997
1161	1161	339.052204687294	125.133234359188	672.144799916189	520.18981894162
1162	1162	345.556020599367	129.095765863056	674.556670155609	530.496661100073
1163	1163	362.785558869533	133.438667336696	681.31976757707	527.831243882794
1164	1164	357.367159813241	126.824068781056	672.274229505304	516.604775991747
1165	1165	351.218093593867	127.499555863122	677.439722978411	518.414582289661
1166	1166	335.765383670481	127.496344196685	667.381060997378	526.169990437181
1167	1167	374.522846399618	135.189075264576	677.796722836743	527.751918945183
1168	1168	367.547501226457	134.224515603513	671.248772660216	492.374352430808
1169	1169	325.669709884841	129.987324663931	672.236309619324	510.167403703465
1170	1170	343.829487455189	129.738416320687	675.867290422384	496.445166376168
1171	1171	341.899262336002	132.900022547923	667.495455091043	517.586158402171
1172	1172	369.306099269773	128.361232062944	674.04085408506	518.39546578574
1173	1173	346.733641567592	131.820282562841	675.289779011176	498.41383249556
1174	1174	353.677806556281	130.01648883464	669.331820366408	545.961179990657
1175	1175	328.22386666875	127.794353187559	673.025204639946	533.924494925703
1176	1176	350.470964897108	130.531203578889	669.728963265123	537.729308103415
1177	1177	351.189284809542	128.838526514687	670.283075022229	514.100960956931
1178	1178	303.980448419791	132.381319952106	671.604058536677	522.767001776185
1179	1179	319.300950863137	130.266785670825	669.42996018319	509.693072829056
1180	1180	364.464481927125	129.27441719854	670.223977387589	530.805692197281
1181	1181	366.609372121644	128.084992164556	671.842233159906	531.458667825802
1182	1182	353.755466888786	134.429804283478	673.862210444269	523.027308027587
1183	1183	348.608544950272	126.947112224468	666.429033020523	534.729493677695
1184	1184	348.866684607608	130.777048725193	670.108329556522	508.729993576782
1185	1185	378.818859093203	132.949409948024	675.381233104332	525.551400444278
1186	1186	334.851325450043	128.591200513615	673.236634175593	517.514105885369
1187	1187	357.779181570846	126.935230854573	674.659953821278	524.470222721232
1188	1188	365.194161352813	134.494070393364	671.655581435007	494.345880855084
1189	1189	369.592957605987	129.118957437383	670.860976181669	553.667174207438
1190	1190	348.467307513761	129.528572552756	669.424684189248	544.538578048649
1191	1191	345.40485489601	126.155107541664	668.678873114942	516.056240374192
1192	1192	338.3515435601	132.337008127543	674.974248752063	517.67551379626
1193	1193	369.971005673895	131.50049734704	672.270041545649	522.32773045937
1194	1194	340.975699334119	131.433428145883	670.890380442831	526.077169743362
1195	1195	351.43454006866	121.416431953675	672.364804814587	529.390459653557
1196	1196	356.385805175078	132.327903916537	673.014925651222	522.865654290974
1197	1197	372.140417840426	130.967915906547	677.115755404403	507.51499226359
1198	1198	338.911586000194	130.973438744783	672.877438064218	517.793653157952
1199	1199	352.311704027251	131.131512746798	670.544603569485	519.823212401609
1200	1200	316.956665623909	134.63018240552	670.121393237138	496.216048028059
1201	1201	324.974848867448	128.000976296728	669.919733994624	525.75429069729
1202	1202	356.072264385744	130.10124422787	674.241772323694	531.076432392508
1203	1203	315.310791657293	136.490177443631	671.77592913884	515.08269286015
1204	1204	359.243059607116	128.31048969788	670.687024130293	544.476844481572
1205	1205	362.4029462176	128.177269666993	672.087907121677	527.72969678644
1206	1206	350.614862613349	130.320154313243	669.631817459666	526.167495133496
1207	1207	341.895105361229	132.161988379581	669.05774610401	534.43348197706
1208	1208	322.419296679613	132.197316230456	670.776877172977	535.684256647411
1209	1209	333.303857339141	131.26943359207	664.701404986342	512.317073651417
1210	1210	355.55878548525	133.975252205619	671.944133911881	525.802495094469
1211	1211	342.642801692222	129.041713536425	671.018829157591	557.94427764631
1212	1212	323.080623610839	129.875974479676	673.786919428245	512.313343337108
1213	1213	347.697295739234	131.245903041417	669.618467469004	543.895020247792
1214	1214	329.293039260029	131.258351418938	673.871237755117	526.245881183331
1215	1215	325.048521243191	132.578965241647	672.359073828435	522.639500048157
1216	1216	331.396999240093	134.596320876159	671.711940691518	524.13161440275
1217	1217	369.899184313501	130.74673640209	676.80974816643	500.648314114302
1218	1218	355.770404551067	132.992804129128	672.988059279083	521.682300827481
1219	1219	348.998044319754	128.801212034558	667.869937008779	538.92048811097
1220	1220	324.458051287435	131.717023551093	676.695828694945	518.647470850517
1221	1221	378.888909285881	129.132596531332	677.034057136983	529.070495983058
1222	1222	328.193861709627	128.389312581172	673.524684497452	498.380040798762
1223	1223	354.963171375795	134.758331920249	672.494279769282	519.184591168927
1224	1224	336.622551908733	132.580800508028	671.747461957755	527.105881009948
1225	1225	369.595641308629	134.990146953058	671.250568652034	530.076589387215
1226	1226	315.245003050176	126.741058656694	671.11191294259	536.950516863326
1227	1227	328.693874697707	132.770924095055	669.638664981652	520.521752093211
1228	1228	322.489836004685	130.561753872214	669.328126200184	546.435531169438
1229	1229	368.202495503232	131.557406658001	666.789757529935	524.979174962194
1230	1230	356.790921813674	130.161885340707	675.82918523228	530.064768754698
1231	1231	294.727188713329	131.284630609041	675.606881311039	501.813423826479
1232	1232	353.246132295789	132.157950876014	677.166145828251	531.546910648026
1233	1233	359.654150143504	133.992106611149	674.499772410036	526.894180984032
1234	1234	325.91509163507	133.473036568269	672.837050925369	507.901392759658
1235	1235	352.697691492073	131.349255537248	677.823395069363	547.002465530883
1236	1236	344.480430610577	125.808046709732	667.936542320102	507.009614060264
1237	1237	353.868618761933	132.92341084243	673.541608569942	528.883844641899
1238	1238	326.326028485864	131.836935451077	670.256777494311	507.016609363732
1239	1239	343.936934860306	125.022372810434	675.713637217379	534.615853334682
1240	1240	355.725695174224	138.477058289903	673.982068966175	555.883841409501
1241	1241	362.520021516194	125.430923669226	670.828920046169	504.661531860261
1242	1242	364.582592189964	127.114966300918	669.739515553695	508.951394987457
1243	1243	370.59988430377	135.245939244466	670.056703804159	524.468595796873
1244	1244	323.67562650326	131.070567687804	674.525404237201	542.957758542818
1245	1245	354.321930043027	132.38917092914	673.934512983526	542.355793825934
1246	1246	386.121318303708	133.355786566212	674.083877930054	509.687427851065
1247	1247	329.750500094667	131.873008691229	673.925137429825	520.766455344849
1248	1248	350.235410654766	129.512738227935	666.137148017718	546.062385427714
1249	1249	363.34426586216	131.011492209078	669.703346711784	535.402495675283
1250	1250	336.885358335356	133.721562269927	677.400236732351	541.962986732537
1251	1251	360.432155280215	132.77259994941	667.922205466893	529.652550521786
1252	1252	365.907135775109	129.900544495236	671.428676954959	542.292897472758
1253	1253	360.730348926432	127.76422786358	671.861350515335	510.190060007907
1254	1254	323.886857272846	132.197322714016	671.434870284134	546.02084816599
1255	1255	372.837512815654	130.086789059488	675.194051287314	537.751823223935
1256	1256	330.07831279244	130.480841882888	670.233304150819	513.147112182913
1257	1257	363.068960191633	128.084268989562	669.61109874724	512.749739747607
1258	1258	330.044011581303	130.954085770176	669.885631119849	528.821509682715
1259	1259	321.555091713934	139.995963759488	667.375370303633	535.215692404844
1260	1260	306.774012410581	131.409352119224	676.354760494363	522.883686033611
1261	1261	298.050129693445	128.949677235021	670.654244368863	508.815699053573
1262	1262	354.231893412809	134.057766155039	672.171876258043	557.760264302419
1263	1263	341.186154672574	133.069436065874	678.821373188055	537.268198846726
1264	1264	340.747898898635	130.921090673719	671.869626866758	518.514784437199
1265	1265	315.753965089779	131.741202670588	676.747499838676	497.955486887892
1266	1266	353.584565601352	128.978459157556	668.469176668802	523.229617141611
1267	1267	366.68237089594	129.567587327059	671.195492694712	492.367211907362
1268	1268	380.315193253208	127.042348451337	677.232439692918	509.740404265839
1269	1269	341.170945883248	125.901208210874	670.622129306489	521.394219527511
1270	1270	319.272047073482	134.665869155841	672.461035205478	518.448330050912
1271	1271	339.55916024127	125.249367469685	678.40407844934	533.249314517395
1272	1272	358.904223577624	136.275523058962	679.066979506381	535.967783359853
1273	1273	346.960215755152	128.789293662798	668.627408285798	526.573023316246
1274	1274	338.18649923232	134.033679796381	673.176819694657	537.448939848698
1275	1275	332.282627095288	132.746937383609	663.489330213349	526.269872167953
1276	1276	318.236287195247	126.865516240999	669.497136151366	517.157088447867
1277	1277	327.559603573655	130.247059280524	674.76294387779	497.645600123203
1278	1278	327.363362511379	127.802834451688	675.912281439731	522.50654695954
1279	1279	322.03516582821	132.872590939572	669.723267407429	518.78684795818
1280	1280	336.160205576297	125.936587411863	671.965025843608	530.046659711661
1281	1281	327.647555636709	130.576756226556	669.826054373084	512.901615829209
1282	1282	334.369063075788	131.119405478301	669.724449194851	524.018532378264
1283	1283	349.864815595586	132.700399946583	673.660125067489	506.618553948651
1284	1284	342.296512199886	132.930185496002	672.5159636934	521.883289362879
1285	1285	330.390501283348	134.687827081688	672.063075667983	505.693141661634
1286	1286	331.069141108257	126.345079963652	671.494254974471	521.964524399841
1287	1287	300.515645061825	128.272746305753	669.650941895715	506.021173145169
1288	1288	310.917193707682	133.884823353055	667.481576301061	516.567639501925
1289	1289	334.197638098755	134.187122904537	672.440175522623	532.072723114952
1290	1290	336.738106579764	131.004692393752	668.770659956	545.454761828631
1291	1291	360.824281729237	136.640714396598	675.296009103734	535.84972346065
1292	1292	361.119080191827	138.445142805687	668.470326432047	528.183713427651
1293	1293	348.562650939462	133.197498193394	670.826342275094	502.004973469095
1294	1294	357.618218684722	131.060822811737	668.203602261839	551.707254067055
1295	1295	335.321511875579	128.307117668677	670.789627875595	537.462183273848
1296	1296	316.526276340265	132.573078820362	671.847808735665	533.852922984747
1297	1297	330.299490186564	130.942142605145	671.856696622547	525.65720338409
1298	1298	274.366031948754	140.200635320057	673.79794457302	521.671363646363
1299	1299	359.881484200331	130.53909047852	677.232342927818	518.371116619062
1300	1300	348.352998157595	132.480360065945	676.529160692274	508.230632881072
1301	1301	338.021216327666	127.342468379277	668.698967250595	529.050974984253
1302	1302	340.77529320032	130.337865149348	676.64646345277	526.679489136766
1303	1303	344.962761078712	133.556002679604	672.295489394015	526.25843679737
1304	1304	343.405892019834	134.196057581086	672.535457838591	521.943656602669
1305	1305	365.43703444644	135.986711784035	671.088531983584	515.075872653864
1306	1306	338.926326332601	131.199040073232	671.678964899199	507.06205719396
1307	1307	344.136066653944	132.788415528291	672.311965891938	511.378270081408
1308	1308	375.302833199149	133.568861815104	671.638117919633	505.51413306303
1309	1309	354.544691071126	132.467595874371	668.951001486954	522.164336435539
1310	1310	337.598582143849	133.451659096006	670.556368612916	525.223989904972
1311	1311	370.320275431614	130.655192449384	668.12412085302	533.964129522418
1312	1312	342.944435579287	134.344580690641	675.132773543092	490.853730626822
1313	1313	322.036045177708	129.467027786262	677.670093804873	526.799836177445
1314	1314	340.254219365829	136.284728881536	670.582761176663	545.70462344628
1315	1315	352.392893594765	124.148363101614	670.448222704727	513.370303939011
1316	1316	344.098994948754	135.560694292226	674.11112223286	500.431798491168
1317	1317	347.399824919052	134.943070728208	672.059713064709	510.086662243183
1318	1318	356.111053847785	134.762319101885	675.762506444117	502.115821350101
1319	1319	356.842449616175	134.754401254417	668.547310964292	531.240467303104
1320	1320	326.037183107093	126.847255242694	672.996594898263	562.135692425622
1321	1321	346.130544136983	131.664811725391	672.662487088351	511.302420806925
1322	1322	350.591650833243	133.252106012356	663.324853293166	506.234242664319
1323	1323	347.316206216795	132.011837038446	675.264793311994	516.51510921907
1324	1324	363.789400967522	131.207053403622	669.822401138093	512.103249207749
1325	1325	362.052154926977	135.681888695985	672.200259695794	513.08699628201
1326	1326	342.434117416156	134.331179665906	673.120976435252	510.666850613313
1327	1327	351.223540042602	130.1063413775	674.542763952771	520.577150793028
1328	1328	309.96332923275	132.007757014088	673.177350641124	517.775244630276
1329	1329	359.485519929469	137.030054139347	668.804430673167	494.057994491191
1330	1330	365.663353858548	132.673000296379	677.356328123785	537.602298837253
1331	1331	334.375607874233	136.978017328052	669.662771479337	506.207112610088
1332	1332	323.733272531664	130.510235693254	669.582183931021	511.518300212175
1333	1333	360.803114605142	133.146270211573	670.645111218625	532.269830003272
1334	1334	350.978888514852	131.185220981307	675.535117948115	520.628324897203
1335	1335	323.840962537675	128.146542532261	670.357862354299	511.300839569482
1336	1336	328.622660763152	134.409546215819	671.406603751446	526.223360630726
1337	1337	334.741494067282	126.391608845299	673.64958655368	556.378171869626
1338	1338	349.311359549013	130.579596015624	671.372710223274	492.155483738274
1339	1339	343.274163588577	135.314464130729	673.367339571779	547.781423677927
1340	1340	322.940379943992	127.696085034313	674.46059057562	511.085252275872
1341	1341	321.8162828231	135.783997092957	671.025302774707	544.117313487108
1342	1342	326.449261718204	136.110508273062	672.564422018812	496.001099876926
1343	1343	350.201358747503	130.791910232103	672.134700069513	515.511173684927
1344	1344	366.605522072135	129.649325690802	675.016652615765	524.100241292763
1345	1345	325.461051852881	131.116261003733	671.349053001064	498.803957182973
1346	1346	345.714911864593	134.099845252183	674.136439804982	517.215885250103
1347	1347	376.725134979073	130.673452731792	674.53327169442	482.667829286064
1348	1348	334.940096411132	133.394218220788	666.753310413024	503.216334661961
1349	1349	337.270345834129	132.709333085324	671.245810860614	508.00129630822
1350	1350	360.505325894986	131.885791179248	675.10146332705	522.760741960406
1351	1351	364.95131178885	129.085636552384	667.968843999438	533.092352768611
1352	1352	342.058678130874	134.002348186946	674.701325678425	500.630001635844
1353	1353	328.580339438575	133.04658098222	668.624993717725	549.68872182662
1354	1354	333.357400476184	129.285434923171	669.483186566668	530.849853688893
1355	1355	331.883087526981	128.895069669253	669.294106520781	514.175027378073
1356	1356	332.747873493324	130.285505553727	671.900341230416	532.097593635199
1357	1357	358.344722594711	131.605988854425	668.069149204735	530.56315252338
1358	1358	334.789740455819	126.478749069805	667.521249747016	517.058612738772
1359	1359	329.475416054752	128.327986987054	674.265519670766	552.250491865276
1360	1360	335.23295645055	128.07808904837	672.305230590654	508.651346109168
1361	1361	345.259641487816	133.669519094076	666.566542058647	543.110624918164
1362	1362	337.901550183937	133.136610008297	669.275098751313	506.814555840457
1363	1363	348.16945542836	127.86283648597	671.057509258172	516.361691047931
1364	1364	356.332986667255	128.870354894458	670.590430270596	513.769937673372
1365	1365	351.587675318561	132.128643138097	676.141348378648	500.875798069226
1366	1366	330.541598673123	133.492557033119	675.666084131165	511.718319764523
1367	1367	369.924311559115	131.785556975085	668.779870852402	533.754066097099
1368	1368	333.932602621742	129.628102203469	670.447133815952	515.876509379659
1369	1369	312.60212462617	133.007585311525	669.841182995201	545.721168702596
1370	1370	332.787526222278	129.592569326569	667.900197408532	539.34674123131
1371	1371	355.749861897947	128.214853368119	664.830503369158	530.366051344814
1372	1372	323.348131733964	130.129552090634	671.87911250952	517.939084625816
1373	1373	346.101323159635	135.439993545803	672.520711808401	503.357080109818
1374	1374	355.921956977223	124.046560493583	669.626426074178	501.810757015563
1375	1375	315.832093492776	134.172788826638	668.211064834738	548.820608911078
1376	1376	340.097974724631	131.770199691884	671.311878920195	518.200599603079
1377	1377	327.848020655376	128.555241561326	671.682622127397	505.214218031384
1378	1378	349.454251495734	128.783711950733	669.902054160553	512.752039193697
1379	1379	362.817901803477	130.551944010746	669.275903417303	504.653183576969
1380	1380	355.431917308881	131.109547554842	674.001996546429	514.614682085225
1381	1381	382.009736018866	129.717146065829	675.667837846917	528.87947092336
1382	1382	342.905826739556	126.311968812386	666.273668585561	557.515278422549
1383	1383	335.625093513155	131.508063130022	673.020183348635	521.419636451648
1384	1384	343.049335021162	130.528290015532	677.133284946058	493.265330294093
1385	1385	369.903586559758	134.788419810319	670.081602349242	514.321911090471
1386	1386	374.348501378854	128.908982265342	671.643160572687	535.46431060148
1387	1387	374.470464485931	124.391469977093	668.037847255123	529.165017753153
1388	1388	346.688041128627	133.650264227046	666.845074985056	532.57946280133
1389	1389	357.362773369246	128.24445990611	674.965613596712	518.0515584322
1390	1390	349.810979038738	124.773648909278	672.995993566503	515.516029188427
1391	1391	338.64430604419	133.712958679954	672.26390829766	520.83951240781
1392	1392	318.458372290673	132.672407195797	671.858551669834	488.259132719402
1393	1393	329.173773497869	129.761572400648	667.690687530709	487.132128920453
1394	1394	374.073695365256	134.352199152746	672.137912426363	524.038079429212
1395	1395	318.528944790211	131.760332978872	671.278414351129	509.220436199441
1396	1396	361.921410350173	132.436990439513	679.157102776217	525.752950896629
1397	1397	337.657448633564	130.632266565463	673.856067205508	532.192444296428
1398	1398	358.949181133839	129.657873310058	675.41157998615	505.9612203093
1399	1399	323.702569479108	132.640265966092	676.759551343063	523.035432406322
1400	1400	341.048539179559	128.046410203227	666.289147088408	505.320770879579
1401	1401	342.625962953219	130.125613951209	672.848197817204	540.026206878438
1402	1402	339.106970669676	128.632951828514	666.13878802587	526.546650512346
1403	1403	330.910068725959	129.322698131762	670.537156148202	556.145779828976
1404	1404	347.074291442689	127.755470103038	669.633747175815	523.501189201704
1405	1405	343.637724633181	132.912606752647	671.450847170636	511.43653816067
1406	1406	358.543383390915	127.902211617081	671.102737994256	544.063484672855
1407	1407	344.590786903926	131.279199065393	674.294745663826	533.441467467846
1408	1408	392.397298810583	129.249954310781	674.139031281542	513.365589207607
1409	1409	362.973333939581	129.695901122961	674.502549587673	534.682504838585
1410	1410	332.374263094088	133.116547688967	674.874405831703	523.791855768395
1411	1411	352.645503519211	127.810654114339	670.079889837254	528.955773743735
1412	1412	365.916705719992	134.965287807262	673.839496503629	548.723794283013
1413	1413	361.911125682425	132.331327684316	675.699901132565	510.992466436577
1414	1414	334.417948590968	132.732030590255	671.600606973828	517.769476350304
1415	1415	347.256532797602	133.96848346784	676.352548244933	543.310737165802
1416	1416	342.462947648173	133.450312609743	672.416516588791	555.510385423203
1417	1417	322.202147526925	132.640754109697	673.158222596983	523.086419171612
1418	1418	347.144641280143	131.370408015582	669.823208162233	498.938199883676
1419	1419	336.889335604619	131.392871500619	665.729487580967	532.267441575105
1420	1420	347.622452033453	123.665620558689	671.047315210867	518.949078878809
1421	1421	355.850944293448	128.429313106168	674.962826874604	525.235107301194
1422	1422	335.399518782296	130.100109662141	670.783383452762	520.230134984113
1423	1423	334.622968990356	135.656726511708	672.412777628781	511.038472334119
1424	1424	343.406209512068	129.483255261801	673.729048138803	514.88703680774
1425	1425	360.256497306526	130.839118592842	672.935102289607	518.103768716696
1426	1426	335.722014502728	131.96015237098	673.377641709152	526.826813095109
1427	1427	357.182318632021	133.769538435196	669.492652954891	529.394212904017
1428	1428	360.469020797665	133.023680345047	668.162228028671	561.259015971435
1429	1429	353.911294071065	134.573423631856	669.1719007392	503.846781639659
1430	1430	373.168244116729	137.032944968492	668.533101277357	529.404459904895
1431	1431	314.770420790282	135.334637372555	672.828971379511	522.735252627162
1432	1432	347.303718549427	128.798943918257	669.049022910646	531.463118721395
1433	1433	327.136017420655	128.221426226661	671.914160966664	520.211898034797
1434	1434	379.156441516794	135.622976886939	669.452626764836	530.12057141272
1435	1435	342.917971256429	127.802943219135	670.431691694639	529.237255564251
1436	1436	325.883332068111	131.936076484329	675.207901151238	490.012364841012
1437	1437	313.213435800576	134.084433977047	674.953886247922	501.028755243472
1438	1438	306.052469220494	137.077267942363	671.179430578265	518.126429783032
1439	1439	372.852416070683	123.600989087016	673.07819325838	525.296014423449
1440	1440	323.080231735441	136.859420444269	672.039307168113	510.924233668458
1441	1441	330.857405980019	133.469240811182	671.860403767795	518.844095070303
1442	1442	309.758868897222	131.157785314859	672.983340999729	519.770437799283
1443	1443	319.87447152805	134.549109551535	673.951541950555	543.179533307757
1444	1444	346.077600780857	132.486685151987	675.022958291976	551.489404067751
1445	1445	353.500737596696	132.119518193969	671.468589136056	499.237116681546
1446	1446	339.937023590703	128.120521373012	670.257168688127	547.60640640499
1447	1447	342.671518726232	131.378131630968	668.499226638764	576.103949545864
1448	1448	356.145311747231	127.197713216341	677.506263010945	509.627404026375
1449	1449	345.184601562619	127.522721284215	672.652602136504	523.237630574587
1450	1450	335.06990296384	131.699768533761	668.048482346893	509.133648652776
1451	1451	373.458888924589	131.338175501845	672.742934519662	507.359756717573
1452	1452	328.791339069234	127.810273584561	672.110792022045	525.672022761697
1453	1453	330.51333401335	135.688574824144	675.728572203425	554.13232247584
1454	1454	371.411757349007	129.21526106629	674.864990914534	514.11400957034
1455	1455	351.937972798892	133.992667867178	677.13881690148	536.493789230666
1456	1456	346.774409403903	135.913569454931	668.588022910533	522.7737938499
1457	1457	358.411268546926	129.73898313843	670.05632405778	526.685967856069
1458	1458	332.575304101235	132.550634623291	668.474100164629	499.207374521559
1459	1459	329.052148548361	132.928841296879	675.014992973794	535.235352308638
1460	1460	335.378412128048	128.221814154087	672.808349001484	548.425716653222
1461	1461	330.875815916228	130.027007307592	671.874286295534	533.970999821781
1462	1462	324.408513605019	130.701994285926	672.20275838849	544.870711322241
1463	1463	343.910458530377	133.999442986532	674.962053431525	534.16304348951
1464	1464	356.790893928814	138.923617505187	673.084492478128	522.264431271656
1465	1465	317.872814240449	128.125969467896	672.687713928772	503.978699618193
1466	1466	331.845820740677	127.943418335258	673.261463776919	517.567814588814
1467	1467	347.681756304525	130.510484455685	672.038094607008	562.080758617375
1468	1468	356.645734497411	126.148082050902	676.346965887595	495.082139179607
1469	1469	334.039966002148	130.051741628275	673.18905990243	529.1113991804
1470	1470	355.953099400816	132.236531386485	668.792927825562	501.513491445124
1471	1471	337.503239394929	133.813342251763	668.428562508812	545.062957921905
1472	1472	355.508808522664	126.383026169747	667.784633967505	531.195023856393
1473	1473	315.714183218387	127.420737907214	669.796858025971	546.189095603797
1474	1474	336.745809903001	126.279401701134	674.771734508352	532.897141601105
1475	1475	350.022040714878	133.340694364812	672.124974061521	536.742428348838
1476	1476	357.764980578819	140.86054256089	679.42675215162	529.286254769764
1477	1477	348.461352490258	134.077058337758	676.287022153938	512.935182334993
1478	1478	368.973398189167	133.661934469629	672.818401171076	532.695240617671
1479	1479	362.876548145404	126.91201054085	674.284972015049	546.817009628349
1480	1480	351.609595104105	128.328706163334	675.358986766949	554.456521940391
1481	1481	339.693564074496	128.417286366173	675.392320366009	548.557540200366
1482	1482	358.801226663544	134.591308325882	673.223282826567	529.032441863971
1483	1483	331.616770136441	128.719130238361	673.296354911208	519.218577027191
1484	1484	372.219342475922	131.528952089503	667.525297944073	503.328800097196
1485	1485	344.29900128631	129.058207467197	668.21954439549	528.210499612132
1486	1486	339.756212347549	130.335135588467	673.640580475817	519.645120062901
1487	1487	334.200717580318	123.914892999472	670.174649392107	530.118626173648
1488	1488	352.922181419918	126.393933078321	667.247540478988	517.684946681334
1489	1489	360.518000290164	129.831920849947	669.995795739025	517.388336655539
1490	1490	348.447887783414	126.271770510692	673.514020454927	553.545384059913
1491	1491	362.004835525209	129.587934109084	669.747131972776	532.933643444707
1492	1492	303.151967056269	132.123821548748	672.551930778018	517.718553700291
1493	1493	334.201013225553	125.168909769515	668.006008813768	554.256389129657
1494	1494	356.51039289828	130.962686475673	673.633724258565	510.501993091904
1495	1495	318.880494317786	137.049635892199	672.053458706147	486.86817228376
1496	1496	334.675843747426	130.938127882957	675.274168369025	531.333751100655
1497	1497	326.38458241647	133.556161728473	675.436109312648	504.890623034134
1498	1498	353.241572803756	129.359687227281	671.783086158611	534.813139815524
1499	1499	370.081735385469	130.186618085369	674.460505646463	483.025472672952
1500	1500	335.815468340855	127.0680611215	675.177157281472	539.941813048529
1501	1501	350.357421959768	131.962059591275	669.850858363606	532.432638704956
1502	1502	330.23219408692	131.527050076471	668.976768532062	522.343807667916
1503	1503	325.059824642358	135.017480421057	674.672990985445	505.590510422681
1504	1504	324.768971756597	132.778709896018	669.490654961911	536.557569523979
1505	1505	336.663514084597	132.32100828798	670.925233407957	549.302688567113
1506	1506	346.501583576261	128.066753580736	674.233398851931	527.283231834426
1507	1507	335.497243131465	132.814064877956	669.798295926201	518.677166325979
1508	1508	349.464412270508	130.223709479111	669.776377479661	541.353449984053
1509	1509	366.7521474199	127.455391705285	672.506678351686	526.917182962782
1510	1510	367.815977999567	131.069587782152	669.110797451325	550.469729908191
1511	1511	343.877700910247	126.909028080576	671.21261539827	527.470721857015
1512	1512	334.921643263297	133.190891913014	671.580681695498	512.327617542984
1513	1513	358.466731399518	129.422058810017	674.30298205848	501.85959626206
1514	1514	351.209024948102	128.193460889909	670.716836122411	559.269132071935
1515	1515	349.04267545328	126.436696573122	674.252929446073	537.230405774427
1516	1516	374.650803661012	132.667491502523	675.482724959792	545.35290524771
1517	1517	338.337233162027	136.158847146353	670.140547200005	514.327940879364
1518	1518	338.262835853285	128.970807829953	670.515472630947	521.615536910922
1519	1519	343.314355925664	130.939555578599	671.631478888242	542.410605364865
1520	1520	374.559650912021	130.333094805129	670.815475358028	535.489647122862
1521	1521	319.486077596358	130.217980563748	667.498886939201	523.670338701891
1522	1522	363.553041606704	133.15297645491	670.960894362876	495.482508227629
1523	1523	362.304194706388	129.923514079235	674.894420915602	508.513537772927
1524	1524	330.938144678669	132.48484372455	670.824075694308	518.311256164242
1525	1525	328.39457986974	134.034496170505	673.621135779021	541.602446795402
1526	1526	318.274499426917	133.1305357704	676.112077272349	543.808075656593
1527	1527	290.364606520736	130.849179376257	672.177571343628	561.351094639376
1528	1528	363.177019159754	131.550935659884	669.417702288145	522.220486068538
1529	1529	341.886497401594	131.100616847811	672.700730084828	509.848282215482
1530	1530	360.553877507638	127.508831432151	678.940550096262	511.824513929333
1531	1531	341.948734265081	132.157403006964	672.17014203961	495.1280830412
1532	1532	357.9661093132	131.518816462714	670.007719016589	524.214149979158
1533	1533	320.926165109513	128.007267870091	672.243374393468	530.868306916834
1534	1534	363.739553761674	130.014338030757	674.060739218771	546.033080972551
1535	1535	323.897406795215	132.824853809841	669.299996400612	531.357460655003
1536	1536	350.251046846705	128.357164541486	675.946768348728	545.995290051647
1537	1537	341.951458946382	133.014562590965	674.113746842006	545.062251989829
1538	1538	361.44387007867	129.467778050617	670.826450212154	528.272723707488
1539	1539	324.227298238882	133.369370395295	673.744946397607	533.642049994233
1540	1540	351.964979446961	132.936941792534	669.866454720459	516.728405596811
1541	1541	325.973616434685	125.944024822744	674.553505704462	533.124409606832
1542	1542	342.804421308684	131.364294430393	669.965204683885	508.930874168524
1543	1543	337.399014231265	131.030514858671	672.064784547523	546.510712884289
1544	1544	369.722111635882	132.415567834824	675.693966027426	538.169631418055
1545	1545	353.983591448477	127.610161328592	675.111561752917	523.160752674116
1546	1546	348.303904208262	128.86434650106	670.660397446094	540.440595343379
1547	1547	371.763054986373	131.182851205833	675.25475963958	524.831258243742
1548	1548	341.085788084105	135.4791247798	673.823761178258	516.539603813768
1549	1549	343.612132084465	128.937579702986	678.24753753344	510.682701236395
1550	1550	354.695442986014	128.131417383145	668.121123070765	516.217488104195
1551	1551	376.478591413927	131.191990321138	674.954587897839	522.111187436269
1552	1552	364.856374268947	130.698225281394	675.252836548754	547.437770124055
1553	1553	352.002354069907	131.308971508275	671.568957240036	543.052225430268
1554	1554	320.200835091345	129.498182013539	673.375350320995	511.478918660755
1555	1555	321.110867212963	133.316335475421	670.823095988378	510.487827817427
1556	1556	355.836718616225	129.645711560305	670.603509973593	520.704181775813
1557	1557	366.425953926379	128.267365463376	673.310617289709	569.430013072207
1558	1558	338.814310861733	128.877772127046	676.837224466019	518.766586485813
1559	1559	332.471602442419	134.620966136223	669.891081584296	508.858970053253
1560	1560	340.951366054623	131.254082796162	674.790462910098	532.8711370404
1561	1561	340.041713854961	132.528352752606	671.83698291335	543.298274797698
1562	1562	327.59905046772	130.15867776772	673.632157814506	502.401194151946
1563	1563	360.926630742961	132.465707931568	675.452366107535	536.925501630295
1564	1564	323.123016291707	136.278723771516	671.998324047687	572.707389616957
1565	1565	342.237929783773	132.641607626926	673.315143467146	503.600829857575
1566	1566	342.211437716712	126.145155082953	674.127407668484	508.201472322522
1567	1567	333.677989513084	126.729799503854	675.92423162773	566.294757672466
1568	1568	321.749146973175	130.238669907793	669.861202050183	492.909260239667
1569	1569	359.551393696931	129.318902441636	672.243768496156	506.079121853134
1570	1570	357.26118712467	135.225568958685	668.464493935437	553.949313703556
1571	1571	360.195330299763	132.574964946158	672.106733270083	514.668583005923
1572	1572	350.81999995751	130.140309207651	674.192676408659	515.874349525957
1573	1573	383.480577691171	127.059137951512	673.975325031537	502.193166403758
1574	1574	343.802548265393	127.909836012934	674.501444289249	486.59328754137
1575	1575	381.567974324391	130.789273725959	671.446692743448	513.744522967606
1576	1576	335.831544524996	128.092454363725	669.092007754455	534.39527094069
1577	1577	330.450608929365	131.223772002399	670.645121561675	498.178849668654
1578	1578	349.531136574822	131.0954483736	675.358226790196	516.917410041193
1579	1579	347.269173229828	130.247230759313	671.72076163027	523.771113135807
1580	1580	344.128692708705	134.593177729936	671.590436442956	587.550151392513
1581	1581	313.704984456778	138.711286938457	666.957113261968	563.708755504262
1582	1582	321.327107128009	126.808171910681	674.760996417664	538.67117953554
1583	1583	355.444565321725	127.344150350092	670.131689683538	512.606111951854
1584	1584	341.642862542106	136.070557743584	672.343984314278	512.340267819328
1585	1585	362.705172194016	131.472133545317	667.676803439642	548.958727133
1586	1586	348.911458593733	128.652437084962	674.107164932183	535.64411671702
1587	1587	332.582610658355	131.106247527925	674.970141724565	527.628207387526
1588	1588	321.143511367329	133.221889429653	669.021156855295	565.575147372045
1589	1589	372.666443837297	132.351576337277	671.914785959389	503.341648123861
1590	1590	341.020017829101	131.240463952807	670.832490087412	516.59609642539
1591	1591	337.337821147179	131.216716573933	668.669950781414	525.298366418131
1592	1592	369.29289562678	137.542382054849	671.97793344142	517.287869951558
1593	1593	391.417247515404	134.37375895147	672.03931908311	550.994489984157
1594	1594	347.225598441621	129.543740591459	675.065288918846	537.543847151708
1595	1595	323.254753573671	125.075838657765	670.645287079897	510.890496682568
1596	1596	354.855453963343	131.860547328746	674.107323167099	519.660757127846
1597	1597	335.350467657624	130.346792319988	671.883953079591	500.8642044038
1598	1598	323.298511034676	126.925627469852	671.662604368545	533.306537123492
1599	1599	363.817389773922	128.8871363579	673.480399686086	509.761112594307
1600	1600	345.697331605343	129.353345556066	675.696015795157	505.296668743069
1601	1601	331.577097742701	130.1772943531	674.730667781245	550.360748910313
1602	1602	337.669014904123	128.77364171474	662.401439396113	506.70201644758
1603	1603	347.815119164531	131.049250056495	672.928404612892	524.301450541089
1604	1604	334.906857675554	134.427683446786	670.117492262786	520.080027575542
1605	1605	328.623673331406	131.820163614576	670.640080182708	537.247863587715
1606	1606	375.222264482741	128.870936634442	672.822855428249	492.446900396873
1607	1607	352.729245914782	128.800493003994	670.181219221536	550.150763542169
1608	1608	354.040056484704	135.872631052871	672.484279584441	531.705086411638
1609	1609	339.521864477583	132.174049625907	673.924538478849	520.291108969473
1610	1610	338.889086292867	129.467015647142	677.848667075258	538.649946666018
1611	1611	336.241296033655	132.867037827073	673.038070481183	510.216651870539
1612	1612	323.192342312516	133.94994179726	672.999024231334	534.975069914102
1613	1613	325.59607406882	132.320523850201	672.405766751758	516.47063708339
1614	1614	340.842958029025	139.668044187033	670.533809123614	491.033082333938
1615	1615	358.806626890064	128.099806443799	669.357963274006	536.702320623968
1616	1616	367.455529344848	124.370856416958	674.823311490558	505.81784274573
1617	1617	318.87430664249	131.653888173494	675.223381139586	507.3634366373
1618	1618	362.402269385769	128.169561338786	671.056215263371	535.099454667121
1619	1619	358.506445536771	130.077779621589	671.410200117699	513.707700972513
1620	1620	339.994746886232	133.376001068707	675.809809944874	537.335731723191
1621	1621	357.770938964791	129.864233265402	672.131101731962	550.016945168132
1622	1622	346.288800935789	134.333479942175	674.193005621422	559.392167935809
1623	1623	372.97175367527	134.808314094689	673.124085795931	499.47319658107
1624	1624	349.346598203616	139.996399698735	672.914423211005	497.713719959593
1625	1625	348.868935558952	133.384897196087	674.710668442122	526.559275259255
1626	1626	363.443106304372	130.008728720814	673.639948032021	521.058688005411
1627	1627	315.044994852924	136.313291500159	671.39026368431	534.181855534164
1628	1628	328.985715881707	129.35476008896	671.762311320685	518.582148276866
1629	1629	317.182855099528	130.746022136615	667.155481056498	506.094445598058
1630	1630	335.480183795022	130.629393415033	676.354199475338	507.554090352105
1631	1631	329.370238497669	131.543555641165	671.341950431082	520.622675425467
1632	1632	370.513739200412	133.595782455145	669.956000202611	498.043511925007
1633	1633	359.558974263118	133.454769326179	673.446208152714	493.144493680563
1634	1634	353.942915474959	133.752654817558	674.744911845997	532.300421894466
1635	1635	329.202381208839	132.726188476478	676.419668637487	481.926428189681
1636	1636	311.432464027408	137.272301829871	672.3924994252	531.764034145914
1637	1637	343.115073376849	133.227514600049	674.093732173219	533.074051133733
1638	1638	344.336679424623	136.839431969967	676.858623447754	508.838351550105
1639	1639	331.810617111428	132.442616153967	670.914467534834	522.421502305243
1640	1640	343.368027732327	132.940620980996	668.107843718465	523.056241311727
1641	1641	339.956535040416	129.783681491639	674.560217565478	531.153526774945
1642	1642	342.667263034658	134.841009011935	673.500669065928	545.242495270943
1643	1643	322.985078360541	133.315196637254	671.343626243076	519.569734905146
1644	1644	337.530319135936	128.769194727792	673.910738207089	531.19994816654
1645	1645	351.010773636184	131.28422478138	669.14462184667	508.064770163319
1646	1646	317.767788051041	133.749885173068	672.358158405243	512.28927267973
1647	1647	367.086968796827	133.311665347838	672.481183323379	531.967401871051
1648	1648	329.96973682185	125.487854593134	675.922450515975	538.22376158115
1649	1649	336.0999393621	134.803193546341	673.662741165139	509.325242663573
1650	1650	322.113062664474	133.080497296801	669.824347800423	529.758922728738
1651	1651	304.575254023975	128.699010776862	666.448374469768	504.195850439484
1652	1652	377.5554481274	133.591099334037	664.345681142975	505.175565834658
1653	1653	327.02633895255	129.396165208423	676.605732941493	553.404978274005
1654	1654	348.341015646151	134.330003436688	673.088937970444	533.296295702297
1655	1655	341.562435468008	133.812195354984	664.849704578369	501.503346250703
1656	1656	329.772990780641	133.374215540271	669.439990293092	540.956503768321
1657	1657	363.029461951718	131.043269296787	675.388704350902	519.84004593949
1658	1658	346.484832200182	132.305047427962	668.347278091224	561.468113717257
1659	1659	327.985904793578	132.784496700628	674.294771015299	531.780813008664
1660	1660	379.908796607242	132.668783516573	671.670144219732	534.858269061568
1661	1661	326.893749419015	125.434466686436	665.507643788396	493.874275329871
1662	1662	369.705260571908	132.365822555388	670.908369244501	509.399830129437
1663	1663	364.190745205156	132.228251045503	669.795577830475	522.816140016058
1664	1664	329.345478058776	134.708226911402	669.694376631169	560.740289598857
1665	1665	323.311359020588	129.340999600727	672.149201050289	506.077145659698
1666	1666	298.35494493284	134.47469514222	674.322535407435	515.071060714928
1667	1667	356.337963162221	131.524647654767	676.948819237223	542.972941992052
1668	1668	372.4575928364	129.4354119245	674.184574653684	517.145168767646
1669	1669	315.620942568348	128.633939511592	672.150103796868	516.911144146438
1670	1670	324.696757953009	132.219869962825	674.803926385842	531.811595264759
1671	1671	347.005730792279	128.280047632591	671.601562685944	540.370299644751
1672	1672	350.27981415822	133.822886075067	667.257989247647	507.35983409637
1673	1673	330.866435307665	129.589475817559	667.788370777151	525.768763104981
1674	1674	303.152065838526	136.281430390947	667.921747160142	505.516330478169
1675	1675	353.415971739875	130.348438272839	670.348310379116	510.567770308513
1676	1676	343.773578640547	127.565773346918	670.615046114953	549.757617402206
1677	1677	363.229366910996	140.709708313744	673.669350089076	497.252593724979
1678	1678	332.93637425226	129.760268181775	672.463899089176	534.248767694868
1679	1679	330.573198450966	133.65471411371	672.142192351656	525.564942274064
1680	1680	366.388304405984	135.308206650005	670.408783305366	552.949653384456
1681	1681	318.320240506257	133.078228724986	676.881016065057	527.787397527992
1682	1682	322.337320110537	132.201656288363	673.479084244545	540.070441187238
1683	1683	353.770799080053	127.710125555477	669.92279441879	493.073849587958
1684	1684	333.17192578814	133.310510444384	674.330174856219	536.526396196914
1685	1685	389.14428372016	130.529929246045	674.211747355694	531.181643316327
1686	1686	348.770841261798	134.567016450222	674.913866734815	488.505862412166
1687	1687	365.956576706597	128.907862493277	671.88095546405	554.770478952337
1688	1688	317.402329012975	130.36102680247	675.14906037807	516.08116912363
1689	1689	322.124327357467	124.25345163136	675.943150797813	521.714515124668
1690	1690	344.749398655954	124.170034450056	671.216957928673	519.302171678688
1691	1691	368.373581589254	130.027054318756	677.628498027367	490.302971920153
1692	1692	328.152031389403	135.195333782866	678.928200777762	538.131294276633
1693	1693	346.760619670465	131.795711229487	674.928064854999	543.628620597844
1694	1694	346.932200224911	135.750555162971	673.325294502751	473.449406595481
1695	1695	317.26162489511	130.050130231521	674.874592299495	538.149308240174
1696	1696	342.841624241425	130.213921614528	667.319462375983	525.088918432128
1697	1697	358.460325546987	132.678803656184	672.692061041586	501.870265269306
1698	1698	362.425228938852	128.25553138428	665.053355107762	528.533671112001
1699	1699	346.445153639612	133.53045466527	676.778195257347	537.752671000518
1700	1700	335.401463724609	132.766686953722	668.193471599198	534.191440741695
1701	1701	345.836923174672	129.881979360812	674.538276644006	551.121919955943
1702	1702	403.600440631009	128.774575675797	669.354705658292	523.819360157442
1703	1703	342.795631908016	130.859338704758	675.179227666072	515.152933845873
1704	1704	321.707532025569	132.149751260057	670.707639221522	508.585549361226
1705	1705	333.297247287594	134.145000899218	675.573606471286	529.669309474036
1706	1706	343.7629472146	128.380558850672	670.940019408024	488.614273965846
1707	1707	328.754359833447	124.754849010309	671.544664748615	550.061953268203
1708	1708	372.968376864731	132.489622912073	678.129252804451	506.218877685523
1709	1709	359.758133253994	134.607436368437	674.669845373991	525.605667781106
1710	1710	347.127964770772	131.677523242695	671.939135115563	527.616658407943
1711	1711	336.511203883179	132.229644903461	672.510174935654	545.060956050948
1712	1712	359.344799246731	134.370091033343	677.826574356183	541.591769815615
1713	1713	373.099965543433	133.441439848373	669.108754207138	539.605941145249
1714	1714	346.050049953982	130.036254581756	677.672696862075	525.427579693623
1715	1715	358.377484051211	126.905390240909	673.588560502992	497.56212246821
1716	1716	351.068469066286	128.576865723424	667.314910979302	513.955745874751
1717	1717	346.425554856988	132.913307093173	667.881074773008	537.890998136339
1718	1718	366.880000443713	133.905461922295	668.221513734501	502.623675778971
1719	1719	362.080745327203	130.195053116857	673.000205777547	498.08177511599
1720	1720	338.996731731084	129.485536509519	672.065752207338	537.118720704081
1721	1721	323.516044452461	127.218077561308	670.33536540336	532.111654151875
1722	1722	328.526544538771	134.707288629173	674.574404333691	551.341574558519
1723	1723	364.51740530829	132.217383776425	675.468037814217	502.133675178031
1724	1724	350.70494718656	128.415138168417	665.944450695881	498.078210233418
1725	1725	355.017315986276	129.242527719047	670.00189604592	529.347561755107
1726	1726	317.829627640414	131.501181738778	675.654763193385	495.330051047017
1727	1727	368.252592891319	135.599545119348	671.751654174917	526.571033193362
1728	1728	336.862963298327	131.041840874372	672.372157412237	526.437285396393
1729	1729	316.444623630734	128.398220884118	669.524719119268	534.639872142437
1730	1730	347.209530034924	132.705722018478	669.244015385599	539.383786043222
1731	1731	343.942933904063	133.199110454578	670.468769024358	487.979564145785
1732	1732	352.305110924128	133.47060860289	673.359991406498	511.080005528069
1733	1733	322.663246306313	127.616525024498	679.322875326516	538.383052930276
1734	1734	302.54859543186	128.866733344818	674.874140216462	493.898323456009
1735	1735	348.733339019923	131.852226481292	667.229693782602	527.751554372879
1736	1736	314.767489883323	127.222633819905	674.880736413112	499.030932931386
1737	1737	333.861877298789	123.728567283996	674.979296799185	541.135422173808
1738	1738	330.253939237335	128.918450644659	676.330418424001	532.129766035585
1739	1739	332.987414658857	127.837341842615	670.827982046493	518.112916065941
1740	1740	321.715942115721	138.465825689074	670.389669134784	507.85827288295
1741	1741	354.353614569026	128.252679993079	675.189201542582	507.832157193096
1742	1742	328.091340601782	129.686750908721	676.003682347901	559.418810183183
1743	1743	362.130254669088	140.077113342043	673.429191084043	553.636499998644
1744	1744	338.98735595816	132.809063732772	671.020333132226	542.337625212807
1745	1745	335.856904830075	126.757152234903	673.433405703354	531.95278624887
1746	1746	350.053029505299	132.650329259385	670.723531628829	514.627659410494
1747	1747	338.494518566028	134.277615474998	671.545382734015	501.390060794599
1748	1748	346.391217307958	130.841214818706	676.153107842283	514.207944760836
1749	1749	315.461019764107	135.753483226106	670.300979260265	504.499570159321
1750	1750	369.547095900569	134.645479228077	675.604607821521	502.72144586438
1751	1751	328.710264738787	137.099599349357	673.624514388722	514.910062091594
1752	1752	316.795730245386	131.77863741687	673.464542565055	507.537051828329
1753	1753	369.459132373052	134.861922531726	669.681281293758	527.948776681924
1754	1754	353.358730844757	130.498441987211	675.31398744933	527.801989917911
1755	1755	315.418632664695	138.548706141902	672.57628597542	522.17248429793
1756	1756	343.345869503828	133.108833088038	671.965975898489	551.392053246269
1757	1757	331.063390307772	131.603970683783	671.262730617191	504.019265678589
1758	1758	343.920065062083	131.448238414062	666.927031609519	498.550043778171
1759	1759	343.801484842314	129.739794805399	672.178640088689	513.883968166137
1760	1760	352.677044389196	133.882885228323	664.95804372844	514.185710304654
1761	1761	354.105238951132	129.574860486655	666.860153987348	519.125222113215
1762	1762	380.496512940924	128.909537247487	667.73478842448	547.617439250638
1763	1763	336.76674202495	132.100117930868	666.113031564413	518.017509042527
1764	1764	330.312141814583	131.808132713756	671.349047440033	527.828986555051
1765	1765	310.985355910629	127.921144108053	673.437678521218	542.383330538754
1766	1766	372.943655365024	128.2863764762	669.632762241666	517.748772671941
1767	1767	333.094191034861	128.570474846452	673.634302487849	545.442189013517
1768	1768	363.096167884525	127.780183685126	669.646120938083	525.143985704571
1769	1769	356.854179878858	130.540576985672	674.620074760763	512.369168586384
1770	1770	346.320822607887	132.480039032091	666.193197297166	528.459514870889
1771	1771	346.379707149639	129.977624886542	670.913755771434	544.485596587699
1772	1772	327.742560678421	136.141670449647	672.894151638727	534.675884194021
1773	1773	338.7182353248	127.609905716341	671.859254671343	497.679091571689
1774	1774	308.898685277317	139.770520686061	668.119646620381	541.862644774307
1775	1775	344.266184766507	127.627665039791	673.998377668688	485.786157545007
1776	1776	339.594366738641	129.858996628117	673.42364813571	544.506711146612
1777	1777	368.474866647914	136.094454141988	670.166880370762	545.808835537392
1778	1778	329.154753743954	130.953136181989	669.733778684322	529.846020998707
1779	1779	344.392051100894	129.216473659756	674.547420742729	544.425207385744
1780	1780	339.50798797503	129.089108356886	676.614789875309	514.420070808258
1781	1781	352.12935635235	132.792908865949	673.780391856218	502.782643056418
1782	1782	337.349959168916	129.345346288867	670.601087374895	502.470074693499
1783	1783	336.315640185162	130.765200688297	671.056005565282	517.970804678866
1784	1784	368.094193307257	132.251798838927	672.73339402611	539.25489511828
1785	1785	326.906188511047	132.136385797411	675.817958911013	525.558649050609
1786	1786	340.796034919504	124.339367970895	676.223827943737	506.571520523999
1787	1787	361.130721150649	133.019048766414	675.013612287381	533.151766015342
1788	1788	318.90080583826	138.692369713855	669.548043573941	519.937207353354
1789	1789	356.487995266315	133.006405267851	671.409953695193	510.526901211569
1790	1790	337.564549472308	127.951433071904	671.685494656273	516.088521055852
1791	1791	329.783025758892	131.394118252078	672.321640502198	504.565326831177
1792	1792	326.180050406992	126.89167808489	671.777258417635	499.992752554212
1793	1793	355.449649916595	131.556363883495	667.367015090643	526.933378878643
1794	1794	355.278041598716	135.288533514352	666.962082117788	498.600740024808
1795	1795	328.755705466914	136.82558156624	673.616958784813	531.844115104662
1796	1796	341.296729973872	131.586371718885	673.923677704281	517.220004931894
1797	1797	359.249306981239	126.74531952078	672.007686846004	508.626922402079
1798	1798	377.498387033388	133.046419658468	674.504401975122	514.908959187101
1799	1799	347.835567714228	125.532506630146	669.680280311085	504.038171473017
1800	1800	347.542733517857	125.68691286262	675.098580156632	511.962634363892
1801	1801	331.410954392283	125.789163130526	671.397546955927	517.604490089693
1802	1802	337.274425151178	129.016410185365	679.948212026928	573.271532337596
1803	1803	340.553149759579	131.212785862503	666.946233391381	531.594851654993
1804	1804	342.481805362237	132.480421105635	667.170746662856	491.013968969667
1805	1805	349.269029832061	129.825817044439	674.481991765034	493.956063896191
1806	1806	339.69752458977	131.855630620012	674.241493469721	536.729589128223
1807	1807	299.718173166665	131.555913630878	675.758196228222	532.667986988584
1808	1808	354.881142575911	132.472937755953	672.592142925129	547.030100835168
1809	1809	337.838573178878	124.533472257686	675.119132880746	540.15870571984
1810	1810	309.720330113379	128.48756975123	670.242426137188	520.364019264544
1811	1811	343.299911956801	126.634858824363	671.445459281927	523.880462076259
1812	1812	335.261749563942	131.307506728488	678.938116437661	520.003938009231
1813	1813	329.41602350592	131.128646331873	671.628815350323	534.397301801635
1814	1814	341.342669399466	129.540461905575	672.086897812616	538.216259777838
1815	1815	343.22590211562	131.466248691942	674.731609922753	537.611013971068
1816	1816	357.319158564048	129.704998236974	673.217434676936	511.852729543282
1817	1817	347.427710035434	135.840813826934	672.940352235871	509.793826473627
1818	1818	332.889486308616	134.252491956677	677.01926492301	548.094728004174
1819	1819	311.248506390623	128.647045797489	675.112037488001	537.4763600939
1820	1820	348.14067961013	134.174776773951	672.931337414362	505.199501601702
1821	1821	295.861199990289	135.464515299591	671.113379445767	542.685071798548
1822	1822	332.248523114374	128.858706583203	667.333837315259	536.429730370906
1823	1823	355.064423995294	130.031478087079	667.727035940735	516.149914350677
1824	1824	334.550705835348	130.536932058668	670.132039675516	519.511317831143
1825	1825	356.676307635337	127.038539830861	679.317480150798	523.534011780175
1826	1826	301.300151368267	133.335384883975	671.170453386674	536.201004382592
1827	1827	374.317182979076	132.806007465018	668.977601125126	511.24003708835
1828	1828	348.406790345635	130.512462869344	673.319462980179	535.120716793066
1829	1829	346.362222906408	129.681778606635	674.253294561436	549.997671556748
1830	1830	372.258769111007	132.095974334541	673.303835734209	514.43455902167
1831	1831	365.980306628882	137.389685016536	673.400254553111	532.325201867822
1832	1832	357.014448619159	126.826063866406	675.220607923825	522.756468514385
1833	1833	332.974047974968	126.95628882968	672.614723249413	540.059814481189
1834	1834	342.313030216938	138.039590362094	668.858529356672	523.551967455308
1835	1835	350.668967851954	132.895839668733	676.026228526442	526.194722286278
1836	1836	337.788418669856	131.108932861307	672.009121097545	519.53394148915
1837	1837	380.055413835997	127.93933190419	674.258301284955	514.399996634105
1838	1838	305.027118772131	131.267232888872	672.170525170093	531.585305373526
1839	1839	317.895476948613	134.451074863552	672.719265507841	557.676695886767
1840	1840	361.981821731212	132.270081716848	675.667704485106	538.209455668311
1841	1841	365.30149839802	130.217076184492	676.624764988246	534.490167994263
1842	1842	369.772722621023	133.178113681965	669.245980958306	527.732953045339
1843	1843	332.851180231961	132.523793283354	671.487257063201	521.542896119151
1844	1844	335.353734602112	126.003217519332	670.164823548201	556.932795225763
1845	1845	356.195189176582	138.579420006685	670.785042775673	519.760478473603
1846	1846	336.001347349554	131.739967670124	671.357910139211	525.692456367275
1847	1847	348.790779973711	134.738778390039	673.172105844434	507.424441945219
1848	1848	332.981240514829	128.837329238078	664.959552294707	531.581921525092
1849	1849	372.330125397106	128.418184946421	666.112726660898	530.631605453012
1850	1850	343.182444374717	130.043964673155	673.536423226114	548.623646632062
1851	1851	342.548142418341	135.55424363687	669.763211384783	510.737606666216
1852	1852	377.369542098955	127.058642240534	674.997760896589	525.005142161157
1853	1853	356.362911065842	127.597209249744	671.283924224542	507.880924208442
1854	1854	354.589755137372	129.120038823949	669.882446692422	518.920780216386
1855	1855	334.860634603871	132.766238023404	671.919932254003	498.048532540019
1856	1856	345.015694728756	132.795697803424	671.915366419067	523.270531145795
1857	1857	345.37420720648	128.47423640605	671.550575352411	527.740007254364
1858	1858	358.761616013247	134.730913202621	672.900471932717	520.677348427452
1859	1859	349.086548322419	130.107609612146	671.515960760085	541.526301362635
1860	1860	354.778320484122	132.044760794251	669.336426041001	525.009886765877
1861	1861	356.285126519366	129.956412267395	676.600932209757	533.534865232061
1862	1862	339.384871469008	132.383465866978	669.701715109944	507.540031227213
1863	1863	348.421362959775	130.143667815834	669.665158431704	493.369758966407
1864	1864	346.408637858554	129.725938263507	673.975357520012	532.12156977143
1865	1865	349.22796945966	132.821656541482	668.685668618772	509.118097247001
1866	1866	348.666031157535	127.761740417889	672.905049513561	504.857616453113
1867	1867	364.560907794461	131.181462021804	673.473824540131	543.779811415364
1868	1868	336.865403442952	133.296862805582	673.596711218184	531.202974108496
1869	1869	336.211415126748	127.901076668382	668.802190552953	529.553844247809
1870	1870	332.252040712291	126.951109265098	674.172573523305	527.011044211481
1871	1871	334.680763816658	128.735763559649	670.853903782856	496.434806605099
1872	1872	320.526941344203	130.248753252452	673.066648237293	529.610177711667
1873	1873	371.469343128128	131.630327422338	673.745763355705	522.325320241821
1874	1874	349.382825217937	131.8807292698	674.56877899606	512.869307791261
1875	1875	363.414370855259	127.744116343688	675.528935253103	520.204812479055
1876	1876	340.077161039867	129.671544871122	673.033582755367	518.385049221005
1877	1877	353.38355649102	133.939024914522	675.740974323465	501.384790259085
1878	1878	358.315407926975	137.958619305231	674.942080901449	515.685693445028
1879	1879	338.530109714214	133.879226523836	676.099220164087	509.434301438007
1880	1880	337.468898317572	130.541028726547	669.903714231294	516.747058986298
1881	1881	343.894277102846	133.344357760401	670.112470939026	495.917234099448
1882	1882	333.691220194103	134.202682649055	666.607771585597	527.564642888595
1883	1883	320.315630117319	134.374745896478	665.904123830362	553.801710497
1884	1884	335.265767641026	129.128243925867	671.443052071503	510.729025047177
1885	1885	368.626388185236	129.36034492234	670.790508310676	498.111735483574
1886	1886	333.359632486627	132.827729465723	669.131399556924	551.045273553218
1887	1887	332.119173426423	129.346094913987	673.929792726648	533.165055096035
1888	1888	339.539380075907	130.223993701485	674.452408113806	472.741507640983
1889	1889	362.644292364218	128.928935743249	669.418406760225	506.109018663205
1890	1890	342.134607096262	129.098505575484	672.106339683903	505.973578435205
1891	1891	336.647647124138	130.892501889018	672.436357772392	526.045304814274
1892	1892	353.716319229628	135.008536141683	667.159416050559	522.623399393392
1893	1893	341.896044681436	127.32735769373	679.325294439778	548.182266692974
1894	1894	310.273934360547	133.252799615347	667.969796808827	519.375898965174
1895	1895	352.054851996972	125.217533606789	672.233424912777	553.300210359229
1896	1896	352.770380021814	125.909109544816	671.079172506535	542.636895946102
1897	1897	340.279778908468	129.853497375171	678.413628248597	514.840490830573
1898	1898	341.302626371482	134.854823585965	674.787170763218	531.686610187527
1899	1899	333.317241769382	130.700759437318	671.985458150319	522.378399876191
1900	1900	329.174411307529	131.118185961163	671.325394148151	531.957907452884
1901	1901	336.552560714473	130.947001530615	676.673962049478	521.155713869184
1902	1902	358.792619455313	128.964869689721	670.607191224616	512.82722616338
1903	1903	340.679904964566	131.547502198654	663.646728796642	531.405240941946
1904	1904	342.67520308581	125.256893370475	675.711626795044	533.041310034365
1905	1905	373.722359267019	129.306842203416	673.121783000119	527.174478038759
1906	1906	339.048958662649	134.11914709447	671.109567860723	510.742966848892
1907	1907	316.60784447833	124.992057764381	670.971309874599	517.43119804314
1908	1908	338.731074728324	129.562889147356	669.154132957014	523.363647504726
1909	1909	332.31145557567	126.554592566793	670.88479129646	528.936277619717
1910	1910	329.185487894644	133.205030621594	667.413699079458	565.801869578807
1911	1911	352.203003824804	130.034902873537	676.410688633727	531.603228382665
1912	1912	348.456886667592	131.273071645967	675.74330743918	534.663865995056
1913	1913	309.04727688506	134.117160857857	675.509056572251	513.741313549996
1914	1914	335.004330331665	131.103857575116	671.001211311245	511.829595594532
1915	1915	347.290465902843	131.107643193623	671.105198386287	521.046545858984
1916	1916	346.245700095276	132.390437628883	670.298484565731	522.677304795776
1917	1917	338.746440105726	125.115539146147	672.055392924914	478.300268996718
1918	1918	355.684787628427	129.139216658814	669.621665116738	551.907322921085
1919	1919	354.405050134424	133.013613856334	669.033191699856	547.797649648501
1920	1920	376.153942840676	134.590771823559	670.825257187039	517.619475925131
1921	1921	351.977239775568	126.731230979516	668.025867301036	534.279577688456
1922	1922	372.519497617393	129.103828976186	672.155321360347	551.472432378078
1923	1923	349.920391464885	129.354133646011	669.563391610448	524.169947229032
1924	1924	348.667049685028	128.811636634307	667.193302013912	497.200968014242
1925	1925	343.154713017091	136.88656165782	670.776241443786	506.172134015999
1926	1926	327.980993088831	130.727659515156	670.895137233224	530.528112333896
1927	1927	338.474311168342	127.776640664045	671.46975306487	499.020036848458
1928	1928	358.434152614659	133.618007459181	670.280822713259	526.76842951614
1929	1929	295.843708702247	128.785668218603	674.663801318158	527.87971801896
1930	1930	335.386127735246	136.100761676636	670.609171089474	525.43976229151
1931	1931	341.621562027374	136.23294810294	668.853734747972	527.010960752131
1932	1932	344.836979666003	135.262327076388	670.567036389008	515.402712524604
1933	1933	376.376854722469	128.865177744926	675.608896057389	535.876755662873
1934	1934	335.101936898242	127.108622556608	675.822005590388	517.761962460589
1935	1935	359.22026982457	131.688656413414	674.174283081227	538.734232163781
1936	1936	377.379959522079	134.304752336741	674.50462005017	527.588160814809
1937	1937	355.241617332728	135.096092354105	669.068297228438	551.001949094948
1938	1938	340.803237133359	133.146067723591	666.197917069273	541.401107915939
1939	1939	346.043043140359	130.087570787294	672.06305691829	519.57232583099
1940	1940	346.442952788277	132.261669152666	668.55381515967	542.003119223923
1941	1941	329.813903072901	130.491608548398	672.16817598894	496.736087141604
1942	1942	358.322433573498	131.519818910036	668.490912331152	541.279776253296
1943	1943	334.659496066529	134.920226002784	671.903443113085	512.068586313727
1944	1944	368.586272373319	132.516522080991	677.7737555664	534.481240224504
1945	1945	324.730859262428	125.940033519561	673.715966797387	509.028617462519
1946	1946	376.225375356878	132.098063901059	668.565748109578	525.827392456758
1947	1947	346.60631133139	128.857065541538	671.388975773408	530.731182361139
1948	1948	337.654920889783	136.534391588848	671.523309775183	517.856701861204
1949	1949	359.174343666462	134.180012470565	672.409789818991	528.516393237428
1950	1950	344.206414211485	129.853973836959	668.453908233461	511.663833329206
1951	1951	342.06658829125	131.959104405813	664.765315154438	538.67176762565
1952	1952	349.575228294092	129.047954293642	666.84788732593	516.246046508241
1953	1953	348.748961222856	132.597204986204	666.485593253498	531.565936788502
1954	1954	343.685677415213	126.13345602019	671.127002056033	535.936299406718
1955	1955	320.324946453497	130.667499088702	677.455958126177	516.879099117271
1956	1956	326.127986443632	132.822871219583	674.252512936747	544.839150588834
1957	1957	350.472601942754	132.879419055336	670.845490452228	513.921173054618
1958	1958	348.548493443021	133.79351000789	672.982151713883	541.809133260527
1959	1959	347.322782086835	131.960174930117	676.069085099524	519.174357203067
1960	1960	338.058383544791	134.087042833981	669.492953236362	536.008232065163
1961	1961	346.95004933124	128.57544475674	670.950821714432	548.903727325515
1962	1962	359.737658763467	134.007772176005	673.160755081011	519.365873771622
1963	1963	346.72125490325	136.674985888003	672.933808213405	551.969709503409
1964	1964	346.20244287036	131.755119788404	674.781854937273	538.999235524971
1965	1965	354.561923972399	132.546398033087	673.023450511109	515.383950504327
1966	1966	357.70069922488	132.648146370756	675.231114383128	536.59639022159
1967	1967	341.754312629346	130.471499779582	670.571756751963	546.821769323985
1968	1968	346.309278188343	127.457479759144	670.123637351483	494.938739605129
1969	1969	354.888077282722	131.801801047559	668.545478689119	522.36260420067
1970	1970	348.171319660412	129.939082456628	672.220789607353	509.44935100908
1971	1971	322.97337982073	130.981884548546	669.142220373518	527.137747869284
1972	1972	340.215575956256	131.165159353779	672.525366682823	529.543600773036
1973	1973	327.119242568315	130.956115694898	671.604909272615	513.132044442972
1974	1974	333.904517360601	132.371422036902	674.603236590715	562.206223081678
1975	1975	350.095021383692	127.667920037227	671.990821821609	538.34179402829
1976	1976	342.81220575455	130.754422763031	673.166685116188	522.107700260057
1977	1977	338.136463079936	132.492353004909	672.824080475539	541.137796792274
1978	1978	336.572936671224	132.616097161375	672.177237197173	548.480762249797
1979	1979	358.363193119926	129.388780209543	673.536934625414	534.444667764696
1980	1980	352.182218206262	125.124501693836	677.49816419344	488.075282677778
1981	1981	333.493634385886	131.616217987917	671.890848008817	523.858632497455
1982	1982	292.885016227424	126.268160219999	673.017604041684	502.863794809018
1983	1983	323.50950605581	128.913495803764	672.063190824499	526.970322957105
1984	1984	355.828446599849	135.06812680328	670.608369601745	522.704021700247
1985	1985	336.769022982143	135.653992634183	674.564644806232	523.257205620119
1986	1986	309.354204413676	132.264745450475	674.338348227353	546.107839303394
1987	1987	349.075075741444	127.777819928422	670.645761826025	520.70567275797
1988	1988	332.488086107308	128.493313264147	676.02516636215	490.814398950769
1989	1989	336.93908032046	131.315733729097	675.620228308457	515.230761293496
1990	1990	333.031963857483	129.701720384173	669.59572041138	502.765096124291
1991	1991	350.887681643647	131.291114377215	673.586156820971	523.740752628275
1992	1992	346.564434899434	126.462847594258	673.936131512345	502.912817388004
1993	1993	366.701420522225	129.727599708084	670.063495617794	517.748645358597
1994	1994	323.920283547231	132.602820376726	674.859284752003	533.148867949791
1995	1995	340.253091804111	129.397703734447	672.088079916075	515.63416158539
1996	1996	365.117473112197	133.770875131299	675.573499459885	484.160788589019
1997	1997	342.674022475091	124.430743131824	671.645372946589	524.458571418007
1998	1998	378.18590687787	131.062922383635	675.337869996352	509.327297244605
1999	1999	355.947509425014	130.680909654823	668.930067939236	526.755797776028
[truncated: 3,001 more rows]
