# Supplementary material for: Hypothetical Outcome Plots Outperform Error Bars and Violin Plots for Inferences about Reliability of Variable Ordering
Source: PLoS One. 2015 Nov 16;10(11):e0142444. doi: 10.1371/journal.pone.0142444 (PMC4646698; doi:10.1371/journal.pone.0142444)
Supplement: S4 File — All experiment interface and visualization stimuli code is available as a zipped file. (ZIP) [file pone.0142444.s004.zip › experiment_code/data/one/40.js]

var results = [[343.807590486484, 326.70498923514, 348.67997482028, 327.957219229605, 337.811494106395, 377.848576628901, 323.900052703364, 347.894604241425, 372.713403193408, 342.229095954892, 354.091915531318, 374.033293026212, 314.896453026792, 326.597940417346, 343.835064957837, 332.36871548476, 321.546104327794, 350.518689232785, 347.852434603614, 358.595161146633, 308.957554921444, 322.836501307063, 379.403091556542, 365.326161345548, 357.498291891782, 350.628064742716, 369.589131569499, 356.148216689202, 338.213113162142, 337.728058221934, 351.473447828373, 340.502957273555, 344.779273336007, 364.709819240975, 356.681391286671, 327.632317694007, 336.171709948057, 338.639173498758, 326.981555222348, 341.600626625424, 348.541913916386, 328.860755250118, 333.382330323122, 307.155879569055, 351.974942594755, 360.454533978744, 331.370228442604, 346.362833210305, 346.558576655886, 353.645628861888, 355.746155089822, 333.670882803498, 335.059593428665, 345.003422326744, 350.061583295363, 353.295718628151, 372.714586085406, 320.248534307936, 343.106431537095, 358.742993935685, 339.766481920211, 336.591792774792, 335.846052967096, 344.021982639988, 339.270941223611, 340.541768297752, 327.362905590161, 383.31148761584, 314.59919132986, 356.066396035564, 374.065714890015, 349.599592340983, 363.607055856115, 350.509458164992, 344.496786113047, 349.775800533406, 328.792600160978, 371.149662276399, 319.332616620138, 341.85442488678, 350.156645780961, 356.416125495494, 336.729600569576, 327.341663080915, 333.701170878397, 392.279496644395, 344.422662844607, 359.505204577524, 362.289737748021, 339.693974758724, 366.551168714613, 328.594958623557, 344.704030737503, 360.447297797109, 323.778292242208, 336.486473965806, 327.398585391852, 358.782994799747, 334.656681226131, 325.636230877516, 352.99552226982, 367.952505901599, 358.364786477495, 351.652395365146, 351.226607783809, 364.087154957614, 386.659884825721, 361.139244055622, 349.174237991397, 368.239828085169, 332.863678112272, 354.251746113407, 344.155980540603, 327.342161880822, 388.164609664768, 348.281885919756, 345.819304295243, 381.400701760091, 341.263101768782, 345.895373578686, 369.155715358117, 352.725697059626, 328.414277043221, 361.032757065118, 326.541112873002, 341.7886379538, 332.665676975063, 366.240008994114, 347.430947002009, 352.40829056887, 328.386063811649, 329.637443959326, 345.036245748837, 309.902899529005, 341.817023359858, 359.566384189717, 340.518698984314, 326.887110300203, 334.6221390228, 349.611650863878, 326.111956610312, 371.124501388806, 345.122188907366, 354.444552536289, 350.393648234712, 344.825561915209, 330.040262358406, 308.366675847555, 347.533908738856, 361.306137263527, 328.940855409738, 362.586960693532, 340.726314555333, 341.285374493086, 359.708716052491, 316.828073842519, 322.685347569447, 341.121366705101, 353.302904458225, 377.089375342779, 331.456221685302, 325.196283231561, 379.546983902483, 367.350880438487, 348.24594149168, 378.920477744782, 344.23545930859, 311.847834362888, 311.558693505812, 335.996722070422, 363.349901535723, 337.983720642159, 344.527101936244, 355.458365990034, 384.701326011142, 342.8223234331, 342.170571221709, 371.852622145025, 361.394753404863, 365.613123288446, 340.009710730832, 333.506435776467, 321.546511826008, 347.361162192536, 339.059709041084, 333.025410811323, 366.732563141556, 350.643579849479, 352.401630726367, 348.49511040252, 321.866102418101, 315.312545288648, 342.451815767484, 340.420946279988, 350.475071515931, 363.30200783612, 356.758141456381, 348.216847014993, 336.463880750339, 368.22114091459, 342.822807653552, 354.392686128705, 322.755321710518, 369.269385196866, 356.436059042731, 331.478210686141, 344.085523856277, 296.39572172103, 359.806613441301, 349.229300023949, 355.297459646502, 367.960424015161, 335.1016481754, 349.58436742987, 348.648721303455, 347.631845832732, 371.318250838345, 302.173395485737, 324.581969198889, 366.949638387722, 349.189744724473, 326.605139694085, 351.899211873431, 331.651223153677, 307.033182037663, 352.929352859675, 360.770681386114, 337.753345551117, 337.914523882282, 347.805069025412, 338.714684142029, 341.122954517627, 328.442074654759, 326.79230974622, 353.056164066404, 307.530940703855, 371.355928189182, 338.178342282952, 372.123816919786, 362.777410624383, 353.6176462821, 353.384887661584, 376.986081820638, 351.364405608462, 369.421027591179, 353.086048131432, 324.071379740119, 322.941828358085, 316.780295752344, 367.554608543993, 329.061056878975, 348.329815483361, 324.360670681068, 335.528626269863, 321.097356103217, 362.186737376, 324.177442336054, 343.595145780127, 326.218161166969, 345.443217226453, 341.095678132905, 308.928730103716, 352.051159312403, 351.734583396982, 362.360544863126, 358.726220188655, 335.141368324826, 330.571093227975, 338.504139268654, 363.381877330761, 392.474682714447, 347.004803052038, 357.061766956142, 343.431158517502, 353.480401042103, 313.564115538708, 320.035219291895, 356.20392981144, 343.187773140085, 343.411403550255, 355.053752215324, 345.49816930752, 370.395505885765, 365.212146368516, 328.769707196901, 347.798830036754, 319.256721827157, 329.358936134116, 364.080941955613, 319.535492789321, 351.283736694462, 376.121270848294, 349.51940248805, 381.999981439311, 367.820715702224, 334.990790211947, 356.007928215654, 315.428676271995, 335.373984165322, 349.088718528105, 339.414382105934, 336.856830425689, 344.198553166817, 337.675799204914, 350.944706361347, 327.124329504616, 344.196494884835, 353.989255911035, 343.316344299797, 350.443604197828, 348.29181169262, 352.711727056826, 350.345362672319, 340.938205345163, 329.990191003713, 355.50609935125, 338.597551033896, 345.037604187848, 339.846205610527, 327.74298428029, 356.07155080646, 323.825127549991, 344.584243469624, 325.781955686365, 347.171413758868, 356.390554140893, 353.339465355887, 372.409876466873, 333.052639001733, 355.53098880936, 321.422131908746, 351.930991015641, 325.306909998626, 320.709421050146, 310.829638632645, 357.272288219182, 361.203648373023, 349.636223887814, 325.059795720566, 373.973554629623, 367.383987824762, 318.190427894594, 361.038573358293, 325.21304783275, 323.993826196532, 332.804514508013, 347.84246284539, 348.52545457245, 351.291333254344, 355.630155794066, 317.165759300519, 337.968576612193, 355.30971014988, 349.919382275474, 337.581204055578, 365.224706794031, 319.054562224023, 335.880244898946, 362.004049099764, 350.965761776713, 362.04260383573, 351.436329407556, 330.738343090109, 272.266797831187, 339.800639110212, 332.871965513647, 345.314085067443, 332.32507686237, 310.464952365664, 343.608136238917, 349.401120669091, 353.584281424423, 336.409048221414, 352.130979627756, 367.070219219942, 339.182648032964, 364.33739939665, 331.211432466936, 334.015905853435, 372.692653361055, 363.094436278543, 346.986679567383, 328.375029009878, 370.736856268025, 345.759050737203, 317.641350208416, 340.725360750508, 341.128100777404, 349.537787942518, 355.346015722753, 347.865867278712, 364.581914649596, 324.556101253608, 359.209397060549, 372.133750317553, 365.34634456056, 355.449995721391, 374.712423067589, 359.734115179828, 323.125458394988, 336.009062731368, 327.28751717007, 351.239141184682, 372.212919670286, 318.622943618463, 325.78455630689, 331.167333125902, 355.033175788645, 310.52968085277, 322.381158696034, 365.080583117852, 357.346864986877, 349.299699962625, 342.324335665376, 339.638625436423, 341.460597606066, 365.140063186881, 355.755645053799, 332.522045008451, 336.199212731105, 340.533129088095, 333.382943148726, 338.21068309339, 314.530069843494, 329.005320097427, 339.59069180022, 365.599861041974, 338.251829837828, 325.35807126752, 308.081664592725, 342.390220350017, 352.979335525066, 335.587748087849, 340.914516392755, 343.256034020615, 353.1902722808, 346.987385727654, 320.27623723912, 338.80836945509, 322.298538123123, 364.299844401605, 345.613668722705, 318.231175864033, 347.084686542375, 345.179456340699, 338.190668559383, 335.967885362113, 356.351726038639, 354.975142579896, 342.176603829046, 367.677897327815, 328.784615803784, 365.805032413432, 359.093087408426, 331.940971075291, 350.110088007576, 356.542676423026, 324.650634667096, 355.196771255655, 355.98662166199, 326.399108279205, 354.175384466843, 357.339673605914, 352.439863274844, 340.496725271471, 349.770167805405, 356.772917934444, 326.443148822079, 364.531438314052, 344.05923267282, 324.522997645708, 360.492973543079, 335.888274525569, 348.446111908994, 376.488884931468, 327.619374771294, 292.064101402133, 349.189485975435, 357.799940719567, 354.805191031506, 373.523034434939, 370.892009386707, 362.149076458415, 350.294586517501, 369.3872510029, 369.8727577203, 375.89488264467, 349.966468819828, 322.854052555091, 367.91485147552, 313.181432642583, 322.300640048416, 359.419130197228, 322.527596086312, 358.75607879658, 348.194430542115, 337.423973139051, 340.357845381938, 332.963038480858, 352.139926178001, 344.355540088282, 367.810274742193, 346.404662598109, 359.833697169629, 349.766443591908, 366.129959666564, 370.190893257539, 357.316370215178, 335.768390638546, 343.713272441891, 325.697214043443, 349.948477580287, 361.60866463057, 352.504123258454, 324.639265473812, 339.639745560087, 332.570891290346, 344.108882122857, 353.187992645883, 344.800404104315, 327.993116510104, 338.34720307842, 318.056390873366, 364.513875089282, 336.536667019353, 365.401338814891, 309.394118023272, 345.080171204136, 350.468706998556, 314.100406020639, 341.022632285751, 355.914223798151, 338.034955170063, 359.202650248891, 338.175828281416, 350.857958112447, 366.6733538493, 342.472220162015, 358.087921542384, 361.008519750138, 348.400022420204, 346.648707552442, 353.079003558932, 382.069450482363, 358.78123212799, 344.224463570853, 350.696210037081, 349.165354171624, 324.485113148541, 372.873960496479, 339.73492692008, 347.775335475241, 348.319878261181, 342.094938873168, 338.023797739489, 352.479923112245, 320.358450538114, 344.120421974395, 363.162987138155, 345.381501676554, 336.883395739371, 333.14651451804, 369.57679613501, 334.038355845226, 324.017687333016, 384.771509206033, 333.76220646609, 360.99786823389, 304.566799683345, 342.412303302417, 369.544782887802, 344.221934458985, 367.653368202953, 347.386153162227, 387.986386842547, 347.789229987212, 396.288080821881, 334.18721746214, 318.910679321573, 340.102745426915, 350.37775238117, 355.397441239622, 320.009942003275, 306.690731642855, 331.692685008064, 379.158885730157, 375.06392381432, 333.865490871931, 322.882428183003, 344.537490345486, 334.512832772388, 377.404460621181, 347.098847938486, 344.307593084334, 334.093189819526, 333.673411244128, 325.582784188715, 341.919552404225, 350.32189729946, 315.989478121158, 348.104149428717, 348.122418128505, 348.091007828124, 347.512421278465, 339.034851463002, 326.56578410268, 322.498470480444, 333.482961298829, 358.000452972917, 332.860222502764, 312.980630343159, 349.078341100246, 377.680773665738, 359.225248196138, 374.068943460451, 343.368975270301, 361.551466032811, 339.557072268007, 331.54139809538, 336.479239888819, 322.933578039562, 316.061399794023, 316.685017555192, 329.71250547487, 343.584352460515, 356.748466538879, 344.268520482929, 313.59583396624, 331.940140062733, 341.541976929118, 329.031426531416, 334.275773974255, 374.362002033091, 330.064225119395, 325.276586895928, 330.154968227501, 332.645221896134, 302.547033045185, 355.092805663257, 348.215284689698, 341.273431798812, 342.45015118488, 371.788166383204, 345.315968632578, 350.600698239716, 325.784891056059, 355.497255837554, 360.55993432825, 348.026488955222, 359.846469644966, 349.101454739247, 341.869043311279, 353.583948759086, 342.394303989952, 373.747458143863, 389.640245306601, 354.192592068147, 330.83606416881, 360.224825222081, 344.341231775463, 353.474301766851, 329.077348812634, 344.78449694357, 340.273015870836, 332.92637531009, 338.025239928101, 334.110537111612, 361.518278664004, 364.892800532615, 367.373116064584, 345.390047101938, 345.863112749491, 341.440384995324, 341.679832749078, 312.138397738933, 340.253705226244, 345.646780680477, 360.006238988168, 357.513027885798, 357.564263132765, 329.041737371028, 336.661770901122, 379.415871309703, 333.217898905241, 345.700674569362, 338.509804326247, 356.416256099136, 355.438057986319, 336.30130201213, 368.889692589863, 376.01529456312, 323.118206251106, 349.731425310989, 337.940231602191, 345.84528258937, 334.21259513111, 348.974947429728, 349.523205240484, 341.987633720512, 357.719145060825, 340.385092323485, 351.933939789808, 345.453358940125, 337.211999181931, 352.878990628814, 350.648724675883, 365.779736451617, 358.902751020854, 341.894388453629, 342.713782508925, 333.729744706183, 345.463511901285, 358.541643783473, 347.306231459997, 356.539863418082, 359.467562558688, 365.547823503447, 352.380474211193, 355.464116767964, 341.278521042794, 340.914410281664, 348.125410138804, 327.490839722837, 341.293850646872, 342.08173504406, 336.565937594153, 349.293181748874, 309.255968254322, 339.893160470891, 361.762969270774, 360.126421376877, 339.97480533207, 355.750095351607, 371.988973635658, 339.822048825914, 335.539082161154, 327.575543799146, 348.858733911014, 341.209829902064, 313.582206072663, 317.387447978504, 330.406847514103, 342.386685770518, 349.332858365653, 320.164389612474, 365.555302299378, 333.131990708003, 361.674370044493, 327.630090047926, 361.036615027727, 342.35452300464, 345.86036629331, 349.191833758862, 346.872752679849, 348.949661253948, 351.476622058705, 363.945704356561, 338.988634696391, 338.519210996757, 346.119035665722, 326.128624909706, 330.804372419204, 339.516204068265, 379.971379307227, 334.920611983895, 337.559236023379, 346.707216966555, 341.170087908443, 310.557303887994, 320.063534685901, 352.682714083643, 332.305295180513, 362.038098713632, 328.821713685941, 338.430975981006, 337.367674356195, 338.902681579593, 337.935106670107, 345.145198057769, 324.99182946148, 332.674175040032, 347.240337291559, 344.204002238349, 368.224131582487, 332.675556565981, 389.637643122875, 337.964953817572, 314.906966235729, 301.311952308774, 345.753096293049, 363.886899870875, 349.595942713495, 348.616102797672, 343.479207745125, 331.39974103959, 332.935812215677, 358.710365294093, 356.50372536303, 328.813818672448, 335.319676603752, 336.830754702673, 365.249993115406, 313.405205163302, 350.739471262357, 338.54871516893, 340.092653496657, 341.079319160477, 344.468345263443, 333.245977687467, 348.203083390488, 328.63743478404, 338.248244396235, 353.671521235138, 376.038797756198, 364.226987512277, 305.496056882227, 346.144876296334, 341.137378193826, 332.915266372266, 320.730936395439, 329.938551348126, 360.452358960521, 352.789641621887, 330.833141718225, 368.592533977278, 374.210063774455, 347.172957505679, 349.51794503722, 333.210480741979, 365.499551140089, 374.015292244904, 343.984131709206, 340.810965003265, 321.893283742431, 322.975209662387, 318.449405947967, 344.210488884846, 337.356735541435, 365.570749860993, 347.225402163451, 334.726987044201, 344.305875323021, 376.034140063851, 345.59536599429, 326.131851474939, 368.812186199255, 340.986081448284, 336.007915020855, 306.94715513216, 316.053388904009, 298.029192803548, 361.382332147005, 347.030835692668, 343.448950699783, 336.963856379596, 340.312761776842, 322.836671509662, 385.368869481465, 337.495153459251, 354.827900769649, 343.94848258078, 373.156858391163, 355.552899052377, 346.614219578597, 350.11699021316, 327.512765297479, 349.099345413202, 333.802410871824, 351.396156659627, 323.775652634823, 348.610770861154, 353.582575980447, 341.54499556055, 344.328294962363, 324.737381890763, 341.744057173323, 330.613679409445, 354.559939879984, 365.863350933402, 337.632123279681, 347.502816493684, 357.56594741289, 340.279026013478, 361.585304721654, 354.597690020511, 359.27707457975, 346.548465458547, 351.683779621158, 352.414048304261, 337.434394628965, 311.777174951231, 339.286322648395, 350.194527946913, 356.829161403136, 338.178193264337, 314.761424286144, 355.623367507552, 341.230848567999, 342.05930121441, 324.153539909849, 321.375507712236, 352.924272313346, 356.629191819076, 331.760277010874, 334.412900216281, 339.586937799979, 365.032414385992, 344.102216637679, 366.337375205339, 335.517601020719, 337.934758041989, 327.969857648956, 356.429732497675, 321.777012153754, 341.38142778617, 343.776382634711, 358.769921876128, 334.187705803136, 371.088688594794, 355.018778552632, 304.748252177548, 356.077510693299, 334.937026066931, 374.624552658708, 378.428506969294, 339.579489173242, 343.299302065697, 341.116449322497, 342.942187038932, 376.87428405105, 322.216639246402, 336.45624268824, 353.908344563953, 345.5383342126, 349.145283046833, 346.536776880392, 326.657757088648, 359.882623818371, 340.714629650829, 345.087528125524, 364.088222720936, 340.361344324297, 329.666535026847, 343.039852676852, 351.487916709898, 363.419322473188, 356.072150185833, 348.220340598382, 347.851053496535, 356.141015297668, 340.046983029694, 313.186616866006, 355.931884556011, 341.358558728927, 375.74822997212, 350.617672398916, 355.361774807917, 334.093338060922, 323.540977160553, 329.001979881665, 362.692033235124, 345.627982855055, 359.631016355758, 339.964953716357, 316.879930618946, 331.785380578684, 370.858119428049, 365.072202579592, 320.201202180355, 352.65686116118, 345.17796732119, 358.317962533051, 359.531987542033, 340.258080766114, 342.202511738191, 363.395924354506, 366.332728148237, 342.314108269274, 318.843430885897, 322.261756638266, 343.700442515758, 340.22056208396, 327.730698040194, 349.895297091557, 352.839839662036, 326.63557881951, 353.049960935082, 360.709544744219, 333.125557165695, 362.139005667152, 328.825907646293, 323.856019163416, 340.546448278365, 361.841858990669, 324.093750365097, 384.692086872593, 350.510291792551, 367.53647849915, 347.568755208591, 312.520509282782, 366.40703928403, 363.163857956815, 344.110994552028, 358.061861947138, 356.328714623407, 340.407537754757, 351.975147692719, 344.875294111835, 348.572960396332, 355.047852264778, 337.06005898842, 338.640139725091, 335.388873335045, 375.46494230082, 362.379091409181, 339.636736996316, 317.81081780244, 345.120704906932, 297.697022954442, 319.922347989484, 353.696518550106, 357.736609039693, 327.244616039325, 320.586375163064, 372.950267989578, 392.252631403345, 338.781742206918, 363.336834428659, 345.025319485759, 338.039721769976, 374.154762220614, 363.086003362332, 315.056379312854, 330.378972212393, 349.163293968057, 362.581154668111, 315.871802228291, 365.707768655057, 335.91782310009, 359.087990484834, 342.477612302627, 348.163320087465, 335.023679156834, 355.262317881006, 348.053978132302, 328.205696897823, 354.086493381915, 372.113517165384, 349.990659249653, 358.10342790153, 345.302279743697, 373.665016443673, 345.073774659564, 363.382250512406, 359.755345396143, 328.05529534085, 321.03052800525, 366.899343959075, 348.757769975447, 360.429239246274, 341.244387128531, 326.636221051825, 329.224751382784, 368.870890938176, 337.535708709283, 368.703636290784, 333.792107453394, 360.580949396531, 363.715781940463, 377.376791264678, 354.869222835226, 357.466250983774, 340.222233544913, 345.226352333536, 343.448574046976, 306.283173527938, 366.806540218027, 355.616499453385, 355.520199296403, 382.360523044904, 338.921489120029, 329.602867413221, 306.912710433807, 344.29469064181, 329.663416497456, 353.554347522798, 347.95405818746, 339.992165379729, 317.135983160117, 351.882979766238, 351.724447557668, 339.128996378493, 337.066592466284, 347.437104652611, 339.965410822382, 340.773974644371, 329.264487134839, 346.985435983097, 344.725914861832, 352.836215572543, 348.231449675342, 337.422900589129, 332.802847514009, 305.625068396341, 345.572329192948, 348.275180971678, 328.261517414026, 349.635794208692, 357.459289663846, 350.999911858563, 314.658656763923, 358.385830288769, 345.760078676732, 318.609213115279, 355.750249150265, 353.103897069638, 349.454302048135, 348.016688225458, 356.218572510584, 353.956518191091, 329.853352977474, 367.52193155099, 318.265091879657, 359.579699280321, 369.681813497702, 367.069129726812, 356.356953943113, 374.486880091568, 358.622562252396, 361.929493305488, 353.430439035425, 382.477338741074, 343.362246971592, 359.307251182887, 334.04212788308, 351.961290569338, 333.553849086719, 350.563080590854, 325.650248473321, 363.347528038268, 360.877830846526, 362.381395652695, 357.077224731452, 321.131468590616, 347.340851465434, 349.931166777496, 340.553069356078, 335.287624472622, 330.657704330793, 309.086397503275, 351.574692696202, 324.727533898164, 359.476407724551, 358.744315042971, 327.687653851412, 358.57845528839, 350.310924804493, 354.861882318672, 327.127027493972, 354.26740797318, 339.052204687294, 345.556020599367, 362.785558869533, 357.367159813241, 351.218093593867, 335.765383670481, 374.522846399618, 367.547501226457, 325.669709884841, 343.829487455189, 341.899262336002, 369.306099269773, 346.733641567592, 353.677806556281, 328.22386666875, 350.470964897108, 351.189284809542, 303.980448419791, 319.300950863137, 364.464481927125, 366.609372121644, 353.755466888786, 348.608544950272, 348.866684607608, 378.818859093203, 334.851325450043, 357.779181570846, 365.194161352813, 369.592957605987, 348.467307513761, 345.40485489601, 338.3515435601, 369.971005673895, 340.975699334119, 351.43454006866, 356.385805175078, 372.140417840426, 338.911586000194, 352.311704027251, 316.956665623909, 324.974848867448, 356.072264385744, 315.310791657293, 359.243059607116, 362.4029462176, 350.614862613349, 341.895105361229, 322.419296679613, 333.303857339141, 355.55878548525, 342.642801692222, 323.080623610839, 347.697295739234, 329.293039260029, 325.048521243191, 331.396999240093, 369.899184313501, 355.770404551067, 348.998044319754, 324.458051287435, 378.888909285881, 328.193861709627, 354.963171375795, 336.622551908733, 369.595641308629, 315.245003050176, 328.693874697707, 322.489836004685, 368.202495503232, 356.790921813674, 294.727188713329, 353.246132295789, 359.654150143504, 325.91509163507, 352.697691492073, 344.480430610577, 353.868618761933, 326.326028485864, 343.936934860306, 355.725695174224, 362.520021516194, 364.582592189964, 370.59988430377, 323.67562650326, 354.321930043027, 386.121318303708, 329.750500094667, 350.235410654766, 363.34426586216, 336.885358335356, 360.432155280215, 365.907135775109, 360.730348926432, 323.886857272846, 372.837512815654, 330.07831279244, 363.068960191633, 330.044011581303, 321.555091713934, 306.774012410581, 298.050129693445, 354.231893412809, 341.186154672574, 340.747898898635, 315.753965089779, 353.584565601352, 366.68237089594, 380.315193253208, 341.170945883248, 319.272047073482, 339.55916024127, 358.904223577624, 346.960215755152, 338.18649923232, 332.282627095288, 318.236287195247, 327.559603573655, 327.363362511379, 322.03516582821, 336.160205576297, 327.647555636709, 334.369063075788, 349.864815595586, 342.296512199886, 330.390501283348, 331.069141108257, 300.515645061825, 310.917193707682, 334.197638098755, 336.738106579764, 360.824281729237, 361.119080191827, 348.562650939462, 357.618218684722, 335.321511875579, 316.526276340265, 330.299490186564, 274.366031948754, 359.881484200331, 348.352998157595, 338.021216327666, 340.77529320032, 344.962761078712, 343.405892019834, 365.43703444644, 338.926326332601, 344.136066653944, 375.302833199149, 354.544691071126, 337.598582143849, 370.320275431614, 342.944435579287, 322.036045177708, 340.254219365829, 352.392893594765, 344.098994948754, 347.399824919052, 356.111053847785, 356.842449616175, 326.037183107093, 346.130544136983, 350.591650833243, 347.316206216795, 363.789400967522, 362.052154926977, 342.434117416156, 351.223540042602, 309.96332923275, 359.485519929469, 365.663353858548, 334.375607874233, 323.733272531664, 360.803114605142, 350.978888514852, 323.840962537675, 328.622660763152, 334.741494067282, 349.311359549013, 343.274163588577, 322.940379943992, 321.8162828231, 326.449261718204, 350.201358747503, 366.605522072135, 325.461051852881, 345.714911864593, 376.725134979073, 334.940096411132, 337.270345834129, 360.505325894986, 364.95131178885, 342.058678130874, 328.580339438575, 333.357400476184, 331.883087526981, 332.747873493324, 358.344722594711, 334.789740455819, 329.475416054752, 335.23295645055, 345.259641487816, 337.901550183937, 348.16945542836, 356.332986667255, 351.587675318561, 330.541598673123, 369.924311559115, 333.932602621742, 312.60212462617, 332.787526222278, 355.749861897947, 323.348131733964, 346.101323159635, 355.921956977223, 315.832093492776, 340.097974724631, 327.848020655376, 349.454251495734, 362.817901803477, 355.431917308881, 382.009736018866, 342.905826739556, 335.625093513155, 343.049335021162, 369.903586559758, 374.348501378854, 374.470464485931, 346.688041128627, 357.362773369246, 349.810979038738, 338.64430604419, 318.458372290673, 329.173773497869, 374.073695365256, 318.528944790211, 361.921410350173, 337.657448633564, 358.949181133839, 323.702569479108, 341.048539179559, 342.625962953219, 339.106970669676, 330.910068725959, 347.074291442689, 343.637724633181, 358.543383390915, 344.590786903926, 392.397298810583, 362.973333939581, 332.374263094088, 352.645503519211, 365.916705719992, 361.911125682425, 334.417948590968, 347.256532797602, 342.462947648173, 322.202147526925, 347.144641280143, 336.889335604619, 347.622452033453, 355.850944293448, 335.399518782296, 334.622968990356, 343.406209512068, 360.256497306526, 335.722014502728, 357.182318632021, 360.469020797665, 353.911294071065, 373.168244116729, 314.770420790282, 347.303718549427, 327.136017420655, 379.156441516794, 342.917971256429, 325.883332068111, 313.213435800576, 306.052469220494, 372.852416070683, 323.080231735441, 330.857405980019, 309.758868897222, 319.87447152805, 346.077600780857, 353.500737596696, 339.937023590703, 342.671518726232, 356.145311747231, 345.184601562619, 335.06990296384, 373.458888924589, 328.791339069234, 330.51333401335, 371.411757349007, 351.937972798892, 346.774409403903, 358.411268546926, 332.575304101235, 329.052148548361, 335.378412128048, 330.875815916228, 324.408513605019, 343.910458530377, 356.790893928814, 317.872814240449, 331.845820740677, 347.681756304525, 356.645734497411, 334.039966002148, 355.953099400816, 337.503239394929, 355.508808522664, 315.714183218387, 336.745809903001, 350.022040714878, 357.764980578819, 348.461352490258, 368.973398189167, 362.876548145404, 351.609595104105, 339.693564074496, 358.801226663544, 331.616770136441, 372.219342475922, 344.29900128631, 339.756212347549, 334.200717580318, 352.922181419918, 360.518000290164, 348.447887783414, 362.004835525209, 303.151967056269, 334.201013225553, 356.51039289828, 318.880494317786, 334.675843747426, 326.38458241647, 353.241572803756, 370.081735385469, 335.815468340855, 350.357421959768, 330.23219408692, 325.059824642358, 324.768971756597, 336.663514084597, 346.501583576261, 335.497243131465, 349.464412270508, 366.7521474199, 367.815977999567, 343.877700910247, 334.921643263297, 358.466731399518, 351.209024948102, 349.04267545328, 374.650803661012, 338.337233162027, 338.262835853285, 343.314355925664, 374.559650912021, 319.486077596358, 363.553041606704, 362.304194706388, 330.938144678669, 328.39457986974, 318.274499426917, 290.364606520736, 363.177019159754, 341.886497401594, 360.553877507638, 341.948734265081, 357.9661093132, 320.926165109513, 363.739553761674, 323.897406795215, 350.251046846705, 341.951458946382, 361.44387007867, 324.227298238882, 351.964979446961, 325.973616434685, 342.804421308684, 337.399014231265, 369.722111635882, 353.983591448477, 348.303904208262, 371.763054986373, 341.085788084105, 343.612132084465, 354.695442986014, 376.478591413927, 364.856374268947, 352.002354069907, 320.200835091345, 321.110867212963, 355.836718616225, 366.425953926379, 338.814310861733, 332.471602442419, 340.951366054623, 340.041713854961, 327.59905046772, 360.926630742961, 323.123016291707, 342.237929783773, 342.211437716712, 333.677989513084, 321.749146973175, 359.551393696931, 357.26118712467, 360.195330299763, 350.81999995751, 383.480577691171, 343.802548265393, 381.567974324391, 335.831544524996, 330.450608929365, 349.531136574822, 347.269173229828, 344.128692708705, 313.704984456778, 321.327107128009, 355.444565321725, 341.642862542106, 362.705172194016, 348.911458593733, 332.582610658355, 321.143511367329, 372.666443837297, 341.020017829101, 337.337821147179, 369.29289562678, 391.417247515404, 347.225598441621, 323.254753573671, 354.855453963343, 335.350467657624, 323.298511034676, 363.817389773922, 345.697331605343, 331.577097742701, 337.669014904123, 347.815119164531, 334.906857675554, 328.623673331406, 375.222264482741, 352.729245914782, 354.040056484704, 339.521864477583, 338.889086292867, 336.241296033655, 323.192342312516, 325.59607406882, 340.842958029025, 358.806626890064, 367.455529344848, 318.87430664249, 362.402269385769, 358.506445536771, 339.994746886232, 357.770938964791, 346.288800935789, 372.97175367527, 349.346598203616, 348.868935558952, 363.443106304372, 315.044994852924, 328.985715881707, 317.182855099528, 335.480183795022, 329.370238497669, 370.513739200412, 359.558974263118, 353.942915474959, 329.202381208839, 311.432464027408, 343.115073376849, 344.336679424623, 331.810617111428, 343.368027732327, 339.956535040416, 342.667263034658, 322.985078360541, 337.530319135936, 351.010773636184, 317.767788051041, 367.086968796827, 329.96973682185, 336.0999393621, 322.113062664474, 304.575254023975, 377.5554481274, 327.02633895255, 348.341015646151, 341.562435468008, 329.772990780641, 363.029461951718, 346.484832200182, 327.985904793578, 379.908796607242, 326.893749419015, 369.705260571908, 364.190745205156, 329.345478058776, 323.311359020588, 298.35494493284, 356.337963162221, 372.4575928364, 315.620942568348, 324.696757953009, 347.005730792279, 350.27981415822, 330.866435307665, 303.152065838526, 353.415971739875, 343.773578640547, 363.229366910996, 332.93637425226, 330.573198450966, 366.388304405984, 318.320240506257, 322.337320110537, 353.770799080053, 333.17192578814, 389.14428372016, 348.770841261798, 365.956576706597, 317.402329012975, 322.124327357467, 344.749398655954, 368.373581589254, 328.152031389403, 346.760619670465, 346.932200224911, 317.26162489511, 342.841624241425, 358.460325546987, 362.425228938852, 346.445153639612, 335.401463724609, 345.836923174672, 403.600440631009, 342.795631908016, 321.707532025569, 333.297247287594, 343.7629472146, 328.754359833447, 372.968376864731, 359.758133253994, 347.127964770772, 336.511203883179, 359.344799246731, 373.099965543433, 346.050049953982, 358.377484051211, 351.068469066286, 346.425554856988, 366.880000443713, 362.080745327203, 338.996731731084, 323.516044452461, 328.526544538771, 364.51740530829, 350.70494718656, 355.017315986276, 317.829627640414, 368.252592891319, 336.862963298327, 316.444623630734, 347.209530034924, 343.942933904063, 352.305110924128, 322.663246306313, 302.54859543186, 348.733339019923, 314.767489883323, 333.861877298789, 330.253939237335, 332.987414658857, 321.715942115721, 354.353614569026, 328.091340601782, 362.130254669088, 338.98735595816, 335.856904830075, 350.053029505299, 338.494518566028, 346.391217307958, 315.461019764107, 369.547095900569, 328.710264738787, 316.795730245386, 369.459132373052, 353.358730844757, 315.418632664695, 343.345869503828, 331.063390307772, 343.920065062083, 343.801484842314, 352.677044389196, 354.105238951132, 380.496512940924, 336.76674202495, 330.312141814583, 310.985355910629, 372.943655365024, 333.094191034861, 363.096167884525, 356.854179878858, 346.320822607887, 346.379707149639, 327.742560678421, 338.7182353248, 308.898685277317, 344.266184766507, 339.594366738641, 368.474866647914, 329.154753743954, 344.392051100894, 339.50798797503, 352.12935635235, 337.349959168916, 336.315640185162, 368.094193307257, 326.906188511047, 340.796034919504, 361.130721150649, 318.90080583826, 356.487995266315, 337.564549472308, 329.783025758892, 326.180050406992, 355.449649916595, 355.278041598716, 328.755705466914, 341.296729973872, 359.249306981239, 377.498387033388, 347.835567714228, 347.542733517857, 331.410954392283, 337.274425151178, 340.553149759579, 342.481805362237, 349.269029832061, 339.69752458977, 299.718173166665, 354.881142575911, 337.838573178878, 309.720330113379, 343.299911956801, 335.261749563942, 329.41602350592, 341.342669399466, 343.22590211562, 357.319158564048, 347.427710035434, 332.889486308616, 311.248506390623, 348.14067961013, 295.861199990289, 332.248523114374, 355.064423995294, 334.550705835348, 356.676307635337, 301.300151368267, 374.317182979076, 348.406790345635, 346.362222906408, 372.258769111007, 365.980306628882, 357.014448619159, 332.974047974968, 342.313030216938, 350.668967851954, 337.788418669856, 380.055413835997, 305.027118772131, 317.895476948613, 361.981821731212, 365.30149839802, 369.772722621023, 332.851180231961, 335.353734602112, 356.195189176582, 336.001347349554, 348.790779973711, 332.981240514829, 372.330125397106, 343.182444374717, 342.548142418341, 377.369542098955, 356.362911065842, 354.589755137372, 334.860634603871, 345.015694728756, 345.37420720648, 358.761616013247, 349.086548322419, 354.778320484122, 356.285126519366, 339.384871469008, 348.421362959775, 346.408637858554, 349.22796945966, 348.666031157535, 364.560907794461, 336.865403442952, 336.211415126748, 332.252040712291, 334.680763816658, 320.526941344203, 371.469343128128, 349.382825217937, 363.414370855259, 340.077161039867, 353.38355649102, 358.315407926975, 338.530109714214, 337.468898317572, 343.894277102846, 333.691220194103, 320.315630117319, 335.265767641026, 368.626388185236, 333.359632486627, 332.119173426423, 339.539380075907, 362.644292364218, 342.134607096262, 336.647647124138, 353.716319229628, 341.896044681436, 310.273934360547, 352.054851996972, 352.770380021814, 340.279778908468, 341.302626371482, 333.317241769382, 329.174411307529, 336.552560714473, 358.792619455313, 340.679904964566, 342.67520308581, 373.722359267019, 339.048958662649, 316.60784447833, 338.731074728324, 332.31145557567, 329.185487894644, 352.203003824804, 348.456886667592, 309.04727688506, 335.004330331665, 347.290465902843, 346.245700095276, 338.746440105726, 355.684787628427, 354.405050134424, 376.153942840676, 351.977239775568, 372.519497617393, 349.920391464885, 348.667049685028, 343.154713017091, 327.980993088831, 338.474311168342, 358.434152614659, 295.843708702247, 335.386127735246, 341.621562027374, 344.836979666003, 376.376854722469, 335.101936898242, 359.22026982457, 377.379959522079, 355.241617332728, 340.803237133359, 346.043043140359, 346.442952788277, 329.813903072901, 358.322433573498, 334.659496066529, 368.586272373319, 324.730859262428, 376.225375356878, 346.60631133139, 337.654920889783, 359.174343666462, 344.206414211485, 342.06658829125, 349.575228294092, 348.748961222856, 343.685677415213, 320.324946453497, 326.127986443632, 350.472601942754, 348.548493443021, 347.322782086835, 338.058383544791, 346.95004933124, 359.737658763467, 346.72125490325, 346.20244287036, 354.561923972399, 357.70069922488, 341.754312629346, 346.309278188343, 354.888077282722, 348.171319660412, 322.97337982073, 340.215575956256, 327.119242568315, 333.904517360601, 350.095021383692, 342.81220575455, 338.136463079936, 336.572936671224, 358.363193119926, 352.182218206262, 333.493634385886, 292.885016227424, 323.50950605581, 355.828446599849, 336.769022982143, 309.354204413676, 349.075075741444, 332.488086107308, 336.93908032046, 333.031963857483, 350.887681643647, 346.564434899434, 366.701420522225, 323.920283547231, 340.253091804111, 365.117473112197, 342.674022475091, 378.18590687787, 355.947509425014, 351.483332489333, 330.637774555345, 340.206293798648, 332.318939315854, 312.117515382758, 350.177426313448, 341.208367555142, 338.051439250463, 339.803476756757, 367.202061047653, 361.406016054257, 349.842733598474, 337.546449244393, 354.65568624606, 364.146866380243, 353.938618249149, 363.245701939423, 364.807321724557, 319.363497987058, 320.382938696399, 336.031330017203, 359.656067507711, 344.023186423117, 345.262252617562, 323.960440626977, 332.532848221916, 332.750211241909, 350.554266393784, 366.33631307533, 327.882733099624, 315.632113411999, 357.749369398414, 333.731105440945, 354.772386251476, 323.410227631713, 352.477172775396, 334.213591942531, 360.42213209029, 339.467324160656, 341.342845249884, 349.713199212534, 363.372600538233, 354.308904724681, 348.969923458735, 355.424345305109, 325.931706430345, 363.383097710352, 336.209716833373, 315.464200658566, 331.588228068739, 333.621851671444, 346.400804969718, 352.353512807331, 326.794898290757, 364.586496049526, 333.344433221048, 326.795629855722, 315.444700578717, 348.273707062961, 350.222542793052, 356.597743120932, 359.878812674907, 341.84532598446, 347.059249600118, 330.38246218154, 328.44115557134, 338.068982455971, 337.030353074709, 377.736503945879, 347.991884692811, 368.224383398019, 335.975918657732, 346.288404889676, 307.441342727136, 325.273381473776, 342.837319922661, 371.976566858893, 336.272123613705, 342.920675830855, 333.06742044479, 320.856346601598, 329.686844174918, 362.229367907249, 339.53246681492, 317.810469411697, 327.166407627664, 352.868407545497, 341.057225549548, 361.849169386253, 355.971608374032, 349.351354535418, 356.496401399679, 340.247111076051, 347.171654307228, 325.039366015869, 357.465278131795, 322.395589091389, 338.264424761821, 378.299771081436, 378.339699172146, 328.405428933003, 321.739041921782, 385.593014330765, 363.844289327251, 344.327207681656, 336.326706455717, 355.933693348208, 330.106800709925, 350.242134501082, 335.00801431252, 383.89343009411, 364.291801826681, 321.615538841626, 350.735852291107, 345.79977525509, 352.814519333506, 348.177616054036, 346.965944616559, 343.895329755716, 348.774499114339, 334.64552998807, 341.470287835606, 341.044921206796, 343.710649223416, 333.270451521239, 318.569776789732, 347.786860380373, 336.99373468021, 389.734265974382, 367.062909538722, 383.760145492607, 297.419777123754, 324.969373811384, 347.134405833318, 352.608449271078, 342.90574427739, 368.482811546909, 345.085085231321, 321.762740269706, 337.777184620438, 348.682467602668, 328.040388007154, 323.543781872033, 346.012127958212, 335.28620923118, 352.163151039555, 358.530820102786, 338.868738668735, 346.557913983122, 337.961905902049, 367.676901000105, 312.0085947301, 310.843517024234, 331.692308593954, 356.86572914876, 314.198154767687, 361.352285206924, 362.839687115884, 339.732428124913, 363.051907043226, 308.534147098871, 347.26234120557, 339.28457120909, 338.850405404819, 307.996975325201, 353.829707985516, 367.434334588135, 347.720668882126, 357.903049797627, 361.117735491357, 321.334656592126, 330.581827186356, 373.825042262055, 350.314663664358, 362.213382781899, 340.439027086191, 361.968139021787, 331.281354897192, 344.31635971934, 355.952784579648, 399.961260077106, 315.262080589538, 340.939852765266, 335.196142736008, 318.829055039681, 323.72472278332, 346.134616881246, 326.979508421005, 343.087979457624, 363.940394016271, 349.794734785974, 379.801719012547, 347.721185401577, 332.639758032372, 310.414287351637, 318.30256688817, 321.947428718885, 322.402540657074, 352.506279391863, 350.943833164086, 339.304903771134, 345.395443623685, 334.841838413664, 330.411572342598, 374.491757213166, 338.650592704451, 346.740870762742, 356.010387071785, 392.948321892441, 349.054900871549, 347.13963884837, 323.506387290136, 359.17672009383, 344.529988426941, 349.43610494789, 368.313722511735, 364.287635294407, 369.16723332844, 353.202379395398, 375.307735759785, 320.633810910076, 358.073410282199, 365.183577716875, 333.070215430813, 353.316321211484, 350.733481862085, 335.745365900577, 322.789187468965, 350.114803196322, 368.741350269138, 348.377934926814, 378.738737595664, 335.50496858945, 370.307735604166, 319.342848179862, 358.289009384531, 324.748279750578, 342.101629586766, 324.39499454388, 317.951993996118, 338.620915936667, 335.142410735187, 341.394855238754, 365.367563647834, 297.750826848665, 351.617040590308, 321.209577680509, 333.394776506769, 337.674093773191, 337.962433067269, 383.832953688382, 329.678454553713, 314.596521479865, 341.023886658269, 354.652832355103, 346.519935759714, 341.717163182021, 361.23445279868, 326.705466890324, 330.458517224666, 350.392126709457, 358.417470258499, 336.908946413862, 345.580997905906, 354.038160677061, 361.545204935528, 354.748978282181, 358.579809363188, 356.140941850266, 336.209973709582, 364.30044576664, 383.27558956622, 333.250167514722, 353.263243753003, 311.644308541035, 350.059747283376, 364.795743948494, 354.669558104631, 354.660052478216, 318.257592897024, 354.625052892392, 354.001785012686, 363.387050028826, 379.474921945001, 347.777584470893, 355.476022204049, 337.331651338558, 338.431384788211, 328.929755896378, 331.174479834563, 356.904834944707, 361.991721538409, 350.057362091318, 329.812110376629, 349.490241844446, 317.727021981494, 347.32466207485, 304.293818165243, 359.353723162126, 344.263470387179, 353.004605365524, 342.108797658349, 360.497488232798, 327.022012336405, 366.611294985015, 346.379995570452, 340.688575334453, 335.205882589851, 336.241087009392, 327.231573607688, 368.902372484274, 364.459738716009, 339.759504996177, 306.387508381282, 358.29287904846, 318.349002187374, 363.85693429375, 352.440180700256, 366.157775277928, 392.724529524737, 351.686343164334, 371.767756953942, 332.734233477175, 318.521805026119, 349.028678064045, 372.667371102049, 337.522047033643, 322.456200398153, 370.715654698544, 340.66536344363, 365.33923360384, 326.174208504905, 361.932882264087, 353.131758254323, 374.741911533606, 358.261676999519, 336.830224438681, 379.039280438895, 328.969532457404, 328.842865959336, 366.494036830816, 319.210734368963, 342.091344565047, 313.274606244705, 339.485665571963, 351.924039170477, 347.86529707848, 334.168360999287, 375.592615055927, 335.167752758976, 323.694778847537, 341.509709166927, 361.955517628672, 356.938826443951, 378.532019242065, 352.152422706918, 356.411149624125, 357.051876192158, 317.934108496517, 339.460283126224, 382.897782026996, 337.674060794857, 314.811876076963, 347.528360170209, 335.713335383604, 350.108412966697, 341.638159229815, 357.177871704654, 326.006276193369, 366.325584644522, 329.272884284602, 341.066355496126, 350.217095117339, 340.373093823369, 337.75468724185, 308.878758172838, 324.213556180404, 365.463250960791, 348.888273888232, 356.499304232929, 382.18961423979, 365.857691431917, 334.098505582335, 347.42119495134, 342.774649471832, 353.379408323474, 350.608809938313, 333.664073251606, 318.37262389973, 330.278210723081, 367.005135783008, 332.77767037283, 317.07679636227, 331.654899993772, 342.700955845517, 349.495503310923, 360.642504703301, 332.411490537635, 307.433697420807, 333.41294428905, 345.371685359869, 352.480503228648, 321.605971423196, 325.978814010506, 354.017146950635, 328.096201386, 315.334211479681, 333.297966733872, 322.253566729532, 355.693143435408, 345.07623927218, 344.816590501676, 353.051574848689, 365.950278847104, 323.180203711039, 334.462108244742, 367.137487996296, 327.656599363383, 337.130631608912, 341.951589284002, 343.553870740575, 360.389647037053, 330.741734528211, 351.205001801929, 311.554215264747, 322.731157230558, 348.100067368482, 335.773106709513, 341.17790926259, 345.766446289076, 353.41104508927, 345.609616968577, 347.523907677942, 336.374632948415, 319.383778625562, 349.063266369248, 353.956883780177, 350.810580156929, 360.077752551724, 346.787288474941, 330.697159494028, 326.968520180921, 350.219539243508, 318.733370221454, 365.989087008573, 321.26410046465, 316.979967559609, 326.51708206132, 312.177540343271, 339.612091708783, 372.415675714301, 358.410893467275, 350.503436281821, 358.45397617885, 353.245555974397, 348.206956579444, 352.115956801276, 335.159872193787, 318.656860020458, 328.93615344788, 333.125290269116, 362.91517462236, 267.370794657656, 376.689699792897, 356.6548454673, 337.576572373233, 361.033225339122, 363.69863493666, 358.293895844141, 326.445408696337, 336.002111346003, 340.169303811673, 321.459398917202, 335.849491686671, 347.103054961149, 337.640536542816, 344.499936805157, 323.030722580696, 367.970137130273, 351.122313219248, 342.275189661166, 334.403170908974, 322.57939972641, 331.074313107888, 364.258308170471, 375.414625134029, 356.744017129294, 349.577054743405, 325.456001797032, 365.429932504305, 309.736390247606, 309.811839818761, 329.58571092622, 329.58667936763, 349.710074194383, 347.185745857086, 339.936531198305, 354.062932170157, 362.125630996499, 325.809631284006, 345.382949705129, 332.470932861442, 352.285459770269, 351.7423915885, 374.083408406168, 365.179861882241, 346.537505409183, 337.114632780391, 331.754313792744, 318.451784112319, 333.214682434222, 365.199800765867, 346.079192324028, 344.579069731225, 324.625952383975, 323.929237711017, 351.612098487649, 379.231988024284, 350.13109244942, 309.903708790867, 347.721607564568, 333.279281600282, 345.56978764439, 360.56423217471, 325.266138188576, 340.015419294942, 334.29714128505, 326.470018502182, 336.47299456435, 354.377094070914, 325.124063205839, 360.002286350961, 320.733021460054, 347.450311552045, 328.603310162937, 354.620442952517, 337.265813840363, 326.531873514887, 329.369579382381, 324.491533624348, 337.119307238626, 344.401317581951, 327.003344654843, 336.317769620962, 339.839348683358, 334.850026878935, 317.40114873105, 358.363221872363, 318.928084701631, 352.119617660987, 356.566878541298, 317.741573333767, 348.219954639644, 362.702167240344, 331.641198940973, 341.963881429184, 366.146973745868, 337.570451986975, 325.758516892454, 332.429461673683, 332.058543614194, 331.243190881013, 344.317004265848, 341.458918226393, 326.008612004704, 361.501485275281, 338.002691342711, 323.84163247095, 345.081848301885, 345.334854513738, 346.106939751968, 331.203526250306, 364.71464589534, 373.312982987068, 342.865022049813, 340.699732499715, 339.31111298431, 352.518995995202, 330.362936137507, 361.237278288521, 317.05905105675, 345.764745301445, 367.08601796852, 356.140944957327, 331.851455244087, 363.718564757966, 362.313283926692, 320.914437884896, 340.275853843703, 355.931717103836, 341.884302898287, 382.536991520886, 351.91518520573, 319.869494343277, 344.800282964578, 334.592758646417, 366.966957129614, 338.908892519562, 353.185756211465, 323.28770996971, 366.931481142982, 357.888647240969, 330.792758274895, 361.202821864855, 356.321854675233, 380.607236577675, 355.007384289411, 335.838752500673, 336.92835422591, 335.26896353512, 349.219670156697, 357.987266836058, 339.487119309992, 329.188637032357, 317.735509015108, 356.395245587256, 312.435372436661, 374.091326559807, 334.411904108583, 347.966483284127, 339.01773669559, 350.230022515321, 377.706807712759, 379.073224049849, 337.715678792247, 347.299729450953, 372.134616616015, 334.297992144403, 307.991490899727, 353.387267626895, 359.367890586829, 366.146270730313, 329.906753830823, 348.979331405937, 329.474245017029, 347.374631697477, 344.446455040842, 336.920852213453, 331.417665870894, 336.782744213277, 349.084930241959, 337.312064298895, 357.826429055174, 315.114803023023, 326.753012274087, 347.363770374832, 333.247406290994, 300.183191783832, 332.751567982318, 360.75020071104, 325.502479938853, 348.34846692707, 309.689670033805, 353.789911469892, 337.611127483442, 365.781818786704, 333.37193063599, 333.060089199248, 326.448008525228, 340.711153759486, 306.261353914305, 320.819112223179, 318.867011744609, 308.28613408818, 316.801954395864, 345.734897756197, 337.873337375091, 333.872870166661, 351.585847866486, 316.747675338908, 327.558201332677, 364.829511686245, 332.332564805234, 340.34524883066, 367.47033363584, 343.810682044013, 306.451475403516, 357.204594804929, 352.710849064631, 332.145199629113, 359.670286197994, 332.829953870846, 364.519892951277, 370.704992047476, 354.668943124044, 361.49415377052, 348.505588050791, 363.885291590183, 341.508529886921, 362.426554016836, 332.836497196613, 359.981667045064, 347.264436451301, 319.701689674556, 375.798321656827, 323.934467024659, 345.867694866861, 362.771370510625, 348.821827626506, 350.632992257531, 355.481445311979, 321.907457580647, 332.167347405139, 354.736703109723, 326.398324289064, 337.29131207968, 345.079123662046, 341.319741602249, 336.483997599421, 357.34657451245, 339.766427418615, 346.665902134903, 358.630739706139, 374.715978995757, 359.492355670448, 334.569032905314, 352.262769554486, 341.414772283484, 343.952396290379, 320.30945137821, 360.933318358917, 325.103845466075, 360.257247774152, 350.167880292518, 336.553346632111, 334.099134468296, 378.619486941123, 368.873854024999, 360.943898168105, 322.443837727131, 351.478977131582, 333.401717688299, 341.621704367333, 341.38278146982, 340.284326283882, 346.524189899244, 333.050785912494, 323.652748189768, 318.588549371908, 345.538152442863, 338.547755843712, 352.808381151311, 343.855463102375, 359.618364077506, 340.014604242497, 329.644925422965, 360.533913493882, 338.715151669804, 341.073232920459, 331.246545722887, 357.850671464984, 335.811388049623, 357.126683297356, 342.238735832392, 345.628535236376, 359.624071733141, 323.239800011482, 328.889513559805, 327.584887412325, 357.608193736003, 335.674835967154, 348.820079527999, 351.730887112426, 351.904245260896, 336.15399043919, 358.070295669515, 323.30578981429, 329.1696205623, 368.766335162344, 325.477691112756, 349.174005253459, 360.033395349483, 366.952009049745, 322.491385614702, 360.089196995768, 319.043797055891, 356.36615027044, 318.590441997729, 331.718543412103, 339.718552448268, 322.38177483195, 332.79434564296, 320.186187805187, 347.071922211216, 347.497784186193, 359.921116491413, 349.259945503851, 337.292295552416, 369.554476707807, 355.338712736503, 358.885359915128, 339.794920213451, 333.906146268671, 325.357455752959, 356.519046008522, 333.087796211001, 341.641942292163, 369.317690396677, 316.057573841654, 352.287407632318, 320.121415770203, 320.378810921265, 337.927960168156, 325.557664356231, 340.291847253955, 344.567491133302, 346.143498216754, 341.519657936302, 330.699429677925, 333.673885562955, 349.846987817801, 315.969084850954, 364.894492405462, 338.110196556226, 341.109096873768, 342.017071588148, 336.153222836107, 343.302463588018, 338.126967465698, 360.742329901418, 341.48593031785, 286.861412638268, 353.953130734892, 347.08105199159, 395.187245701785, 343.314213970934, 318.00550477429, 353.685225404973, 328.409878098381, 345.447016483555, 326.308906443971, 342.012263425323, 335.093763812974, 326.363784081153, 344.254223088395, 341.971160548882, 327.690112258755, 338.460902426062, 326.30086770888, 357.585592084922, 363.507499137728, 328.879138368665, 362.615248591389, 370.518786737012, 363.9240609448, 342.298086325916, 342.350214289264, 340.151938255007, 363.975791880944, 355.36273848173, 365.008062568777, 346.753030416196, 355.624232743523, 357.48607162812, 346.896869983274, 339.509370563736, 342.141308090592, 358.70713389334, 369.119429277119, 339.062666216776, 357.404342822327, 363.461463799976, 333.820226999373, 351.623439574634, 384.926359700278, 345.437311431313, 336.958130661159, 356.383317996912, 358.152444538261, 306.272826759619, 343.694645201625, 336.029878037877, 322.784689068826, 329.013722293411, 339.967726660821, 350.283286388086, 358.642397236287, 365.440653108882, 342.091546361199, 342.681483530217, 335.466214794238, 338.635390099506, 331.470359568833, 355.177897916034, 376.230724370874, 364.964868362205, 355.765683105364, 365.255673281874, 343.420166110549, 322.712850010365, 353.973849157387, 348.981667003434, 314.842130192162, 350.337014769642, 339.149693155891, 335.633618147896, 369.559870091156, 326.649163308903, 335.200937673401, 353.629065600617, 350.451461368449, 321.797469932156, 378.862906677748, 343.493315492383, 334.300343114097, 333.486414805974, 334.446757208963, 368.891798380918, 363.812765624772, 324.264451955476, 322.773810359128, 327.951375166941, 358.621912316331, 347.35034626773, 364.145025797771, 339.261996001026, 335.316011471872, 327.136710104836, 329.986985030492, 341.055298448617, 334.620063991326, 348.532204965014, 342.063403585538, 313.701131338872, 333.238790542156, 365.05387699776, 342.042303944796, 347.822132731605, 330.360653192599, 345.191130068296, 347.248558086387, 348.254360665377, 324.373114604505, 313.181503659988, 329.122384766161, 337.043870455382, 352.075590029275, 340.589645342899, 324.391520885842, 332.426842123586, 349.131520084671, 366.728498746674, 350.067459434695, 336.235553075516, 335.992172986706, 317.422645500572, 361.200816059073, 334.851216035871, 345.456956911865, 356.47251189299, 343.332304798249, 352.463574707104, 344.072711368297, 358.801056966398, 323.973084694075, 349.555067600807, 314.920705111485, 353.454175988696, 333.049633207671, 289.095568166232, 352.282992297949, 332.35603146994, 351.187587617046, 354.383887485129, 338.377341749126, 357.342435109234, 336.694921755418, 344.314459311599, 377.244196868376, 339.360550465013, 345.29182343315, 353.12714626926, 347.428884642927, 348.710198361712, 344.639112441417, 352.220262942067, 348.342434172408, 376.046085457775, 370.693296529237, 333.007243493396, 350.979673450669, 351.759881916446, 329.465784517564, 344.632891965662, 356.582545459924, 337.953647659496, 345.927481034831, 328.617182837314, 342.411815446828, 348.866287107088, 359.277926130352, 321.976993309435, 341.998322691378, 356.527002627176, 367.771856024059, 343.016635216423, 320.564128702341, 315.133855592238, 350.02213312582, 357.755733891342, 344.686670319138, 342.714477944764, 386.516180761384, 351.560463380006, 296.727909098802, 351.946267584285, 339.711149645373, 329.500737312086, 372.401375393159, 366.349524201697, 341.073229959619, 331.825548044363, 349.148988617415, 349.743280990466, 339.069229075526, 324.70474761705, 325.474035637221, 323.628842818851, 337.854581266782, 361.178634251579, 322.37860775661, 350.919042863165, 334.063948090889, 350.106007155245, 319.615841969752, 336.571307361023, 362.791938594723, 352.574921745055, 354.61524977746, 334.079841957537, 327.188286858912, 351.661476369495, 322.152447275542, 330.899440853604, 379.944987263654, 350.334849376051, 350.777498714719, 369.390654825278, 340.854115716283, 357.393572535941, 327.901845258485, 354.610941090717, 354.834750323688, 335.495170818905, 348.421948578813, 325.052963649953, 347.803482926928, 347.512594159697, 312.59712991222, 387.091404230206, 366.845147126396, 324.066216588103, 345.285604283251, 364.037269670192, 337.739608553699, 323.116427620554, 347.576372332208, 340.159877953751, 330.308273922217, 348.660012707246, 335.594085585464, 332.242154140193, 346.403519520035, 331.051152936854, 352.573963287425, 332.568075659727, 329.596134464611, 338.544181731458, 360.428329583344, 343.934172161492, 324.632366161525, 342.58962191224, 331.741784800204, 363.69302954248, 347.61344739323, 329.06112227309, 334.205965428607, 349.309970925245, 329.272361864499, 338.562663103141, 335.556037873669, 332.606415058623, 380.311262430896, 285.528666139894, 325.202283005027, 361.181423163474, 332.516832135201, 378.166411689146, 369.877854874798, 329.650907926732, 334.536572455343, 317.001252134484, 330.370673572046, 359.857361623763, 352.266275518597, 353.111723410323, 336.026279079698, 340.249579063456, 377.068456398173, 332.484751298157, 347.607888280182, 343.971309313516, 325.791476341484, 345.403354661331, 335.648841590393, 372.104213473597, 327.881015975634, 330.158024537292, 305.974792732096, 316.030800189749, 351.115746332797, 318.442533811575, 324.591491230532, 329.207388569323, 332.353278029788, 328.35153406493, 351.110266601194, 327.928155297544, 351.066938867183, 320.411979720523, 342.086496059434, 354.816992484591, 344.615534479165, 323.150141401368, 357.145897177185, 344.31790929436, 309.383549884663, 330.238183421228, 331.454113286594, 348.069904893436, 357.964559175422, 328.714386658718, 341.712838684367, 339.548769990884, 341.726780238709, 362.496521884543, 298.140616631488, 355.587314185677, 349.405520677822, 335.371171422249, 314.890370552182, 347.643932299242, 349.198067654138, 352.396090615887, 327.531592644575, 359.192860654536, 365.024205741532, 343.14142611516, 346.807982441021, 343.476116175761, 337.650136993351, 329.539619477978, 361.153712326162, 345.71697359618, 352.019207724738, 321.656043863058, 333.88426180946, 370.625691029729, 331.992614705703, 347.322079677964, 348.002481573736, 327.866337446344, 330.75616955972, 365.724199257647, 335.176987000033, 353.352769121591, 305.297900151114, 348.023148976576, 353.519693955896, 356.578362980058, 323.890678518497, 361.890127796396, 334.816043294086, 314.408359421583, 310.557193305752, 376.26608901933, 340.40194279605, 348.795647053377, 323.077300724695, 324.873357366115, 333.938138934056, 320.662899781048, 349.935535120816, 306.979872812724, 358.044019692901, 320.96136650976, 373.254506027758, 318.863575724023, 364.340956175318, 350.379014398057, 363.655814893021, 350.308579624625, 353.872636497035, 325.383129289669, 355.290294643596, 313.852728669826, 355.630717920202, 385.263544614907, 327.777512325788, 336.003087970761, 363.48607865001, 373.993201749549, 335.411290532969, 343.233399992897, 370.818633730057, 318.47683957338, 322.817517962971, 362.577712584166, 337.07975898595, 356.697524989814, 335.740096542915, 356.541495584776, 354.901182637854, 317.992524165208, 344.291466054599, 356.349876533148, 358.114879333583, 337.198664796363, 312.757961685858, 346.405868960437, 340.578924652315, 360.625802907395, 343.39046950499, 341.228814602378, 344.775178379031, 340.059711777979, 334.854416915909, 335.942858578558, 354.709424092808, 346.630075185392, 345.346993820391, 366.006609420528, 376.932555838807, 365.790123820209, 356.568908703432, 346.454498630698, 372.768949676818, 348.24978816905, 329.036415956322, 301.184978995201, 328.887033926173, 367.814605792313, 353.133829349829, 337.341901110359, 349.816002821528, 316.418662655445, 364.619542466242, 333.555988728484, 350.854289175504, 345.380899077676, 371.705160435404, 359.679375879673, 363.991994878253, 320.898674654685, 354.875366153671, 339.941157513072, 350.0999818344, 327.335943710424, 339.341449380821, 343.94825034642, 355.143928968338, 331.065698809547, 367.286591386521, 321.003349445955, 347.074146407331, 342.870563146763, 355.203559430401, 366.885386416247, 357.75484316713, 329.268051905711, 358.197778106548, 359.328424522398, 353.528756179809, 336.864759474711, 354.702583496882, 330.834587347983, 345.956529204072, 351.604609933654, 377.996193776546, 321.602108050135, 360.817142867127, 348.278468285729, 342.327249395138, 323.068782688161, 326.200870435658, 338.668967325406, 308.513742280944, 328.408019350881, 341.962234977671, 332.29991970046, 357.043731774016, 313.018356733137, 335.950801120958, 357.344961561965, 342.025150210158, 341.94710711481, 352.222837009161, 311.095988935789, 332.250757185922, 335.712683725504, 320.250890737197, 286.371769278512, 346.18114634768, 337.114739753253, 343.566014254128, 336.505475587073, 345.350442423669, 345.515142916206, 342.414328317664, 364.87520283881, 333.643012766491, 323.406751885835, 358.004473110649, 328.363853242204, 327.358935082173, 333.513544387786, 332.641701248408, 333.973632707363, 323.512631195265, 324.08598672023, 336.053051783811, 350.15932796885, 354.682948091718, 337.059569455873, 333.04556373011, 326.415681975097, 332.845526232225, 336.353940700763, 309.949426479182, 347.878664334099, 337.205280944903, 363.286545803384, 336.439685414394, 344.085489628004, 363.602455801032, 353.08004535938, 332.6126327807, 344.367510259158, 349.358678365723, 335.789171276554, 359.101201737397, 354.132191172772, 320.409210746442, 343.648663424196, 358.186927333072, 363.866305815677, 306.937194851515, 312.975287666153, 350.879596403566, 358.769569127053, 354.607089761278, 315.149322756395, 368.981404489185, 330.176691384592, 346.933234157474, 341.884510021761, 331.253311464286, 351.207237354241, 392.031806539985, 318.340507678384, 347.419474744417, 347.866846125565, 336.418512998293, 330.351988586929, 358.833328747532, 352.927550250875, 347.599310396294, 344.431493370277, 346.125971113855, 345.028215587091, 340.53570987252, 357.655308766187, 317.288947202879, 344.060364534472, 314.790606018465, 363.463473615086, 322.332626689875, 315.495891804148, 324.109472606577, 358.688389664023, 326.931329081663, 328.006003283549, 342.939035098141, 343.327544843898, 337.551389196566, 347.349467203653, 372.852404562904, 348.985377501547, 317.277913032957, 340.308480117501, 368.388802383988, 304.736071494817, 361.654004142755, 316.751713777405, 356.637076519392, 342.613091377893, 353.84212616317, 342.4601542263, 355.567055164586, 320.052047512036, 322.158486894116, 337.131051820748, 353.903714673768, 390.050722045747, 353.953781563909, 345.929113299203, 323.329675891407, 323.21808871528, 355.750705470105, 371.126540465622, 376.222559033713, 363.556171977785, 359.337341513548, 329.398104701032, 340.199511170983, 344.602095701207, 340.623974933995, 356.509151504097, 334.217700702136, 308.651645815656, 363.088001745937, 346.031659284275, 356.069234257935, 319.920190533151, 349.49797067201, 345.206224887243, 356.00906239982, 332.33862546809, 331.50680235408, 308.475868462359, 317.906998416754, 330.350753796091, 365.19665031451, 307.958125745873, 339.004554932602, 348.404324427407, 320.918933908498, 333.597116437195, 336.106476820163, 351.825602667624, 385.509073258419, 347.226122297613, 346.822799117042, 351.186565758489, 355.730610616968, 357.65436752714, 370.459233598189, 341.850953917492, 352.355765493682, 319.579056643494, 344.360171429021, 334.204421842085, 312.61915345744, 323.055322712747, 347.040253957708, 319.017167284857, 327.312095134114, 352.251369682479, 331.04215356559, 355.871343233537, 366.903624632689, 330.141518148077, 311.76934791941, 340.171685956581, 348.840338906299, 322.654834193067, 353.108035131205, 318.510791773201, 357.899322759498, 343.35064725958, 338.737687482384, 337.681600015383, 369.796248862349, 325.924364676714, 343.572067876361, 334.778864513562, 323.096033264484, 348.602558679153, 367.135556063341, 346.294248966186, 371.84363212764, 366.849999059701, 353.048239827458, 345.857409159566, 320.085452802988, 342.985746742973, 352.777134207324, 343.088328137795, 361.713131076305, 297.639964509277, 334.177281602284, 334.475908323296, 352.020730807308, 339.593799640239, 334.602323114148, 348.043397747167, 366.299350818986, 320.983732937309, 358.199562462516, 358.741089898893, 355.945477324171, 354.607839687277, 334.830830597432, 362.766409958305, 303.268265528931, 366.368426042987, 335.090326753727, 351.579187569767, 347.483039239234, 349.094985016108, 381.254822462073, 359.571829943062, 349.052006653035, 348.391948847552, 334.366744373493, 340.490719844933, 351.975480220741, 346.282607773491, 351.892056820917, 295.745215281069, 307.046904404062, 324.939543140998, 326.169207561376, 354.389271998928, 317.643451012471, 333.744478171886, 354.83981937449, 357.533076692371, 351.38792681672, 330.353246928095, 364.841068189793, 367.000235311275, 319.084286817578, 362.914185053708, 316.170337267366, 329.512508468555, 324.498032941982, 352.348344830629, 366.962442815937, 344.494354230042, 344.707850515774, 355.608600079356, 351.846450338524, 321.829512465177, 334.501507202407, 350.835708094064, 354.672450474792, 322.233148951989, 314.203309684492, 346.570110755487, 357.183642832388, 363.60342683893, 345.953037937364, 361.08069120657, 360.641138114735, 330.181240002083, 349.142681847072, 361.594244550196, 362.476135166375, 323.017822678582, 372.747595782374, 352.595479684756, 337.983754748586, 333.134987232543, 348.97918698057, 347.061044615697, 380.133319521618, 344.931871380413, 331.913890724478, 329.237734959121, 339.269739232381, 343.379688335855, 343.856595346088, 350.59920525883, 344.077693638424, 348.605715544275, 331.621169415588, 311.884194883394, 327.290245932296, 342.400855566875, 364.891890436312, 316.548827334236, 339.916982434772, 341.667886338403, 333.543526090039, 340.044403840985, 322.480118747136, 321.963485708019, 352.553959232846, 350.355273499547, 355.169568952686, 321.375963695945, 330.246793676871, 337.664463084132, 343.95371497378, 326.493979083976, 331.916321741642, 347.951622440558, 345.045076814094, 339.437829919915, 345.791069999142, 361.388606363474, 345.212740666528, 317.289246134465, 338.242395232626, 335.223497341092, 357.597344356241, 387.311598434989, 351.407026008391, 365.448127058852, 340.910076004152, 341.893891834181, 317.161948979293, 342.084362542245, 341.527635150435, 354.267049839787, 344.230970028911, 354.555162398631, 303.19751933652, 319.579052583926, 311.65867825758, 305.278965128569, 331.975098844883, 367.713687220013, 347.028438624113, 345.252598831604, 337.445317959145, 323.555092957403, 334.807273630917, 370.106339868135, 383.624886154186, 302.123279412323, 346.796373483221, 332.208684853875, 329.925409527683, 336.515338643839, 381.235165479568, 336.218126668937, 379.715499360101, 349.478323742539, 324.332431469479, 363.264881095929, 328.579327193865, 339.239541829703, 347.154764547859, 302.128952376998, 337.638048910124, 370.899439608947, 344.415139523799, 340.459802264701, 329.454400929197, 352.884611673935, 351.546638464201, 359.376145171646, 336.37877622665, 342.614025995255, 322.152241497396, 354.44973069894, 352.468114471449, 373.94457723997, 347.868450943491, 368.997236991726, 333.870954959741, 342.521845445688, 333.180916535546, 323.566114023655, 362.674817130863, 322.245358670273, 346.515050747121, 340.070217956694, 357.259920291389, 348.245046571607, 352.83599855108, 355.144644558549, 331.308306652001, 347.745977807166, 356.119448410456, 364.132208345688, 304.212863166969, 341.511235364317, 357.707896977232, 355.80604496385, 337.645579204569, 358.310079942491, 351.598179047451, 335.444675069772, 357.323808096899, 343.736055961761, 349.54224426051, 327.488650062344, 354.793413216414, 354.008524992663, 316.535659336234, 326.201320216816, 375.029365745885, 338.182720623591, 346.921089562302, 339.152381877188, 336.967764149233, 367.155810040624, 339.85730086125, 325.349146853132, 333.4427516125, 372.706245941713, 346.934300257617, 325.652027433711, 311.507371257834, 356.467911228654, 332.930683220052, 322.705420732753, 355.976766219831, 358.474760661419, 333.819171473465, 341.638015107651, 334.967528156472, 363.297521684046, 358.334062661187, 365.349911584362, 339.200063723474, 333.028661254674, 375.258357507611, 368.131492671001, 366.473745404053, 347.898822694775, 332.163374364038, 343.384109204005, 359.591390858052, 329.747864576043, 354.523293613958, 341.992088710853, 341.970163911838, 345.905568041064, 316.777368979241, 337.047676546354, 349.925951117094, 346.410023122967, 383.607839287403, 340.082548499941, 321.093651729561, 341.37080882582, 348.144208275025, 355.215955759902, 331.492026932191, 353.521724233217, 320.244079348799, 351.521097586122, 344.701954052145, 337.934682820317, 316.553649847298, 375.011148382569, 328.579563300614, 348.106313152428, 346.97494369086, 311.386270537957, 344.638978175082, 377.435673787383, 307.753782840198, 373.46072352622, 320.407678429814, 367.919769812675, 336.64355104592, 344.499129026767, 363.007125846892, 359.910316563859, 360.449722868111, 364.706177312394, 345.602477154724, 346.639285699353, 335.858191436113, 311.774391547594, 366.189964565438, 307.325712412849, 321.516186289942, 331.113990259911, 344.52546206569, 316.532207252039, 330.808744871368, 322.193665970515, 337.717072838577, 340.75372651623, 330.888998376851, 333.59428977697, 343.808623104985, 358.388039692991, 342.824214981585, 330.386106091603, 306.365744579481, 354.929932708795, 339.160372740734, 319.625506012393, 368.271903208678, 348.486159064332, 333.693117284009, 333.488997645722, 365.49282649809, 351.814163276151, 338.921179042394, 330.923409082751, 319.744450370289, 338.587525494137, 327.339139331198, 338.018823791648, 336.675601119631, 367.819887087486, 357.820917857413, 358.080267062825, 325.881566581806, 357.021511875912, 351.625728051059, 351.427010705351, 366.803790779254, 334.794774130979, 327.177071430183, 354.666342852073, 345.405601235739, 323.44876241224, 330.026062424266, 337.412768965073, 330.517630530964, 338.688719502688, 349.640357900927, 336.44916226927, 346.079216645437, 313.220534584107, 342.329065830367, 319.731899747364, 360.947806039167, 331.477133007965, 348.189118254539, 338.1621304675, 308.261636365239, 331.74949809543, 337.211421590212, 354.416921918429, 341.985419730461, 349.061177435983, 363.242787812282, 353.993688181084, 312.404147020174, 328.306106523543, 360.898005207674, 359.109440498999, 325.188259588108, 345.695695073397, 338.886707044995, 365.006327586631, 342.185890451763, 355.791522023448, 333.64625201972, 346.001668884572, 347.03076256923, 348.956417062112, 338.140137509995, 333.838962898989, 326.647995819594, 321.846624569584, 331.799810459506, 344.172948673032, 331.51715877302, 349.127066824001, 357.45333342796, 362.867678855033, 343.093723880924, 352.289512503757, 370.166564437615, 350.256255962515, 356.387667143465, 350.682435736566, 317.638697859427, 362.055832242161, 337.314791096758, 321.773764049158, 357.902723151444, 329.499510176715, 325.86678890214, 330.058610508305, 370.904960420153, 376.106740264817, 309.0186190374, 371.709351792037, 320.051102853777, 313.085345438793, 341.847448053241, 363.590819947195, 376.88909966591, 348.37420073608, 333.274552782743, 343.595998469953, 347.331009217849, 355.786968997973, 332.888168179758, 373.137993447934, 348.171006685874, 354.352723309734, 366.053126316744, 348.158604253118, 342.479095756727, 311.470834638112, 351.410725002943, 346.68150366601, 351.597060245876, 348.174462067532, 353.307479706593, 364.68713203776, 380.979509399476, 326.586477297978, 349.700196768228, 330.129577217667, 354.331427589424, 353.150243491598, 316.232238582, 316.917150081706, 331.992038208004, 358.009762382037, 346.863276884633, 357.890758303467, 333.881200708867, 366.560854557747, 336.542473647291, 353.259057347464, 367.629929649701, 374.100287780483, 342.849123547203, 347.477777407422, 332.347122023363, 349.255207574062, 342.022447400512, 371.097342390557, 365.890854276716, 340.25708531881, 334.885750043844, 331.00049372408, 383.416886846638, 361.581378206139, 328.176169107476, 321.961166851794, 321.635128589455, 323.35603224501, 319.055355068652, 354.788849123035, 327.018180641119, 347.497439539757, 367.470764247253, 350.296706131441, 350.817558976295, 336.494750715647, 334.034361341214, 320.420207170182, 311.433500528981, 350.144384711985, 344.45589606386, 350.506133953688, 354.825521076632, 356.869806762805, 333.392753578671, 341.633806786939, 323.706004342032, 358.682385005193, 350.754857833719, 335.374518716734, 358.663680906466, 302.596273485547, 351.028341421111, 339.064431161176, 330.404165366599, 341.965804976501, 335.670457030631, 381.512946611203, 342.0817259024, 334.999346749686, 351.024744294948, 335.490262780305, 353.894832061499, 324.302313898516, 328.954328991831, 348.592966441212, 336.888020711917, 356.478114165328, 327.927059010003, 336.932611609927, 352.175035618542, 370.796065970649, 350.021521323901, 360.913699188667, 333.019771175857, 324.195308748533, 307.903110109091, 328.310312254046, 329.074148558196, 340.802096311132, 319.976420291477, 370.765478440022, 363.648547908568, 320.371499071323, 349.100316020301, 347.656622681726, 362.753195454787, 355.535403923431, 355.491319962378, 310.420212518911, 354.902965170305, 327.659204804301, 321.456971151242, 346.602275013891, 352.712619923169, 351.455070483433, 364.678708792295, 361.350525352641, 351.214874532149, 342.394161805262, 336.744010156889, 342.112411517129, 348.167070037702, 338.860031056764, 338.322380755213, 312.317381228516, 321.404186943282, 336.778961427265, 374.909543590481, 370.556335133435, 346.432135437919, 374.01166227315, 319.958809923534, 328.539837480115, 325.718839902103, 364.112320249388, 365.850523484423, 316.024936118098, 315.437244939901, 336.566860068609, 350.351583022603, 340.222676584958, 338.056732226561, 369.425732396404, 373.225810458107, 372.600345231311, 321.335423629964, 317.578740728699, 337.596994708822, 340.645181663211, 310.976198961201, 345.944586431772, 307.978942969285, 327.319353034766, 338.343507477702, 341.849932017233, 364.986212440431, 337.131740248491, 376.955111302934, 362.274744796852, 340.459298126619, 320.576337616463, 335.097111346974, 345.984329933203, 331.069883370705, 331.244098354664, 345.456944636306, 356.073885447011, 348.035391882311, 331.421692873791, 335.97083175483, 325.76892730737, 315.605680488209, 345.148869747823, 305.116103669716, 347.064092391924, 341.371322633906, 311.63581846064, 353.661789702514, 345.130925267187, 341.939335709001, 345.666654702211, 389.968369127647, 367.395798565397, 369.100884213703, 381.769730409787, 330.231958758361, 342.942275307605, 334.802600518199, 330.480679739756, 351.28009349486, 347.994571860177, 324.555363299751, 359.088205799872, 362.708867928931, 354.635925431236, 360.550508432238, 341.839967224446, 362.678621284431, 365.703611081461, 359.38869179132, 359.999309015299, 319.996779068855, 361.9499548984, 352.190465769345, 354.880314933162, 355.418697049224, 362.431369094251, 357.146946797569, 339.237250653014, 311.478038543231, 344.520513086421, 349.84339614384, 331.489162789279, 327.452886837943, 340.323872841733, 360.567382173178, 348.6446355441, 322.329760111502, 362.458967854716, 334.609875761349, 342.383368755977, 356.267654686787, 350.674757291294, 353.123778395699, 330.053446367252, 344.740140662608, 339.831693097282, 337.010541260701, 310.362835039452, 339.878167186639, 357.108095747679, 323.427187732679, 359.188719502777, 367.937149262404, 373.719151906955, 329.441106437946, 324.472685442253, 313.038881092716, 351.732592285819, 330.183176180812, 313.091285108603, 337.649729212495, 373.569951978648, 360.277912926389, 312.150107637705, 342.874412728657, 346.610910475424, 316.101233383874, 335.06929375966, 327.842481473541, 341.730487425469, 341.783350426286, 402.681405424907, 378.090739807264, 328.314905465295, 355.128656203293, 338.309042659295, 311.670274311243, 367.449001533787, 358.149410375215, 319.253214490598, 373.624797942288, 339.318287523843, 316.416460165186, 317.486684060662, 342.89169537882, 329.344036166803, 340.916332280931, 347.827334034757, 333.855733779301, 314.137018186263, 384.639747837316, 322.90690406418, 338.625432134244, 337.890262852133, 317.427984110875, 343.96291183184, 358.443693136043, 356.715349513759, 361.992189813341, 367.79838977652, 317.605729616407, 345.389044797735, 349.291135322244, 357.314519906084, 338.771152685523, 330.305357122145, 318.940843511979, 358.806267421109, 300.23511736099, 364.191166035729, 333.252685710499, 368.256868429604, 331.389740962233, 358.312334753663, 354.657465934639, 353.928949411277, 365.649716912525, 336.27799372751, 357.942280417308, 344.055260004096, 309.051599959052, 365.798344121083, 346.249257770313, 358.538557181395, 338.88535127569, 328.487055969865, 365.259912438494, 355.868317113081, 342.993262973528, 339.730314693057, 337.444635607782, 350.554579976436, 362.510319597629, 329.615096342952, 341.599414349154, 312.709691732091, 349.504199681843, 356.398469579895, 349.95724897148, 319.567575567444, 365.763880031664, 337.86711557895, 357.941744019912, 356.224523654761, 348.097354461422, 366.136788728031, 314.518276269599, 325.606495428823, 323.921888121128, 323.196972801604, 319.127380461937, 357.704755234576, 358.935295883454, 320.81345102844, 359.143881196066, 335.486109696492, 362.922075593066, 333.567128894657, 369.133410396055, 330.372265105396, 329.171386972331, 355.119548998172, 311.113126005616, 343.534280589587, 351.838523325408, 347.631071129746, 332.194524540838, 385.505065642166, 341.348701395873, 362.942981848766, 365.201091164227, 358.411386355782, 356.517734670357, 337.752437754804, 322.952763689282, 346.092203497467, 373.836990053298, 339.946384189631, 362.456326319033, 359.110711142241, 329.796533909334, 340.596522351869, 352.939048998507, 345.709248572699, 360.09746858702, 361.361060778273, 363.59759161572, 361.733448576116, 350.718828184165, 334.448970623189, 334.578569325129, 318.435726281325, 350.205319305695, 345.580371873926, 354.346099787065, 380.324254398549, 364.848405133279, 351.663016381957, 358.377027407886, 331.055593600003, 334.97255172006, 348.373627476613, 346.525694107766, 324.88229438901, 380.791375306631, 335.251019409885, 345.8861385646, 371.681551848226, 343.55417864743, 331.636898503881, 352.638818408463, 340.896916507045, 321.886515491103, 345.113989434645, 352.229663898805, 379.471501223817, 339.369047755218, 340.904042494339, 349.967118601546, 350.210414913058, 339.425619711375, 325.843230721086, 357.622306501201, 350.968467891675, 332.466557569332, 347.427261673156, 347.233746256162, 334.130413053591, 355.789830525658, 342.235637724958, 358.521492716052, 355.941870656545, 337.530895942422, 354.841595624072, 336.75301655577, 346.90710382103, 347.828938045551, 322.270474117393, 312.331160936868, 352.906446410429, 334.094064431409, 336.806584193715, 351.067117810009, 356.785115031918, 332.251752605592, 358.252213959707, 332.822400317428, 330.978478577539, 330.249509995932, 339.733853661439, 337.803228599522, 356.026973523737, 323.087557683483, 329.292354634309, 372.79940278589, 349.577493708146, 327.916262371591, 347.931734500315, 317.551838190105, 334.181210459517, 324.4870115304, 326.70811341193, 348.384053658918, 327.841864741677, 343.090272260645, 334.921291656158, 351.953507250381, 323.725935552634, 326.885595637177, 341.187809845547, 355.802847668141, 337.825866749516, 366.697228351842, 339.37984767186, 352.428759856911, 358.320699136831, 343.894065840557, 373.679195977696, 344.288630529911, 319.919729558256, 345.791850964698, 334.788754798739, 337.767748945852, 326.42938822287, 364.766572568176, 313.131838372197, 369.667307700673, 360.085174227598, 387.541341739161, 339.729650219711, 334.121521767921, 331.78814566966, 323.50309878915, 336.089198046613, 315.078223861687, 366.012270450793, 343.358416916899, 352.822427664804, 354.831020601776, 340.579939566788, 375.61614050839, 328.831322382861, 324.503114381394, 321.072257480279, 351.180192565962, 339.959068534155, 369.15680104651, 331.641268985515, 370.372058524903, 335.968504022327, 310.903623966689, 314.207906183325, 357.807214734885, 350.441146900417, 338.048585589285, 342.901642288181, 369.304926899713, 330.096169625049, 379.220218058687, 348.429369258871, 371.86177590615, 338.882256584175, 334.028359066974, 372.751095542531, 354.616478962405, 354.267351585527, 331.130548909096, 323.465159902174, 331.811485783246, 384.821293821649, 352.159549653264, 325.123220207297, 349.634524128521, 349.576979520451, 360.08829125481, 331.692189896071, 368.595174854191, 321.904687300195, 327.855313277947, 350.533373095348, 330.849995358581, 322.875227342074, 352.629215148419, 349.057297367816, 334.53774567282, 354.656087698338, 343.310550809151, 336.280966500819, 327.544266288955, 346.996653805907, 348.214672391026, 359.723984114742, 367.300525336884, 323.925892603355, 348.314896166656, 323.178181117098, 326.399977866918, 334.722144409367, 340.131026262716, 343.61542455468, 359.530620934152, 344.603274283266, 362.967968706194, 340.241424000041, 341.994647164327, 303.944281965096, 368.983691734393, 334.497127815991, 335.928145291174, 358.044117778478, 351.38317819935, 332.265235262319, 290.668804189839, 327.508839225834, 353.550846970223, 343.602600139687, 345.103018635847, 382.645503035126, 348.232055526205, 345.966873039076, 340.419140458834, 351.748477095218, 366.308267781128, 344.856803449945, 361.916972456519, 335.90260298658, 323.42051922735, 334.594386541667, 330.683405715032, 342.678774582092, 342.032561582025, 349.534090885783, 362.993733716679, 339.651328081318, 344.469878298612, 343.364350582729, 369.470384473439, 310.987727083589, 339.237374393718, 329.912581440956, 372.910533582885, 334.801729094563, 352.630404986813, 312.48360705922, 336.002427486213, 344.577030072285, 357.352395940738, 344.81077875715, 340.365106204004, 346.7832805817, 351.737031623145, 354.405760511889, 355.238789465806, 377.667050954368, 320.495257225953, 352.811032744415, 332.982098143969, 338.995711650768, 355.203886806951, 304.258768480472, 332.664017791679, 352.986098099269, 342.890334010829, 378.327272377776, 326.132501190993, 373.37446605896, 357.612716814153, 334.551705345513, 329.520232992975, 336.002739729989, 345.375156859414, 318.121199659755, 354.933549239436, 334.78493528037, 350.275627136386, 331.201192354462, 338.260835723818, 351.600093837179, 322.052975836767, 335.659112056408, 342.156704591925, 355.839187049301, 333.887064645424, 322.816740857327, 327.337536587586, 364.541956249048, 349.072544204997, 381.039955475293, 338.377493122058, 341.060984108005, 354.970979711998, 329.807008560069, 327.344520363874, 341.804678246839, 344.558020765161, 329.694375690579, 356.331163114156, 385.608332603204, 339.250466150189, 328.655938695994, 339.900734480654, 333.222081312165, 360.368783325009, 364.632876552458, 351.96234170871, 349.562645397483, 336.32338499597, 330.862159764186, 361.254228937808, 338.94813711697, 324.757665407411, 359.595902357707, 349.230538646159, 324.636443292113, 343.881388422304, 308.976883672077, 335.788921863911, 335.55303540196, 321.384998269952, 316.7316189299, 339.204117067842, 363.986495878133, 341.94606181892, 346.412019152851, 340.682411759061, 346.157729419927, 347.711991650464, 343.329510828131, 360.998042898933, 356.338013165888, 341.692367403264, 365.012296286423, 341.070279924237, 300.587754655393, 320.811614939783, 344.57740661345, 365.956362823022, 330.947071010515, 334.344705344842, 308.087654403186, 361.840990529636, 350.148860889727, 333.580086768311, 297.899395193895, 342.833667132131, 349.520721816402, 355.11029584769, 353.820726807428, 335.014150043016, 337.512600605481, 353.490890005251, 350.827523561857, 373.340045147514, 363.45538423041, 351.169470004322, 379.976411973879, 325.156367930395, 352.222230303541, 383.224205267995, 322.93832205548, 327.297043698791, 335.611174725247, 334.575854558568, 325.834910386308, 320.284749565017, 321.105209444974, 313.944402427354, 372.6392617478, 335.668589074037, 312.698466754246, 323.62911121331, 352.767952752284, 293.91811956291, 352.563766971965, 350.604096777744, 382.982355868757, 325.403542679169, 321.698444057347, 334.332514276126, 350.417127244413, 330.897212960604, 337.693180850906, 309.80189741374, 346.441804089335, 340.596271000242, 372.496284127802, 350.272987134619, 358.861420080298, 370.81826834904, 330.658943535554, 341.495065871469, 365.077678131283, 334.415316147617, 357.641473510266, 328.691470838849, 363.011734237694, 347.631137361371, 363.405597689874, 333.086502691371, 343.207972812389, 333.072585228297, 351.598311805927, 368.249614131041, 329.85037741921, 343.435336824939, 326.117446065043, 292.137597087107, 341.959449287907, 355.188992024038, 327.570655452757, 319.418890734266, 319.92306104998, 360.198957417098, 336.52765822026, 340.206146672954, 354.562125861038, 369.649066199018, 354.699391924818, 346.461107880844, 351.776110180401, 348.357268522961, 356.539438234396, 345.095164566254, 344.552753752468, 341.57842709896, 361.745050554141, 326.084103146845, 331.437927461594, 299.32117544118, 370.893273855962, 360.675779498933, 358.186643635863, 320.119995538456, 385.352173532723, 336.055502816046, 368.543648612387, 334.393049308265, 313.382318418227, 323.438475690454, 342.29295635175, 359.837985337505, 338.39878190592, 348.387645863325, 337.13682708169, 365.257801742719, 322.539458784141, 348.582493506272, 346.90052248221, 367.584270725228, 349.977783357506, 356.334480481469, 348.790248192737, 310.436273661349, 303.879337533378, 337.675525285583, 338.497991820009, 366.312678751342, 375.732139846872, 359.747555231789, 363.996456930198, 330.575900186638, 357.698535260129, 306.719519457635, 370.610617243155, 308.178655925964, 330.188372195406, 324.041495313323, 338.399146834299, 329.179632383304, 329.427448973894, 332.494952253735, 386.05254403949, 354.92385061622, 357.990587581657, 352.063387715178, 342.082416766667, 338.726786601525, 354.527178534529, 352.636111042444, 307.364132267029, 335.932702335111, 337.111424383502, 328.408891295009, 367.102196227324, 336.122716555065, 346.946463769244, 358.645059375815, 341.819989061254, 333.653746094734, 321.363917752019, 333.813154414947, 318.731164579463, 341.843601035626, 369.646656862713, 343.828308038795, 331.182107806723, 349.850970118545, 347.61678126274, 354.255868194927, 334.239545062829, 348.045612162868, 357.581575398471, 348.540062829318, 326.639797949282, 348.799968864707, 342.21252087434, 326.21671861365, 362.853660456412, 357.230443854093, 319.134658665065, 356.788851827571, 351.573249334776, 353.308632265322, 325.63055106397, 363.50343670049, 323.917957910255, 346.60123236257, 313.991628955071, 339.364036191892, 374.510196187995, 395.857241400779, 357.996560831843, 361.809743274628, 369.702783026486, 344.817886862134, 363.585973185297, 330.088015837988, 348.111885953442, 348.809460315407, 359.343626016797, 362.4697342134, 346.123211665878, 342.232687682824, 338.791186708325, 330.184725792424, 359.817808651683, 349.770731377466, 348.285422242585, 323.868313090878, 353.842552378357, 370.496777638599, 305.357428997256, 373.325942401865, 346.798122536199, 347.378209617801, 333.750976071984, 310.480636811324, 363.647081828538, 307.266242872917, 349.413261991375, 356.700993654815, 360.524998247227, 331.685806395432, 329.562351205493, 343.012684750712, 353.111077725206, 341.382775328662, 330.005687349423, 359.667645135064, 355.968176263439, 332.808320796814, 321.391279585022, 346.71970223768, 340.485623099274, 371.431817135964, 341.455253703, 367.170819250955, 330.019794873915, 347.030296144649, 349.265599066056, 350.718690540439, 352.479838600819, 358.382412856922, 362.636552079844, 321.957117401698, 371.550622093218, 340.301066013306, 338.746580838505, 356.510862230614, 309.448589280451, 341.493516505082, 346.822629383454, 334.396781655236, 344.021341382287, 331.209539892209, 353.955149855099, 316.305537582944, 349.472868426087, 356.689377981145, 342.607209537325, 363.938354182533, 336.145034290761, 334.426352724221, 369.462720210941, 332.878233963956, 369.572748387858, 346.376201564142, 354.61418311184, 349.512318551383, 330.761337364657, 323.528930475201, 341.923866518142, 336.825131300701, 337.87733525253, 332.221693979425, 333.420675212343, 350.199327255434, 348.981332022623, 358.724154497075, 354.764523441402, 355.507029786363, 347.722472511474, 341.238023769854, 367.508733020784, 357.368305073147, 344.135445773391, 367.091492236729, 332.598702050165, 346.658658570042, 346.864173959077, 352.138835052068, 334.989851555692, 372.77343963824, 330.503879521479, 330.178860808151, 341.940848919974, 329.149074340766, 323.806568276576, 360.58864744376, 369.557847672636, 349.446864781286, 359.199622598824, 332.579322640979, 371.046954367161, 341.876018344407, 342.575465712056, 326.211066503353, 360.11487539929, 359.657762425435, 367.66225870602, 345.718302263482, 333.070162343726, 317.632779436419, 357.277760882616, 346.420534805871, 366.430223246879, 324.832436806225, 356.550489810276, 358.372307173962, 376.598339485453, 337.019028443579, 326.607269565984, 339.902318886914, 359.288787822295, 336.986596640854, 333.89378979102, 308.900433400127, 321.203281593902, 348.326449076158, 347.868312510439, 314.385310705888, 337.042066212099, 349.58267073044, 383.607980946391, 338.261444818297, 352.570535116423, 328.297624045521, 364.943191809492, 337.124101121377, 322.395513828439, 332.311072134568, 322.202170806015, 326.82778869525, 353.872843876576, 329.741599010831, 345.913062149799, 340.405769788777, 384.015366534097, 333.107039519127, 345.371193218986, 359.660618346546, 321.653522020702, 332.020611599927, 341.290772817415, 336.00881117796, 327.3975565896, 351.220842397863, 341.400973279848, 328.872917675001, 336.311045549621, 349.850059978706, 322.044908852055, 322.264367351088, 349.56547743922, 389.960986904739, 345.181474695235, 370.563936384153, 319.675326365652, 335.965204519278, 364.20832014801, 339.438303081182, 359.292795568117, 335.876053622271, 334.104811403489, 346.575890970346, 362.729694490747, 351.590047783655, 329.120445509884, 359.202302574148, 326.091655669012, 349.765146605834, 353.38838204165, 361.433274178973, 335.235199403266, 352.156243575506, 327.716658421653, 362.028483808806, 354.341855275273, 368.891733134106, 358.203811494214, 327.456400364614, 350.794614121128, 358.79851032653, 314.870343798586, 345.915754323833, 343.012962353909, 347.692851462418, 318.61281125844, 309.01174000868, 328.640115883413, 319.186935741479, 326.837525733043, 348.680765142632, 329.637835711539, 333.152475463297, 329.357121223025, 372.118667774337, 356.144894142778, 326.321055172046, 331.725661263225, 344.986702802087, 362.354340265084, 348.277088713084, 346.356455853669, 333.326515724924, 331.09325252173, 346.329914823205, 356.970715642285, 355.34907912009, 365.012965222116, 383.739898932307, 326.332913199993, 337.958110329946, 339.52491480442, 379.514278964452, 333.805796166408, 347.760299269908, 365.254789629215, 337.455714474769, 328.114696597198, 344.961887901888, 317.521922233433, 360.149928155438, 356.142843387652, 338.618254408284, 352.724937851476, 348.377324070785, 329.422206420054, 342.891643763693],[135.216766755644, 134.844645762309, 125.410233982728, 131.831050208199, 130.578518529519, 127.459047505833, 134.509678479875, 135.864364750264, 127.858355554211, 128.517246424896, 135.366157598021, 122.307934865091, 129.530238580359, 135.922222806928, 129.440705022117, 133.607868211249, 127.01038172532, 129.537487482843, 134.843270475808, 132.342457958963, 132.790976596677, 132.157183421316, 125.070446228263, 130.292790788995, 133.727291027481, 130.163859837029, 131.315062918505, 132.337718430125, 129.054018653232, 129.88071540624, 128.397190541212, 138.399811993152, 136.222908192825, 131.548909799944, 136.467744039665, 127.322761971449, 131.969662558032, 130.680857621931, 137.001379187945, 128.67095643579, 132.463434703998, 130.140654236931, 130.572491328555, 127.817373580613, 132.976712799091, 130.802690124324, 133.285899761004, 131.170441727794, 127.511907647604, 126.435678603699, 130.227873424461, 125.935836510314, 134.287205280847, 131.745111389003, 133.98335209822, 129.466741488658, 129.082115736992, 129.494309349097, 125.394564247993, 135.946372708526, 135.789686280912, 131.66778860568, 132.368100347129, 133.591853638982, 133.34993988258, 128.188197706274, 124.864165512379, 126.451612276334, 131.058955644665, 127.561774674672, 128.873041472354, 129.902796073833, 134.129364328159, 133.598644161179, 130.98112135957, 132.205393124868, 127.161861348524, 130.617327350516, 130.403988607237, 126.928952193614, 130.670014273387, 129.195134585242, 125.789836649656, 136.160830984183, 121.789126020572, 126.791719489775, 127.494662817807, 134.31213188953, 129.933990373507, 128.146691865021, 132.878108413885, 128.779124850103, 135.456764274923, 129.781947450203, 133.997215221168, 129.13765693786, 130.920820768007, 126.703130226624, 127.387443844383, 133.451100585306, 127.832900670318, 129.059946408809, 130.957312701296, 126.596434022937, 132.375389150413, 131.770607039083, 133.70449793956, 128.629646008721, 133.524022015853, 132.209271629273, 128.257332903666, 128.010334557867, 132.39409470629, 125.857610740048, 136.023428999013, 125.839389087912, 125.912174483746, 131.795586079037, 134.591813856529, 129.123724739801, 131.982084920599, 128.647170567047, 132.890540833527, 136.393146184556, 131.821764644712, 127.298065466917, 134.48366229353, 134.988239098399, 126.21178831618, 129.85731746822, 126.351641899953, 132.605442865171, 131.772015739049, 127.864375327107, 129.442541147245, 127.004807544535, 130.125210122551, 127.27747361296, 128.890169310568, 121.882297221893, 130.523125551267, 128.411247628586, 128.766165702405, 134.396947569729, 131.388163638245, 129.800621302183, 136.764777683484, 132.673977063544, 136.261885712122, 124.655549720487, 129.725872506523, 129.078050914022, 126.185094184355, 131.411787360626, 128.702296343168, 129.402116211326, 133.097618884761, 137.116709909341, 126.241760795975, 135.872821540471, 129.119527434382, 133.334090159945, 130.025791385654, 125.345644927937, 132.575834162483, 128.907986925517, 133.431630731661, 129.537360472144, 133.638862289954, 127.346559895024, 137.981717485484, 132.770842633783, 133.031295148333, 124.947827783853, 134.787436470608, 129.386937264351, 132.695457302204, 130.326030718806, 126.710133937005, 130.321491774018, 136.275831815275, 133.491923096491, 131.296542839814, 129.876287633454, 129.982227899862, 126.808399955512, 128.1810146259, 127.134685307309, 130.477000979019, 128.264262804651, 130.954371740161, 130.07525924211, 129.129113264162, 126.403517079556, 129.7716874812, 134.661075866113, 130.23457216748, 134.364596835482, 131.450918402719, 126.974206672062, 132.101111982255, 128.609074963473, 135.491908977036, 128.289490332008, 127.470147345912, 132.801714097262, 129.880977072739, 135.54095457972, 128.041095944128, 130.099847774335, 134.595811919453, 131.620140168668, 131.000603437294, 129.773052602644, 134.14902967309, 130.181881168679, 130.948912636469, 128.270119852147, 133.551884292395, 133.845914416774, 132.001522184781, 130.587614092439, 131.054822697087, 128.749407746027, 130.738051335173, 129.742994675111, 134.667903375883, 131.37110321244, 132.219250540005, 126.402480306864, 135.200238659238, 129.147802772192, 134.165084797997, 134.926465928876, 130.02412943631, 132.980660256073, 132.166731865054, 129.554427977073, 130.119042331186, 132.343032237998, 136.551016357034, 126.669939965462, 130.607161354435, 130.29882150421, 130.129299000964, 136.660101990659, 131.378925688275, 135.084019577745, 132.593450602816, 133.198559658777, 129.850150936814, 132.357585697404, 132.120739033929, 131.021884281331, 132.907588666553, 133.886966728357, 135.323167794096, 138.23055422954, 131.92745726853, 132.71901723023, 131.631019538406, 125.939848124568, 134.201647916527, 136.357478150981, 132.613193796019, 133.1207299819, 128.645693278635, 128.871353486166, 130.280445667252, 131.972211084647, 128.299001759122, 127.274842701649, 130.450248595196, 130.884176940465, 133.30025207898, 135.873752363975, 129.832023748328, 133.14103666854, 129.467954284115, 129.514770341071, 127.93068672532, 137.237136468887, 137.445973945578, 133.950498132048, 129.265467264761, 125.123906885569, 134.503131414541, 134.563702000083, 132.014691919476, 132.999502407347, 127.165553599763, 135.635104527452, 129.539732702725, 129.555530428488, 136.03750414745, 127.340449953519, 131.28090446431, 128.410986212449, 128.114356914266, 134.940563805046, 129.784894353154, 126.781350631587, 130.328442093126, 129.833049542176, 128.064805433123, 131.491595467176, 130.346362648679, 131.701401163454, 127.906881327647, 131.043722959985, 132.386661242655, 124.867739787193, 136.971043847692, 136.84844671784, 130.880059515045, 126.001148507474, 128.881669225, 127.265873529977, 133.907335251807, 133.958914197484, 133.300712673777, 132.348483985697, 132.238311817365, 131.440869074499, 129.462507686713, 130.626252262358, 128.099482846988, 130.628744192023, 124.827278955175, 132.788514820027, 132.584568451283, 131.810533881166, 132.893250155772, 130.169920750821, 130.683412603926, 131.53416390914, 132.658687656319, 131.318568545704, 128.147686821137, 128.120847347799, 131.351862368031, 132.226562342883, 129.837279486513, 134.573872882535, 133.565624940649, 128.510346305031, 133.759044832189, 134.146876277386, 127.056249892109, 128.812306792912, 128.705856653126, 128.645154276579, 131.392296444073, 132.811846408077, 129.304355702268, 132.706890540914, 126.51930169446, 127.324572241352, 130.259537835569, 136.14835389306, 133.650994405481, 126.304454472974, 135.459254022473, 134.408677706929, 128.718122833946, 133.266585486776, 130.916349759679, 130.390676984495, 129.30047772512, 134.74483631411, 131.783813808668, 131.620996019933, 130.348732728744, 129.28296979904, 135.130887226166, 129.639048072842, 134.772220742253, 128.86966879165, 130.988314715802, 135.363960255176, 130.506476365708, 127.718922566088, 134.002059957256, 131.651055059332, 129.487015697455, 129.178845933686, 126.955695650826, 130.36359472823, 129.32493084933, 129.089415708322, 127.578133414326, 134.860590577407, 130.623188518977, 131.279255733476, 131.31617387036, 130.497895035537, 134.93352812691, 126.826999357929, 132.634212470874, 131.26900392219, 129.675730496727, 132.001875435831, 129.62813000321, 127.429172580382, 129.831321806302, 127.526716350275, 129.91594951451, 131.406787658332, 131.073553070121, 131.124013754091, 130.997404081047, 129.733689504792, 129.705142508968, 131.72235437811, 130.017331732766, 128.51769534248, 131.850125827649, 139.023348911843, 133.221137598554, 128.346562743172, 130.082541044803, 131.615482098455, 134.605963939776, 125.343916836566, 131.380019734907, 124.262572271271, 135.711847202033, 128.446022339599, 131.049629106407, 129.0045600533, 131.636687437786, 131.812381970329, 130.395710942512, 126.093178858459, 133.675796578265, 133.645052343203, 136.903447250397, 132.675569455054, 138.613620642306, 127.528663674043, 129.39689933889, 127.323373456287, 129.366363724854, 130.742657525479, 130.570960351477, 130.507693338087, 135.997745221753, 131.748249631545, 129.389924622754, 129.646328294903, 137.354937710416, 132.665278730551, 132.565052488924, 135.491363233338, 129.08183214915, 131.202605399398, 134.318811232035, 132.566999531871, 132.104342967555, 120.517114907926, 133.325600214125, 131.440677197266, 124.125856708614, 132.137053598517, 127.788217060102, 125.727232861953, 130.342575979223, 129.22649730516, 135.352601715752, 125.602020744364, 131.549490233365, 128.029283223044, 133.235588674725, 126.89597436939, 130.291532796416, 126.895984694234, 130.176774381356, 126.123005711562, 135.426415558361, 137.16824561396, 128.987741831291, 130.159527757773, 132.877976618984, 138.878440150242, 132.186520009062, 132.366077627389, 132.898394204236, 129.786855034018, 126.251488781922, 122.893092390864, 129.959818509582, 131.854306306064, 132.190101235923, 130.959491503071, 130.254151860327, 134.028969196258, 130.422483525578, 127.372124867579, 133.297772022525, 137.251888753315, 125.969647677966, 126.044672788732, 129.790249802951, 127.86180236436, 133.022400026499, 127.846996075083, 133.266548688859, 137.477035704835, 126.650153506942, 131.099797167701, 128.967500546886, 131.625568882622, 127.259632693528, 132.824572649415, 131.816956315077, 128.60750219568, 133.200562172315, 129.926298543382, 132.827182945088, 130.971512795578, 127.822883540049, 130.735829376856, 131.820229556339, 133.010543939661, 132.820772788911, 132.929451202027, 128.95078444572, 125.725393064907, 129.821345378601, 130.688072903562, 128.082455094743, 127.109140046479, 134.888969038054, 129.622660407814, 131.38528748401, 128.953478118021, 129.118115076158, 126.578386858803, 120.743260463763, 128.616935346053, 127.157258957147, 132.128062668272, 130.403039586682, 132.639560070933, 133.741024764411, 125.419141621962, 134.283110084031, 125.633730805386, 131.268211331564, 135.805555064591, 134.334828382507, 126.798496430531, 128.595672585737, 129.161283283332, 130.492345248703, 131.039427955888, 128.088574489644, 131.100729684751, 129.936240120276, 125.784230172724, 127.013226048009, 128.881167683875, 131.838550742786, 132.015222642173, 131.323845580201, 132.565016416668, 128.92091670651, 133.343438182847, 129.822009611963, 132.75701421064, 127.899099998767, 129.386008084377, 132.434377323874, 130.741259959821, 125.406168203254, 125.289640952807, 132.909700415704, 129.577335386269, 135.337273571908, 126.301196577579, 129.164518940055, 132.258141079565, 127.818764441571, 131.218216151341, 133.348719950806, 128.696356482924, 134.70248612986, 130.053524221144, 126.87928147898, 129.97855927357, 125.557725217827, 130.844894991339, 122.688800946277, 133.600711890312, 132.016233589071, 129.954209332559, 125.94208991268, 131.632381831443, 130.195956073946, 131.393920115035, 126.657830308938, 130.847125894654, 132.775352988401, 131.871421426218, 138.628883230986, 130.81727769109, 131.614215393631, 129.567708375947, 124.251476068847, 136.375368260922, 135.378112760334, 131.287101778595, 134.672403269894, 130.212765294973, 133.231314176829, 129.468460362531, 129.492155603981, 131.139597350965, 127.961895933758, 130.114661979756, 132.74121795732, 130.794563221909, 130.196740714491, 130.43719951693, 133.060303567161, 129.234134611298, 126.981268224244, 134.748304597625, 126.301813217114, 132.252084994361, 132.279005997037, 133.639886038014, 131.819106204879, 134.32946618508, 132.755068058885, 125.212786042957, 124.616469043507, 128.528555820673, 135.28202066112, 127.551782960449, 129.309961381114, 129.981821520328, 129.441353717378, 131.502805960694, 131.836377622231, 129.911906449994, 132.714915499559, 132.033184920026, 128.182913514636, 135.616086018546, 129.461318478954, 128.809043670047, 132.976377419634, 130.647645270956, 132.157886293186, 129.763114667631, 129.789910989263, 128.807440005751, 132.124325015423, 132.243303003475, 133.034693802467, 132.545507504286, 127.911624878037, 131.167853568588, 134.747532552594, 131.747208344343, 131.063174840847, 135.860758174871, 127.943008986542, 129.594419296608, 134.133849436677, 130.23154482259, 129.483546049397, 130.947958153563, 133.880842533198, 131.591471675169, 130.122770901501, 132.235526937206, 132.908586249274, 130.783291089417, 131.288544933899, 126.123087232449, 133.79201936308, 133.229539776159, 130.58508288007, 130.074864370554, 126.083476204482, 131.011414192153, 132.89283719522, 126.380726207324, 134.21817886629, 129.843222900785, 130.386555451869, 128.122939396735, 132.000764391418, 133.761355711442, 130.815105055235, 126.838718509317, 133.942750545776, 134.824034418882, 126.67088206558, 132.332510080756, 130.557881450731, 131.136144424899, 135.902217627467, 132.204094883058, 132.124644824125, 131.203143556913, 127.662956030179, 131.690020534881, 131.324462222779, 131.101338742131, 135.468728477743, 135.231805925149, 130.375016999039, 129.507800210066, 129.778861638453, 136.264108929706, 132.945316460388, 134.122325590922, 130.966150029625, 126.733496884044, 129.088280305199, 132.075718896718, 130.463682910186, 132.153076919018, 137.14698119681, 127.825767149806, 131.751326892683, 131.559176344115, 129.037165615123, 127.393723626191, 127.945171656421, 136.166230154461, 130.442161209053, 130.310572607477, 130.262945708926, 131.055987670424, 132.290411666682, 128.446262451571, 131.255898821859, 126.403918199697, 132.824375572942, 131.487656410101, 134.47965109677, 131.216970594576, 129.588922287769, 134.641340774368, 131.615641163405, 133.640919154239, 130.350946476215, 129.030251080875, 129.277623619621, 129.496827760824, 127.84880142774, 126.753811436154, 125.816630477273, 134.724086497288, 125.9571871831, 130.698191674456, 134.742838266319, 129.63950933825, 138.189666215473, 133.072741194018, 139.047876899086, 131.595053506444, 130.713656845006, 134.720657833299, 129.435827418689, 126.244582311966, 137.755530134073, 121.919753154614, 134.709583854449, 133.127280680628, 129.397593707798, 129.15379890863, 131.621557100818, 133.558404906724, 131.107918432483, 130.918761408721, 131.323256837157, 136.367449849529, 126.885759472157, 134.091539771376, 132.678123113166, 129.814966341338, 133.613402121952, 133.955064451597, 132.263573917065, 130.49249488697, 129.436283504029, 131.903545994147, 128.166462049403, 136.802416040458, 123.745692509398, 127.625935425549, 126.594454104065, 128.499243484035, 135.135732818269, 134.318062358184, 128.58669758441, 128.725328651755, 130.619795221051, 134.63876541154, 134.858702295019, 133.60423710782, 133.259636891705, 129.257289798609, 129.902289440808, 135.352308559081, 129.981159330284, 137.682720705403, 141.72052426183, 130.236809314207, 136.914922322638, 127.609256193362, 131.727278849621, 128.450620680498, 126.685020889473, 133.155294220491, 130.244168605657, 129.020488842138, 130.441526582608, 132.261732759121, 131.743960067873, 134.887256863054, 129.768292379483, 129.265081828261, 129.449961263578, 133.965690473704, 129.844766796413, 136.262973966608, 134.489522437838, 128.921353043178, 132.475594153751, 129.109750243762, 134.628995586346, 130.542031744836, 130.552214751771, 130.415388909804, 127.652478236961, 129.931219477054, 128.817361818131, 131.275177748114, 132.955873901416, 129.11616113649, 129.314460920126, 127.335357546091, 130.510990386393, 125.430162711149, 134.166038681933, 132.81495070284, 129.056431642483, 132.358632185193, 135.484174001522, 135.130976657309, 131.591845043272, 133.166844308827, 131.037727824072, 132.728801391289, 127.941409296148, 129.80915150162, 129.01569319525, 131.842429942658, 130.499782924862, 134.410772654822, 130.154774972594, 131.017455767331, 133.044337875673, 125.776845402074, 133.294544872207, 125.898316448992, 134.403210497214, 129.048559444772, 130.841609092626, 129.304410794892, 130.423051007945, 130.941454884302, 134.342197536382, 128.127256174763, 130.656764794702, 128.793312516557, 132.672420284856, 126.768119939997, 130.568257028927, 131.412386333299, 132.558239712999, 130.83877564678, 131.494854924297, 132.019353910057, 130.351943420354, 130.700715808927, 127.27854840303, 131.368794232404, 132.858535314488, 133.123082259764, 131.150647088372, 132.321432859901, 126.222542824925, 128.366376714873, 134.509761766157, 129.601299287144, 125.742269296808, 131.320236768944, 130.811718938974, 138.132695676462, 131.593699154723, 129.932331562968, 133.003251126342, 132.729366353428, 130.647944258765, 131.776069619383, 129.657674456457, 131.733487433467, 130.537422100727, 138.281201332187, 132.22096981577, 133.788814576173, 132.585375322043, 128.610349595648, 130.398989651398, 132.423895307141, 131.651074794581, 138.609594387138, 131.78550384122, 134.01813437922, 128.908545930276, 131.058778252093, 131.715420320375, 133.202096606325, 130.095213046926, 127.420104917021, 131.144920335515, 132.161581358458, 129.382062502187, 128.918462304133, 132.986880642687, 136.18664930168, 128.178232199071, 127.748394306999, 124.783079103983, 129.363549515282, 125.909856860724, 131.181694763368, 129.44066649899, 128.768848052927, 125.8126816112, 124.903177082791, 127.780769563752, 132.184738457307, 129.685368215937, 131.587560352814, 133.249946287073, 134.768039678707, 131.425106792079, 130.003279779262, 127.435092394096, 130.078006876695, 132.136073895329, 131.964691067426, 131.720156091369, 132.577987898535, 127.719227926057, 127.70436924866, 131.205377331934, 132.725154146453, 129.213458596668, 131.94431626239, 130.124995973545, 128.55644429134, 133.56762350018, 134.733182339485, 132.228087433556, 134.632883647612, 134.979548675109, 129.390409398827, 132.785112795218, 134.422103770173, 132.652050859353, 132.477068343623, 131.819497507867, 130.974027595024, 130.326078494967, 132.255588590447, 139.649878679003, 130.275029745369, 132.307997806608, 130.172620968262, 136.407328292847, 129.01840325911, 130.305948069454, 129.917868847253, 134.798036691049, 126.357506041582, 131.13882475677, 129.446339515144, 132.281005278617, 129.193668799263, 134.602187627547, 130.665479026611, 132.193441166594, 132.788118904671, 127.174169605076, 134.579781347262, 132.79465907558, 130.602852832359, 133.579870954946, 129.895860191736, 133.636737502418, 133.814566822772, 128.833593638195, 125.352384134104, 128.234374725413, 130.163930213365, 131.778926753652, 131.003678907725, 138.092732553557, 129.033035667687, 127.07856755015, 130.885065856954, 131.656402173028, 128.560099100967, 129.438250437056, 130.871236973722, 130.22767763436, 128.509805945258, 130.969849001974, 117.255024798469, 130.085488008331, 130.046479994069, 130.969603271822, 126.938073329344, 129.86888409605, 130.812486850591, 127.241437085089, 130.666261243542, 129.870875397435, 133.275444050568, 126.697410434523, 130.165011723113, 126.64972281948, 134.189716328867, 135.107952231051, 134.373793796072, 130.883666053906, 134.019021374023, 129.669895829741, 133.594164810916, 129.479780988084, 131.383221542273, 132.839845377982, 126.658219994425, 128.275906943508, 128.150598328153, 130.882453961633, 128.429106123635, 130.526348053216, 130.540404131592, 129.102295372375, 126.840528293084, 133.443787089132, 130.967305155516, 133.222485025538, 131.977045455087, 134.601471343615, 136.456345823614, 134.565708960215, 126.939781669279, 133.570675037586, 127.483896845286, 131.38258934294, 131.098360336378, 130.776537249734, 134.886118112549, 124.69074774816, 134.914174919566, 130.468983004303, 134.108284606582, 129.637075633857, 134.001959532195, 134.654986943482, 127.87485371109, 132.506477143112, 139.614540612575, 131.095337420027, 134.238165664042, 134.907477697697, 131.098114646788, 131.54029812643, 127.452930175978, 128.173271843256, 133.495032892006, 126.21589397622, 127.116890411621, 131.129375710409, 134.280832036746, 135.094674588097, 135.564138929412, 130.461874852563, 134.922262606559, 132.163035521373, 133.805339999571, 132.736831088129, 129.762934461085, 128.738493781093, 130.302757207633, 126.799873757156, 130.198840741826, 132.261236553285, 126.77765082137, 128.914998415091, 133.787624048067, 136.320760712991, 131.747589208328, 131.018244550825, 126.35322245814, 132.925401015373, 128.274532502387, 126.999805098693, 131.354025446288, 130.616160629751, 125.919831566384, 135.579321024836, 131.615438542706, 133.197648795631, 135.124513787903, 129.577804325078, 131.791673466461, 123.327164125905, 128.46868340767, 132.204148569416, 133.368763473455, 131.868383384819, 138.364814073662, 128.334223900332, 129.632985190499, 137.201694236067, 131.374118433296, 129.64584795652, 126.697954813893, 126.582875066251, 130.309259105248, 134.192053773229, 131.963402166675, 131.1369649594, 131.220894681123, 131.874660225101, 129.870501344332, 130.383041843168, 134.561824560565, 129.823804596059, 132.096397271736, 131.61971656744, 131.971383902359, 132.350116834956, 132.359497561216, 130.87994807517, 135.597609119312, 128.39821127819, 130.091687098819, 125.133234359188, 129.095765863056, 133.438667336696, 126.824068781056, 127.499555863122, 127.496344196685, 135.189075264576, 134.224515603513, 129.987324663931, 129.738416320687, 132.900022547923, 128.361232062944, 131.820282562841, 130.01648883464, 127.794353187559, 130.531203578889, 128.838526514687, 132.381319952106, 130.266785670825, 129.27441719854, 128.084992164556, 134.429804283478, 126.947112224468, 130.777048725193, 132.949409948024, 128.591200513615, 126.935230854573, 134.494070393364, 129.118957437383, 129.528572552756, 126.155107541664, 132.337008127543, 131.50049734704, 131.433428145883, 121.416431953675, 132.327903916537, 130.967915906547, 130.973438744783, 131.131512746798, 134.63018240552, 128.000976296728, 130.10124422787, 136.490177443631, 128.31048969788, 128.177269666993, 130.320154313243, 132.161988379581, 132.197316230456, 131.26943359207, 133.975252205619, 129.041713536425, 129.875974479676, 131.245903041417, 131.258351418938, 132.578965241647, 134.596320876159, 130.74673640209, 132.992804129128, 128.801212034558, 131.717023551093, 129.132596531332, 128.389312581172, 134.758331920249, 132.580800508028, 134.990146953058, 126.741058656694, 132.770924095055, 130.561753872214, 131.557406658001, 130.161885340707, 131.284630609041, 132.157950876014, 133.992106611149, 133.473036568269, 131.349255537248, 125.808046709732, 132.92341084243, 131.836935451077, 125.022372810434, 138.477058289903, 125.430923669226, 127.114966300918, 135.245939244466, 131.070567687804, 132.38917092914, 133.355786566212, 131.873008691229, 129.512738227935, 131.011492209078, 133.721562269927, 132.77259994941, 129.900544495236, 127.76422786358, 132.197322714016, 130.086789059488, 130.480841882888, 128.084268989562, 130.954085770176, 139.995963759488, 131.409352119224, 128.949677235021, 134.057766155039, 133.069436065874, 130.921090673719, 131.741202670588, 128.978459157556, 129.567587327059, 127.042348451337, 125.901208210874, 134.665869155841, 125.249367469685, 136.275523058962, 128.789293662798, 134.033679796381, 132.746937383609, 126.865516240999, 130.247059280524, 127.802834451688, 132.872590939572, 125.936587411863, 130.576756226556, 131.119405478301, 132.700399946583, 132.930185496002, 134.687827081688, 126.345079963652, 128.272746305753, 133.884823353055, 134.187122904537, 131.004692393752, 136.640714396598, 138.445142805687, 133.197498193394, 131.060822811737, 128.307117668677, 132.573078820362, 130.942142605145, 140.200635320057, 130.53909047852, 132.480360065945, 127.342468379277, 130.337865149348, 133.556002679604, 134.196057581086, 135.986711784035, 131.199040073232, 132.788415528291, 133.568861815104, 132.467595874371, 133.451659096006, 130.655192449384, 134.344580690641, 129.467027786262, 136.284728881536, 124.148363101614, 135.560694292226, 134.943070728208, 134.762319101885, 134.754401254417, 126.847255242694, 131.664811725391, 133.252106012356, 132.011837038446, 131.207053403622, 135.681888695985, 134.331179665906, 130.1063413775, 132.007757014088, 137.030054139347, 132.673000296379, 136.978017328052, 130.510235693254, 133.146270211573, 131.185220981307, 128.146542532261, 134.409546215819, 126.391608845299, 130.579596015624, 135.314464130729, 127.696085034313, 135.783997092957, 136.110508273062, 130.791910232103, 129.649325690802, 131.116261003733, 134.099845252183, 130.673452731792, 133.394218220788, 132.709333085324, 131.885791179248, 129.085636552384, 134.002348186946, 133.04658098222, 129.285434923171, 128.895069669253, 130.285505553727, 131.605988854425, 126.478749069805, 128.327986987054, 128.07808904837, 133.669519094076, 133.136610008297, 127.86283648597, 128.870354894458, 132.128643138097, 133.492557033119, 131.785556975085, 129.628102203469, 133.007585311525, 129.592569326569, 128.214853368119, 130.129552090634, 135.439993545803, 124.046560493583, 134.172788826638, 131.770199691884, 128.555241561326, 128.783711950733, 130.551944010746, 131.109547554842, 129.717146065829, 126.311968812386, 131.508063130022, 130.528290015532, 134.788419810319, 128.908982265342, 124.391469977093, 133.650264227046, 128.24445990611, 124.773648909278, 133.712958679954, 132.672407195797, 129.761572400648, 134.352199152746, 131.760332978872, 132.436990439513, 130.632266565463, 129.657873310058, 132.640265966092, 128.046410203227, 130.125613951209, 128.632951828514, 129.322698131762, 127.755470103038, 132.912606752647, 127.902211617081, 131.279199065393, 129.249954310781, 129.695901122961, 133.116547688967, 127.810654114339, 134.965287807262, 132.331327684316, 132.732030590255, 133.96848346784, 133.450312609743, 132.640754109697, 131.370408015582, 131.392871500619, 123.665620558689, 128.429313106168, 130.100109662141, 135.656726511708, 129.483255261801, 130.839118592842, 131.96015237098, 133.769538435196, 133.023680345047, 134.573423631856, 137.032944968492, 135.334637372555, 128.798943918257, 128.221426226661, 135.622976886939, 127.802943219135, 131.936076484329, 134.084433977047, 137.077267942363, 123.600989087016, 136.859420444269, 133.469240811182, 131.157785314859, 134.549109551535, 132.486685151987, 132.119518193969, 128.120521373012, 131.378131630968, 127.197713216341, 127.522721284215, 131.699768533761, 131.338175501845, 127.810273584561, 135.688574824144, 129.21526106629, 133.992667867178, 135.913569454931, 129.73898313843, 132.550634623291, 132.928841296879, 128.221814154087, 130.027007307592, 130.701994285926, 133.999442986532, 138.923617505187, 128.125969467896, 127.943418335258, 130.510484455685, 126.148082050902, 130.051741628275, 132.236531386485, 133.813342251763, 126.383026169747, 127.420737907214, 126.279401701134, 133.340694364812, 140.86054256089, 134.077058337758, 133.661934469629, 126.91201054085, 128.328706163334, 128.417286366173, 134.591308325882, 128.719130238361, 131.528952089503, 129.058207467197, 130.335135588467, 123.914892999472, 126.393933078321, 129.831920849947, 126.271770510692, 129.587934109084, 132.123821548748, 125.168909769515, 130.962686475673, 137.049635892199, 130.938127882957, 133.556161728473, 129.359687227281, 130.186618085369, 127.0680611215, 131.962059591275, 131.527050076471, 135.017480421057, 132.778709896018, 132.32100828798, 128.066753580736, 132.814064877956, 130.223709479111, 127.455391705285, 131.069587782152, 126.909028080576, 133.190891913014, 129.422058810017, 128.193460889909, 126.436696573122, 132.667491502523, 136.158847146353, 128.970807829953, 130.939555578599, 130.333094805129, 130.217980563748, 133.15297645491, 129.923514079235, 132.48484372455, 134.034496170505, 133.1305357704, 130.849179376257, 131.550935659884, 131.100616847811, 127.508831432151, 132.157403006964, 131.518816462714, 128.007267870091, 130.014338030757, 132.824853809841, 128.357164541486, 133.014562590965, 129.467778050617, 133.369370395295, 132.936941792534, 125.944024822744, 131.364294430393, 131.030514858671, 132.415567834824, 127.610161328592, 128.86434650106, 131.182851205833, 135.4791247798, 128.937579702986, 128.131417383145, 131.191990321138, 130.698225281394, 131.308971508275, 129.498182013539, 133.316335475421, 129.645711560305, 128.267365463376, 128.877772127046, 134.620966136223, 131.254082796162, 132.528352752606, 130.15867776772, 132.465707931568, 136.278723771516, 132.641607626926, 126.145155082953, 126.729799503854, 130.238669907793, 129.318902441636, 135.225568958685, 132.574964946158, 130.140309207651, 127.059137951512, 127.909836012934, 130.789273725959, 128.092454363725, 131.223772002399, 131.0954483736, 130.247230759313, 134.593177729936, 138.711286938457, 126.808171910681, 127.344150350092, 136.070557743584, 131.472133545317, 128.652437084962, 131.106247527925, 133.221889429653, 132.351576337277, 131.240463952807, 131.216716573933, 137.542382054849, 134.37375895147, 129.543740591459, 125.075838657765, 131.860547328746, 130.346792319988, 126.925627469852, 128.8871363579, 129.353345556066, 130.1772943531, 128.77364171474, 131.049250056495, 134.427683446786, 131.820163614576, 128.870936634442, 128.800493003994, 135.872631052871, 132.174049625907, 129.467015647142, 132.867037827073, 133.94994179726, 132.320523850201, 139.668044187033, 128.099806443799, 124.370856416958, 131.653888173494, 128.169561338786, 130.077779621589, 133.376001068707, 129.864233265402, 134.333479942175, 134.808314094689, 139.996399698735, 133.384897196087, 130.008728720814, 136.313291500159, 129.35476008896, 130.746022136615, 130.629393415033, 131.543555641165, 133.595782455145, 133.454769326179, 133.752654817558, 132.726188476478, 137.272301829871, 133.227514600049, 136.839431969967, 132.442616153967, 132.940620980996, 129.783681491639, 134.841009011935, 133.315196637254, 128.769194727792, 131.28422478138, 133.749885173068, 133.311665347838, 125.487854593134, 134.803193546341, 133.080497296801, 128.699010776862, 133.591099334037, 129.396165208423, 134.330003436688, 133.812195354984, 133.374215540271, 131.043269296787, 132.305047427962, 132.784496700628, 132.668783516573, 125.434466686436, 132.365822555388, 132.228251045503, 134.708226911402, 129.340999600727, 134.47469514222, 131.524647654767, 129.4354119245, 128.633939511592, 132.219869962825, 128.280047632591, 133.822886075067, 129.589475817559, 136.281430390947, 130.348438272839, 127.565773346918, 140.709708313744, 129.760268181775, 133.65471411371, 135.308206650005, 133.078228724986, 132.201656288363, 127.710125555477, 133.310510444384, 130.529929246045, 134.567016450222, 128.907862493277, 130.36102680247, 124.25345163136, 124.170034450056, 130.027054318756, 135.195333782866, 131.795711229487, 135.750555162971, 130.050130231521, 130.213921614528, 132.678803656184, 128.25553138428, 133.53045466527, 132.766686953722, 129.881979360812, 128.774575675797, 130.859338704758, 132.149751260057, 134.145000899218, 128.380558850672, 124.754849010309, 132.489622912073, 134.607436368437, 131.677523242695, 132.229644903461, 134.370091033343, 133.441439848373, 130.036254581756, 126.905390240909, 128.576865723424, 132.913307093173, 133.905461922295, 130.195053116857, 129.485536509519, 127.218077561308, 134.707288629173, 132.217383776425, 128.415138168417, 129.242527719047, 131.501181738778, 135.599545119348, 131.041840874372, 128.398220884118, 132.705722018478, 133.199110454578, 133.47060860289, 127.616525024498, 128.866733344818, 131.852226481292, 127.222633819905, 123.728567283996, 128.918450644659, 127.837341842615, 138.465825689074, 128.252679993079, 129.686750908721, 140.077113342043, 132.809063732772, 126.757152234903, 132.650329259385, 134.277615474998, 130.841214818706, 135.753483226106, 134.645479228077, 137.099599349357, 131.77863741687, 134.861922531726, 130.498441987211, 138.548706141902, 133.108833088038, 131.603970683783, 131.448238414062, 129.739794805399, 133.882885228323, 129.574860486655, 128.909537247487, 132.100117930868, 131.808132713756, 127.921144108053, 128.2863764762, 128.570474846452, 127.780183685126, 130.540576985672, 132.480039032091, 129.977624886542, 136.141670449647, 127.609905716341, 139.770520686061, 127.627665039791, 129.858996628117, 136.094454141988, 130.953136181989, 129.216473659756, 129.089108356886, 132.792908865949, 129.345346288867, 130.765200688297, 132.251798838927, 132.136385797411, 124.339367970895, 133.019048766414, 138.692369713855, 133.006405267851, 127.951433071904, 131.394118252078, 126.89167808489, 131.556363883495, 135.288533514352, 136.82558156624, 131.586371718885, 126.74531952078, 133.046419658468, 125.532506630146, 125.68691286262, 125.789163130526, 129.016410185365, 131.212785862503, 132.480421105635, 129.825817044439, 131.855630620012, 131.555913630878, 132.472937755953, 124.533472257686, 128.48756975123, 126.634858824363, 131.307506728488, 131.128646331873, 129.540461905575, 131.466248691942, 129.704998236974, 135.840813826934, 134.252491956677, 128.647045797489, 134.174776773951, 135.464515299591, 128.858706583203, 130.031478087079, 130.536932058668, 127.038539830861, 133.335384883975, 132.806007465018, 130.512462869344, 129.681778606635, 132.095974334541, 137.389685016536, 126.826063866406, 126.95628882968, 138.039590362094, 132.895839668733, 131.108932861307, 127.93933190419, 131.267232888872, 134.451074863552, 132.270081716848, 130.217076184492, 133.178113681965, 132.523793283354, 126.003217519332, 138.579420006685, 131.739967670124, 134.738778390039, 128.837329238078, 128.418184946421, 130.043964673155, 135.55424363687, 127.058642240534, 127.597209249744, 129.120038823949, 132.766238023404, 132.795697803424, 128.47423640605, 134.730913202621, 130.107609612146, 132.044760794251, 129.956412267395, 132.383465866978, 130.143667815834, 129.725938263507, 132.821656541482, 127.761740417889, 131.181462021804, 133.296862805582, 127.901076668382, 126.951109265098, 128.735763559649, 130.248753252452, 131.630327422338, 131.8807292698, 127.744116343688, 129.671544871122, 133.939024914522, 137.958619305231, 133.879226523836, 130.541028726547, 133.344357760401, 134.202682649055, 134.374745896478, 129.128243925867, 129.36034492234, 132.827729465723, 129.346094913987, 130.223993701485, 128.928935743249, 129.098505575484, 130.892501889018, 135.008536141683, 127.32735769373, 133.252799615347, 125.217533606789, 125.909109544816, 129.853497375171, 134.854823585965, 130.700759437318, 131.118185961163, 130.947001530615, 128.964869689721, 131.547502198654, 125.256893370475, 129.306842203416, 134.11914709447, 124.992057764381, 129.562889147356, 126.554592566793, 133.205030621594, 130.034902873537, 131.273071645967, 134.117160857857, 131.103857575116, 131.107643193623, 132.390437628883, 125.115539146147, 129.139216658814, 133.013613856334, 134.590771823559, 126.731230979516, 129.103828976186, 129.354133646011, 128.811636634307, 136.88656165782, 130.727659515156, 127.776640664045, 133.618007459181, 128.785668218603, 136.100761676636, 136.23294810294, 135.262327076388, 128.865177744926, 127.108622556608, 131.688656413414, 134.304752336741, 135.096092354105, 133.146067723591, 130.087570787294, 132.261669152666, 130.491608548398, 131.519818910036, 134.920226002784, 132.516522080991, 125.940033519561, 132.098063901059, 128.857065541538, 136.534391588848, 134.180012470565, 129.853973836959, 131.959104405813, 129.047954293642, 132.597204986204, 126.13345602019, 130.667499088702, 132.822871219583, 132.879419055336, 133.79351000789, 131.960174930117, 134.087042833981, 128.57544475674, 134.007772176005, 136.674985888003, 131.755119788404, 132.546398033087, 132.648146370756, 130.471499779582, 127.457479759144, 131.801801047559, 129.939082456628, 130.981884548546, 131.165159353779, 130.956115694898, 132.371422036902, 127.667920037227, 130.754422763031, 132.492353004909, 132.616097161375, 129.388780209543, 125.124501693836, 131.616217987917, 126.268160219999, 128.913495803764, 135.06812680328, 135.653992634183, 132.264745450475, 127.777819928422, 128.493313264147, 131.315733729097, 129.701720384173, 131.291114377215, 126.462847594258, 129.727599708084, 132.602820376726, 129.397703734447, 133.770875131299, 124.430743131824, 131.062922383635, 130.680909654823, 131.466680151197, 136.107467065741, 128.613569015034, 132.501122844286, 132.370210184993, 133.535389356338, 136.285985186242, 129.152935595783, 129.712919986495, 128.628222689814, 128.544555427494, 129.582003837656, 133.869005312153, 126.93315273526, 129.541272347724, 132.962415624584, 132.071573401245, 133.478405892219, 130.827331212655, 132.349662993761, 134.129349162622, 130.349325621696, 133.396611840928, 133.65038083808, 134.852205151408, 131.896682638031, 128.926181106323, 128.298392449997, 131.968473800622, 129.278165429627, 130.985682362443, 132.575901144122, 129.630795025277, 135.518561957381, 138.443659279155, 130.043705591165, 129.278474448038, 132.673017685937, 131.870438497508, 136.204565536792, 130.131712368641, 132.389588557037, 131.503622325491, 138.259922213583, 131.085670356219, 128.966660882145, 127.486936621569, 129.67933164729, 133.208581054145, 133.068598083389, 126.51694758097, 133.846627761029, 133.832152907121, 134.683526649335, 126.662089802788, 128.770043727764, 136.46279361097, 132.137389483115, 130.310632134536, 134.337898566304, 132.603631612725, 131.9180467482, 127.95163240876, 131.483281697976, 130.768200066267, 129.742781067852, 127.185988904938, 123.58796774193, 126.825341729963, 127.608082355011, 133.002398579745, 131.119852864977, 128.183262407755, 134.93705854186, 134.318446189115, 129.265272632238, 126.217840571842, 131.987857213629, 128.881144364165, 136.73322023355, 126.762094638417, 131.829187129417, 128.402334631339, 131.659301512006, 131.86635397333, 127.766187097937, 126.605307419362, 131.81666244993, 133.021778108377, 131.880332743351, 133.735503261862, 131.184459297522, 134.615738312461, 128.759342600069, 134.199146135691, 131.634367648821, 129.476597824366, 132.407239039554, 129.238825842311, 132.859900380002, 135.597878347721, 126.328298180217, 133.004218245066, 132.246526190947, 128.752230049803, 133.422215869194, 130.681483264097, 128.801704864663, 133.100314705633, 130.844108670849, 130.439177665644, 127.572798904358, 135.664603468027, 127.884152930054, 128.480651337092, 126.939337917707, 130.426669551561, 130.99897039027, 131.080733098797, 132.321215563018, 132.208292070222, 133.311383812454, 126.972806420318, 134.018346582232, 130.729307820072, 129.886307510177, 132.644546463917, 130.077441110085, 132.548412708808, 130.429565449492, 131.772776445656, 134.861625013884, 128.572739941555, 130.884178215447, 133.403689398431, 134.414759841307, 122.494827364872, 133.718562821433, 126.80641423666, 135.291923994857, 127.386174985548, 135.205311101971, 138.325635562982, 128.779615726012, 132.499250145871, 134.773872019553, 129.832346255633, 132.296374524974, 133.806119427312, 134.392828619709, 128.905391842253, 127.917229500972, 128.788238749878, 132.600107810639, 134.397030478924, 127.606261869804, 132.54638244874, 135.567487365297, 135.430154108019, 131.324039576185, 126.503988504608, 129.987273057807, 123.804550866125, 133.794359708728, 129.159200815632, 128.23878969836, 127.376084676103, 134.437887375241, 128.743217368586, 135.437520460612, 132.749557363981, 130.978903303256, 130.05028736225, 126.539943377126, 129.991078774673, 126.661955264032, 134.697457185648, 130.65284436597, 130.712954826093, 133.619394584409, 131.769109344323, 124.751806586916, 131.196565910261, 130.855239291631, 131.480045704992, 129.317045751697, 132.495147154616, 131.615071207345, 130.57461287142, 133.204002664494, 130.242569917396, 130.254010280129, 129.386907396843, 134.274645234927, 136.262463057399, 128.535598945164, 134.614563165974, 132.028407758764, 127.85819445669, 129.220383886579, 130.985842002227, 126.858048604034, 132.536849033117, 133.026737133232, 131.695572224083, 134.1944770689, 124.947258323381, 127.582445515593, 129.152297578047, 130.478580379044, 129.328432555264, 133.842189773531, 129.243892294638, 129.723111108886, 130.066589603354, 127.026502562998, 130.404776744526, 130.441399872491, 131.538759927767, 127.666195954999, 129.72306840391, 134.376285250147, 130.934739552664, 132.790851309631, 135.582116949961, 132.459095488822, 132.977391746521, 136.233830091596, 133.76302611085, 133.505527932683, 131.230627492558, 128.95881753005, 127.079997119229, 129.616835014266, 133.19257587384, 135.625784780432, 135.560952560715, 129.600362760921, 129.63339602611, 130.545004795719, 127.488968308518, 135.395645621727, 133.467497214638, 125.614345264117, 130.139215027273, 127.816654020484, 128.150754316503, 130.96000394709, 132.822009259686, 133.653118093487, 127.58988109206, 135.834338246072, 130.457440551697, 138.535144184426, 130.448244255959, 130.980957920061, 129.785748211429, 136.245421624171, 126.13598043785, 133.246017101827, 130.12202906798, 128.710371001671, 132.311233934151, 128.706946347927, 132.347167111301, 131.413641582814, 132.310682858665, 133.654243406735, 128.397481420786, 132.782956533124, 130.173016199015, 134.147719741191, 133.101865606803, 129.121526287081, 131.356469916555, 129.36422261714, 131.157630591279, 131.036935656215, 133.589758936913, 129.025667914902, 128.666242310986, 133.553130224859, 127.408426545497, 131.255855917563, 133.444169330965, 132.47726284242, 132.17402835398, 131.694621739586, 133.481373263972, 128.455958200362, 134.011755246789, 128.859008458191, 130.135592384537, 136.629032764212, 138.183655558023, 135.315352962722, 127.459959568832, 135.135153424152, 129.997445545602, 131.809625711819, 133.277592947874, 130.535533616464, 134.101491579565, 132.539873234121, 129.141248797374, 127.28780426795, 130.165590410693, 125.822630470458, 131.872402721704, 123.06015611818, 131.382926947148, 129.821787011936, 131.171699699806, 133.241918980689, 128.684892518432, 128.477052351787, 130.628177495898, 128.330188434228, 132.73770193734, 135.011202236078, 129.894896903386, 131.917997444157, 128.123952789929, 127.45284358512, 128.937712765489, 130.478505190684, 129.443869307566, 129.603050483739, 126.673462770742, 127.996219667869, 132.837231166119, 136.163074303895, 133.289161470948, 129.059879877218, 128.964183816998, 130.39529511125, 131.360244171667, 125.75374125475, 135.363771978791, 132.071318222057, 127.925097054036, 130.361022993916, 126.642986672202, 130.618105841055, 132.846600373828, 124.070426462708, 127.057460084826, 129.348675465858, 126.559314719175, 128.307707119728, 132.983674322153, 128.220925730062, 129.094395504178, 128.726467888913, 127.193601931727, 129.359337293937, 124.487295661077, 128.602331447706, 126.98829245668, 130.820607025844, 133.97257633414, 133.167305857936, 131.941819666758, 126.086538504597, 134.521844294492, 127.84528370152, 132.220565897632, 133.844892513886, 131.917584207591, 131.007856006926, 130.066482803358, 128.956057588883, 133.071744761207, 133.554388652535, 126.505880264934, 129.153541313211, 130.44393430724, 127.210537276376, 136.460553628287, 131.039387385346, 130.078210677651, 129.15190867798, 127.559491781745, 135.731051005698, 128.717394194942, 130.552861815883, 126.446920734377, 132.734210572476, 132.453727251451, 133.536384091821, 132.411998080503, 131.986819795789, 128.600120794354, 131.050652450089, 134.091956141417, 129.451657699359, 132.560910811734, 134.098921286781, 127.028930750303, 129.476394033772, 127.73369655923, 128.046169359266, 131.51177494052, 130.572633400994, 123.77578119912, 129.311865727405, 129.991950774291, 127.97381679601, 133.482545500766, 126.874378193255, 131.605083089916, 129.367558360223, 128.731527712401, 133.590408958158, 133.300011388474, 132.149333272895, 134.041927340193, 132.475809733424, 130.962853917056, 134.812135705555, 130.802251143976, 126.531305877271, 132.716649491887, 130.286202504978, 128.610160459089, 131.509800580131, 134.26227612751, 136.435950624787, 131.677692095205, 131.197398050975, 131.435040076701, 133.448151004764, 127.677694002507, 130.742958335415, 132.785537278862, 133.248515347167, 130.778166353094, 129.076370518151, 132.734051576669, 131.095209252763, 133.540270547523, 133.520071350637, 132.124916532611, 127.840789541299, 127.610071627616, 133.77282749428, 132.421486062697, 127.691125193289, 133.302649756441, 130.564286503585, 128.978023321017, 133.208072688211, 133.896559081304, 131.387125083688, 128.470455852889, 130.320913828626, 134.006345156414, 135.616334966077, 129.883513934006, 135.781831242172, 130.760413140513, 136.335143358673, 123.528454697501, 130.103655136621, 133.185553758878, 129.457718131405, 126.392642703801, 129.258937702822, 133.450442334116, 136.5456705965, 124.623892279577, 127.356631415762, 128.535728404945, 128.294997733149, 127.445893134157, 128.190720397432, 129.317236231731, 133.732194129859, 131.68480895298, 133.251228945193, 132.63236702075, 130.54484969538, 133.421950908794, 133.482969375521, 131.305405893286, 133.881627658864, 130.967577399167, 133.515460233625, 129.096564986316, 128.966239525637, 129.208320524562, 131.510792365075, 136.779051914383, 131.448298572778, 129.498102209296, 124.911497795229, 126.881879552737, 136.227684840543, 131.20167254624, 134.33542911225, 130.488499468126, 130.549670494098, 129.127516185597, 130.954167849658, 131.378209580401, 133.366942535897, 131.553254054875, 133.046881376589, 132.252756070327, 133.395134994999, 129.858959240702, 131.24353028829, 135.272564870501, 132.275745920015, 131.526087774753, 130.134050570078, 129.058300773418, 133.578188155657, 138.045924250372, 134.295256329525, 130.053645648124, 130.802932873113, 131.874477412125, 131.170494712421, 131.646380779531, 124.667058779914, 130.251970781054, 134.032928676445, 128.679042111275, 128.221699738672, 131.527769217625, 126.525187484989, 130.345132082314, 130.2894668909, 132.263622036694, 130.429040045842, 126.829021331081, 130.457633348838, 131.039965152483, 130.699487702991, 135.614485988501, 134.205637611171, 132.029700125725, 129.587867502707, 132.974562515611, 134.479000274374, 131.168088561045, 124.379065518576, 127.703813371126, 133.162484727629, 130.794393594433, 129.886562502778, 129.496328141882, 132.744034862982, 128.651226623452, 131.437471594605, 133.033920486104, 134.922760672884, 129.991241645408, 134.375690761464, 124.028390841603, 130.085964446151, 128.337960956628, 135.187472210482, 126.446069829061, 133.047773185951, 129.427237987315, 125.863958776122, 131.097640975288, 128.288223322493, 133.502475009153, 130.971192667116, 130.333482548009, 131.777622374985, 128.893868501775, 128.621128997798, 132.583362482227, 130.116344815484, 124.893703692783, 128.901508290014, 128.616440932398, 124.45782762055, 135.932189985983, 132.847200714955, 132.348419356392, 130.482336243415, 129.796229329154, 134.226643344904, 131.58468769723, 126.472754042148, 137.402524338545, 130.315401299429, 124.989300440695, 130.398114018821, 127.69593461645, 136.485960037427, 139.003345329343, 127.641647153651, 136.349766998151, 134.642973629264, 130.144798749839, 132.256485713719, 129.056334957078, 135.57238014619, 130.446421998516, 135.267759310717, 131.844490157575, 130.573073125471, 131.847041002807, 128.144786758594, 132.373617216755, 130.66997389754, 129.713053370967, 131.181291995232, 130.393334440044, 127.774263591071, 131.850860307446, 130.68319197019, 127.200380228413, 134.022868294732, 130.447526251322, 129.589965130171, 132.711665227743, 132.578853760331, 129.051659933163, 135.245345948628, 131.98780690286, 133.716372578514, 126.502649314193, 132.97119373824, 137.885578662148, 135.831346243361, 137.456069235688, 130.253708650389, 129.593256457734, 126.544599877843, 129.723008965775, 134.274735060099, 131.979278801429, 125.333763789897, 127.902462391603, 136.112767476887, 128.646035520377, 129.027569837137, 127.297453808064, 135.218993892999, 127.532289216348, 127.593830900614, 126.565508260391, 134.925369846073, 127.49922236021, 131.17428011352, 127.015055782851, 129.844989145215, 139.129438233595, 129.403050549681, 129.490434984485, 134.421203385087, 126.059013056768, 136.945625418034, 132.110977496527, 127.333920670497, 132.029825089932, 128.847652847166, 127.761751960504, 130.797817967933, 133.684413309294, 124.604285978364, 129.291040208669, 132.896126537652, 130.012441591736, 134.809476159906, 129.4071707701, 125.201061498896, 137.074505916687, 131.712859275511, 130.258885904292, 131.415900070902, 128.579584009118, 138.227034953448, 133.14983385895, 127.933379995529, 134.562738044425, 132.16137549631, 130.837748703766, 138.796462229772, 132.084872329841, 133.113475068384, 132.048413178149, 133.01292713936, 131.451797902651, 128.407167126236, 128.812886241786, 133.720876325702, 129.512872226766, 131.286360802438, 134.705282891748, 131.89264453493, 126.766732065099, 136.474491264386, 131.495206170784, 131.792619295165, 129.010304128479, 130.691716010927, 131.038775721599, 131.081949914899, 129.415336208244, 134.735295056283, 132.665207398871, 133.645749761623, 127.208063915267, 130.273690950429, 134.133830561229, 125.051753357331, 131.371149227369, 132.769730896031, 134.798060259494, 134.446982501206, 130.739507815459, 132.183168575375, 123.488662255148, 130.334768408265, 126.453024594417, 129.5642829852, 129.818691962251, 129.000511592912, 126.515501136655, 133.495320652476, 129.451796682845, 129.936792913466, 134.602125232333, 131.388840758884, 126.475565796289, 130.067620389812, 129.968236890782, 131.998335410057, 129.031819919775, 132.679589869678, 135.147684389142, 130.589805025395, 130.182401121468, 127.334904568657, 134.19430568047, 129.414865492311, 132.940561634834, 131.191521005244, 136.696938985895, 129.905427487047, 133.671850501308, 130.360873781409, 133.565099885274, 132.9074247433, 135.278734807801, 131.54415629662, 130.684973818289, 132.025497836995, 130.733780867771, 129.083663770268, 131.463592601733, 127.780056513738, 134.403714152959, 131.24666797838, 131.870696759854, 124.206432289509, 127.826451154569, 134.40598728473, 127.912742699023, 134.726709297709, 125.818577874017, 128.441466017827, 133.732680978336, 128.619252601783, 132.13842251126, 130.588919674053, 131.048334385717, 134.158008288023, 132.366597104033, 132.666940277086, 133.143049797036, 126.096008046348, 128.229980939308, 134.189119623945, 132.294831200402, 134.682815064735, 128.849442942899, 131.064831150555, 133.432183327682, 129.116617114195, 135.153346526391, 127.346748707362, 128.90291125146, 130.98248421408, 128.538350808341, 131.814120428108, 130.634241011403, 129.180977561837, 134.4536327867, 131.442990562611, 127.168299176773, 134.169752941947, 128.868015801924, 130.429603051427, 131.322288691117, 131.384940993784, 131.36867079831, 130.282858419099, 128.184642410619, 134.959761305169, 132.934114396716, 128.985013275337, 134.678424196732, 127.355292321353, 127.82182608374, 130.94616985523, 130.7927224431, 130.877529397612, 130.547095021338, 131.264343742285, 129.911407780291, 131.53397090305, 129.685913474547, 131.316930986648, 126.814292047995, 129.382422068646, 132.148134367138, 127.890368371169, 128.154373007112, 128.457496540415, 130.450941551969, 130.118055444123, 127.633599370211, 129.443705039285, 131.744555764941, 129.852685113462, 128.015781608222, 129.584887594308, 129.844844483608, 127.608196315304, 131.919313775603, 133.729227929833, 132.632195952497, 131.554517409731, 130.20401953025, 132.976105819879, 133.732370437974, 128.441529756866, 130.985286623015, 126.258381902617, 130.153069539074, 135.671589030129, 126.892160705159, 128.457964685338, 138.59169692145, 130.4374749684, 129.471997254161, 132.994098056512, 129.386363318601, 133.121873909338, 127.24875669973, 129.6271313174, 128.730441046716, 131.928302214311, 136.717793291666, 129.958275283398, 132.948126021441, 131.747743163699, 127.48092974966, 129.49639740248, 130.186533129556, 126.047873998363, 133.421331816295, 136.833330664808, 131.499304569515, 130.123997891357, 128.557544831115, 133.140825700676, 135.795098277764, 132.92136200245, 130.059358004052, 131.675535639354, 129.523642058636, 128.847236073733, 135.203623054119, 129.129555739506, 126.649092777991, 128.358355265357, 129.722644081547, 132.4706787442, 136.354534386951, 132.906964307885, 132.947826506238, 133.182095409083, 132.646178810091, 124.376582045321, 131.604555015437, 127.858963503095, 126.010199375672, 126.593332336321, 132.189766606481, 129.968795076451, 126.262347422772, 134.043727105189, 125.848363445613, 128.455063235918, 134.180419622294, 134.20713119367, 130.805136959505, 131.877216265695, 130.920415019102, 131.017535246263, 125.611498715565, 135.76975450445, 126.74811537904, 128.110454139617, 134.306309670046, 132.043251473138, 130.80234911592, 132.243936742785, 131.136925294411, 132.919795920737, 132.261275496242, 125.690232732253, 132.120594272845, 132.329493352417, 133.25055338693, 134.039576391173, 128.727062590391, 132.238444954982, 130.894691380429, 135.184616042016, 133.852484221315, 128.273103167632, 131.279038986918, 134.584801841741, 135.137242018963, 132.966746576234, 128.604847062892, 137.558389597002, 134.955400332663, 130.066572560738, 137.178877283386, 128.851433689183, 130.633535910811, 132.048299303128, 133.411852108554, 126.159806055748, 131.341851632789, 130.721923118483, 128.661847676702, 132.008690628675, 129.170865795143, 130.605363781521, 123.085040192969, 127.899274997804, 133.67710769917, 126.578361051846, 130.047707047882, 129.158309613454, 138.916276520305, 134.793015789412, 134.868738142535, 134.508742784942, 129.013592217698, 129.112694806, 133.790650034649, 123.908123564389, 132.433107323881, 130.054558406389, 129.943889843754, 133.604679447198, 129.911455941179, 133.97727379619, 133.303163111376, 132.010620398967, 132.370659639577, 136.403437552096, 130.494546765899, 128.726718371106, 133.084983810987, 133.485346594413, 130.858115341484, 129.875465203707, 126.777180345042, 133.058610333657, 130.638522059546, 130.96621955708, 130.382851354255, 133.127648332646, 130.762376990442, 126.906311873979, 134.298169763106, 127.75644836111, 132.774713990355, 132.980820599991, 131.84011893372, 128.765853601268, 131.782544602034, 134.5059559676, 130.368102767915, 127.338232297691, 135.819742956617, 136.888935422138, 137.598344634083, 128.263311708851, 130.413399632101, 128.076266207728, 130.596799904797, 136.731891571911, 128.970023807942, 131.165827659609, 134.061214250146, 131.861479671294, 133.435491771616, 131.55543362607, 125.14688247916, 137.556583785169, 131.877651683047, 130.779932623537, 133.07825175462, 135.628678407062, 130.524901783308, 133.577535460519, 128.466940512234, 132.55333245696, 137.536877201808, 133.116447224931, 136.289950719277, 129.457895640638, 129.355877137477, 139.428213899126, 137.359727435237, 131.523079922656, 131.662104623677, 135.062191267693, 131.352573297206, 126.912861632857, 137.586334359572, 129.226768111755, 135.026196909463, 125.745085175114, 133.64388918679, 128.68142583345, 123.114499265313, 135.883410956634, 131.248666344639, 131.937599531695, 133.022363515457, 125.552311670447, 127.657420396908, 135.138413650498, 129.797598428304, 127.497805016131, 130.045549973609, 133.736333859188, 133.296828982016, 127.407158375849, 135.298878013823, 124.568162559128, 135.05361605506, 129.955739492572, 130.862447259226, 131.32812233854, 129.831196189723, 127.108814819537, 130.973772470127, 134.552094346381, 134.749404540026, 129.895276946975, 131.501966173175, 130.69116191255, 132.783125642235, 131.589837240941, 130.661265922183, 130.137077037988, 135.509190985748, 134.62937475558, 130.439650350296, 131.105403701518, 133.375881872786, 130.535008522419, 126.782112010169, 132.385133693317, 126.43254524684, 131.338629585349, 131.451290856593, 136.161580217719, 133.611602887546, 128.936184403983, 133.366867218889, 129.750013385967, 135.677688990234, 130.153184550022, 130.246103443501, 130.878041744378, 129.971804782535, 132.929242945554, 128.269833729292, 128.194652696456, 137.502299962094, 130.92642754047, 130.256646543678, 135.672182597673, 135.515315190869, 131.780902107961, 133.466788782878, 132.710737343744, 126.138619930502, 136.254684104644, 136.796022263866, 127.542263486872, 127.397537233065, 132.955627803137, 132.136092465589, 126.903049299492, 128.607245093628, 133.761300619577, 135.614129206965, 129.602165308887, 135.920383525073, 130.092283540082, 125.012432708851, 132.723919386241, 132.029789179632, 132.961407378846, 131.083054290997, 126.428844736111, 127.651928951453, 131.354704486761, 135.80301532952, 129.829753982, 123.412789904726, 133.006806462552, 129.603119140754, 131.936291860154, 132.802630891393, 124.546299942743, 130.710493773447, 133.99676392795, 131.390946442407, 134.387187568546, 128.461863753825, 129.914699734486, 125.982251282158, 129.083494833189, 128.220679346408, 126.931063515703, 131.796308721309, 130.228351849634, 130.77906526487, 131.949661249631, 133.830057933251, 134.231435826602, 134.267802759359, 130.720210698893, 125.600954530741, 128.495377214055, 130.658901045726, 133.884689195498, 122.629719596455, 132.216806384287, 128.33553548597, 136.194553257412, 131.06913213212, 129.019362906155, 132.149065078616, 133.417982332226, 134.824239020473, 126.16247696931, 130.929901144104, 129.022601585523, 127.699752719576, 131.617959330913, 128.439702108167, 129.593746615354, 126.573526354442, 130.164934131183, 134.192497300303, 131.702332618114, 131.465812573107, 130.601977427081, 129.499713704442, 134.514484754547, 131.035366941275, 132.829454158632, 131.130955507003, 133.712947432636, 129.965833293701, 130.126045978582, 131.47029066178, 128.647768160063, 134.823577514107, 132.483816823483, 130.987917041298, 129.193355269933, 128.440965486971, 131.05236854736, 128.836583850244, 131.969619433798, 135.976375140098, 132.109756658928, 128.274014432618, 129.83274029792, 125.89417686629, 130.292491014518, 130.272229728229, 130.341406847752, 131.624672834831, 131.473430250485, 132.086623634502, 128.145612600331, 137.259168969971, 133.304133687188, 136.49334506322, 135.833377756971, 131.1097979663, 133.774287246296, 133.516315443329, 123.401495066335, 127.02414313513, 132.220562102026, 130.795874356431, 130.53399066986, 130.56284168908, 131.479093058004, 127.105143795784, 129.869456226845, 131.406312975144, 129.32506978975, 135.873961479735, 130.08606422873, 130.818630935733, 130.806398814963, 126.552298382836, 132.43658312722, 135.583056360467, 127.986322514406, 131.344721359869, 131.787173184074, 129.681699532823, 127.231800844705, 137.29483014343, 125.637566587367, 129.971013183656, 128.638520593596, 127.522883652131, 132.891312767876, 132.017591712556, 136.161084656263, 136.644191221966, 129.387700306718, 131.101917120955, 131.217542636508, 135.229780949655, 134.479396728458, 130.338632514887, 129.429976885827, 127.799427215757, 129.239531275101, 130.997925205837, 132.587091583631, 135.69437413026, 131.46921810679, 134.040775422949, 131.632909024538, 131.301566927568, 130.02729948223, 130.121138374547, 130.377481375708, 128.991458083033, 127.590780644987, 127.598749879062, 127.975071547641, 130.721644564511, 132.789469209848, 134.963854659479, 130.832791363297, 138.406118558479, 133.5311277681, 130.771382648882, 130.157090779797, 133.041536369457, 126.810054033723, 126.574562428418, 131.373769308622, 133.578029856649, 131.721534304269, 133.626896111901, 128.650383402094, 132.648078343889, 137.939688114032, 128.532818736427, 131.221211622972, 129.139938235411, 124.035116351749, 134.941015158444, 127.878189726019, 129.470154802134, 130.771161316712, 129.225570736325, 134.298750832811, 126.070872674758, 133.798964743652, 132.960069086931, 131.492985292599, 129.128023408573, 132.767311565555, 129.241810131119, 134.270672728398, 129.824237416567, 130.584785744217, 128.074546713658, 134.487244024111, 128.266608263445, 130.968827981276, 129.06958215916, 132.727555874391, 132.151527438597, 131.300017478719, 134.813226370629, 129.254571655298, 129.973789990169, 129.345792984371, 133.717986297324, 125.176360386555, 127.209060012138, 138.254524397464, 126.983354851694, 130.92703015477, 130.46871143648, 125.808089407325, 128.243101954519, 131.338459596746, 127.351831102584, 130.520590268459, 128.765286979642, 134.306385101397, 127.836441326985, 131.986136256065, 126.206332673506, 126.661491512921, 130.620971194434, 132.251339529734, 124.134715844419, 133.229336244701, 142.047471611465, 125.976447805679, 128.068624997897, 130.858622804206, 134.536942269435, 130.381892565334, 128.638423232614, 128.327976593112, 125.989291001159, 135.955593355368, 126.906453671294, 130.420096559071, 131.049511676112, 129.944894433736, 132.76735784045, 130.701031144338, 131.417569726951, 135.158579021321, 129.964365997346, 125.109723661338, 129.319801285848, 129.080039566256, 129.634061444042, 132.60241309867, 133.107668328875, 132.308589811901, 136.108656777183, 130.344615674758, 130.376321936504, 128.6305216728, 133.196703901105, 127.799230525376, 129.052468429058, 133.834486804272, 128.549650357131, 130.277244140258, 129.036028256703, 130.497482241455, 130.517225378976, 135.190014290329, 132.848513147448, 127.975200480448, 126.68577942781, 128.083939300276, 133.359767478986, 126.787453411334, 131.145754136891, 131.546698325851, 134.093378277686, 130.170164687191, 129.697668401481, 133.914525723271, 135.812613231856, 125.88199976315, 129.064926019612, 133.402719055789, 128.577479380317, 134.458557740104, 127.769210625594, 134.167870281741, 129.130195827883, 133.270902862924, 135.243070721076, 131.680168183297, 134.492788981778, 130.484707832952, 126.805277800607, 130.291738042011, 122.773914578142, 130.764394766715, 131.305540797934, 130.653411144868, 128.314858917969, 132.203758940679, 132.716483419716, 130.745565765318, 130.952232576006, 130.430707015586, 132.788070156898, 134.282441397082, 135.656632593153, 138.064030654197, 135.025096668981, 127.173893139647, 131.777140261826, 132.111167145847, 133.900074646171, 127.330769664828, 136.794174489423, 127.10305770927, 131.763247709892, 130.595732906122, 131.451381185313, 130.892415499069, 134.468017483625, 127.963252392431, 128.515398327759, 131.936978683078, 129.019875877629, 134.537943500231, 136.068040224508, 129.63191485028, 135.635196093654, 131.889002206356, 129.114514196577, 128.371055048146, 129.995785329522, 138.584979423331, 136.303084862358, 133.475455996915, 126.061571854932, 131.202448811159, 124.455717012989, 128.874814254963, 130.063238514811, 130.806749935733, 129.410024723877, 133.216375854954, 129.984965971657, 126.706083291024, 128.009882110994, 128.107700510534, 133.965718936805, 130.960015598758, 134.74947482869, 137.875522580676, 132.875587528832, 128.315906871408, 134.741705846078, 132.697044121028, 134.922656255841, 129.213974686884, 128.839209485937, 135.243938670404, 132.276186944848, 127.491178711545, 131.233748042363, 131.7615751272, 133.081739286968, 126.123697522025, 126.879589468213, 129.985733078557, 130.538205555742, 131.588059889311, 125.700283515942, 133.465622899094, 129.713491020762, 130.135056594639, 130.79353469286, 129.795335569315, 127.389610353302, 129.811147340027, 129.600248840052, 132.406387035177, 130.425843936403, 131.929430463275, 131.035549829518, 130.888591535401, 138.903187477259, 130.972079886665, 134.163414262959, 131.496693097064, 128.089100908777, 130.123263202744, 129.610939779787, 131.56880232083, 130.46983743427, 130.755008042566, 130.158075554538, 130.820976871778, 132.076330135131, 130.56709137581, 133.479080296354, 129.222599627612, 128.324674876262, 132.720635469729, 132.800700167852, 127.8457427608, 131.393589476213, 129.444535396322, 134.510957490761, 128.223598117763, 131.895525717341, 127.324712000641, 131.997352666569, 132.720593954436, 128.139373969489, 131.516559833669, 127.722039451687, 130.716904625274, 131.688117828309, 126.320473455968, 132.00172892477, 138.60236527346, 131.358254475704, 135.000019627209, 129.066709422618, 133.066494681319, 131.121867345533, 127.198942935514, 134.576741535171, 136.144516605611, 136.440881479348, 134.480291439405, 133.250053844076, 128.671427251184, 130.271898088235, 124.963557274762, 135.023130908367, 135.053007811053, 128.331667499376, 131.454149019796, 131.692421217717, 133.177813568792, 133.892198666135, 129.232760988867, 129.236176995092, 129.465463839409, 135.496389117715, 126.245278672369, 129.800924859685, 135.478049675216, 125.551263410687, 135.408546247333, 130.461503620612, 127.988491269766, 132.039046747168, 129.319521864551, 129.746302390224, 129.306578910236, 132.817824727725, 134.054618022389, 132.206932417594, 134.506407917474, 132.778668315442, 140.623341165696, 132.209301515271, 128.064401556572, 132.716116976138, 124.609340278815, 132.721315075912, 128.776301833207, 130.943078090896, 126.896820484354, 134.416394185495, 133.117087169443, 132.225025695198, 133.360375951337, 131.127601476856, 131.059564923474, 131.834822090956, 128.966016805994, 130.61428979142, 131.222736038693, 127.956983490924, 133.433082261893, 133.07528801358, 130.772437921973, 132.402373343224, 132.39532914747, 124.420201839152, 135.697264184787, 135.135629509125, 129.723152766937, 132.996037858913, 128.384244421716, 127.505626585369, 131.130299151172, 132.631418135919, 137.03948584159, 129.261662904725, 134.385336521492, 135.098928729602, 131.410176103115, 129.719521502592, 130.424103946698, 132.492504797304, 130.779733605127, 132.473609554688, 132.40677325548, 131.363039853208, 131.519296917335, 131.898567674608, 131.661776429288, 129.668090210453, 137.753860024528, 131.315026818391, 129.563704291311, 133.596194133496, 132.424429592584, 131.54129426202, 133.329252200022, 131.519455988002, 132.698309818537, 129.699451723378, 131.713905981816, 130.114107277077, 126.454586612685, 126.055378640278, 132.756179943008, 127.871248065642, 132.548740119144, 128.762799818801, 126.755235665819, 131.155835379461, 137.32981049942, 131.4810629677, 128.384111122004, 125.148460765283, 135.745150577215, 127.950631184032, 128.918320415543, 133.081357357997, 137.650558478959, 126.626488864436, 131.155232599525, 128.873216050085, 126.909082501489, 136.111603023122, 131.80415335786, 132.174219424064, 125.847293200582, 131.473576128813, 128.134718746054, 133.903569355694, 127.50745018753, 130.159627801825, 130.381577433165, 133.071394874956, 131.807521478996, 133.853147308498, 131.59398708275, 136.633920853347, 132.958091902216, 130.428517717636, 131.306245220568, 130.385084025052, 129.56842173832, 132.147878311754, 130.126253580497, 129.425830204238, 131.879211922396, 131.806793451096, 129.394678519204, 128.862606821662, 128.274593708993, 131.702275765499, 130.331797828914, 124.984006249964, 128.58012204554, 131.398686130414, 128.035935999316, 126.091100077229, 136.909240321282, 131.447023202731, 132.310978351581, 127.990938503356, 130.12527853589, 136.624419373558, 127.885030052355, 131.832800386009, 128.785409070804, 130.983755173334, 132.027825662972, 130.082757669111, 135.736624882997, 132.589862942683, 130.192950010606, 128.28726757353, 127.723116286042, 132.662385039899, 127.446232280802, 130.158467417369, 132.62149367433, 131.196183559, 131.661191944049, 129.564839868101, 127.557218276276, 128.813039174261, 134.113014531235, 134.88035097898, 124.596875080448, 134.088543087197, 130.794288063978, 132.438812282603, 129.142938104315, 131.393446475113, 130.643971355147, 130.260617431746, 129.05495122853, 129.969508218589, 134.114430746822, 127.047348028544, 130.825555738976, 134.570796212427, 129.946678254745, 130.439777246412, 129.690532789918, 131.539529205113, 137.606309285284, 130.958345221231, 132.542735322205, 133.196621089507, 129.034056792647, 129.762743160077, 130.461753020775, 127.858069258974, 137.917455256258, 133.575779951285, 134.142873955773, 134.016458838965, 127.673092445575, 132.34700885681, 132.554078707096, 128.927371781167, 132.936840725416, 132.832256570165, 130.135808403951, 135.972871915889, 123.604361490894, 132.956761551119, 128.317630771743, 130.876043468303, 134.373496330951, 124.820023372404, 129.042268938814, 133.912193965747, 131.841059645049, 129.810317536572, 130.72343916509, 124.390191463145, 132.582550549164, 134.502084354485, 133.307900864358, 128.43959824711, 132.308323743831, 132.672631051117, 128.063927246561, 127.565193860671, 133.864924635498, 129.839544322572, 130.777005393304, 129.153292915723, 133.68556988162, 134.621245878148, 133.097452521364, 127.355724380521, 129.9003946833, 128.428511533419, 133.544436775968, 129.343463650417, 128.899904698369, 137.112605884557, 136.573609690268, 128.425827596557, 128.550916721863, 126.546617832148, 125.836478517905, 135.83120456787, 130.645574545708, 132.035257953348, 131.458274785682, 134.462624948777, 132.539004256448, 127.454021698604, 130.031017217905, 132.972418917296, 131.610401091297, 128.605479611784, 132.644725945911, 127.422092337391, 131.018535231785, 134.488990596497, 131.792051035563, 131.220231022147, 131.577624147451, 130.100969251974, 130.164043988809, 133.190358776398, 130.088596570236, 134.319844997758, 137.363848204111, 130.697972050285, 135.480264334776, 132.655941996767, 129.003544281948, 125.986728974718, 129.278059614304, 127.776403945365, 132.021594255989, 128.771990305705, 128.929736995399, 130.169563343511, 128.66303720113, 130.771306705511, 126.295200132941, 134.441375970807, 127.77383876425, 135.670251079729, 133.194121388723, 127.02888697247, 134.322741560036, 133.411734544835, 132.60466936576, 131.743107829669, 130.938577304096, 131.300351442475, 131.401846070049, 132.386934766379, 130.684462201841, 132.480343969672, 128.445529740696, 127.155886113889, 127.989726867136, 123.64457895486, 132.779534087759, 133.661962584869, 128.85726314864, 131.953749672715, 128.709044916669, 128.110305035349, 131.182909232761, 129.460501933909, 128.122912838902, 134.923202109015, 132.291312664743, 127.49081953948, 128.7408022341, 132.684270105891, 134.309579818906, 133.96900786404, 134.924057683465, 136.934762823872, 131.710946862046, 133.331815827062, 128.21341621964, 132.919000532527, 137.48677260502, 130.386151814593, 135.796489059337, 131.027381526684, 132.657328352141, 136.174398875956, 128.597856455862, 128.998683451595, 132.502270306479, 127.848015223464, 130.472966601293, 133.56667004401, 138.58080773249, 128.676576216378, 126.67759579147, 134.454451703792, 135.545172837995, 130.458520083772, 127.19879230993, 130.967232907199, 132.552176243277, 129.749531275238, 129.217717869267, 136.491179479885, 134.280913009381, 132.742558305225, 131.889006565259, 133.928369313731, 124.970017452659, 130.598032105439, 129.333897762383, 122.641003302837, 129.499981287071, 130.585466166444, 132.195490532328, 131.021733662131, 125.486674849846, 137.80419208529, 129.470532461687, 132.483674197412, 128.533972277531, 132.089985574336, 129.674909638924, 133.241445218078, 132.576245440863, 132.383267163933, 138.148271590927, 130.770230784987, 130.789864672744, 128.163765712451, 130.754543016253, 133.276909005146, 133.106234435051, 132.971902285465, 132.401786497356, 129.832031034467, 132.357265947692, 126.688032138895, 130.42075202278, 134.51671795037, 135.200589678015, 132.349834125881, 129.716104682178, 132.448742213269, 131.292423346961, 127.456742275788, 130.357824713255, 129.545047779229, 132.063973961635, 130.666203153775, 132.142114190676, 130.386377154215, 126.949138062685, 136.822316887119, 127.588231777103, 132.648388632865, 131.986215432162, 133.511651667937, 131.252440462953, 126.879129742542, 128.509427320956, 131.111338881346, 130.73980689166, 129.332802811117, 130.891763916541, 134.466682663284, 131.217573384378, 125.371069537412, 130.436353152915, 135.138418841073, 130.690275823141, 133.130198225693, 131.877871961873, 128.89571003079, 127.29193069224, 125.941532742619, 126.895729117108, 129.158388416864, 130.154078810593, 132.220317265445, 126.868025478373, 135.085676338021, 133.501295562051, 132.848947600499, 129.318919470152, 130.756554772533, 132.250513577537, 132.121687549688, 128.0779955095, 130.749436612647, 130.047459249461, 130.635875940378, 134.50472563331, 128.049813774558, 128.25163850181, 126.25122003002, 125.145737979803, 128.345185258254, 132.333208594248, 133.23113422939, 127.118032308696, 128.581468081993, 136.476165129498, 133.694953153191, 135.54178557086, 134.795661540375, 132.253045570143, 131.719761489705, 123.186114238903, 133.220530230597, 132.129408779357, 124.739022654887, 131.960145870472, 128.035354210612, 131.927394611888, 135.00499365333, 129.633149881374, 136.677359084132, 131.786252640374, 126.50867542608, 127.729608714783, 132.567659926871, 131.696532031088, 131.247040897301, 133.555510581668, 127.614436265011, 126.149385837185, 130.769024754228, 127.026391661256, 135.800222272133, 137.262239656955, 135.087178700181, 130.97578804032, 130.054290760782, 132.104317168538, 131.5675415472, 126.644047551999, 133.391127060522, 129.836406459276, 131.527049198835, 130.548529908041, 131.81890060172, 130.764231525973, 131.606736539163, 135.030657849188, 126.87759491673, 135.060142973395, 134.326040490032, 129.576386349042, 126.149012651927, 134.892080261073, 128.763387166371, 130.134534926672, 133.735927126293, 132.586434656273, 128.31158298081, 134.024770338224, 128.993539861235, 135.663054035688, 131.865782438919, 132.600081628975, 133.441565050053, 129.949519899494, 127.16152256339, 136.374940549121, 132.736598873388, 135.356334853097, 130.630230437139, 131.77543384755, 129.876101043012, 129.795637963084, 125.300235324086, 132.816574690728, 132.738661484425, 129.237672240903, 127.493292378645, 130.721086914914, 128.650136683219, 131.086109354366, 133.528213814763, 127.740109288178, 130.678077929225, 129.629953546027, 130.724140405773, 129.670976183235, 131.096538458414, 135.894159754104, 132.670111995352, 132.752319949513, 132.184938358189, 133.296258488097, 133.899253796948, 129.329836004587, 132.06745642161, 133.178315846493, 133.246556008308, 131.262096286575, 132.028150350837, 125.890639989313, 127.200642785233, 131.031172266037, 128.958612991429, 130.885439289225, 127.502271840545, 134.088711324148, 129.155297598998, 135.737611238095, 138.731570804225, 132.713574909853, 135.186019583289, 127.178795527246, 130.298190222682, 131.611182485936, 132.680127398283, 131.059303431876, 130.579607121564, 128.076350993053, 134.390272644699, 129.384886128013, 133.808520354371, 133.643143823761, 131.510199466454, 132.030733260296, 131.141016319784, 133.695537172934, 131.300840323584, 125.441810344916, 129.169310794986, 130.130888558408, 134.196828559124, 126.994164980775, 130.801637584675, 126.81755215753, 136.316899970196, 135.254912994684, 125.87028619632, 130.071284476517, 130.116533081602, 131.709607652692, 127.821602451777, 129.876614259656, 134.403383334566, 128.566155330324, 131.447570123735, 125.129173753729, 129.642002319579, 135.787746164899, 130.818852626821, 130.043044432985, 127.0009983536, 135.568844261515, 130.461293566856, 127.672426986845, 129.877262028627, 131.863157207222, 134.535653803617, 128.519157257117, 130.298511804313, 134.346693361457, 127.681910507078, 129.717552698234, 125.048077474227, 132.753839838405, 130.402007198485, 131.103346592227, 131.509085363824, 132.769270130226, 135.102485809307, 126.54403001812, 131.927704096717, 133.126495250305, 134.029614250624, 128.208831706108, 131.777281114192, 129.791101728471, 125.843167326987, 129.203688787718, 136.521583678094, 135.868929286156, 132.105613306053, 129.226566923079, 125.297438616785, 131.140074673377, 131.986667282892, 130.021647106779, 129.436563736534, 130.938801483005, 131.473829836896, 133.277481899776, 132.409826517219, 137.274154660642, 130.458641696676, 127.583390559845, 132.717668091476, 131.355410127056, 130.394868255381, 128.887189312764, 127.536136350947, 129.023784174295, 134.055039866806, 136.520096769679, 127.976881658993, 130.950093915901, 124.452148464198, 126.519210202421, 127.822945130845, 130.50497092073, 129.422334270201, 127.646427987461, 129.194233650511, 131.219648208893, 125.900744987828, 127.18623470452, 132.309152189857, 134.728087919652, 133.398587133749, 135.127418637398, 133.728835525687, 130.990275542939, 128.361671779726, 129.406421825658, 129.404262262197, 134.274635136348, 133.503173306427, 127.650338963826, 127.315316310317, 127.312748684065, 130.899150666466, 131.512655073431, 132.014520121913, 136.026736709611, 127.610786350916, 129.181508405569, 136.254272373795, 126.747745512512, 130.488175147639, 126.251465597642, 128.505748099753, 135.303637260281, 130.706919169833, 131.5399478918, 138.087477382774, 128.359016844952, 126.455655486403, 131.180873479212, 129.384335058591, 132.360935492038, 128.463146202666, 128.877591149139, 134.052717669248, 135.215532599043, 129.423095606872, 134.585500616647, 131.061913233968, 132.422496296002, 127.062404349045, 133.158025664151, 134.949693666385, 130.713907446885, 131.98768339151, 133.101300149378, 134.836728137888, 131.77094299002, 129.352993855782, 135.253984625099, 130.258005509551, 133.744582090058, 131.055569621617, 134.66020765458, 134.175238570551, 132.51819213245, 128.066673742049, 134.967942644378, 128.107795862256, 129.967567738462, 126.52354137281, 126.495763517212, 127.777166560259, 130.218050937957, 126.012086989688, 126.680691535269, 132.888925989285, 131.080893692393, 130.008302610878, 127.935003084867, 134.968785945286, 131.01050146998, 131.33968658766, 131.098180106578, 132.856240980436, 133.842410380159, 132.626864063322, 128.748900831094, 124.615306632848, 127.372972732978, 135.929721355748, 133.88374230138, 126.230395079723, 130.328579623856, 126.044148003395, 130.841633558604, 131.364243698313, 126.966939724021, 127.960447972802, 133.988291229597, 134.082256368157, 134.017099884539, 129.361553819759, 130.182604161019, 129.150014138322, 128.448075149852, 127.827488939889, 132.270325819192, 131.453314573735, 129.036278512675, 132.56721881001, 134.498824986579, 127.089412098534, 122.38722105879, 132.947256055338, 133.98028768181, 132.229335372621, 130.546214293877, 132.226501456307, 131.022540704762, 131.530780146106, 132.099318669422, 129.48975146435, 127.966323014734, 132.099535730324, 131.200014607638, 130.22318599514, 135.123958266125, 127.845273869609, 134.916451414986, 131.847758236638, 129.961602072567, 131.584286811241, 130.748622352016, 128.00171978934, 134.642434953581, 132.958289624091, 130.42064570717, 131.79934246738, 129.644902907813, 128.992862358785, 130.696971400316, 138.471924407997, 135.494660754947, 126.621675935963, 130.323200554946, 133.118986660117, 130.555790216834, 125.239235498621, 130.577525067193, 132.047661634388, 132.212729942868, 130.214207370011, 129.760274948865, 130.634721695052, 130.710874542293, 123.59456442282, 129.996753598663, 131.551432925976, 135.15840757301, 128.784021204502, 128.156022606748, 128.974869718052, 131.628300969146, 128.451452413287, 134.962914444147, 127.285821025877, 128.989236016119, 134.897183313839, 134.171147359055, 129.59981961994, 125.806714674255, 130.807437374803, 130.858596828454, 129.812108847277, 129.910177999807, 132.786179634791, 131.535523964333, 130.322493034579, 131.571744695682, 129.177781421728, 130.722540536306, 132.781015674249, 128.396711246004, 131.539345763248, 128.396998397552, 134.683729497589, 132.239622090218, 132.507461821373, 128.368385215508, 135.739760481693, 125.601315157746, 127.282446691964, 132.48438752179, 125.936475729341, 132.814832606868, 126.77155309787, 130.447703533233, 124.515770830118, 128.666517126978, 126.147990564295, 129.56778972735, 132.406769891266, 133.512688438619, 128.961109642863, 137.27601223024, 132.215788212675, 132.441390302363, 124.806228525111, 128.384263300717, 127.871880535421, 129.954805435428, 132.280628005018, 132.916565270266, 130.536892763141, 128.629778857876, 132.709253071887, 131.236170131861, 132.863687829977, 139.40131095718, 132.207525943606, 132.101436178912, 137.757463800437, 134.433742070672, 131.804675770115, 131.814102686984, 130.107885139888, 131.640790795247, 127.527356736055, 130.221481709097, 131.995829473592, 130.404815804091, 130.368177290606, 133.638565226905, 130.731776564871, 128.758174440209, 124.145833680283, 131.739849464394, 129.604774161075, 130.528063406558, 134.940826545967, 131.337079375409, 125.383110746436, 135.847174628886, 130.884869097052, 135.947374371317, 130.283506176055, 134.635829108094, 132.723875230568, 132.7521772206, 134.979026353298, 134.226226527901, 129.095055905856, 133.672416405629, 132.58288267291, 129.970934493406, 129.029097268952, 131.254291759486, 132.12472315703, 131.938173364174, 127.566379579203, 136.954337626101, 135.060519396864, 125.23368541645, 129.317282825453, 133.529803578476, 128.201433938526, 133.105528891461, 132.884950462956, 130.763972343091, 134.281666105552, 133.492188221058, 131.445789851827, 130.291972642328, 132.878692002299, 130.608361679022, 129.004837509165, 132.798441539387, 127.981211797463, 130.582820372946, 127.176928651222, 131.20930851034, 130.916564005164, 133.145821905964, 125.156979599957, 135.029651143944, 133.028802625401, 133.192113718676, 125.664589400439, 138.074353495701, 125.624684769466, 129.170451475617, 130.268218593618, 131.956262303344, 128.766729791883, 127.771696269148, 131.111187809905, 128.006277956071, 135.479930781034, 134.254842602658, 135.436113824163, 131.241204325219, 127.975319196169, 137.377293853713, 130.246086407324, 124.061157445891, 133.518313325713, 130.073805876622, 131.84754520689, 129.776915982294, 131.271463986884, 134.810051827778, 137.37685720036, 125.89877619733, 133.207006787192, 130.876731808742, 128.007883366795, 133.010751469553, 123.084195163202, 130.362640038467, 132.836363481101, 128.855009487414, 129.416656972184, 135.052515764294, 134.608569464213, 129.279773742251, 129.56292608047, 128.367948459656, 129.138951107679, 128.578808334712, 126.87334705683, 129.712382184779, 130.304446187531, 125.469234032199, 129.621219979399, 131.922762475229, 131.32562275674, 129.813923609967, 132.570943269804, 130.939507968521, 131.554896951832, 132.028661824849, 127.642743638153, 136.366194894545, 126.726897721281, 126.363291275715, 135.719734586535, 128.566756915321, 130.475163713072, 128.66360167988, 131.617870013354, 130.318561654231, 128.85691260176, 133.226014132813, 130.912062343299, 129.1620808702, 134.912293067255, 133.624208382313, 125.29916581574, 133.856907411957, 126.783317770399, 125.671259274311, 127.996750278897, 129.014857897061, 130.452948418188, 129.818406208335, 126.464073559859, 132.894908311087, 128.26441926056, 133.540171268322, 126.837419815125, 128.51612108828, 132.505739280639, 128.207219000957, 131.024703901358, 135.273327059918, 128.018322903402, 130.594154403023, 135.78436956262, 122.440573228595, 132.64734913814, 133.671182490156, 131.439655760336, 130.767372420303, 131.15931439657, 133.784226798117, 132.811243258895, 127.563813274616, 129.220635114793, 130.944152493232, 134.99851079579, 130.880462619976, 124.88870847357, 129.927195728476, 131.431635795753, 132.313525028745, 125.271653770848, 130.619482381225, 131.251693767649, 137.469493283315, 133.859109857243, 131.001943876397, 133.840512089812, 132.155847349701, 126.15918247582, 129.228921363635, 134.518547729589, 133.564041692271, 128.165049687786, 132.03747750321, 131.114921766592, 131.02832801523, 129.824176776799, 129.789348833536, 129.056636735166, 125.863568868427, 132.845286514746, 125.101468648022, 138.159030082918, 135.366355769213, 127.673209896007, 127.814428510182, 131.082906546317, 132.361895744824, 132.362119746002, 134.001914832664, 130.277958833815, 128.043323757478, 133.054837222675, 121.812850593399, 128.373331563856, 132.021670293898, 131.041500120563, 126.933032073696, 128.076520970815, 129.470779150439, 130.068098254858, 130.692343736453, 131.202419552108, 124.011155116205, 126.308702210964, 133.993813407432, 128.037776301182, 128.259527685787, 128.127001210836, 131.830473858697, 133.702400498633, 136.045380225108, 130.563528696925, 138.379857105784, 127.575216521499, 132.61247788773, 130.351165874548, 126.171372989409, 135.912382391232, 136.432043752316, 131.307919938343, 129.965118201002, 120.83549275428, 135.236749655835, 133.895986678382, 130.170823707722, 129.975473816781, 133.78728173912, 129.750298531595, 130.932123480673, 127.039986045407, 130.497679195348, 134.982632450938, 125.217681993876, 131.902132152367, 129.312322207225, 132.48255441518, 128.404015071724, 130.445353249204, 130.904835791036, 132.725455132952, 135.271822797146, 134.859881657384, 133.763193488189, 128.668199136573, 127.70671399361, 137.117127318543, 130.062880285221, 129.432018492069, 134.119615439045, 134.389461735503, 130.118654751657, 137.154861646551, 133.204279280851, 129.312823008211, 133.283769171987, 133.100232542155, 135.016267237552, 132.261538816787, 131.278551389756, 130.850223466274, 133.518728499334, 132.18063924467, 128.958784612473, 133.311118425749, 131.062833902994, 133.265106402152, 132.669157732486, 127.711852970489, 129.268005276977, 130.187126743212, 132.588799087979, 130.997460283951, 138.274073840627, 128.987869065714, 132.403189201937, 130.383877293266, 130.464437285645, 131.994192251509, 126.846568459048, 130.26443202901, 134.804030522641, 133.399589313895, 129.282554238907, 127.652746703791, 131.793706872182, 131.661317272208, 132.375845368512, 129.626206812106, 131.704206629765, 135.269084893082, 135.756854414733, 123.380860150465, 130.261831967293, 131.176537524903, 126.221024515443, 139.361347339931, 137.561281918404, 138.748796352637, 131.426229082667, 127.907290031517, 127.163003590576, 130.186110691345, 132.433089635032, 128.18793480399, 131.190783866471, 125.63161757944, 131.183609507383, 134.162981596529, 123.861788558239, 128.22508058903, 130.659545210298, 132.248018539931, 131.321785574021, 129.350760089352, 129.793775687738, 129.777288605239, 130.48204722256, 132.54845514231, 128.626395735572, 129.70031048179, 134.417092777722, 132.23143806411, 131.880166818145, 131.128225251672, 126.183081386352, 129.434083511943, 132.716330572738, 128.130474948113, 127.427821691308, 130.596558556825, 134.177890982073, 134.796912376969, 123.647305553416, 129.461439728096, 138.5559983561, 131.761395316437, 134.461448872951, 129.227232002875, 136.749668731954, 131.080582464689, 128.22844201729, 138.242527896949, 127.046805478878, 136.643121361989, 131.319467226749, 133.081300275491, 134.303887526786, 133.927820713086, 130.369673783506, 128.090618061333, 133.258985688482, 134.183921744594, 130.598507917209, 133.664621579716, 128.667607079282, 132.481120811536, 132.064471485059, 130.019117643606, 130.054350046065, 129.031600944488, 132.47787679242, 133.780400723246, 129.567544978204, 128.672402612525, 135.793442800762, 135.926751915477, 133.034016494555, 130.115096592042, 135.129090832592, 131.285518128547, 136.967382976386, 133.637370778863, 133.735511082071, 126.175612159465, 133.248410615605, 130.836595074917, 128.032643192784, 132.162332123555, 131.839627212955, 136.185885992552, 126.277807165746, 131.34857240441, 131.979233354464, 128.167270764298, 136.93999361318, 132.274620655046, 128.446370860036, 129.42467725282, 133.389621057868, 131.084792820676, 126.911618357918, 125.02959933287, 132.350567762227, 133.778540681631, 135.588479761223, 126.57696833667, 130.774867754315, 126.981666173291, 129.91541873821, 135.433890080066, 129.670817757884, 127.231739185481, 131.007630671277, 128.582333227964, 131.053314939347, 128.6196572459, 132.855487418566, 134.745956942446, 132.344734600837, 130.618445940185, 130.771591350469, 130.314939985768, 132.585287410369, 132.766659130444, 132.485546891832, 129.910019593017, 127.208493258745, 130.831692793585, 130.265927295818, 133.249860593287, 127.887769340554, 129.536936247992, 131.834282341844, 125.864465940177, 136.756723281078, 127.299869889211, 129.729553830198, 128.46116514524, 136.228385365862, 130.457507916793, 135.320979764794, 134.348213200991, 127.115848084981, 130.473227230229, 132.700704708925, 129.394206092862, 128.906119062329, 129.452622280284, 128.723778576431, 129.421334722588, 136.529552440558, 131.880199427223, 125.751743685416, 130.432965176107, 131.633799982639, 133.492702849175, 134.333337827798, 128.773307707204, 135.090227768919, 131.995468847663, 131.590905122143, 126.223420302934, 131.848264728089, 131.935427214144, 130.704215295976, 129.867273056955, 130.695344300338, 129.433365886752, 131.414814973966, 132.831380723076, 137.142648282216, 131.401178813709, 131.585101797153, 125.655424180735, 129.027983793602, 131.507146272463, 133.839870240204, 129.84722094442, 131.847972465275, 129.015037554363, 134.098881477892, 129.822648731747, 127.625430086507, 127.47675960547, 129.478833517245, 131.500662810328, 130.67642505356, 129.150640711875, 133.643705198272, 129.293044527612, 128.204718239276, 130.747707785436, 130.16285785473, 124.197968322759, 128.716759455796, 135.481998234214, 128.067397639785, 133.124280573753, 131.433994025841, 131.700665536657, 130.965957120353, 130.661324081831, 132.425033543155, 130.25339351461, 133.466561635066, 128.67029074166, 129.545934007915, 127.458106349328, 133.177595255441, 135.738014052084, 128.091657540418, 135.067040864137, 126.333010584979, 134.098126663031, 131.85575466672, 131.920347122881, 130.626638886975, 131.833827046049, 127.86991691282, 133.533380101812, 129.154339476109, 131.400716953534, 134.204838669819, 133.00237352639, 134.191558777013, 133.086187265923, 130.681094644924, 131.337637599723, 130.82273198433, 131.71783325854, 130.149860889898, 133.244716593938, 130.880147356582, 133.391562412445, 132.085386308015, 132.015293440302, 130.050845910428, 130.184346097217, 130.854839930035, 130.574995951695, 129.171867678015, 131.781885536323, 130.857621799238, 127.186665419628, 131.105881705727, 129.245850611663, 130.569523844996, 132.735632006738, 132.537749608847, 131.711450487693, 128.493726465627, 126.222820285984, 131.511706298536, 132.55836140163, 134.941119825237, 128.8365234844, 128.03634679061, 130.92931725602, 130.444367120442, 135.411135807244, 131.220999062818, 134.242396698545, 130.132240005833, 134.295726950893, 130.040899546797, 127.961320483843, 133.417477248912, 133.993547542779],[669.486350646418, 669.651365917271, 673.792716010589, 665.840265165111, 669.112972745099, 669.488366668848, 672.535565648609, 675.381686286843, 680.537716920186, 669.826092658582, 670.379562670948, 673.203275301748, 674.928012817669, 670.480254186254, 674.142715391329, 674.619063296731, 667.390741832025, 671.749630093835, 670.26932475107, 676.522989771354, 675.426598050379, 672.373780856772, 669.244885321869, 671.439865018272, 677.119089614235, 677.454320568201, 672.110311902614, 677.157853575662, 677.930393790761, 668.706747880877, 676.825980229571, 668.793806362625, 675.847007852624, 676.196976968564, 668.751469870576, 674.529767552303, 672.498950632094, 675.198724110644, 668.893668446726, 671.828481297261, 674.540524936487, 664.593644954136, 671.071926152857, 674.27086046324, 675.113014621618, 666.23249622655, 665.555564630445, 670.146958305976, 675.381185013977, 670.474438691469, 666.881718337901, 669.767804789264, 675.170681773023, 678.335231168031, 667.937611991231, 671.770476648951, 669.934762309115, 673.985583043843, 668.617927774547, 674.788890981986, 673.814625736753, 672.486949553915, 677.036468186378, 675.586549982786, 667.999957724652, 670.562601043063, 673.14150627178, 676.733042272936, 672.629040147096, 666.077063674559, 672.712338802648, 668.311166693103, 678.440808091289, 673.604559877099, 670.970147381819, 672.787760350605, 669.802569160272, 669.526076522741, 671.040862280893, 670.137109166872, 671.835524560297, 672.249588507616, 672.966804321277, 672.460888466939, 676.047940597199, 671.245074680851, 673.302600365432, 676.516431271357, 670.491995379604, 673.545838684633, 669.508932754534, 666.596491261127, 672.501572218681, 673.609904659496, 678.077931995084, 673.542191844522, 675.178004479512, 672.671704687024, 677.197247777044, 667.139717751268, 673.409192048213, 670.046133051231, 665.88026180772, 668.204362664537, 676.76491348001, 673.870262985598, 675.842323600866, 669.491814284942, 672.305759022673, 672.528747114543, 672.759049329582, 674.12089744285, 678.2231892829, 673.607268940731, 670.240042640975, 673.658191658344, 674.413874825663, 675.66819662349, 669.344791969474, 672.929767163962, 674.033828669389, 672.864353552675, 670.787319266878, 670.359692861626, 668.783305722953, 673.107722816859, 672.668412396637, 674.877596535084, 677.879697370323, 671.108687712305, 671.773874350393, 675.565675705738, 674.43647988799, 672.067222351712, 667.447617914141, 679.061074504109, 669.867629391624, 671.455445371433, 669.929474593101, 668.229128397133, 673.893990492421, 667.804574889056, 673.904424609444, 671.082498267157, 676.332154046005, 674.630650728347, 670.423542310636, 669.167482954407, 668.53992956171, 667.051998916836, 669.891871552983, 672.920728642022, 672.547622957542, 672.848752660753, 669.238613183825, 672.081183909232, 674.758665280224, 669.490301255471, 670.41599914278, 673.721252290201, 668.497841779154, 668.556135024441, 673.292111249743, 671.626414106642, 675.663575094428, 669.630611747632, 670.554843407485, 666.506941779599, 667.341940096944, 673.156772769653, 670.297890856152, 664.587917680605, 668.623526154047, 671.187696678027, 670.631246135543, 672.055597755359, 667.700402580838, 672.52068323867, 671.177069559858, 669.092790871632, 674.57040007008, 672.771907672287, 671.50824912228, 670.800438783228, 676.898430578515, 667.042544366745, 667.449108446148, 678.339663354916, 669.948034027165, 673.561516715171, 671.199022563688, 670.936132167841, 674.438521810328, 668.452733895479, 671.987933520778, 667.751368138326, 670.856656876235, 670.12587445949, 672.959023470945, 665.808599594844, 669.916230962509, 669.147333807068, 673.579929551726, 672.721832868823, 675.69427262979, 676.225880111093, 670.176893539794, 672.340648021605, 667.401507285064, 672.786906743856, 669.556039724309, 667.568809540999, 671.75910752477, 675.33582512295, 669.310384023037, 675.032090326738, 666.694785172453, 672.997246041076, 667.922251583784, 671.604976655568, 671.162487686605, 669.142578359917, 672.670344408714, 672.297172392284, 668.418919986978, 671.315563697062, 673.753886518801, 673.780202268729, 671.389605917523, 672.760749741962, 670.458004113022, 670.638785038673, 667.770085239902, 673.77118445656, 673.077574311729, 672.868008965026, 674.370078521054, 674.995500085148, 674.275664338958, 672.932490954732, 671.817007106803, 667.134463732827, 673.700628108559, 669.153982684145, 672.483613129589, 668.966910891075, 673.867232921675, 670.803115001913, 670.346319504014, 667.71934786587, 668.045442938099, 668.987325577865, 674.411971039408, 670.534905448437, 671.126914996585, 671.780036399698, 669.702598421039, 673.553200694841, 669.751567426143, 667.833803157393, 666.768506461697, 668.485419747679, 673.634473646954, 671.754405885076, 670.94377806859, 668.137349475388, 673.808903442017, 669.594364300265, 674.725492852413, 666.811376037528, 670.492420257034, 667.581405738578, 666.741115161221, 671.121790062458, 670.429712826675, 672.252020717541, 670.751332736494, 678.872623749708, 669.807393721919, 673.440351586196, 672.144024303487, 677.245951755002, 667.955507552628, 665.13798585576, 671.607514909457, 669.780085814638, 671.586686169811, 672.372892912146, 673.707853385668, 671.039672974928, 669.605122574098, 670.711317679014, 672.783548021229, 670.229914404156, 671.77002248459, 673.581575329163, 675.715534233315, 669.412811220294, 668.913650171084, 672.742757263674, 672.945748464924, 674.092872193127, 676.782836616656, 679.386233781796, 673.759819884878, 679.374886534194, 678.399150954359, 673.615585482961, 670.484258017073, 672.570507145076, 676.471501829579, 674.64784743191, 676.177622784174, 677.671462906034, 674.361923845992, 672.424026762475, 673.162521410021, 674.470162505115, 671.055518779457, 672.834597450966, 674.99956693228, 672.210384320884, 674.379300414468, 675.644017063367, 677.796503211321, 667.250790844803, 672.859945701289, 674.918429099436, 670.254843078347, 672.585080657674, 670.449439510317, 674.126000343289, 674.140309911554, 672.911516427084, 674.557734457398, 676.527913293319, 673.768890531163, 675.334702135188, 674.044897150097, 673.297626833387, 670.528166618016, 672.900715577352, 668.886069270992, 668.459895426724, 667.366164733566, 670.307317904924, 672.105024724706, 672.312625569316, 671.171918078442, 670.727581424034, 671.328253729788, 668.31232473391, 669.137523985373, 669.434291368728, 667.823086247417, 671.530106898793, 669.931768388301, 669.174196246619, 672.552419107566, 667.762943951683, 668.901126122025, 674.334889527023, 673.545138282137, 672.338232250963, 670.793446378474, 673.329771079106, 667.429342304421, 674.81684403441, 673.626156808011, 674.840891092525, 672.064988854102, 673.61740059797, 670.467397622185, 670.796183480396, 668.768794041947, 669.486895059954, 677.470759506112, 673.517885306268, 668.114272855335, 675.435247391325, 674.28824012402, 674.190690576287, 675.813984678516, 674.09481858539, 673.033140103691, 665.656400877736, 669.027327596906, 665.066595988797, 671.392498910914, 667.474116240883, 679.604701480957, 671.291863684614, 668.525871141344, 670.364788856329, 676.36688268408, 669.406295908352, 674.031174199694, 669.818626403645, 675.099557111067, 674.180244003572, 672.167063721742, 668.061977603878, 674.10732561799, 673.21534524612, 672.408497719209, 668.717458044892, 671.735572659413, 672.76217639483, 671.269414828336, 676.031787547137, 672.386377572019, 671.202542447961, 671.250809110746, 670.342250868934, 670.413813086985, 672.075084835684, 674.943219980606, 674.914346000504, 673.438983004041, 666.70403360261, 675.535614120392, 673.126505716377, 670.297022302364, 668.397199771356, 676.698751204514, 677.075170953303, 675.455222926168, 679.142655511576, 670.905450048423, 664.206831277033, 673.006029163956, 674.234637573559, 667.283835292189, 673.24297478681, 669.315543652541, 673.748041052773, 674.541572530772, 671.202219447543, 673.362207312588, 678.34890000215, 673.480461666394, 666.533661845338, 673.838225770223, 674.277437855782, 671.243151747608, 662.421754095004, 678.501062608095, 672.475982257147, 673.147976005423, 666.127688277611, 669.865403679215, 668.43032607286, 668.905750320973, 675.482564436706, 675.394530595957, 668.251842082582, 671.404343311157, 670.716098746034, 671.212384327143, 668.426154495817, 673.143714488176, 672.19053533358, 670.560872678458, 674.209584351674, 674.556305716961, 678.064952252855, 666.811349900347, 671.19551612661, 672.804554535461, 678.144423999258, 677.32871502011, 675.9665157361, 675.506199505175, 673.502077568602, 671.152005348994, 675.878069884096, 671.288377355406, 672.029930117459, 670.244301050112, 670.562638673537, 672.297775780462, 677.427473662363, 667.273729125519, 668.005740025953, 674.832435898315, 669.325800602531, 669.311787097985, 670.896650777642, 669.395608544558, 671.946594835471, 669.835431017883, 672.149266133934, 669.485872156635, 669.641872779011, 669.122956085402, 663.566445100388, 672.755427012464, 673.795594021444, 667.149410087785, 673.131182028635, 677.339510299546, 673.584854255338, 668.338784961637, 667.402231267089, 671.625302391259, 669.560751451818, 674.718370451983, 678.422294389536, 675.238224460502, 669.471090007631, 673.357414185237, 676.279003870003, 676.200378076676, 671.717953890502, 671.961722842682, 669.035794090566, 667.137522871672, 674.920891612694, 666.325920538478, 667.588454986874, 666.661152299762, 676.638725334364, 671.849691768041, 675.257847159416, 672.599398734109, 676.180341735801, 672.358673198358, 672.743387143073, 675.315681145154, 669.714823278361, 673.101165138854, 673.2474777402, 673.567654357974, 674.641760298715, 673.697111906914, 670.501926138624, 670.076961554892, 676.159386297932, 672.123528541705, 675.183520661012, 674.606988972152, 674.211484728444, 673.900700674904, 676.803020296356, 671.467078539779, 671.544691542356, 667.516010455892, 672.791634421498, 670.528895961127, 674.511752366688, 672.590311710066, 674.916076170742, 673.860711504457, 674.665619341328, 673.265964562348, 668.646260771819, 678.200161968, 671.03298435768, 667.436966821351, 673.752928480421, 669.970855553563, 674.179671314028, 670.961464851581, 677.989785161195, 670.83120304149, 671.384519424755, 666.181866919784, 679.952091427866, 674.491338406807, 671.102584823854, 666.308659442825, 672.529210894189, 678.403079446054, 676.73937860574, 674.444730779357, 675.753166164516, 674.945438007436, 675.070504317352, 676.9305856605, 669.669664249597, 673.41010745944, 673.131628791425, 667.351537272001, 670.406428513079, 670.859315365594, 674.251467046721, 673.978185826498, 675.108460226997, 671.218603046859, 667.01518423393, 665.19459270262, 667.35569957845, 674.180968640002, 672.562061549167, 677.607815304252, 675.822035497629, 673.776511543644, 674.398595124064, 670.556083104495, 672.973899660109, 671.855708421928, 668.194124017541, 675.216983832903, 672.784394073709, 675.797146744615, 672.146720881901, 672.459945300363, 668.092327457549, 673.026008888112, 675.859839755657, 671.041796623371, 673.441278548758, 673.905201205394, 673.04993088915, 666.182169579673, 675.700145290614, 673.791524871553, 665.76030873007, 672.388682801475, 674.60722177883, 668.091309726315, 672.768443034364, 671.297516773055, 670.407193306478, 669.601245979044, 665.781186961867, 671.717779031494, 678.078868668369, 676.796767223538, 675.61493233083, 675.374128145918, 668.861821241192, 675.431499676944, 674.970122823885, 672.471497653516, 666.572987175557, 675.053581106146, 671.236512183231, 670.420384678083, 660.675584241874, 671.229455962329, 672.570782596476, 677.197533804545, 669.465470180348, 676.612522851295, 665.872046689247, 667.858564736473, 674.114169875598, 672.437901793151, 675.183875778755, 669.904904094436, 666.46826044008, 669.268879252318, 677.650407205014, 670.275128344282, 673.976506343184, 672.785681017346, 670.567778131658, 668.567391370237, 674.324802147038, 672.91393886818, 674.60434512606, 676.778334676695, 673.105304729305, 665.874405009705, 669.465419369331, 665.98913736561, 673.814819948027, 673.016858316765, 672.195245086665, 673.175393592221, 670.766409980982, 673.91713433934, 672.384097076881, 665.280126355269, 673.627207376474, 674.255591668005, 670.003643766595, 674.400323315393, 674.336867207807, 671.709285250004, 672.343117835497, 674.795891085311, 671.788009841733, 668.71344744737, 671.648185730959, 676.1804974457, 673.683258762109, 674.371598733219, 673.695388057436, 674.449253011087, 671.630954899045, 664.9513408071, 673.853990477119, 672.537685581951, 670.654901391949, 673.318845301716, 669.610944365847, 670.759731863673, 668.94093762535, 674.212181026165, 674.377860590269, 670.086404273756, 677.356710203072, 679.74395329829, 668.301978125982, 665.72234864657, 672.12729847991, 674.66721801857, 671.664139821727, 673.633435818743, 672.473995480773, 669.706925128678, 667.040171591643, 673.742645967872, 671.901207865725, 674.557986732316, 674.011306279158, 667.697262030443, 677.097773709934, 676.974133187168, 669.812789977291, 674.081206346264, 674.215820581989, 670.142417441995, 671.131898330197, 672.41706526706, 670.164200504406, 669.391081078636, 675.890680426254, 664.991406860916, 671.309995728665, 671.984172140003, 671.183792582141, 675.01818114387, 667.544558097352, 672.121319384264, 677.390483895621, 672.511013133919, 668.641952297974, 673.911487856903, 667.418571938188, 672.341126588862, 671.419850687806, 670.763514573175, 671.316332088874, 665.041476215963, 667.587256265252, 673.773707718882, 669.741417608639, 672.957378142255, 679.779740005919, 670.400033978026, 671.024482146758, 670.259597865346, 672.724248719695, 667.570218436808, 674.464172259637, 673.096108281048, 671.199572940201, 674.417478695023, 668.417006628072, 674.153748559601, 674.630898995081, 674.077418775917, 668.787642861857, 673.294195382236, 670.332569257163, 672.234390420996, 670.82905754975, 670.87620345682, 675.675578173131, 676.34359389253, 674.896497259915, 669.745504115346, 675.045422998284, 674.517123453276, 670.94298886127, 674.701864281823, 673.193487311808, 671.550955068472, 673.657104612028, 664.275736466342, 667.45116655335, 675.171810830721, 672.706243305132, 669.400915738811, 677.841725938657, 670.716814227857, 676.160254783739, 675.83144302566, 670.242558559551, 672.354546579748, 673.565953595819, 675.018656201978, 673.755319973439, 675.06925871126, 677.415946475475, 675.331065041719, 673.264052057561, 676.914453459193, 670.08014521268, 670.429959309232, 667.078375026279, 675.052670185083, 669.90431600319, 669.280693991979, 680.614435195805, 672.62213902074, 668.486234090219, 670.846527956096, 678.106733780707, 673.094969738289, 668.245205453979, 673.797021847511, 668.901123545177, 672.587640220757, 677.396982770801, 672.509218851483, 672.0797323004, 665.341340863828, 671.890963459639, 668.355337323153, 672.668771517687, 668.919029476458, 670.865705522248, 671.959839319733, 676.318423829485, 671.481680741431, 669.995897736044, 673.009478200978, 677.646277057228, 674.059696724626, 670.458999036689, 672.490246543956, 670.089549923538, 667.043901529295, 676.486531651622, 667.750986204386, 670.375406411671, 672.692082919727, 670.924470714966, 674.159006788679, 670.554916142041, 675.859100479198, 671.221554390496, 670.122567478059, 669.218698141035, 669.029297531815, 674.381774255687, 675.073931851479, 671.215324704913, 675.801851606174, 671.35435519229, 673.968895130355, 673.515475653063, 671.909263068821, 672.894122628237, 675.429870343973, 669.832160628484, 667.771445587601, 669.399731264229, 673.735667329651, 671.578729974167, 675.145559475546, 671.832589640196, 675.866696167682, 674.767938877589, 673.514063913702, 674.952329734502, 671.069932997239, 672.936847959174, 672.326127306744, 678.882596687938, 673.095656223435, 675.494969479924, 669.221138383953, 671.635372580262, 672.384418422868, 669.890604375932, 675.799800723825, 673.001903017374, 670.807700854407, 670.523962704234, 670.903453222421, 674.831567435628, 672.84965343542, 670.262525063324, 672.857606695617, 671.89747907652, 669.725089381843, 670.495729524278, 673.81764144843, 675.43393027762, 670.847763829563, 674.827272858123, 668.740198047953, 671.823505790072, 666.070325951949, 668.460272283853, 667.717628134022, 676.300184034821, 674.502696285515, 675.236899891205, 672.329802044993, 669.102129330326, 673.945614891327, 674.180704160295, 670.47404055115, 666.837444451311, 668.450211817236, 672.979547146659, 669.595654729064, 670.012790848499, 670.448554761424, 670.353495821449, 671.350696915059, 671.582754429292, 669.156954973022, 675.445210215542, 669.944991803798, 669.645981752331, 671.741020969566, 668.384426055505, 673.886598524093, 669.260445889817, 668.150384480389, 672.514934522668, 671.905157664001, 672.380733808953, 672.770171968762, 669.534988697667, 674.12149990959, 672.949568360978, 671.979443731518, 674.180939116044, 670.023102033033, 669.56952858046, 667.121328058086, 671.573107793198, 677.172118445775, 674.271759483902, 672.080694436622, 674.994436977631, 670.691337228741, 674.174936147323, 666.047197903833, 676.109790653628, 666.201267002167, 671.63609236333, 673.532076216652, 672.826324108937, 667.262214296981, 668.44930332939, 672.71706284115, 675.169662797259, 666.666776879251, 668.217334671654, 670.736731334608, 675.239256509157, 676.819705396703, 671.669013389864, 673.203867860186, 674.75159183059, 675.957674711214, 673.3916441661, 674.729448270455, 673.973896804074, 670.213811397045, 674.236089539662, 673.759094323845, 673.004178194327, 671.361636438818, 672.166708359505, 674.54457949163, 673.200025589458, 671.774247317846, 672.961544568572, 675.400625621993, 675.914750432337, 671.189266814873, 673.266302046385, 673.848731677369, 669.822179729402, 672.955158704981, 670.447755804737, 673.118894095793, 671.298890638662, 674.400655191504, 671.521004603034, 674.163288482686, 669.932794063781, 672.862049240387, 672.096161995743, 670.847882316292, 672.61681510227, 672.978173424272, 672.653220953291, 667.801608316928, 670.357327830509, 668.475824007655, 670.763439130924, 675.654332287746, 673.217884156446, 672.093213184693, 673.095751810933, 677.197302889618, 674.467334587998, 673.592004489848, 673.032952646082, 666.47578035994, 678.234558157386, 673.134730748429, 671.976878814613, 673.873080526937, 671.065355257078, 673.93546457746, 670.992081185313, 672.825765923434, 669.440322308793, 674.825233136322, 674.286657834265, 671.360842988839, 668.880899111783, 669.371304411263, 667.779812093555, 673.986724513465, 670.707062484011, 669.848038488919, 675.682183646046, 673.316664047059, 671.890537407447, 672.091976955934, 669.300313283655, 672.109387988177, 673.547736561997, 670.695059065546, 666.98855418715, 678.680466546793, 669.82787808012, 675.040492520808, 671.773185937147, 671.601150276675, 674.148516051968, 668.133133008579, 671.629821734146, 670.736002430502, 672.621273565879, 669.045524096313, 669.668655117581, 673.912509257038, 671.85364224287, 673.24741234854, 671.925202794873, 673.590196793868, 673.147620612554, 665.674185038443, 668.935388862946, 674.441335439948, 666.552457508898, 673.807061040881, 669.216264139192, 670.677581350836, 674.719158215627, 673.589590144395, 669.610628606256, 677.22723364543, 668.429383907062, 671.097612567843, 668.104249695907, 671.024098617483, 667.27253960895, 676.291511683279, 666.927182252882, 669.234910221127, 671.488801107946, 679.892012697867, 673.30384944841, 671.238539552199, 671.155362099741, 668.02971856231, 670.532897332867, 671.401834698067, 670.494303912341, 670.274094322439, 670.134487805699, 672.492946198279, 672.445645990366, 667.314997757847, 669.119866888112, 673.859390124868, 674.305885938567, 673.529725318509, 671.111403275229, 674.878203923208, 671.010562977052, 673.000786048219, 673.049827335342, 675.958890351464, 676.064786638015, 671.442313106238, 671.825110594322, 676.192107222953, 669.321843729185, 670.33547970571, 669.822623903483, 672.312137155197, 674.447203579121, 668.424651683549, 675.984362182054, 672.09989594099, 676.237884114011, 673.385101453073, 673.592559230749, 669.532713463916, 667.912334683488, 669.878622262132, 674.757924795281, 667.923842684706, 675.30874557515, 672.231242108244, 669.437402223228, 672.165999019881, 673.116321386786, 677.595149140948, 675.359778546979, 677.473828292375, 679.778742221576, 671.169805978337, 668.266893832961, 671.638042018125, 670.091944256036, 670.558472324446, 670.638867981139, 671.740821240374, 674.445378073704, 673.503830111642, 666.939567418916, 675.64057371447, 671.060234980587, 669.934898694555, 670.206097574893, 675.208506902412, 671.090945985742, 672.477130177583, 673.238935331444, 669.702769339515, 673.024252978832, 671.398970103762, 669.917329853738, 669.477253380946, 672.836217749979, 674.226372119075, 672.471321646358, 673.550574194413, 680.242383487707, 672.134585045079, 672.271449444163, 668.079252975623, 676.779531227607, 672.144799916189, 674.556670155609, 681.31976757707, 672.274229505304, 677.439722978411, 667.381060997378, 677.796722836743, 671.248772660216, 672.236309619324, 675.867290422384, 667.495455091043, 674.04085408506, 675.289779011176, 669.331820366408, 673.025204639946, 669.728963265123, 670.283075022229, 671.604058536677, 669.42996018319, 670.223977387589, 671.842233159906, 673.862210444269, 666.429033020523, 670.108329556522, 675.381233104332, 673.236634175593, 674.659953821278, 671.655581435007, 670.860976181669, 669.424684189248, 668.678873114942, 674.974248752063, 672.270041545649, 670.890380442831, 672.364804814587, 673.014925651222, 677.115755404403, 672.877438064218, 670.544603569485, 670.121393237138, 669.919733994624, 674.241772323694, 671.77592913884, 670.687024130293, 672.087907121677, 669.631817459666, 669.05774610401, 670.776877172977, 664.701404986342, 671.944133911881, 671.018829157591, 673.786919428245, 669.618467469004, 673.871237755117, 672.359073828435, 671.711940691518, 676.80974816643, 672.988059279083, 667.869937008779, 676.695828694945, 677.034057136983, 673.524684497452, 672.494279769282, 671.747461957755, 671.250568652034, 671.11191294259, 669.638664981652, 669.328126200184, 666.789757529935, 675.82918523228, 675.606881311039, 677.166145828251, 674.499772410036, 672.837050925369, 677.823395069363, 667.936542320102, 673.541608569942, 670.256777494311, 675.713637217379, 673.982068966175, 670.828920046169, 669.739515553695, 670.056703804159, 674.525404237201, 673.934512983526, 674.083877930054, 673.925137429825, 666.137148017718, 669.703346711784, 677.400236732351, 667.922205466893, 671.428676954959, 671.861350515335, 671.434870284134, 675.194051287314, 670.233304150819, 669.61109874724, 669.885631119849, 667.375370303633, 676.354760494363, 670.654244368863, 672.171876258043, 678.821373188055, 671.869626866758, 676.747499838676, 668.469176668802, 671.195492694712, 677.232439692918, 670.622129306489, 672.461035205478, 678.40407844934, 679.066979506381, 668.627408285798, 673.176819694657, 663.489330213349, 669.497136151366, 674.76294387779, 675.912281439731, 669.723267407429, 671.965025843608, 669.826054373084, 669.724449194851, 673.660125067489, 672.5159636934, 672.063075667983, 671.494254974471, 669.650941895715, 667.481576301061, 672.440175522623, 668.770659956, 675.296009103734, 668.470326432047, 670.826342275094, 668.203602261839, 670.789627875595, 671.847808735665, 671.856696622547, 673.79794457302, 677.232342927818, 676.529160692274, 668.698967250595, 676.64646345277, 672.295489394015, 672.535457838591, 671.088531983584, 671.678964899199, 672.311965891938, 671.638117919633, 668.951001486954, 670.556368612916, 668.12412085302, 675.132773543092, 677.670093804873, 670.582761176663, 670.448222704727, 674.11112223286, 672.059713064709, 675.762506444117, 668.547310964292, 672.996594898263, 672.662487088351, 663.324853293166, 675.264793311994, 669.822401138093, 672.200259695794, 673.120976435252, 674.542763952771, 673.177350641124, 668.804430673167, 677.356328123785, 669.662771479337, 669.582183931021, 670.645111218625, 675.535117948115, 670.357862354299, 671.406603751446, 673.64958655368, 671.372710223274, 673.367339571779, 674.46059057562, 671.025302774707, 672.564422018812, 672.134700069513, 675.016652615765, 671.349053001064, 674.136439804982, 674.53327169442, 666.753310413024, 671.245810860614, 675.10146332705, 667.968843999438, 674.701325678425, 668.624993717725, 669.483186566668, 669.294106520781, 671.900341230416, 668.069149204735, 667.521249747016, 674.265519670766, 672.305230590654, 666.566542058647, 669.275098751313, 671.057509258172, 670.590430270596, 676.141348378648, 675.666084131165, 668.779870852402, 670.447133815952, 669.841182995201, 667.900197408532, 664.830503369158, 671.87911250952, 672.520711808401, 669.626426074178, 668.211064834738, 671.311878920195, 671.682622127397, 669.902054160553, 669.275903417303, 674.001996546429, 675.667837846917, 666.273668585561, 673.020183348635, 677.133284946058, 670.081602349242, 671.643160572687, 668.037847255123, 666.845074985056, 674.965613596712, 672.995993566503, 672.26390829766, 671.858551669834, 667.690687530709, 672.137912426363, 671.278414351129, 679.157102776217, 673.856067205508, 675.41157998615, 676.759551343063, 666.289147088408, 672.848197817204, 666.13878802587, 670.537156148202, 669.633747175815, 671.450847170636, 671.102737994256, 674.294745663826, 674.139031281542, 674.502549587673, 674.874405831703, 670.079889837254, 673.839496503629, 675.699901132565, 671.600606973828, 676.352548244933, 672.416516588791, 673.158222596983, 669.823208162233, 665.729487580967, 671.047315210867, 674.962826874604, 670.783383452762, 672.412777628781, 673.729048138803, 672.935102289607, 673.377641709152, 669.492652954891, 668.162228028671, 669.1719007392, 668.533101277357, 672.828971379511, 669.049022910646, 671.914160966664, 669.452626764836, 670.431691694639, 675.207901151238, 674.953886247922, 671.179430578265, 673.07819325838, 672.039307168113, 671.860403767795, 672.983340999729, 673.951541950555, 675.022958291976, 671.468589136056, 670.257168688127, 668.499226638764, 677.506263010945, 672.652602136504, 668.048482346893, 672.742934519662, 672.110792022045, 675.728572203425, 674.864990914534, 677.13881690148, 668.588022910533, 670.05632405778, 668.474100164629, 675.014992973794, 672.808349001484, 671.874286295534, 672.20275838849, 674.962053431525, 673.084492478128, 672.687713928772, 673.261463776919, 672.038094607008, 676.346965887595, 673.18905990243, 668.792927825562, 668.428562508812, 667.784633967505, 669.796858025971, 674.771734508352, 672.124974061521, 679.42675215162, 676.287022153938, 672.818401171076, 674.284972015049, 675.358986766949, 675.392320366009, 673.223282826567, 673.296354911208, 667.525297944073, 668.21954439549, 673.640580475817, 670.174649392107, 667.247540478988, 669.995795739025, 673.514020454927, 669.747131972776, 672.551930778018, 668.006008813768, 673.633724258565, 672.053458706147, 675.274168369025, 675.436109312648, 671.783086158611, 674.460505646463, 675.177157281472, 669.850858363606, 668.976768532062, 674.672990985445, 669.490654961911, 670.925233407957, 674.233398851931, 669.798295926201, 669.776377479661, 672.506678351686, 669.110797451325, 671.21261539827, 671.580681695498, 674.30298205848, 670.716836122411, 674.252929446073, 675.482724959792, 670.140547200005, 670.515472630947, 671.631478888242, 670.815475358028, 667.498886939201, 670.960894362876, 674.894420915602, 670.824075694308, 673.621135779021, 676.112077272349, 672.177571343628, 669.417702288145, 672.700730084828, 678.940550096262, 672.17014203961, 670.007719016589, 672.243374393468, 674.060739218771, 669.299996400612, 675.946768348728, 674.113746842006, 670.826450212154, 673.744946397607, 669.866454720459, 674.553505704462, 669.965204683885, 672.064784547523, 675.693966027426, 675.111561752917, 670.660397446094, 675.25475963958, 673.823761178258, 678.24753753344, 668.121123070765, 674.954587897839, 675.252836548754, 671.568957240036, 673.375350320995, 670.823095988378, 670.603509973593, 673.310617289709, 676.837224466019, 669.891081584296, 674.790462910098, 671.83698291335, 673.632157814506, 675.452366107535, 671.998324047687, 673.315143467146, 674.127407668484, 675.92423162773, 669.861202050183, 672.243768496156, 668.464493935437, 672.106733270083, 674.192676408659, 673.975325031537, 674.501444289249, 671.446692743448, 669.092007754455, 670.645121561675, 675.358226790196, 671.72076163027, 671.590436442956, 666.957113261968, 674.760996417664, 670.131689683538, 672.343984314278, 667.676803439642, 674.107164932183, 674.970141724565, 669.021156855295, 671.914785959389, 670.832490087412, 668.669950781414, 671.97793344142, 672.03931908311, 675.065288918846, 670.645287079897, 674.107323167099, 671.883953079591, 671.662604368545, 673.480399686086, 675.696015795157, 674.730667781245, 662.401439396113, 672.928404612892, 670.117492262786, 670.640080182708, 672.822855428249, 670.181219221536, 672.484279584441, 673.924538478849, 677.848667075258, 673.038070481183, 672.999024231334, 672.405766751758, 670.533809123614, 669.357963274006, 674.823311490558, 675.223381139586, 671.056215263371, 671.410200117699, 675.809809944874, 672.131101731962, 674.193005621422, 673.124085795931, 672.914423211005, 674.710668442122, 673.639948032021, 671.39026368431, 671.762311320685, 667.155481056498, 676.354199475338, 671.341950431082, 669.956000202611, 673.446208152714, 674.744911845997, 676.419668637487, 672.3924994252, 674.093732173219, 676.858623447754, 670.914467534834, 668.107843718465, 674.560217565478, 673.500669065928, 671.343626243076, 673.910738207089, 669.14462184667, 672.358158405243, 672.481183323379, 675.922450515975, 673.662741165139, 669.824347800423, 666.448374469768, 664.345681142975, 676.605732941493, 673.088937970444, 664.849704578369, 669.439990293092, 675.388704350902, 668.347278091224, 674.294771015299, 671.670144219732, 665.507643788396, 670.908369244501, 669.795577830475, 669.694376631169, 672.149201050289, 674.322535407435, 676.948819237223, 674.184574653684, 672.150103796868, 674.803926385842, 671.601562685944, 667.257989247647, 667.788370777151, 667.921747160142, 670.348310379116, 670.615046114953, 673.669350089076, 672.463899089176, 672.142192351656, 670.408783305366, 676.881016065057, 673.479084244545, 669.92279441879, 674.330174856219, 674.211747355694, 674.913866734815, 671.88095546405, 675.14906037807, 675.943150797813, 671.216957928673, 677.628498027367, 678.928200777762, 674.928064854999, 673.325294502751, 674.874592299495, 667.319462375983, 672.692061041586, 665.053355107762, 676.778195257347, 668.193471599198, 674.538276644006, 669.354705658292, 675.179227666072, 670.707639221522, 675.573606471286, 670.940019408024, 671.544664748615, 678.129252804451, 674.669845373991, 671.939135115563, 672.510174935654, 677.826574356183, 669.108754207138, 677.672696862075, 673.588560502992, 667.314910979302, 667.881074773008, 668.221513734501, 673.000205777547, 672.065752207338, 670.33536540336, 674.574404333691, 675.468037814217, 665.944450695881, 670.00189604592, 675.654763193385, 671.751654174917, 672.372157412237, 669.524719119268, 669.244015385599, 670.468769024358, 673.359991406498, 679.322875326516, 674.874140216462, 667.229693782602, 674.880736413112, 674.979296799185, 676.330418424001, 670.827982046493, 670.389669134784, 675.189201542582, 676.003682347901, 673.429191084043, 671.020333132226, 673.433405703354, 670.723531628829, 671.545382734015, 676.153107842283, 670.300979260265, 675.604607821521, 673.624514388722, 673.464542565055, 669.681281293758, 675.31398744933, 672.57628597542, 671.965975898489, 671.262730617191, 666.927031609519, 672.178640088689, 664.95804372844, 666.860153987348, 667.73478842448, 666.113031564413, 671.349047440033, 673.437678521218, 669.632762241666, 673.634302487849, 669.646120938083, 674.620074760763, 666.193197297166, 670.913755771434, 672.894151638727, 671.859254671343, 668.119646620381, 673.998377668688, 673.42364813571, 670.166880370762, 669.733778684322, 674.547420742729, 676.614789875309, 673.780391856218, 670.601087374895, 671.056005565282, 672.73339402611, 675.817958911013, 676.223827943737, 675.013612287381, 669.548043573941, 671.409953695193, 671.685494656273, 672.321640502198, 671.777258417635, 667.367015090643, 666.962082117788, 673.616958784813, 673.923677704281, 672.007686846004, 674.504401975122, 669.680280311085, 675.098580156632, 671.397546955927, 679.948212026928, 666.946233391381, 667.170746662856, 674.481991765034, 674.241493469721, 675.758196228222, 672.592142925129, 675.119132880746, 670.242426137188, 671.445459281927, 678.938116437661, 671.628815350323, 672.086897812616, 674.731609922753, 673.217434676936, 672.940352235871, 677.01926492301, 675.112037488001, 672.931337414362, 671.113379445767, 667.333837315259, 667.727035940735, 670.132039675516, 679.317480150798, 671.170453386674, 668.977601125126, 673.319462980179, 674.253294561436, 673.303835734209, 673.400254553111, 675.220607923825, 672.614723249413, 668.858529356672, 676.026228526442, 672.009121097545, 674.258301284955, 672.170525170093, 672.719265507841, 675.667704485106, 676.624764988246, 669.245980958306, 671.487257063201, 670.164823548201, 670.785042775673, 671.357910139211, 673.172105844434, 664.959552294707, 666.112726660898, 673.536423226114, 669.763211384783, 674.997760896589, 671.283924224542, 669.882446692422, 671.919932254003, 671.915366419067, 671.550575352411, 672.900471932717, 671.515960760085, 669.336426041001, 676.600932209757, 669.701715109944, 669.665158431704, 673.975357520012, 668.685668618772, 672.905049513561, 673.473824540131, 673.596711218184, 668.802190552953, 674.172573523305, 670.853903782856, 673.066648237293, 673.745763355705, 674.56877899606, 675.528935253103, 673.033582755367, 675.740974323465, 674.942080901449, 676.099220164087, 669.903714231294, 670.112470939026, 666.607771585597, 665.904123830362, 671.443052071503, 670.790508310676, 669.131399556924, 673.929792726648, 674.452408113806, 669.418406760225, 672.106339683903, 672.436357772392, 667.159416050559, 679.325294439778, 667.969796808827, 672.233424912777, 671.079172506535, 678.413628248597, 674.787170763218, 671.985458150319, 671.325394148151, 676.673962049478, 670.607191224616, 663.646728796642, 675.711626795044, 673.121783000119, 671.109567860723, 670.971309874599, 669.154132957014, 670.88479129646, 667.413699079458, 676.410688633727, 675.74330743918, 675.509056572251, 671.001211311245, 671.105198386287, 670.298484565731, 672.055392924914, 669.621665116738, 669.033191699856, 670.825257187039, 668.025867301036, 672.155321360347, 669.563391610448, 667.193302013912, 670.776241443786, 670.895137233224, 671.46975306487, 670.280822713259, 674.663801318158, 670.609171089474, 668.853734747972, 670.567036389008, 675.608896057389, 675.822005590388, 674.174283081227, 674.50462005017, 669.068297228438, 666.197917069273, 672.06305691829, 668.55381515967, 672.16817598894, 668.490912331152, 671.903443113085, 677.7737555664, 673.715966797387, 668.565748109578, 671.388975773408, 671.523309775183, 672.409789818991, 668.453908233461, 664.765315154438, 666.84788732593, 666.485593253498, 671.127002056033, 677.455958126177, 674.252512936747, 670.845490452228, 672.982151713883, 676.069085099524, 669.492953236362, 670.950821714432, 673.160755081011, 672.933808213405, 674.781854937273, 673.023450511109, 675.231114383128, 670.571756751963, 670.123637351483, 668.545478689119, 672.220789607353, 669.142220373518, 672.525366682823, 671.604909272615, 674.603236590715, 671.990821821609, 673.166685116188, 672.824080475539, 672.177237197173, 673.536934625414, 677.49816419344, 671.890848008817, 673.017604041684, 672.063190824499, 670.608369601745, 674.564644806232, 674.338348227353, 670.645761826025, 676.02516636215, 675.620228308457, 669.59572041138, 673.586156820971, 673.936131512345, 670.063495617794, 674.859284752003, 672.088079916075, 675.573499459885, 671.645372946589, 675.337869996352, 668.930067939236, 674.815913508768, 673.169418695682, 666.85332114679, 668.587869946536, 669.261679166508, 670.483508361066, 671.872901357759, 681.489379959652, 671.04527176923, 669.879655161933, 676.047913106467, 676.212748786703, 671.43120687101, 671.026832903549, 669.7623841893, 666.049963185126, 670.460794724894, 668.239071312832, 673.042546959132, 673.828740164818, 673.529039101808, 670.261166536484, 674.525410475486, 668.359662259452, 675.191386367017, 672.508598129605, 675.724565597759, 671.079920100555, 668.067903493894, 672.634855263153, 674.914372308699, 672.335925972715, 668.225619270827, 678.601612506004, 671.01782420918, 676.268098432901, 667.293854365913, 674.202179164409, 676.994383482627, 670.628664504358, 669.913838191422, 676.884198591639, 668.044713952455, 663.858847244005, 671.702892184636, 681.578806106059, 673.304271565964, 673.932531230379, 671.145181484397, 673.672493395245, 671.764148498154, 669.708858350826, 667.714781707881, 674.229963782804, 669.828586024173, 670.381801254764, 675.346343279521, 670.558633318285, 671.497122492204, 670.262945759819, 671.255010313331, 673.932902326987, 673.784226544424, 666.149613783766, 667.231505219852, 672.868902729338, 669.661563998414, 677.852354777083, 669.377090272276, 670.683804366078, 672.953085175099, 672.698366063381, 669.885665396202, 668.425884204682, 668.532676904816, 673.390448338955, 675.745859573913, 669.941778096715, 671.372988714831, 678.382791152694, 676.544567048197, 669.915179946423, 670.203994291407, 673.828395509628, 672.574881626003, 672.947529545025, 676.395590720155, 674.457333212911, 671.005351343899, 679.112870116837, 668.705189029436, 671.173687689706, 677.438051285241, 676.788079450139, 672.016946792848, 671.940249295244, 672.722955348031, 675.15496356983, 673.280390201527, 669.50239169786, 672.338624379555, 670.389398297797, 670.932222778882, 671.5763657464, 670.566084514074, 673.308825263128, 672.199828499267, 673.083273746786, 676.157537054713, 675.114129331499, 667.230127142288, 666.257132177476, 670.130786093212, 670.270465031429, 676.230367737385, 672.292081861431, 673.473209451869, 671.14059656435, 668.972625910761, 669.769534540833, 672.792441585619, 673.091022022676, 670.222907866091, 671.426200606042, 673.180939981821, 672.214865634494, 677.249019818464, 674.855652255691, 671.997632641527, 675.874967032979, 671.897492658205, 671.389556451597, 672.272154811304, 672.984962417194, 669.182252207519, 667.846754760153, 672.182670573949, 672.888745940716, 674.115559909956, 672.004685740955, 675.813258659082, 665.783575155697, 672.610502596547, 675.633704406384, 669.294220789949, 671.318091413454, 673.451079558114, 671.880232838815, 675.853240883831, 671.222556880375, 670.518643278941, 672.160506042062, 672.251463666112, 667.869663287082, 669.701960903536, 673.869678286693, 671.893377556748, 668.703682000776, 669.369367061957, 672.108407453435, 669.665384615519, 676.821806342359, 667.934942022878, 672.489064317203, 669.861973281475, 678.084036525012, 670.055928334226, 670.342870575897, 666.414309734081, 672.308829610765, 672.206468033168, 673.623072335932, 674.154392776005, 672.655686961584, 670.144784518956, 671.419275253091, 670.045713707725, 680.156015279498, 665.722833626341, 671.669581682987, 670.290072234414, 673.797842917394, 672.186612860311, 669.494413913801, 675.39989305017, 670.31238176186, 670.459757416994, 673.785626222383, 667.632030138856, 676.67522157783, 670.279143060331, 670.6773338272, 670.258958384326, 671.766794296329, 677.089970266964, 671.36302133708, 672.288015374279, 675.399786580555, 678.193568993797, 674.365509396605, 671.481168194011, 673.220139759582, 672.553683172791, 669.656066775317, 674.58432120797, 668.052839975439, 673.629629986904, 671.868468237658, 670.061551638239, 670.805290098201, 673.566959305973, 674.411207758735, 667.754218722478, 674.070712997843, 673.410551975274, 667.334678570757, 678.79702346721, 675.325726836202, 669.686517907455, 667.494171437228, 668.753660112294, 674.152803043831, 678.534663126232, 672.889991836502, 676.949109847222, 667.112419927129, 667.385868220975, 673.595847521434, 670.302102620368, 676.938397944623, 670.468037401949, 668.963190655896, 668.901262007883, 675.721960811033, 674.803070535484, 673.468941736844, 671.930727212575, 675.386825988419, 676.247383102995, 675.188535086826, 671.105865529401, 673.599271383611, 676.487718982299, 672.85540903786, 672.350298169484, 665.355306545619, 664.014630505356, 671.355490221158, 672.903193144901, 675.334252344605, 680.109806174859, 677.118254357133, 673.139149171899, 674.414934779241, 671.127684890249, 672.768423617399, 674.734922698692, 676.046205622294, 671.152875924081, 672.90976469265, 673.120758845106, 669.840741117007, 673.430616146778, 671.270519172303, 668.37563565377, 670.475086490939, 676.338755779812, 668.391808901268, 670.09327300094, 670.671650986726, 673.676861371363, 675.825389548189, 667.693471295084, 668.640432752847, 672.668687431689, 668.314748696059, 670.238437405428, 669.99063064811, 676.615717545524, 665.174833934667, 672.765896975385, 670.156734722855, 671.183829523703, 671.672305129498, 675.399225327058, 670.523324753428, 673.440471701355, 672.0391357555, 670.531468056492, 669.631723886755, 669.324618364222, 674.117325298555, 673.545008785203, 669.297698886634, 673.560186014968, 669.32621078746, 670.619243747904, 670.319003137757, 668.53217526856, 671.763398288234, 667.06722813117, 669.510279470574, 678.745462089674, 674.295908960697, 669.372415258825, 677.536707478016, 677.084479571331, 675.074128962247, 674.674603754925, 668.862057749446, 671.201100480341, 669.62832689445, 669.831639503851, 671.401352832375, 677.049090029214, 674.943191697646, 670.890872329811, 672.117908098534, 673.393811991804, 669.838941925051, 666.774243307183, 665.196218026743, 671.586849038745, 668.766439339762, 671.030385112801, 675.449309817583, 663.674759204555, 666.454552622184, 667.051108668791, 673.69383313176, 671.952270935177, 669.792462903689, 676.465810243241, 671.642693217188, 669.793582734231, 672.264633723077, 677.390025433841, 673.29111825563, 673.97241311526, 670.219917553938, 674.536480885209, 672.756090881537, 669.489409063945, 673.153751619123, 671.867373361122, 667.703669779535, 673.831823034884, 671.120221642907, 669.522387877122, 671.633561425152, 674.435677636778, 671.23155820393, 672.138068252385, 676.088616186955, 671.014674723861, 671.49076545152, 674.378963757171, 669.639528042186, 675.047884430632, 676.256789688194, 672.211829335244, 670.525477049002, 667.333371643833, 672.672757380768, 671.362938073476, 669.787603381857, 676.379247292079, 677.899203227109, 671.479773045988, 670.875375144227, 670.407701885373, 673.612629320858, 667.696344710756, 662.377032741475, 672.181717245067, 674.693267859681, 678.650941603069, 671.503178746525, 671.913093334635, 672.467855236723, 674.170225488052, 670.818344532001, 670.861793380296, 672.782196420053, 672.932713015598, 670.366760366678, 671.13913514818, 670.616375557874, 676.694212512124, 670.981778592867, 668.24701273155, 675.153715104307, 668.528720053773, 670.175928169532, 672.099606068849, 673.22332201089, 669.207458467668, 668.146873796203, 671.791041832805, 675.96787067737, 670.255043637045, 670.06744192135, 677.606085038797, 676.434982551624, 670.110089447091, 676.604521442789, 665.834998749825, 675.44666718885, 674.804507774617, 677.241888083536, 668.394680159413, 675.049719571713, 669.833269363996, 666.146835391447, 667.953092265912, 672.786068636618, 673.824298309881, 669.698015861906, 671.656336231318, 678.621547341864, 675.601105719111, 676.97211104801, 672.687304939149, 678.334811004855, 678.044514758274, 675.304885298354, 674.406349107408, 670.514234912371, 673.19864175902, 670.337853950115, 673.853421364794, 670.148472796214, 667.26989118889, 673.032513754616, 672.53638691148, 671.932984049858, 672.059693299948, 664.824798729268, 676.128337336244, 676.209987156939, 673.183434270109, 666.314948101762, 673.592365048118, 671.977771364847, 670.007130182145, 678.399545818908, 675.919511240663, 675.356491711006, 673.412620111562, 668.487395238973, 668.685092182528, 672.882308345835, 672.801387561818, 671.533225874047, 673.21715647547, 663.222462902719, 672.461347936167, 674.536573697171, 672.143323295343, 670.442118449228, 671.984220249339, 670.318100540883, 671.109346328383, 674.835433059203, 671.685590429718, 677.603120184949, 676.49750892804, 676.519746043615, 672.684875949428, 670.832594443037, 675.326819974328, 664.231207158033, 668.908995522502, 672.745401564374, 672.175372174855, 672.222573352513, 673.31797512807, 670.642421857511, 672.266667148869, 671.05320735192, 664.533584831662, 673.785505725038, 669.474428754488, 669.851093328163, 672.867281016848, 672.268792467557, 675.708903581281, 671.307884715368, 671.799712323955, 673.035538810669, 668.66650075681, 668.465881085733, 669.360142887549, 673.582908368546, 673.917434825497, 673.827672095961, 675.006384420547, 672.520139309113, 668.64327518322, 668.144521404237, 671.451212600034, 672.227628679451, 670.719775229301, 670.47568331615, 670.596483819955, 672.122667999805, 673.179345534069, 673.971079185856, 671.146828785465, 675.974974899947, 672.355279996952, 673.115877299728, 669.861969409082, 674.439699029441, 670.029480669509, 676.305719377615, 673.032761124679, 675.416558338448, 670.445706613276, 674.28517362413, 672.383488907533, 669.749700659719, 670.585345376313, 671.385603664277, 676.652308600353, 674.993654613695, 673.553838896398, 673.388561503795, 671.276453551567, 669.702638206658, 671.739320668749, 667.640878767981, 672.456438560875, 672.533996258199, 672.019566661566, 673.377594456674, 669.800307284953, 667.289536144589, 667.970107247867, 676.476640228149, 670.413916252151, 674.379789368446, 677.879952440222, 671.687973997426, 675.000585382644, 676.648457645569, 671.246304510096, 673.181466452025, 673.243658733411, 668.320401449931, 675.035854836536, 668.448951535139, 670.246007679742, 667.815482305522, 674.557691974649, 669.730919117954, 675.255669488368, 669.891929676348, 667.19506725741, 676.951785181958, 673.304967636795, 671.738724075884, 673.912400545327, 672.495965605735, 672.183602677997, 674.705330995275, 671.353292248591, 671.52130615354, 674.065071235151, 678.511817689795, 674.579523643683, 668.383241970445, 674.803297802493, 674.511254805242, 670.303582816068, 673.332202573974, 668.469291208096, 670.0007767427, 675.263244713001, 668.217345806941, 669.91915869358, 673.754450307198, 673.304510468666, 678.473974958403, 674.228911731843, 670.732912334901, 672.861282373125, 671.316125898168, 671.625883505753, 668.267506415586, 666.927684132475, 672.004496956679, 673.007899542314, 672.868121882876, 670.54154083269, 677.313222125675, 673.064725634682, 672.583833676106, 669.546222919444, 674.624519676146, 677.208644255676, 668.346453390872, 671.907512423699, 669.935360750625, 670.377868939603, 675.525955477199, 668.120943808414, 674.957902658406, 670.203813818448, 675.494067908547, 670.942703736053, 672.864514266921, 673.814685260434, 673.225793520225, 670.493324926055, 670.219696127265, 670.266145758568, 670.906431226054, 673.192478969489, 672.908512980092, 672.478437995943, 671.105798112077, 669.820840840207, 676.661815719255, 669.422382043485, 666.009586277599, 667.475036083281, 667.795422128472, 672.116894132729, 666.419020896037, 670.432985797804, 678.002488511748, 670.380091904462, 671.754578878963, 673.391114530218, 671.260036771255, 671.844738446399, 675.410913179225, 669.912468847795, 674.466789273772, 670.180607500172, 673.330939333389, 674.556268086454, 673.161837615477, 679.314899598664, 668.604499606956, 677.385547979888, 673.018488503416, 670.547183271285, 678.408334013202, 675.715521577229, 671.89502549681, 666.023772822017, 669.884723951753, 672.090320039396, 672.917586893576, 677.806332797424, 675.087155538565, 675.476424519382, 673.895493935632, 670.435296723385, 671.530283311603, 672.086115276835, 670.31201646431, 670.696956936447, 670.931541103943, 673.538145812752, 674.119909265801, 669.211433899535, 672.795890707036, 666.363153024421, 673.805656659049, 669.033707864165, 667.794681512816, 671.478088631117, 675.36503908255, 670.401765440203, 676.485809491847, 675.488271870779, 669.58766370154, 671.125548686038, 666.4790411908, 672.167367248349, 671.418124166512, 671.28081727978, 675.99375836643, 670.805936313036, 672.828545787671, 674.281092455257, 672.935564668027, 675.462731490987, 674.095021909042, 668.774021194117, 675.379828494009, 671.855347956194, 671.943211004036, 672.011455798514, 669.380819164321, 672.690745516659, 675.90663361384, 672.113367948469, 673.034611551489, 673.643024311416, 670.196886278216, 680.553126681542, 673.967369959832, 670.333614532658, 675.258128142417, 672.120827877788, 666.85256466315, 674.533899539391, 671.378194086079, 673.828995365881, 672.091748189066, 667.395666568643, 670.673923055524, 669.293614880205, 671.312376459808, 674.880835768184, 673.564805192006, 673.38887459726, 677.501822791348, 671.245977414429, 668.197095308323, 671.488343831868, 672.483626109648, 674.534243464476, 674.742716844249, 674.253019520231, 669.769019914071, 674.678598000039, 671.619256783237, 672.433495125544, 678.693645598855, 672.730021213086, 669.638810031065, 669.821774246364, 673.713776664956, 668.291469306566, 672.573451580516, 672.594427022311, 678.644529660051, 665.545562428493, 670.736760551966, 669.975274977361, 673.935583543896, 674.015763565858, 671.833697891595, 670.257604632966, 670.215395230064, 675.066609715913, 672.531468798863, 673.755093368017, 672.797897411816, 669.414898453246, 668.334634401647, 673.597017113904, 672.657483659345, 676.681713046342, 669.602715253935, 676.477833643373, 671.84557597336, 673.149849107508, 669.218757787966, 672.243201656265, 675.52331895549, 673.966430382721, 671.829204826901, 668.591416260463, 670.195047436844, 666.153825767543, 669.81294404521, 674.384151654631, 672.390645845486, 671.084710180775, 673.795440252551, 670.297594842553, 677.500436792691, 667.503074751476, 674.817343330237, 669.914288133113, 673.414706666619, 671.821664007739, 673.002075026599, 674.239932463736, 675.370610476239, 677.767762227379, 669.558719662412, 668.446662980867, 669.816300928597, 670.300600455372, 674.322008403961, 671.060869074353, 666.389831173203, 665.95757212566, 672.457152680245, 676.982108466366, 670.365544768449, 679.637996625326, 672.372142394239, 672.010605343238, 674.677747667337, 673.270632316953, 669.099767910754, 673.523135223149, 673.558346355317, 668.70885649417, 676.239568140728, 672.704795068123, 673.532104413755, 673.673666122272, 670.784909635397, 671.633439157757, 672.43974565036, 672.902196533693, 671.034526566977, 670.995488116419, 674.337519405595, 670.350675396663, 669.821531449684, 673.341338966388, 675.011882468542, 673.59822775369, 672.220835786287, 668.218617191767, 671.64407357266, 671.374229689303, 677.250974602691, 670.512743185461, 678.026568672984, 665.069279422598, 666.661760035046, 677.708714254022, 671.212245319093, 673.064842351936, 671.712174293009, 674.683248500362, 674.036591948896, 673.323189103194, 669.798880986851, 674.223372398874, 676.757208229931, 675.27555025923, 666.6826645136, 669.895154791826, 669.769884466309, 668.847645423375, 669.514453283582, 673.949334590772, 675.971340567699, 667.345692912137, 674.249095221428, 665.169450208028, 676.26704339198, 670.624619804756, 675.276409437405, 668.992822181227, 674.348263911331, 665.786179221384, 671.117387607156, 673.691566904159, 671.948793828176, 674.407569744232, 668.419714452965, 667.383867652047, 672.524846560772, 676.053894739818, 674.533132603085, 675.930279943232, 671.823682669498, 671.203053281289, 671.217982239502, 673.235442057518, 679.442309167263, 673.02932366546, 672.43154044049, 672.502707096071, 672.321867452079, 671.174541115288, 664.70099848392, 674.745813136182, 672.6932167162, 674.001829797004, 671.055351874395, 672.095598315029, 673.823307438975, 674.851242244441, 672.365541185488, 669.506090130584, 669.706079412719, 670.142979560878, 673.082919104785, 673.211678521714, 672.679674634799, 670.300099927083, 673.675894873586, 676.343061891546, 674.833222725666, 671.336151200043, 669.97506086376, 675.943167033121, 671.364262354889, 673.864641536645, 667.691030828685, 670.150612907263, 671.967430085324, 670.8783395609, 674.419096429473, 670.406052022385, 675.970551121077, 672.260298393761, 668.336421927839, 670.554857386083, 667.538678648154, 671.661629584828, 668.442831417301, 675.471007890846, 669.600900510028, 670.090070885343, 677.857059992804, 672.285679805572, 676.508545874096, 674.69184597178, 672.544237887842, 669.435564544749, 674.211570737485, 675.816713708677, 669.987786228695, 671.195720758772, 671.875284090097, 679.698974028787, 676.596862339498, 671.807094454423, 670.449818682162, 669.610240605058, 674.039572866149, 674.918830072023, 672.797827495039, 668.41475193844, 673.387711547339, 672.79544122131, 670.861621027374, 675.240563115799, 675.674851108441, 668.969326182819, 670.824030114604, 669.622080645662, 671.09709642516, 671.282743017008, 666.851094484101, 673.533268325375, 673.986834610236, 674.086699248742, 669.371795297062, 672.285158728495, 675.098258720857, 669.372061790587, 675.566273008178, 668.617900225474, 668.923900240469, 671.442977233552, 674.726227469567, 672.534116237015, 671.342981076158, 667.946149874599, 672.153193396118, 670.196010347495, 673.788199405011, 676.362554733973, 672.695805868796, 672.574403747453, 678.367358622058, 671.568407841227, 672.481932870389, 671.944949330737, 676.475578476254, 676.37044714741, 676.04240399763, 672.823759904951, 674.817390330297, 667.488660308948, 672.808475780105, 667.5183370738, 670.339407690986, 669.890113127051, 671.615456198258, 673.682551880743, 671.937531400349, 673.361006817281, 669.776270066224, 675.905385261967, 670.650115243831, 674.132299453907, 669.850233877639, 675.646951962626, 673.375173264041, 666.851469322403, 667.733733172504, 673.865119610436, 672.003667549531, 670.883712801812, 668.820804713739, 674.101136897155, 674.656413320497, 672.329091676949, 679.061318863634, 675.993041116503, 674.207199005102, 672.190758191926, 669.34559128747, 665.45190248472, 670.361112254609, 670.774892072152, 669.959585924438, 671.638235714035, 675.420693596507, 673.926081193645, 672.520650260055, 669.22143004752, 666.634397605935, 670.696969260652, 673.24775136836, 673.754617924795, 673.996026406038, 672.460455178185, 668.41865157814, 671.164563246677, 671.593555245194, 672.441412761147, 665.661694057934, 669.704826067561, 670.651902059595, 669.471709262439, 674.983790332226, 671.847839865827, 671.884258932614, 670.155456628495, 671.344774719564, 672.841716070437, 676.198851235551, 674.773394290654, 674.217216245799, 674.139981004634, 672.741076368535, 672.357677315066, 678.073638439526, 672.772610868264, 671.355691664295, 673.200568024793, 672.470065690885, 672.980905099583, 672.143853053096, 671.789402987056, 669.251980674307, 677.692523313399, 667.059356333029, 666.889336800863, 669.424582656575, 674.172167107926, 671.336147059016, 668.289993346932, 673.138031135115, 670.045843695247, 671.818188946952, 675.404210948187, 670.588959217507, 669.378102523712, 672.678326601476, 670.252054278419, 670.636211483452, 673.515444147176, 672.042258980564, 675.424892564821, 670.639667492501, 674.247405345288, 676.031864234938, 671.744890671004, 672.751271431667, 667.692153226159, 675.659806523963, 680.734616906285, 675.769419598839, 675.101774950966, 669.002857830849, 675.683752714382, 667.952654906852, 677.153193703239, 671.517679579652, 666.066707165065, 673.888748238213, 672.66366482635, 668.245873966263, 673.63617490859, 671.220216216464, 674.402302885814, 671.241262751402, 672.24304783895, 672.267528498353, 664.393611062282, 673.246068647534, 670.678705283477, 669.450484554816, 670.941911002372, 672.140103555518, 670.721505774095, 669.221913387726, 671.857578523873, 674.407960166615, 675.747429543617, 675.058406301981, 671.977737514726, 669.940492381377, 673.336483161408, 669.545620404694, 669.228680223317, 671.118834024024, 669.473557638687, 671.88848010491, 675.615179185929, 670.239367921153, 669.406498579939, 675.265914049046, 669.497429193381, 671.924464209793, 669.720288643925, 670.101172595576, 673.058389820715, 670.615188425309, 674.400931137922, 667.136342780116, 674.500648576803, 672.728509257583, 675.510619699528, 672.007050961404, 670.582458628836, 677.978663584665, 673.619045560413, 671.551947525349, 674.245854183419, 669.940524614056, 671.98092195612, 670.942463254466, 676.480840069357, 677.822674483225, 671.318691188013, 670.788132700385, 668.035412980821, 672.083422533784, 676.089206778969, 676.958714200514, 670.553311060878, 676.625793495635, 673.444066504181, 671.558453433275, 671.781705719962, 669.211618129023, 673.827070735275, 671.766255331797, 669.761409354672, 666.30957069825, 669.551274669299, 673.207304241598, 668.97859509321, 674.002787551364, 668.656605189348, 676.772477606356, 675.581750839039, 669.062900603031, 670.471253126167, 669.214949874986, 675.515161723196, 668.656923663313, 674.346752076034, 672.760483134001, 670.034194269943, 666.187435745786, 676.920514005225, 671.544186352265, 671.592191727693, 672.754316937829, 669.352597820593, 668.332333091974, 673.876200420619, 675.704904337103, 670.820142675159, 675.997188526175, 678.851702399505, 672.784636521171, 673.1533586465, 669.733532060483, 677.710492547302, 673.442077151221, 665.793611694839, 670.033897661491, 672.110761214017, 675.690047143321, 670.720779626143, 675.872059672733, 668.423984842353, 674.171966142251, 674.323361076025, 675.663394672373, 672.174732912218, 673.869125074414, 669.994253104739, 677.819956815762, 668.053401456767, 674.890781834246, 673.876171027403, 675.591898837544, 675.694487320514, 668.0599042878, 678.756763519421, 669.792337272706, 669.08758347082, 672.785659648882, 668.979991115616, 670.92978967522, 668.117187712938, 670.8417678611, 671.873839640689, 670.415617116077, 673.927467624417, 672.371343190077, 669.160065568894, 671.281763170043, 669.326062391644, 679.815006802847, 671.040846788028, 669.312694917501, 673.974034804674, 677.150433986148, 667.618566669786, 673.328994409678, 669.222046706006, 671.933500062884, 671.241928776378, 667.117903999085, 668.452623827125, 670.461404676314, 666.0245143465, 672.992407500429, 674.103192384145, 672.304909849335, 675.113089558881, 668.658445104825, 667.939915284893, 669.621814795849, 671.069613851527, 671.072328347592, 672.154171763328, 670.099436859269, 674.937061084811, 674.463325670285, 677.730583607503, 676.870742510078, 672.993435092268, 669.888352052729, 669.617060752686, 663.410993996876, 671.4906569812, 676.866691589864, 676.278069042893, 668.157419860738, 672.560188815136, 670.95595805393, 681.27791937126, 672.201052807952, 676.4997071702, 678.644925509635, 669.668870972326, 672.953955373193, 675.339375513823, 673.3419214225, 675.431633507733, 669.714334769143, 674.212199795955, 671.632074691023, 671.08744038949, 671.1001649567, 669.725488687382, 673.759422457612, 671.683431305745, 671.151685748714, 670.634984538406, 673.111546174002, 668.147524069273, 674.273432696081, 669.481824826457, 674.129229685463, 673.034210370324, 665.714647537839, 674.499425286313, 666.29041580718, 674.703000328553, 675.108658324089, 670.544017531034, 673.029804050049, 669.085284181261, 676.645680108437, 671.816224158939, 666.258902560416, 666.001350084928, 678.418190780155, 673.150738683042, 677.333244119218, 671.522489432342, 673.407687228096, 672.672451333944, 666.905174611414, 670.793030787054, 670.27352000789, 668.631747130341, 676.38989077911, 669.557500118506, 670.931401683095, 674.380926004775, 672.439076522579, 673.732527297484, 672.547967179389, 668.768516251906, 671.355581187357, 672.824334360235, 675.437170986135, 671.952756604542, 670.307247164297, 675.265049172633, 671.839430346262, 671.505625728941, 679.292507676982, 674.94821891136, 674.667079578419, 672.61925623646, 669.074884856291, 671.578598989468, 674.101597372276, 668.60728034356, 675.887302382674, 670.955306416678, 671.004111581072, 672.837005897218, 675.566444260163, 671.58996311589, 669.172165425771, 671.27309988216, 669.618387577434, 669.019337278832, 671.433047413643, 672.32013754011, 666.294005408205, 671.208330563565, 667.378723155792, 673.275264223743, 671.739635355849, 675.337740056867, 670.106317674893, 671.632886407134, 677.904162155569, 667.140139284809, 670.012556917682, 674.569133465834, 674.748277140962, 670.633098537674, 673.66615638523, 675.866227557702, 672.297587127732, 664.729990852699, 669.927423569548, 673.556206993695, 674.17392052249, 669.934634242257, 666.275801183008, 676.633679809538, 672.716108963759, 672.981216584305, 670.493534870908, 670.77827782244, 671.725294468935, 673.518299232, 673.185151885813, 670.347049679783, 670.142987748354, 674.848942790615, 674.673183198818, 671.001160474413, 673.788600760167, 665.826583914257, 674.353456811108, 670.246316176443, 672.71738982104, 673.582539090739, 675.136292404724, 671.570780028831, 672.579712829453, 672.655525774561, 669.9567192587, 670.953909743806, 673.677474275246, 677.098422049906, 670.506904820448, 668.854948100787, 672.394353299699, 676.37078636289, 676.033027353829, 670.98614003938, 670.165080745707, 668.122278204761, 669.856728504514, 668.439565869787, 672.314419144818, 674.8469630977, 672.289691333903, 673.013453979336, 670.268476202446, 672.424692279528, 669.748243682144, 668.540088485696, 671.144220471911, 673.368111307747, 672.235863469065, 668.52354835431, 672.406713018119, 668.780692141506, 673.364283052567, 671.721526946174, 669.655024665544, 664.03248789657, 668.580751379975, 674.98824251723, 671.240631005246, 667.501804164432, 666.8993294267, 666.861185869001, 670.798628700036, 666.722757433615, 669.701614566012, 675.399768124566, 674.006716265694, 673.818487173148, 670.011446181288, 675.61389403318, 670.390790169879, 672.643689234637, 670.940990386857, 671.976808378555, 671.60623342758, 669.802604810347, 672.817328609335, 674.204896496765, 671.287789109183, 672.788705342238, 679.211224732214, 670.172915893539, 673.148473290314, 671.785942869391, 673.121483737083, 673.057830448205, 672.266992216021, 668.416555926567, 672.966853342113, 672.780443199667, 673.637942372787, 670.751799479648, 673.777283015358, 674.525448479452, 679.053344589532, 668.755852310169, 673.998641383446, 670.276507542359, 671.858548168795, 673.339535739157, 672.213769683609, 672.693469147146, 674.959498029909, 668.422816916694, 674.327765133356, 667.342945727602, 672.604639740339, 668.647386778014, 673.78775663159, 670.970281799912, 667.807807424776, 668.573958018877, 674.811966149943, 673.053822460002, 669.956483979457, 667.480048380483, 674.449525503055, 673.469605039801, 672.536329483888, 672.039381414183, 669.243659471878, 671.685234327512, 671.915858508513, 670.790439598225, 670.185469090951, 669.559214927659, 672.39631885014, 674.492360601554, 671.325404673624, 672.460452481451, 670.559966742623, 670.902614801798, 673.225730006183, 667.626409298425, 672.953666012433, 665.115811582102, 679.189530226406, 670.32672889098, 670.611642018824, 677.001855985912, 670.185036325772, 672.581439073511, 676.862020759413, 671.314435742368, 675.897625667582, 671.342966488043, 666.17076582179, 671.731049847525, 677.459245542368, 668.756621445519, 672.693988381938, 663.980948426041, 671.844349259741, 672.494066677851, 672.267960312939, 671.425384059207, 665.071883682746, 673.046054197332, 669.638870963477, 673.643772474723, 676.709988836304, 672.249771787579, 671.153846469786, 674.547650316219, 673.267805098226, 669.576948522874, 671.183990269653, 675.88513251892, 669.436522128279, 676.365814206141, 673.197930037946, 673.789737049666, 672.22237676726, 670.03246346433, 669.273174503639, 670.996342805972, 675.1757450469, 673.163951719376, 668.569492901403, 668.190292571698, 675.332361220699, 671.72801390344, 672.25902314833, 668.917464916746, 672.76609766239, 665.87903099104, 671.974345984949, 679.061727033757, 667.737763644095, 677.586048306087, 674.220248038133, 674.382267597272, 674.116677035861, 669.651584124812, 665.888719898831, 672.844564785579, 671.68082399038, 673.344426690243, 670.558935982757, 670.512830697298, 665.809808394926, 672.394316229292, 674.255613559886, 673.401910424683, 672.402796861387, 672.537057946048, 669.490823010124, 678.541912576054, 671.629000435939, 670.375143750993, 670.50917907893, 670.997292307099, 670.160812178314, 678.178135065174, 674.427620897202, 669.393633158746, 674.155603187273, 669.894978788019, 679.397116312659, 672.208728449087, 672.939259435032, 667.605092261072, 671.146222626046, 672.386417452867, 671.819741456073, 669.409332000408, 672.764702438246, 667.357122535018, 665.552132503749, 671.325745788841, 673.818248335209, 672.749908550844, 671.999603136717, 670.710880143073, 675.719701680439, 671.158559827061, 668.493605226694, 670.878862170129, 672.485090398025, 673.702585052021, 673.654069957329, 672.837824043783, 666.449820641054, 676.240502104073, 670.31272248561, 668.027128800611, 666.954396331586, 669.638174354787, 673.974497401841, 668.693386089524, 674.244201544191, 672.285918923522, 670.361236141482, 674.406149652315, 672.873010101469, 668.112395207962, 671.854404243704, 672.484889170933, 673.34231164168, 676.282588481407, 670.55829285214, 669.667076718912, 668.549378836743, 670.986751690886, 674.151890961879, 668.060665721009, 669.14495480687, 670.184139757449, 668.788660975441, 671.345289119759, 674.241371706567, 674.357352055336, 674.806355412349, 669.579678131681, 669.991621882577, 668.908909754277, 669.066792947181, 670.195524789948, 672.156154182132, 674.058160723298, 673.112575692579, 667.226657905467, 670.021978007321, 668.325205727554, 669.289328528339, 667.481194131156, 677.379559166412, 669.094018812526, 668.324056668126, 672.892655284986, 673.692214203738, 674.93016292982, 674.831326577927, 668.398010335306, 673.885222828622, 674.044356352709, 664.24980668588, 674.528646508617, 666.294083003357, 676.597459333353, 673.662803696905, 674.864442997518, 667.738332107727, 676.495734341106, 675.249069000694, 669.315561658233, 671.504395218125, 668.926352685968, 668.938658973032, 675.155808931339, 676.192689070576, 672.43134402588, 673.195127750941, 673.028100036642, 675.140947183155, 677.030880696407, 668.567789188945, 669.697555112271, 676.98880543769, 675.881798768464, 671.628286889973, 670.278109031108, 670.850151772869, 675.675547273691, 673.079321432778, 674.339937133097, 674.966805944483, 668.56672344141, 677.868825766405, 679.827102361697, 675.35270324948, 669.859215124744, 668.164913133495, 673.927045150071, 674.46018317332, 671.957033760045, 673.372481810285, 671.351847768871, 674.939871712456, 670.586759358966, 672.816059972788, 672.075784956243, 672.042022498492, 675.436838761715, 670.372222997095, 673.275298206576, 667.49778250342, 672.883625879129, 666.374752640685, 670.794904539143, 665.543682088076, 675.168686464712, 676.682912578632, 672.892312843421, 673.983214130318, 667.491189779214, 670.937963446694, 672.746571638608, 676.85420367679, 667.657885647304, 672.59417181142, 672.380082732414, 670.599116949822, 673.285458469541, 677.040149281985, 671.309347610823, 668.553666460676, 671.082555789065, 673.794510134255, 669.284487655794, 672.788290393571, 674.089715764403, 670.105927406463, 672.070131296252, 668.547458681706, 671.913865491827, 669.654056687656, 670.29708670382, 671.840839395634, 672.466941520246, 673.934329530729, 675.523389402467, 666.140018378301, 672.622877592335, 669.599144323469, 675.711383771358, 672.440747862521, 669.426793520143, 670.16843100282, 672.460239950511, 670.547019798746, 671.079999573312, 672.250105242506, 671.263084602701, 671.138963944166, 676.148463514482, 677.179298726158, 672.127690113724, 671.788767823727, 673.059366262102, 671.151304241263, 671.329723511187, 676.543387512004, 674.361982196255, 673.560308470403, 671.713257103613, 668.519908411845, 673.356059210807, 669.908107800781, 675.391405993287, 674.851680948103, 673.658414458521, 664.792000586223, 670.457312728949, 674.185827550513, 677.914044547056, 668.755185930112, 676.575591885654, 667.954681860998, 667.630415631393, 671.607224210533, 671.994869294973, 671.274349725448, 672.61645250622, 676.378880592095, 675.488370042597, 669.534694161249, 677.342719873213, 668.587014996191, 670.23981215382, 668.941805006911, 671.361467177708, 670.940106432474, 674.903702382713, 672.525494656425, 674.529914249023, 669.833506354517, 667.124240225451, 667.80423119325, 676.225692907866, 670.876544621773, 674.414742019499, 674.190326096541, 664.972315577348, 674.979728680842, 673.989402505077, 669.890254099936, 674.816342838258, 666.285182678574, 672.418804574193, 672.689031984259, 669.105691479211, 673.604791656537, 672.641395274207, 675.173869774274, 671.00997940571, 676.45064731329, 676.728771747568, 671.046220755484, 671.098778234834, 670.214068285732, 672.252157717591, 673.534786410288, 672.436545615199, 673.65442068226, 674.769184894749, 667.230050494499, 669.847627438545, 667.193006591907, 670.21666145434, 670.824794704492, 674.136608179372, 666.471574097477, 670.127564447801, 673.389556052224, 669.390006644952, 668.251123663889, 675.047873275772, 675.26054849947, 670.53765721006, 674.370965495673, 671.595524021036, 672.604635354713, 674.35211590789, 665.626182515798, 669.102011045656, 669.218546853135, 669.264987422317, 670.748969689817, 678.422430663627, 667.752085917034, 672.705786167381, 677.411818275819, 670.322432043462, 668.324973743612, 673.793785594235, 670.6717741867, 674.962442083288, 672.289024195412, 667.755216036149, 675.666682870788, 672.679792987701, 673.108671405043, 676.139060764303, 669.162507045054, 672.288310405938, 676.829526893964, 673.39326089424, 670.600117017682, 675.078636581045, 670.24743887236, 668.747307109029, 671.922915497866, 669.634657995997, 671.222443994394, 674.946470345481, 668.608183649979, 670.79477837578, 676.10302133783, 669.595857261623, 668.095476488465, 675.180606478276, 669.621717082317, 673.880958325904, 670.182840907299, 673.805766024379, 676.561937695893, 668.681499929365, 670.568666998863, 672.072685721925, 671.047119301965, 670.53736991088, 672.346639211754, 664.907968152813, 675.436079305113, 677.981057071015, 677.29680666709, 670.647189138366, 669.427617749216, 672.610119023852, 669.81142522715, 669.243870765787, 670.82980172328, 673.157217591257, 675.431125753634, 670.919321453162, 675.941556234256, 672.984287579256, 673.70800698234, 668.022666098864, 665.082731090671, 669.829539543015, 673.789283378654, 668.318335810008, 675.624836915179, 671.044419857761, 666.45424187573, 669.34798565781, 680.128661190526, 668.230927899328, 670.410838174335, 672.314773986817, 672.227288452003, 671.338914664002, 668.041649832319, 680.184961144485, 671.248548759316, 679.231823615938, 673.585996522154, 673.254288408565, 669.818550887692, 671.456539720474, 675.034110748119, 672.392716123263, 669.817258390898, 669.495358582808, 673.698547127982, 674.881286252957, 673.344164829668, 668.20495740594, 670.686853796959, 675.668048969361, 673.67725960099, 674.977339779157, 675.983348221575, 673.480590173233, 669.726534699504, 673.00871867067, 672.266884873927, 672.084691154735, 670.470731952265, 670.696878566417, 673.758083051174, 670.18531975895, 672.468071215856, 668.031443659185, 670.08169455624, 673.419702287174, 674.27955971874, 671.280741418103, 672.399630507833, 672.709027576999, 671.451559296612, 673.875089208332, 674.274596252133, 669.68762845589, 669.943911833305, 675.491490534255, 669.645771240701, 676.806546335165, 674.178775590891, 662.989408532297, 673.897177925985, 668.756194373698, 669.331847634528, 667.757080683656, 673.294895062409, 673.093640023886, 670.650490880358, 672.762878708786, 674.909357233092, 672.519163141409, 669.642617674698, 670.978220850906, 674.929753683266, 666.965505147293, 667.708144496953, 674.939077573555, 673.187217112349, 672.0029144984, 678.512204012549, 670.642168346831, 671.125019545621, 674.237821302825, 671.765337591293, 672.661246657553, 673.152691694333, 664.144373319252, 680.324320034411, 669.873978423323, 675.317842410992, 674.46691402369, 669.976971520222, 673.715822149008, 671.327392311063, 668.10983438421, 673.320260014481, 671.74894481694, 669.975185293284, 669.407367437919, 674.180242940188, 670.834769225593, 668.883016043763, 669.337421842118, 678.668511845401, 672.143051906217, 667.375005161259, 670.733304616513, 672.92575115379, 673.32311093099, 669.439691611495, 674.35314426338, 673.95664156026, 669.648758674042, 672.732255103217, 672.830673674891, 671.108308855453, 674.501821841895, 674.939526256216, 675.20469190107, 675.852435954992, 674.157145295119, 673.8417732625, 673.110622502831, 669.214774185353, 673.335686748888, 671.821478590863, 673.194594468205, 667.605472508383, 671.842349040965, 672.550448362949, 666.324243523059, 673.202703796614, 677.027959355558, 673.749507725851, 671.661357817541, 674.099839084746, 676.629275429605, 673.136004482094, 672.535178006033, 672.629681894446, 678.362453248607, 674.98019812708, 674.310521834079, 671.132210219213, 673.391811149468, 669.939794200991, 670.801625013381, 671.447382170187, 674.373393025609, 673.217108338873, 670.372861946668, 674.287526063924, 672.631730211569, 670.495394982118, 670.862872047437, 672.238188050417, 674.929808305869, 675.418586053975, 671.642170820283, 667.931651641669, 670.371438968119, 667.628111873802, 666.425008840275, 671.603027360549, 675.216282933604, 669.901140139691, 668.920945836171, 673.10224897171, 670.074671201948, 673.921894199446, 676.7862262708, 675.079678940405, 670.740350004912, 669.813082664311, 673.508219647719, 673.204914674747, 670.416487093742, 672.668904013987, 670.555294768317, 670.330013630988, 670.309713828957, 670.156499247662, 673.323724970334, 672.180300684404, 674.865200962121, 673.898010379886, 671.448079629808, 671.155361242439, 668.345015744691, 665.848638236259, 672.009587009321, 674.383845970925, 670.622421303039, 668.903394439072, 669.867356109393, 674.601770448931, 670.391111621067, 672.51785057077, 671.744197503058, 678.03152486201, 675.599077237834, 669.641357128075, 665.114472475819, 673.026407991814, 676.96673054627, 671.879263428181, 671.00281087617, 673.737509460739, 674.107411043396, 672.910187322389, 672.881480825905, 671.203589138472, 670.916051059011, 673.865436764789, 669.981767422202, 666.573779988122, 673.268063680955, 676.557883429886, 670.700699419743, 665.204154551712, 669.451989988585, 670.569062622745, 672.051261211587, 667.748743308475, 667.276884054259, 670.559431650682, 672.724094723013, 678.13610661208, 670.534439530207, 672.968323383912, 671.984575323416, 669.444129812761, 672.282681203359, 672.687877880997, 668.629184211083, 671.557483370839, 670.955046545545, 667.881524950287, 675.22465591664, 669.952614335248, 671.873596396847, 665.467825676305, 675.195344332798, 670.230988618913, 676.981851011438, 672.040791733713, 674.358805336895, 672.22431361445, 669.98729020505, 672.115726492204, 667.996365651546, 666.050497401806, 668.011660800837, 672.500807386027, 675.782755781031, 668.134311137148, 669.737816592935, 671.636556021983, 672.894759550905, 670.450682601248, 669.610140440834, 668.200906305196, 669.126529934959, 671.648834830551, 673.504406454248, 669.745537042782, 674.19750174971, 672.944628842096, 673.126350948524, 668.977042689706, 670.374083914263, 670.632326450754, 674.407282790136, 673.634546983259, 666.931609953631, 669.897113273802, 672.176374329752, 669.293271423253, 673.403286017363, 673.00034609091, 677.985312706561, 673.406400402786, 668.31624146749, 672.49761992414, 666.992882811992, 668.472889812352, 674.911585669018, 679.291183452788, 672.380087467562, 669.296052833965, 673.49511015491, 673.073108120899, 666.833696691095, 670.774553177238, 668.508862833197, 669.524106489753, 672.281820576355, 665.108190055227, 673.188654685965, 667.002716171241, 673.635262476827, 672.068449683475, 677.867169934241, 675.444121275833, 678.81745757542, 673.545140206525, 673.66537737298, 678.977554998391, 668.51692920914, 670.866614442949, 673.410629878806, 673.034645240846, 669.513424891847, 668.363717536548, 673.719333214442, 671.187445808232, 672.551784395714, 667.841922250828, 673.935578685916, 670.814678763728, 675.451850940559, 670.412349756178, 665.035992476303, 668.405220343104, 677.71585910055, 672.769476540524, 671.045496740208, 677.913919838821, 673.350925224306, 670.528884741059, 674.146452949335, 675.523298546317, 672.65844028814, 666.832436195339, 675.690866001564, 673.579449373499, 676.255323335474, 667.838704579379, 664.823709244185, 678.852619048512, 669.344262541133, 672.816853171975, 671.346732797318, 673.188044714346, 669.28056123082, 673.816444253348, 672.52781128695, 674.19977894872, 677.066167806382, 672.769672732479, 666.710849475427, 670.728763074238, 673.254041693003, 674.792076313998, 674.522741145262, 671.890834373505, 674.567294682325, 672.316885382864, 669.265565115083, 674.395026915362, 674.819583455645, 673.063952153478, 672.672295330888, 670.642358160519, 668.66903454231, 670.703239084791, 669.730979823668, 667.262569574309, 670.784943153094, 677.35757878089, 673.231773036513, 670.877408636591, 672.062822864603, 671.795905748816, 671.961060721612, 668.239446714742, 670.482198876739, 671.908405134788, 673.549806373657, 670.461623467305, 676.712106556521, 668.49565223567, 677.245424456573, 677.234911716992, 672.484853556925, 666.544615922449, 670.479384530714, 667.481594653678, 672.629900324482, 668.983807074853, 674.054363755609, 673.01787953917, 669.476393136415, 669.99048875652, 671.3203563596, 671.851448928065, 668.405569069591, 676.234686984747, 676.469514152313, 675.324038917189, 674.835115295083, 674.233818164559, 666.363946502527, 673.401081564133, 669.191051757911, 672.799517318704, 673.597012001715, 672.243668569876, 675.789303848124, 669.961194717833, 666.643270666816, 670.502708217513, 672.914080630469, 673.440301260926, 668.457763637268, 675.720719338281, 676.577693542659, 669.942754681544, 673.730058887552, 670.47554639608, 668.377242866972, 669.975674935913, 677.234145014467, 667.492358028685, 667.045455174323, 667.718470464025, 677.728547144214, 670.162239342648, 669.947709734596, 672.749285784678, 673.489189643055, 681.090515026222, 671.737294133024, 673.280617868778, 669.717270051932, 673.056421142052, 671.137062385583, 672.07581255735, 672.480593674721, 674.393686815208, 673.656341767451, 670.777151646148, 671.935043611285, 673.287203926601, 668.327905629892, 670.272544774034, 668.520257300688, 671.982795517188, 676.957015527882, 670.268426886522, 673.18942227905, 669.932045312894, 678.320317498169, 668.762887666472, 670.725175705886, 671.76825621354, 670.98992791842, 671.946399644723, 675.285971245484, 669.126594458731, 669.150506741603, 673.886876033536, 671.675267763771, 671.68490832091, 672.638737226403, 669.318987381137, 671.872797672532, 674.931316528592, 669.780729073478, 673.568846130318, 666.675029731429, 671.027490133475, 671.248826086993, 672.822558022511, 673.239300755642, 677.872524418312, 674.494591472893, 670.460189941173, 678.338137126741, 672.723426304255, 673.591799471595, 666.026644415736, 674.619153056909, 667.844063546215, 670.428083041792, 670.862496454744, 673.586740204278, 674.00008583863, 669.974870393977, 673.302210567179, 675.342948723708, 665.654722289388, 677.252109531101, 673.569641952999, 668.577767881577, 671.751931181499, 667.53730481961, 671.006539850751, 675.080405606485, 672.887087629108, 675.320615181136, 675.696383163472, 676.911825218176, 673.83003443747, 672.225470771127, 672.114821755408, 672.697211615207, 673.042748311408, 673.089895705539, 671.998319709736, 676.910500273003, 675.870421707453, 671.288000772075, 679.717027321609, 672.385193965851, 674.274444157123, 672.013099964445, 673.226359317648, 673.58619783934, 674.682119740042, 673.678718986541, 672.317073930443, 675.460100913746, 669.659842243493, 675.655790600177, 668.260313138951, 672.650260132703, 670.824189556913, 671.85237965937, 673.321899324284, 670.563193873009, 672.42351603887, 668.926118214078, 671.724978803081, 670.211834136819, 675.000506043286, 678.671577267771, 673.548393511013, 665.338546485905, 670.851728682183, 667.583669206296, 672.99757956998, 670.911244441629, 673.033629783898, 672.612830478612, 669.835477171157, 670.706972011375, 674.304180220303, 669.555382445135, 673.058940643501, 673.683903014664, 673.429106745737, 673.612741385123, 674.688758881376, 671.979549478981, 674.309498910879, 669.404314480084, 673.364056650961, 667.971161938025, 674.779101034517, 670.267440210261, 669.201994846209, 669.463195213829, 673.072078381537, 669.149448172646, 672.693864552659, 673.54073147202, 671.635340047392, 674.051883515702, 667.715612760262, 671.482666121497, 670.236220830186, 677.004458754159, 669.636400354079, 672.226565461056, 678.180422513358, 675.533552141133, 669.441575296088, 668.511495682233, 674.303300366854, 667.55753800182, 671.808856843534, 668.344171422517, 672.169062731101, 673.419858176214, 667.090715689526, 677.688469788566, 669.715081594228, 676.60646855256, 671.820498249651, 671.690533731227, 670.896635843299, 667.926582415382, 669.424377602329, 681.659911244426, 668.520055048632, 676.587364145322, 671.292042852566, 665.347344096271, 667.775667943739, 674.727133395217, 669.644692610762, 670.902733575113, 676.740338429209, 672.179650727552, 676.405826385799, 673.441131083063, 670.693054891032, 674.215766282421, 672.530663067261, 675.578976113079, 671.717271168424, 675.235551168683, 672.963041834302, 669.19179074583, 669.908484237276, 675.259744930455, 677.429559420694, 672.881246784407, 672.073554297154, 676.593558207315, 673.680125152527, 669.113224619943, 670.449358021214, 666.794609066454, 673.847172169115, 675.536393532351, 673.256306100171, 671.120991704891, 670.241643563296, 669.780900085299, 670.5488977718, 671.805595927254, 672.040442994243, 674.074329387365, 670.935622736804, 669.331263442744, 676.610080161801, 675.25461498499, 670.131887932428, 670.935375532384, 671.536952815675, 672.122506983615, 669.964792014301, 670.628739799717, 670.041164071574, 671.144961708757, 673.736167552899, 673.838308104298, 676.717226937176, 668.602214742111, 670.418157727643, 675.001850544126, 665.212171724228, 672.313186435888, 672.862528167988, 669.04501809512, 674.392631350859, 670.702528075468, 672.274080068969, 672.152793480347, 669.290032618327, 669.043115114782, 671.442220685865, 673.52945152961, 672.480227383533, 669.505759302478, 668.683485428623, 673.803244757241, 672.955566200271, 672.201647376525, 670.469687069187, 677.247673076827, 668.91080252106, 671.032242751763, 672.882852036319, 675.168109659166, 670.579143570164, 675.947838285665, 671.040059976879, 666.453826350913, 677.206936374135, 673.229975257259, 673.308712352485, 672.931984103216, 673.050363619786, 666.79738257586, 672.258555209736, 674.924899219496, 675.668890619788, 673.64400111247, 675.401862839366, 668.248892365678, 667.327953430556, 674.018740293029, 674.942732715752, 673.556464687652, 674.987917593027, 674.717607410005, 673.206183347799, 672.058915836772, 673.611000101578, 672.442562741154, 676.387498154389, 669.435594771928, 671.621363137764, 675.811122127911, 670.543888371533, 675.989214668919, 672.072357286997, 668.821752466069, 674.753148217599, 669.735536972079, 673.861550522053, 670.157905120527, 673.0407537425, 676.371696105476, 672.272909550237, 672.830575342487, 668.266814694953, 672.812146724481, 672.014400711485, 663.965779823469, 675.803462846365, 673.995006233999, 675.053160123201, 671.489967004076, 665.777009110724, 672.879311899973, 671.134777120289, 674.641209073275, 671.763064426471, 673.714082773498, 675.252245754372, 672.61323792073, 668.352363069552, 679.527809858902, 670.375202975441, 665.334327778777, 674.635658420844, 670.935019167422, 673.617585708524, 669.752615997216, 667.530847869538, 675.228078869692, 674.916501135498, 669.768038312466, 672.792288770453, 666.353436762271, 669.624008429074, 675.32629090277, 665.870670972989, 678.785633338, 671.861597245824, 670.513158474457, 671.850573139925, 669.539041602684, 672.343523701436, 671.355305851591, 668.774841177135, 669.866792164074, 671.466675542186, 675.159325522286, 666.371997307411, 673.098468658255, 672.68562078657, 671.626867071273, 668.13507153582, 670.135289462857, 670.765723113401, 669.229420617048, 670.383994551698, 669.257140130265, 670.836684187278, 673.693883927753, 673.604603714603, 675.534243354612, 673.739500351475, 672.253358362794, 669.480512968321, 673.736947137699, 674.424361695485, 677.292856773454, 668.078475475373, 669.899547812528, 671.871815671646, 673.028286230671, 677.086052018579, 669.382555089624, 670.720301973135, 675.714605251283, 677.011905242246, 677.096525412942, 673.89520380393, 673.510525979855, 672.277625936806, 670.737564184578, 666.38841965473, 668.800998044583, 670.157399849621, 680.418139202614, 675.648875786686, 679.73935427715, 669.360295374631, 671.788778102076, 673.751704638178, 670.552574361022, 673.572868325942, 669.274333510168, 673.836546379889, 681.293125130767, 673.464800980843, 672.910995503065, 672.551114552935, 674.655231657776, 676.425866473159, 667.15405157855, 671.0490282163, 668.714004538691, 670.44704854281, 670.200496067993, 671.810461022924, 670.231598129496, 667.429783197726, 673.608448705631, 673.18063525355, 670.361137880733, 675.276122651934, 663.56784672877, 667.506925130422, 675.536556775748, 670.574431388669, 674.611278888262, 666.675851767299, 668.441628247692, 674.32689228831, 669.892651324047, 676.22665979096, 673.262573413794, 675.407244351743, 669.515553203815, 675.309282289359, 678.371000342465, 673.281116166496, 669.529063210537, 670.27518243258, 668.896102173037, 667.378896756692, 671.850943653188, 669.040670636963, 670.917457834192, 674.428053158722, 674.093672302179, 674.579999552056, 676.441205774278, 667.917330448237, 670.360866676951, 672.522874878495, 673.151408046415, 671.897653483009, 674.270683024676, 679.664428142691, 671.925280251553, 672.417665390651, 672.989554632442, 674.837636157655, 675.44924135763, 670.690812263655, 667.688572556602, 672.529264997684, 676.9351302266, 668.489956677031, 673.763379874669, 673.815466373825, 674.317856790654, 670.409819071945, 675.302448550934, 668.964879266279, 672.715891434886, 668.542407164834, 670.506301312022, 673.668052944127, 672.696575499762, 672.577182719491, 671.221080019828, 673.856860414265, 671.586402678207, 666.01862977161, 666.985463465733, 669.737049087739, 668.283717491714, 666.750001756784, 675.044247715414, 675.931558789233, 672.221953034902, 667.821432514066, 673.349394363588, 671.598277305705, 674.90995706824, 663.649201017721, 671.349464865032, 672.990191526259, 673.245386592024, 675.064268232225, 669.155277233288, 668.957833626059, 668.291675377112, 671.181409493526, 669.058643646869, 680.193705022507, 674.250900246973, 669.723834662574, 672.020530078819, 675.789620918075, 672.366402980355, 670.920883148311, 675.096574235342, 674.516773161813, 675.650800779132, 665.857038940651, 673.280687869512, 673.31276549941, 667.1074605209, 671.355170459475, 672.031137732245, 670.173866288321, 670.675685885798, 676.093477368885, 672.600657343049, 672.422901671518, 674.287635645295, 673.203572253146, 674.275960621777, 669.754712793802, 666.976317584967, 672.152509838102, 668.8757364674, 668.143318579345, 673.79335405308, 674.147671160721, 666.540403684574, 668.863692022339, 674.058415951041, 668.284355687843, 675.655266650524, 672.788477138, 674.010452183723, 671.916263952484, 671.506358366427, 668.195214192589, 675.367696778536, 671.18426635687, 669.478133687672, 677.852680667886, 671.478233408379, 672.418053817286, 672.796566878951, 672.75175955374, 674.247491430011, 670.717362780784, 670.313387249343, 670.951920969985, 672.633677612392, 669.838275245348, 672.469975399482, 672.431059452041, 676.088283600046, 673.887298567765, 670.034159616823, 670.527481571881, 673.982425067411, 670.154817436224, 670.616810744843, 665.904980731483, 670.810140122428, 672.313399976623, 672.458072532291, 670.704010174379, 670.268255310158, 675.84601464957, 674.245553225043, 666.450986242911, 675.891892157534, 671.683322597318, 667.44789135925, 674.174294974253, 672.509298235212, 670.630146006928, 672.3297984445, 676.349934364942, 670.754461053862, 667.843052728863, 671.19984544149, 671.45177366797, 673.63712949967, 668.822066907195, 676.865861412786, 669.923757524435, 670.213837885144, 676.002281019452, 671.560157365597, 672.728758178237, 675.223662935733, 673.792351175415, 670.116851108411, 668.026902519203, 668.094562020444, 670.991364311872, 674.744108431941, 666.312416850994, 671.762862779222, 668.440306811971, 673.077729345663, 672.485781026425, 669.399827610567, 673.353438110295, 677.464552593796, 669.960062589817, 671.144794323248, 668.99637412432, 676.007420099141, 670.082993358289, 673.163688236546, 673.018666269582, 672.127163428541, 670.73519306861, 671.54116967053, 667.935960842764, 667.577263902626, 670.643310855605, 673.346206356431, 669.508435318596, 668.558521785054, 670.324538794578, 670.89723956097, 673.463095646129, 675.958141670286, 669.172411127653, 675.355318950757, 675.337791598268, 672.910256181229, 670.089824879515, 674.662666649605, 671.951869768996, 668.108818630359, 675.41973417811, 669.692511800303, 675.866817475943, 673.182198162673, 668.549841336771, 670.73641422936, 669.611866497092, 672.014776110874, 673.216285888766, 669.518353239301, 670.741053836698, 673.056907890404, 672.954445888314, 671.754860595651, 673.800585477156, 671.415618966654, 674.283584937151, 676.77636098387, 675.833901840176, 677.296049124046, 678.588816385017, 672.945763150995, 675.434149619443, 676.875863885108, 673.190058264321, 671.062154424087, 678.312374265132, 670.815812525652, 673.451307791357, 673.610110511367, 671.04914626702, 672.78805566971, 675.486275303913, 670.443164769799],[495.674461918036, 495.015171540074, 525.80512357241, 519.237527085362, 531.727977887383, 512.086859678421, 511.301157570727, 562.999457638899, 509.90729504882, 550.469017012687, 534.909945941926, 519.489450767966, 524.601718771662, 522.806130861557, 523.009823630756, 501.75673946164, 523.954264582804, 539.633235792374, 507.821954987076, 547.005360055292, 538.211291628517, 499.937355657777, 491.426686910837, 516.040546387339, 540.160029574695, 548.421947962658, 539.255236224198, 529.356041592395, 537.969855597234, 528.784914426266, 534.081498799064, 545.56330634556, 539.25387403845, 524.21304263369, 504.099157746609, 536.036141483172, 508.6014608436, 481.910505635888, 531.539279442272, 516.823595354976, 504.598739232724, 459.024049923476, 551.669130306648, 502.827443457404, 521.114872214252, 541.054085301195, 509.41248184337, 519.132764151434, 525.572806256411, 552.543134577356, 500.152671676172, 511.815095852615, 518.458626283286, 508.060433732551, 485.485832267553, 522.208866617477, 488.83079626351, 524.855800216196, 489.723002323541, 522.307110525259, 510.744497655579, 487.5745544504, 505.715278250827, 540.027096383414, 519.571387874434, 504.388112756025, 520.808139450143, 548.532904155622, 532.943030939558, 489.438092893398, 534.829560691736, 546.537165264479, 523.951345586771, 539.527821846966, 517.990753256592, 523.513956615518, 531.173975198718, 542.914852655045, 518.484693264143, 508.466390675464, 510.963514658299, 510.616028371556, 549.918313360114, 507.58357081704, 531.397575647083, 540.482873742361, 565.231636684892, 521.070552467692, 516.412127402033, 520.151636050844, 495.96144271333, 537.670953328398, 493.695736990689, 499.746832852212, 507.094840362794, 511.560806131384, 494.325036224172, 520.50178512172, 517.357037734224, 548.189452832123, 516.99151553494, 504.851835359957, 532.293885815071, 513.120980164786, 546.196224925229, 535.230817642292, 513.699432743082, 525.466470916258, 525.73181750477, 520.342702053087, 497.172580633528, 498.693994039624, 519.721523282126, 485.053898010884, 510.68673558276, 537.790667288065, 505.457425101969, 516.394515947717, 512.429014298465, 521.618894794169, 534.440536189047, 523.910988683112, 509.741690326859, 551.366784163014, 536.376531738383, 546.858066930669, 531.354190466213, 524.811786856106, 532.533862548683, 520.376650335431, 524.387750379982, 531.410304214204, 497.042850398604, 531.290273446494, 538.267415277491, 519.02174550266, 526.871971103423, 504.994881392825, 494.023256735188, 514.108139714931, 535.868748975971, 507.399268462514, 520.230013126161, 506.436081332527, 545.929803502516, 508.456399623835, 540.677405464085, 523.187392919463, 533.675277705504, 510.336374999309, 544.760966694896, 518.802445510795, 503.469768492105, 506.951975818442, 514.038341056051, 521.544785762252, 519.003833216748, 552.345662064723, 527.902378658158, 478.646466385465, 551.604523456163, 508.0145586496, 529.946753947372, 519.698243330872, 507.780994893455, 510.436605738338, 497.376833250346, 530.892081017295, 556.398996015256, 521.855966191488, 522.567542741259, 506.21247008508, 498.150916996438, 508.627299526108, 517.876745043223, 510.139994168437, 523.957752640731, 546.958030078919, 531.88113814733, 512.546063405595, 540.091403411791, 512.919477864911, 528.33687124152, 548.625751245966, 530.158416948761, 519.220183767008, 510.147817258822, 546.726451763617, 495.732995912642, 516.17114395107, 539.442009725541, 508.000677867262, 518.433429231697, 521.227772641347, 523.21168799291, 549.980224257535, 527.592484321953, 534.810642696555, 529.472058850269, 555.488020945386, 507.015807932151, 510.60489150512, 523.561676297137, 541.439983503879, 506.678912991615, 494.606609898516, 532.324447928066, 499.900568768879, 523.728063436368, 545.780584492646, 538.838687693058, 516.44950070652, 531.876678682279, 516.657663780853, 528.891232746408, 543.973149151924, 543.6809229541, 515.164802357579, 526.685841594141, 533.558983316351, 489.862848882506, 524.326996840274, 508.183498385504, 495.747116114553, 518.595488560309, 527.431900442529, 520.585810950388, 528.033588385336, 502.921895173083, 497.629124745551, 494.49859654874, 515.878995867791, 522.498018924922, 457.640474835145, 510.447334807219, 536.147101272473, 503.032510290897, 537.092263756271, 533.305740003367, 511.59397046662, 559.209908332402, 526.463878885496, 533.763239291363, 530.031530007975, 510.045953349698, 527.512563568006, 518.807999973193, 516.724946549186, 496.861174950875, 518.600282375906, 505.770125415629, 507.496109868078, 515.407722201336, 514.898970478577, 520.559687445745, 563.724347389192, 508.411536737184, 502.595597380884, 544.633003586217, 522.948244180928, 512.271178744297, 504.379422894333, 503.10205438203, 510.883350631484, 531.074832794841, 518.060550360088, 528.385221680692, 520.376908621515, 529.588271490639, 530.13210075553, 531.575450732709, 527.472370158209, 583.171424753461, 483.462767887565, 532.36212590088, 543.277033850118, 513.089645472136, 534.301673118806, 541.439108813908, 529.509566041807, 531.528624910027, 494.535104028358, 541.885094228356, 563.502331929939, 569.039326577628, 506.548354364605, 520.555980936157, 521.83722329942, 519.299385150836, 528.295272946943, 544.561999444591, 518.16073225295, 515.60518410189, 552.799995854713, 524.048393397645, 519.663682522895, 520.89917578054, 511.524462960218, 499.348401113122, 534.146521282629, 514.010547179137, 559.494115977153, 526.440084931273, 551.422393195569, 483.693372911039, 532.635006214216, 532.223651137107, 515.94974156886, 515.678283379197, 510.694120204313, 512.439828580757, 501.041078491767, 515.712422104211, 511.321487251292, 506.215086831783, 519.444622524121, 493.742391599256, 501.981135563222, 521.282244703357, 531.937907567788, 524.180591288185, 492.883500790945, 510.5459858936, 523.453292605152, 538.348083277835, 540.197958705294, 524.954962510756, 523.978319950093, 514.35951950196, 506.38714480128, 515.463343427628, 503.934007460351, 541.081309014243, 480.981960657242, 512.264292088166, 549.30437586877, 551.943585468516, 460.919575630505, 509.165383569918, 535.150049956604, 537.498780958521, 503.043299947253, 502.309115101612, 529.775093766251, 540.875584724346, 514.11889574484, 520.649222922759, 522.764466495162, 542.799934544757, 536.81469636858, 498.247345939767, 546.867396413716, 545.197134851552, 551.091535970369, 506.807520053261, 482.916180110918, 528.125066696989, 506.063316232877, 553.701904703498, 529.242184130535, 518.699937086378, 517.828982086758, 537.600418237482, 529.573938487724, 514.974832255647, 526.950416831115, 526.347651270099, 523.692944659541, 480.160823190381, 533.742476037969, 482.646765165369, 516.325956298564, 525.449348937508, 496.448458191946, 497.159607002746, 546.080227621016, 503.866490504976, 548.391058555971, 537.058730393225, 533.121549463219, 532.509976489837, 528.999867439092, 535.777513989619, 510.621585928593, 497.347834819853, 533.699217954652, 523.70230357704, 520.465946781672, 511.456154865792, 575.526718694346, 526.931600991843, 557.2475313251, 536.830914742765, 547.917144035839, 516.159379575885, 505.46863306318, 515.12198816183, 521.41206535274, 517.222325668898, 523.583810691835, 532.406770261974, 499.990387646253, 506.923717041595, 534.669500498556, 506.49154364101, 520.099555252316, 532.703889336215, 525.854430105097, 534.008152152458, 529.095909635772, 534.269236377564, 515.615536607419, 528.372282244655, 538.294594573666, 488.75656025802, 519.353365107888, 531.934216734746, 512.79366678948, 529.698243800331, 543.574416667342, 529.31485891052, 515.333198917081, 483.141456282959, 529.512873086073, 542.636824163501, 512.917393590354, 524.491366424257, 481.370178054879, 549.226231484969, 544.147447939941, 514.088044714343, 488.054677760297, 512.425020473145, 500.736680738414, 521.276160526047, 523.823477527627, 513.698253183362, 510.259215560782, 517.848862065506, 514.257273871921, 541.152324632222, 526.040789501406, 549.7054234339, 563.422969428443, 508.18214942321, 508.148353060044, 508.397370305222, 496.906149613682, 520.029121118615, 514.58888155847, 495.684563957226, 538.870407913385, 512.099494627691, 520.429717693379, 521.877544940927, 516.148559025341, 555.193799330052, 533.447844900203, 551.91962402372, 528.835321822073, 537.772654415079, 543.164395737333, 556.352896849231, 503.017943401138, 512.055065344909, 538.192472702101, 518.128272339621, 531.115033888678, 514.91223829196, 546.932246317826, 527.887156491087, 518.506405580294, 511.202037940116, 499.550487296973, 535.498110428759, 507.05674589691, 531.222177717123, 513.654182122642, 517.518067922843, 513.6233395242, 528.44704527214, 537.890503865358, 514.37285241527, 525.331898963633, 526.042423126511, 536.826346514547, 474.038515460323, 528.313343151034, 521.740216078946, 532.707182416304, 502.08456080576, 515.01027647747, 526.085281148219, 536.586327240224, 529.23385168, 529.458439384681, 514.505671726173, 496.592276115313, 535.189710990421, 500.152795657405, 510.116470400099, 499.583117014098, 532.864517115801, 544.240973779565, 531.529502359724, 511.516293718336, 520.93845623483, 528.248069346868, 551.653067833168, 506.000526566607, 534.10095495187, 567.32661875283, 559.620724092692, 492.338797891675, 534.782258914599, 529.435112876883, 517.043831445534, 533.668493594834, 491.466690271847, 520.11176720784, 519.3854332401, 477.811922051451, 526.527349411975, 510.932525570237, 513.65981785617, 509.440004926, 510.714404844305, 486.384510709863, 538.517606548307, 525.846760090375, 533.862710312652, 549.807083598564, 535.37904735622, 533.097838323541, 545.571012059414, 564.631616641915, 524.918272567358, 541.441629723224, 556.877915342352, 508.216611394695, 525.43054479492, 516.58090471626, 510.980440863749, 502.423933958024, 520.687648039599, 533.192641847501, 525.47078699106, 492.816021227311, 521.269663172708, 508.913871848228, 494.948997086307, 527.774514574869, 529.577241929562, 514.478482979954, 543.438155173545, 512.544452301069, 531.81213678387, 526.057788078679, 531.293497926578, 525.473640061147, 528.507774315771, 508.218060990506, 560.28270546318, 521.415640728292, 521.450260232744, 538.893147633222, 520.35323984507, 517.285596914794, 559.641095167855, 538.344307645542, 509.572291190745, 534.02455646982, 511.797809908047, 561.967941056585, 534.828446080542, 516.569817042613, 495.204793490752, 502.913152496559, 541.309010722388, 563.226539391835, 565.55396517849, 510.832864930851, 533.127539586272, 503.739866115708, 502.521586922006, 513.297563881709, 524.234352204837, 522.0002884807, 520.009109504895, 526.010587342101, 510.96496029795, 541.553550253444, 505.437037784288, 486.463240554467, 494.404352876055, 547.938626619831, 516.938056383212, 521.969087758109, 488.141225766701, 513.871365066188, 527.47807460466, 527.209786914665, 511.399028968174, 530.743747254959, 519.070920601056, 551.533416790625, 491.524447630959, 516.954504754994, 525.257606558512, 549.806857628488, 529.016637169013, 524.346602143817, 513.928977938327, 541.958435668078, 544.496886844631, 521.591277126358, 532.441584943848, 484.156735390923, 541.429960964354, 505.597446650807, 546.801728145975, 533.090803452188, 512.14206264706, 550.107718284295, 525.775699484621, 491.987278066416, 546.790309858197, 563.073825048128, 544.004727830378, 503.34290487969, 548.787734799134, 549.111706453644, 539.7597962867, 505.089137994178, 510.539325257303, 523.052073880171, 540.267265490445, 529.719330509912, 509.631373113341, 498.575798511153, 522.147493883675, 520.740726803375, 519.641027493261, 526.26629888821, 530.957193006488, 522.321629137509, 506.231114835382, 501.517084410393, 492.215100125291, 512.244205601262, 521.726847735937, 553.350218864323, 520.27024504204, 536.490599257858, 528.328484524199, 513.42373678175, 528.326063816345, 527.78574733676, 513.546369970232, 496.418188781321, 539.631571736364, 529.046320744634, 554.056185343631, 529.660198883352, 516.156958773224, 499.54528148804, 524.893991407989, 512.140522421531, 527.223845351335, 528.982093548149, 506.231679906145, 543.207811712824, 534.825019924739, 567.203810511595, 522.513099325889, 517.123401014342, 515.750071452599, 533.157497640889, 530.412072411689, 507.887939355892, 501.785085428109, 521.555617209595, 503.681477937037, 523.113085800715, 522.046403935163, 517.134224578904, 539.672336462507, 546.244572671157, 515.419374955983, 520.815475759804, 497.624904893967, 535.658682402897, 535.559687905195, 544.603567233077, 493.553767694724, 540.912313256127, 535.794645959969, 535.769295358811, 511.147828210951, 496.287250891533, 521.501208561767, 516.356085793288, 514.225001595279, 524.450779272229, 527.764001619786, 490.99505851377, 507.668966620593, 556.35923655374, 539.111153049978, 519.075242504107, 526.664453143925, 512.062909992083, 527.420061303983, 525.62318330424, 504.96573311798, 531.205266524053, 493.945731656651, 511.992303755399, 546.721916015768, 498.399802800403, 534.665185050863, 535.710769535349, 473.781653326871, 503.296977003939, 496.562135665053, 527.510159767152, 584.930233051549, 530.358520850275, 509.293735344805, 502.610413110736, 562.94944016264, 535.374880870202, 529.126022108232, 508.738041160372, 530.40636980441, 542.385580584137, 540.336226138744, 510.848220827712, 540.372383883965, 520.711290186839, 545.971571183496, 529.412624082073, 503.51135262283, 549.652182348431, 534.523124144655, 529.371889355181, 537.4240050802, 519.646923408538, 520.206412403374, 493.746788858793, 509.595626716701, 499.923326754461, 526.513528733184, 531.843011524336, 505.442321067978, 534.668927638761, 543.772932234931, 516.85008921673, 544.47625428871, 517.981534397319, 490.503760062039, 526.193419930901, 509.219052382464, 516.810465199576, 514.443840421329, 523.475253034538, 515.691871401422, 513.995235027632, 518.400697087424, 531.517401373833, 528.189255914271, 526.201944953712, 514.808760364397, 530.494641449763, 514.851729860787, 521.049940530344, 536.13534368324, 544.43127074492, 544.375579162745, 532.345793175519, 529.071526186408, 522.638713303724, 491.900803050262, 518.14875600253, 523.953740467746, 516.31447507731, 512.215463853748, 510.685841019102, 532.483470378565, 526.194503669127, 544.940317394199, 543.344629821613, 492.632291520093, 566.62553286308, 528.862053901482, 538.414421070823, 501.743361463927, 507.814216504227, 559.264351602106, 505.58974949806, 529.089382310586, 512.206866673093, 560.361762609376, 534.622467441336, 509.533309520961, 503.652394300172, 512.066660441906, 527.06899550776, 538.478997674494, 512.367249497831, 550.422620313127, 534.862409151781, 505.385362233851, 498.340130465364, 527.944520190624, 550.956751497387, 528.471009463084, 517.437813361101, 541.877398559506, 516.577053454518, 539.099228616482, 538.852954527404, 532.78321580104, 528.520112884501, 523.479602640808, 514.747157673202, 526.724763725607, 526.896816650852, 525.94738386165, 521.493660149413, 526.549118534309, 545.315083513669, 550.259234945065, 535.21836364099, 511.257060308731, 508.204780214736, 536.7370335542, 518.473149164047, 516.99135835356, 517.432728905312, 511.850748907521, 522.118503079785, 541.73840194647, 527.689365119434, 516.813696830043, 522.998009225955, 492.828035390666, 524.754384208249, 534.847736572505, 513.314543378315, 537.750304118961, 548.066028459087, 501.587766570115, 501.690890453656, 495.787445559897, 531.795155987332, 516.908558985605, 524.141523474636, 524.069866567924, 528.795580889051, 515.96405418816, 516.664559444319, 537.387349888571, 512.653553428899, 525.778001653983, 479.812565168934, 524.183082091597, 518.605653007576, 526.984766733253, 525.558079563394, 483.761409503806, 554.747600437246, 531.046444847011, 489.345121525646, 532.264626774555, 510.536979809771, 512.203604507789, 511.51561894262, 519.437954693841, 502.386864466524, 525.447820088204, 503.632561847587, 550.658526938838, 507.564062532282, 550.634686684761, 516.279539213915, 522.464681032346, 492.017192943469, 505.694331106621, 550.64669096248, 507.3629483984, 522.664749856548, 521.607831389617, 538.25695231077, 529.158885657591, 512.655943134136, 508.751071433204, 506.558124330056, 519.790275646091, 527.449564375469, 550.540250186885, 521.509296169813, 521.378030683321, 571.745393409357, 511.216083600925, 517.455264944976, 546.467166213615, 549.178306867794, 522.367077036853, 520.214373273857, 515.561326548113, 550.950360699281, 525.94861733731, 520.830159748765, 544.653360572925, 499.148245577005, 506.620597887096, 560.822898845384, 529.482570142189, 540.546456486585, 511.920987448863, 533.874632151447, 546.034205655019, 506.032310104964, 529.438547231019, 516.814303336547, 543.809651132526, 505.234667697841, 537.909126830228, 533.239494317933, 531.643380202973, 549.519229813144, 503.7901922631, 504.609637124431, 542.486446616957, 552.575898329195, 508.823555912874, 507.064806901417, 515.079735749321, 536.195810194943, 537.884213829848, 525.35558355824, 523.892106144535, 525.740367949014, 504.995191210185, 546.492541429751, 522.849789021941, 527.856633435885, 541.382707090357, 498.869331175421, 500.762770959286, 513.058954217423, 539.906471720349, 520.558293347136, 519.988880663283, 540.589063487452, 545.080702287985, 504.166111529773, 541.444872595734, 559.853697176149, 496.704413018857, 515.441131438538, 531.15775499387, 523.583349969549, 519.080895128787, 498.563508429459, 534.009694613051, 527.553285810047, 511.980850759049, 519.834803662228, 536.868902168126, 541.214244399366, 530.632546131648, 510.004321431949, 509.943320415436, 557.082457659161, 529.987061394318, 522.762395424095, 510.13606259752, 527.487488520266, 499.411819575488, 494.583975153373, 517.811292767577, 517.550512356939, 510.505072362436, 543.288752040603, 523.914708613343, 503.458589409028, 504.516072082787, 536.718918674761, 510.215391445349, 513.194790969589, 546.81589096227, 527.82673847226, 506.02019451373, 531.106890703122, 523.11791430172, 531.622734312243, 510.352673606617, 531.701154628374, 498.584134609895, 519.997073808216, 537.568145698715, 514.423856098233, 503.616391016516, 500.779484091028, 521.048499111461, 512.752876374823, 541.816069351314, 525.971469519476, 555.776914803544, 502.607622123882, 542.321417703053, 530.104268511136, 543.219168388325, 532.126852091332, 509.986897826222, 500.88746092645, 530.572847980302, 529.824500802573, 509.444992636545, 525.271935063892, 526.809951503953, 571.951529303408, 491.62550338049, 559.11018075184, 529.110802592026, 526.440291072182, 518.077805240808, 522.265198447101, 519.082173388279, 527.012464334169, 531.009384595432, 526.56876839429, 504.875190740631, 524.306794424578, 510.234863687677, 505.004459521714, 530.276607127446, 512.974252736677, 525.377261403025, 511.932081685841, 522.578723472409, 517.572141921187, 547.517886844473, 514.589714232186, 526.92983117783, 520.589973198009, 521.839656248289, 512.186825820766, 507.941254775802, 511.331504805691, 573.852491410259, 528.939612705504, 508.813321762924, 528.251890994361, 526.958774215611, 555.17873673292, 505.447153576261, 501.139132804815, 504.028191656098, 549.356024715391, 545.845537044831, 546.690989149274, 527.939251401995, 492.83186583449, 545.447735119296, 505.647815458751, 545.143014693889, 514.994670338755, 544.979396070456, 525.000356093457, 524.874357808454, 502.382613687134, 547.165619708985, 484.799070438285, 527.51104671817, 498.854703148657, 531.200566245039, 550.141802325777, 494.240551482977, 529.464852745991, 489.510430962555, 543.043890297099, 539.698079468626, 518.469149144417, 547.678408586473, 540.516972675641, 543.511050691663, 517.551759169091, 541.383502461435, 515.523969343181, 547.047032105668, 545.574964373479, 529.981039709787, 488.124273348269, 532.499360636671, 515.713051354783, 528.206428796428, 537.29755886123, 533.722575707485, 500.103482987916, 547.032044778202, 517.266244175025, 526.111451214865, 515.632306828721, 518.806386908567, 495.112065071798, 500.275414211368, 561.381637689049, 533.389356465605, 520.652355560514, 551.429283200572, 518.682503278013, 513.823458543506, 520.684636972186, 544.0207074813, 527.06737565471, 519.820205962501, 516.733499241747, 524.38095787195, 517.970137325813, 524.437712972474, 513.612522440621, 490.32406946904, 563.374319842355, 547.043426992731, 523.930906011842, 541.891822426023, 519.547678137459, 547.440115582289, 561.08488599727, 507.059788587587, 521.989588631698, 505.297168515405, 477.688370123049, 531.25967292847, 511.709092090502, 483.554193455173, 522.76476637748, 540.036384440025, 531.931028928019, 529.892791464078, 529.016244025927, 519.040516812729, 539.735254842065, 511.86154895407, 540.019949915877, 498.736839240622, 530.725175500587, 531.531149775885, 536.566946163041, 498.466029584005, 509.212619302234, 527.25503326122, 514.5290901767, 519.531629718593, 511.760032642965, 524.263677123395, 516.792273983997, 520.18981894162, 530.496661100073, 527.831243882794, 516.604775991747, 518.414582289661, 526.169990437181, 527.751918945183, 492.374352430808, 510.167403703465, 496.445166376168, 517.586158402171, 518.39546578574, 498.41383249556, 545.961179990657, 533.924494925703, 537.729308103415, 514.100960956931, 522.767001776185, 509.693072829056, 530.805692197281, 531.458667825802, 523.027308027587, 534.729493677695, 508.729993576782, 525.551400444278, 517.514105885369, 524.470222721232, 494.345880855084, 553.667174207438, 544.538578048649, 516.056240374192, 517.67551379626, 522.32773045937, 526.077169743362, 529.390459653557, 522.865654290974, 507.51499226359, 517.793653157952, 519.823212401609, 496.216048028059, 525.75429069729, 531.076432392508, 515.08269286015, 544.476844481572, 527.72969678644, 526.167495133496, 534.43348197706, 535.684256647411, 512.317073651417, 525.802495094469, 557.94427764631, 512.313343337108, 543.895020247792, 526.245881183331, 522.639500048157, 524.13161440275, 500.648314114302, 521.682300827481, 538.92048811097, 518.647470850517, 529.070495983058, 498.380040798762, 519.184591168927, 527.105881009948, 530.076589387215, 536.950516863326, 520.521752093211, 546.435531169438, 524.979174962194, 530.064768754698, 501.813423826479, 531.546910648026, 526.894180984032, 507.901392759658, 547.002465530883, 507.009614060264, 528.883844641899, 507.016609363732, 534.615853334682, 555.883841409501, 504.661531860261, 508.951394987457, 524.468595796873, 542.957758542818, 542.355793825934, 509.687427851065, 520.766455344849, 546.062385427714, 535.402495675283, 541.962986732537, 529.652550521786, 542.292897472758, 510.190060007907, 546.02084816599, 537.751823223935, 513.147112182913, 512.749739747607, 528.821509682715, 535.215692404844, 522.883686033611, 508.815699053573, 557.760264302419, 537.268198846726, 518.514784437199, 497.955486887892, 523.229617141611, 492.367211907362, 509.740404265839, 521.394219527511, 518.448330050912, 533.249314517395, 535.967783359853, 526.573023316246, 537.448939848698, 526.269872167953, 517.157088447867, 497.645600123203, 522.50654695954, 518.78684795818, 530.046659711661, 512.901615829209, 524.018532378264, 506.618553948651, 521.883289362879, 505.693141661634, 521.964524399841, 506.021173145169, 516.567639501925, 532.072723114952, 545.454761828631, 535.84972346065, 528.183713427651, 502.004973469095, 551.707254067055, 537.462183273848, 533.852922984747, 525.65720338409, 521.671363646363, 518.371116619062, 508.230632881072, 529.050974984253, 526.679489136766, 526.25843679737, 521.943656602669, 515.075872653864, 507.06205719396, 511.378270081408, 505.51413306303, 522.164336435539, 525.223989904972, 533.964129522418, 490.853730626822, 526.799836177445, 545.70462344628, 513.370303939011, 500.431798491168, 510.086662243183, 502.115821350101, 531.240467303104, 562.135692425622, 511.302420806925, 506.234242664319, 516.51510921907, 512.103249207749, 513.08699628201, 510.666850613313, 520.577150793028, 517.775244630276, 494.057994491191, 537.602298837253, 506.207112610088, 511.518300212175, 532.269830003272, 520.628324897203, 511.300839569482, 526.223360630726, 556.378171869626, 492.155483738274, 547.781423677927, 511.085252275872, 544.117313487108, 496.001099876926, 515.511173684927, 524.100241292763, 498.803957182973, 517.215885250103, 482.667829286064, 503.216334661961, 508.00129630822, 522.760741960406, 533.092352768611, 500.630001635844, 549.68872182662, 530.849853688893, 514.175027378073, 532.097593635199, 530.56315252338, 517.058612738772, 552.250491865276, 508.651346109168, 543.110624918164, 506.814555840457, 516.361691047931, 513.769937673372, 500.875798069226, 511.718319764523, 533.754066097099, 515.876509379659, 545.721168702596, 539.34674123131, 530.366051344814, 517.939084625816, 503.357080109818, 501.810757015563, 548.820608911078, 518.200599603079, 505.214218031384, 512.752039193697, 504.653183576969, 514.614682085225, 528.87947092336, 557.515278422549, 521.419636451648, 493.265330294093, 514.321911090471, 535.46431060148, 529.165017753153, 532.57946280133, 518.0515584322, 515.516029188427, 520.83951240781, 488.259132719402, 487.132128920453, 524.038079429212, 509.220436199441, 525.752950896629, 532.192444296428, 505.9612203093, 523.035432406322, 505.320770879579, 540.026206878438, 526.546650512346, 556.145779828976, 523.501189201704, 511.43653816067, 544.063484672855, 533.441467467846, 513.365589207607, 534.682504838585, 523.791855768395, 528.955773743735, 548.723794283013, 510.992466436577, 517.769476350304, 543.310737165802, 555.510385423203, 523.086419171612, 498.938199883676, 532.267441575105, 518.949078878809, 525.235107301194, 520.230134984113, 511.038472334119, 514.88703680774, 518.103768716696, 526.826813095109, 529.394212904017, 561.259015971435, 503.846781639659, 529.404459904895, 522.735252627162, 531.463118721395, 520.211898034797, 530.12057141272, 529.237255564251, 490.012364841012, 501.028755243472, 518.126429783032, 525.296014423449, 510.924233668458, 518.844095070303, 519.770437799283, 543.179533307757, 551.489404067751, 499.237116681546, 547.60640640499, 576.103949545864, 509.627404026375, 523.237630574587, 509.133648652776, 507.359756717573, 525.672022761697, 554.13232247584, 514.11400957034, 536.493789230666, 522.7737938499, 526.685967856069, 499.207374521559, 535.235352308638, 548.425716653222, 533.970999821781, 544.870711322241, 534.16304348951, 522.264431271656, 503.978699618193, 517.567814588814, 562.080758617375, 495.082139179607, 529.1113991804, 501.513491445124, 545.062957921905, 531.195023856393, 546.189095603797, 532.897141601105, 536.742428348838, 529.286254769764, 512.935182334993, 532.695240617671, 546.817009628349, 554.456521940391, 548.557540200366, 529.032441863971, 519.218577027191, 503.328800097196, 528.210499612132, 519.645120062901, 530.118626173648, 517.684946681334, 517.388336655539, 553.545384059913, 532.933643444707, 517.718553700291, 554.256389129657, 510.501993091904, 486.86817228376, 531.333751100655, 504.890623034134, 534.813139815524, 483.025472672952, 539.941813048529, 532.432638704956, 522.343807667916, 505.590510422681, 536.557569523979, 549.302688567113, 527.283231834426, 518.677166325979, 541.353449984053, 526.917182962782, 550.469729908191, 527.470721857015, 512.327617542984, 501.85959626206, 559.269132071935, 537.230405774427, 545.35290524771, 514.327940879364, 521.615536910922, 542.410605364865, 535.489647122862, 523.670338701891, 495.482508227629, 508.513537772927, 518.311256164242, 541.602446795402, 543.808075656593, 561.351094639376, 522.220486068538, 509.848282215482, 511.824513929333, 495.1280830412, 524.214149979158, 530.868306916834, 546.033080972551, 531.357460655003, 545.995290051647, 545.062251989829, 528.272723707488, 533.642049994233, 516.728405596811, 533.124409606832, 508.930874168524, 546.510712884289, 538.169631418055, 523.160752674116, 540.440595343379, 524.831258243742, 516.539603813768, 510.682701236395, 516.217488104195, 522.111187436269, 547.437770124055, 543.052225430268, 511.478918660755, 510.487827817427, 520.704181775813, 569.430013072207, 518.766586485813, 508.858970053253, 532.8711370404, 543.298274797698, 502.401194151946, 536.925501630295, 572.707389616957, 503.600829857575, 508.201472322522, 566.294757672466, 492.909260239667, 506.079121853134, 553.949313703556, 514.668583005923, 515.874349525957, 502.193166403758, 486.59328754137, 513.744522967606, 534.39527094069, 498.178849668654, 516.917410041193, 523.771113135807, 587.550151392513, 563.708755504262, 538.67117953554, 512.606111951854, 512.340267819328, 548.958727133, 535.64411671702, 527.628207387526, 565.575147372045, 503.341648123861, 516.59609642539, 525.298366418131, 517.287869951558, 550.994489984157, 537.543847151708, 510.890496682568, 519.660757127846, 500.8642044038, 533.306537123492, 509.761112594307, 505.296668743069, 550.360748910313, 506.70201644758, 524.301450541089, 520.080027575542, 537.247863587715, 492.446900396873, 550.150763542169, 531.705086411638, 520.291108969473, 538.649946666018, 510.216651870539, 534.975069914102, 516.47063708339, 491.033082333938, 536.702320623968, 505.81784274573, 507.3634366373, 535.099454667121, 513.707700972513, 537.335731723191, 550.016945168132, 559.392167935809, 499.47319658107, 497.713719959593, 526.559275259255, 521.058688005411, 534.181855534164, 518.582148276866, 506.094445598058, 507.554090352105, 520.622675425467, 498.043511925007, 493.144493680563, 532.300421894466, 481.926428189681, 531.764034145914, 533.074051133733, 508.838351550105, 522.421502305243, 523.056241311727, 531.153526774945, 545.242495270943, 519.569734905146, 531.19994816654, 508.064770163319, 512.28927267973, 531.967401871051, 538.22376158115, 509.325242663573, 529.758922728738, 504.195850439484, 505.175565834658, 553.404978274005, 533.296295702297, 501.503346250703, 540.956503768321, 519.84004593949, 561.468113717257, 531.780813008664, 534.858269061568, 493.874275329871, 509.399830129437, 522.816140016058, 560.740289598857, 506.077145659698, 515.071060714928, 542.972941992052, 517.145168767646, 516.911144146438, 531.811595264759, 540.370299644751, 507.35983409637, 525.768763104981, 505.516330478169, 510.567770308513, 549.757617402206, 497.252593724979, 534.248767694868, 525.564942274064, 552.949653384456, 527.787397527992, 540.070441187238, 493.073849587958, 536.526396196914, 531.181643316327, 488.505862412166, 554.770478952337, 516.08116912363, 521.714515124668, 519.302171678688, 490.302971920153, 538.131294276633, 543.628620597844, 473.449406595481, 538.149308240174, 525.088918432128, 501.870265269306, 528.533671112001, 537.752671000518, 534.191440741695, 551.121919955943, 523.819360157442, 515.152933845873, 508.585549361226, 529.669309474036, 488.614273965846, 550.061953268203, 506.218877685523, 525.605667781106, 527.616658407943, 545.060956050948, 541.591769815615, 539.605941145249, 525.427579693623, 497.56212246821, 513.955745874751, 537.890998136339, 502.623675778971, 498.08177511599, 537.118720704081, 532.111654151875, 551.341574558519, 502.133675178031, 498.078210233418, 529.347561755107, 495.330051047017, 526.571033193362, 526.437285396393, 534.639872142437, 539.383786043222, 487.979564145785, 511.080005528069, 538.383052930276, 493.898323456009, 527.751554372879, 499.030932931386, 541.135422173808, 532.129766035585, 518.112916065941, 507.85827288295, 507.832157193096, 559.418810183183, 553.636499998644, 542.337625212807, 531.95278624887, 514.627659410494, 501.390060794599, 514.207944760836, 504.499570159321, 502.72144586438, 514.910062091594, 507.537051828329, 527.948776681924, 527.801989917911, 522.17248429793, 551.392053246269, 504.019265678589, 498.550043778171, 513.883968166137, 514.185710304654, 519.125222113215, 547.617439250638, 518.017509042527, 527.828986555051, 542.383330538754, 517.748772671941, 545.442189013517, 525.143985704571, 512.369168586384, 528.459514870889, 544.485596587699, 534.675884194021, 497.679091571689, 541.862644774307, 485.786157545007, 544.506711146612, 545.808835537392, 529.846020998707, 544.425207385744, 514.420070808258, 502.782643056418, 502.470074693499, 517.970804678866, 539.25489511828, 525.558649050609, 506.571520523999, 533.151766015342, 519.937207353354, 510.526901211569, 516.088521055852, 504.565326831177, 499.992752554212, 526.933378878643, 498.600740024808, 531.844115104662, 517.220004931894, 508.626922402079, 514.908959187101, 504.038171473017, 511.962634363892, 517.604490089693, 573.271532337596, 531.594851654993, 491.013968969667, 493.956063896191, 536.729589128223, 532.667986988584, 547.030100835168, 540.15870571984, 520.364019264544, 523.880462076259, 520.003938009231, 534.397301801635, 538.216259777838, 537.611013971068, 511.852729543282, 509.793826473627, 548.094728004174, 537.4763600939, 505.199501601702, 542.685071798548, 536.429730370906, 516.149914350677, 519.511317831143, 523.534011780175, 536.201004382592, 511.24003708835, 535.120716793066, 549.997671556748, 514.43455902167, 532.325201867822, 522.756468514385, 540.059814481189, 523.551967455308, 526.194722286278, 519.53394148915, 514.399996634105, 531.585305373526, 557.676695886767, 538.209455668311, 534.490167994263, 527.732953045339, 521.542896119151, 556.932795225763, 519.760478473603, 525.692456367275, 507.424441945219, 531.581921525092, 530.631605453012, 548.623646632062, 510.737606666216, 525.005142161157, 507.880924208442, 518.920780216386, 498.048532540019, 523.270531145795, 527.740007254364, 520.677348427452, 541.526301362635, 525.009886765877, 533.534865232061, 507.540031227213, 493.369758966407, 532.12156977143, 509.118097247001, 504.857616453113, 543.779811415364, 531.202974108496, 529.553844247809, 527.011044211481, 496.434806605099, 529.610177711667, 522.325320241821, 512.869307791261, 520.204812479055, 518.385049221005, 501.384790259085, 515.685693445028, 509.434301438007, 516.747058986298, 495.917234099448, 527.564642888595, 553.801710497, 510.729025047177, 498.111735483574, 551.045273553218, 533.165055096035, 472.741507640983, 506.109018663205, 505.973578435205, 526.045304814274, 522.623399393392, 548.182266692974, 519.375898965174, 553.300210359229, 542.636895946102, 514.840490830573, 531.686610187527, 522.378399876191, 531.957907452884, 521.155713869184, 512.82722616338, 531.405240941946, 533.041310034365, 527.174478038759, 510.742966848892, 517.43119804314, 523.363647504726, 528.936277619717, 565.801869578807, 531.603228382665, 534.663865995056, 513.741313549996, 511.829595594532, 521.046545858984, 522.677304795776, 478.300268996718, 551.907322921085, 547.797649648501, 517.619475925131, 534.279577688456, 551.472432378078, 524.169947229032, 497.200968014242, 506.172134015999, 530.528112333896, 499.020036848458, 526.76842951614, 527.87971801896, 525.43976229151, 527.010960752131, 515.402712524604, 535.876755662873, 517.761962460589, 538.734232163781, 527.588160814809, 551.001949094948, 541.401107915939, 519.57232583099, 542.003119223923, 496.736087141604, 541.279776253296, 512.068586313727, 534.481240224504, 509.028617462519, 525.827392456758, 530.731182361139, 517.856701861204, 528.516393237428, 511.663833329206, 538.67176762565, 516.246046508241, 531.565936788502, 535.936299406718, 516.879099117271, 544.839150588834, 513.921173054618, 541.809133260527, 519.174357203067, 536.008232065163, 548.903727325515, 519.365873771622, 551.969709503409, 538.999235524971, 515.383950504327, 536.59639022159, 546.821769323985, 494.938739605129, 522.36260420067, 509.44935100908, 527.137747869284, 529.543600773036, 513.132044442972, 562.206223081678, 538.34179402829, 522.107700260057, 541.137796792274, 548.480762249797, 534.444667764696, 488.075282677778, 523.858632497455, 502.863794809018, 526.970322957105, 522.704021700247, 523.257205620119, 546.107839303394, 520.70567275797, 490.814398950769, 515.230761293496, 502.765096124291, 523.740752628275, 502.912817388004, 517.748645358597, 533.148867949791, 515.63416158539, 484.160788589019, 524.458571418007, 509.327297244605, 526.755797776028, 540.547813487613, 542.957332686846, 526.010138008379, 533.846290719685, 572.090420362769, 524.624353646013, 518.938954188012, 529.58947677732, 512.618665982612, 515.229053309724, 543.230543958611, 509.553400851979, 521.332627520241, 536.563918454369, 494.126401120167, 499.567279227901, 529.915126173787, 509.255238019805, 504.171230483135, 525.056991312916, 517.393861148827, 527.068039415008, 532.084086809421, 549.882443163134, 512.211933348743, 509.471128590479, 558.475135302666, 515.908098711174, 544.152304497027, 520.722352836995, 544.584419146297, 509.718994946045, 501.123959332877, 528.88390506079, 513.348721688655, 550.819181014488, 533.810304390817, 541.846142229687, 512.548016570814, 538.855294327684, 528.36024960106, 532.555355347875, 530.530441258827, 547.006542156235, 496.57829340082, 545.195755311371, 509.814952157393, 558.76611883907, 514.736439528856, 520.764862031683, 470.31641484471, 553.944839357216, 515.325854164923, 533.209462211324, 549.260556209149, 505.308441112897, 522.543590938162, 543.839186212215, 514.568977672981, 506.813490544909, 562.133516236969, 506.496553383891, 548.686520881492, 510.960956305435, 538.833840330093, 521.148475813332, 489.613420396296, 501.690652828593, 508.401734109277, 516.214136128723, 509.05005590493, 533.551367666761, 548.685300456824, 536.122126732674, 525.717708483511, 513.119346602923, 494.599059819306, 538.382248550365, 518.938062791829, 503.653092604118, 555.099585307218, 515.935356902312, 518.83612552693, 516.552862579924, 547.352096410191, 526.741305541695, 527.723801094843, 535.732895221487, 521.758922897638, 560.940834035368, 508.974015743354, 518.629972312231, 534.215427145434, 544.709925536424, 526.172308041087, 533.015085335543, 530.520907946181, 539.986537458356, 532.004577103737, 533.839753038077, 548.14640134638, 518.492001900211, 526.550871551122, 507.762218094754, 539.974797366989, 539.411953676694, 511.732145476484, 497.371300309595, 512.789370423884, 543.197507919728, 529.813493887737, 522.357322075703, 533.253543604315, 530.718151451624, 516.323161159197, 515.122803688576, 492.013307317088, 517.309483250533, 550.280160505879, 502.835542515153, 521.151380114049, 513.155282755935, 495.174259808339, 517.911530743884, 507.131322704387, 517.286220599615, 527.239583346078, 535.757964122167, 543.874216287083, 513.232487206246, 519.69646884874, 510.153746209265, 539.944004819556, 550.083636158985, 517.264548322188, 522.601190483545, 545.137379715845, 506.44670340947, 515.000597827315, 513.081706901326, 493.565615338646, 535.071267416373, 523.791241725323, 498.426550006487, 539.117821463499, 495.885089391391, 527.33451776588, 505.701569259384, 505.310477194153, 535.601138560664, 521.903211546726, 503.260529713449, 516.439587303323, 544.116399611278, 548.02398293006, 509.141401957566, 517.514444795271, 517.726244013286, 540.689233648105, 543.229253969996, 516.589580264055, 532.507235585471, 521.298418156427, 524.93259837712, 534.903824167898, 519.920684365716, 521.974711078127, 508.790375280784, 536.210352704805, 527.800247714873, 535.854666701535, 513.505553028123, 507.07248848338, 503.455770200533, 536.844681832951, 513.413664868729, 524.022771025128, 527.129531075545, 502.381692269549, 510.121119562711, 516.935984797741, 478.536192465665, 525.739890301063, 486.556349790731, 484.171601877242, 526.837149778437, 507.599854748453, 515.953451287226, 536.875845295848, 515.215076517551, 526.061932797063, 520.349563167245, 521.45817901745, 546.671964959667, 525.876184733977, 516.642027411293, 519.317118796534, 485.661372603113, 518.66806270595, 522.657511450058, 516.053692176297, 519.416849711074, 535.534345950149, 517.85206358039, 492.944297171249, 569.647561973581, 492.692250588711, 517.61943912149, 535.44974398284, 525.291033772563, 539.012693142269, 516.092686812872, 526.401095662911, 525.267678544684, 540.55292582924, 547.281271506295, 557.134686102671, 521.165616616327, 507.385723129638, 524.597841665293, 529.431236403226, 520.836368387077, 499.255556985084, 550.310400166936, 546.415414632385, 508.058938208172, 498.017984807929, 533.597420486587, 526.776059108232, 517.233878774842, 515.862591602618, 541.917497613937, 548.638796283031, 553.613259184162, 493.428713152942, 546.907079837906, 524.833214435941, 527.473787484901, 545.694688886005, 522.165578848537, 499.816160182075, 525.843423204029, 512.533000142923, 523.248030205561, 529.241572598537, 508.399541870291, 492.212792509531, 506.67590860947, 520.173380139892, 475.428283498297, 543.163745132077, 514.107687900831, 514.441221383117, 525.526826184504, 519.894925020301, 533.461766281261, 505.1826901194, 514.184193377886, 526.445320724976, 546.773064869746, 512.228730861131, 523.665146845534, 523.419278519827, 517.911399601213, 512.372405439916, 545.787510623822, 540.43822401133, 532.827415566376, 520.379366014051, 538.422400471708, 542.649950390285, 554.935897019978, 522.741725452635, 535.579359396221, 533.927207679012, 536.906060302659, 511.77904364779, 531.792337836124, 524.71345305831, 525.07703416289, 533.451895709135, 544.927260649743, 537.758749154114, 559.257323898853, 547.899304108154, 518.944813242072, 502.90740497212, 525.546492745131, 532.106292834727, 520.492031908769, 521.527814561483, 528.271756401527, 505.089482221592, 537.791049576154, 521.656813676659, 530.426633047879, 528.919351886323, 506.026827409557, 512.056897300923, 524.791266039174, 501.174753087323, 542.019100428889, 533.393391429093, 510.597642066443, 495.502955126635, 486.587164659573, 526.825357340208, 528.864245705946, 515.984447094436, 526.265598288639, 515.278938881262, 505.072593892429, 494.206945712911, 521.706895329926, 530.630778945731, 513.053086112339, 493.155282495216, 537.700148488718, 512.641301123642, 539.576544060346, 528.069586572695, 544.269039611253, 522.182784422267, 528.385971186543, 552.318087272271, 527.243409841726, 523.464170657649, 527.384052341545, 498.625470355539, 507.697406894919, 512.521716009888, 526.751142270258, 531.224625821921, 504.640251111808, 526.7849208852, 513.341904659212, 535.604782706575, 561.049188386806, 525.989577918994, 524.795253385557, 482.314801806344, 508.867411800005, 516.131523186434, 519.179881480034, 491.328081434974, 516.359364970396, 514.630095419421, 544.920173337378, 508.467177948436, 537.749029645483, 527.40870123911, 530.142218661732, 527.548269642941, 527.396926368237, 505.776638350327, 509.451035497312, 520.078817390508, 532.820534953149, 519.390376541169, 548.526565657376, 524.455935127855, 512.59394105994, 557.093055530289, 495.991429105576, 518.067148115553, 531.083483363457, 544.473802006848, 520.185922157988, 512.53695776349, 522.761489560634, 524.589497725394, 543.843616602828, 512.819100961171, 508.750530240714, 530.746058540493, 546.790152521479, 510.869016589278, 556.400271110188, 517.337608593725, 529.779013876804, 518.067182451246, 561.484625139509, 505.744887223436, 522.868025390111, 532.096753222799, 514.802261400398, 501.318653342699, 538.448298017094, 542.41753715673, 532.306824091724, 559.224352101274, 524.78044564561, 531.027565616326, 527.425088326424, 526.039263948798, 524.79277081258, 549.456263731378, 484.872352879832, 525.492511662346, 527.302783224253, 505.143093853348, 494.435783695271, 528.592243477387, 530.839493222349, 506.29856835363, 521.044907796505, 499.08191240026, 530.608167048135, 498.735853695028, 496.784454278116, 527.070591033815, 544.062669467669, 548.725032783029, 529.64052117944, 511.722101066371, 525.309630848796, 539.489060680788, 503.348060895981, 528.569036264948, 534.412203843484, 513.614030535964, 528.847960502701, 539.725304640879, 540.277818884284, 552.484555515377, 530.414171027942, 538.471167784335, 460.703871126978, 557.799809477895, 525.648916743018, 517.495960372661, 516.347105924499, 551.60518202204, 516.780451269175, 506.977971610972, 536.36646014649, 508.703528118588, 488.158786380051, 514.180087836281, 500.246074129341, 554.789147344419, 533.267934734889, 545.293158633391, 529.057617811564, 496.181831832567, 525.831428272244, 509.471117695111, 516.337312012493, 525.084152851075, 562.673000376588, 503.176725271777, 500.45033493201, 512.257605789409, 506.305009342481, 526.655887543057, 520.539136860238, 515.675424334981, 506.524847181047, 519.664427996708, 497.142177846642, 558.853231004515, 562.821354343323, 509.768016582114, 505.92230575055, 531.310355147789, 518.984374477788, 492.785938650766, 526.782305140875, 513.096164714371, 524.020501262544, 527.580722279756, 500.280642567987, 518.219395110425, 519.889021262698, 513.042975137606, 507.411807051614, 531.84677773409, 522.574082249322, 525.212578221514, 499.749823835967, 540.200642446205, 530.254109751849, 493.504841782055, 491.708075726595, 486.317455324127, 517.835667965215, 529.760708039048, 510.538562600252, 506.541199820217, 522.135225495708, 556.0974600429, 497.708765290228, 515.126868663965, 541.563920180782, 514.447820049575, 511.417421743284, 533.310864016713, 509.41406600862, 520.11430391921, 556.092270819655, 469.507317108652, 507.173992419946, 547.527828954626, 516.734646747379, 544.973359694943, 513.147954801214, 533.392886985518, 528.219808763443, 541.98387570212, 526.418612226745, 523.416783010175, 522.035881056272, 508.11254020586, 526.918255344615, 536.336479083179, 554.476516578822, 531.574796368789, 519.82410162717, 532.940334628119, 554.613905712683, 505.306106658761, 531.935804888962, 525.469519920481, 503.999061865056, 542.444869945479, 524.214126766841, 532.594660275915, 524.58929475816, 521.898273445849, 536.472061103244, 514.588923091231, 556.818659249737, 547.982477538141, 521.863193729503, 529.432202686866, 525.202712936455, 493.819128219929, 495.313994198318, 524.491646034047, 534.842499588893, 538.555281042962, 521.968093429223, 515.341400081087, 494.996969736065, 524.713603834377, 512.857859315117, 540.097255972893, 504.058418814034, 518.212149414294, 533.395840285287, 527.201197952656, 509.664220177138, 561.241945400905, 520.920902855352, 553.520749476061, 494.50343015162, 527.731606055695, 516.101322607345, 524.016894600996, 512.403279599083, 551.109950096457, 499.782157503784, 509.788111123603, 514.555375337116, 548.908062914305, 530.408953927024, 516.215192289573, 526.312298450616, 522.305897355614, 532.018972511743, 502.274398925987, 503.615297268606, 529.270821185539, 549.818827435196, 513.014942961338, 533.638321043343, 534.579867882036, 524.619547640167, 501.975238651714, 540.611907141667, 477.386985198491, 536.339035510144, 531.021463665973, 526.661307367236, 540.202327343079, 521.392244947377, 538.132638557587, 501.577387103057, 523.672244851044, 531.270300077955, 524.584183190249, 508.744179390501, 528.512274790626, 514.788010688536, 532.644763733653, 542.447545956602, 509.845140599009, 527.048621535248, 532.594583567749, 511.376853825871, 522.006154346458, 546.714693406511, 521.526222530182, 536.004547896982, 518.277561349338, 532.78223306387, 511.720763220329, 533.771294198279, 516.626512136908, 538.455642117969, 544.1292248817, 508.68077817657, 527.786028248725, 529.908383369367, 509.42557825929, 520.105096469865, 528.907538369232, 538.847577326665, 530.968837269514, 529.818273338168, 543.122394168058, 538.283901738122, 542.318683707808, 529.418576476897, 536.156808401276, 524.709686214185, 510.419746242241, 532.508192349222, 538.260432238641, 499.792450408026, 518.122306383844, 529.129306007118, 548.725927842757, 533.452811607323, 512.506741222881, 512.227919007395, 521.986368779867, 505.811469838554, 492.806090788793, 538.997633787131, 519.656986238383, 527.642752159402, 540.109087735004, 543.668306413255, 525.497300602171, 514.904848131459, 527.290741383159, 524.217095065369, 527.994366594134, 520.736427121743, 508.937253502535, 529.835358321356, 544.736054346727, 517.742780631224, 548.642517024123, 514.012839737416, 525.856309672427, 551.462861898709, 520.067053684355, 531.770093490873, 504.122540414423, 532.202616270084, 551.681410515621, 533.175134344996, 514.626877030598, 522.805946433882, 509.920297876868, 519.166085239486, 518.006554280033, 518.215638109176, 499.265243119639, 534.77285134787, 489.793441583367, 520.751055977058, 525.758554718318, 542.552229033418, 498.869271955763, 525.566283525086, 539.52191652256, 498.311460697302, 546.288070162541, 506.965388828447, 502.995907310354, 490.076067142793, 536.960799130355, 524.671238664326, 498.774594425655, 504.672778140664, 517.051519025193, 523.35359462823, 515.958231010396, 503.589931881847, 539.773169765725, 501.547370454671, 503.364303501173, 510.243502525555, 546.364401757666, 543.44125778062, 504.738669570015, 507.256466316773, 533.727947747427, 518.941854462376, 559.840749810839, 521.045804656892, 539.561214863641, 524.43006212381, 521.142237169848, 528.780286037483, 497.858613323486, 504.914979837668, 506.019273965744, 524.253932856455, 531.138509869003, 524.411701277075, 508.669873096185, 495.952085748883, 523.646486719472, 512.170887368298, 555.324076275838, 522.870015419227, 519.646477903246, 496.470842117652, 539.981288330166, 537.210872480214, 531.58836856632, 533.010240764643, 529.733940150694, 539.846584231292, 516.75309907032, 500.228782890515, 529.571241298803, 520.683817250913, 536.038300249567, 541.56311646362, 536.200751049771, 470.194316904325, 533.52595927716, 518.543296378703, 495.537295890985, 522.053947502355, 533.40362316812, 513.771944816921, 532.506097086132, 551.625960610098, 508.24868958002, 517.422953895931, 495.381147532471, 504.493487711301, 521.685046042939, 494.365807478402, 534.898397474268, 520.190068547612, 543.440286627789, 518.633257006826, 507.85670612065, 524.12062364263, 507.427196262459, 499.421656538207, 518.890245310702, 550.796787566189, 539.008905027556, 514.055307648354, 503.771217291934, 514.606912445132, 527.653201815834, 526.951726640102, 537.351850179396, 524.322319089463, 533.154258861212, 516.035282683004, 522.005587192589, 489.691128010945, 513.046400461561, 522.250367312198, 546.890951085462, 521.227512957776, 538.40335733187, 523.082478636387, 489.051067940732, 544.686220470689, 507.365998140825, 545.1850497833, 517.218939544961, 525.083440221571, 531.58293938469, 519.136607320851, 513.793632392107, 538.461037919672, 496.672816143476, 509.061848091517, 517.830396577509, 519.744592989519, 520.242494184868, 515.562183505232, 539.462315412304, 492.260003747543, 529.706691873437, 536.985148782099, 506.020114281407, 536.775932950133, 518.638323764746, 526.275247178581, 536.684178141411, 529.574834426027, 511.284984400327, 527.619470290649, 504.834991722573, 547.506754164172, 500.77814512837, 519.996282383044, 527.615336378962, 530.562888567618, 487.117444472164, 505.648442690996, 523.830122783272, 502.182455487084, 526.318852563618, 487.689315795057, 541.798827114793, 545.404589638077, 528.152663619758, 518.473760245169, 528.768384429913, 516.453009258273, 528.40285706318, 502.573476430758, 522.497395323645, 533.102274852697, 523.505678648181, 516.649779489108, 540.703784311302, 509.811019268907, 521.466478253551, 519.943946686432, 539.575449965397, 504.495359295984, 521.232364105558, 509.618045988744, 514.574076695245, 538.910605184202, 517.55736772074, 514.281417124411, 513.54190103901, 496.866398047194, 544.174616276336, 519.033894967388, 530.531337994001, 526.761366103153, 534.74146405766, 503.369739747037, 515.200374984312, 529.940017857272, 526.32510010052, 522.377158652584, 539.837108794665, 527.526204854268, 509.052125828939, 524.731022370255, 513.836890517349, 525.524788040498, 500.319792706953, 519.731756402934, 520.648878176399, 568.998371362918, 530.241268431135, 544.695456687713, 529.366728161807, 510.238990832583, 525.973272421053, 496.769571706739, 531.616553523222, 540.923613007351, 494.13973602009, 513.494749156425, 542.556698521896, 520.335865111885, 544.125159956119, 527.279876204283, 535.000913260383, 558.712659083939, 523.904514526226, 525.092370983244, 534.330761742241, 505.036293572465, 527.360884930348, 551.334820909336, 506.572757750649, 522.763979797956, 512.287886989053, 499.236227128153, 504.361804588598, 544.748272184091, 487.002002891182, 537.204867878343, 533.030403893616, 534.908454359764, 522.369345730034, 525.525905723764, 516.730835179482, 508.939507081241, 499.277604081113, 532.995642164992, 542.022511778463, 518.216109382015, 531.107411831333, 528.91305901055, 535.59417443666, 519.07420844107, 499.176366986398, 525.066743058574, 542.422783756918, 535.578222231256, 528.747488342425, 550.532744877138, 538.16968317321, 551.123282687466, 538.484756506412, 531.825041579075, 496.631832473652, 521.876650910664, 541.143843958195, 522.858964369263, 495.38122113582, 530.809007228322, 509.815380014262, 515.135093468233, 510.694921063624, 500.483619517625, 523.559593948627, 484.169408170075, 539.883739356097, 508.139315403089, 509.491912411797, 515.267416859305, 533.869857730138, 541.621289841916, 514.509039777512, 537.471854056823, 500.553532124064, 542.857095830331, 524.171143452432, 531.348767066799, 499.49025664588, 522.619990202079, 509.378840676245, 494.303709656288, 526.805766059747, 505.76050319845, 523.697290208532, 548.381152484453, 536.833564415607, 515.547621370216, 534.698013224298, 531.458755049647, 525.42943571016, 516.800797794831, 560.253032767479, 517.9411992649, 529.554655191968, 547.090494253247, 549.840684856233, 553.729856794485, 506.003542490824, 514.936412962107, 514.508001290402, 544.317075344004, 493.536392009719, 513.627839263882, 497.997342209998, 501.937454854929, 544.837807817218, 513.65837124057, 547.316845844015, 522.783463916629, 537.95519842715, 520.835104524261, 560.392716251053, 526.385053070917, 531.439436981424, 513.425225169507, 521.555847545617, 528.493914407799, 512.935523256278, 565.427983924881, 509.156863316107, 508.820347440661, 520.70369649497, 533.544593520764, 515.140164890066, 521.217783535072, 526.546818894144, 528.929390927931, 533.753022503176, 537.672660193282, 503.166848821838, 545.196394191463, 536.493960092384, 516.871600447021, 550.735215895563, 519.64346307058, 507.615514600132, 519.147985143913, 492.748495160749, 531.871080118654, 495.309059183321, 523.089220066003, 555.563500283041, 529.595607427508, 538.933018597889, 516.754673325787, 554.366474115921, 537.179357664283, 515.565676663977, 522.969132753206, 527.612134420543, 501.983105959283, 508.706880014834, 543.607723283999, 536.691639618739, 503.97416604205, 511.272686695849, 506.631765522171, 540.965861362879, 526.494399742734, 510.579794771748, 536.102867656287, 506.264006585987, 506.104476070669, 504.738942118478, 537.333554138673, 528.455602531489, 519.577015625707, 515.523704173001, 501.11163088774, 529.298513374182, 501.383731122427, 506.264903096768, 498.04396965685, 551.614485376284, 531.13251047595, 513.816246484123, 527.611453653858, 516.868857923469, 538.808083655202, 510.678194413698, 545.795439410495, 511.274662224629, 522.945980308792, 567.734195215848, 542.153359645456, 494.897455920066, 535.437280272371, 538.764386888795, 523.333220337929, 518.015398557876, 543.293319020588, 513.855131064175, 512.131684028843, 547.515313480338, 550.491491787475, 514.593739530615, 516.067554203414, 521.889426231591, 536.438864102178, 522.78742050184, 538.870186929532, 500.326370640587, 502.07297410458, 530.796382013995, 516.677708978806, 502.10987542722, 540.784686148403, 552.218590417746, 504.214664836075, 542.538645822405, 531.593334709852, 511.183976943644, 533.931481346778, 514.055238403146, 542.248719272939, 549.095523542251, 552.437329304905, 531.050866358542, 521.649364743492, 533.786978087642, 530.057958240374, 519.480059041736, 524.598685839011, 506.156152756238, 539.29267945926, 498.002563406797, 505.631319376707, 517.048087626981, 515.493862452471, 508.496659896655, 539.878741480929, 549.272174068912, 499.940825208435, 524.083535595134, 514.05674969406, 526.639818481597, 516.778939275761, 529.683081948054, 523.781579679325, 522.821200383672, 557.880976479293, 521.579333351872, 483.663812055636, 512.365782751907, 518.678163907854, 520.777197640696, 539.427960716369, 534.619010900715, 491.829512065939, 547.977349151815, 512.763229037028, 520.130495106735, 535.211190550093, 499.338076808944, 537.218463027421, 515.401151268912, 517.149601518346, 497.711886834439, 532.241762622001, 513.230897528722, 543.055706107439, 514.22215371783, 514.567261692504, 544.773344325168, 541.516029570296, 541.348226100533, 557.408743076942, 493.81875336487, 470.970284273468, 536.10919998718, 533.712914949681, 542.45507584782, 500.676126811308, 514.447848111184, 513.237231459924, 523.657069726696, 515.757313395517, 527.892121257858, 529.569015192601, 521.133435394235, 536.009629624936, 515.900197443291, 490.005222389911, 547.302358049109, 519.249208179146, 494.57791339177, 504.923414953831, 545.281590665492, 517.859684454488, 525.502236835848, 546.151661445497, 501.590811651216, 521.126986781123, 491.557439197282, 530.95153020028, 539.883322042094, 499.570421907503, 511.605256211158, 526.961783899198, 531.424128192501, 536.509161768128, 541.602591613028, 527.519527530225, 536.869895557569, 508.607723075431, 521.26800822303, 501.472191320745, 530.505418714823, 520.752089608556, 502.121235437349, 508.4986084017, 525.978720786683, 501.021965190189, 522.320829666594, 490.57346528023, 531.387122708361, 513.844568491748, 517.09883642747, 507.829781301789, 563.255884622806, 496.964481884731, 507.728386203675, 522.601315859924, 527.322399998655, 522.631865291736, 501.475013707153, 530.306650044343, 523.843205107938, 524.204566252155, 519.265943686751, 544.560911532055, 508.219924137657, 519.071271153384, 518.977333267948, 510.301041068148, 519.860381393909, 534.682700097889, 506.735992033597, 523.48984676838, 536.256735433643, 514.041629282689, 514.433020606402, 533.269042521346, 525.94905283635, 515.692307064428, 505.069920283188, 528.449363699699, 514.572140451842, 516.062044060998, 502.769863944106, 517.622920801477, 514.063468898876, 525.242907604619, 491.673781232077, 516.471400949282, 527.581408263002, 529.260839498132, 506.663109687411, 517.009460044868, 536.258929401568, 544.191477889818, 509.962502478807, 533.057857776919, 523.564346330184, 543.929270231035, 515.13519896302, 542.69773349728, 566.138281363455, 520.198040500546, 538.638085125432, 524.324171860892, 508.288942284553, 507.607876550498, 512.769740544344, 482.407646915322, 515.777619384697, 540.627258373745, 561.366406062523, 515.844144490723, 523.503718183194, 543.120370195083, 512.672283400189, 535.307800706227, 524.831417780643, 543.751401113743, 515.506261140407, 495.020477550306, 513.456133759111, 516.613637579303, 516.167898120661, 566.358812210228, 487.747890004707, 544.077192072734, 527.890497562048, 543.266773224243, 542.005270164815, 497.627558505882, 537.666665323481, 515.933977394781, 530.959415363283, 522.204704241801, 523.506595971761, 534.007676371546, 517.607626478202, 540.943249006778, 551.758911163968, 505.160253010276, 497.94296739767, 550.229340499258, 502.296379776251, 514.168317349776, 500.481991752863, 529.204277644905, 527.53956862085, 527.968507700716, 517.71280214634, 525.247119420843, 559.192970006726, 523.079009215217, 486.584229255999, 508.447543805093, 508.738375554145, 480.855149677474, 511.183235102973, 525.614297858287, 520.128262042617, 527.881424524258, 527.744573716582, 496.881265412927, 505.894657679064, 481.976890803195, 526.081507857072, 499.321560353188, 539.407915776674, 554.737848753029, 473.406065097971, 504.511896601492, 532.003745624475, 509.599271870563, 514.813096743648, 545.520958344792, 530.05124387362, 508.737524019975, 511.677249950543, 549.804705066888, 509.197671545924, 522.222542921602, 527.741297913097, 526.128762384352, 505.499822401672, 531.638720510642, 539.868530131477, 524.405963108642, 531.847570821135, 528.034951280179, 528.101779377217, 534.03871435029, 529.100168504944, 514.768884044013, 500.71089165014, 530.757522796776, 518.560403148086, 532.227594293873, 518.610406222739, 554.929854024199, 528.487087341859, 517.410163044612, 538.835590469592, 525.3541106728, 536.181712358319, 508.14909592179, 506.911126820968, 533.779051698289, 535.924870543526, 519.781313226746, 549.912217978207, 536.201713079132, 503.51247075564, 546.071818489213, 531.118736483735, 501.572504404351, 532.113902479662, 533.923461493412, 523.650161157518, 502.584300866389, 514.858863782487, 508.212884168061, 557.058216616593, 531.231244221769, 509.789290787323, 558.311876339287, 469.359628714957, 522.28724802831, 535.00811287698, 532.023413261381, 530.913503282827, 511.122029530928, 506.178993116814, 505.318174972081, 531.786261154285, 540.162497744595, 514.905643460035, 502.517109955551, 512.128515245602, 505.055164485509, 514.535662063852, 501.707072279096, 513.992718856846, 540.553628214784, 495.365137876631, 508.883413292327, 514.471743556379, 511.758557022991, 521.031602187961, 521.597654024202, 550.58926433065, 538.443874062745, 541.821974795744, 554.973524281784, 510.916541406793, 522.647562239678, 528.083589194315, 536.516524604991, 523.92518765006, 514.179755303879, 521.577128839059, 501.219519106656, 539.972039094293, 546.145226532091, 531.159589933308, 542.578746617272, 524.125274150946, 536.269816464818, 509.968152346086, 516.859419264487, 488.909738418555, 532.002822274243, 521.081415397468, 521.325944621727, 550.432401468977, 538.739638408333, 496.160614485989, 485.880591016098, 532.581916426582, 532.939023660419, 546.235184524135, 536.963864302856, 531.458209868563, 547.595110751068, 518.48437009818, 508.583737162586, 541.711972155789, 532.787224592229, 540.733302811041, 497.899369817895, 473.520110357886, 536.636781694843, 529.264226794411, 502.610423999759, 515.870223539889, 546.28988251112, 518.406214543113, 514.558515429393, 535.865420824861, 515.880463816192, 542.934310222585, 520.056550522837, 513.823633665527, 524.527455967505, 530.23912851452, 513.199690120785, 536.295882700672, 542.448265917107, 504.543735922562, 552.142610413451, 528.453315123759, 514.349756862314, 493.217494419725, 520.799766347322, 510.835794503037, 524.656419869392, 523.633668916813, 499.627133740601, 503.426916782163, 528.115016559644, 522.188642418854, 543.045839049161, 532.587894128751, 526.889070373099, 535.939324645366, 505.301417136297, 572.344631392515, 525.245166271686, 515.856666712664, 520.829713499765, 504.212614916703, 520.840778400852, 535.548288099237, 493.490405909405, 510.663524216072, 531.158808804952, 539.639098452244, 506.081771738944, 563.258966970163, 538.332996204448, 547.51184594844, 513.018827634313, 538.664263766285, 516.836233395218, 535.649865756052, 546.045150029167, 525.65444720653, 530.122199762446, 518.515464486451, 517.804729199363, 513.483149672635, 500.573485709555, 528.508553222122, 496.903715724063, 529.85103904413, 535.451293333577, 538.997534830934, 555.251497224646, 507.597986182234, 520.23943879589, 531.862431790784, 526.51711961535, 521.321533910029, 520.429698766343, 490.301134989051, 529.822883564751, 533.133603672299, 533.806296960318, 505.18400859013, 522.139343818339, 529.818603803936, 503.853739567174, 514.346004830844, 531.266226065572, 544.253451097021, 500.015152559691, 527.136995669144, 525.425955640605, 512.952395092035, 514.597711234494, 536.738492075398, 547.39975606681, 506.439735711908, 503.289667868362, 494.87552079694, 529.129023276001, 540.63111010983, 520.778300166327, 536.45761957271, 522.954470241037, 524.985902564228, 513.712996436742, 515.240541667536, 503.853216774011, 510.759600353428, 532.744813873638, 501.600250935509, 520.479163774122, 509.626387066203, 509.128892590016, 556.466120938337, 530.838601969552, 483.81093597534, 519.886527478658, 544.062509202045, 524.189669382677, 512.731395384006, 527.298607316525, 513.602564469008, 526.91432427901, 513.784227051006, 534.446005595471, 516.978649491121, 524.279260116955, 543.278636940538, 513.701196951332, 500.359176345637, 515.839207338555, 557.260610370737, 515.038743903066, 524.826941732951, 542.089234609746, 533.875324893208, 513.828443464277, 537.502292962791, 505.539173143598, 519.358836200018, 520.697250675928, 537.843726368537, 519.884734214083, 500.501452707335, 505.738246877999, 538.177048431923, 519.994363532834, 519.362560406861, 527.997743258925, 525.358609273683, 570.759894979561, 543.164324570403, 522.843629675112, 547.204264221904, 502.130764392012, 495.285613510098, 554.839930339227, 510.96930628057, 506.925785455321, 502.822409593665, 512.561803550019, 538.171978445755, 524.801660733609, 525.407246020688, 519.622035026528, 509.175887365116, 496.823807305765, 525.263713382946, 505.341830950981, 513.905717808507, 509.656446756775, 549.300474070312, 561.866230107485, 510.29526222408, 492.122440587046, 540.891627405207, 519.701397206929, 509.356554417191, 545.678974190019, 527.003026213226, 529.201467248338, 537.737163796582, 518.120708106788, 522.707977454388, 552.18327424283, 546.360459734621, 536.520779096204, 490.258666463753, 515.264119704331, 507.481220834259, 522.367937322956, 522.416135664652, 518.955491639677, 504.996878724622, 510.730760682095, 537.927851792973, 526.694481685714, 545.365740652868, 526.745938024347, 554.953155592859, 507.324564173245, 480.901577675485, 554.230164532029, 520.639910741267, 505.584688101363, 516.029447921726, 531.820322446653, 521.861117257226, 500.413372982853, 548.612428915783, 526.995154310431, 514.240838443132, 528.415887046506, 535.263581521521, 511.124777488734, 524.374997682854, 538.013935716246, 519.991178475094, 545.741742537749, 516.731396084482, 546.675808453016, 503.685925046714, 504.019074686309, 540.518969987015, 522.843409253228, 529.065180656851, 531.460937878708, 554.974895041165, 512.667513683626, 523.91686619636, 500.6889586321, 537.656734216613, 538.097219464191, 523.786384664414, 482.509617755444, 527.22589396747, 504.200432328901, 533.765074538288, 535.350686674586, 541.583898321456, 518.33344865186, 549.987743475219, 530.907031172991, 521.263060797703, 521.796023344138, 532.871457680337, 521.578977646628, 557.166853330472, 558.588769556686, 546.252316836161, 566.747817690963, 507.106904323322, 533.878562459229, 521.401196913877, 520.744132768505, 516.680718442008, 553.14751573832, 510.132164827784, 547.48379671731, 516.412322793701, 549.858452705313, 528.240309780233, 522.431283791677, 540.042722652893, 550.684139810801, 536.819538867663, 519.010518048578, 532.6287160822, 528.064828557866, 524.040946441636, 527.648116655694, 532.925766949678, 513.771511250595, 548.721521529674, 534.173951649821, 544.195711024843, 498.792445815627, 536.370948260146, 525.346512107902, 529.583374909993, 551.657590660817, 513.046308534133, 517.938344509274, 532.883759623318, 535.406539362592, 472.726748298405, 511.902519638443, 519.333488767, 529.106140132083, 534.51254146883, 528.770807899651, 530.910569436244, 535.177282493121, 551.442735916941, 519.458966909483, 532.352846797926, 528.116545828087, 515.773481601001, 561.173232850183, 516.914812342351, 534.517475962463, 534.109586262125, 507.167018776841, 533.470141020484, 512.95500286289, 511.958038380748, 566.733173206314, 555.728324267867, 554.148549172564, 510.325772209518, 531.866174560909, 541.667119954547, 536.594878831513, 536.343892986165, 506.389206596143, 545.063724377676, 502.592775172522, 531.263216039946, 550.34867002104, 538.296357703015, 514.576203575366, 521.246390811227, 554.073808869697, 512.748018815232, 502.191496657157, 558.971929864723, 529.383723998246, 527.314132774373, 543.40737028905, 534.595039959281, 523.115442427715, 518.621451119077, 520.223272681531, 531.666155249411, 541.898547059697, 530.227326519465, 525.114532445075, 493.85119288636, 539.288646756881, 535.452570427707, 523.271964534963, 537.539088182342, 523.539262859463, 514.780869589089, 504.875096207049, 503.401251970778, 500.959677170455, 509.044756509699, 555.062481472831, 561.858291161362, 519.378059748043, 537.301608727304, 547.029782250355, 507.28578977076, 530.31860128766, 551.508146615251, 528.415410335261, 520.304053312759, 554.115590379732, 535.140956028114, 513.689494453568, 505.916764801486, 557.414759971192, 514.94470811568, 520.692677226538, 531.717094762686, 500.949638987435, 540.31374242799, 537.511647102361, 517.904973430172, 469.974822187855, 509.668678962757, 548.786644262324, 502.881181486262, 487.259826946941, 519.566853729574, 528.135403334422, 499.639374336624, 503.54406168026, 515.552441070026, 535.702015526702, 508.18616491837, 520.173911050964, 509.708273246571, 513.069298196791, 539.171115608406, 506.11563312228, 540.269937626111, 540.534621149487, 536.814453013816, 508.294926757578, 513.73753354736, 551.547901082942, 524.906753777793, 509.395546638622, 530.300550241176, 490.649501175495, 518.388911542227, 511.719394387804, 504.305348827857, 515.698121790948, 499.448018423161, 520.53779899206, 491.444385673277, 528.157139884195, 505.351409218118, 523.507380844925, 509.280619528845, 526.242411561117, 527.945535950361, 523.024446402903, 508.097340177153, 547.551852068204, 507.349487233416, 525.622309017054, 490.29464860313, 482.236187638368, 517.172701735188, 531.299907050724, 514.358276747052, 523.372000579717, 543.930732759964, 519.627699143951, 504.431513842325, 498.973518829654, 505.392554242629, 507.580380227638, 535.161760439037, 537.860868730354, 533.690675821331, 533.931680642429, 530.058246724961, 518.190382916827, 529.963934552586, 524.571111860554, 506.842293099227, 528.281933948269, 532.540801500798, 503.760065731594, 532.347877055632, 485.107594315362, 531.292782121687, 525.460896885921, 528.31270424297, 540.056454405428, 506.228924439437, 550.803028691486, 519.312813910684, 535.685592542982, 540.160423887936, 560.257831123664, 505.456097743549, 487.219109793225, 544.847964268232, 522.703586598808, 522.84319985706, 523.485312438549, 529.174782618029, 517.683704410151, 520.807707501964, 514.079889712056, 523.878547675858, 510.360800618598, 510.550177039538, 519.09188847038, 537.902235120044, 550.908617950097, 503.602188991914, 496.728561301861, 506.088230626723, 516.01273879269, 467.599784145754, 514.781153581666, 511.003868162301, 512.107944097619, 510.780047509389, 523.640456152854, 539.122238906364, 505.229009691716, 537.886302192992, 534.520497799026, 517.370195599911, 513.129207491438, 509.504672870676, 538.367312029272, 529.50348872065, 509.330617515772, 526.226463179471, 500.703465362659, 521.154795431642, 531.050637286947, 522.589805389324, 506.613867439195, 524.287824506096, 564.546059271413, 511.296133946137, 523.937552117984, 511.367040473877, 498.825510459948, 526.471358405203, 531.533549762865, 524.81300274223, 511.671364519169, 520.851865903226, 522.756051225965, 523.132936526626, 509.796768077691, 509.295961130483, 529.306301990183, 539.511787915329, 515.227616352238, 491.0711011848, 510.010703886577, 522.191864973366, 528.875445084647, 538.235397691092, 517.316969847266, 490.943492593816, 491.658005132361, 535.28306323607, 495.508113826165, 515.272573370852, 522.946323231122, 506.57934447243, 490.097908671798, 541.230989139641, 536.966188281924, 506.363198462788, 504.719701854133, 517.971991187609, 513.302159345032, 527.803022495911, 511.994645608598, 532.66272891753, 535.438229428521, 528.142516585305, 497.556309469427, 523.866207524125, 539.061278882642, 530.557594092228, 521.374236762185, 543.361296506254, 521.800416090077, 520.585940350221, 512.607652913024, 472.804920425475, 517.335584606297, 542.789681404423, 523.172132023717, 531.599845612819, 525.243756589113, 505.080674418006, 545.72483502469, 533.762276064354, 526.901773203231, 542.671105477116, 504.754403779433, 519.55562674923, 511.344951505964, 511.897696773953, 525.004900502644, 546.150519200809, 524.668485455456, 507.632310819154, 531.77749135974, 536.794072406503, 505.331052938536, 505.751349332678, 553.297483225592, 497.95303123714, 562.868160107907, 522.580889109884, 521.999402554993, 491.609084340049, 501.737889555963, 529.149281217786, 517.149199382451, 524.308893929412, 502.097530598235, 506.158589482294, 531.095523587247, 543.796062197854, 542.559752285327, 509.413773894559, 542.752159157177, 499.266821063624, 499.428285857883, 490.378080713155, 527.046218213045, 529.639860292298, 539.105373176254, 533.420695246013, 500.499817933299, 523.531276313393, 516.755513974275, 525.150375420891, 505.488863438159, 506.280834939983, 509.260221676113, 538.735317120684, 504.619763041739, 518.25509524501, 503.405520965197, 498.067451653863, 515.567366475088, 532.100555603007, 543.067052488695, 517.992577921776, 493.762595713503, 532.836854473645, 533.261494508405, 509.052367075044, 544.70594041843, 523.227039689179, 507.484273779269, 512.957584351392, 521.636454764159, 500.007223405136, 538.106895998386, 517.658982999872, 556.585269672437, 550.866322541576, 523.700835766493, 541.480117570103, 547.838386333355, 517.851556210952, 495.248413748128, 501.008643586781, 529.748563659386, 518.091208685619, 488.48512807054, 500.8776482182, 523.88688284459, 519.157837795984, 533.523162539433, 518.643606855365, 535.376451471567, 554.074830889353, 539.120962763849, 531.788138777713, 553.936120408972, 527.500877474019, 515.080479684438, 517.439528101777, 534.574954552523, 522.697459308695, 528.069538674886, 515.909363940294, 518.081599214673, 533.426156581332, 543.423824834571, 530.147310409247, 541.288338815397, 507.333239345022, 519.98046026401, 480.69764904657, 528.452044086607, 502.557040287778, 514.416159003794, 526.050689909954, 508.260572298482, 529.897537123154, 521.630894114288, 542.415631637582, 509.706580122523, 490.744145655158, 530.42129195321, 495.95918568875, 515.632263744787, 514.701902503803, 529.220764914194, 509.09616602295, 530.040536571985, 520.177747034309, 547.547512382401, 555.190093399883, 506.770796717192, 532.38159044659, 523.503219077361, 572.034111705595, 527.753804309001, 521.134480676258, 547.644558103673, 482.257652749619, 520.488091530796, 535.760062411119, 536.637799438579, 508.572884586997, 517.261674569152, 506.919153603473, 471.135452083096, 514.495085723848, 515.771391697503, 560.926023656776, 512.587886933008, 508.380060331504, 518.297341277864, 513.321815274253, 478.237798769407, 541.232910593701, 539.800735895995, 527.838302513895, 510.275760319962, 532.002574105471, 519.223848006367, 534.023461257986, 523.387010846773, 545.30275173525, 498.882688155784, 558.192561174438, 513.093139934123, 526.248427624323, 524.23618421134, 497.899585083617, 519.560922768757, 524.444503644723, 525.416528567285, 526.472001371114, 562.677825907037, 518.035036505114, 509.429131399862, 505.013660976894, 539.537795950691, 512.378442746399, 530.765422962317, 500.550511675914, 537.424124095531, 562.812227453593, 512.790485781765, 522.383118130105, 508.279704328712, 509.845856161488, 523.714735365943, 515.875363859697, 513.715807957356, 537.181922669918, 528.624537145941, 529.672368951104, 505.079611218542, 542.276051473119, 497.318917023447, 518.687512248615, 530.164966745329, 485.042461301899, 495.274907135485, 498.969186136134, 511.253175659453, 493.130847710243, 527.954067402229, 511.842417720059, 543.186569572495, 499.987513662442, 518.002964033245, 509.615904690399, 482.501072008175, 530.815649437552, 511.302348884713, 530.917836320766, 529.342204523345, 517.414786001006, 532.017842699752, 525.790809381216, 509.329815123321, 527.431404512236, 519.692439771275, 529.087356841509, 534.682420044972, 494.998276709992, 531.957015778119, 529.926653574793, 516.886561652843, 532.157473510922, 529.823899141797, 527.450699431778, 508.318229136684, 531.328158212557, 514.175548280856, 525.396292204559, 515.816115766918, 527.761565455409, 536.292204589489, 507.629048044774, 506.454933994077, 526.85246449607, 531.238633804405, 504.846169540159, 531.813284255906, 526.270611654966, 533.404166462669, 531.246252819143, 522.644183164252, 553.993907688604, 529.149901496449, 523.483225660741, 525.063190032023, 511.890143511543, 495.881188618477, 542.340256646521, 546.52293575746, 484.995181751071, 546.750035218835, 540.695625066689, 517.421238926814, 501.588921510727, 528.671060835752, 539.73966341347, 540.393850849183, 521.350547568322, 500.274095447953, 520.473696164987, 556.578801496547, 524.961337544285, 511.672640144803, 536.216187496285, 488.74733797231, 558.676278467797, 542.442331743552, 526.326763122643, 527.213916281128, 514.143458313779, 544.656821081328, 537.758177798708, 508.317269409405, 517.799552158959, 546.831718615312, 547.566890466009, 535.187121491716, 535.41910396785, 529.42897431797, 515.803596075267, 507.662818032086, 521.688788175349, 554.657626700061, 531.666086194759, 536.858815047084, 517.825774568472, 543.936026870705, 508.309684018349, 522.156199216925, 511.507341354332, 537.494009996682, 516.219677429007, 520.978194710026, 492.329906059484, 518.359281783236, 521.062552354413, 528.725676466036, 515.864052801294, 544.037635932197, 499.471753097402, 549.864291660501, 517.802927961701, 488.909893936901, 522.605057180224, 547.012895621237, 531.163831730942, 519.39087199742, 511.797600883412, 527.803693576515, 509.116579494365, 494.600554208982, 493.170308151346, 478.374305425126, 505.36559060218, 535.754225306227, 522.020487617567, 547.353046943907, 526.482140119237, 551.921380886375, 523.465060199411, 540.376206694653, 515.102181421573, 533.557427198767, 491.005511777479, 515.023086009882, 536.757102552332, 492.097686124089, 535.457481469128, 512.709816972412, 530.541261088473, 540.768744473694, 529.916120371312, 571.677029126656, 542.07445838611, 538.344375775923, 516.965037740724, 500.382491372055, 486.787093891394, 538.551001595595, 531.33195496789, 537.266951309654, 503.592857913893, 533.919142558529, 561.785917832258, 509.291948393604, 504.143356960693, 541.864437838326, 517.109958770152, 526.255770797419, 531.25904193303, 523.001456754176, 531.639803825936, 511.444917433579, 509.807990452233, 535.737125761123, 510.528051405497, 499.654945567097, 507.537674697155, 548.899426139856, 504.137728925174, 545.996092568197, 477.904472668563, 540.14392856177, 531.784704380424, 552.472631252968, 523.801933294262, 524.385277457221, 523.829507596974, 527.230563696823, 547.226469002128, 539.497206320397, 522.551557802705, 536.252028177133, 524.468626059449, 549.691340255927, 522.999672935246, 550.365626486846, 547.386880192445, 523.972667936645, 537.958086634961, 536.195898100157, 536.712189646815, 546.720836881205, 511.823821138884, 495.176075572626, 497.435043378336, 512.316235319509, 526.283179775449, 546.235226849322, 520.815018060689, 505.64782136059, 504.151048028059, 517.625642162286, 501.666156894432, 517.577326785932, 498.367222273384, 510.218890076614, 518.423571485737, 539.048425510124, 511.251138252386, 517.684706278024, 511.178165279703, 502.088982705764, 521.964822598022, 536.987322417081, 503.037290023129, 504.619372368141, 504.751769673226, 553.241047091185, 551.527610596085, 529.463352771381, 534.826545346887, 530.457903442844, 539.831516077123, 539.376931802779, 536.569704680378, 514.469511873944, 514.315762085023, 534.160620593653, 538.75748191306, 520.263506216243, 529.552726129806, 526.052443851549, 493.395803207471, 530.166687497875, 528.922618610767, 521.067317886972, 554.41929618452, 501.789859007902, 508.741211637081, 530.72964374691, 537.286330012464, 510.300775344769, 527.249717053808, 525.971360223234, 538.969616008941, 541.510189423799, 527.694254504992, 505.695356665359, 504.502949912878, 530.97346174906, 505.074893024565, 522.605040253285, 542.817613042075, 519.509595573777, 515.974707254352, 522.369844691378, 497.690756866085, 492.015119925234, 516.353126940261, 519.906867720918, 520.778827906072, 513.207327398983, 528.698282545484, 494.963234015708, 531.38058231274, 517.503493614515, 504.338319411686, 511.695998202376, 517.067419537554, 530.756338369568, 482.977506446794, 510.945169288691, 523.477802894079, 528.213385533007, 502.899032621463, 504.062701693598, 484.149484408438, 526.918473738836, 528.341639980809, 515.93056113496, 558.573114748838, 532.17032148568, 516.710407924073, 524.808276592071, 536.747097455223, 499.061483750456, 515.527662163485, 542.159904606863, 533.232567702939, 529.410314712806, 509.839620101114, 515.420827353205, 481.85123248348, 523.092356345272, 518.518914930128, 533.395349137567, 496.625102849616, 546.128230667472, 520.670596292698, 520.900610823594, 489.954931243951, 530.639039469873, 494.437473945287, 515.003853817192, 515.645774027314, 529.077085634356, 551.513910873508, 555.508368814651, 495.729483034064, 519.054826044209, 528.628270850849, 516.874661796764, 507.269262024156, 519.832099815878, 518.179775170882, 504.712335849792, 519.197160731558, 525.872252722228, 528.116302960478, 534.484160472152, 510.35201276396, 546.30242102922, 508.964510934012, 502.268191911972, 506.722275685268, 514.725166943218, 492.012879358752, 510.551894480106, 519.628212658551, 509.7120561349, 537.453163844358, 495.994442992652, 501.197769479591, 540.586275126876, 517.19589641716, 535.208588690267, 553.871037050757, 524.335096673863, 537.714865758969, 532.236657961796, 550.55340479545, 513.279992210476, 540.472881021855, 518.475694729463, 523.037652330371, 508.640070855359, 521.129753556382, 516.932550585518, 531.688017800188, 526.886647392638, 523.213249454207, 553.100984108394, 518.559201023308, 501.71128858897, 541.477196479107, 526.959616954668, 520.456975726778, 532.098139111697, 500.105819624601, 544.460192090905, 514.600227594381, 523.942293137959, 522.436763656774, 536.151045936841, 530.223394311842, 527.553349184805, 499.021140183784, 534.356802503986, 538.102052442449, 526.443039956927, 539.132142544779, 519.333614124667, 509.352729100359, 566.822676558061, 539.949890470329, 530.96845284982, 548.276522823569, 501.679308860043, 509.236531834259, 531.079598197354, 530.17222468968, 531.058596888133, 492.639296721029, 515.8412842021, 490.703764714469, 510.438524563334, 550.675075667868, 550.247669516685, 527.55493397586, 509.847958463768, 506.616999607856, 531.462625724972, 507.431231660043, 525.607839860432, 507.635689087343, 535.892358827162, 507.103194469197, 517.089251448647, 535.493147592762, 547.132145924517, 526.521231687066, 513.377217507889, 531.041599461332, 493.936789192133, 529.659731051666, 539.34016740155, 529.02174499902, 541.363282785299, 514.718593491354, 503.812053911737, 503.526157267237, 513.963438606532, 507.643335876283, 534.495812790597, 513.788731864963, 509.625498044194, 497.802782906288, 500.222132596161, 526.281758652047, 539.134924969335, 523.728324049205, 524.934863254598, 528.287492214473, 540.192422778811, 501.162702792183, 522.176303642504, 520.994532710691, 484.466561565499, 519.417530230024, 501.232763804193, 491.397384329642, 525.912391475744, 529.117512038499, 525.377608834543, 522.974180910724, 530.885333031621, 522.82114963865, 538.463476289148, 536.22772015699, 528.845412645403, 538.386079677856, 556.71050945998, 506.164172085623, 504.612383720674, 516.346912658439, 525.072389525031, 525.855173795712, 497.303499733781, 535.052490469806, 514.105323923912, 514.21069877816, 530.388585469251, 497.809790150179, 516.201661998226, 518.947058707369, 543.002054014413, 515.034066680954, 532.034017219107, 521.8784124648, 527.736523235161, 549.663517070062, 517.33680629128, 536.541919594988, 510.73074936674, 535.24908481012, 498.001178566154, 522.949298102739, 546.43600894552, 533.340565701248, 525.19478769364, 520.041761767783, 486.544865176034, 502.463630064331, 520.907562393216, 546.915416421534, 539.36167834142, 562.933028192668, 522.569267062719, 527.330402932066, 510.82073444625, 510.730613426445, 549.043805636112, 507.42977690559, 550.834875425107, 541.912634606502, 513.444327660744, 532.421014459235, 509.321551059163, 523.876859823614, 508.320850915491, 502.448235055004, 502.192427001084, 525.719466082457, 511.322123909557, 521.667987798543, 516.031493011619, 525.602967699469, 549.363300686957, 528.114640826053, 513.62078559581, 515.530358079397, 502.670355551182, 508.983678769814, 508.566741433693, 521.947922254118, 523.132241356826, 525.016974518563, 542.748798511961, 521.026278428368, 512.981444058593, 519.929386011519, 518.497257322985, 528.810662662189, 543.837037081654, 543.072034064488, 500.958322233906, 509.819104479582, 523.544772127335, 536.225143138493, 533.682061426059, 490.392094964986, 494.602918877216, 519.918624768141, 543.193013355288, 532.4946360335, 520.833908688222, 503.025573681257, 515.104994055084, 524.964502601985, 512.400184059226, 533.368414827046, 515.586388727438, 522.745039870728, 530.50485016111, 501.247680840896, 555.896331691841, 513.109581211469, 510.660114845056, 558.492156875969, 520.469335532601, 540.477369599876, 534.918348104738, 498.097312070353, 540.741150115523, 535.636001900781, 521.884730875419, 516.288209278266, 515.869720926097, 529.553093796841, 538.865008699772, 526.042758186167, 548.692087087144, 522.800054605215, 524.899605077919, 537.859618106349, 525.763521467623, 501.029008088194, 516.147677502846, 523.969476131787, 511.641573298997, 518.242452988911, 527.823647760576, 538.739909632697, 507.921200303022, 508.050135955064, 520.02680872577, 531.557626518041, 533.972182879736, 514.08065745381, 494.688225063575, 512.810395721861, 536.15564915549, 524.56733291362, 530.727382455526, 497.814050322622, 511.733977978237, 550.238651461598, 523.596558072725, 525.397114557747, 536.434574849558, 540.874134551717, 533.317524203967, 528.221409559788, 515.212810548203, 494.946510328965, 546.551836222683, 509.18924606056, 509.441619014456, 518.675914495916, 522.733899652597, 510.404246780116, 531.820820342658, 527.57160735693, 531.304615396626, 495.673391917228, 513.450002579045, 516.529195739938, 530.328325602425, 499.327944203594, 517.760038059712, 543.42540451401, 541.308268239201, 528.363783990238, 563.838522443897, 546.421395243657, 534.464563021698, 527.630973994774, 544.785148695011, 525.382553834153, 507.488611661393, 508.25216182689, 512.668663234025, 527.6107986577, 490.09026302753, 526.081866395622, 524.775298427842, 541.989625463832, 515.934586935581, 537.618723782197, 562.289718151666, 542.705826947457, 520.331687722786, 523.236271369445, 522.602706978452, 531.085097052384, 533.685306507818, 515.00561091867, 535.760787393671, 509.525665361248, 514.769975738122, 502.958849930322, 525.499946536625, 500.471485235782, 544.973527118678, 522.250146574398, 513.310372091221, 537.292154152342, 533.375940327548, 551.60124975706, 503.850780926914, 518.441830539578, 530.501283446393, 501.216917077187, 525.34376495651, 538.904507550393, 564.254357483503, 553.841079679351, 535.949998157865, 539.394144586281, 514.458202821096, 526.788498824142, 497.809574293125, 492.490328891101, 539.872709343848, 533.812772455026, 570.16719040523, 527.133603681551, 508.45207062141, 539.80031490355, 523.557634049946, 511.215473329063, 535.561897202818, 526.846542662244, 516.784386291784, 516.768537154374, 496.450730087193, 504.704853088324, 479.310678084799, 533.887809724606, 532.237757618884, 529.163522174719, 554.766863101428, 529.878545277738, 518.391556464407, 518.284960693961, 545.180161308276, 544.35013281734, 515.713759515178, 544.634295042388, 513.159137922623, 511.492451575698, 555.249053414666, 533.033668328661, 506.813362871834, 534.003458998173, 508.373082289256, 501.559641647659, 522.32823583589, 519.920639942851, 510.107869328611, 504.646695122982, 555.856522589901, 519.026959259722, 514.32728102777, 513.882354084689, 543.695889053319, 506.357551754721, 524.63376095051, 509.046449537902, 545.333214699766, 498.945969310956, 527.544575846561, 526.095655737079, 538.679224148637, 520.349173084507, 524.714175342746, 479.727455556088, 518.533217624839, 534.442764088007, 494.707510394035, 497.315677412876, 508.882128375032, 522.024439872242, 534.018673734279, 513.860365900927, 540.74296857626, 502.074524085131, 517.132520716015, 529.596223877897, 504.057559842753, 511.885781356349, 510.645309477733, 553.289607297759, 522.498293385751, 535.305288527091, 535.278937534185, 522.018655421413, 532.354683699894, 532.068522120805, 533.733362696342, 508.696352963522, 553.729120838503, 496.298260360494, 527.334539203889, 505.839839828558, 508.272694224708, 496.280561326826, 536.557152082853, 531.490030858786, 512.453279469833, 538.241993142236, 522.746868737725, 559.679444359717, 524.562609900105, 526.247237103457, 514.946026150024, 533.040334407377, 512.298829738328, 517.157573305588, 514.995461187767, 500.844895850558, 571.017835709273, 518.474566138377, 534.10169172577, 545.790036033287, 519.678501214413, 535.037397723644, 499.907185547615, 493.09406010094, 521.126412879256, 518.516071914599, 501.090280010552, 514.590665842437, 526.407217094018, 520.15641847047, 540.451232554793, 533.146136516311, 538.808828692684, 523.044128478322, 510.461213266523, 520.143716618107, 540.103934143583, 536.944098463438, 542.097975507985, 537.938261133409, 547.070398468157, 514.886840223552, 527.02353346256, 532.955887584448, 531.197000276722, 563.097867338981, 511.14185956782, 530.055811135388, 521.324126014246, 506.547217674993, 553.8780240482, 516.720283575183, 493.846884622919, 512.536558776629, 549.448100149019, 516.043091282472, 495.507165577074, 518.701355996773, 544.566198586192, 517.093393811064, 536.116574390276, 476.257341733995, 537.50050368047, 494.140262662164, 520.95316585945, 499.200834994469, 483.393011602561, 524.672249871014, 506.676615192778, 567.799633220396, 488.118287649008, 521.485190475779, 506.083690507723, 502.561539747024, 543.176739356106, 543.312195907388, 527.187596136738, 549.820066585579, 539.443999182392, 493.262838363191, 526.332899756983, 531.268870420509, 521.611080292258, 525.53599461389, 556.542842094827, 541.259779862121, 520.036411209008, 529.646903209346, 527.436322194651, 511.325457353856, 529.40980813868, 504.842831847566, 545.565379060288, 502.008684745466, 539.993392159153, 495.788182390749, 510.935752192633, 528.568944805199, 501.22875152767, 544.777584984972, 523.836832703583, 532.104958308359, 548.247336137067, 520.701734581244, 526.753154044889, 545.872394603871, 521.689797402661, 518.68885410964]];
