# Supplementary material for: Hypothetical Outcome Plots Outperform Error Bars and Violin Plots for Inferences about Reliability of Variable Ordering
Source: PLoS One. 2015 Nov 16;10(11):e0142444. doi: 10.1371/journal.pone.0142444 (PMC4646698; doi:10.1371/journal.pone.0142444)
Supplement: S4 File — All experiment interface and visualization stimuli code is available as a zipped file. (ZIP) [file pone.0142444.s004.zip › experiment_code/data/one/41.csv]

	sample_num	task1	task2	task3	task4
1	1	339.995363047599	155.250477130489	669.958991368619	542.323509786758
2	2	346.627178633651	129.685024338001	671.085028516066	529.419878669018
3	3	346.659207682708	118.290751121968	675.427184551975	495.711978576116
4	4	341.094796314824	120.279382718824	672.863716625288	495.619148903357
5	5	344.024583906669	110.296092327119	675.448436740303	484.805007295265
6	6	338.21802596527	155.779770636933	672.279564392339	507.361014453952
7	7	338.375707447101	122.60464645452	671.84414622159	497.838306996029
8	8	339.705644258653	152.795600502504	671.629248582733	524.215479855394
9	9	342.915793219684	119.02858144734	673.615728480791	527.303377490387
10	10	347.227569040889	130.263015254391	672.594636781384	521.14873069993
11	11	345.215004511949	117.890625441534	673.518951410017	506.816150479333
12	12	349.275164594219	105.545171782362	668.547263027796	530.937747292768
13	13	347.329439675016	115.279514269604	673.027995646058	505.132419728007
14	14	340.970262972076	139.965559596588	669.507616830404	561.268642272665
15	15	344.114577669674	143.360519632851	670.812605716509	538.577963315262
16	16	343.623571375173	118.970084627906	671.633617139157	495.269096940503
17	17	342.250430349285	127.264736646082	675.108759571627	534.578791217125
18	18	342.096002142822	117.941790107747	665.27357843296	504.96746586306
19	19	341.108922915266	144.081534944273	673.775137875688	526.569729489408
20	20	343.557989033473	152.622271213639	670.508133960724	518.475659072669
21	21	341.419679864698	125.866394960224	675.374033892409	490.836459219695
22	22	343.622371962631	136.065809278797	669.767654526977	530.728037653727
23	23	346.866163095342	156.746964628988	673.540863378467	521.253801430771
24	24	344.768234410818	97.1811057153356	673.956698146203	553.727090850704
25	25	342.911978903897	172.654195378687	674.441101168825	538.975267353823
26	26	341.349082577172	121.25298890288	675.193198279932	523.637506690507
27	27	348.914828061999	141.871499342135	675.528040307363	506.085274134028
28	28	342.941532853407	130.02352084949	669.698452619283	497.909220284854
29	29	344.925903048361	116.889023935589	678.350708154443	480.640549723637
30	30	351.464336533816	124.11283104664	675.158325160454	551.898005026135
31	31	340.789416743104	141.167175555362	671.705734977616	530.87446797873
32	32	345.982959142157	147.107228506016	673.716594313176	527.631286461752
33	33	342.744213197372	123.607015115127	669.106753422155	528.296613933475
34	34	344.319130834919	146.87878283641	673.317353820969	535.981999292636
35	35	340.084365055452	134.811255986311	664.52828963066	533.845842363006
36	36	347.211316071321	137.391158194082	672.379580037704	525.993279944894
37	37	339.091860994686	145.903138445878	666.836140541708	513.579043669515
38	38	339.286634871598	138.526467182595	671.959617073024	509.25828962455
39	39	346.02189756064	157.907761751283	674.092301696596	547.794468762861
40	40	341.772456253828	117.982620790916	672.215980457205	511.398460141415
41	41	342.833468895522	113.039153730125	675.170055579556	536.543162228319
42	42	347.875645842171	114.647879123836	668.823285100198	527.073233462471
43	43	349.010503309914	141.904048876201	671.771197791616	499.309697479851
44	44	345.847193428745	96.1074812520012	675.966656052461	531.287644476962
45	45	346.498307394842	88.5875713381584	676.946610349231	532.878586809632
46	46	338.780074872795	133.689631629686	667.553857345169	531.449815626837
47	47	339.533409060441	165.840753463253	665.20249092055	540.802246728875
48	48	346.353959119385	114.100782396787	670.20010230454	523.404956555456
49	49	340.700806640425	119.377795950865	668.038898033698	542.513586336956
50	50	336.893169095635	136.708956108678	673.712336529577	552.244434738124
51	51	342.25336676721	124.408410620816	671.57170361681	537.710379657114
52	52	342.383868613623	132.579033705995	671.038493066598	531.739912898845
53	53	339.760554202897	128.209833854791	672.990005912903	528.048842818061
54	54	345.918252485595	132.67143511389	665.311921025664	531.324370577002
55	55	342.443276951379	145.871814314303	671.720375342314	515.772993801313
56	56	343.730382041251	120.760095057702	672.791184399899	528.013876974301
57	57	342.670117584393	166.246665797833	674.581504708557	499.690784209181
58	58	344.599479986088	134.030650399145	672.08899329949	525.284836176472
59	59	343.973726872933	123.348447104542	666.959846093279	507.82374480698
60	60	341.534489811393	126.586879055702	678.688639843583	529.956873532476
61	61	346.595219009871	141.464780590643	674.908849058859	509.453833625317
62	62	348.69774707409	171.859859951332	673.433488288438	544.682888524477
63	63	345.701887241708	94.7514675028678	669.509157150845	543.756735287073
64	64	339.811756824518	121.112427610998	667.807652496995	523.839881718281
65	65	346.41614634784	140.241064785342	674.563245437752	514.966229726152
66	66	344.946897211736	138.57292861769	671.249580316545	517.270569629949
67	67	345.894971829392	121.113681846257	672.232012623156	546.86670914352
68	68	345.532710975157	117.354281502585	676.757506208016	542.159512970003
69	69	345.689884911219	117.998911981709	674.602665719416	540.424144083722
70	70	342.232276776122	122.721659861217	669.444455097365	544.891067371873
71	71	341.174417122148	153.549233802374	669.285967657823	533.332813461245
72	72	348.67843923485	157.222676095337	675.342032020924	525.337069241662
73	73	343.370988780885	125.752765596416	663.729904227516	512.907857525818
74	74	345.415738299959	137.227867576981	671.671040211566	532.218538417616
75	75	341.569105451934	153.277935869968	676.184298418269	525.444470426967
76	76	343.558596039881	152.700207182472	666.571383142256	517.954078773875
77	77	349.472525104883	119.37926668559	672.454039219287	532.288039087448
78	78	344.814330747529	104.016390827837	670.464630482843	516.18126257325
79	79	347.582081004261	115.082525956047	669.84348671035	496.404429239012
80	80	344.358792480084	128.230334214591	672.161241704045	539.320434802142
81	81	348.479966851158	113.682292060327	670.860567148332	492.568988444992
82	82	342.632973286967	104.628326645396	664.391467562164	517.411225670096
83	83	340.451013470212	119.822395205538	670.2465897966	511.72858303355
84	84	346.93935618734	134.954697743094	668.965741040185	517.57475307965
85	85	343.742597857114	163.890054295334	673.51564849703	525.020895932777
86	86	346.253536985427	144.66890735985	673.218158960579	543.667759446754
87	87	347.269493673506	115.503731512653	668.949466233098	501.805692173274
88	88	347.454965811652	145.045516332251	674.221591497861	519.63140905785
89	89	345.155359632385	117.11839927611	671.382393473675	498.401156283614
90	90	350.129121396587	113.610993036538	671.893741517783	477.379332231148
91	91	342.125953697908	146.406416936955	676.572440049735	540.513683174888
92	92	344.45090406611	129.890911606401	674.139120214026	554.688519633956
93	93	348.989299512284	157.305127929991	668.822193050007	526.132108606723
94	94	343.348451165375	141.55945328679	671.641604274673	522.295421027026
95	95	344.31494200339	122.181420861923	672.306366178245	527.198748025008
96	96	344.00276835943	135.660053459551	675.885556563495	509.082669559767
97	97	342.886743753451	110.399164397738	671.060539717735	539.733866015692
98	98	348.832418895929	108.039632864239	670.252690954582	561.743722207358
99	99	344.649811744987	131.925708457532	670.794342689902	525.093794096482
100	100	345.37769256495	143.913420962251	670.785549930587	561.498219844805
101	101	342.464452847468	112.126349412188	670.156078184674	539.704831178246
102	102	347.112572096406	147.845690104123	672.902820960698	505.258352964094
103	103	345.844512722895	83.3538036758367	677.024227886682	528.552127189135
104	104	343.890138699397	136.343312925651	674.22270600643	481.699202655257
105	105	338.260374796582	121.122734954784	665.502228109028	522.582889500042
106	106	347.994730241911	105.193635692998	674.789014355523	515.038741916676
107	107	344.886199487275	115.959876818663	672.605652807177	532.840835153639
108	108	346.59361054351	112.552002840535	669.626318959022	502.077632728066
109	109	345.383447121541	106.273857486536	674.306148609386	494.541418230633
110	110	335.761647539213	165.763458066914	677.037588611092	501.968430472007
111	111	344.762711417275	131.461790953823	671.781869398994	556.281405630979
112	112	351.795092358087	129.117367737025	674.753139349058	521.481585626503
113	113	344.729392656682	120.180655546256	672.253029849062	502.748135361848
114	114	347.186485919565	125.222315258494	675.475197655955	499.313780649741
115	115	346.70509585633	117.637786286513	671.184374070273	561.109362041453
116	116	344.497584149803	137.512305276189	668.252853044989	512.859172324603
117	117	344.771347664592	126.05050724871	667.246071184503	510.901748572079
118	118	345.355955663114	106.697387098241	669.9461317	523.22621282578
119	119	341.097487291719	159.340106518785	665.954374265894	486.146717976012
120	120	346.848805498624	102.755679591186	673.471695038608	508.931662915077
121	121	348.851872595427	125.620293172503	670.597289453338	524.39640925615
122	122	346.719016262267	147.538544149953	670.257492972647	483.600781263494
123	123	347.40250211692	137.356252441185	671.56509921305	547.350834878685
124	124	342.031915517615	120.27509139406	672.388160970843	501.444164299592
125	125	338.238544256161	129.17877903893	672.112535000884	530.190835053902
126	126	338.005541418466	129.873228642147	670.699999966182	515.319723270406
127	127	341.046930904549	137.203278026543	674.81635981375	512.324436487832
128	128	337.358616341566	142.659591252099	674.291231678158	525.344276087864
129	129	343.862142124825	150.162133868068	670.021721022592	526.132567098037
130	130	342.603161796403	138.630496836274	671.925907515447	510.879825276912
131	131	342.491502321646	141.580395919421	675.295201900809	541.865241079759
132	132	346.008735772714	106.259106738358	672.938030564578	528.286241044539
133	133	349.316052712312	132.906807486777	674.286729036302	515.856442254334
134	134	343.840483027403	123.628412234859	671.889877999157	511.289356970909
135	135	341.114600231511	94.7974880316694	673.087359166831	512.672382901197
136	136	344.127182554272	112.654894703672	674.558464349856	498.281877942005
137	137	341.721261271886	119.414200581523	676.178507132841	531.015156253404
138	138	344.776254124175	122.391412561696	666.293498937822	498.478715129572
139	139	348.362455815188	128.451817227496	670.439867273378	539.907930395373
140	140	341.636334494868	123.762682282348	672.06906675896	543.525597073986
141	141	339.642121833695	128.486438723348	672.37086346858	499.784418808087
142	142	342.606298248997	129.431969309738	675.019427850309	517.446616298402
143	143	344.729208894959	141.320563493616	672.089899212714	504.699171839862
144	144	343.880985282446	121.403060005863	673.693656250261	516.08866975872
145	145	342.855867706693	150.23639932154	670.62094786136	494.803658061657
146	146	340.629752197709	131.293757581959	671.598204083872	526.902276496966
147	147	346.905874544629	137.84467261234	674.136723531778	511.509847996668
148	148	346.065154397435	120.634957789812	667.205776878094	532.304379911641
149	149	341.159037037304	147.462583776838	676.065774488119	546.045792635777
150	150	339.500118863293	110.592361113271	668.614778844186	514.633744207408
151	151	344.416807832152	170.382340393969	674.325297159909	497.963074471345
152	152	337.499939623433	146.213935633935	670.552188471375	490.198279077215
153	153	341.35851906554	141.678777637975	674.717633876908	529.58445808393
154	154	342.767865294908	145.452079356588	668.376333405612	529.708591825612
155	155	343.912433458064	150.825391565203	668.783896952429	511.267010950935
156	156	347.817699470442	107.644059060973	678.075781461336	554.525117089528
157	157	344.816519991905	131.828839657875	672.325301765717	542.862496693555
158	158	345.212250014432	141.7468355254	671.061322340248	519.582442807871
159	159	348.988452973187	120.576011954669	670.655876924714	535.098476533466
160	160	342.584071902042	167.206244196846	675.87166475065	526.743497781756
161	161	348.813111805377	155.64985192202	672.736847509351	537.628813644117
162	162	344.99655178939	129.820312669936	666.854703026031	537.159113100384
163	163	346.054915354991	146.573888392511	672.028516353752	518.174617987633
164	164	344.620925478835	140.800060282814	675.323371693414	502.03842185004
165	165	337.078788745184	149.119685577158	673.539394801589	520.423161002427
166	166	340.608646405355	132.898868815167	669.118772358538	516.812410845526
167	167	341.498032845076	124.761623494615	672.361136796809	520.759602996451
168	168	344.333500726249	137.591162098433	673.709288617775	509.975554810794
169	169	345.177246055154	120.438085482441	668.209228500406	536.675318559132
170	170	342.164985628236	92.1369814661641	668.690839056679	540.426871521366
171	171	342.655698163581	133.200719691329	671.625225359642	523.574045296434
172	172	342.738075143053	134.692379969887	672.17890833306	517.258267228449
173	173	341.633393792163	114.970743221732	675.237901741317	533.492702604608
174	174	339.55831074706	162.461783378369	669.496959743636	564.968364220865
175	175	350.180649774753	132.498223813611	667.198893101685	522.247312503931
176	176	344.864200652612	142.363763414367	675.154379086972	513.436862781344
177	177	340.682166260583	112.769350744826	672.037872040997	512.855462593155
178	178	343.013951716693	125.086989471856	667.91404571079	544.711603837441
179	179	342.117414510176	108.492175630759	673.503809196349	517.215511445294
180	180	341.716236975922	120.429630459581	668.86863393162	522.317227128043
181	181	343.548385714876	164.522330589859	671.442835491595	536.047698060722
182	182	347.681854428179	148.223953297048	669.456848574927	498.227844853133
183	183	341.376201109862	119.996306208688	667.613624130344	525.489370385222
184	184	350.077285603494	128.435088164539	670.193732300608	504.100731404151
185	185	342.286180398625	114.522762177813	672.7120399576	538.505644748439
186	186	343.290600157026	133.633435654589	664.425515869895	535.417799699926
187	187	344.618250153325	161.543948312102	666.728718002581	535.388290548355
188	188	344.582015684125	132.52529503759	666.54050508843	512.824322720652
189	189	341.761278406203	131.532160255628	672.488458254824	522.797005083662
190	190	341.130982090351	135.695146279424	674.179536651572	531.845983076592
191	191	340.7709790669	137.906983247014	673.510620281991	526.969939632824
192	192	342.952094026223	120.735330133132	671.391321440939	522.380737232553
193	193	343.372658895518	165.599613024569	678.03884959233	525.228638423361
194	194	344.626877416622	133.593569003146	671.025454453425	516.94340191423
195	195	339.915124638999	135.745387883397	672.546507489676	496.741739319854
196	196	342.465525213856	136.178738576556	667.498143136207	500.415962086085
197	197	344.853813283261	139.279986586518	677.524302602788	529.536605801067
198	198	342.846179823096	151.176547420615	669.50786552479	523.555859542973
199	199	342.035767348333	81.3751365255785	665.546260513097	541.37907799199
200	200	341.487822063253	143.627319648202	674.516105913964	529.406443239727
201	201	342.811043103975	112.563299330028	670.538972815546	542.057920444981
202	202	345.261216453955	132.727535340145	669.20218771218	523.560678324783
203	203	341.424507166984	117.173687925753	669.910416139191	531.736487988613
204	204	343.678195155202	123.304339240633	672.109333210587	514.550757312419
205	205	340.1760783405	142.729737157625	670.7969021209	504.770190593986
206	206	342.546148265141	123.580453387321	666.718329547946	527.05361224616
207	207	345.633309934959	130.646355133882	667.75861534103	565.122521861704
208	208	347.836216786518	134.00111498842	664.525983937825	511.789538156832
209	209	344.721302436329	122.131387463359	674.196000462087	523.306826940571
210	210	339.992441102169	147.249852207875	670.681076181594	552.155187367847
211	211	343.344035893295	120.404370879759	670.889550165958	536.860232887198
212	212	344.515848038819	131.917345291896	668.836718120953	523.968611186518
213	213	341.580990628855	139.762473888182	667.763457598198	524.637492107953
214	214	344.335911247652	117.167741827011	671.464397355642	532.736869405566
215	215	347.811115289675	150.3680478748	675.940698999127	526.058565280446
216	216	340.648294600199	114.161316229337	674.660119633381	528.877398178366
217	217	350.373772821027	109.98320188316	671.010038791846	513.950592597475
218	218	341.6925878234	119.044019130175	670.060252546935	511.93896886244
219	219	345.640417540167	143.370505478067	675.581875432939	519.727908789608
220	220	344.431616715866	122.624094007563	672.515951155611	476.836045030866
221	221	338.502256447929	128.792402106319	668.86530507022	528.429663776673
222	222	338.28346136157	115.011476273613	677.860649372828	530.51048722931
223	223	337.988604615753	95.9131710543101	678.216163193106	515.375024386101
224	224	349.326681920049	159.012366494482	673.767213771614	555.991876807871
225	225	350.428451366796	156.060169403199	671.223497304434	518.63865219578
226	226	348.800781485709	154.505252145656	669.611426898387	509.068931881114
227	227	342.406304615215	119.787517477575	672.961430470448	530.334443636981
228	228	345.508297264836	141.506494464896	674.417991803067	523.112873506611
229	229	342.473616238051	139.157104799836	674.479693754737	550.037314266901
230	230	345.407118421585	137.783893081194	670.129028477392	481.091523636372
231	231	344.17785407398	160.654361599437	671.344626159302	532.785036058818
232	232	345.678247870902	131.812162669551	676.356016140956	523.375747215814
233	233	345.277698100135	118.027242912332	669.189893219308	486.696003433289
234	234	347.435035892263	120.801959218697	667.765979016583	544.619683139953
235	235	348.059478191068	143.8953459109	669.048781891919	508.747933115853
236	236	347.040227266452	162.286413451503	675.376665870688	497.328575639353
237	237	344.342454480838	140.486961165235	671.637024471497	520.159473147388
238	238	341.891859780855	145.183657498352	667.023040713206	547.261770956369
239	239	343.303980333004	138.12753883352	673.437997482511	539.847352274738
240	240	349.880876991162	104.972647257874	669.662772799802	552.673820558557
241	241	343.001387633829	138.014864813248	673.418692731302	510.684410025105
242	242	346.127728678	121.243891784591	676.157736843703	534.992801283755
243	243	344.364440813147	117.823094060734	668.275862046096	538.376692505297
244	244	348.243618214071	158.633086503471	672.466460788015	515.771764468627
245	245	346.722091191287	143.518934218384	673.258602680385	537.342134932112
246	246	341.874784556395	112.156025541203	674.995482836219	511.447716693597
247	247	341.852345835208	133.778311505737	672.929206849286	504.55616900285
248	248	342.04400858114	147.189734073962	672.084243437887	525.000927976022
249	249	344.161373286416	128.81182427619	669.533928498357	502.190827412754
250	250	347.863378211418	151.914554064906	668.260609494823	559.229994221369
251	251	345.960309386065	116.50732204072	670.258384075845	516.926173155789
252	252	343.34501022178	137.075226382285	672.545491516526	519.354839526226
253	253	342.276879216105	122.699830881647	678.809304402923	522.290930443442
254	254	344.850170184327	115.832832707139	671.524304692982	506.829577661459
255	255	345.446676085097	115.710543277704	668.968576729132	509.907518948042
256	256	341.268259203631	111.09664460061	672.396590440493	540.860444641035
257	257	343.159180368626	154.986281347532	667.410567629864	504.114685805245
258	258	339.693335067297	148.282513166754	673.46195718614	512.542117102832
259	259	341.183833736875	138.49100278362	675.630630565203	560.060948373293
260	260	340.66839859624	134.897323029493	673.978210131494	512.631714926401
261	261	345.611766721582	133.219143075033	673.327215969485	510.945142529183
262	262	343.580653035088	104.111771106932	670.419103729203	514.301928873762
263	263	341.507040362448	159.299023855335	670.410833185503	534.130514355587
264	264	343.466813478407	109.818052660612	673.611935271475	506.654883956468
265	265	345.877429838036	98.9436979407151	666.89136595953	537.101772174721
266	266	341.694182271919	133.255698920822	675.883106272541	502.165788682124
267	267	343.91957345882	115.09658219672	669.190702786216	494.22265635106
268	268	337.337787073099	156.020077350773	675.478449939041	483.669832062937
269	269	343.169279237432	145.38654241343	670.623565480347	519.625745169763
270	270	345.729414450675	135.439931763476	673.854443361792	524.839777411029
271	271	346.586735817026	130.164182322065	670.766307478678	495.352417507765
272	272	346.275008228052	131.015072148167	672.339405682459	544.764035092931
273	273	343.896997249302	104.997455967075	674.847445192012	491.658942334838
274	274	336.692272625926	133.465905771858	675.707946852492	491.945953349929
275	275	347.647652822064	130.430441264707	672.800056557407	532.766629302462
276	276	346.152392670777	145.138595974046	670.432199248278	530.848877064025
277	277	346.790857443807	103.233086656202	675.768105087424	512.930852414659
278	278	341.844152134104	118.58967025951	675.048275918353	531.093223876044
279	279	340.969566803559	126.943975039183	676.190713963141	507.644827670521
280	280	341.232874590892	112.832695310548	669.693298126067	548.602906804737
281	281	348.342833257156	161.485222570431	673.963446021802	517.794001509261
282	282	342.990899604591	136.986336135954	669.691163144568	509.510386837555
283	283	345.411642915519	151.20369848907	672.802328771497	529.529591483186
284	284	347.975572020648	159.789590484387	667.590588530637	532.007879773342
285	285	344.527530463866	153.131959070039	672.93061571491	498.739275533326
286	286	339.246587890629	105.607927349883	673.299892941981	529.039594894812
287	287	343.658312194923	110.090646699768	668.04071692582	547.78287453381
288	288	346.703513164317	120.752316237291	678.943601603306	509.532412679248
289	289	344.114287977072	142.800058390009	669.806603093861	519.50150799445
290	290	345.688223548879	117.581274878073	669.126374356133	530.330642803629
291	291	344.96934525964	143.299764063366	674.076380613985	511.866492699188
292	292	344.459973782472	118.012693197608	673.212700133746	542.076147159394
293	293	350.722656459462	108.747801986649	673.094435666504	531.537995476324
294	294	344.208950778237	138.639260128951	671.766391557416	517.00216938339
295	295	343.052244089881	119.466120701296	672.283394683444	532.664586933233
296	296	342.212226228446	95.216774228636	670.071593973821	534.460897639695
297	297	344.57500536478	110.34041810162	670.710694856579	542.709447908356
298	298	344.056549420558	130.925845462808	674.663208710331	508.968413660671
299	299	341.08875964203	129.68995618383	668.536824482709	516.872044080695
300	300	348.131530583402	145.906995534259	664.934947062269	542.576246632638
301	301	343.117303001977	140.214900537059	673.983577405461	537.039230084828
302	302	346.385001438827	122.949664250925	675.160034517379	542.104092575188
303	303	342.779493435312	124.354089844961	671.926517128258	538.902691455812
304	304	340.224501647746	119.087640433529	678.039114800204	519.949926094376
305	305	341.065340841369	130.759665293077	670.479990071642	521.008392175532
306	306	345.681650099503	159.706810338346	673.658015104862	564.75484832976
307	307	338.131024673239	176.116959846557	674.544681962887	546.430368190802
308	308	342.728529403585	124.329624915816	671.661399998035	552.234359889099
309	309	337.338704526653	124.388671139546	670.581745853914	534.242014453897
310	310	342.999300595537	148.214627312902	670.398275945846	532.79051499751
311	311	338.261480527566	131.005515041722	669.841633631049	506.432346090279
312	312	341.29660807151	102.51102161022	671.948707046566	549.777127214203
313	313	340.806763039499	136.858829932856	676.045590502488	533.050159908615
314	314	346.833813918363	123.481351559044	672.231012086092	520.740158633644
315	315	342.066112469003	174.635038995929	669.389979945548	534.679801400523
316	316	342.324054039262	139.511722773447	670.276313874565	530.150627115648
317	317	343.274148636904	138.621774906322	672.725865710225	531.705074531445
318	318	343.434713212205	115.826060459819	666.472318897	499.576954550485
319	319	342.018929980732	116.164754538551	671.527591003847	555.046567452465
320	320	343.017377066818	162.756280855165	674.884942267586	521.131321085496
321	321	347.788719072069	145.749317838531	672.592658591175	476.617546647083
322	322	352.788901931906	119.724925040689	668.194230434228	498.059235897898
323	323	348.055558230792	112.267021357799	669.18391338784	510.289232484236
324	324	339.572492775758	125.68059239807	671.062369625686	553.324461368791
325	325	340.196601041949	137.376907101496	673.625670215041	507.391144818156
326	326	345.814568589944	102.565796221073	670.325469957862	514.194675473246
327	327	345.066793176878	139.021428517033	669.574844280054	544.545442078139
328	328	347.391037718049	133.938612796273	672.673612932267	506.201381794625
329	329	338.32749557147	154.220056190544	670.750464241179	526.969231955166
330	330	345.839201662948	108.12639539171	676.420876102816	522.946301451851
331	331	345.507726897148	90.2666120045793	677.410041184233	556.154851227502
332	332	340.713489840092	133.325955853399	665.9124588155	519.573712751558
333	333	343.279232062349	119.506241064132	669.535825169681	541.732726399357
334	334	341.678684933372	121.093589756624	674.914261289602	535.57469194489
335	335	348.23589751296	154.331553087178	674.612317255105	521.905101054283
336	336	341.028962125198	126.099222008136	673.879019167558	509.244276753425
337	337	344.110732533901	126.312179888767	677.938034711686	531.56863359731
338	338	336.829927409719	137.42292857815	671.654755005449	538.94219156208
339	339	348.30843926891	142.57079131739	675.569250365884	522.657253378406
340	340	344.525839945201	140.808771103034	671.561392035295	549.359557108744
341	341	346.058389031751	117.215478996011	674.903012006939	560.268832498599
342	342	349.499948852673	129.476804668678	675.562597345026	517.119243982005
343	343	346.148064844202	153.526976589983	672.843489286102	507.170910468489
344	344	343.502461003678	148.915238744863	671.037730660456	520.042206904429
345	345	342.715072412636	127.600839065464	678.92112169631	516.44486639162
346	346	339.997243463151	101.787959840875	669.125433963339	498.964322658429
347	347	343.284303423045	125.990901226517	676.881357170197	525.174457017744
348	348	341.065545562653	141.476906448548	672.755416634474	492.758200330351
349	349	346.418283337566	118.197823145382	669.863447151703	536.71829413599
350	350	337.445892786301	152.608800907639	672.396231331489	518.402540238233
351	351	340.301344991409	155.503274325805	671.566651016082	497.242275316217
352	352	349.046931921271	136.874603976333	670.49329964722	519.699551257993
353	353	346.582425236175	118.552176503633	675.287151313556	513.515438186326
354	354	340.582247557073	122.997265197103	673.038966014243	510.005056786144
355	355	342.742797522332	127.718749918059	672.899175155752	535.012095659663
356	356	342.564870938702	135.853464258248	673.865290470333	516.56774291246
357	357	343.068971399264	132.28886593945	675.849668047378	507.301498327622
358	358	344.957804554123	110.540992970849	674.377747328751	531.20637655628
359	359	340.988300701905	127.434585188556	677.176853076508	530.335135227697
360	360	351.865113945221	119.006477472052	670.996727341171	527.21399834517
361	361	346.414507410141	125.996635755015	673.236799104947	537.252802420523
362	362	344.375486985947	136.710220948801	668.651266551149	515.623405635509
363	363	345.773782190302	122.594193568687	673.224954155108	504.81553486438
364	364	340.779967697625	108.479496407953	667.707151651947	516.714934441677
365	365	346.274876952539	144.229889021759	669.19602529169	529.921480732294
366	366	340.972899813711	122.699293427494	676.033166537124	521.152011867959
367	367	348.390686835437	110.195164350294	671.065571276829	541.884804554959
368	368	347.563660273024	148.404572235325	672.16708101661	521.505060031288
369	369	342.184912628955	123.517879286075	670.113386690864	527.36668119666
370	370	342.480918039927	134.249011437361	674.353507232301	522.758340213687
371	371	343.001701733992	144.950516779677	672.509359051663	504.782076494124
372	372	348.093232789525	124.507469950848	672.309368562895	533.321068130387
373	373	340.006926597761	100.943491214697	663.923782355875	535.47154074864
374	374	342.325126703873	108.603956592834	672.666726048163	530.01548188841
375	375	342.227792911207	140.064544759255	674.809196248395	529.005525344937
376	376	340.436962249408	128.897191214611	675.553685977329	516.803001724217
377	377	340.258189261899	111.837247193545	671.372061847695	497.890413119017
378	378	347.676719833143	104.348987331884	671.914697594521	528.458375208319
379	379	344.586648816268	128.634993163037	672.905710963783	505.702292907672
380	380	343.677492492126	137.512593154324	675.113363952173	535.064638718305
381	381	345.653040470288	126.541561278004	666.428964006733	519.372482980366
382	382	344.837867041261	127.202315563423	670.131671988479	531.221972819891
383	383	343.327729723803	134.222095857932	673.424094489579	533.175025036838
384	384	337.451344154974	111.708517800764	668.795246680527	510.11690389391
385	385	346.39814434329	102.159136922565	677.985872419256	515.551223391441
386	386	347.701515535087	156.212744803936	672.30789101762	516.751867121174
387	387	338.400497917243	122.20266185772	672.275217428959	542.689817320035
388	388	339.966013357168	113.049368990734	676.103318851634	537.487674568611
389	389	340.886278601383	115.423380631207	669.001821938	528.675100294268
390	390	341.929335308855	135.527004676059	674.769985695512	539.056368960219
391	391	338.076759546137	109.921488934357	673.914903522333	524.044459547899
392	392	345.071877331603	133.476156439398	670.114329959276	544.061095467094
393	393	340.743529308146	140.707304668284	675.657926318209	522.615007905725
394	394	342.413052981567	135.777625955619	676.220231456679	532.04892477687
395	395	341.466874982694	120.800698923529	672.890169803095	486.884809140309
396	396	343.219045297736	130.559099440069	672.649259857689	532.088700566028
397	397	345.220154429184	99.3203686715412	671.843672652301	554.644061361045
398	398	342.187317752679	130.093334764495	671.110386169379	501.232207664641
399	399	348.170185083229	117.977358231993	671.198674259555	513.4822204319
400	400	344.558239351652	114.263650206462	667.033668920866	512.036648825313
401	401	344.841542278518	151.096718336244	668.951005866176	531.552709399365
402	402	345.595287228172	129.331158872252	668.946413133934	541.827351230668
403	403	346.47099764849	123.211379426744	670.588726484264	559.369940304813
404	404	340.234668526285	151.376908832205	674.101079904083	531.541507656322
405	405	348.887452984354	153.032219596907	671.433552611464	518.023876925137
406	406	347.074165708071	139.642475486726	672.605813793164	554.680319210222
407	407	343.98915023856	129.247275168153	673.176115488086	541.82794086314
408	408	343.457264976173	139.078709530174	669.891383053696	523.887588666709
409	409	348.165341480881	112.360792650539	670.269239121518	533.855995369037
410	410	349.281057131081	160.56612463975	675.361499056457	510.333432867134
411	411	341.11338313066	141.242098285658	669.332461284921	554.659335581438
412	412	351.210731266405	128.431885022522	673.889242914373	530.580292009749
413	413	338.427260770719	147.503623019839	677.146306034592	530.019263381343
414	414	342.752209178503	136.423649531399	670.04075652264	521.98581184866
415	415	342.445367667049	160.104792786317	672.076043524225	515.260095719802
416	416	341.201229291952	138.043095696423	672.225570130682	535.213125897338
417	417	340.441291995457	130.670284691534	675.070794439384	512.149305149285
418	418	343.733196805187	144.609731689967	670.832665149753	545.747078573681
419	419	345.35949838074	138.999368417727	671.745262270926	515.656558350746
420	420	342.005836583046	132.969617158256	672.59109200879	553.464331224283
421	421	342.084331000945	109.793717506766	668.18173515263	512.861984296668
422	422	347.119453936665	137.622775205982	670.914451605535	525.682108072261
423	423	339.940431775029	102.525456537286	674.912233721978	532.986731425203
424	424	347.306842081876	151.769084309558	674.020875036412	532.809444579225
425	425	338.411394661283	133.552799842241	667.225644785834	553.949368390958
426	426	344.528357913582	111.432645986808	668.505516086368	522.438551616659
427	427	342.646486263589	143.668518581524	669.464948214587	534.936891625077
428	428	341.533670123332	138.105059485216	666.121222705581	491.914217186483
429	429	336.529836951153	103.562921360866	673.103453044593	525.863307915603
430	430	347.334693670685	146.357232709643	674.420269683303	514.990481858031
431	431	342.826167344758	114.564537794462	668.496575639591	482.84218937236
432	432	347.678095309364	134.251913045302	669.720651479279	518.725105439147
433	433	342.863442006217	132.374484088969	672.133703770389	559.855062961926
434	434	343.155166098273	161.336034692763	666.278467154975	547.688732951335
435	435	348.771011910262	138.669194104753	674.104035967382	518.149389381649
436	436	347.678996150752	121.546148778806	674.588306110394	512.619755021048
437	437	343.586255719867	152.014978578054	675.204488768936	497.5112528426
438	438	343.809412648901	127.236512991008	668.777973306145	522.52945241437
439	439	345.48129348974	127.551248877618	676.123880024268	536.210151501752
440	440	343.141161145359	125.911772705361	665.243354493796	508.078226400282
441	441	343.587641482753	136.529778912968	678.554031419974	560.460803056584
442	442	347.343515149822	122.830088962135	674.024567684477	514.357933929543
443	443	343.929990020742	110.752832555193	680.388740975922	516.994122881977
444	444	343.955714043322	136.44203318726	670.089729117795	478.13036848427
445	445	345.577687197059	137.844424624156	678.664368194508	520.822975855321
446	446	342.46570563452	130.119324674447	676.14158513251	507.14930610785
447	447	342.922754656463	127.141248806486	672.403603782861	515.101123909705
448	448	346.391500462955	110.625552708319	672.023258312011	538.458915965197
449	449	345.943093292861	122.899882117765	673.859819104281	562.704294875118
450	450	339.946711853472	135.320548367403	671.60311690491	500.677163571847
451	451	347.222452381084	112.366689251956	672.037999913799	536.216036362804
452	452	346.910352089215	137.936969431362	669.729360522439	500.760267799424
453	453	345.035401827414	118.458461002985	670.290095982769	541.857784575985
454	454	339.288347895178	142.385243487276	667.837062432595	499.008666874603
455	455	339.455078395179	142.777869495075	674.103790001433	546.839508861114
456	456	340.624382856688	107.437344234271	675.253521729528	541.082501466036
457	457	342.030165955813	135.522048223869	671.058760823436	512.796482825835
458	458	340.540046276726	127.017250655824	676.41045832738	510.13953372334
459	459	345.914248328513	115.105699643346	666.608854094373	512.403341122725
460	460	343.702913793185	134.775970718988	671.08203274452	510.761458712642
461	461	348.308397325955	150.031270463744	672.236187703432	535.738911997793
462	462	342.079795504639	131.379004157806	673.091066009388	520.930835106015
463	463	343.842086700118	136.205228744359	671.436531555568	511.60292755227
464	464	339.382291521175	103.961729002631	665.001061173769	514.199218795307
465	465	339.342889806087	151.234736237782	667.571316222492	538.665496724117
466	466	347.517573068181	123.706327618346	669.510447174212	539.428541811603
467	467	341.272090878232	129.743320478036	677.833938196285	506.403350643464
468	468	342.708897019592	125.710708756179	673.406629697165	530.154951770113
469	469	349.02249796689	151.22938154181	668.344788554434	540.956562750454
470	470	338.729461209249	135.107255840231	668.806139087752	517.592816596547
471	471	341.607106275004	108.697624945883	675.518409394203	531.410270230596
472	472	345.48675153004	134.513917921545	677.55069691253	528.640223981694
473	473	346.403305366064	152.165569523627	667.269605066912	521.333505898098
474	474	344.234567328273	137.212840114755	674.372444527361	532.637559970499
475	475	344.597491432419	134.009914900369	668.066722593189	532.182445736494
476	476	347.158487636647	172.660195204126	672.688060693283	539.917043225876
477	477	344.239041962227	126.144079659822	668.575371859878	548.299669611587
478	478	344.646723810417	123.340031724025	672.908116955789	545.743159147797
479	479	344.041775042628	140.899362363676	672.838960793478	540.035970909317
480	480	343.244556167515	128.93231966771	671.386622896201	529.864549040448
481	481	338.933646802267	148.429071653906	665.141691206206	534.799916291575
482	482	337.707333404007	115.769113210846	669.710987327111	533.615581358796
483	483	343.646351820909	116.928154017185	667.533856934677	545.081467400552
484	484	346.045798966051	112.251582429111	673.490557366064	527.954141660231
485	485	343.891866354317	123.013779318213	671.603062926014	532.647091985839
486	486	345.447461669273	132.976957585963	676.055257947483	550.312134326446
487	487	342.00579931047	124.210056492091	674.386326950874	541.096498973206
488	488	342.816346684662	114.848196581194	669.876856197647	532.468900865311
489	489	345.510072148755	116.125159767117	672.011360776419	512.24484676035
490	490	344.478665757895	127.138795665023	670.177051573674	521.108748464034
491	491	349.555754650324	128.045325947536	674.105798173941	540.131311411284
492	492	343.967509710908	118.174300923877	671.401842004405	536.590322806921
493	493	342.853588896092	169.035609277236	671.491119890779	506.159157220846
494	494	347.078322364455	144.070370044951	673.497102474625	492.33194494889
495	495	344.893208034333	122.365896562208	673.425553643609	533.210520805432
496	496	343.67949893269	102.75979701692	673.917768666733	555.618025768821
497	497	340.120459670887	143.151992213903	671.159180756838	515.18244955209
498	498	344.903812730214	118.697211864689	671.588318186275	536.494516104354
499	499	346.037710016357	136.97250554563	670.364191352381	513.151038655421
500	500	348.674029706132	146.696089994662	670.749107784969	508.177386167006
501	501	347.676189158904	164.340585543443	677.085844850736	557.455278685609
502	502	340.50576851185	111.927028425239	670.500500191979	525.183155513687
503	503	342.333919630792	130.295399533547	666.162811024391	522.399199301818
504	504	343.530305365415	146.234834016378	669.899643122718	526.175854579211
505	505	341.709719811594	129.217852822452	673.068373308456	525.908232009481
506	506	347.573652942854	130.311333006668	669.010021912375	515.953051615648
507	507	336.793228667677	119.894925417604	677.908538106475	502.725854601392
508	508	342.537165143062	114.056060358836	674.874188254697	503.144240267518
509	509	342.646298530361	127.504399664093	668.852152456864	498.269230532367
510	510	340.954811440458	124.704066040909	675.811661704784	530.076539461954
511	511	344.222259478357	139.406692258573	678.240927797955	522.651000212718
512	512	345.837096959961	108.431526637027	678.074188542044	547.306895812366
513	513	341.536270084007	145.19794874664	671.42494782229	534.650032052955
514	514	349.095963576277	114.477118050865	674.274329298465	503.623963597932
515	515	342.996226405263	118.532334978403	673.012633433589	540.735956352833
516	516	345.055351436585	118.537992244438	668.25993065398	547.767995651778
517	517	342.016274298789	145.034242435613	675.585630001468	510.238146168786
518	518	345.229685131457	135.549164345022	674.941364501495	524.150004899594
519	519	342.500571530927	127.82399998484	671.198272759335	539.827156502565
520	520	342.513195234782	144.2127631045	674.781930674029	529.851557171415
521	521	343.480176534927	99.7513279932068	669.489717368515	535.341317688844
522	522	343.161950224277	122.327970088061	668.687250975793	497.071663984942
523	523	345.519295857592	132.331774107145	668.36721293826	524.884051208214
524	524	341.374245614914	119.339545645174	673.320412978758	543.854685360184
525	525	344.144684343211	164.786615423824	672.512545161826	532.471235206166
526	526	350.219072079726	115.969818071203	678.402292342491	519.511643480473
527	527	344.972574148801	151.670761438955	672.149366248372	509.855895619598
528	528	345.124641482475	132.537982817495	673.796982165106	520.794293005183
529	529	343.59406440803	150.231457007867	673.787533185496	547.785032841484
530	530	348.966152188876	139.09209349147	673.328312981955	524.411381717308
531	531	343.690945658419	135.334179366365	669.684533820359	497.91819628009
532	532	343.557175121018	134.668220701846	671.099397049286	549.005913729214
533	533	352.953768747647	153.799310422264	675.023983751845	515.423235471796
534	534	341.451639207669	138.552535341082	675.121365529704	514.827613266875
535	535	338.581987739742	129.239509452262	671.913363966748	557.854165111859
536	536	342.493862083239	144.87790453943	672.16386283141	503.809595581538
537	537	345.817947867455	127.70212066447	669.857703853257	528.943826771836
538	538	343.322028753157	156.718213287412	671.254586546686	537.253643925682
539	539	338.476506433607	135.767556515819	674.470050441809	516.500889236245
540	540	351.215777306295	146.899250428001	677.242010452229	520.795472049002
541	541	342.448276374578	114.075208915288	670.91175468716	520.550363748424
542	542	352.78064716875	143.800805739031	671.49494244869	540.148749784454
543	543	343.525820469872	114.173179421442	678.291924161673	509.91113649156
544	544	347.108095602447	120.947533610419	670.153195030707	512.991525451297
545	545	343.784324866144	122.643695938595	666.701514878802	548.89169442102
546	546	345.618639825447	110.385722090754	670.037597568837	527.098539124594
547	547	344.181691353355	91.8415662762337	672.791318554801	498.416128295084
548	548	346.257796482755	148.0742623029	672.20369263672	539.592811320666
549	549	341.9782656231	160.889030974276	674.644267347942	520.723681200636
550	550	344.797747752321	130.560738225592	673.481024108374	506.565394689182
551	551	344.4437132019	151.497508914269	669.386604692517	545.45063578604
552	552	346.654187771134	91.1058855728252	669.756695014566	496.683022164328
553	553	347.071582277911	120.736001332366	671.6518856355	512.211277657359
554	554	347.439487521112	115.893144550063	668.249433727001	517.833692694792
555	555	351.152203480655	130.919556453978	672.139422452124	541.542721543758
556	556	346.130563981589	165.68407150196	668.670326304018	528.587454574788
557	557	338.078460161134	106.422100947754	675.966749176097	541.391618233625
558	558	344.062297999863	112.202373584767	669.176032866038	526.694665275615
559	559	343.509466791938	99.7628008881108	676.352960123911	543.757837788354
560	560	339.058758307909	140.393962992112	669.632880601279	524.534331638992
561	561	344.781458171595	157.882445733685	669.897534463849	531.049757966731
562	562	343.796112365291	125.655687282174	674.353258213817	504.611299927324
563	563	343.668722471306	138.000277187065	670.573329761016	520.381288597083
564	564	341.885056385151	125.857491489507	668.080357041959	499.322373578534
565	565	339.925280153684	145.90581932511	672.38485424162	531.597872772426
566	566	339.492393145139	129.481626290767	669.022541213921	526.570652725644
567	567	346.397199651707	146.704679835633	671.589097610219	547.007815977359
568	568	347.252332261729	120.507948357733	673.997072770259	522.007697547858
569	569	342.137880381688	121.437715946149	673.105930893051	525.564754051979
570	570	342.884273215113	101.893997563129	675.239788394793	536.168484114794
571	571	344.879849282668	126.360355177451	672.752602639178	526.778864512358
572	572	342.615889054136	120.448510517968	669.538702902489	541.963614856865
573	573	337.982410427249	153.213230543718	669.658437430824	539.815137883769
574	574	338.307887250621	172.55655827021	667.673937135404	515.011767221953
575	575	347.852942350419	122.52374186514	674.700327686156	509.517007934329
576	576	340.872803091001	136.484169592291	673.760674257241	528.693272100856
577	577	346.698421186636	119.670413938221	673.027798639494	510.711548037871
578	578	340.735169732487	97.6390857283684	678.681963906422	527.366020905311
579	579	347.11000899861	141.141379644892	675.316367125918	531.262594825007
580	580	342.599861999531	126.159085569543	672.424582384927	534.135923449877
581	581	347.375910356677	159.657826225778	671.488904560505	518.323523261228
582	582	340.680932530839	127.620128376609	678.277896798239	517.227149824151
583	583	338.914878543154	125.940516773607	666.563335471927	538.62225316575
584	584	341.778582423516	140.493204492004	670.157009127137	508.607974549467
585	585	341.950879222175	118.198328939517	673.277449647615	505.02394307764
586	586	340.105103406254	141.248903414616	668.882036800616	525.396375589423
587	587	343.906772739506	124.666268222835	671.231257234696	512.959724677492
588	588	343.499339073723	130.031127935159	672.768324476514	524.060834638726
589	589	344.44094263128	119.439809807483	667.676462902096	539.139088685134
590	590	342.042749286868	122.77546157977	673.634217867234	513.739991245287
591	591	345.682611156475	121.278514746048	676.327959488506	509.896564078905
592	592	340.327038703638	152.802227608302	675.527510302347	537.070080044389
593	593	344.319385343483	133.38584922855	672.804025914034	543.684083729036
594	594	342.561540557231	107.941130524138	671.312012399908	529.556405068221
595	595	344.015597426211	171.088425671093	669.105323650588	521.450275473164
596	596	342.431961240156	122.769549869879	670.654756791112	554.833472594425
597	597	346.537608385151	157.297066046708	677.269442252536	519.068790714172
598	598	342.398802103993	124.347461222418	668.987257777182	530.713457832531
599	599	343.816823766068	108.202432327047	669.774481209291	535.212094198924
600	600	343.008901336559	133.130794377997	675.39923295143	505.21101527524
601	601	347.388469853369	108.029296996667	669.924157180298	529.06535304379
602	602	345.337111062057	122.936607771155	674.021218437104	497.90841046807
603	603	340.402734772407	114.583982906345	669.035001780953	546.357466561766
604	604	345.422736936873	136.208485428038	673.735021870909	527.076470787437
605	605	341.153921310726	130.369833165295	671.757899485145	524.669789432058
606	606	341.135379275861	117.62428933374	672.434109064287	511.9904988917
607	607	341.252096310153	136.669541844993	670.633846261139	519.495181643781
608	608	340.456757296696	124.70314974539	665.228437514185	519.243759834529
609	609	345.572888414061	133.97042877702	675.37719695502	517.465396395495
610	610	343.682138308738	146.448136932002	674.526750522199	533.040637893541
611	611	349.100718435904	123.636156636563	674.83233785093	535.020338579017
612	612	338.182525161283	139.62079622795	672.339020747238	521.926460920592
613	613	342.591674625806	155.349523085946	668.753934901522	526.815825431939
614	614	343.666656291351	179.613700904265	672.219869290267	520.101193994458
615	615	342.671239916089	148.943344094524	668.804258126186	542.842918272027
616	616	348.142452348189	114.531788495259	670.21571514533	538.953565162871
617	617	343.998051940292	144.964514278781	671.456397686546	514.522052300074
618	618	346.523773392675	151.406289801139	673.16261213521	524.820831480814
619	619	346.21318818322	116.481906117923	676.614988479592	550.268019501896
620	620	339.34773370195	92.8086935741945	673.232991190985	539.399011019241
621	621	344.778556345292	123.665569402202	677.202383133233	517.56057831266
622	622	345.503505379813	135.157359835601	671.365003986364	494.019040008391
623	623	339.535646192548	106.112119460063	671.999701495895	526.979906502501
624	624	344.009658867738	156.715288958286	672.991936799022	521.960306030944
625	625	344.910585657577	132.189593590185	670.87666083863	499.619067715874
626	626	344.823704282692	123.733903348743	677.73645631859	538.419770630441
627	627	339.716190441093	137.440819765295	670.212484331947	507.285582363036
628	628	345.714522050717	146.595183224367	666.663785199807	508.913791912996
629	629	344.792743130825	124.961236583183	670.215780204544	528.407242394705
630	630	346.25482782338	129.766502053903	671.074358494969	521.650475055664
631	631	344.116261183093	159.581528791349	674.978121797317	536.747558649927
632	632	342.915536484299	122.583121221244	667.04748869177	524.350973624267
633	633	345.347589390332	113.499534839279	668.611430933146	529.780554106565
634	634	348.003060361179	129.811522108712	669.0148168602	527.156746448326
635	635	344.627390897373	129.940889017457	677.730038878917	521.875189320514
636	636	347.552167700175	142.241896349258	672.544713895653	529.68990384607
637	637	346.342221627005	109.432683912016	673.333705643556	534.729070602474
638	638	343.101470265365	105.761834252127	670.511827582338	514.644955331317
639	639	349.909610141999	140.790248002869	669.164871147368	539.600854836316
640	640	341.986309473073	124.793718962364	667.630464827527	508.966167706604
641	641	345.287150943669	114.254865448851	667.177226200447	548.719233694257
642	642	342.69264733689	130.291621458437	669.254579687605	526.700596810038
643	643	345.66481462063	161.262501274887	670.759072469146	504.97097171209
644	644	345.814409022155	128.731281235835	676.79266109284	505.191331669638
645	645	343.571195911728	119.9436812077	671.38356133715	503.863929920483
646	646	342.925591893283	139.675473526386	666.675775405822	530.982233753958
647	647	344.874387688791	121.821165120948	670.587436634344	546.041359465454
648	648	344.594496366687	136.106513080161	673.108542213222	518.738813798538
649	649	346.562423462178	129.060786918798	677.045313415001	508.138043283311
650	650	348.089544655423	123.731408845342	673.869644581658	519.27120838794
651	651	340.913142943858	138.061318235751	676.915143898586	508.064031936855
652	652	344.75843938582	121.219831217709	670.477746858626	516.284047647479
653	653	341.11416262805	119.471034854696	670.807305637288	498.615810565847
654	654	338.748751175662	128.435281687499	674.616609080974	555.378512835688
655	655	340.495079398564	131.737773921919	673.123197590685	519.798236430205
656	656	344.437047118999	111.880263750459	674.841332408941	498.582946637417
657	657	341.598917524529	137.740745261834	672.221148406443	508.692750202812
658	658	345.443183966891	113.89458126702	672.585542060173	536.681577374785
659	659	341.125345741898	104.456626379886	669.804150804268	492.900010613477
660	660	348.889903019363	135.410048813112	672.963729594835	518.853302314832
661	661	343.861224241643	141.686297827692	668.95779015591	514.741035967436
662	662	340.935298011949	138.603886766882	672.573977525633	552.332867890883
663	663	346.363268398743	112.513415664149	671.861838515503	510.92699881973
664	664	344.45856972186	130.462324310507	674.038224811182	522.944329976366
665	665	351.848208878074	121.67344350152	671.214227124929	523.239866874294
666	666	340.219923381587	116.497691096395	674.095928753731	525.236480776693
667	667	342.675395789727	133.415112619883	673.353775349598	533.925128064977
668	668	346.165279022514	141.466500584807	672.029789156927	530.462196547486
669	669	342.06910820099	141.323438765831	677.729693874863	529.56398624633
670	670	344.842762979577	128.62241036054	670.469787552847	568.268046235572
671	671	344.388809458991	112.679406639932	669.223569512634	525.775807953591
672	672	346.338535351077	112.206617909849	673.68874179903	526.731941229664
673	673	344.11061578616	134.79521691065	674.263434205801	529.693700959845
674	674	341.31012976534	169.925125796634	677.582712207411	500.427366646701
675	675	342.554316465546	145.061692507678	672.058759631961	526.302315189715
676	676	340.645144086142	151.309485369327	672.572296383631	497.231358621693
677	677	344.905171097279	136.540921470871	671.75485616259	512.658232427775
678	678	346.447526552098	95.8468037533431	671.865039411378	515.924029591921
679	679	342.704439196477	97.8694710890484	672.653133695571	527.255906644171
680	680	342.734607391307	162.056582991657	672.405801285745	510.006699475081
681	681	345.150463064293	128.895708434355	673.210529490442	504.566058956441
682	682	344.619127355707	125.641634958621	672.539724514208	523.09231694214
683	683	345.686122695318	105.788233344718	681.604088682914	515.156044865451
684	684	340.574828537558	88.9478995793014	673.540598378079	524.111377004262
685	685	346.620606984913	144.387280546877	670.301445874628	555.225863279315
686	686	349.034965683717	139.891813795666	667.541102999914	527.624107399536
687	687	346.623372045533	131.012451262657	673.381843935345	541.239375683827
688	688	342.110976642984	122.48375808461	672.959758168268	528.417758876137
689	689	346.020117154692	140.422751378536	670.467100606763	527.509181690068
690	690	335.637200201757	130.629561662375	671.990442485728	545.860400066431
691	691	344.164709879567	123.621941473435	667.476321980458	515.744399678881
692	692	342.360696315141	119.652905252889	675.747792901692	531.293910248469
693	693	342.369150742446	152.027124974545	674.259940958537	502.018224203913
694	694	341.712251670369	137.677153524303	670.365892528223	547.878594534593
695	695	344.476612012182	155.916516143468	676.4712437991	523.127443899229
696	696	347.885865481179	110.499483454017	670.426247829468	534.958923442221
697	697	337.768821392247	121.899530077042	670.407354409502	521.963490388576
698	698	343.761011313661	118.239159059305	672.171340394157	539.470504677856
699	699	343.573805007227	145.853285934948	670.840554744085	541.701866987433
700	700	342.967804426229	126.986759567696	668.835369972852	509.275182369885
701	701	338.513390528254	102.551451779691	665.655016701693	510.749483501864
702	702	345.240825324444	142.174902528562	670.571816966067	498.653116999205
703	703	340.308322864548	123.625521046517	674.856997352031	528.230388309589
704	704	344.445742489957	112.952102454508	671.421610732415	505.937669487258
705	705	350.164326717712	133.003359812048	668.883928768299	509.5188114677
706	706	340.885570015921	125.021599280022	676.550843089262	527.438401453934
707	707	347.237556476066	117.251530064788	668.571378214466	527.943082086111
708	708	345.635775444467	126.739306169793	669.704192794632	499.396201776402
709	709	348.951632229707	132.925017043577	671.903708387558	525.917314427675
710	710	335.957595572102	150.227482386985	673.384110576235	526.549683855496
711	711	344.744835606883	112.378881907363	675.253179204812	534.027340861895
712	712	348.019194723468	142.900098474081	675.26053072804	493.356865559612
713	713	344.554006947658	108.71414716838	669.029970766349	531.181189844689
714	714	347.020220529249	136.009233186183	668.414461317916	504.495051864892
715	715	339.771313004246	130.349651917629	668.392130873679	528.615873316364
716	716	342.15450427888	127.860875996092	667.289840333162	526.876840306012
717	717	341.90954871416	112.809941829144	670.168952097274	521.943691321232
718	718	342.202211889232	139.959257805862	672.310586022242	548.130092847705
719	719	347.953530650157	169.616554347234	673.909262981084	500.228165370671
720	720	347.275278535855	132.57274398933	672.617991212211	499.995918510772
721	721	345.847374875213	135.409163718707	675.67488171438	516.725842802415
722	722	342.11447099221	174.462689173102	668.651616124145	550.995613346911
723	723	340.377061033389	150.078028979732	674.957823101025	535.612057191503
724	724	344.015702254422	133.164589733104	671.864247028019	521.806244507463
725	725	346.045451382565	125.39700565429	673.863624788622	535.465327160619
726	726	344.945772996454	115.285247535228	670.618742246214	547.24885704363
727	727	346.368888391987	151.152837741368	671.372290577687	510.886276422082
728	728	347.318495241337	147.431937304656	669.250428381095	525.458527693813
729	729	346.069750548173	123.252762700804	670.135019437308	548.914320246722
730	730	343.573691311174	146.175647471053	679.656365974039	516.519410220852
731	731	344.403242407654	133.46165778673	669.596597679582	529.602800544416
732	732	347.649299021122	149.105175455342	675.728749148271	540.654303842752
733	733	342.464672183205	124.343653171629	668.208199572155	526.924116580447
734	734	345.464114538147	120.680993182425	670.760939012404	537.669320908545
735	735	341.83551894175	114.287877367929	667.964643577467	527.641174163951
736	736	344.437530448244	137.338156964083	670.295198092539	519.980005722046
737	737	341.735183729301	99.7359684100784	673.024140501696	512.94483430605
738	738	344.901836411692	124.953291237463	667.821142165442	540.412680921713
739	739	343.903056121509	159.669191467145	673.193440529065	548.740746425424
740	740	344.100633857245	131.822320731388	670.662902515781	545.354758296816
741	741	342.711941137072	138.86710098019	670.086824766291	516.02817184441
742	742	349.497417433368	85.8010480079816	674.669774698557	546.087314927416
743	743	341.390178616335	94.4350311942683	672.942243272888	504.8421201098
744	744	341.79596266363	146.713623489936	671.426520090687	519.964817080139
745	745	345.125500196324	134.876329165642	669.135450280326	509.856631999336
746	746	345.409725036157	138.216615272315	669.67633977521	524.35553076015
747	747	345.169949321965	188.689847219926	670.392283518652	517.071382072588
748	748	345.360680412285	115.525566802338	670.580013574231	506.732673093314
749	749	344.178600566157	110.868893637712	670.262764473528	530.633994073824
750	750	343.740191235616	119.876276745236	675.93551588433	518.790775045921
751	751	338.438587202094	128.709956436992	671.203378317755	524.940232810481
752	752	337.520361159824	128.529912691507	670.884740861839	504.899004102568
753	753	341.327574162307	129.706921258836	673.534635620623	520.206209925565
754	754	344.934878963089	149.537675339579	672.117236916888	511.233463727648
755	755	342.034097422468	131.81736863772	675.683469935295	493.773789415605
756	756	346.028701354052	136.536713188829	677.300065018561	502.765522807194
757	757	346.470830280755	124.472757617271	672.419459828096	563.724110238462
758	758	342.185932701537	134.924675040661	673.102378189507	517.402405000618
759	759	342.991161799315	144.007114144807	669.198400531788	520.647345074501
760	760	342.670558657937	132.879339296763	675.100769974106	532.10325395417
761	761	344.602685557499	133.233643530337	673.432031195012	524.676359248477
762	762	346.176253672842	132.280580794924	667.008387691325	527.606984392259
763	763	346.38775879753	142.172819681961	669.583047668397	526.276473015422
764	764	351.018104596159	119.216536036994	670.24187874033	522.469259333585
765	765	342.414729149442	155.590815830059	675.020693414198	541.465618573123
766	766	342.034196865026	147.264361634293	671.725671849029	526.930482160491
767	767	345.29804164332	122.030600390381	672.761404856026	471.38651014607
768	768	348.251830796955	141.24916127867	674.778358904993	509.258265283185
769	769	342.232191389637	130.359323864182	676.790702636252	523.633792625728
770	770	343.116386266467	142.801634253942	671.80239048823	546.071204332687
771	771	339.204504639177	176.519334089059	669.321354774051	527.38589085342
772	772	345.572651200678	149.010207796372	672.783569668272	501.626399954107
773	773	339.570468453387	138.693674808701	671.314998707571	513.025207657958
774	774	346.093721209077	105.960001496359	665.866436477923	530.946600688547
775	775	343.449675763031	130.264695752382	674.829202317473	524.407385443512
776	776	343.288360174176	152.998631155363	675.62270381784	512.128534707951
777	777	343.28478374199	126.068910207778	670.675649623127	495.938405498515
778	778	347.271160814285	133.413505642638	673.333486376628	535.063432143031
779	779	346.258681998179	140.315717502225	673.478198611573	557.764498096148
780	780	342.494378515574	148.34123058111	668.138228386494	498.986887760094
781	781	350.559113795429	113.02982224206	673.994974974585	532.946271321959
782	782	338.01620444941	144.46787692027	669.423727664589	526.134724957466
783	783	348.5000632164	125.687336592433	669.206418928913	512.09048634561
784	784	347.770874455871	155.960779794773	670.752268677199	500.059194433395
785	785	345.729875827487	145.577511486825	671.606487548044	549.934476685949
786	786	344.286652457604	108.669010769891	669.747739767263	487.617467069741
787	787	344.678760366458	115.599312559013	665.504188913584	525.224068180254
788	788	343.620617505759	131.170879066816	668.40859305071	559.626110024554
789	789	345.288257158492	96.9832370138381	666.963707141558	544.417840345911
790	790	345.563915022261	160.803738813184	673.602409017208	577.324914728947
791	791	347.267656897706	107.314692984542	667.555724665516	503.698399574562
792	792	348.220318941223	119.042897672542	672.000361790899	513.168852210754
793	793	340.587103762115	158.223655309363	672.447494317021	526.020412668739
794	794	342.520028219131	117.395138752139	666.974116216756	531.123265174262
795	795	345.422069676618	128.237291859345	669.964896936414	544.113610714526
796	796	343.015189419392	103.204857729635	674.843914934425	500.022226369985
797	797	342.105593828164	148.628313529176	672.241580721949	525.225855715363
798	798	338.678578572443	138.590862282396	671.278831194944	521.165407855882
799	799	337.104670488931	126.309804481056	674.720045072449	533.575373447829
800	800	345.105769004823	149.061379061934	668.575998171624	540.053411353375
801	801	341.270739533274	118.55556566242	670.845169584179	491.780242915873
802	802	343.654544105696	142.473972792319	672.936670889483	523.101769442987
803	803	341.760784542853	129.315637762126	670.927353793508	517.115873951254
804	804	341.526259564862	140.97828747963	672.714832783832	556.941243704131
805	805	348.761959458059	153.149965142731	673.460129255898	538.247520314715
806	806	346.129110667714	143.654048732094	675.502490574534	524.677332389352
807	807	341.812147997108	117.30700446079	671.260794680803	502.822169100779
808	808	348.610281423503	106.206614125714	672.623315598147	536.441684416088
809	809	345.052187906685	108.198830475642	674.612434788451	546.172457572701
810	810	341.228571471808	109.373914100497	675.351611495859	512.213901458635
811	811	346.263533218974	139.193518354183	675.394789163317	527.966800748744
812	812	347.002372499271	136.739542390343	670.495195998188	514.13223327621
813	813	343.453665023952	119.143427256196	675.182596577754	528.984635265042
814	814	343.653118824989	114.994829774899	673.685629556193	525.183062159257
815	815	346.815326907364	123.615451640561	669.712524407914	528.372470875091
816	816	348.851840058258	123.875243644362	671.203493889692	527.435772246729
817	817	346.667404362497	134.690538842701	668.23857878297	530.098385025393
818	818	344.285504959111	124.569322201913	675.307908249589	510.111915660458
819	819	349.371035395047	92.6099582288911	669.074049023685	510.846342335762
820	820	341.32068636656	147.046048498695	673.939115614656	532.216842930618
821	821	345.970628644869	121.485028217388	675.819485378439	513.032955171332
822	822	344.018687285563	137.470544305156	674.63909268741	546.736438945084
823	823	345.256063360535	139.251551408663	671.889838389359	512.491066840884
824	824	344.438039234463	153.353831657489	669.843194143938	533.338146138496
825	825	346.068645720759	118.175277560492	674.693275221289	535.254569638528
826	826	344.300424799716	91.1849205101567	666.600765935189	499.375318045386
827	827	344.703932386564	133.94206674642	670.300114572268	527.71483144478
828	828	341.954294694129	93.8372537373352	675.204623636898	521.075869608219
829	829	342.74740543614	139.661636520628	675.339007215508	508.417600555179
830	830	344.290284414039	122.141212011266	674.655040371229	523.791784991151
831	831	348.278863282415	131.204433937683	675.441868681129	509.650449551665
832	832	350.515463660279	132.492583913091	667.987918723433	545.256380972335
833	833	344.572752111333	119.166003797627	672.437440818717	545.592147542405
834	834	345.669031686617	145.930145461658	674.19346233888	521.146695179698
835	835	344.273526020975	127.275318404278	672.07099338992	525.743469956647
836	836	340.384521425907	130.377078452384	674.177026735075	540.718252657563
837	837	341.993476723388	122.306693273458	675.327023746071	525.713551047408
838	838	350.984345993121	149.099025826996	673.909564095155	521.903101778986
839	839	346.912947726999	136.59187548226	669.161665152246	517.763328943809
840	840	340.951271239677	160.430817234243	670.830123480889	529.891101419203
841	841	342.267797794335	135.700683266325	666.787052170065	531.918524731733
842	842	348.430555468816	114.561912867837	670.636886568235	509.797566312394
843	843	346.218641533415	145.466189097116	674.49137062073	542.86314562775
844	844	345.16586568411	143.020107563518	667.521754696169	542.867390567738
845	845	343.657381507343	118.385635539456	673.621636225391	495.050389821165
846	846	343.141513319409	110.372601964015	671.602075535494	500.953674198653
847	847	341.408580519154	142.11290860406	669.51804898786	519.211380042242
848	848	341.894166078142	116.664979423397	675.322434898004	532.567000055869
849	849	349.477490493668	118.69025131466	671.851539708044	499.513776814644
850	850	344.983207958557	162.297742526471	675.060924174387	533.385479130104
851	851	343.095371178044	122.462800611802	672.863289969644	505.192171526103
852	852	338.766259067209	129.448596213795	674.732440865628	518.096451839175
853	853	340.185094613581	127.098452667332	668.087940020162	530.921748837251
854	854	342.590366864796	150.242719340203	669.728260090342	555.294687652942
855	855	343.209015695498	147.501333728611	665.842134837279	513.317157606679
856	856	344.195203343994	147.377388023976	674.651190504166	544.508505481519
857	857	344.698729230208	163.620995706156	667.916419622498	531.825367661251
858	858	346.988953677276	116.317517995655	675.537649169469	508.388333133716
859	859	346.448042345755	144.48140299625	671.120371572075	533.008002319344
860	860	343.502436232064	148.137953879222	665.648645902692	535.86332689849
861	861	342.893135383089	140.858095090217	670.066685876769	548.753119755514
862	862	349.532847174963	135.414300464982	672.734749401881	533.974681318223
863	863	346.494790478987	133.02376166148	672.102865747648	519.802680899558
864	864	341.646088252412	148.825344644009	671.635483056637	545.386335254527
865	865	346.279590918158	114.551180254938	668.296375815418	498.999957501829
866	866	342.662378697479	120.76018912635	670.827750377141	508.62701823422
867	867	342.765307482925	128.411409833793	672.014122663849	515.697762170155
868	868	344.108481802586	144.721649827128	674.015267233532	489.679155698829
869	869	341.259724011853	160.721690453053	668.473504901501	531.609889179464
870	870	343.304092037127	132.291324655655	669.19391078602	545.591565665687
871	871	343.520288004889	104.637538335744	671.250918260659	538.417174241001
872	872	341.87132189173	138.126593681241	670.894718414911	552.648054367574
873	873	345.223291513104	147.670613493282	673.84962733164	533.746264912341
874	874	347.247402501209	106.102354378759	672.867266604298	520.660196577802
875	875	345.171181103827	149.324489024361	673.264758436391	536.598416315619
876	876	342.520487874324	133.498608068483	676.867233326672	523.240922490767
877	877	344.646305807308	150.488922856978	672.363344031469	528.993044480571
878	878	338.938574390176	126.916879735629	670.96443257699	522.451081127729
879	879	343.251260290996	150.549622699889	672.866576879598	552.255311871866
880	880	344.136724843038	138.499214471408	670.726915770114	533.219546743349
881	881	344.245800340543	150.113393223168	674.488360842091	529.193162669434
882	882	345.499108228752	111.795303539573	671.896639860626	535.320101528834
883	883	342.16987105307	108.533077446292	675.958381964437	517.886183002606
884	884	343.599652679833	158.515362756546	671.234931242177	563.265463295425
885	885	343.22032936153	105.704183911705	667.335601938085	509.528348655344
886	886	350.031216615923	139.434115855315	676.55934527347	510.295617728598
887	887	342.857181825269	140.195202795789	670.323620170498	531.338832968972
888	888	347.057689774141	118.018958340805	667.997214374951	535.431240024599
889	889	338.302236909407	133.865818072439	671.054784861649	508.251345900406
890	890	341.250934802066	121.359604110771	673.270132769134	519.702184235836
891	891	343.801704135504	113.523156826507	671.047381107393	541.114098154925
892	892	337.887238769432	136.895476992494	675.818879054033	494.474032909419
893	893	348.432840046257	132.743752823533	669.076362361691	544.032181086367
894	894	348.101223136315	138.852577393864	671.895867661695	512.319275105361
895	895	346.574904498122	130.366030021645	667.64530066349	533.060992119539
896	896	344.731428241218	134.113309092495	676.406938248947	531.635982104006
897	897	341.472926703907	138.037854041599	674.998804197725	518.083696667237
898	898	339.60699481085	147.835302112616	665.949179238281	519.985288640164
899	899	341.746992686458	115.686003720861	674.658415174141	504.088696473283
900	900	347.90387760253	128.080110422792	671.86973189533	524.420860877865
901	901	345.405866299799	131.358922523302	675.017257618803	519.047958230993
902	902	348.564849344725	129.979222108533	672.342781960709	516.102297034147
903	903	344.850517136736	145.063334039288	672.652086361959	532.237036473189
904	904	344.295661193011	123.806147088241	677.447463181177	534.457443165375
905	905	342.341148205733	121.399047093236	673.635510206123	520.846695898167
906	906	339.535837031183	163.916420974011	669.872843137017	518.158860959986
907	907	346.201979429066	118.915317955963	670.852949660402	553.065216529569
908	908	339.417426107542	151.581559116136	674.713415540235	538.321956526457
909	909	344.709163257252	140.477405440335	670.168851675773	556.095522903655
910	910	346.811554238468	113.955734770259	675.412371614179	530.881563044411
911	911	342.443273940692	130.334325545947	677.83097017798	496.727865646044
912	912	346.919847273523	133.783496696209	671.215900264751	518.441788730795
913	913	342.297568183104	143.821922143132	672.706980321092	523.970948316921
914	914	347.221738616651	123.101979874818	674.130121799206	514.285783584294
915	915	344.427577754475	138.764152664741	675.508705217049	537.077492703334
916	916	347.453735878306	129.2850522842	666.079373236967	517.605043610404
917	917	345.4662967418	107.474678868782	677.004869803669	478.078331990082
918	918	346.000314430615	110.875299226561	668.82292267633	515.602004176132
919	919	341.975178194579	95.1380770644364	669.712748339728	547.493271255773
920	920	345.045415353967	136.332674588915	676.112231363939	550.554201885412
921	921	345.174326340829	120.468051579854	672.961962147003	524.416407351503
922	922	338.347104281063	132.239120843316	667.594433006062	518.305566479481
923	923	347.832517615879	115.421159187077	670.986739698432	508.884263828746
924	924	344.184093068081	128.467891895391	670.660514798513	518.25030065652
925	925	345.307308896888	151.575624336666	673.858214807119	516.577183326706
926	926	340.235456542485	93.1129341937556	671.839914510654	537.63317002904
927	927	343.737242326668	118.740173594183	677.652800578925	518.128183430024
928	928	347.283549494329	112.380278184525	670.832722765315	525.624757307339
929	929	343.53388784362	134.943233086543	677.518302756881	538.330659254812
930	930	347.051450754966	122.782682322893	673.847689419762	546.645203568579
931	931	342.785478633279	121.298223685655	671.581780790234	540.43184433728
932	932	341.692135172913	126.721952547109	674.611226215832	543.759331358336
933	933	342.101125492061	123.268616224699	671.54365860013	532.850761909417
934	934	344.393598107572	126.420476106892	671.73034995792	544.701043993382
935	935	348.48009759946	129.024286347585	668.183304529316	525.523489608011
936	936	349.735190822361	102.047485752181	669.775036761417	514.452378369478
937	937	340.009305811125	135.200212194059	668.979782308926	524.261035396662
938	938	340.69481464211	137.037918584	674.723446726753	508.749338901473
939	939	346.973455157968	147.655449990154	673.197779170431	519.774413283554
940	940	344.145865263069	131.570417131419	671.214017218987	539.715918941814
941	941	348.073304096744	113.060345863348	671.080210263103	557.166866355332
942	942	342.228526252656	118.908347308914	675.693888718428	535.341154059296
943	943	348.619630920631	140.639391453226	668.672411643169	507.509146807868
944	944	342.217232031731	138.108410172402	677.44181793409	536.199964581955
945	945	349.916504071752	104.892005112024	678.298293118689	528.634136706853
946	946	345.630549452328	140.435860294735	675.593794121442	529.196635205789
947	947	336.510375601728	154.060767640775	672.198120896948	515.424961893985
948	948	339.415869631486	161.972264451768	679.412600165501	522.220521765501
949	949	345.130629271897	137.137619885058	672.846136945804	515.754457036216
950	950	343.368246645926	93.4871724988636	671.701022848991	514.928639544287
951	951	347.197774284402	147.326958485712	671.454494328658	507.176101148559
952	952	343.065894115544	139.085501167527	672.449171415254	513.085528280538
953	953	341.457189089119	111.145510975851	675.608046128821	542.831691814555
954	954	339.831887910571	143.276380492731	673.273515690596	510.387731761615
955	955	343.131935490084	114.195167744056	672.894346894958	536.714318946232
956	956	341.064532569052	134.427598587879	675.297694882373	556.049531882017
957	957	344.240571798295	111.848540397754	674.404662642519	526.359524777183
958	958	346.14582720088	128.590812247058	668.917095965179	523.562249328432
959	959	342.34809443122	141.132453637033	678.014996732446	530.142563592713
960	960	340.932452119904	127.219243794912	671.060194262963	535.647367093359
961	961	341.179254178466	111.435200075329	677.018308641043	509.045181920649
962	962	343.145950245699	119.631735069043	671.209780945387	507.180948807575
963	963	348.191780387798	114.265056428099	671.424741472447	533.103757320143
964	964	347.17619020301	115.923287661157	674.259785575473	525.486601082369
965	965	347.892180783505	115.750866882948	672.555385586391	520.32307213689
966	966	347.185544271207	153.054688245801	677.087068046989	536.803023697497
967	967	343.284204336136	131.558271047062	673.016629675824	505.656618554483
968	968	344.661902174739	122.883960949517	671.17731131481	532.412132519682
969	969	344.434879800463	136.039393222818	669.451551968387	519.425913497448
970	970	344.041478304703	126.601382354462	671.32206678127	548.525014691484
971	971	344.994303446088	159.881566107762	672.260961392664	509.404344817766
972	972	340.922080245866	151.023752391242	672.006394437702	504.311182600663
973	973	339.216120050731	112.86133285012	667.763071907709	515.804595224232
974	974	347.744775180683	129.111259816894	669.704281863081	511.241250729842
975	975	340.27045518263	154.58881822266	676.089129053618	543.118592120018
976	976	349.333331939565	120.910877560776	669.444773300512	538.563663778407
977	977	345.336027491545	129.06894640924	665.961033700268	519.08999476473
978	978	343.022292667402	173.95763524212	669.386484625537	521.242079835004
979	979	343.078702895644	116.81707330862	672.198601677839	507.14231997885
980	980	348.634158354122	131.404486358349	669.252170920204	529.372804598468
981	981	337.089352655823	148.62172198869	668.382903855022	504.559451026191
982	982	343.159659126336	131.805053422383	672.402206981392	523.343837353728
983	983	344.485073169166	97.4469154443032	671.173745335718	539.526140743295
984	984	343.471079953171	137.997631872989	667.186412088814	539.1532298006
985	985	346.290739132177	139.644100467582	674.904727522136	524.727774334913
986	986	340.414514955007	150.351349059409	669.218258627451	520.869421476202
987	987	346.243369263055	132.714280524028	675.97348541432	531.719378762508
988	988	344.129922085256	93.6484192536993	673.4507340821	511.428264739234
989	989	347.371147836095	158.77791627156	677.832880889647	516.55157846225
990	990	343.6717860279	129.380776127894	674.012384736072	509.017851975402
991	991	343.624823130529	135.584564242676	667.30837596683	558.1867375632
992	992	349.01393303254	116.368134697618	670.339790509151	496.940462953492
993	993	343.840040901153	139.22737807243	671.367191008069	529.409602583428
994	994	341.442565942366	143.470956710682	672.753473204554	536.142274728442
995	995	346.896054742604	165.750181158303	676.821826867807	503.456115583883
996	996	347.716861361553	138.827346616356	671.713486974215	500.835352364218
997	997	341.865064758982	115.949158830037	673.651181314495	527.131580571845
998	998	342.060603437907	126.094937268328	672.293653169412	518.8835234703
999	999	343.710066905913	146.223201221077	671.982726086954	529.463971235446
1000	1000	344.30389382996	134.979941637399	674.512168194909	535.937241394533
1001	1001	341.003078484338	159.159618582833	671.172019977664	541.448963407896
1002	1002	343.520012494154	129.961108936815	669.410193078294	519.379306075369
1003	1003	347.532582872083	99.260260142969	672.686040054576	515.396489474675
1004	1004	349.814280328108	122.780437001814	672.945718734307	520.086633079294
1005	1005	346.306819715265	134.095013179283	670.008887969629	521.250208076243
1006	1006	342.015272463349	115.91165382348	669.337244852492	525.782443974606
1007	1007	339.696942617752	147.410311649998	673.697062890081	521.977432037103
1008	1008	338.472517058423	108.917463521701	671.496265032928	545.298117971598
1009	1009	343.664057043915	129.401949341534	676.234548103188	540.460896635305
1010	1010	345.284677525044	136.782546371687	675.984717184661	519.55460398984
1011	1011	342.669343310683	160.092528065923	668.527260397938	516.146042340215
1012	1012	347.642702478304	109.452594245299	666.75317689024	523.058718609023
1013	1013	340.990370227182	123.801000930801	667.383546783142	535.573842311307
1014	1014	342.473479163334	147.531595918038	673.4348202559	522.122429693438
1015	1015	347.685376686628	116.503087741546	673.509227808295	532.343044237992
1016	1016	349.59867044383	141.268614816888	671.184067383942	499.286838001304
1017	1017	342.374158858093	113.116571923183	672.092404095627	551.621316029323
1018	1018	345.525491825751	113.767234097927	674.186427683844	519.023582241835
1019	1019	349.373176719303	96.3227936184467	670.903284117469	531.349901153828
1020	1020	343.453733910742	152.922553878394	669.214503259629	528.698140058967
1021	1021	342.689063136612	159.952984699562	670.808380913734	520.263159635906
1022	1022	343.373655042669	140.689528270962	675.053723849566	509.083356434541
1023	1023	346.527413516819	131.857422657508	673.848644673527	555.724801774053
1024	1024	338.491941469874	143.922457718161	673.102850919363	510.287464226445
1025	1025	345.067415786422	141.512496320824	672.857016812406	512.40460522076
1026	1026	345.614955418118	135.500609355212	675.551635251179	543.867308401203
1027	1027	343.650575447933	109.533868094621	672.635079476046	537.373376093959
1028	1028	341.148924623441	135.654665092531	673.302780938971	514.251937479054
1029	1029	342.15291153932	165.64419243239	670.611482101893	512.592605769818
1030	1030	348.250934793584	128.798775182599	670.469104086676	542.189466517534
1031	1031	344.563691646396	156.928686067608	678.161836143167	543.85829824792
1032	1032	342.84781825936	127.308495919662	672.7669482038	511.069946426626
1033	1033	346.964053787396	104.25833331201	667.230335493988	494.123118826642
1034	1034	340.324708387874	141.744342971136	672.286522370271	534.857061726877
1035	1035	343.437104612839	132.793270490469	667.902298567493	535.173037736079
1036	1036	344.970677352004	145.088656155051	676.977816790775	497.16952325093
1037	1037	352.130482753243	117.638538383026	666.050873766529	540.929578181635
1038	1038	339.007589277357	107.233793661468	675.927360937661	518.362696379089
1039	1039	343.97151314998	124.125529602064	673.432764980367	502.996227286673
1040	1040	343.590901359675	84.5842072292415	670.213943396168	527.033230266607
1041	1041	341.011086970484	154.30763010167	670.576724176378	546.183693357447
1042	1042	343.015779288361	122.164802030435	675.683705381239	495.830367632428
1043	1043	342.924377388897	128.902996366498	674.054672835781	529.300086327205
1044	1044	345.26923150501	145.685787736197	672.097300679692	493.175851602311
1045	1045	347.101912711027	148.941503057924	672.921895787264	543.846290193759
1046	1046	345.951150058804	145.540583214155	671.542279128762	520.538599046374
1047	1047	342.060950006193	172.575332057921	677.590698582451	531.082583639399
1048	1048	344.324333775952	129.395407700925	679.454509534794	501.833423363982
1049	1049	346.42419152984	99.6939666253752	670.584512528779	529.658211726553
1050	1050	349.118465444128	130.769187335295	672.118005681172	536.673645849245
1051	1051	340.932768869298	153.736182512002	676.242650991518	496.939057294686
1052	1052	340.552695285347	128.12535415171	666.86351540487	512.546537883534
1053	1053	342.512199561306	140.81401487597	674.802715941087	537.995640860848
1054	1054	346.483341814502	151.228895743754	675.540853116535	506.864632839598
1055	1055	345.934470610498	151.214149014943	671.304135554127	519.348197682536
1056	1056	351.776428073775	115.137076020496	678.445007170582	517.062636489981
1057	1057	353.50029920971	151.843296084595	677.170883725938	534.390675840727
1058	1058	344.838706125679	126.242754428088	673.903166995474	492.070637609539
1059	1059	341.791999812756	133.547362460794	674.746633963142	510.255185419686
1060	1060	339.805122758439	95.0749802891998	669.181249962517	485.035369294572
1061	1061	345.426522877078	119.164486713109	676.226720645098	541.281737295202
1062	1062	338.566124666489	154.148188787405	673.519570439652	528.342024944046
1063	1063	339.088533443095	134.103035062684	674.307026562042	515.148355362234
1064	1064	344.211028024858	147.714133427913	676.233213272432	511.822023476519
1065	1065	347.985889220378	141.898139336563	671.060951860345	497.374740229208
1066	1066	344.642882228195	116.813348191741	675.764785025549	523.858694809663
1067	1067	343.707565662394	150.158052238919	670.354071736915	516.047401523328
1068	1068	347.785936476056	144.012258223635	674.644031389873	519.646305424459
1069	1069	347.876993547644	112.149391884261	669.794659304527	528.347653626131
1070	1070	341.661865741731	141.550770327472	669.815811985355	482.886671939139
1071	1071	346.255111622835	112.749846831364	669.783837629106	489.864502343699
1072	1072	346.680307190294	157.474154734889	670.732021994691	520.68247049092
1073	1073	345.436903599042	122.223556164073	675.046748048188	506.041360173471
1074	1074	343.807020650581	142.921285310862	669.04997551793	532.322450371383
1075	1075	340.450098658855	130.388158086773	670.823683239377	497.816174427277
1076	1076	350.512606181663	117.775652743814	667.424896623378	532.077840221193
1077	1077	342.113812872024	127.407733555815	676.748585610916	517.423343950374
1078	1078	338.661454653356	111.001919665897	670.055534889251	536.255311051283
1079	1079	339.728457973914	126.663400324197	673.947118008407	526.813290169045
1080	1080	346.327826499426	110.367774488882	672.0429991624	489.49872142308
1081	1081	343.854694199372	116.55574681474	672.254147739398	515.782211134924
1082	1082	341.283893458373	159.55172500971	673.470624046873	523.963511947604
1083	1083	343.744527813626	130.777606832446	673.509424174178	518.254532523645
1084	1084	345.993755624947	145.222236533219	676.00774792276	524.220901923686
1085	1085	343.332711850601	123.184591787842	673.762375945053	536.23690297207
1086	1086	341.994865844284	126.33224667614	676.397278463257	547.445763063986
1087	1087	340.582894135701	114.099762043512	672.473166015479	504.182493485754
1088	1088	347.773722448137	126.441918486218	674.083218678192	499.960751085505
1089	1089	345.697956339543	159.001334218345	674.454767647267	516.787727318378
1090	1090	348.646618594148	131.109967314233	670.003745081784	538.968489725669
1091	1091	345.940099673471	124.932304568615	666.503939220365	535.243357646108
1092	1092	345.526040959816	124.056297830769	677.637686671234	527.98094536188
1093	1093	341.587332946931	102.74454170795	671.316398432986	516.746397021236
1094	1094	344.960531854466	138.9070846549	675.568620306468	551.027811054905
1095	1095	348.190307268459	139.472418817717	669.316479998503	521.35135308952
1096	1096	347.360047036503	108.19247648414	670.64174334602	559.161710176852
1097	1097	343.440036116287	142.830904613074	671.829801833729	514.368815388333
1098	1098	340.278478162377	134.95437581091	673.266281355263	497.410371964834
1099	1099	341.921283866647	162.546477072229	673.537190111673	496.748532911016
1100	1100	344.608508903481	155.58468186776	674.978831436381	536.122241505183
1101	1101	341.244794756225	112.394750971268	672.816632383618	516.963023094543
1102	1102	344.79443420155	143.571207806514	673.358636557476	526.681444514615
1103	1103	340.374760936826	150.398471772977	674.637789299733	508.08043169023
1104	1104	342.817399219441	112.173767449661	675.244841801966	515.73925960643
1105	1105	350.407278790922	142.405569952456	667.470431452077	528.43282402983
1106	1106	343.660474184199	144.515230459774	675.893636773727	551.33857645305
1107	1107	340.94197844157	127.094905579566	672.193434959993	526.878800055243
1108	1108	343.402982315726	108.552468827813	674.170599199618	562.529382732469
1109	1109	344.766570265302	122.870037681543	670.405170997414	516.995501663576
1110	1110	343.704939318458	114.323840076489	671.946641156417	507.434287072976
1111	1111	342.508660689306	144.595561638654	667.435987081304	517.688681316008
1112	1112	343.443309250724	142.157337084212	672.741655723887	542.77882594429
1113	1113	341.112408378528	120.532805188461	674.050823428092	497.862235120819
1114	1114	344.340786153056	170.758837654734	673.304657266089	513.901566703361
1115	1115	343.596923770148	130.173954773458	670.302061346768	519.028561369457
1116	1116	342.826440340495	142.586143291897	677.645156211742	513.954679399838
1117	1117	341.775608697644	139.13027633682	669.142571564449	532.847497755998
1118	1118	343.050866851723	126.669809456148	670.127129834327	522.72134498792
1119	1119	340.103117297194	161.407367539728	670.156316215282	542.48016270154
1120	1120	345.662190162278	108.558737041566	673.637197421272	523.409317377601
1121	1121	344.005614649026	126.153948374794	675.670468532006	532.643048657269
1122	1122	339.482503026034	115.999589850526	673.867569741187	516.867144100481
1123	1123	340.860771160943	110.27410798576	667.028137681545	523.625831226868
1124	1124	341.390161056618	138.65914607331	671.277465802177	529.622150823717
1125	1125	343.458666682217	139.010969041806	673.357138357338	524.808112688356
1126	1126	335.441399684815	121.888381752604	669.245636847579	538.443602697732
1127	1127	342.363438424003	160.158029035071	675.044597826812	483.907153937983
1128	1128	350.273680162317	143.724964251989	676.641520178759	553.090152492274
1129	1129	347.856768367152	114.873505977683	669.596002790264	528.302044031308
1130	1130	342.836227953678	150.403304728439	681.062567508672	544.517346316718
1131	1131	344.17899888058	134.681269602776	673.296245364539	507.98124850711
1132	1132	344.817990220258	113.846887649523	668.719029192861	511.734736995767
1133	1133	344.457107355359	140.757890756208	665.602480947999	518.664650384519
1134	1134	345.688063568695	126.774678306108	672.827649608553	497.037903685339
1135	1135	340.196957824472	132.358718704325	670.939864802826	522.907676007893
1136	1136	345.707063849603	135.19171063195	675.40731804091	498.297545355145
1137	1137	339.81822599678	128.469547374847	677.852850027519	520.263829050985
1138	1138	339.224723490413	147.908276927976	673.02026854846	518.996966835026
1139	1139	344.307977436578	141.59980025024	680.929891919402	549.647561648248
1140	1140	345.103060036305	129.301272727669	667.778038376326	514.786857775225
1141	1141	342.445205946892	133.219139776298	673.373812971362	540.039366087568
1142	1142	345.625438282729	156.966775530677	667.523105760443	510.998918092842
1143	1143	347.577498668983	167.273373178042	672.834660457864	549.55809113267
1144	1144	343.597452266729	162.864124233339	668.785348769599	517.593689294686
1145	1145	345.839447293953	113.181298183305	675.10219042901	536.062063210097
1146	1146	340.30452462416	114.68406037474	674.977487865944	517.180461553705
1147	1147	340.79913557952	102.470986439787	673.289059154215	519.104301009856
1148	1148	345.325038186741	141.246901251661	672.253696942588	537.811345819492
1149	1149	341.610758336816	156.234355567522	668.603873445007	542.619280880352
1150	1150	348.290567460891	132.89701112014	672.770085389882	519.697402430662
1151	1151	348.273906860827	130.60937778116	666.696785372433	519.388505393008
1152	1152	342.58797520826	132.788995412597	673.784346566716	500.812972519525
1153	1153	342.026085307454	128.267780168081	676.383813001698	521.534598389735
1154	1154	349.736355151087	141.151160524409	678.008501419731	526.926822563439
1155	1155	344.083319300955	125.167325870055	671.846372953889	533.4760793415
1156	1156	344.622013226076	141.329596232633	670.66777321624	508.951930920841
1157	1157	338.139930005635	111.453332665216	676.090456664938	525.356478209516
1158	1158	348.172509416279	129.774595673757	673.070944634244	534.313158138546
1159	1159	345.654028281958	127.908618792122	667.216889932596	500.055653117341
1160	1160	349.789877259708	118.59657190379	672.416912031248	509.633938085417
1161	1161	346.231193330236	131.898315271138	672.397248297058	540.366491473162
1162	1162	349.13367227102	110.909628456033	667.485996177706	523.605907045336
1163	1163	344.579016387402	106.670067537668	671.028418914039	515.500751735172
1164	1164	346.913390225111	104.587153401091	667.195008326658	498.860887016684
1165	1165	339.42909270432	149.529924663334	669.750397430342	512.404003162897
1166	1166	344.122045671292	125.63403531827	669.104612782966	521.775701606331
1167	1167	344.395335288172	119.42465023083	669.757309286982	517.840421277755
1168	1168	341.100484934943	119.978494764004	677.710965842712	535.812332194472
1169	1169	344.765983219242	114.779169810395	670.948088336803	512.503276683488
1170	1170	344.700364353571	105.106527888753	675.307072151709	507.152191208187
1171	1171	342.687064199012	144.447256956821	676.671925394417	510.221292556111
1172	1172	343.498641335136	146.06523187075	673.291079329549	532.465946783571
1173	1173	343.117614581266	124.481636683336	673.762805432877	533.54264708499
1174	1174	346.374314788694	115.651036512548	669.561405846996	562.880977266875
1175	1175	341.969459169525	106.769494702363	670.127336628537	504.727679205483
1176	1176	339.116692646116	115.273852464347	668.966013482637	527.365592067446
1177	1177	344.306004253786	133.830439247057	677.775356704975	523.638550187929
1178	1178	342.345036949477	120.269337691326	671.10170961687	516.750999106511
1179	1179	348.823219022362	150.423420560231	674.472914215467	528.288588840022
1180	1180	344.824602717225	149.728519649457	672.145929220498	516.464151377549
1181	1181	345.215695298751	155.676453910765	668.17553375259	482.501279813738
1182	1182	338.661610906805	151.486454706736	676.096823277747	520.27931937782
1183	1183	342.584378525346	159.435725872761	667.441487569389	503.398142180878
1184	1184	342.724142027559	137.292934288696	672.139626723474	516.305903520402
1185	1185	343.579867406021	123.140305846119	668.163574093442	566.568970394629
1186	1186	345.027899913491	109.326456987187	674.450184003649	546.600807090494
1187	1187	349.060620095573	129.307075676196	672.162425648647	513.247763468538
1188	1188	344.358192021752	121.366876134931	662.419986752384	519.682231773657
1189	1189	341.334116742717	125.332463817023	672.024870484758	499.680587714539
1190	1190	346.774216902394	118.041274818396	679.295110691702	520.88151752063
1191	1191	347.91871242421	138.859682951935	666.678861381792	519.903468929017
1192	1192	346.036608053939	131.836584171321	669.75601206608	507.599263845536
1193	1193	345.724752387103	111.93986483407	667.881927794501	561.011661913042
1194	1194	345.279105868494	130.121998150606	669.306964873017	512.84541108646
1195	1195	343.04064005512	106.749932635707	671.673346233334	524.475282007883
1196	1196	344.496959139013	126.189537679737	675.340263879126	525.65864378482
1197	1197	342.883417720603	134.672319378881	671.735878554525	522.493938665187
1198	1198	340.985653928192	137.405613046212	676.602625836055	515.409322762052
1199	1199	344.321298935509	144.169196711154	677.34629893759	527.969704516797
1200	1200	345.879539458219	137.366888322611	671.27457218359	527.557015999772
1201	1201	337.16711916883	121.70482944511	676.422650821688	510.48904030399
1202	1202	342.049772693343	108.650225309754	670.698358564987	497.644718843049
1203	1203	343.31891430443	128.076190627087	667.755343519119	511.20029161884
1204	1204	347.068167478908	119.516216040989	674.966808502786	513.472964416337
1205	1205	345.859858685393	152.136451036493	665.932844042076	519.992032193615
1206	1206	339.713918610586	131.628161015074	678.576312432294	532.066507916421
1207	1207	346.557216512338	106.467219119302	676.594104940606	496.874206462383
1208	1208	342.166732235853	126.528300740552	669.914675256549	545.640054866871
1209	1209	345.269059500914	139.205849495966	670.38529647445	546.460555512316
1210	1210	344.022419805796	133.071343340419	671.235592654147	535.276158880667
1211	1211	345.259676006446	144.329449502325	674.991081527858	524.857173833117
1212	1212	342.317222195173	154.602083552102	675.077258562571	524.212931815712
1213	1213	345.465462629623	124.535095821041	671.877075566289	521.009977920739
1214	1214	344.125224233929	155.29069147186	674.538481647328	506.42583919309
1215	1215	346.27737350303	134.800369843629	675.339231471209	504.164064766175
1216	1216	345.350664825123	137.150600804895	669.186894428182	546.044540343994
1217	1217	338.574063960605	110.129987680576	669.687467995652	527.629867320049
1218	1218	340.041554899437	108.800804406547	672.906843658131	477.750663774003
1219	1219	346.600587932914	138.98866542146	673.089883199961	510.530614424451
1220	1220	347.062980018654	124.885917471253	674.832016689838	539.103095498361
1221	1221	339.648116678648	163.158442704074	670.730822536466	524.974689044289
1222	1222	341.452258983735	140.642141420663	672.600857760211	527.200209358675
1223	1223	342.816017123873	130.337781944162	671.602393064074	533.27682549931
1224	1224	344.105839768375	152.351051053422	671.236466695814	536.260902295377
1225	1225	340.691446223448	161.594640177556	671.345739166044	517.04578479626
1226	1226	342.123625033533	154.381470884716	669.397910635513	542.247939715709
1227	1227	344.814871721762	114.084806768212	672.598712223971	513.482798620223
1228	1228	344.359524635537	156.912208655329	670.225896071192	504.357515796166
1229	1229	343.69736394225	140.556151036786	670.207026459351	544.622996146278
1230	1230	343.376476089622	137.024661440148	680.078556331835	487.679277056304
1231	1231	341.491987714683	150.94626777984	672.493190885263	542.788874742844
1232	1232	348.127020393675	144.91646145825	671.340239557024	537.172341666469
1233	1233	343.560221888585	144.786718826608	674.336942020109	518.096746096814
1234	1234	344.369685995715	130.028787809736	671.293903347093	540.436097234073
1235	1235	346.12773637505	158.12743230158	667.568008321379	529.733499131969
1236	1236	341.557862687232	139.63489691601	669.490186542158	534.724475299036
1237	1237	343.821994578548	152.738134464653	672.852848445293	542.669906117227
1238	1238	346.319821226909	132.758791830113	666.720522980949	559.836571050673
1239	1239	346.311321611093	129.221482683194	674.30212049996	500.272419566818
1240	1240	345.419819371224	125.961561724471	677.145790926926	549.717628906147
1241	1241	346.178572801669	125.277939587721	682.68484329059	548.282205472444
1242	1242	342.321854416687	174.98783011816	672.192976074645	528.738454644947
1243	1243	343.478231224474	123.266714009856	676.099863820966	510.65701056425
1244	1244	349.953045635076	121.281868915091	671.219086952496	523.202478267845
1245	1245	347.061069614197	152.378551788202	671.176209808754	514.925815489898
1246	1246	346.618548364857	141.735939249574	671.766523274743	532.842598272378
1247	1247	348.007469768042	99.2927561923813	667.801794483505	515.639743933261
1248	1248	343.830912243396	160.685948035572	667.939693672044	512.477546911154
1249	1249	341.876541323609	125.950637504391	666.473598557728	499.710352558218
1250	1250	342.381046971898	126.01141963871	677.765418214183	523.068686809009
1251	1251	346.562207559036	133.273456414096	674.466230268908	543.349822226085
1252	1252	347.712290983476	147.194345462928	671.806732680871	503.043855920625
1253	1253	344.107041412033	153.148510256681	670.453762707689	519.339675662732
1254	1254	347.636667747966	103.592962543158	674.576273544293	517.941629291427
1255	1255	349.635773384763	132.999928542515	673.917748116086	486.087239390314
1256	1256	344.512590793456	140.417559613588	672.771286539656	519.552826931008
1257	1257	348.110515679793	163.137552993242	673.269555216074	520.398163423981
1258	1258	347.144548993258	122.180406447606	671.400450784453	520.020103773767
1259	1259	343.742406294303	146.171715362932	670.059114435286	542.774633831695
1260	1260	342.592016436861	150.325153372279	665.185869354359	522.136500752984
1261	1261	345.02073169002	127.83923365904	672.722153613517	535.336598530639
1262	1262	344.413737132739	128.75356180856	676.770519472559	525.320022230491
1263	1263	349.744565951524	130.998772818014	674.810065371838	525.394645222174
1264	1264	342.309504596899	140.975779391869	676.506301071186	549.220748526086
1265	1265	343.499833022024	109.959679921153	675.822148518336	526.754094345396
1266	1266	343.692057575198	152.339067938253	670.040677128455	512.643619435236
1267	1267	344.83521891628	96.0602677541763	672.177023694176	528.621223992436
1268	1268	342.764881087869	125.363061385836	670.634876581162	496.829806210767
1269	1269	339.689424065437	107.275452250797	673.647514321009	506.911784869619
1270	1270	341.532410313146	115.441063335074	674.725899714789	523.271157476283
1271	1271	348.114357655739	152.070583162455	674.57652017411	499.295027846684
1272	1272	344.237182749846	158.511315291587	671.699357259077	505.42273923067
1273	1273	342.304962584051	144.43745747492	668.742220480763	526.138758116756
1274	1274	343.35428871165	150.145525251387	671.617291326262	523.666064572353
1275	1275	342.072190657034	83.6925598991996	670.985920824529	476.966431543255
1276	1276	343.349374066298	127.582486985317	670.85249643145	513.783242377341
1277	1277	345.973565921061	129.497150650942	675.716502975817	530.278456651572
1278	1278	346.53395755779	117.900236289865	672.194547751103	527.320317597009
1279	1279	343.330001516086	145.175522198442	668.735480937794	528.003184103393
1280	1280	340.36825112413	134.850198015142	673.254666561835	521.338635317798
1281	1281	347.116332006394	126.227163363169	674.409138377807	512.384468025439
1282	1282	339.452486176719	131.117826692179	672.422524207892	508.140538444689
1283	1283	343.011353113169	116.962459144395	671.649074116521	544.596515834415
1284	1284	345.121450353379	113.523285676472	672.527701157088	525.796654589859
1285	1285	342.745702942867	148.175222567485	674.043445498959	552.426848767712
1286	1286	345.771235472074	150.215013377571	670.582868108924	520.111161109889
1287	1287	346.604727670678	119.278634919093	664.352783831054	547.400448020218
1288	1288	342.520687826227	123.465174057953	673.222025572867	524.101112902491
1289	1289	342.942240268179	116.026306710439	674.119484961644	504.548769317306
1290	1290	345.1931115217	135.260101866126	678.575382193261	536.300736563909
1291	1291	341.443034895942	149.273624665885	672.225903839074	551.990152421834
1292	1292	340.480978385725	115.404310047254	672.977785231705	538.841336751182
1293	1293	347.075397585987	138.655725415172	671.228427926899	496.244639433398
1294	1294	347.525395494715	94.0610531039804	669.909322098987	466.403213409363
1295	1295	343.134022015471	128.997204116287	671.028726714341	507.498315982199
1296	1296	344.587697352303	116.365179777259	674.770684667236	540.20911978944
1297	1297	344.639271571479	130.993378100129	667.521644013011	557.599726164622
1298	1298	348.043776224048	114.208952010765	673.036842384323	506.27742339349
1299	1299	346.069706816469	123.410784747137	669.201764920944	536.801036173761
1300	1300	342.637152720178	117.824954174015	667.215516779699	535.068321415732
1301	1301	339.711428283379	110.557934718324	672.685209542749	508.754720504544
1302	1302	342.783849751493	142.128417989636	675.415244429866	533.502676829362
1303	1303	346.508634740461	128.635935141018	673.457759082983	501.24314891575
1304	1304	346.69933024757	128.807980405654	667.206641843331	499.062946635511
1305	1305	352.619859091409	125.852316381625	669.699877818396	530.083962210775
1306	1306	342.348946963197	128.658823930732	671.068499650028	520.930581899388
1307	1307	349.533696579928	137.652822910368	669.78306916074	534.239103863704
1308	1308	343.499262281498	121.169897705537	670.285064712746	516.020740142918
1309	1309	342.558670913814	107.775334262782	672.154748941956	531.909158819604
1310	1310	340.66707764959	125.063842062069	674.015532438458	532.300883438969
1311	1311	347.847029839628	156.488261793731	672.308335954344	555.272631932678
1312	1312	344.020956205001	132.573138962129	676.125652361342	520.103547194592
1313	1313	343.238656402999	130.197486891065	672.749839337462	524.094644624023
1314	1314	347.382292700951	132.577286359508	678.841451929151	525.074929991722
1315	1315	336.483339957786	144.716383085196	680.855416232689	536.245855834688
1316	1316	346.426934749341	106.773967304939	674.807063137221	523.984241639235
1317	1317	345.471025572784	145.241419887238	668.569961958118	546.075964901778
1318	1318	347.185838771425	114.60387319817	670.605949319934	499.984881398357
1319	1319	343.334091771586	97.5617016657004	669.663437139863	499.539961963573
1320	1320	344.467890856912	122.137179362415	670.805653854607	506.96441807236
1321	1321	345.839017618678	112.067854755665	669.937390251666	524.722726636995
1322	1322	340.56157908024	125.880869980399	671.954821621437	510.64053146799
1323	1323	344.166119750048	108.387587006461	674.005134583217	524.333578454624
1324	1324	345.72400436784	127.695423116226	677.435414801932	516.811021827957
1325	1325	341.131504541834	120.046779411641	675.788108051274	517.76297849465
1326	1326	343.231178095611	97.8809547674379	672.260606208161	515.337893530988
1327	1327	344.747483850151	131.488364691589	673.500797973582	520.555793965073
1328	1328	343.217187105434	105.005931593677	674.742292891685	513.77022388897
1329	1329	349.440565313957	145.914513021118	676.401329986762	510.846358085194
1330	1330	345.392558466802	160.03356353343	671.284384538767	497.791951399632
1331	1331	347.114180197269	117.554333790158	672.818934201183	517.594049916791
1332	1332	350.627068639243	131.485604998989	669.984818605542	526.404214167124
1333	1333	348.521728329307	100.461856146554	674.549802111793	529.680909481669
1334	1334	348.904678299015	126.660319572189	676.403233774246	547.431638201633
1335	1335	345.03043315787	141.785072353845	669.602436899369	495.499928505739
1336	1336	342.063576130704	168.376454950689	671.381054401607	494.585914082368
1337	1337	346.162278414475	130.113319249226	668.733648036143	529.355710170563
1338	1338	339.219931301295	159.903674811024	669.332975531529	521.568901268586
1339	1339	348.24404529186	139.862046289265	670.30564303251	531.618049140642
1340	1340	343.865562770686	124.183857965132	675.39087454621	527.97908959186
1341	1341	341.18110856532	146.811378213334	670.008454168138	536.634240271843
1342	1342	339.913947710945	124.649970204787	666.954187782925	525.45469549809
1343	1343	346.508955943617	130.903293157671	670.795840922772	522.411368347497
1344	1344	338.845249002387	138.066660881725	669.503768689508	548.379841426121
1345	1345	342.431184801094	114.682974619349	668.174234476969	515.925716619725
1346	1346	341.575699331097	167.207442108342	673.28442894586	525.554988738098
1347	1347	346.862323476532	152.363341356265	674.439623937509	525.67757822127
1348	1348	342.562412987334	121.927974827811	666.847069846763	504.602581045489
1349	1349	345.788625952633	130.595152272183	670.558828861593	533.328895985422
1350	1350	346.835557758487	108.292882231647	667.564713472692	517.297883209806
1351	1351	342.780779548247	143.471120580041	672.130701876892	529.636122756286
1352	1352	339.330538791582	108.805793740158	671.66011226336	537.905340041779
1353	1353	347.181463555502	135.91764402043	668.325163656578	522.460071778468
1354	1354	344.402946682347	125.220430324606	671.262318973473	542.608598678308
1355	1355	348.254265286606	129.540830302995	675.196086570964	512.386216897117
1356	1356	340.334711906911	135.167363377832	677.043234009452	498.036313005733
1357	1357	350.476805989914	130.21858379843	667.803653847471	532.864019995128
1358	1358	341.176139844312	153.215266856494	667.702645836436	552.128001719631
1359	1359	343.953152068088	141.564498627376	671.510990266193	505.768834804401
1360	1360	340.222626222057	146.375889295368	670.21573978651	531.772117068778
1361	1361	345.036867046117	117.162428667131	673.015833738777	528.563940952516
1362	1362	341.653759026481	163.248947442167	671.107375625551	510.254455824825
1363	1363	339.793673136244	126.206991739378	672.722178739936	517.067752772055
1364	1364	340.097219832236	143.543778927564	677.46899945726	509.101994136536
1365	1365	348.248624141272	135.065693699466	666.682548974278	514.23091121896
1366	1366	345.316835195856	127.273700373267	675.151602330485	554.15216945326
1367	1367	341.782073997153	114.060116200639	668.108296497755	520.842761891676
1368	1368	350.020125571669	130.646464194968	670.840800521359	517.474125534235
1369	1369	346.300942935923	128.853732729144	673.164150591843	512.26125923424
1370	1370	347.252805767052	141.066257415638	669.823841575971	547.883995243655
1371	1371	345.935304473034	136.869659660456	675.03753014692	525.712396123203
1372	1372	338.127691892216	138.460478400649	677.338968618635	529.164343777151
1373	1373	343.544445060855	134.708366695336	669.395247376557	529.514393995463
1374	1374	345.300159642745	116.926810358274	670.505369254059	516.776567221384
1375	1375	339.115988442574	139.759228336501	667.566070040781	547.732851127134
1376	1376	341.808510812332	118.831334655395	673.542120661846	532.633218907821
1377	1377	344.80855325295	140.127821469789	672.216580848916	549.366711882587
1378	1378	344.527112980178	97.4765040736952	673.056564243185	513.97707759736
1379	1379	339.013877387728	140.95281776552	669.677111034154	524.691737125688
1380	1380	339.92736166263	150.203681270062	670.903197315588	484.502559622734
1381	1381	343.900455779478	104.53312467751	674.442304950785	515.35219327513
1382	1382	346.777595392509	132.671640366787	673.069174183727	538.943734781166
1383	1383	346.667968613437	108.817752669574	668.687389189172	533.34567215101
1384	1384	344.757448948598	104.945234855166	670.415835527691	509.039319482151
1385	1385	339.334841371352	150.158789966418	673.040457916585	540.122492767552
1386	1386	339.649520996951	127.534298131341	669.251451591141	537.760947130311
1387	1387	347.92251660672	122.244079307376	673.414508979679	513.30946018767
1388	1388	341.341669529752	150.872960243635	673.926442306532	525.582757358319
1389	1389	339.906822122665	141.817842854726	672.893683635978	543.473496997704
1390	1390	346.276684108155	121.584254947368	666.288868906806	528.245914405753
1391	1391	342.453098037482	127.256847524382	673.11968973493	517.927963131321
1392	1392	344.649991240953	129.738080396435	674.946622147919	537.725385110406
1393	1393	341.02153603245	141.581325860147	666.898293280109	534.200266112197
1394	1394	343.013612624284	141.018062727761	676.613600308748	542.913320755958
1395	1395	346.083633185589	145.257915230942	673.289123222164	498.844276917008
1396	1396	339.223897683296	113.242164377245	673.517607618299	498.77044686153
1397	1397	344.99903088611	142.394773281695	677.36973670695	511.010633597713
1398	1398	347.180386146917	150.133188873868	672.105776473655	529.184423364096
1399	1399	345.412438558246	145.97907002169	673.070209766156	549.512034443587
1400	1400	341.223006086837	128.367968977267	671.317237941238	538.732498836095
1401	1401	349.61617298111	155.888460087132	670.011904967667	540.834552074881
1402	1402	343.578569810479	95.7743411324258	665.867887497135	548.128385934039
1403	1403	343.897879123154	136.499142947419	669.983064834583	529.882585523926
1404	1404	339.678729050875	131.163556622731	668.744070596303	510.261577432545
1405	1405	346.365597275572	140.923911359077	667.141008066363	542.825817065402
1406	1406	346.590742783869	101.374981990423	672.778058922096	511.601608041167
1407	1407	340.480116789359	122.827204179142	671.112738149699	519.142042332327
1408	1408	337.993459659887	152.244063185114	668.162903124594	520.558016164666
1409	1409	344.700488925625	143.904895519071	672.624180903778	544.236396003206
1410	1410	341.722673325678	129.092821723995	674.96337712089	538.424376426078
1411	1411	349.827082995319	147.554928652405	669.685125310279	504.277905895717
1412	1412	343.194698716881	135.050166497671	674.871112721805	512.105618291015
1413	1413	345.388016544532	149.381588438175	674.754225655952	520.054392524485
1414	1414	345.229279591229	147.182934999286	674.343765517846	551.973662038913
1415	1415	344.396821191235	128.826851829502	669.586615246934	507.019811179878
1416	1416	341.117034852346	115.639469094049	669.681257271898	507.225293374459
1417	1417	340.37066813767	109.931398902759	675.804041829842	527.141531578286
1418	1418	339.516424956743	140.667940333248	674.447376507499	550.180095609542
1419	1419	338.103582918113	116.111111620311	676.093106598211	511.420448596942
1420	1420	346.648414944532	123.744045830787	674.399585170994	531.105496504711
1421	1421	345.782183810036	139.676653621329	667.517510524336	509.486221901454
1422	1422	345.190029928435	134.243703809897	672.213962950799	521.821731518592
1423	1423	342.219069000226	147.749647674818	668.481622205612	502.790491419565
1424	1424	344.769330850197	117.345267400594	671.440675099125	525.872717364341
1425	1425	344.81199951461	103.112334522723	671.529902704326	506.945801981752
1426	1426	346.831214688081	131.396685872783	672.158073626362	526.773385055267
1427	1427	342.54671844043	139.552711710615	675.761273690308	509.064778390593
1428	1428	345.507089645977	133.495261813241	674.911478981551	523.176846929042
1429	1429	344.957672780327	133.493791480591	667.76517182304	561.189053642575
1430	1430	345.958868932015	123.983909659154	669.259812692144	532.114707159105
1431	1431	337.478413925283	149.322108314807	672.63592943061	527.058974269336
1432	1432	338.179961993735	126.245094554783	670.250629541169	520.629035158146
1433	1433	347.302420141994	151.054788578056	674.639154200026	545.149713674758
1434	1434	344.810075655638	149.274702057148	668.893319319085	549.894069425454
1435	1435	343.295288615028	120.313241299642	669.13431724184	504.04067225817
1436	1436	341.64508012809	113.646308983107	674.154722851206	510.066770131969
1437	1437	344.272847955898	116.318286388618	677.405952167196	519.986650953458
1438	1438	342.753092657017	136.019702605667	675.019407050003	518.039202931896
1439	1439	343.050740894411	138.547304751882	677.02162654932	535.081730756245
1440	1440	344.048455407703	132.370861206691	671.229334375789	495.707291369363
1441	1441	342.981443338823	128.486117926235	676.59811915995	551.788311525716
1442	1442	346.609346144163	136.906741399638	670.86892177742	500.845439339187
1443	1443	349.523774259678	125.805482574057	671.417993789665	521.802263845402
1444	1444	346.520637371214	106.326711737994	672.322702084627	497.056726386792
1445	1445	346.611919338917	124.961754566706	670.728307607786	547.843237411285
1446	1446	341.121980110781	104.293700193364	672.548739953058	517.862334947918
1447	1447	341.407233768851	128.331429753872	673.125088070182	525.940967014132
1448	1448	343.369759725722	144.99680314311	673.152848229178	515.961833245406
1449	1449	344.812155131433	122.805856121526	673.032738887742	523.002120522512
1450	1450	345.297051174396	135.512726645348	667.114992398649	510.093918439922
1451	1451	351.041169880022	149.408370148174	674.18861362146	512.154453320091
1452	1452	343.084754326391	147.646394822669	668.931848018888	522.322563366419
1453	1453	344.911817619658	120.660945452975	675.481513556826	550.894446353986
1454	1454	346.094296421575	153.302472337044	669.03936227924	523.505338102565
1455	1455	348.044008838253	114.052578831935	669.670256773393	506.617479486419
1456	1456	348.802957896362	118.414789641147	673.310059602089	490.976940171128
1457	1457	345.674315655512	123.774838198115	671.217787383638	520.219922769638
1458	1458	346.450935684674	132.725961914508	674.366215726228	557.438427455084
1459	1459	343.949447570061	102.064847800964	668.453517604912	526.845102016109
1460	1460	343.763001445059	120.81558528757	669.826068178601	539.316905446529
1461	1461	345.474981375401	123.361116116097	671.307222813832	516.821395394548
1462	1462	342.533996442278	137.97372845649	671.680135362492	519.861346242888
1463	1463	346.102990974421	130.267590035169	672.46807345119	577.680162164404
1464	1464	343.359351089495	127.214652265892	663.509784811229	527.326493040288
1465	1465	350.254154524671	116.135238479607	677.116571933297	516.513770905073
1466	1466	341.74811749606	124.374655575444	673.491011449716	503.618357148463
1467	1467	346.106565617669	130.577290312683	675.689496323264	516.766768616324
1468	1468	341.032944505767	162.007926110643	675.154961812345	527.390673561639
1469	1469	339.519763098938	111.945264074206	670.930514166993	509.475232881398
1470	1470	348.264569982081	151.603168243436	670.427477381866	502.852868603736
1471	1471	345.590809373466	122.786310448032	672.638322064339	529.985266063107
1472	1472	343.947545840373	127.10020457252	671.417118197874	525.894618137162
1473	1473	343.884414532497	149.139383891535	673.772483247361	516.30895984173
1474	1474	341.761976554703	156.079688587505	671.197000365066	507.613576627233
1475	1475	344.262935760923	123.980846098365	672.617658316367	516.473256170993
1476	1476	342.839802669528	102.332389762897	670.187928957502	513.703750197568
1477	1477	344.897791640739	109.139272677167	671.703477277698	505.502081754197
1478	1478	337.581421189108	115.855270777402	667.312474761354	505.196292105539
1479	1479	347.801115412106	140.094905820772	674.691901624879	524.091010572451
1480	1480	341.193850571258	143.49063834456	670.123755338147	514.837054322294
1481	1481	343.666224854609	129.952620920055	671.543189735581	522.044860272388
1482	1482	341.917160275246	154.482715969613	676.749817375139	524.275695219067
1483	1483	349.957883239026	132.721267985805	671.206461725321	525.051757939463
1484	1484	344.432907205453	127.974117669545	669.756993840487	511.230835068938
1485	1485	343.202882836263	137.560134315311	666.443573687608	528.546488138261
1486	1486	341.273794015073	136.585164176022	674.744414816464	486.327747605227
1487	1487	341.94982518097	125.771693212711	671.049379610534	550.970165472948
1488	1488	340.836285175209	137.951482884433	670.180647128484	515.931558489495
1489	1489	344.501567655935	147.835049862151	670.178478294938	539.533244000792
1490	1490	343.376825845544	145.446242873341	675.110837969244	527.645346757807
1491	1491	347.575911255867	145.571178916184	672.990703833946	528.710197264454
1492	1492	343.724697356987	116.740836797568	668.353586984595	521.848264805752
1493	1493	343.572040262289	151.990140567046	675.817355369042	517.149606381155
1494	1494	341.097458213089	120.143819073787	667.898701913376	505.729819507006
1495	1495	344.187589300106	116.551932354445	674.216130693485	524.467839491549
1496	1496	345.737873122815	133.198561454108	671.701205931337	504.422035155158
1497	1497	340.234134218378	159.09470349777	671.996569860696	542.668199256746
1498	1498	343.040879464101	113.744879940756	667.658017685273	546.801501490931
1499	1499	338.675703378975	121.308956578909	672.017101557522	532.05489660074
1500	1500	342.009380982495	140.297101584114	674.72790219508	505.631878061635
1501	1501	341.769296725234	118.033578521953	667.433399426718	520.679219628717
1502	1502	339.79881169441	148.96168285167	674.24190885591	538.463245729072
1503	1503	338.473528046668	132.844532662162	673.175951883466	508.842066044807
1504	1504	347.016531996588	134.15193806188	665.660111871738	512.283976141379
1505	1505	340.259112844235	111.795015835517	674.099023297097	544.34061803504
1506	1506	341.831363054408	138.018691088688	675.10572987774	502.85266464791
1507	1507	340.44486222856	132.610723092359	674.177244245131	531.465799168951
1508	1508	346.555261205211	156.904294630797	678.538030256697	499.750009924494
1509	1509	341.168523740581	140.478945034544	668.631390293142	512.876552399936
1510	1510	346.147060685468	122.287538084414	674.211506622968	512.01314188424
1511	1511	342.929752573327	126.8390409242	671.897542480334	511.996684862381
1512	1512	342.718796709802	105.618389350952	672.978366691283	534.282618144539
1513	1513	343.886802548888	154.403825624167	676.200332346663	497.553401108743
1514	1514	342.697079830716	123.23196424132	671.28458672255	510.451967691274
1515	1515	341.165266314023	145.720720379314	673.929376331705	532.543355239295
1516	1516	335.479675286594	133.772119759378	672.128823315606	541.595971821458
1517	1517	352.607801199573	134.560048917514	671.047462890957	531.20885414183
1518	1518	343.314092709816	150.450649571769	672.184052579006	522.26305484092
1519	1519	348.17393389272	131.832982336028	672.916274378905	495.014874576499
1520	1520	346.0283475992	131.324759599208	668.307461959861	524.594618217096
1521	1521	347.271475532294	108.984761864128	673.445460119631	499.240531760299
1522	1522	344.735743879626	108.876560827942	675.054592231043	531.509496414084
1523	1523	341.086168214099	150.940173842842	672.187556706509	528.567121457236
1524	1524	339.706188676249	129.935348749197	676.511404333612	511.638254345751
1525	1525	343.191385527657	136.105999407509	666.735171562826	506.609346927571
1526	1526	338.404923777255	139.316163627654	665.923281103046	530.151528136344
1527	1527	344.644181508246	152.606572897262	672.318530423858	539.977493039944
1528	1528	343.953953403821	119.747280423993	672.283779549322	536.849620751041
1529	1529	343.883289097175	166.661271036592	673.684380779971	518.073274988581
1530	1530	342.020123295609	127.685490506557	668.338594675415	514.071697741112
1531	1531	337.769474454951	112.131060200732	671.837005481642	521.666919696328
1532	1532	342.180991372881	129.882165801387	674.427402819841	529.867536844897
1533	1533	347.993299346624	118.215893188618	672.62170122147	531.138695053403
1534	1534	343.265768609312	136.066549315933	666.94259918872	527.225977041663
1535	1535	340.019067667166	125.048875402038	671.595662236855	516.011972738029
1536	1536	346.73475846269	135.388673953133	674.68429089226	518.195280508911
1537	1537	344.080157081558	124.210363254469	671.249262950963	502.109202447688
1538	1538	343.163748359468	127.210415682969	670.940826892516	508.717188655976
1539	1539	344.640831182279	126.654356322148	671.389728643383	498.455679904566
1540	1540	346.14731740779	111.76144283473	671.863914923836	527.742661963272
1541	1541	345.500047068415	107.034662592539	676.129817001101	530.226678183607
1542	1542	341.546327544702	146.828399347493	673.668365646971	525.50638959237
1543	1543	346.217114994315	113.752732651564	670.99072008793	530.969868898499
1544	1544	350.71065677497	145.634591445459	675.046545995369	558.711236624876
1545	1545	338.449429857518	142.072928798358	673.795940754499	521.792926098305
1546	1546	344.448566320895	152.068667260434	673.169431357289	520.789342088325
1547	1547	341.209617335611	150.586484471922	669.845875683463	498.420084596766
1548	1548	349.514336243451	106.443124123189	674.691887772982	522.60178638296
1549	1549	343.935106810615	121.479448368695	678.682136065471	508.733071643103
1550	1550	348.731676487813	157.232154609173	671.251286505381	517.095324205031
1551	1551	347.587975738519	123.274459178103	671.665932406543	531.066089555914
1552	1552	344.089468200456	121.283551679724	675.703967237596	572.831102649484
1553	1553	344.235805650728	116.453325269736	668.117566592784	532.195067273833
1554	1554	341.770816352146	130.999908225826	669.057332753686	515.340699437099
1555	1555	344.982523887689	111.723608062549	669.160283183424	534.741924985094
1556	1556	347.117557550648	169.220057362871	665.223409173255	509.032075996278
1557	1557	343.09794469786	124.216426379795	672.543952468176	517.752097199674
1558	1558	344.657722369746	134.62116466365	675.32007272459	577.558052321471
1559	1559	346.397647848349	84.4637010996995	670.338526006269	533.875922979281
1560	1560	348.335664456593	114.582369623642	670.674420125543	525.768309429618
1561	1561	345.392401596137	127.089038881047	673.916285300514	525.277905489799
1562	1562	343.877697357211	129.91421764771	668.420936125727	534.997968980343
1563	1563	349.762176924866	113.906041742942	671.181945104684	543.138641589146
1564	1564	342.515405047976	124.402452543206	672.659986600444	533.526016163796
1565	1565	343.758611015484	142.245944643935	667.385997615248	511.724612570064
1566	1566	342.832862740045	164.852924533966	672.948867283348	536.130848696263
1567	1567	343.35784646088	139.731665594548	672.885238744382	549.305601507709
1568	1568	341.833333426978	124.962977568051	668.078566556061	531.165318810014
1569	1569	348.610455586489	114.038736729459	667.734168089259	525.533662658343
1570	1570	344.332248002709	125.448506997534	674.468515646659	534.195824583227
1571	1571	339.422397862792	132.707107526307	671.421690467221	503.263025821952
1572	1572	345.748981225545	107.882408141405	670.834136634313	551.888273297901
1573	1573	346.493357206977	133.986165120439	669.66795507643	532.499556534663
1574	1574	343.552800086101	151.054577744538	676.370539321168	524.949036310781
1575	1575	344.415015185744	132.338942294943	670.576185370918	523.332366335095
1576	1576	351.205792263125	119.050571010471	676.453691485694	512.592128012724
1577	1577	344.66356527107	159.758481788762	674.638203101072	532.270791579711
1578	1578	345.643941126739	164.000761268417	668.043389180047	534.128237147776
1579	1579	340.09744834391	133.011502940385	674.399991913615	535.875685129547
1580	1580	343.772862324785	140.454682652371	671.782418602728	517.948463293971
1581	1581	345.438476915952	117.786067371616	667.705710029505	503.031208688847
1582	1582	345.511271702872	129.16859105095	670.087888034397	517.408640098229
1583	1583	342.774995500228	116.91512279469	672.105298900586	547.426866913473
1584	1584	343.559209483141	128.225787321047	673.814572529153	509.544306012178
1585	1585	345.675904356896	139.186278098602	674.016683623603	513.026406682001
1586	1586	341.947449221754	161.724366555165	673.092296176214	537.594930709722
1587	1587	343.171951019734	146.031635207486	677.141478012828	534.266031894614
1588	1588	337.620591274471	119.073456921545	671.914990689178	527.630638039611
1589	1589	346.720118884771	114.052736278058	677.725008690688	521.347718383069
1590	1590	344.825212582636	168.844669028432	671.158453209285	515.795105007762
1591	1591	344.878322616368	143.563684991515	670.244417154671	514.306920971251
1592	1592	346.086024088107	85.189050756051	665.112162214816	547.70691098382
1593	1593	344.265858888399	130.61900898064	667.95923867445	510.534025892393
1594	1594	340.311668685571	106.544801810677	674.106420843114	519.539140534135
1595	1595	340.986963011376	136.297572514247	670.342732467218	528.392855646962
1596	1596	349.342852814489	135.59841772672	672.012520043439	523.334887861494
1597	1597	343.377444150192	114.656308105796	671.670586142995	520.325012049204
1598	1598	343.4494421026	132.63679557545	674.150970406445	520.252647652083
1599	1599	342.15483008639	119.090013311179	681.072476387613	536.108550396953
1600	1600	346.49227057328	138.305597107702	675.34161709566	518.288241634508
1601	1601	339.721524820082	127.134521367056	671.584538096832	520.940642904769
1602	1602	342.977940498689	139.700278709673	663.460885805758	515.744107810195
1603	1603	346.246149704553	144.952788267295	668.779655236626	518.232737248655
1604	1604	343.414944149154	133.420452899038	671.176854824171	522.260459169873
1605	1605	351.745004479173	146.383345135731	672.695641536302	519.70853983453
1606	1606	342.919488777541	140.496593178799	667.20415219463	512.59878890605
1607	1607	343.543142398635	112.697930654886	669.414400104566	546.420942611147
1608	1608	346.391831791544	122.90881216715	675.30593885847	505.174153383549
1609	1609	346.769294484769	130.109657320596	666.274863235631	513.507674368242
1610	1610	344.589350371655	130.719788801793	670.72965261065	549.002113802445
1611	1611	345.719495314503	149.916532572656	672.844721628283	525.711444653323
1612	1612	341.868855011321	134.424365399372	670.113228296182	538.226495773778
1613	1613	345.63040387403	122.219350574834	671.588450989351	550.201607604359
1614	1614	343.72620064185	148.176016534773	670.261969003105	518.547411728725
1615	1615	340.050779095196	137.644949607909	674.362002181813	490.75487283544
1616	1616	349.377048499714	147.982619821719	669.418037237913	532.04362825293
1617	1617	344.992811706948	115.781075202835	671.882357878781	537.839158478226
1618	1618	339.582600382183	122.060631688864	675.696360556972	559.962046646346
1619	1619	344.345171888548	128.24070653182	670.699829511461	518.514813992435
1620	1620	343.414510469412	125.282675408532	675.938029717869	533.285408469226
1621	1621	345.735888349136	112.088116352883	673.162842350695	527.915463052305
1622	1622	343.572819930149	119.881154774912	671.397746211759	529.680039579446
1623	1623	343.11716563471	147.133824826436	667.22162762378	512.476027889651
1624	1624	341.807702507421	150.433913336087	675.026749610008	525.79665928598
1625	1625	341.471251379641	113.732241072108	670.220227378115	516.38251400344
1626	1626	349.764487114736	130.782540816553	671.662708474238	538.249830642217
1627	1627	345.014203126826	134.275659068477	667.193544877126	501.012085356821
1628	1628	347.815713295338	113.120102608127	670.366935515531	557.00384278376
1629	1629	347.340518214595	118.384780288356	673.583969838189	523.330534055484
1630	1630	339.531872263766	141.077434531978	675.409995236018	556.659967929939
1631	1631	341.337053816355	120.82700426011	677.798789769053	504.172097834225
1632	1632	347.158621189555	120.633474472542	677.166471195236	517.641976259951
1633	1633	343.679267294589	158.299936057006	677.389029063329	533.055325171796
1634	1634	340.764921447768	140.865540484381	664.659828296884	493.822220376581
1635	1635	341.680856165645	133.379469426965	673.517641780649	503.022215744403
1636	1636	339.197081144127	121.106413100818	675.535939154961	527.477313890604
1637	1637	342.167157684328	155.820016950787	667.974989003153	535.089126782002
1638	1638	342.125789094951	140.555420083551	672.634937971317	534.268421021899
1639	1639	336.394108439723	130.756680061127	666.130122358061	514.019598211964
1640	1640	341.54499427001	109.564464305242	673.650161677402	521.249656431903
1641	1641	344.427468536067	102.152937857407	672.015408446719	526.098679542902
1642	1642	346.101892259947	132.646932240456	669.315478818913	500.382962830998
1643	1643	345.47020235717	98.5085234036657	668.444822290293	512.921456114426
1644	1644	347.091433473888	100.419221147176	674.552839411352	518.001119243603
1645	1645	344.852555888001	140.679243790751	669.365130325097	561.681180428561
1646	1646	345.02481489799	150.03328093875	666.812886131518	518.896938592765
1647	1647	343.117647743704	114.515646855038	671.881700366272	520.944367104454
1648	1648	339.283471351246	120.489317603881	671.998564176249	537.569903883816
1649	1649	340.439655260159	138.04367311719	668.602126756932	540.075663821781
1650	1650	342.757072914434	134.881420873793	669.338430744526	517.815536415977
1651	1651	342.042288947288	125.351775061782	672.914494226096	507.481398480345
1652	1652	341.279799934409	151.563298053721	670.347434764243	512.013795314161
1653	1653	347.992331681814	140.550498891932	669.046776501697	536.716720834308
1654	1654	336.634396363904	163.413281255794	666.947027621842	503.944857977015
1655	1655	345.032889453333	120.361881063391	668.394715161129	531.39441638377
1656	1656	345.329688096596	137.210201265428	670.838390058025	520.389389411854
1657	1657	345.758697552679	116.066171301897	675.780196003449	519.125627428053
1658	1658	337.048056143971	138.162805851686	672.134432603385	518.965965099642
1659	1659	341.976977522831	149.156530100512	672.673841405099	530.71740487161
1660	1660	341.375019926782	154.449393901245	674.36768760555	526.731878547497
1661	1661	346.484506140152	148.007896571054	671.924762845531	512.96141554692
1662	1662	342.342070045426	119.443720522785	668.905192255849	549.148449396713
1663	1663	345.797443971304	131.59931812419	675.160906217713	523.693820395534
1664	1664	340.378987943131	146.023894320547	666.688771964702	525.635640423806
1665	1665	343.675096228289	138.974568436899	671.468782083591	526.89751260413
1666	1666	340.568076212528	135.691518025538	669.148206460871	503.624781206863
1667	1667	342.956490658248	120.485525989694	672.551222376313	514.818028504227
1668	1668	345.917920660088	120.243987131298	673.61303966116	496.807870359201
1669	1669	347.643297242528	130.498747118887	674.320378464652	513.66223307998
1670	1670	349.843518316852	118.551855133058	665.152671378944	516.854953689061
1671	1671	339.286114881944	128.68212467647	671.781174234342	532.268711772742
1672	1672	342.965405960381	122.771855435478	672.054487604258	539.388720371361
1673	1673	347.225117537107	122.301454688225	673.206183006722	534.830939716401
1674	1674	340.483622982975	117.868753335968	673.727224406543	518.335446919437
1675	1675	345.193462488938	117.970514098744	674.600457036513	530.44693263715
1676	1676	345.703066134355	119.718729249886	666.648905747548	521.153543178346
1677	1677	343.666955722754	165.55113782888	670.581426681205	531.860175949941
1678	1678	348.82335870112	112.158956566552	673.224626561125	505.90682409977
1679	1679	348.49509360672	115.784405896114	674.690679906159	534.291974842205
1680	1680	344.457280925526	104.157094509115	671.816998108952	514.279581037169
1681	1681	346.203107262934	141.461154254139	669.053262418162	527.516827547595
1682	1682	344.133219305237	144.775818102809	667.980924351031	516.48770319328
1683	1683	342.008559173794	107.050876277902	670.174075866565	515.004770084976
1684	1684	334.918551646046	114.70481192629	670.46500906723	532.459301526294
1685	1685	349.446014706561	129.665744496714	673.740919167711	501.55017466025
1686	1686	348.53363479586	145.617908411815	668.734854010984	534.583497208239
1687	1687	345.514443537665	168.637983453714	675.64238312722	542.13675476547
1688	1688	346.861771995549	112.656529974213	675.91894324555	528.396164419557
1689	1689	344.525824606361	138.983745127653	675.463344790257	525.365845585099
1690	1690	346.330641690325	145.141775177964	675.064615649224	545.480994647818
1691	1691	343.476338084248	122.303826483345	670.570143626675	536.600616491977
1692	1692	346.221687696069	115.137225760728	673.452446687358	525.89015239807
1693	1693	339.589557302357	124.895108315602	671.810904178369	529.238783414008
1694	1694	351.991901063705	135.191169281272	670.689616803186	506.555673402589
1695	1695	342.434459213938	137.320523654399	667.979516376674	523.63503700144
1696	1696	340.909667487411	112.821308771937	674.008279148464	557.041443307193
1697	1697	339.710721966752	135.241412527642	674.08152804855	511.920229064409
1698	1698	343.524690081341	142.508737835043	673.892118635642	524.66274412312
1699	1699	337.326567132998	145.645494460765	669.869208240067	521.099344325551
1700	1700	344.333731174762	127.583907461461	670.466874698191	516.225761499996
1701	1701	339.688960315558	122.178507386572	671.704144864998	521.670562961398
1702	1702	343.220875487811	130.14540746885	668.72679224505	548.745341290059
1703	1703	339.949623684141	135.171800260914	668.42827505974	537.524214027519
1704	1704	336.211732565421	117.033083110372	666.396534691281	503.784311583415
1705	1705	350.627381475441	124.953183459238	673.931218625888	524.315112355858
1706	1706	344.652657711079	130.546691891925	672.411996988489	514.58089073174
1707	1707	343.678287736498	135.957606278257	675.550411260844	524.624568182993
1708	1708	347.431346853157	146.74147704498	678.638792315711	538.29744126928
1709	1709	344.080744821926	134.429406678266	671.862423588513	545.616886608936
1710	1710	346.101081653837	126.665441841825	673.128600318014	516.468443249467
1711	1711	336.701419404928	122.000961056295	674.475100571661	522.480851576934
1712	1712	347.274872837717	137.398298243471	670.132641419438	535.17178218683
1713	1713	339.433937647693	143.472968675882	673.899555641029	535.23203031854
1714	1714	341.042218520163	142.446508715634	675.871473309288	501.147191879963
1715	1715	339.562247789581	134.495362885879	672.643369894443	500.586028098927
1716	1716	342.215170406461	131.3566158868	670.803357436796	507.212444466791
1717	1717	342.046436315168	126.047098039771	670.122148240353	525.617560246858
1718	1718	340.501063220453	119.806297120642	671.728604940072	510.141372831223
1719	1719	338.52479692994	131.54858334889	670.950582614031	547.104167209301
1720	1720	343.728509474706	116.118663539136	673.431838151367	511.062793481082
1721	1721	342.244859654802	125.256599960488	669.932756807927	525.205904485377
1722	1722	346.99698967282	129.607020023973	672.300545288733	532.624229361238
1723	1723	345.186504240602	136.392899337915	673.145406698229	547.139470793026
1724	1724	349.374808318574	118.227584826726	668.611041912685	522.593880975611
1725	1725	341.268303012051	129.556825282786	674.543835402066	528.408676546261
1726	1726	339.422400916038	113.157858686131	675.875487809891	533.853278998413
1727	1727	347.373702803259	152.703084085121	673.708589532778	508.680087178643
1728	1728	345.656489423358	159.001119951122	670.391018145893	510.516393776103
1729	1729	338.86805393333	141.193914454093	675.981811740429	528.405912978013
1730	1730	343.152851999497	128.790027890572	671.987281150857	536.106786392811
1731	1731	347.019115633108	142.902459691035	674.180525420783	491.575426451485
1732	1732	342.40296821739	119.415132997178	668.648404659673	558.138015599824
1733	1733	344.074035826533	141.072625435866	672.955757740973	504.146421598818
1734	1734	339.657928095892	108.063434126852	668.242744239755	514.165859863699
1735	1735	345.990490399483	123.160986136294	669.581322909865	524.806251600243
1736	1736	348.425829707807	138.789748704239	672.745966483241	504.569089027146
1737	1737	339.082594092616	159.053578182646	669.738967804199	517.775348190271
1738	1738	343.623947898206	129.250516772066	672.313805832874	543.473733421473
1739	1739	332.845691049125	150.634982523195	671.903225737063	510.155365699279
1740	1740	343.82648358951	134.079474920286	668.506498846683	503.731648847376
1741	1741	346.250514404379	145.905386847269	672.563844957643	507.226330622427
1742	1742	337.779880653945	167.736666968161	673.173462728769	526.66655150887
1743	1743	342.770690608525	153.877078270102	670.367000208969	510.532703925063
1744	1744	342.038006859607	129.504001522927	670.600916590583	541.544247230931
1745	1745	344.256219359892	133.180538926878	669.926730720929	528.318936436229
1746	1746	345.928493068164	146.432409723647	670.980328729607	507.941258834706
1747	1747	347.619133553842	148.479160120153	676.137917667965	524.356978025959
1748	1748	339.640526761019	98.9044463741819	674.555408313203	513.460935595092
1749	1749	345.541165850893	140.195079381145	674.437946255242	508.453139775673
1750	1750	341.142675903211	142.851783417062	674.090597731171	523.406514326101
1751	1751	345.69712952369	164.008233281879	674.319845315139	513.05545319652
1752	1752	344.43245102038	145.089834893843	675.547941274723	509.732450597956
1753	1753	348.814337343004	130.934594565854	672.471753608243	546.829018125126
1754	1754	345.408658685377	129.769626746502	674.777007348747	527.360603762159
1755	1755	345.494851094097	118.964368175079	669.383028944406	522.229441784755
1756	1756	346.919149084795	156.916188842429	673.3521095025	516.322112727407
1757	1757	342.645896580205	126.44646015875	672.752790616047	521.827138169146
1758	1758	337.139477772417	110.77691854829	669.389509646872	507.314713432543
1759	1759	341.760019814228	136.093246916071	668.839102919577	501.236453576697
1760	1760	352.036130395241	116.455604362467	673.929091018509	501.379623131385
1761	1761	339.345516138489	151.098026963013	668.627047009998	512.283693747379
1762	1762	346.318776539522	113.7237234659	674.10082239959	545.912521728607
1763	1763	344.291452032032	119.811823994554	670.045444871463	513.829951317642
1764	1764	342.152684864051	112.074427275301	674.223615351531	522.322864796149
1765	1765	342.134810418515	152.655721021278	673.308154959136	538.542543443219
1766	1766	348.370184806476	107.228991028695	674.829061229242	543.367960465513
1767	1767	346.909298181413	104.477983101405	673.430834542913	505.797736838675
1768	1768	342.821356479652	135.334597135809	669.155089664519	521.818884301953
1769	1769	337.118511342755	161.187566620314	675.581169810132	525.299989090505
1770	1770	340.732251072543	148.880492164369	670.580121715902	494.817806019829
1771	1771	344.245276924803	123.065745928843	676.068899165823	518.580357361703
1772	1772	339.694753598763	139.287887513587	671.244611927456	550.085809269296
1773	1773	340.580825066242	146.452276792278	667.953560003283	525.70615470931
1774	1774	341.042816761256	125.673386670792	673.946557412195	502.606566936741
1775	1775	341.752254623528	125.954912531907	674.591394462079	531.232752747439
1776	1776	348.11163258334	109.074222876384	674.80681054902	520.586948555043
1777	1777	344.763600687362	154.890760087665	669.517422304284	505.625242847771
1778	1778	347.181141206562	130.123137203153	666.103420829355	550.645621556032
1779	1779	341.415116742761	136.442098737857	672.716496094494	510.903473499103
1780	1780	351.569109994342	136.536087302385	669.214466517836	527.77656678673
1781	1781	337.358223491185	123.748919489129	671.761556001379	536.248723047425
1782	1782	346.30185973976	104.783731032356	673.380782592242	507.655616994895
1783	1783	342.359829746383	113.534386776181	673.120791152336	524.906533125647
1784	1784	343.915998835564	124.433506951403	672.778677377813	511.633082704394
1785	1785	346.790847059945	128.654772987977	674.121251537444	539.09988115367
1786	1786	348.87693925302	128.460731051232	674.28233940337	517.107124057939
1787	1787	345.154570072962	136.54574288932	668.992346666257	537.028694434089
1788	1788	347.680757032608	163.900537381535	679.371576645185	540.641089085244
1789	1789	345.80646192311	125.566381341257	672.529071590925	521.303868599912
1790	1790	343.758876000153	158.691875327607	674.510608755915	513.770741550036
1791	1791	345.650384528691	112.696849340817	671.67445398523	499.756939110871
1792	1792	341.72376443526	154.496707094372	673.445972013389	509.443479084281
1793	1793	347.949654494673	126.208813155992	672.894362510147	484.775335632801
1794	1794	345.663027558614	119.547813775329	676.919523406162	524.711912420875
1795	1795	341.510780165832	95.4137189243207	671.619608076723	522.275591952636
1796	1796	347.885991683124	135.786117023479	663.181884097617	502.265104939272
1797	1797	344.310741550334	167.065255806545	676.285337461821	506.011089425338
1798	1798	343.807078961526	136.2410433106	673.663622376832	524.967395529398
1799	1799	348.281953289492	128.507786978001	676.576205557174	543.205515353218
1800	1800	348.896508506351	124.550722666094	670.699370170186	580.49472751143
1801	1801	343.697637874566	118.652972697862	670.68569484657	542.493647012827
1802	1802	342.889416502948	119.1191422991	670.681206935908	522.135830914784
1803	1803	346.759682615721	128.043777095063	676.306063054456	505.917291603543
1804	1804	339.991015743653	167.471450667773	675.518150416774	515.18912247452
1805	1805	343.555570881316	119.584685311666	675.127654912069	521.407744577935
1806	1806	342.915043598749	122.159679087604	671.790820550653	536.880927607886
1807	1807	348.977272514261	119.040360920219	671.224347614437	564.599948376865
1808	1808	343.501850478696	140.344676711413	668.751370534269	487.509875404622
1809	1809	341.82065220095	143.324987783242	669.546589770662	505.706468514532
1810	1810	340.027795383415	156.053304195921	672.706329536881	513.141062010742
1811	1811	343.535510514093	140.622718730565	673.944669805193	540.341651748648
1812	1812	342.674736587302	110.561320211629	670.081799619282	537.727278257243
1813	1813	340.409846209948	146.49654835815	676.96472792183	517.070627329728
1814	1814	343.199605930557	120.189891245066	669.572299462684	500.256998678279
1815	1815	348.418079405378	159.025298438602	671.382626671731	494.598030405176
1816	1816	344.281704450027	128.253081931793	672.094895079598	497.125041499297
1817	1817	346.699563382382	110.807974711483	671.71117091291	527.105620934438
1818	1818	342.528144933583	157.922267458649	672.904923178304	528.23430279008
1819	1819	346.594859810759	156.366596084644	669.539673396971	514.623898697537
1820	1820	342.020910901823	128.979298977	671.123661400599	529.837742869529
1821	1821	344.806365908404	171.363209874171	671.415243918008	533.566400943307
1822	1822	347.623933509003	129.935865472947	671.934544176345	538.68544107287
1823	1823	340.718233224904	121.686194535923	675.031346553723	525.07941125891
1824	1824	346.333673339901	142.090090264999	677.184043542748	549.839332855647
1825	1825	349.207034397667	139.359556241523	666.485183038552	491.022132561668
1826	1826	340.064223608161	136.835962521631	671.189716823997	523.46537646107
1827	1827	344.14276518255	144.019809697207	672.96635322502	527.631712201967
1828	1828	341.338435329335	120.297551466533	676.088828430373	520.266762761476
1829	1829	347.192709900113	140.329178301398	666.654278692301	515.667612460804
1830	1830	345.842420545723	138.188004435981	672.916456759124	493.180164116377
1831	1831	343.370167351122	115.200281803576	672.159713530823	534.465617231546
1832	1832	338.337284955014	142.634039176513	673.812926869917	502.416477862487
1833	1833	343.456513876801	148.895032318044	670.134566230308	544.814515596857
1834	1834	347.395673138195	144.504646524541	671.039276904823	551.439293253689
1835	1835	348.67533878468	141.934163629539	670.920077654498	544.794986265852
1836	1836	341.953410673189	127.635988048021	668.898450081571	534.352750343613
1837	1837	348.430906137623	124.41921041891	669.186874929386	531.769515033935
1838	1838	343.215553426611	144.615822672528	673.992338917149	528.534772575845
1839	1839	341.506673716769	120.696567942983	665.663900174037	532.461394219124
1840	1840	345.54738446866	137.450365322375	672.9533712428	502.366656508644
1841	1841	343.949769713371	136.005925702438	668.282488398873	507.605231795762
1842	1842	348.212061333473	148.324974686504	670.643975318537	510.255301887103
1843	1843	340.789081317363	100.046794391549	672.651265209607	499.045964957162
1844	1844	348.624566483839	137.514422039392	672.069935787904	527.6198837063
1845	1845	346.764025932972	140.192940243251	672.895217881839	520.192623132441
1846	1846	338.8934123719	142.539864974373	673.814712285859	494.146203770483
1847	1847	342.136253813399	127.433429000257	676.082539849742	520.896701033413
1848	1848	344.760223978692	134.729668989096	674.589562701339	498.521152862473
1849	1849	344.885780769808	129.598816707177	683.147184424176	505.084090850819
1850	1850	343.759339219739	146.476265814245	669.37333286505	528.807201876093
1851	1851	351.779377782226	137.741206607611	674.199132262126	538.375620418607
1852	1852	344.191662093342	114.778853696664	673.140046992595	516.904830557272
1853	1853	340.847954236396	112.289043486213	673.099527795441	527.087707332901
1854	1854	347.003518293437	116.394969194843	672.558647219212	526.668979458539
1855	1855	346.22702050058	143.663870855917	671.732274355236	504.10820066132
1856	1856	342.541943632743	109.244804478728	665.656505965132	518.870686722156
1857	1857	342.262234248555	158.368778317646	667.580182401377	519.056014020699
1858	1858	340.852768254513	166.077231168596	671.275743228025	529.705884675649
1859	1859	345.071408388517	164.217931288669	672.152074533747	536.745282026915
1860	1860	347.494179406035	139.747799373755	673.934234648545	526.810893745417
1861	1861	343.660858464671	112.010750567992	673.463759761935	531.067390321016
1862	1862	343.154460810832	109.971141237624	671.800112371039	517.825898191052
1863	1863	341.708426438002	132.405774943248	674.286975737612	528.613872009928
1864	1864	343.761835279897	127.825512955716	675.438317332401	527.393695796385
1865	1865	345.227138984053	128.483973478406	673.718301485555	517.075182612242
1866	1866	347.508836993939	128.60995914573	671.815257723306	507.870619556866
1867	1867	342.680209309432	147.574878933069	674.219038691834	505.12859035013
1868	1868	348.559719185892	134.852937705927	669.025749384091	540.294520084419
1869	1869	342.85470028976	129.088894569938	671.760871122841	519.875687897966
1870	1870	341.3219401455	104.481358951355	674.404281775659	530.989100846586
1871	1871	344.945240593608	131.932352670489	677.185306864828	541.943982944439
1872	1872	343.815255319414	148.128506228358	675.52889404593	499.511404636378
1873	1873	341.875299684626	93.4248404484361	670.418779106186	553.138877329286
1874	1874	342.067838109622	119.729980687145	672.199359822585	552.057615241929
1875	1875	345.649962942686	140.892114613327	673.821186334934	523.955309226316
1876	1876	348.641115669167	170.960752375898	670.564762394042	546.604412822459
1877	1877	344.140590529054	118.722474033728	677.018344149709	519.476471900368
1878	1878	343.330705570434	130.466842405842	673.026978451681	525.204037676971
1879	1879	343.616766922526	145.606356490264	670.624798670174	517.614286503172
1880	1880	342.086337845352	136.301380594953	672.213125205094	514.685460502952
1881	1881	347.3312409177	141.747095287385	669.728139671276	515.513644068244
1882	1882	345.708584961982	121.115991090638	669.14181461129	548.923878810428
1883	1883	343.543770191107	136.374770932259	672.197206245816	526.320497814232
1884	1884	346.105904204248	158.930894375606	672.770860208397	506.003439791614
1885	1885	345.561260716458	142.413190822201	673.41993785291	521.656943330071
1886	1886	346.268882669857	140.251053035991	666.057856572877	504.536941397763
1887	1887	342.574204881567	120.467893630018	673.079882108169	507.698969195578
1888	1888	341.605138157407	133.766322334797	666.184553189398	536.127664270422
1889	1889	342.386449921169	147.251078578082	667.840591234091	530.036478901464
1890	1890	342.670391492681	125.211394244414	670.808671534226	542.411227548342
1891	1891	340.196283814921	124.190267253175	675.129794973311	543.00259162379
1892	1892	347.409029737668	149.910924183168	664.842612242947	528.2141655754
1893	1893	348.39621911351	113.947028474225	673.727617144839	497.555054253064
1894	1894	337.170690594793	148.062602759541	674.25761487378	512.384410835846
1895	1895	345.881757032872	125.340497788905	668.97152204999	499.955854145147
1896	1896	341.674978381622	121.323471281679	669.869988564918	487.771816900766
1897	1897	347.503191426923	123.706681417124	669.495559280821	492.5333664847
1898	1898	342.652603931076	126.620629250171	669.640239048641	521.418323106021
1899	1899	342.181930254387	136.788429839939	674.063241978565	566.376509180705
1900	1900	344.623891461253	105.124900973454	671.61729002198	531.310614771822
1901	1901	346.584815430656	156.607799261841	674.839622755254	496.249988214965
1902	1902	344.266853261568	129.369137735926	668.368322691596	481.246050547487
1903	1903	348.822111161161	121.762010941775	674.377304160726	506.34702383699
1904	1904	344.815983339352	162.646994999626	677.812962795054	541.079094551422
1905	1905	348.278116498948	133.286346286038	668.4190227127	516.17875109325
1906	1906	339.679802645383	129.161114637755	669.444556900056	558.366085138696
1907	1907	346.928559547764	120.006812085207	673.511806356356	532.189011509508
1908	1908	340.914982368902	124.831910503817	678.099044571325	525.430989115511
1909	1909	343.383087273886	129.30391669954	675.68866258075	515.498185782661
1910	1910	346.83211943471	129.52245252888	672.373126408385	527.772277293289
1911	1911	341.687349999093	119.565823361326	673.217911393128	531.620960280941
1912	1912	343.127374050395	135.603053421511	673.403924600348	510.424933939477
1913	1913	345.859397723012	154.312603958105	675.805786901017	515.297680998911
1914	1914	339.896341624202	124.219958348575	670.008184300531	521.397828384381
1915	1915	350.024908185582	137.028761059881	670.721854860205	520.703449867969
1916	1916	339.333853137865	148.551513740373	671.566890180213	545.782492579666
1917	1917	340.503999833091	118.038837275386	669.42386263699	528.992528896863
1918	1918	345.260968689404	169.846865393826	671.104386093736	518.799349228493
1919	1919	343.687375363959	122.139214813926	668.131270629658	550.453529460604
1920	1920	339.276589080753	148.669666292775	676.231499145651	540.16672538241
1921	1921	345.899331637375	123.167747050835	672.591159613555	537.591832510524
1922	1922	340.912138350048	141.779957790334	673.890085664613	528.896865151729
1923	1923	342.693060431251	99.873602569438	676.987511536272	546.641805764786
1924	1924	342.993554903908	125.650861449782	673.75652028906	517.075631195838
1925	1925	348.632382949576	137.155488138853	671.069522953809	513.725083489823
1926	1926	339.287379519873	140.691931724202	665.791450071959	500.861955128293
1927	1927	342.977858643718	137.207493697731	678.687771429472	515.345077560623
1928	1928	343.020904048678	145.312078517115	670.665141626044	489.120274731075
1929	1929	347.668581973186	137.762853440869	670.807425306069	478.825396179655
1930	1930	340.093426252208	118.003589688941	673.02347995482	540.452146876256
1931	1931	343.889807910032	151.964409961361	677.901609211028	541.981004155771
1932	1932	342.289986047432	136.011643015032	670.680929526154	506.985523433111
1933	1933	344.222546811783	151.995365711671	673.974543240501	522.936010862654
1934	1934	342.616305637989	108.44240186306	666.633984380512	526.57522449193
1935	1935	340.477266559053	140.53477873944	672.968686058931	505.058099763876
1936	1936	343.830942203224	129.06503355574	674.82996297901	545.563402847175
1937	1937	343.21881613791	154.996583621766	673.45555277466	534.707044649901
1938	1938	348.833079631355	118.34629360367	674.7755347048	518.812712148698
1939	1939	340.381914606016	109.896772499115	669.529836965554	532.420433953136
1940	1940	343.923249008952	120.632580808378	668.874013055153	503.893333488591
1941	1941	336.051075190394	126.497275822535	668.079510654952	501.796407999065
1942	1942	348.919540591375	137.535908150224	670.122550144781	479.590749498786
1943	1943	342.036644476041	155.316916389953	674.772366303467	550.033529778863
1944	1944	337.192768036441	133.137266998781	675.831685191869	540.161395557128
1945	1945	345.779442223555	137.456226370159	669.223999331874	537.610190395914
1946	1946	347.810300569192	127.279920726633	673.751026950986	547.755416053163
1947	1947	341.502210939586	146.495147402969	675.472424909897	535.796167250646
1948	1948	340.709723836995	151.628789297385	667.199772438605	537.151361982375
1949	1949	343.533618395508	151.302415310517	669.651270403619	546.228302128923
1950	1950	342.459104130742	171.319158357858	670.176215073102	500.617821013386
1951	1951	348.523081089211	158.89551260548	674.05993713942	549.279547278048
1952	1952	343.198748474515	140.851369411117	672.460423019742	490.011227966165
1953	1953	340.440845169197	139.68968274617	671.550994054895	532.833040367433
1954	1954	348.122475685552	131.17897624941	671.829877393483	506.037563721293
1955	1955	346.125386100453	139.526028750486	666.636454423106	537.562840771115
1956	1956	335.352138385038	120.217919207947	669.893930332221	540.912398256559
1957	1957	344.556203790896	154.770012499502	668.116229944491	537.281003996719
1958	1958	346.519257510929	151.099110979412	673.178456813292	529.845330711114
1959	1959	349.571599433941	124.978931902437	669.741660192454	527.211442449529
1960	1960	350.566308852393	109.820471432785	677.466811223461	526.085871955644
1961	1961	346.918373934866	146.394678030106	674.778759383957	510.19817505742
1962	1962	345.084275773835	116.781655096832	675.829917241454	522.938149189947
1963	1963	341.494832562731	112.584803177661	672.845834364426	529.715637182423
1964	1964	344.706325209502	139.845607713442	665.298377859423	543.114777728419
1965	1965	347.521749377127	129.741162362931	676.39026404192	510.700971410496
1966	1966	342.148821572517	96.7993372335512	670.478458855493	514.627875904947
1967	1967	348.24100994482	131.951767482331	673.846934222612	516.528709204466
1968	1968	346.677121765981	147.358900986943	672.062011712685	540.907867351008
1969	1969	342.594793247189	108.656309018954	674.306394989837	533.024892894467
1970	1970	349.752962954491	120.164306854575	675.23494387181	529.782278399009
1971	1971	345.890416074382	109.6647759099	674.853110976888	528.131123755343
1972	1972	346.149535563414	129.737583762369	671.349509151745	516.351833086497
1973	1973	340.6502259527	115.530917540649	669.373739448852	564.530018420298
1974	1974	339.814306797471	125.91270336631	670.088659501362	526.801479092142
1975	1975	341.99833485771	130.495935273629	670.778664420505	509.667096291419
1976	1976	346.410314932484	149.608039069852	672.596575527651	539.194954332976
1977	1977	350.756786699861	109.081685106146	674.504008685353	527.279336559386
1978	1978	342.109450593548	117.886318652064	673.926098590247	550.28426694463
1979	1979	339.86291117432	111.409051358198	672.546182512852	515.95293172622
1980	1980	346.449853662422	132.628117901186	667.717287035457	524.169081794658
1981	1981	343.619161079026	96.9920842020846	677.29530099102	514.564164857493
1982	1982	341.37317279941	125.634532445686	669.780730935652	535.57768507822
1983	1983	346.106452211203	125.954067998565	671.074139600466	498.279655536934
1984	1984	345.064297911234	113.730217669233	668.158941359763	518.816497922409
1985	1985	343.591328095425	141.804739069346	670.85413072276	497.160707622047
1986	1986	345.343682200496	112.533838442328	669.772367367771	516.232952586502
1987	1987	344.08669419789	124.861355227679	674.475732484435	525.253138396837
1988	1988	351.654532407293	129.52199827558	674.325543792516	514.768911464051
1989	1989	349.905171354298	118.912892226082	675.498367979003	547.144934789109
1990	1990	346.175862689124	108.355216562653	678.734332146399	548.770404894679
1991	1991	345.644076273377	139.451321092522	675.503857398911	516.971880130784
1992	1992	342.400881072153	135.510885072854	677.514480759116	517.549303807629
1993	1993	344.902952864199	125.18602702516	667.477151778932	550.613638454652
1994	1994	344.984012206732	147.781716040614	675.426168114169	502.822916076139
1995	1995	340.837817957282	165.390054608039	676.281614578646	535.568069298275
1996	1996	339.889040885836	153.309239411047	664.367343956786	513.349949781737
1997	1997	345.807239001241	135.586952294846	664.45343597705	493.976627064982
1998	1998	337.900175145194	150.413381910032	671.683940437117	526.565045676857
1999	1999	342.077197287076	154.200447407974	671.158772332864	535.807649573975
[truncated: 3,001 more rows]
