# Supplementary material for: Hypothetical Outcome Plots Outperform Error Bars and Violin Plots for Inferences about Reliability of Variable Ordering
Source: PLoS One. 2015 Nov 16;10(11):e0142444. doi: 10.1371/journal.pone.0142444 (PMC4646698; doi:10.1371/journal.pone.0142444)
Supplement: S4 File — All experiment interface and visualization stimuli code is available as a zipped file. (ZIP) [file pone.0142444.s004.zip › experiment_code/data/one/41.js]

var results = [[339.995363047599, 346.627178633651, 346.659207682708, 341.094796314824, 344.024583906669, 338.21802596527, 338.375707447101, 339.705644258653, 342.915793219684, 347.227569040889, 345.215004511949, 349.275164594219, 347.329439675016, 340.970262972076, 344.114577669674, 343.623571375173, 342.250430349285, 342.096002142822, 341.108922915266, 343.557989033473, 341.419679864698, 343.622371962631, 346.866163095342, 344.768234410818, 342.911978903897, 341.349082577172, 348.914828061999, 342.941532853407, 344.925903048361, 351.464336533816, 340.789416743104, 345.982959142157, 342.744213197372, 344.319130834919, 340.084365055452, 347.211316071321, 339.091860994686, 339.286634871598, 346.02189756064, 341.772456253828, 342.833468895522, 347.875645842171, 349.010503309914, 345.847193428745, 346.498307394842, 338.780074872795, 339.533409060441, 346.353959119385, 340.700806640425, 336.893169095635, 342.25336676721, 342.383868613623, 339.760554202897, 345.918252485595, 342.443276951379, 343.730382041251, 342.670117584393, 344.599479986088, 343.973726872933, 341.534489811393, 346.595219009871, 348.69774707409, 345.701887241708, 339.811756824518, 346.41614634784, 344.946897211736, 345.894971829392, 345.532710975157, 345.689884911219, 342.232276776122, 341.174417122148, 348.67843923485, 343.370988780885, 345.415738299959, 341.569105451934, 343.558596039881, 349.472525104883, 344.814330747529, 347.582081004261, 344.358792480084, 348.479966851158, 342.632973286967, 340.451013470212, 346.93935618734, 343.742597857114, 346.253536985427, 347.269493673506, 347.454965811652, 345.155359632385, 350.129121396587, 342.125953697908, 344.45090406611, 348.989299512284, 343.348451165375, 344.31494200339, 344.00276835943, 342.886743753451, 348.832418895929, 344.649811744987, 345.37769256495, 342.464452847468, 347.112572096406, 345.844512722895, 343.890138699397, 338.260374796582, 347.994730241911, 344.886199487275, 346.59361054351, 345.383447121541, 335.761647539213, 344.762711417275, 351.795092358087, 344.729392656682, 347.186485919565, 346.70509585633, 344.497584149803, 344.771347664592, 345.355955663114, 341.097487291719, 346.848805498624, 348.851872595427, 346.719016262267, 347.40250211692, 342.031915517615, 338.238544256161, 338.005541418466, 341.046930904549, 337.358616341566, 343.862142124825, 342.603161796403, 342.491502321646, 346.008735772714, 349.316052712312, 343.840483027403, 341.114600231511, 344.127182554272, 341.721261271886, 344.776254124175, 348.362455815188, 341.636334494868, 339.642121833695, 342.606298248997, 344.729208894959, 343.880985282446, 342.855867706693, 340.629752197709, 346.905874544629, 346.065154397435, 341.159037037304, 339.500118863293, 344.416807832152, 337.499939623433, 341.35851906554, 342.767865294908, 343.912433458064, 347.817699470442, 344.816519991905, 345.212250014432, 348.988452973187, 342.584071902042, 348.813111805377, 344.99655178939, 346.054915354991, 344.620925478835, 337.078788745184, 340.608646405355, 341.498032845076, 344.333500726249, 345.177246055154, 342.164985628236, 342.655698163581, 342.738075143053, 341.633393792163, 339.55831074706, 350.180649774753, 344.864200652612, 340.682166260583, 343.013951716693, 342.117414510176, 341.716236975922, 343.548385714876, 347.681854428179, 341.376201109862, 350.077285603494, 342.286180398625, 343.290600157026, 344.618250153325, 344.582015684125, 341.761278406203, 341.130982090351, 340.7709790669, 342.952094026223, 343.372658895518, 344.626877416622, 339.915124638999, 342.465525213856, 344.853813283261, 342.846179823096, 342.035767348333, 341.487822063253, 342.811043103975, 345.261216453955, 341.424507166984, 343.678195155202, 340.1760783405, 342.546148265141, 345.633309934959, 347.836216786518, 344.721302436329, 339.992441102169, 343.344035893295, 344.515848038819, 341.580990628855, 344.335911247652, 347.811115289675, 340.648294600199, 350.373772821027, 341.6925878234, 345.640417540167, 344.431616715866, 338.502256447929, 338.28346136157, 337.988604615753, 349.326681920049, 350.428451366796, 348.800781485709, 342.406304615215, 345.508297264836, 342.473616238051, 345.407118421585, 344.17785407398, 345.678247870902, 345.277698100135, 347.435035892263, 348.059478191068, 347.040227266452, 344.342454480838, 341.891859780855, 343.303980333004, 349.880876991162, 343.001387633829, 346.127728678, 344.364440813147, 348.243618214071, 346.722091191287, 341.874784556395, 341.852345835208, 342.04400858114, 344.161373286416, 347.863378211418, 345.960309386065, 343.34501022178, 342.276879216105, 344.850170184327, 345.446676085097, 341.268259203631, 343.159180368626, 339.693335067297, 341.183833736875, 340.66839859624, 345.611766721582, 343.580653035088, 341.507040362448, 343.466813478407, 345.877429838036, 341.694182271919, 343.91957345882, 337.337787073099, 343.169279237432, 345.729414450675, 346.586735817026, 346.275008228052, 343.896997249302, 336.692272625926, 347.647652822064, 346.152392670777, 346.790857443807, 341.844152134104, 340.969566803559, 341.232874590892, 348.342833257156, 342.990899604591, 345.411642915519, 347.975572020648, 344.527530463866, 339.246587890629, 343.658312194923, 346.703513164317, 344.114287977072, 345.688223548879, 344.96934525964, 344.459973782472, 350.722656459462, 344.208950778237, 343.052244089881, 342.212226228446, 344.57500536478, 344.056549420558, 341.08875964203, 348.131530583402, 343.117303001977, 346.385001438827, 342.779493435312, 340.224501647746, 341.065340841369, 345.681650099503, 338.131024673239, 342.728529403585, 337.338704526653, 342.999300595537, 338.261480527566, 341.29660807151, 340.806763039499, 346.833813918363, 342.066112469003, 342.324054039262, 343.274148636904, 343.434713212205, 342.018929980732, 343.017377066818, 347.788719072069, 352.788901931906, 348.055558230792, 339.572492775758, 340.196601041949, 345.814568589944, 345.066793176878, 347.391037718049, 338.32749557147, 345.839201662948, 345.507726897148, 340.713489840092, 343.279232062349, 341.678684933372, 348.23589751296, 341.028962125198, 344.110732533901, 336.829927409719, 348.30843926891, 344.525839945201, 346.058389031751, 349.499948852673, 346.148064844202, 343.502461003678, 342.715072412636, 339.997243463151, 343.284303423045, 341.065545562653, 346.418283337566, 337.445892786301, 340.301344991409, 349.046931921271, 346.582425236175, 340.582247557073, 342.742797522332, 342.564870938702, 343.068971399264, 344.957804554123, 340.988300701905, 351.865113945221, 346.414507410141, 344.375486985947, 345.773782190302, 340.779967697625, 346.274876952539, 340.972899813711, 348.390686835437, 347.563660273024, 342.184912628955, 342.480918039927, 343.001701733992, 348.093232789525, 340.006926597761, 342.325126703873, 342.227792911207, 340.436962249408, 340.258189261899, 347.676719833143, 344.586648816268, 343.677492492126, 345.653040470288, 344.837867041261, 343.327729723803, 337.451344154974, 346.39814434329, 347.701515535087, 338.400497917243, 339.966013357168, 340.886278601383, 341.929335308855, 338.076759546137, 345.071877331603, 340.743529308146, 342.413052981567, 341.466874982694, 343.219045297736, 345.220154429184, 342.187317752679, 348.170185083229, 344.558239351652, 344.841542278518, 345.595287228172, 346.47099764849, 340.234668526285, 348.887452984354, 347.074165708071, 343.98915023856, 343.457264976173, 348.165341480881, 349.281057131081, 341.11338313066, 351.210731266405, 338.427260770719, 342.752209178503, 342.445367667049, 341.201229291952, 340.441291995457, 343.733196805187, 345.35949838074, 342.005836583046, 342.084331000945, 347.119453936665, 339.940431775029, 347.306842081876, 338.411394661283, 344.528357913582, 342.646486263589, 341.533670123332, 336.529836951153, 347.334693670685, 342.826167344758, 347.678095309364, 342.863442006217, 343.155166098273, 348.771011910262, 347.678996150752, 343.586255719867, 343.809412648901, 345.48129348974, 343.141161145359, 343.587641482753, 347.343515149822, 343.929990020742, 343.955714043322, 345.577687197059, 342.46570563452, 342.922754656463, 346.391500462955, 345.943093292861, 339.946711853472, 347.222452381084, 346.910352089215, 345.035401827414, 339.288347895178, 339.455078395179, 340.624382856688, 342.030165955813, 340.540046276726, 345.914248328513, 343.702913793185, 348.308397325955, 342.079795504639, 343.842086700118, 339.382291521175, 339.342889806087, 347.517573068181, 341.272090878232, 342.708897019592, 349.02249796689, 338.729461209249, 341.607106275004, 345.48675153004, 346.403305366064, 344.234567328273, 344.597491432419, 347.158487636647, 344.239041962227, 344.646723810417, 344.041775042628, 343.244556167515, 338.933646802267, 337.707333404007, 343.646351820909, 346.045798966051, 343.891866354317, 345.447461669273, 342.00579931047, 342.816346684662, 345.510072148755, 344.478665757895, 349.555754650324, 343.967509710908, 342.853588896092, 347.078322364455, 344.893208034333, 343.67949893269, 340.120459670887, 344.903812730214, 346.037710016357, 348.674029706132, 347.676189158904, 340.50576851185, 342.333919630792, 343.530305365415, 341.709719811594, 347.573652942854, 336.793228667677, 342.537165143062, 342.646298530361, 340.954811440458, 344.222259478357, 345.837096959961, 341.536270084007, 349.095963576277, 342.996226405263, 345.055351436585, 342.016274298789, 345.229685131457, 342.500571530927, 342.513195234782, 343.480176534927, 343.161950224277, 345.519295857592, 341.374245614914, 344.144684343211, 350.219072079726, 344.972574148801, 345.124641482475, 343.59406440803, 348.966152188876, 343.690945658419, 343.557175121018, 352.953768747647, 341.451639207669, 338.581987739742, 342.493862083239, 345.817947867455, 343.322028753157, 338.476506433607, 351.215777306295, 342.448276374578, 352.78064716875, 343.525820469872, 347.108095602447, 343.784324866144, 345.618639825447, 344.181691353355, 346.257796482755, 341.9782656231, 344.797747752321, 344.4437132019, 346.654187771134, 347.071582277911, 347.439487521112, 351.152203480655, 346.130563981589, 338.078460161134, 344.062297999863, 343.509466791938, 339.058758307909, 344.781458171595, 343.796112365291, 343.668722471306, 341.885056385151, 339.925280153684, 339.492393145139, 346.397199651707, 347.252332261729, 342.137880381688, 342.884273215113, 344.879849282668, 342.615889054136, 337.982410427249, 338.307887250621, 347.852942350419, 340.872803091001, 346.698421186636, 340.735169732487, 347.11000899861, 342.599861999531, 347.375910356677, 340.680932530839, 338.914878543154, 341.778582423516, 341.950879222175, 340.105103406254, 343.906772739506, 343.499339073723, 344.44094263128, 342.042749286868, 345.682611156475, 340.327038703638, 344.319385343483, 342.561540557231, 344.015597426211, 342.431961240156, 346.537608385151, 342.398802103993, 343.816823766068, 343.008901336559, 347.388469853369, 345.337111062057, 340.402734772407, 345.422736936873, 341.153921310726, 341.135379275861, 341.252096310153, 340.456757296696, 345.572888414061, 343.682138308738, 349.100718435904, 338.182525161283, 342.591674625806, 343.666656291351, 342.671239916089, 348.142452348189, 343.998051940292, 346.523773392675, 346.21318818322, 339.34773370195, 344.778556345292, 345.503505379813, 339.535646192548, 344.009658867738, 344.910585657577, 344.823704282692, 339.716190441093, 345.714522050717, 344.792743130825, 346.25482782338, 344.116261183093, 342.915536484299, 345.347589390332, 348.003060361179, 344.627390897373, 347.552167700175, 346.342221627005, 343.101470265365, 349.909610141999, 341.986309473073, 345.287150943669, 342.69264733689, 345.66481462063, 345.814409022155, 343.571195911728, 342.925591893283, 344.874387688791, 344.594496366687, 346.562423462178, 348.089544655423, 340.913142943858, 344.75843938582, 341.11416262805, 338.748751175662, 340.495079398564, 344.437047118999, 341.598917524529, 345.443183966891, 341.125345741898, 348.889903019363, 343.861224241643, 340.935298011949, 346.363268398743, 344.45856972186, 351.848208878074, 340.219923381587, 342.675395789727, 346.165279022514, 342.06910820099, 344.842762979577, 344.388809458991, 346.338535351077, 344.11061578616, 341.31012976534, 342.554316465546, 340.645144086142, 344.905171097279, 346.447526552098, 342.704439196477, 342.734607391307, 345.150463064293, 344.619127355707, 345.686122695318, 340.574828537558, 346.620606984913, 349.034965683717, 346.623372045533, 342.110976642984, 346.020117154692, 335.637200201757, 344.164709879567, 342.360696315141, 342.369150742446, 341.712251670369, 344.476612012182, 347.885865481179, 337.768821392247, 343.761011313661, 343.573805007227, 342.967804426229, 338.513390528254, 345.240825324444, 340.308322864548, 344.445742489957, 350.164326717712, 340.885570015921, 347.237556476066, 345.635775444467, 348.951632229707, 335.957595572102, 344.744835606883, 348.019194723468, 344.554006947658, 347.020220529249, 339.771313004246, 342.15450427888, 341.90954871416, 342.202211889232, 347.953530650157, 347.275278535855, 345.847374875213, 342.11447099221, 340.377061033389, 344.015702254422, 346.045451382565, 344.945772996454, 346.368888391987, 347.318495241337, 346.069750548173, 343.573691311174, 344.403242407654, 347.649299021122, 342.464672183205, 345.464114538147, 341.83551894175, 344.437530448244, 341.735183729301, 344.901836411692, 343.903056121509, 344.100633857245, 342.711941137072, 349.497417433368, 341.390178616335, 341.79596266363, 345.125500196324, 345.409725036157, 345.169949321965, 345.360680412285, 344.178600566157, 343.740191235616, 338.438587202094, 337.520361159824, 341.327574162307, 344.934878963089, 342.034097422468, 346.028701354052, 346.470830280755, 342.185932701537, 342.991161799315, 342.670558657937, 344.602685557499, 346.176253672842, 346.38775879753, 351.018104596159, 342.414729149442, 342.034196865026, 345.29804164332, 348.251830796955, 342.232191389637, 343.116386266467, 339.204504639177, 345.572651200678, 339.570468453387, 346.093721209077, 343.449675763031, 343.288360174176, 343.28478374199, 347.271160814285, 346.258681998179, 342.494378515574, 350.559113795429, 338.01620444941, 348.5000632164, 347.770874455871, 345.729875827487, 344.286652457604, 344.678760366458, 343.620617505759, 345.288257158492, 345.563915022261, 347.267656897706, 348.220318941223, 340.587103762115, 342.520028219131, 345.422069676618, 343.015189419392, 342.105593828164, 338.678578572443, 337.104670488931, 345.105769004823, 341.270739533274, 343.654544105696, 341.760784542853, 341.526259564862, 348.761959458059, 346.129110667714, 341.812147997108, 348.610281423503, 345.052187906685, 341.228571471808, 346.263533218974, 347.002372499271, 343.453665023952, 343.653118824989, 346.815326907364, 348.851840058258, 346.667404362497, 344.285504959111, 349.371035395047, 341.32068636656, 345.970628644869, 344.018687285563, 345.256063360535, 344.438039234463, 346.068645720759, 344.300424799716, 344.703932386564, 341.954294694129, 342.74740543614, 344.290284414039, 348.278863282415, 350.515463660279, 344.572752111333, 345.669031686617, 344.273526020975, 340.384521425907, 341.993476723388, 350.984345993121, 346.912947726999, 340.951271239677, 342.267797794335, 348.430555468816, 346.218641533415, 345.16586568411, 343.657381507343, 343.141513319409, 341.408580519154, 341.894166078142, 349.477490493668, 344.983207958557, 343.095371178044, 338.766259067209, 340.185094613581, 342.590366864796, 343.209015695498, 344.195203343994, 344.698729230208, 346.988953677276, 346.448042345755, 343.502436232064, 342.893135383089, 349.532847174963, 346.494790478987, 341.646088252412, 346.279590918158, 342.662378697479, 342.765307482925, 344.108481802586, 341.259724011853, 343.304092037127, 343.520288004889, 341.87132189173, 345.223291513104, 347.247402501209, 345.171181103827, 342.520487874324, 344.646305807308, 338.938574390176, 343.251260290996, 344.136724843038, 344.245800340543, 345.499108228752, 342.16987105307, 343.599652679833, 343.22032936153, 350.031216615923, 342.857181825269, 347.057689774141, 338.302236909407, 341.250934802066, 343.801704135504, 337.887238769432, 348.432840046257, 348.101223136315, 346.574904498122, 344.731428241218, 341.472926703907, 339.60699481085, 341.746992686458, 347.90387760253, 345.405866299799, 348.564849344725, 344.850517136736, 344.295661193011, 342.341148205733, 339.535837031183, 346.201979429066, 339.417426107542, 344.709163257252, 346.811554238468, 342.443273940692, 346.919847273523, 342.297568183104, 347.221738616651, 344.427577754475, 347.453735878306, 345.4662967418, 346.000314430615, 341.975178194579, 345.045415353967, 345.174326340829, 338.347104281063, 347.832517615879, 344.184093068081, 345.307308896888, 340.235456542485, 343.737242326668, 347.283549494329, 343.53388784362, 347.051450754966, 342.785478633279, 341.692135172913, 342.101125492061, 344.393598107572, 348.48009759946, 349.735190822361, 340.009305811125, 340.69481464211, 346.973455157968, 344.145865263069, 348.073304096744, 342.228526252656, 348.619630920631, 342.217232031731, 349.916504071752, 345.630549452328, 336.510375601728, 339.415869631486, 345.130629271897, 343.368246645926, 347.197774284402, 343.065894115544, 341.457189089119, 339.831887910571, 343.131935490084, 341.064532569052, 344.240571798295, 346.14582720088, 342.34809443122, 340.932452119904, 341.179254178466, 343.145950245699, 348.191780387798, 347.17619020301, 347.892180783505, 347.185544271207, 343.284204336136, 344.661902174739, 344.434879800463, 344.041478304703, 344.994303446088, 340.922080245866, 339.216120050731, 347.744775180683, 340.27045518263, 349.333331939565, 345.336027491545, 343.022292667402, 343.078702895644, 348.634158354122, 337.089352655823, 343.159659126336, 344.485073169166, 343.471079953171, 346.290739132177, 340.414514955007, 346.243369263055, 344.129922085256, 347.371147836095, 343.6717860279, 343.624823130529, 349.01393303254, 343.840040901153, 341.442565942366, 346.896054742604, 347.716861361553, 341.865064758982, 342.060603437907, 343.710066905913, 344.30389382996, 341.003078484338, 343.520012494154, 347.532582872083, 349.814280328108, 346.306819715265, 342.015272463349, 339.696942617752, 338.472517058423, 343.664057043915, 345.284677525044, 342.669343310683, 347.642702478304, 340.990370227182, 342.473479163334, 347.685376686628, 349.59867044383, 342.374158858093, 345.525491825751, 349.373176719303, 343.453733910742, 342.689063136612, 343.373655042669, 346.527413516819, 338.491941469874, 345.067415786422, 345.614955418118, 343.650575447933, 341.148924623441, 342.15291153932, 348.250934793584, 344.563691646396, 342.84781825936, 346.964053787396, 340.324708387874, 343.437104612839, 344.970677352004, 352.130482753243, 339.007589277357, 343.97151314998, 343.590901359675, 341.011086970484, 343.015779288361, 342.924377388897, 345.26923150501, 347.101912711027, 345.951150058804, 342.060950006193, 344.324333775952, 346.42419152984, 349.118465444128, 340.932768869298, 340.552695285347, 342.512199561306, 346.483341814502, 345.934470610498, 351.776428073775, 353.50029920971, 344.838706125679, 341.791999812756, 339.805122758439, 345.426522877078, 338.566124666489, 339.088533443095, 344.211028024858, 347.985889220378, 344.642882228195, 343.707565662394, 347.785936476056, 347.876993547644, 341.661865741731, 346.255111622835, 346.680307190294, 345.436903599042, 343.807020650581, 340.450098658855, 350.512606181663, 342.113812872024, 338.661454653356, 339.728457973914, 346.327826499426, 343.854694199372, 341.283893458373, 343.744527813626, 345.993755624947, 343.332711850601, 341.994865844284, 340.582894135701, 347.773722448137, 345.697956339543, 348.646618594148, 345.940099673471, 345.526040959816, 341.587332946931, 344.960531854466, 348.190307268459, 347.360047036503, 343.440036116287, 340.278478162377, 341.921283866647, 344.608508903481, 341.244794756225, 344.79443420155, 340.374760936826, 342.817399219441, 350.407278790922, 343.660474184199, 340.94197844157, 343.402982315726, 344.766570265302, 343.704939318458, 342.508660689306, 343.443309250724, 341.112408378528, 344.340786153056, 343.596923770148, 342.826440340495, 341.775608697644, 343.050866851723, 340.103117297194, 345.662190162278, 344.005614649026, 339.482503026034, 340.860771160943, 341.390161056618, 343.458666682217, 335.441399684815, 342.363438424003, 350.273680162317, 347.856768367152, 342.836227953678, 344.17899888058, 344.817990220258, 344.457107355359, 345.688063568695, 340.196957824472, 345.707063849603, 339.81822599678, 339.224723490413, 344.307977436578, 345.103060036305, 342.445205946892, 345.625438282729, 347.577498668983, 343.597452266729, 345.839447293953, 340.30452462416, 340.79913557952, 345.325038186741, 341.610758336816, 348.290567460891, 348.273906860827, 342.58797520826, 342.026085307454, 349.736355151087, 344.083319300955, 344.622013226076, 338.139930005635, 348.172509416279, 345.654028281958, 349.789877259708, 346.231193330236, 349.13367227102, 344.579016387402, 346.913390225111, 339.42909270432, 344.122045671292, 344.395335288172, 341.100484934943, 344.765983219242, 344.700364353571, 342.687064199012, 343.498641335136, 343.117614581266, 346.374314788694, 341.969459169525, 339.116692646116, 344.306004253786, 342.345036949477, 348.823219022362, 344.824602717225, 345.215695298751, 338.661610906805, 342.584378525346, 342.724142027559, 343.579867406021, 345.027899913491, 349.060620095573, 344.358192021752, 341.334116742717, 346.774216902394, 347.91871242421, 346.036608053939, 345.724752387103, 345.279105868494, 343.04064005512, 344.496959139013, 342.883417720603, 340.985653928192, 344.321298935509, 345.879539458219, 337.16711916883, 342.049772693343, 343.31891430443, 347.068167478908, 345.859858685393, 339.713918610586, 346.557216512338, 342.166732235853, 345.269059500914, 344.022419805796, 345.259676006446, 342.317222195173, 345.465462629623, 344.125224233929, 346.27737350303, 345.350664825123, 338.574063960605, 340.041554899437, 346.600587932914, 347.062980018654, 339.648116678648, 341.452258983735, 342.816017123873, 344.105839768375, 340.691446223448, 342.123625033533, 344.814871721762, 344.359524635537, 343.69736394225, 343.376476089622, 341.491987714683, 348.127020393675, 343.560221888585, 344.369685995715, 346.12773637505, 341.557862687232, 343.821994578548, 346.319821226909, 346.311321611093, 345.419819371224, 346.178572801669, 342.321854416687, 343.478231224474, 349.953045635076, 347.061069614197, 346.618548364857, 348.007469768042, 343.830912243396, 341.876541323609, 342.381046971898, 346.562207559036, 347.712290983476, 344.107041412033, 347.636667747966, 349.635773384763, 344.512590793456, 348.110515679793, 347.144548993258, 343.742406294303, 342.592016436861, 345.02073169002, 344.413737132739, 349.744565951524, 342.309504596899, 343.499833022024, 343.692057575198, 344.83521891628, 342.764881087869, 339.689424065437, 341.532410313146, 348.114357655739, 344.237182749846, 342.304962584051, 343.35428871165, 342.072190657034, 343.349374066298, 345.973565921061, 346.53395755779, 343.330001516086, 340.36825112413, 347.116332006394, 339.452486176719, 343.011353113169, 345.121450353379, 342.745702942867, 345.771235472074, 346.604727670678, 342.520687826227, 342.942240268179, 345.1931115217, 341.443034895942, 340.480978385725, 347.075397585987, 347.525395494715, 343.134022015471, 344.587697352303, 344.639271571479, 348.043776224048, 346.069706816469, 342.637152720178, 339.711428283379, 342.783849751493, 346.508634740461, 346.69933024757, 352.619859091409, 342.348946963197, 349.533696579928, 343.499262281498, 342.558670913814, 340.66707764959, 347.847029839628, 344.020956205001, 343.238656402999, 347.382292700951, 336.483339957786, 346.426934749341, 345.471025572784, 347.185838771425, 343.334091771586, 344.467890856912, 345.839017618678, 340.56157908024, 344.166119750048, 345.72400436784, 341.131504541834, 343.231178095611, 344.747483850151, 343.217187105434, 349.440565313957, 345.392558466802, 347.114180197269, 350.627068639243, 348.521728329307, 348.904678299015, 345.03043315787, 342.063576130704, 346.162278414475, 339.219931301295, 348.24404529186, 343.865562770686, 341.18110856532, 339.913947710945, 346.508955943617, 338.845249002387, 342.431184801094, 341.575699331097, 346.862323476532, 342.562412987334, 345.788625952633, 346.835557758487, 342.780779548247, 339.330538791582, 347.181463555502, 344.402946682347, 348.254265286606, 340.334711906911, 350.476805989914, 341.176139844312, 343.953152068088, 340.222626222057, 345.036867046117, 341.653759026481, 339.793673136244, 340.097219832236, 348.248624141272, 345.316835195856, 341.782073997153, 350.020125571669, 346.300942935923, 347.252805767052, 345.935304473034, 338.127691892216, 343.544445060855, 345.300159642745, 339.115988442574, 341.808510812332, 344.80855325295, 344.527112980178, 339.013877387728, 339.92736166263, 343.900455779478, 346.777595392509, 346.667968613437, 344.757448948598, 339.334841371352, 339.649520996951, 347.92251660672, 341.341669529752, 339.906822122665, 346.276684108155, 342.453098037482, 344.649991240953, 341.02153603245, 343.013612624284, 346.083633185589, 339.223897683296, 344.99903088611, 347.180386146917, 345.412438558246, 341.223006086837, 349.61617298111, 343.578569810479, 343.897879123154, 339.678729050875, 346.365597275572, 346.590742783869, 340.480116789359, 337.993459659887, 344.700488925625, 341.722673325678, 349.827082995319, 343.194698716881, 345.388016544532, 345.229279591229, 344.396821191235, 341.117034852346, 340.37066813767, 339.516424956743, 338.103582918113, 346.648414944532, 345.782183810036, 345.190029928435, 342.219069000226, 344.769330850197, 344.81199951461, 346.831214688081, 342.54671844043, 345.507089645977, 344.957672780327, 345.958868932015, 337.478413925283, 338.179961993735, 347.302420141994, 344.810075655638, 343.295288615028, 341.64508012809, 344.272847955898, 342.753092657017, 343.050740894411, 344.048455407703, 342.981443338823, 346.609346144163, 349.523774259678, 346.520637371214, 346.611919338917, 341.121980110781, 341.407233768851, 343.369759725722, 344.812155131433, 345.297051174396, 351.041169880022, 343.084754326391, 344.911817619658, 346.094296421575, 348.044008838253, 348.802957896362, 345.674315655512, 346.450935684674, 343.949447570061, 343.763001445059, 345.474981375401, 342.533996442278, 346.102990974421, 343.359351089495, 350.254154524671, 341.74811749606, 346.106565617669, 341.032944505767, 339.519763098938, 348.264569982081, 345.590809373466, 343.947545840373, 343.884414532497, 341.761976554703, 344.262935760923, 342.839802669528, 344.897791640739, 337.581421189108, 347.801115412106, 341.193850571258, 343.666224854609, 341.917160275246, 349.957883239026, 344.432907205453, 343.202882836263, 341.273794015073, 341.94982518097, 340.836285175209, 344.501567655935, 343.376825845544, 347.575911255867, 343.724697356987, 343.572040262289, 341.097458213089, 344.187589300106, 345.737873122815, 340.234134218378, 343.040879464101, 338.675703378975, 342.009380982495, 341.769296725234, 339.79881169441, 338.473528046668, 347.016531996588, 340.259112844235, 341.831363054408, 340.44486222856, 346.555261205211, 341.168523740581, 346.147060685468, 342.929752573327, 342.718796709802, 343.886802548888, 342.697079830716, 341.165266314023, 335.479675286594, 352.607801199573, 343.314092709816, 348.17393389272, 346.0283475992, 347.271475532294, 344.735743879626, 341.086168214099, 339.706188676249, 343.191385527657, 338.404923777255, 344.644181508246, 343.953953403821, 343.883289097175, 342.020123295609, 337.769474454951, 342.180991372881, 347.993299346624, 343.265768609312, 340.019067667166, 346.73475846269, 344.080157081558, 343.163748359468, 344.640831182279, 346.14731740779, 345.500047068415, 341.546327544702, 346.217114994315, 350.71065677497, 338.449429857518, 344.448566320895, 341.209617335611, 349.514336243451, 343.935106810615, 348.731676487813, 347.587975738519, 344.089468200456, 344.235805650728, 341.770816352146, 344.982523887689, 347.117557550648, 343.09794469786, 344.657722369746, 346.397647848349, 348.335664456593, 345.392401596137, 343.877697357211, 349.762176924866, 342.515405047976, 343.758611015484, 342.832862740045, 343.35784646088, 341.833333426978, 348.610455586489, 344.332248002709, 339.422397862792, 345.748981225545, 346.493357206977, 343.552800086101, 344.415015185744, 351.205792263125, 344.66356527107, 345.643941126739, 340.09744834391, 343.772862324785, 345.438476915952, 345.511271702872, 342.774995500228, 343.559209483141, 345.675904356896, 341.947449221754, 343.171951019734, 337.620591274471, 346.720118884771, 344.825212582636, 344.878322616368, 346.086024088107, 344.265858888399, 340.311668685571, 340.986963011376, 349.342852814489, 343.377444150192, 343.4494421026, 342.15483008639, 346.49227057328, 339.721524820082, 342.977940498689, 346.246149704553, 343.414944149154, 351.745004479173, 342.919488777541, 343.543142398635, 346.391831791544, 346.769294484769, 344.589350371655, 345.719495314503, 341.868855011321, 345.63040387403, 343.72620064185, 340.050779095196, 349.377048499714, 344.992811706948, 339.582600382183, 344.345171888548, 343.414510469412, 345.735888349136, 343.572819930149, 343.11716563471, 341.807702507421, 341.471251379641, 349.764487114736, 345.014203126826, 347.815713295338, 347.340518214595, 339.531872263766, 341.337053816355, 347.158621189555, 343.679267294589, 340.764921447768, 341.680856165645, 339.197081144127, 342.167157684328, 342.125789094951, 336.394108439723, 341.54499427001, 344.427468536067, 346.101892259947, 345.47020235717, 347.091433473888, 344.852555888001, 345.02481489799, 343.117647743704, 339.283471351246, 340.439655260159, 342.757072914434, 342.042288947288, 341.279799934409, 347.992331681814, 336.634396363904, 345.032889453333, 345.329688096596, 345.758697552679, 337.048056143971, 341.976977522831, 341.375019926782, 346.484506140152, 342.342070045426, 345.797443971304, 340.378987943131, 343.675096228289, 340.568076212528, 342.956490658248, 345.917920660088, 347.643297242528, 349.843518316852, 339.286114881944, 342.965405960381, 347.225117537107, 340.483622982975, 345.193462488938, 345.703066134355, 343.666955722754, 348.82335870112, 348.49509360672, 344.457280925526, 346.203107262934, 344.133219305237, 342.008559173794, 334.918551646046, 349.446014706561, 348.53363479586, 345.514443537665, 346.861771995549, 344.525824606361, 346.330641690325, 343.476338084248, 346.221687696069, 339.589557302357, 351.991901063705, 342.434459213938, 340.909667487411, 339.710721966752, 343.524690081341, 337.326567132998, 344.333731174762, 339.688960315558, 343.220875487811, 339.949623684141, 336.211732565421, 350.627381475441, 344.652657711079, 343.678287736498, 347.431346853157, 344.080744821926, 346.101081653837, 336.701419404928, 347.274872837717, 339.433937647693, 341.042218520163, 339.562247789581, 342.215170406461, 342.046436315168, 340.501063220453, 338.52479692994, 343.728509474706, 342.244859654802, 346.99698967282, 345.186504240602, 349.374808318574, 341.268303012051, 339.422400916038, 347.373702803259, 345.656489423358, 338.86805393333, 343.152851999497, 347.019115633108, 342.40296821739, 344.074035826533, 339.657928095892, 345.990490399483, 348.425829707807, 339.082594092616, 343.623947898206, 332.845691049125, 343.82648358951, 346.250514404379, 337.779880653945, 342.770690608525, 342.038006859607, 344.256219359892, 345.928493068164, 347.619133553842, 339.640526761019, 345.541165850893, 341.142675903211, 345.69712952369, 344.43245102038, 348.814337343004, 345.408658685377, 345.494851094097, 346.919149084795, 342.645896580205, 337.139477772417, 341.760019814228, 352.036130395241, 339.345516138489, 346.318776539522, 344.291452032032, 342.152684864051, 342.134810418515, 348.370184806476, 346.909298181413, 342.821356479652, 337.118511342755, 340.732251072543, 344.245276924803, 339.694753598763, 340.580825066242, 341.042816761256, 341.752254623528, 348.11163258334, 344.763600687362, 347.181141206562, 341.415116742761, 351.569109994342, 337.358223491185, 346.30185973976, 342.359829746383, 343.915998835564, 346.790847059945, 348.87693925302, 345.154570072962, 347.680757032608, 345.80646192311, 343.758876000153, 345.650384528691, 341.72376443526, 347.949654494673, 345.663027558614, 341.510780165832, 347.885991683124, 344.310741550334, 343.807078961526, 348.281953289492, 348.896508506351, 343.697637874566, 342.889416502948, 346.759682615721, 339.991015743653, 343.555570881316, 342.915043598749, 348.977272514261, 343.501850478696, 341.82065220095, 340.027795383415, 343.535510514093, 342.674736587302, 340.409846209948, 343.199605930557, 348.418079405378, 344.281704450027, 346.699563382382, 342.528144933583, 346.594859810759, 342.020910901823, 344.806365908404, 347.623933509003, 340.718233224904, 346.333673339901, 349.207034397667, 340.064223608161, 344.14276518255, 341.338435329335, 347.192709900113, 345.842420545723, 343.370167351122, 338.337284955014, 343.456513876801, 347.395673138195, 348.67533878468, 341.953410673189, 348.430906137623, 343.215553426611, 341.506673716769, 345.54738446866, 343.949769713371, 348.212061333473, 340.789081317363, 348.624566483839, 346.764025932972, 338.8934123719, 342.136253813399, 344.760223978692, 344.885780769808, 343.759339219739, 351.779377782226, 344.191662093342, 340.847954236396, 347.003518293437, 346.22702050058, 342.541943632743, 342.262234248555, 340.852768254513, 345.071408388517, 347.494179406035, 343.660858464671, 343.154460810832, 341.708426438002, 343.761835279897, 345.227138984053, 347.508836993939, 342.680209309432, 348.559719185892, 342.85470028976, 341.3219401455, 344.945240593608, 343.815255319414, 341.875299684626, 342.067838109622, 345.649962942686, 348.641115669167, 344.140590529054, 343.330705570434, 343.616766922526, 342.086337845352, 347.3312409177, 345.708584961982, 343.543770191107, 346.105904204248, 345.561260716458, 346.268882669857, 342.574204881567, 341.605138157407, 342.386449921169, 342.670391492681, 340.196283814921, 347.409029737668, 348.39621911351, 337.170690594793, 345.881757032872, 341.674978381622, 347.503191426923, 342.652603931076, 342.181930254387, 344.623891461253, 346.584815430656, 344.266853261568, 348.822111161161, 344.815983339352, 348.278116498948, 339.679802645383, 346.928559547764, 340.914982368902, 343.383087273886, 346.83211943471, 341.687349999093, 343.127374050395, 345.859397723012, 339.896341624202, 350.024908185582, 339.333853137865, 340.503999833091, 345.260968689404, 343.687375363959, 339.276589080753, 345.899331637375, 340.912138350048, 342.693060431251, 342.993554903908, 348.632382949576, 339.287379519873, 342.977858643718, 343.020904048678, 347.668581973186, 340.093426252208, 343.889807910032, 342.289986047432, 344.222546811783, 342.616305637989, 340.477266559053, 343.830942203224, 343.21881613791, 348.833079631355, 340.381914606016, 343.923249008952, 336.051075190394, 348.919540591375, 342.036644476041, 337.192768036441, 345.779442223555, 347.810300569192, 341.502210939586, 340.709723836995, 343.533618395508, 342.459104130742, 348.523081089211, 343.198748474515, 340.440845169197, 348.122475685552, 346.125386100453, 335.352138385038, 344.556203790896, 346.519257510929, 349.571599433941, 350.566308852393, 346.918373934866, 345.084275773835, 341.494832562731, 344.706325209502, 347.521749377127, 342.148821572517, 348.24100994482, 346.677121765981, 342.594793247189, 349.752962954491, 345.890416074382, 346.149535563414, 340.6502259527, 339.814306797471, 341.99833485771, 346.410314932484, 350.756786699861, 342.109450593548, 339.86291117432, 346.449853662422, 343.619161079026, 341.37317279941, 346.106452211203, 345.064297911234, 343.591328095425, 345.343682200496, 344.08669419789, 351.654532407293, 349.905171354298, 346.175862689124, 345.644076273377, 342.400881072153, 344.902952864199, 344.984012206732, 340.837817957282, 339.889040885836, 345.807239001241, 337.900175145194, 342.077197287076, 345.978002973122, 342.13315265767, 348.022962716076, 345.304774099157, 344.888232447532, 345.212306981651, 342.878550419434, 343.100725448475, 339.360978533172, 337.208056732277, 344.998082321152, 348.321407886135, 345.730035306215, 347.54732782811, 344.511993944481, 341.142546608824, 345.532600835646, 340.566028515102, 345.18967315026, 340.525181358336, 342.303056911727, 345.28461170663, 341.823037408186, 342.097889009248, 345.254679550481, 342.141388019383, 342.383146123857, 345.248383915955, 347.791856964224, 343.759262567457, 341.543394623798, 348.166865240665, 345.355323740609, 345.649361873597, 346.443588305849, 339.917714101515, 344.571599155932, 339.401131247287, 339.786994007028, 347.50668549436, 337.393294255714, 346.884688030309, 344.923762607494, 344.728931994579, 347.071839756773, 341.67104620967, 343.965909275902, 343.937825902929, 349.85058627007, 339.759565306171, 338.256965089694, 344.910594490408, 345.106697125633, 342.555430429421, 342.235725948467, 347.683635516604, 345.757954293916, 336.686294576979, 342.736935737488, 339.246653428682, 340.001885676999, 341.485901342116, 343.535047481906, 343.628222039007, 349.599116053026, 346.144818366859, 343.621634884997, 344.416138889197, 345.372814165244, 335.274624663517, 343.561382426573, 346.57491325022, 342.881900731778, 339.004563633113, 345.422358498699, 347.432182848757, 343.250797076461, 342.177807538701, 345.558994861342, 341.000807003325, 345.134089350743, 344.958906514554, 342.589574585835, 345.369397201073, 348.142767456859, 349.356162486299, 341.480570922223, 339.542410713437, 344.390227456073, 343.910055344197, 341.787857958725, 339.653641298411, 340.92638031678, 340.256025957017, 343.523482865104, 344.019004468909, 348.161792921614, 336.736155491654, 338.932749953088, 346.11896967037, 348.053113185296, 343.197510572705, 347.16457332877, 343.39889001881, 349.29835182751, 346.922704329629, 344.935045283747, 343.512340520337, 340.623131299607, 343.108662239816, 342.012384985816, 343.445419970837, 341.769249033637, 341.965559911937, 343.233278043687, 346.241573685867, 343.737394060023, 346.191333935797, 347.090671239355, 344.636700932366, 340.378881033545, 346.470840680191, 343.710620173137, 344.009016702451, 346.467379806954, 342.730481310665, 340.274127833693, 344.090619523381, 346.520649905866, 349.656541966359, 343.337052215618, 343.067356784276, 337.788340416358, 344.274389749244, 341.37242901768, 342.365288388812, 346.043752653554, 343.135856732536, 342.997096279832, 348.456029787786, 341.870933892829, 344.316874518451, 339.256747825138, 342.946201521364, 341.357046015337, 348.530096996046, 344.295450452838, 340.08399804405, 346.66660352238, 345.174496565356, 348.653011676801, 344.867871218302, 344.022806942235, 347.751700837072, 344.960539730374, 342.374538870096, 337.808720120323, 347.531035650932, 341.260467420615, 341.629731865375, 341.15602651206, 342.116725370118, 344.709783695393, 341.864260411704, 346.712660639207, 342.120492058155, 344.594612575759, 338.934835458683, 346.089323596122, 347.934359718427, 339.814291447836, 345.644326382395, 346.820841118981, 347.505120251686, 340.534466303697, 344.041577998742, 343.796079359473, 345.210208336607, 344.736824601336, 343.380921957159, 343.048939506338, 343.351513304394, 346.9621251864, 347.619061806695, 345.015183783117, 343.732378211951, 343.100610526139, 340.628227541195, 345.035752564053, 344.421283122891, 352.741635032345, 343.595885396333, 344.143778771917, 348.946616953299, 342.078575073766, 351.397039934569, 341.940777443725, 344.355155065031, 341.742174771273, 347.304672327094, 345.206957530374, 340.839463544661, 340.149606402833, 345.618784564218, 342.58392685664, 343.757204449212, 343.857151900083, 347.169285812994, 347.199723556519, 346.396486874564, 348.804241276213, 341.486931737832, 347.826882608446, 342.443852147539, 339.793652555324, 343.85688084472, 342.714394413063, 346.332267996683, 346.23574581219, 345.763390413534, 344.5206873471, 344.687632186563, 344.428031850074, 343.111718403147, 344.140086085237, 350.531551048429, 346.779417030934, 348.566620283925, 347.878115056196, 341.580417518019, 345.899163150767, 346.482192719726, 344.822062730204, 346.54264229072, 345.342421747289, 340.456826041226, 339.752908214733, 342.500100441843, 339.503307266642, 343.176942938522, 345.454122122393, 342.418489263773, 343.557284823747, 344.242271143108, 341.983861286923, 342.000535531614, 341.564957605316, 345.60490310847, 339.995819192614, 340.55786235808, 343.740540781908, 346.329468725189, 340.379537494962, 346.769503427639, 343.31053665514, 341.154566177853, 344.685610366952, 340.512736785883, 351.838783793214, 345.596553145516, 342.615115073757, 344.904569437772, 352.485989806271, 347.794208506306, 344.210659261911, 348.484956705584, 338.348805998377, 345.972768564803, 343.851010841018, 340.31210440497, 343.36525430847, 341.419563282886, 344.025659594591, 343.267170474617, 345.06701069172, 345.929866270773, 345.468616817425, 347.388896271657, 344.352447573703, 343.87820285233, 350.302402360674, 347.923747234629, 348.087042630454, 340.602760633363, 340.593688969034, 341.544334493905, 346.200675720236, 345.770353888558, 347.065674760333, 342.240960910447, 352.65097413558, 344.262394835475, 342.579026797891, 337.444379690418, 343.267548982283, 338.458229666359, 345.494429787044, 345.816335720323, 348.5788580005, 343.899603364399, 343.504788698626, 345.209592499122, 345.19531110373, 347.040638984339, 344.695584424797, 343.524262887329, 339.989471870735, 342.344827145758, 350.949450500762, 346.47568871047, 346.995342235452, 350.660895595648, 344.29622737938, 340.479261581944, 341.733984722878, 345.97254839129, 344.166962995716, 342.874279883667, 341.836165604368, 341.592077586278, 344.432625187488, 348.772506347212, 343.365973039395, 349.981618751212, 340.71298258058, 342.342677452174, 341.10483016483, 347.655792468344, 345.929781772805, 343.750867026538, 343.505298260584, 338.833940516285, 342.839652824747, 347.135735099037, 337.064023330667, 347.355843695414, 349.145027174919, 344.626158314839, 344.685351613827, 340.971488414551, 348.782996150157, 342.11498630663, 340.284151870879, 348.095524037699, 343.948625828582, 344.671654202008, 344.597437896453, 343.425268507631, 341.211687251427, 343.19802332134, 344.355429945859, 343.863965918438, 342.499608465959, 342.078843770085, 347.910137110524, 344.770828467789, 346.817345841584, 342.921980395091, 343.942924843181, 344.604504608891, 344.502080683603, 347.061207214078, 345.932021854727, 346.248295726924, 346.107119526935, 339.177107731752, 339.552624297306, 345.389409863005, 344.529964997614, 341.182565622514, 342.0571149109, 342.7021924496, 342.772226091751, 344.492168433264, 337.656383869773, 340.043716205384, 342.670604374086, 343.531233650882, 351.538365818153, 345.903068852387, 345.473942106972, 347.651242675066, 344.502082921823, 347.454061133653, 344.587939918275, 342.032490900419, 343.391644690408, 346.059014855952, 343.146699086491, 345.412232096484, 340.55216852093, 340.286720777787, 343.644965215405, 341.57717714482, 339.960535788521, 341.270416822481, 342.282477933803, 343.049351101269, 345.283651661399, 343.295525324943, 349.012835722678, 347.091085751734, 344.582036525224, 340.765372046782, 344.224863961582, 341.432320689802, 345.46067098409, 338.977863319918, 343.858626220936, 345.464571515829, 344.877061884621, 343.579420791954, 342.311454915932, 346.469392547563, 343.322631808311, 340.376808254836, 344.787354663949, 345.80121128815, 346.409698411623, 338.277857541119, 343.781868225479, 344.365204463351, 345.737155417138, 343.796282818373, 338.6964863915, 338.043441033356, 344.473026557899, 348.277810867085, 343.166584623075, 348.487548844657, 341.67700869796, 344.120005400675, 346.723046675761, 334.92676731675, 344.277787082565, 346.831501323991, 345.219556777281, 341.979988039956, 347.584191833316, 343.925751495574, 339.775624812511, 343.439462709409, 346.670112537331, 342.843580046498, 348.561527199446, 347.946098500528, 348.277524067441, 339.333780113746, 346.632963122651, 338.868434461214, 340.527645287388, 345.641680288154, 343.350826487541, 341.803003999745, 346.273414496539, 341.493069725819, 347.384070539485, 344.859294824713, 348.585408158199, 344.351895940176, 345.355766420781, 337.603683853115, 346.668772020966, 344.920616730456, 346.461031923895, 348.080563017022, 345.776296234388, 342.991915319516, 342.506191348302, 344.602225564687, 342.949545228956, 343.531115098368, 345.423458129007, 343.14081349079, 345.389673835688, 345.108241423918, 343.890670341759, 349.019430017826, 345.946778440157, 340.85810018618, 343.495753173292, 341.486055726571, 341.6559852135, 347.099944063348, 348.514732762271, 345.052907310144, 345.01622353712, 341.250257125927, 344.376890690655, 339.49292491053, 344.381488153942, 344.339815109254, 345.59624853829, 344.675820735196, 342.86726743321, 342.072908313074, 342.588339712665, 346.567008129799, 340.456169780798, 349.899947343811, 339.45861105483, 344.569374349673, 346.23822324608, 343.935476923404, 337.678702481228, 344.065163960254, 348.556067434616, 346.253533641624, 348.183726005092, 338.448090542048, 343.894111246514, 348.036109560433, 340.55600472694, 345.620295662866, 342.356116114741, 343.456442560085, 344.907417210084, 343.673704447214, 343.577970957821, 342.856725201626, 342.729575203562, 344.464208604185, 345.316130241411, 342.397418131909, 341.269376209076, 342.20582711283, 345.098924338785, 343.559612619797, 346.298958814554, 342.969233431082, 340.647298054756, 347.012590147114, 342.002013195752, 339.954340075248, 348.143869683554, 344.82172369528, 343.627106707033, 344.18799892682, 339.302482699818, 345.487727240665, 339.898755810842, 343.734231263065, 346.019924070679, 343.774697293214, 342.795749301492, 339.030419153297, 343.17945563608, 347.688578137797, 347.442464974602, 344.756883650397, 343.244158673292, 347.625546741353, 346.244651534687, 344.904611360546, 344.744326676204, 341.090867431815, 340.75593310043, 340.571827952142, 339.936380655724, 339.379541902433, 346.703174448438, 344.872574223301, 352.471369714968, 343.475920463257, 346.052017870832, 351.757779904384, 347.96591139064, 348.089231959736, 345.198790921724, 349.264337843659, 346.884927976537, 341.372843023209, 348.336542009018, 342.195916266747, 348.806931990049, 345.765991124255, 339.807615945698, 352.675865423942, 341.352067908936, 342.378201118736, 342.032033606892, 344.770241074165, 340.751078752633, 348.668308982934, 341.159610955394, 346.516983012308, 344.263384183277, 343.643939876978, 346.888299447553, 346.91248402528, 339.450134834918, 340.29078527933, 339.010315176792, 347.843032383847, 342.681310963807, 340.686755824506, 341.198728151656, 339.35196000689, 345.99369772959, 342.763331902762, 343.169507118471, 343.221171078539, 336.504139112873, 343.144938097192, 343.121479691434, 345.344179856103, 345.596115892528, 340.565667030746, 344.492930633868, 350.39085041955, 343.529397429407, 339.831981888034, 345.910043154057, 346.658270055519, 341.247576789311, 341.485732153433, 344.487543516133, 344.997875654212, 340.907970373303, 346.092219818488, 349.478694161984, 344.133790880538, 343.816230041997, 340.066082262432, 337.547953879194, 348.115625853233, 346.02753610283, 342.889121896643, 347.43976931951, 341.284970533113, 343.328126906178, 343.291451008851, 345.354793149656, 349.897120852119, 339.355855577301, 344.597872642654, 340.350409565467, 348.209199436357, 344.18554201722, 350.424176651338, 340.537478332102, 342.322784502636, 350.746040959866, 339.331635799522, 349.30242953517, 343.122516144798, 346.697204079539, 345.486680704934, 342.404271986411, 345.404897921551, 340.418979241056, 343.173716983646, 348.045789530107, 344.680429963379, 347.931622880031, 345.432173394418, 346.151563718317, 348.868567067414, 343.525770834041, 343.240407473243, 343.949443548794, 340.580730973828, 342.459216419962, 340.849017972932, 343.956403860609, 342.266262822632, 346.291124066312, 344.710274206079, 347.83844356258, 345.819692764034, 345.185112456717, 347.081898237103, 340.505746826388, 349.524770445433, 341.510500013344, 342.217609872065, 341.619074102827, 342.842740731827, 340.548886636921, 346.258928739169, 344.665022369289, 342.268222953277, 350.493434934548, 345.9426130155, 343.237699398982, 349.844104312547, 343.341715989669, 342.193571574081, 341.746910899724, 337.557729429739, 341.577331434576, 343.101865053102, 342.672288916988, 342.469123943824, 342.746847543446, 341.543612481411, 342.724575691836, 340.603751227489, 339.782220580379, 346.279365317872, 346.362480641671, 342.095521443197, 344.402626378494, 341.79564245049, 344.653720321859, 344.77776131865, 346.401177839701, 345.093688342178, 346.848847879268, 342.967077002502, 348.020614785849, 342.289893824973, 344.088991323155, 346.432716278938, 349.044514565659, 345.176454077412, 349.142112087675, 346.476057249005, 343.307724850801, 340.167428238047, 348.884018884992, 346.479406105713, 346.250859810114, 343.499953157323, 345.895207360231, 344.350809650235, 344.428821868027, 340.223143321955, 348.259627384444, 341.992547289625, 345.605754306412, 340.235172639149, 343.172600319095, 341.056841833379, 344.991676287604, 345.331781131, 343.59456696011, 347.063922534248, 344.32076554533, 343.736928543587, 339.992322556381, 345.374353925208, 341.838476066907, 343.339028286033, 344.532258634182, 345.763627284911, 343.679934215523, 337.548451292144, 344.854336904231, 349.701897444594, 347.992133324557, 337.186866028726, 341.93311702765, 342.162131627862, 343.289556068841, 345.139340097043, 342.220556661592, 341.653598930999, 340.70365618872, 341.76127089621, 341.32515928672, 344.878242369731, 343.665846321083, 346.262336182233, 346.812767671807, 342.21867731235, 348.070304314, 342.232202832509, 343.144517499952, 344.186909073778, 344.643999255364, 344.177408889552, 341.138467270707, 344.784961745448, 338.993013257263, 343.202805638276, 347.112835328331, 342.5100966024, 344.450901889809, 340.209774237975, 341.353646984129, 343.065496042181, 340.214468365342, 348.084483016906, 345.204011547077, 345.017617996639, 342.53987097423, 345.96036605618, 344.884134103235, 343.674436625878, 343.229417425507, 338.724204707642, 343.224054786229, 349.163165214346, 340.404109791736, 346.535739258436, 344.06770122597, 341.701870357184, 343.326053512365, 344.356057444158, 343.095173316996, 346.179064928541, 346.134677013569, 343.393890943509, 342.673063953719, 346.959176024237, 340.982282855854, 341.681722227392, 345.428954102305, 346.311697884288, 347.057398814845, 350.541960876917, 345.814627891073, 341.143505419381, 342.60666177817, 341.193600979876, 343.398916110882, 347.161141123034, 340.709440255827, 341.178157504241, 346.353193447842, 345.928992634534, 344.179804563513, 340.479290384493, 346.204111928456, 337.208269694996, 344.491334846775, 345.477929125454, 339.663601903049, 346.074480493877, 342.604114077037, 344.770812820645, 345.111425457412, 345.22354861131, 343.018357296783, 348.931873899126, 345.751443534521, 343.50804729803, 347.429653664428, 337.675476179534, 346.253322427834, 349.307476429096, 342.08791732232, 344.881063025707, 344.402596034612, 345.722785783998, 342.105516179419, 343.686803012284, 343.613129714326, 337.696192615227, 337.72456780319, 345.683595899043, 344.848733069647, 346.600036127966, 344.261962896164, 343.353837229838, 346.312395447122, 345.250956635276, 345.225349802983, 350.697037319761, 347.389399887006, 343.962595429695, 340.353435639228, 345.930830769622, 343.698703526922, 342.213614296904, 345.318393526366, 345.080034673981, 340.592136949589, 342.391785987717, 346.129591307185, 345.063585054188, 340.289567339888, 342.486114078294, 347.457672033049, 342.581489317875, 348.128746779451, 342.519710358635, 345.395292432716, 344.32108010455, 345.006161746825, 344.949562911728, 343.698026914001, 350.529722064635, 351.210636505991, 347.730281921057, 344.105718425232, 342.703229159315, 344.346832578398, 343.989229979075, 348.079365435447, 347.914011017661, 340.103385343574, 343.853537273396, 345.369971266874, 342.937874802399, 347.402324047009, 343.591291047107, 348.877028856519, 341.989317252521, 341.890359589639, 340.986585697699, 344.300024040361, 343.70947406122, 342.444656100965, 345.356237656589, 345.370248266008, 344.400493225444, 338.451500833216, 342.906717841595, 341.934157731201, 344.921582538111, 343.181297084429, 347.045735968345, 341.260986676275, 344.512318057612, 341.984265915052, 346.771689271248, 339.434068239474, 345.810185638122, 342.98448270788, 337.149441981982, 345.567701204178, 341.106512288438, 349.285202426036, 342.131941195532, 343.564711583843, 340.21909253151, 343.80557189053, 345.067763764667, 339.320098288139, 343.451798383051, 343.319080258653, 341.1448637151, 343.253928376196, 345.447738664251, 346.119424828313, 344.908075850499, 344.081828670905, 343.779361309673, 342.077052880739, 344.989056835789, 343.296360899685, 340.195635056516, 346.864272862667, 341.463266702233, 344.312003572369, 346.55821874614, 343.121405870604, 341.126178200088, 351.121145369739, 340.856895373885, 347.969843505792, 344.874537972106, 345.992451856499, 345.832259717338, 342.258913469857, 342.445020873898, 341.136299096669, 341.964377405928, 344.310764222405, 346.690201335007, 347.682004022613, 345.833239263691, 350.089559843565, 339.988436725127, 346.283335266876, 342.730480441649, 344.031102132218, 342.650427950707, 341.957671629169, 346.502098978845, 340.743025165574, 350.541003238236, 342.349511032957, 341.500407290113, 342.991757833908, 345.757695977399, 342.917513273649, 344.344519464547, 345.872849955771, 346.094412429006, 347.618727836024, 345.018830032729, 343.545571454009, 344.347645690559, 343.207623401958, 343.60709788512, 341.667447243191, 338.622677812604, 348.244190645044, 346.016811580463, 347.237842281968, 341.932913865177, 343.999844123659, 340.748852579067, 338.10854793158, 344.757003958525, 345.358972190528, 346.5509032656, 345.37961062543, 341.51392498487, 342.421562614562, 342.356011281405, 347.05184179183, 347.355925946099, 340.81343541848, 345.206856559432, 345.857027341257, 342.817302906615, 345.389517660519, 340.857643574003, 339.142961178442, 340.04377252876, 346.239284954062, 345.301319528887, 347.379090602209, 335.434277830055, 344.031319782123, 340.915589136229, 346.953514484415, 349.04823558391, 343.396860130868, 350.859618981297, 349.101207189751, 340.39935995701, 339.453686606286, 339.371950277905, 347.981642522257, 344.444454323519, 353.086809127676, 339.462337316026, 345.296764274387, 342.610650616974, 346.858856049558, 344.412157382956, 340.309807871539, 342.356775584462, 348.70660121949, 344.536367147213, 343.657963313731, 343.620342486847, 342.532761554898, 341.010698743584, 342.567456218763, 347.943768576791, 340.468534427548, 346.071525185828, 343.435727492879, 346.053828220919, 344.747891888604, 346.22151471081, 346.149571677452, 344.325589774948, 339.017485863462, 340.740203890918, 342.843231309413, 340.162401795371, 342.859359479935, 344.166022046884, 344.937954469804, 343.543117390871, 345.240046324688, 341.927510932036, 341.83280677441, 340.710303403081, 341.055521087437, 343.027615731877, 341.780579627496, 349.936116145721, 341.009684510338, 344.291824216381, 340.158195694958, 345.132205419963, 344.726368106101, 341.938333035778, 348.784472478444, 346.174912422874, 343.418447565092, 344.959730569099, 341.617938675086, 350.012357563548, 341.190678506482, 343.119055217655, 342.464093355031, 343.344179585725, 338.925674813023, 342.307282782066, 342.112087947204, 343.663719668146, 349.800699245774, 340.43637578727, 342.025131188828, 340.079623970694, 338.714657015855, 350.63836431369, 347.936684255217, 349.451945040623, 343.647264257119, 342.216511185303, 340.522631914821, 348.300190894904, 346.460485678509, 339.778554557474, 339.898315817545, 343.105158919717, 347.476547572988, 345.24254420021, 342.282563120666, 347.869376571201, 346.138311789361, 340.101133024801, 346.5838339341, 349.918513573477, 347.720082004382, 350.783149226617, 342.417528169896, 345.274502891173, 343.851467229722, 339.413551103736, 337.366502085526, 347.737745321387, 342.623924655658, 343.059487350594, 344.322955765739, 345.810385793825, 338.985710454648, 343.957192381251, 341.029772847314, 342.314945044169, 338.584683262234, 343.450809807556, 340.044451522105, 346.624253131565, 339.896847022853, 341.019191861242, 335.528546198611, 346.716937886728, 344.238801321846, 339.377361671893, 340.151171062332, 342.904886618422, 339.557476886266, 342.993957367575, 347.422925847806, 343.853525133591, 347.427988816015, 337.829451212234, 342.165070381124, 344.949430116082, 346.303788662023, 344.532025988332, 343.463304146352, 345.79393629932, 342.533729373635, 342.558175505519, 343.136297852165, 345.154306311793, 341.777223061459, 339.839583542391, 340.851092234441, 342.704303212691, 349.999804520275, 341.449104448715, 344.497228602524, 345.786724585536, 342.932929289576, 339.866977370036, 342.809943284619, 340.290996343272, 347.522042737882, 343.732876169084, 344.638100022533, 338.788890879047, 343.86935575021, 350.33696338126, 347.874693207607, 344.253112265647, 350.531696606468, 345.336990458154, 345.32367947856, 337.603054960622, 344.870397086534, 349.290364379508, 345.921472063985, 340.239332137072, 344.277810645499, 339.266545345841, 344.19727852348, 342.038802160533, 347.934995783268, 349.115588194616, 343.74074961512, 342.044729548867, 341.686148158103, 342.417357280787, 345.83341835167, 342.829660369279, 346.36215496939, 344.491197647009, 346.128272437737, 339.028718996004, 341.409386438744, 349.26716509, 344.602995403543, 343.643283018546, 339.98184499427, 344.342860262389, 344.259719582352, 343.054824300672, 348.112007497162, 343.026358725755, 348.308487884692, 345.336055423619, 340.605588210706, 341.326177819722, 345.750632160552, 341.044523613489, 344.512869522084, 344.675895162972, 345.733187115812, 344.458330929164, 342.508257731106, 340.813735240052, 339.249350094735, 346.023179812696, 340.841449941588, 345.528392481277, 343.780233920475, 348.473886447729, 341.549189416635, 344.539609859411, 345.260953500885, 342.16042412126, 346.36528411881, 342.923016183721, 340.366242544874, 341.393747773513, 345.100564969141, 339.638282141027, 348.261446388214, 335.088239538272, 347.512090677792, 342.53731735626, 347.057744003198, 340.767916506724, 347.14134616238, 342.927425741923, 341.22970703276, 340.407439109557, 345.583158258379, 340.192503853663, 339.144343799892, 344.689485072146, 344.310758912988, 342.938885407356, 339.793621755177, 346.482593295949, 346.666772657251, 345.161523034306, 341.607031539395, 345.085173361771, 349.317492443983, 343.027179356032, 343.639313126101, 340.356096754679, 341.202695700612, 334.646629077472, 342.653939380332, 345.276854467743, 341.52293720287, 343.366763301078, 341.077431458818, 348.404338490889, 349.48163154479, 345.497204178386, 342.821410776059, 343.153600635323, 343.382396679284, 340.637593173967, 345.862868550129, 344.267079919884, 339.447101322471, 342.497589824005, 343.631385484678, 346.183550293913, 340.918060682003, 341.638054997235, 343.676930871083, 347.709799028856, 345.231618627437, 347.35198042971, 342.933160694632, 345.402593505989, 347.177433959968, 347.998944469162, 343.892265701028, 341.113480007937, 340.79689195934, 345.913426894353, 339.696753068736, 345.864176528001, 343.706671216148, 345.429783358886, 347.574981952455, 346.488272890775, 344.760552971973, 339.622181976704, 344.131746618304, 341.504734753221, 343.155903459565, 346.958200777295, 338.04461034107, 343.919482050144, 350.096317727977, 345.645908349907, 338.705834822184, 352.394325829972, 342.716828965078, 343.880358926639, 343.450549222705, 344.71764562289, 351.578732235135, 343.122316929313, 342.660707194108, 347.801927118865, 344.639330125562, 345.84276753746, 343.160017918606, 345.133083732191, 344.223350439642, 347.556430158944, 346.171651550911, 343.789601589004, 340.475963004292, 346.501076343422, 348.617234705967, 338.691876920902, 345.554330149993, 346.554715317198, 343.428800512758, 347.17801969626, 346.970959407817, 343.254665906302, 341.077512090259, 348.486587300483, 338.43803707351, 342.127003139365, 346.228527059877, 338.806714811291, 344.723070337334, 344.032367308437, 343.497457959949, 344.299043261611, 344.142075318878, 342.684057165821, 343.482107362245, 345.562252094173, 342.875071268027, 341.688557810543, 345.599537745479, 341.950255119085, 342.010887378333, 348.02960001889, 340.302965579829, 342.939627476333, 344.80972278037, 340.462177576665, 346.825655769448, 343.28477836919, 342.970856617127, 341.487261450903, 342.973374459969, 345.256028074281, 341.025769869992, 342.709763000384, 345.968494151959, 343.508538851921, 351.269869038113, 345.774635827356, 347.824711138441, 349.298485359062, 344.082087393342, 340.070341121181, 346.259848771891, 341.015268540093, 342.59703565974, 343.724160142583, 340.823191046638, 341.78126379351, 350.334528063058, 343.159651301239, 341.588003691659, 344.623838573361, 342.891338128824, 343.727945116296, 340.144521238904, 344.780619106123, 342.248376177832, 341.679318715571, 347.162351317411, 348.698050575744, 344.686810528299, 342.433471314124, 341.610045995422, 340.251085858348, 341.606980114419, 344.626720469794, 340.189746119246, 345.01520281438, 349.742677429551, 342.753438161706, 342.558980167721, 342.249402067787, 347.849726975856, 343.536975250992, 344.940039807181, 342.020217639525, 343.421777790519, 337.618918251111, 342.516864419736, 341.445795552172, 339.487418095176, 343.633789402117, 345.918857681511, 344.8659343923, 339.403932142467, 345.913227236757, 348.049150168002, 341.836371457355, 343.906591995498, 346.545832647557, 346.358724667207, 346.262911609638, 344.348534434599, 340.494562343526, 343.559240938541, 346.445443816964, 344.238009722658, 346.442644975754, 342.650853700205, 344.145612862781, 342.809905593205, 342.647327506848, 344.412349786747, 344.45471277252, 345.44326215789, 347.324644378758, 342.791961395778, 348.607984366447, 345.231930404341, 348.276595674557, 342.175200207282, 340.362608775264, 344.458493508579, 346.835465479809, 344.12387136374, 342.589708057551, 344.750902490173, 345.816417523591, 347.450829443868, 347.536671098138, 345.65157965441, 343.689563712868, 342.731431094432, 339.99648138589, 349.549281055677, 348.918666448869, 345.476815429213, 344.011515766004, 344.533212290896, 348.660589307889, 347.88068685631, 345.300924299957, 343.54583997231, 342.341599897642, 344.06695991741, 339.453504723715, 345.976708327488, 348.877890757909, 344.04706250204, 345.437097853869, 336.99047495175, 343.315347261377, 341.186990285169, 348.636906520109, 342.058787263385, 346.697687872706, 344.102999628692, 345.824496975442, 341.869210981243, 339.860624271853, 342.073775049228, 344.290053680945, 346.836159907593, 340.212345359924, 343.40080986694, 340.400220406987, 353.151732506682, 347.883509925747, 341.376681626718, 342.612991446297, 345.604997595175, 346.678446842473, 344.553143234654, 344.08000062601, 346.099269445979, 342.721046663453, 346.181423228099, 343.307203741098, 346.809708648832, 341.980081654551, 346.749605626641, 341.356246164726, 342.881599003121, 344.589068448226, 340.306637334076, 344.278805117058, 342.75394534975, 342.615561318702, 344.176098979165, 345.964918969887, 342.178336386966, 345.287605905413, 340.704289102592, 344.475562738164, 342.535870342229, 346.351667299051, 346.283725266382, 344.087656695999, 340.266297054689, 342.46647597559, 340.698437265711, 335.846742766279, 344.446333103275, 340.860040740703, 349.780561368754, 343.608976796942, 344.084632123986, 344.794680108557, 342.025489311771, 346.194030758132, 345.139440846408, 344.223293033622, 342.274374831233, 343.032118775855, 345.424964417185, 341.209140192999, 348.543023700338, 341.59055522853, 345.022382931433, 347.750208335221, 341.959838981559, 349.522254694046, 344.786737935509, 342.152116824281, 345.844764458188, 344.308478112052, 343.882296031826, 344.276980847362, 345.217401370137, 346.147034233703, 344.591168233944, 343.403270077511, 347.785306363333, 343.42889319035, 345.292612271779, 346.14279725815, 346.540310320526, 348.079539177715, 344.431036133074, 350.051093358979, 347.491241960683, 341.718877240898, 344.002473743281, 343.443822992338, 343.701689304759, 345.991240746779, 340.459371048632, 341.693325223977, 342.659223138451, 343.540302478616, 345.252983504006, 339.738550368775, 340.336749357012, 342.611413447291, 340.456490709714, 346.261250697147, 349.720695579416, 337.881594405014, 346.006976486819, 343.525206643211, 342.811076685615, 344.161047894594, 340.796837949175, 344.317096864914, 349.989387346682, 341.476718025701, 342.020093702807, 345.475230289994, 344.241777496426, 342.818160738446, 342.490774417838, 347.421729445116, 342.335588196603, 346.808608171276, 340.019164733046, 340.33191868109, 346.030594074344, 339.17233094637, 346.832292948446, 340.228880902861, 343.165445541092, 342.483929809001, 348.835196685048, 345.114470787929, 345.04799726471, 343.722360049501, 342.221880006602, 338.615575255201, 345.388353221083, 345.960238903023, 345.504526689259, 346.235243508416, 340.952756041695, 345.169422395144, 340.85913958456, 341.39609646884, 344.071700588641, 345.49782311896, 343.013868810201, 340.31622464166, 342.009479658384, 343.132212565693, 345.356395931518, 341.897296117569, 342.175022047477, 346.163738871315, 345.146667712081, 342.185364403301, 346.478363759012, 344.186458571095, 344.593566631337, 343.076146670079, 338.8791387207, 342.699076789192, 343.047821538927, 343.868928900666, 339.099596131584, 344.568529804112, 345.97531884316, 344.956838488777, 345.560009068178, 347.218325818845, 344.32705584822, 346.12564214558, 347.486406559983, 342.669225543422, 339.721436170641, 348.83374667478, 341.663705485784, 345.002070935023, 339.712742219883, 351.285847174801, 345.089143706733, 348.27068368739, 343.300751805623, 342.619376776181, 343.438477692732, 341.700502588904, 342.276670686662, 346.592913642287, 342.711369734836, 344.485568068593, 344.697252554206, 340.470446010531, 342.85156403971, 339.971786013155, 344.890066746809, 343.374219905511, 344.122332284213, 338.832460735652, 344.573993050715, 341.090757255257, 342.402735404026, 339.786610069576, 350.533715292589, 345.906468756958, 340.023118281896, 341.312131567761, 341.972380036314, 347.921588894398, 342.442056388511, 343.390347877671, 346.572834496664, 342.151216957491, 343.409177245233, 345.930769593636, 342.339353566809, 343.142529638879, 340.846577599769, 343.433574707583, 343.179407100704, 340.381932328157, 341.28716348396, 345.914699241208, 344.973109000071, 341.756145869196, 342.267787485376, 344.215571597268, 344.376618021261, 346.121578695598, 340.085240029891, 347.455002473494, 342.456164585292, 348.088464734628, 348.803689539568, 345.623651674602, 343.602981575072, 343.686394538407, 347.640803341796, 340.976899545739, 345.475434873738, 348.394870495358, 348.949048491535, 340.459910462387, 340.686121152565, 338.373386762234, 341.618999808866, 347.564552350357, 344.807008920931, 338.988387955189, 342.437329961992, 349.140619713788, 343.23087589617, 340.582247923997, 347.098433756037, 342.374131537916, 339.169843383755, 342.017761113526, 340.398600902036, 343.478100175932, 345.457708138274, 340.832743313538, 348.909155402071, 346.178922557709, 342.599697830354, 344.616185114177, 343.943659458483, 344.92175211625, 345.019633183431, 338.386762932381, 344.324305097653, 342.186770730798, 345.527905843352, 340.671507780941, 344.605848309928, 340.811565188539, 348.140446577855, 343.20438594502, 345.602622166254, 348.328700883147, 339.055174847257, 347.779522197969, 346.081486758836, 340.975014851819, 342.176642456777, 345.658234266561, 341.212200693724, 341.596858044236, 351.190887571132, 345.690385396897, 348.169880178459, 343.933518532347, 346.174854359662, 340.945071193633, 345.017424584581, 343.751395471053, 341.634603153774, 343.039668218448, 345.297209065336, 347.952549746639, 348.963948097072, 337.503292600847, 345.500136204033, 345.255427259231, 345.139708557697, 343.935882375246, 343.687237116257, 342.582341805117, 338.775352552648, 340.289146839733, 346.742681861402, 344.122772342764, 341.62279717054, 342.115372865732, 349.235799748574, 341.360022293697, 338.329191839982, 343.833853840962, 339.975570279381, 343.228896956347, 340.982105116114, 344.93228927345, 338.089916195667, 345.716364517187, 345.982355256812, 340.558294497064, 341.31540756929, 343.706897010577, 347.685111068928, 342.908445139253, 343.824894588807, 342.657084909755, 344.875251182432, 341.066152266573, 338.69742053415, 342.781858490546, 347.864586913142, 349.535655974118, 339.408918854115, 346.652332866342, 343.675512337278, 344.910999234069, 343.920417961923, 349.968013085859, 346.619809697906, 344.525611147905, 344.522041683198, 344.490606205232, 342.154775911858, 347.391902371995, 348.165467575899, 347.012263893167, 340.054307246021, 343.419260737346, 343.236662518467, 342.233107053749, 348.456004816497, 343.856149714738, 343.807740309699, 341.937242975492, 347.293329511164, 343.498095531657, 338.968536577198, 344.240372698223, 342.950471327635, 339.973652710061, 342.045248464958, 345.052414110735, 346.241359165683, 346.688013979535, 341.966258850253, 344.24260846714, 350.67285241301, 343.125455218359, 341.893920643975, 346.618485398251, 341.938148633422, 342.872049937369, 347.739746789382, 348.441574627477, 341.345723823222, 341.194614510578, 341.22460278162, 347.448637620241, 339.358756747563, 347.286875947061, 341.792653677831, 343.850097704037, 345.986367790262, 342.707908809244, 346.627922795386, 345.537268894748, 340.850095149086, 343.815283282558, 342.181970936393, 344.193388931199, 347.636649602544, 342.351092498778, 345.488941075459, 343.750988124419, 341.503470324407, 343.592143663412, 345.607449694387, 339.422284851071, 347.427504903982, 346.419482280408, 346.092012015964, 339.274229254614, 338.341753445877, 343.016468415221, 344.123250958869, 346.690579806437, 341.457713636589, 348.567544430837, 343.782351367311, 344.809546586649, 344.48856442005, 342.379846763204, 350.270758068984, 341.497546251895, 346.008152055063, 341.680706684223, 342.911963276507, 340.308266042805, 346.194049252377, 345.658301703716, 344.44758754066, 342.277705321017, 344.855748064038, 346.415301436007, 347.604980030793, 343.292601965655, 340.842121512195, 345.351063999966, 342.171221751244, 345.259870346144, 349.478646599915, 345.779011887281, 342.934753920479, 343.395542999255, 344.778713800973, 346.233774552556, 346.077849760836, 346.567132153532, 343.550718087318, 342.475747322801, 341.787855434816, 344.514547404051, 346.144818159042, 337.844671743648, 347.101324789969, 342.0713637629, 344.608640351891, 337.868480601577, 345.851510505572, 345.050803163427, 346.355966338328, 344.09228508304, 340.696804736852, 343.4612388541, 341.097468995585, 342.928530843162, 337.886697661654, 343.214534515482, 338.505498253146, 344.410416279796, 343.459996740634, 340.525109002942, 340.471295035592, 347.035740159055, 345.646728642475, 345.347556602524, 344.579289044781, 341.764247133368, 348.079132026841, 340.764493939676, 345.121922151371, 344.803429156556, 348.481514788581, 341.255906952792, 346.149295311559, 347.115728884896, 342.028090984513, 343.561903529161, 348.004880226371, 348.700390339012, 338.974574129461, 347.553799839184, 344.403475349353, 346.540509900942, 341.010664056678, 343.98084289911, 349.244503184467, 342.990678979307, 343.964505506599, 343.903014613361, 338.591102882511, 342.14139387823, 348.249009497497, 350.711242516125, 340.333366007943, 343.126674763791, 345.254138030615, 341.241611642056, 349.627474589179, 344.849475080938, 341.766140741575, 343.301950194429, 346.051464135468, 341.76924167977, 343.894999826273, 345.570973067677, 344.441998477072, 343.323665382596, 344.072251578959, 346.012105508196, 349.898788851615, 344.841782745096, 347.867874343921, 344.791861609354, 342.296136475738, 341.719412739599, 342.870461919936, 345.862586281186, 346.387717168907, 342.068171407108, 344.528937407096, 347.566525447842, 343.672105089325, 347.155910683664, 346.016642493748, 342.156423001174, 346.612825754969, 348.220449392791, 347.665244996211, 344.005020869096, 342.858912309706, 343.700835104573, 341.415515302731, 346.667722379929, 334.296214581219, 343.18280596323, 342.135663507336, 343.464615553382, 341.895719319567, 348.57247399281, 341.157375139057, 345.163077132554, 343.152120702523, 342.899803541577, 340.541868747032, 347.6672599989, 344.740621477713, 337.750966093466, 347.911544323824, 344.673408626449, 345.338238700667, 343.553378335756, 347.442946285443, 344.599637616669, 345.161014157047, 349.123366812381, 346.92176733299, 341.506231935301, 340.971767257619, 348.803790229503, 339.834311878229, 347.750034901134, 344.195006389742, 343.999625745762, 342.099974139195, 351.523955579675, 342.490518073538, 345.256879485911, 342.462524159663, 343.750030601334, 341.174486479276, 346.295218074697, 345.460575949005, 342.799565004866, 335.748656085456, 341.243544092651, 336.711881451751, 342.305939263707, 343.500366293209, 341.791851938484, 338.069235145662, 349.379523526989, 344.434004189058, 347.291655629217, 342.423487070531, 344.299421259372, 344.588150338508, 343.449152558899, 344.94567893689, 339.874149481671, 345.111242074388, 342.774788680702, 345.166924011411, 344.002960618277, 347.950126557591, 342.640136039651, 346.065905818567, 348.010416154951, 351.069627316399, 344.752700409489, 342.823808559907, 345.05618733528, 343.004083232518, 347.786123833574, 343.644503854578, 338.757854670776, 345.999177507135, 339.546546991445, 345.196403407624, 343.769472105747, 350.364519716024, 341.787220335109, 349.172962941394, 347.32450212572, 344.321196579839, 342.319319064962, 343.822243141552, 345.600627124513, 346.172645207235, 345.202759883131, 343.660311506707, 345.899012716442, 339.295257036409, 346.873225676895, 344.324730147832, 339.640774644709, 350.243308948914, 335.036706037927, 344.329441106582, 344.719284606267, 342.318667603549, 342.408133612627, 344.382196705093, 343.890939321109, 351.360253855905, 342.798166923651, 345.543107804837, 345.700894235681, 337.865025638116, 345.922911873629, 345.657786240963, 343.528851285865, 345.07506784496, 339.83427770473, 344.183094788101, 341.231065034913, 342.008669381786, 348.868004269978, 343.921524284375, 344.668216525105, 340.168953299118, 342.908853515879, 342.38837662372, 341.673013565794, 349.003714008498, 347.57118732155, 342.429117963552, 343.427850272743, 346.163771646867, 351.69506966468, 342.47210974869, 345.420799049998, 345.875896456083, 340.74453164339, 346.620441419605, 343.739324712814, 347.328374795219, 345.58302490386, 341.484779216486, 342.01712752338, 346.748413697819, 342.877683488087, 342.968958062577, 348.228064296037, 347.806700087234, 342.24555480037, 347.096169636452, 345.234012591145, 342.494593985882, 342.823534124462, 343.346497821841, 346.803068765509, 342.572448337943, 341.237037135641, 349.53618343859, 346.263136131364, 341.605766076142, 344.466016400669, 338.913977560636, 341.56418163339, 346.659323178041, 344.506086058102, 343.928095370512, 347.488960182279, 345.649635140124, 341.3636257015, 342.719522575382, 341.91192546351, 343.658219816025, 345.099855614161, 342.129773965441, 344.370431365661, 344.972484016853, 339.248105719063, 348.370309966294, 343.963054058033, 343.128304944995, 346.233197590892, 347.890750860111, 348.198940302939, 341.821586002085, 344.758859635694, 340.740371349567, 339.268218525291, 347.152819370189, 340.589241956063, 343.838870932784, 344.686379533098, 339.504087233093, 343.826924653545, 346.57749067777, 340.628658791011, 342.445255726095, 341.167718244675, 342.097670788352, 343.776158711414, 341.468480830885, 346.336616100907, 343.540361618177, 347.26030073039, 337.827784230882, 341.272325630552, 345.992663158469, 342.957344566473, 342.894472956996, 348.650383764486, 338.813312546171, 343.415687408818, 344.050298079613, 353.067583412995, 344.564775371491, 342.807484094592, 346.007390582499, 343.47277905074, 345.852352264219, 342.444539551006, 344.573686490147, 348.748738301745, 340.40268537911, 345.022211558517, 340.656602016799, 342.544491415996, 342.524582327825, 342.336369775911, 344.290230126653, 340.03915145222, 346.157424474482, 345.351833539666, 345.365019401633, 345.849123222534, 340.764184262264, 342.929096025803, 335.815653708092, 348.84703459604, 346.599258057579, 342.237023381501, 344.515337139633, 340.214051129732, 342.105635128484, 346.253735819968, 343.476719535243, 344.970091964833, 341.586439165206, 342.618068962638, 346.025440997001, 341.961798128458, 339.250359955067, 346.601441225811, 341.570197651245, 345.125054466084, 345.885066330115, 346.843800749693, 342.209267748332, 342.272505073717, 346.560280297316, 344.641198209973, 341.648664673342, 345.814274521136, 342.476566805297, 343.056209246343, 346.290805940126, 340.560772832615, 344.640195588161, 345.334727229779, 344.054534369959, 345.024337238161, 346.020574414415, 342.783252935568, 341.583207940779, 343.741336239148, 343.546058165976, 344.898605650433, 340.551894979444, 341.807723011461, 348.309619521555, 342.469627157623, 344.225763300077, 340.993573827861, 343.001282091225, 348.16028712406, 344.610833781255, 343.217649547525, 343.425198904336, 344.191540231697, 346.472536293006, 348.685757200871, 338.827398450316, 346.752880119268, 344.124317177736, 336.798490291067, 344.785316160761, 343.990943776885, 344.129767234883, 347.45161944656, 342.348668894296, 342.961405428342, 341.579177203909, 340.879242765339, 344.809049455181, 343.270936100466, 344.600587304115, 345.910579857243, 344.635376332587, 344.709551557492, 344.107804530045, 347.105225429842, 348.452842030313, 341.078106486117, 346.669512545904, 345.111144573963, 347.10731511685, 342.520607382028, 344.026531336809, 338.332680890323, 339.788036058841, 344.454285080198, 341.115536835997, 343.585666519968, 344.776734327039, 346.965454812704, 342.81246512445, 346.132345983965, 342.621642689587, 344.857785131994, 338.729114119755, 341.438450293693, 342.804381788061, 342.602554526387, 339.732404218637, 341.670777214544, 343.047157752142, 351.138338834475, 341.166679360305, 345.263005319902, 345.849605741373, 346.565758299759, 347.608606772839, 341.348968341285, 341.783848076506, 341.210141580958, 346.255853694296, 341.685714974215, 337.841603258237, 342.975542373784, 341.291457374517, 341.821224723327, 347.099333217836, 347.158551089255, 343.381032219459, 343.728690895099, 344.703714037092, 340.406887211958, 338.966801063489, 341.788147115122, 340.567469641993, 343.023294603259, 345.280560255478, 343.941270822788, 350.417123333253, 337.209280097701, 346.623445683364, 339.897757820622, 344.567277446467, 340.093638957465, 346.478773146875, 341.206646438915, 343.782329428438, 341.557880776871, 341.367938707302, 346.644444772078, 340.179473399407, 344.159813619879, 341.841019247001, 341.223106539241, 345.979637072856, 343.391125574123, 347.031003406263, 343.924741762861, 344.707759051782, 347.860794223846, 346.327916561545, 343.971279769433, 342.899121940402, 345.059456835908, 336.673514724898, 348.374754442954, 346.622693535672, 344.585785625602, 346.547529690888, 346.910963518994, 345.462341815012, 343.628492437219, 345.449197038409, 340.324853574838, 343.690606707062, 344.456416194631, 342.892415684104, 346.135465592782, 345.720442291091, 343.364858002695, 348.519863928307, 342.4357581763, 339.915548017244, 342.169367637877, 346.409676914837, 345.946879610603, 343.71255196845, 341.640609985829, 343.155444796489, 342.97134343233, 341.372463670037, 348.748261410726, 345.10852988343, 343.696348875681, 344.86459015443, 345.751600859862, 344.854637297549, 344.726086754105, 345.419498257687, 344.722760800521, 348.067405589254, 342.380017554039, 345.741918910607, 346.293048600645, 341.192455847868, 340.509688504963, 342.787991590425, 341.753041762642, 341.93740934904, 341.350818390384, 341.759993948989, 338.796742714515, 347.864433021402, 341.350866110425, 343.321023962799, 346.230620399247, 342.217204271886, 347.653770675121, 343.043931060164, 346.131468019009, 342.378474707702, 345.954425450809, 343.381072978367, 340.516209110908, 349.223274856296, 346.393284235462, 346.364972885378, 340.870580412417, 344.115594581736, 347.652614769343, 342.147631590463, 340.715539187486, 347.24967464376, 347.38290214074, 343.767795401632, 344.787593483989, 339.197285133116, 337.957024011379, 346.292285187465, 341.999786095775, 347.444231314684, 343.048492880026, 339.98556288719, 342.832791789559, 349.554367396669, 342.825715003101, 347.103582921202, 350.566312759342, 340.95916915703, 342.227023779968, 347.418807110277, 341.140131023498, 348.032794838718, 345.634654436151, 343.059153524226, 342.034362665091, 345.36761188644, 346.694272201744, 341.535150359465, 339.677824806244, 344.28922476047, 344.380194918637, 344.351500077989, 341.704141166269, 343.152853924513, 348.066792473637, 339.772493732578, 348.82592404704, 345.157074859645, 343.062504983492, 345.387426322161, 348.88222240035, 344.848474876109, 339.953609366878, 339.9298822433, 343.193504821095, 345.807635806246, 342.971644241171, 343.319517347745, 344.466179356175, 336.526669069667, 351.869784951785, 346.617732184386, 342.828500808879, 344.133546079997, 345.603178397389, 344.531335159586, 344.4274761309, 344.168868465992, 338.29824379148, 346.291124756646, 340.048913216045, 344.759581479055, 342.351946636785, 343.326304437638, 345.557226715466, 348.391501669909, 345.390514403589, 346.375505114126, 345.421720113637, 340.288938792438, 338.889346536523, 342.768596362074, 335.899593472405, 343.535403511728, 346.978186649809, 346.019180945648, 342.275221666567, 341.731367931129, 349.578908028949, 340.484051094685, 342.463202150218, 343.414246114239, 345.852944660948, 347.204933542317, 342.757733331916, 341.992837116463, 343.700725237358, 341.933289388, 346.940357418668, 342.498897054829, 343.805413835274, 343.467005525822, 342.52648633223, 344.941463035087, 347.797454570697, 340.90646931959, 346.258190947795, 345.037899171645, 343.928839626636, 345.457147400676, 345.779190354382, 338.86495833405, 344.84085104751, 344.427637807034, 344.417580231711, 346.688613774328, 349.826702522435, 349.495141307992, 339.971232703366, 341.747042676977, 342.388390397272, 338.452094692724, 345.582910411786, 343.765034257986, 341.372118155324, 342.345296849663, 345.823576399936, 339.812755203524, 341.05904369638, 343.85658753831, 347.091557340877, 341.434578811159, 340.00144219679, 344.190397688326, 340.808426580822, 339.98675031026, 350.37344860253, 341.031010414419, 346.70511935653, 346.603040025043, 345.354010794903, 340.208012005151, 342.888415460572, 345.446039114646, 341.201267456228, 343.357187622447, 342.738047371533, 349.528594438792, 341.510506313609, 338.788623482424, 342.506199109724, 345.473726245363, 344.688346431758, 344.709276728161, 348.642112809777, 342.940355461439, 336.789402953925, 345.478861680416, 341.000843854321, 340.793987937301, 343.158480369904, 343.043160135159, 344.045164527499, 343.370981289196, 345.908174535014, 338.580939369793, 339.553969421512, 334.149080421557, 340.526153350247, 341.562406644706, 340.513414475306, 335.635588311317, 348.122638222434, 339.750016700188, 348.907459863122, 343.347485471859, 340.204679957515, 342.369126252175, 346.474732367816, 343.871929579127, 338.449422693829, 345.076633960835, 345.667582087558, 339.128991205188, 347.246816693374, 341.5231783899, 343.452621811009, 344.332505506904, 343.174105294618, 344.158877950715, 342.023802382474, 345.327005220965, 341.130543461673, 342.339548195976, 349.34439801987, 346.759419178691, 342.122661970566, 348.395596687349, 344.847515001739, 345.019139285475, 340.545861594544, 347.57920922043, 344.75759458513, 341.454619753132, 340.750947863188, 339.03848937105, 343.915557190449, 344.904603553958, 343.514814777075, 339.750223096412, 346.65183526079, 346.703543756125, 341.804719029458, 350.323882789287, 345.221254509079, 344.239662215612, 345.451512298622, 343.890944822141, 344.653897606124, 343.283564743411, 342.620689792281, 347.387475289889, 344.51676588462, 344.490592999521, 344.236210297949, 340.897900555736, 346.424663569217, 341.379621145671, 348.262275025263, 342.031122163544, 343.663378743324, 342.475820380588, 344.707538554071, 345.288117564271, 343.907131193449, 344.794695558005, 341.721267770159, 344.232709026404, 344.078929033327, 351.527081379467, 343.094925503595, 336.408215966495, 344.52155269473, 340.113020624628, 344.698115706473, 347.919512877091, 340.909218362959, 343.460506386583, 343.932682177184, 343.219189175509, 344.201446350463, 344.044044190563, 343.99605028753, 343.733511200599, 343.318525930807, 347.345257051963, 343.654677700205, 342.32121714028, 345.675776395719, 342.709776133211, 340.642608596818, 347.487504818583, 348.996172539982, 347.617741693603, 346.957474450692, 341.151633130789, 346.357211558565, 341.716899871489, 345.839360394945, 340.603824328355, 346.146740196137, 345.051731720131, 345.346011229173, 343.479169276408, 346.407099155468, 343.720202390755, 342.532246158644, 342.687201590041, 346.729429961246, 342.070724708359, 342.123320676977, 339.577769645518, 346.05884509911, 337.765893751846, 343.327277021092, 343.804243436379, 343.986443709389, 342.433969114036, 341.537586609684, 344.305718442733, 345.155696790136, 344.779666671807, 347.429495580514, 347.93689007325, 344.882537085759, 344.608392019193, 342.701695720206, 348.804654428618, 337.511536333596, 343.275587403279, 345.9757718674, 346.924978699675, 344.720577158365, 343.778646006636, 349.421670434543, 344.480324689664, 347.441951726066, 346.058661858409, 346.804986243072, 345.969147377085, 344.772719611698, 349.461742653043, 346.724860839345, 347.954724146305, 346.338100700521, 338.985973430084, 342.654321676455, 343.321806953239, 343.082538678041, 338.268581401787, 343.13182047475, 347.72900657836, 343.065499399896, 350.712581848402, 343.294854167513, 347.254750584268, 344.047135441047, 347.137512632054, 349.961326973273, 349.399519122858, 341.726197273838, 345.152419898772, 343.544031666765, 345.283520582063, 346.448932182194, 345.659584755929, 344.183362774369, 347.089276558882, 340.094135060629, 342.983895867816, 345.083913843657, 347.330996504694, 350.196693690425, 345.796585761512, 343.204295349613, 341.801802436292, 349.166958196208, 341.357503940641, 341.087467638871, 346.290619513993, 342.915348311828, 344.888017955234, 340.387728656449, 343.221112690892, 342.860057876794, 343.45916631533, 345.14281712491, 343.386668746925, 347.421761985363, 345.401601405976, 344.755792725633, 345.662471195675, 344.643500277015, 337.507168659951, 345.550758817937, 346.349995202539, 341.731435944003, 344.544846324995, 342.962568215938, 345.223041114178, 335.462186231002, 348.25208244033, 348.621371478449, 343.84005969172, 340.399092983641, 341.917714343416, 339.10340115719, 341.27656172316, 342.733585872388, 348.382697393457, 347.279010784671, 340.243737739003, 343.054392790552, 348.944213191414, 345.047156584844, 345.951730002789, 347.795722362637, 337.055378535588, 348.292478937561, 343.560748727612, 341.872623239733, 344.998287504615, 341.357489122538, 342.755475832358, 347.507627856397, 345.676473021347, 345.445798849825, 339.844535003341, 343.665455763849, 337.601116306648, 344.592694161915, 338.862814817788, 345.311256038659, 344.455469604856, 344.158788833117, 337.052069108278, 344.875826633108, 342.346772725575, 342.215418342839, 342.898448680884, 344.635802364241, 341.987036870761, 346.156811724742, 341.38430758165, 345.425755782289, 343.655437087001, 346.22721163, 345.278315938871, 343.159315742846, 345.337541800512, 337.994685822926, 345.890007968589, 345.495917634334, 349.135532102342, 341.109576733095, 347.896909077481, 344.378605464213, 342.651576993435, 346.782840490778, 344.227200744493, 343.231796877527, 341.649209622868, 341.496350163709, 344.837318727285, 341.499073111099, 345.612826654499, 341.499020590048, 341.874681975977, 346.870587264826, 343.687725151122, 347.789547376106, 341.252145029054, 346.239691984143, 339.865342682649, 342.454606907857, 344.751595072493, 344.758481506666, 347.161577950873, 344.193602208647, 344.133129824973, 346.549346311158, 341.077324154214, 340.8572918915, 339.887111979673, 345.908515623115, 340.271505925802, 340.293799303149, 340.395623684372, 343.401454820092, 343.36937974875, 342.111388667342, 343.764431750756, 342.056472985057, 345.647673027439, 342.611534761583, 346.021361025834, 349.363046362901, 344.739190842663, 341.37448264878, 340.789095521443, 344.49072875096, 346.893370538338, 343.045867390914, 338.227087700786, 344.375016703397, 340.02581276184, 348.660637600524, 345.786940536554, 348.519142597346, 343.916058370216, 344.791612791159, 344.032692890581, 344.946336097448, 340.225273484707, 341.421381239882, 344.479023536814, 347.310164570867, 341.946488366395, 343.638527957397, 346.691353351377, 343.13829795561, 344.195951909302, 342.743114701061, 343.539878125166, 343.887341516162, 340.280314284109, 340.8484012108, 345.088972513423, 347.569789820745, 348.392875023527, 343.754257697694, 341.011017869688, 338.703548745395, 346.611934692945, 345.959810069053, 346.034792602698, 347.043184355311, 345.666481547041, 343.582348230581, 340.24861935375, 340.191145537973, 341.88657498877, 345.839419856032, 345.435611464471, 348.820130877428, 340.261504095829, 346.807878783781, 340.674538899853, 345.170117112577, 347.03700049906, 344.469252712461, 343.131982188869, 344.612844185178, 347.300978045836, 340.526931718444, 340.1029473948, 341.415765931858, 344.730531810978, 342.712376633035, 344.116088175304, 346.404630361199, 345.584060605829, 343.373185952043, 343.218323388339, 341.850412471289, 351.048092359768, 341.304384224368, 341.908644687557, 346.243257050444, 340.228009884802, 343.904228611736, 347.729846488383],[155.250477130489, 129.685024338001, 118.290751121968, 120.279382718824, 110.296092327119, 155.779770636933, 122.60464645452, 152.795600502504, 119.02858144734, 130.263015254391, 117.890625441534, 105.545171782362, 115.279514269604, 139.965559596588, 143.360519632851, 118.970084627906, 127.264736646082, 117.941790107747, 144.081534944273, 152.622271213639, 125.866394960224, 136.065809278797, 156.746964628988, 97.1811057153356, 172.654195378687, 121.25298890288, 141.871499342135, 130.02352084949, 116.889023935589, 124.11283104664, 141.167175555362, 147.107228506016, 123.607015115127, 146.87878283641, 134.811255986311, 137.391158194082, 145.903138445878, 138.526467182595, 157.907761751283, 117.982620790916, 113.039153730125, 114.647879123836, 141.904048876201, 96.1074812520012, 88.5875713381584, 133.689631629686, 165.840753463253, 114.100782396787, 119.377795950865, 136.708956108678, 124.408410620816, 132.579033705995, 128.209833854791, 132.67143511389, 145.871814314303, 120.760095057702, 166.246665797833, 134.030650399145, 123.348447104542, 126.586879055702, 141.464780590643, 171.859859951332, 94.7514675028678, 121.112427610998, 140.241064785342, 138.57292861769, 121.113681846257, 117.354281502585, 117.998911981709, 122.721659861217, 153.549233802374, 157.222676095337, 125.752765596416, 137.227867576981, 153.277935869968, 152.700207182472, 119.37926668559, 104.016390827837, 115.082525956047, 128.230334214591, 113.682292060327, 104.628326645396, 119.822395205538, 134.954697743094, 163.890054295334, 144.66890735985, 115.503731512653, 145.045516332251, 117.11839927611, 113.610993036538, 146.406416936955, 129.890911606401, 157.305127929991, 141.55945328679, 122.181420861923, 135.660053459551, 110.399164397738, 108.039632864239, 131.925708457532, 143.913420962251, 112.126349412188, 147.845690104123, 83.3538036758367, 136.343312925651, 121.122734954784, 105.193635692998, 115.959876818663, 112.552002840535, 106.273857486536, 165.763458066914, 131.461790953823, 129.117367737025, 120.180655546256, 125.222315258494, 117.637786286513, 137.512305276189, 126.05050724871, 106.697387098241, 159.340106518785, 102.755679591186, 125.620293172503, 147.538544149953, 137.356252441185, 120.27509139406, 129.17877903893, 129.873228642147, 137.203278026543, 142.659591252099, 150.162133868068, 138.630496836274, 141.580395919421, 106.259106738358, 132.906807486777, 123.628412234859, 94.7974880316694, 112.654894703672, 119.414200581523, 122.391412561696, 128.451817227496, 123.762682282348, 128.486438723348, 129.431969309738, 141.320563493616, 121.403060005863, 150.23639932154, 131.293757581959, 137.84467261234, 120.634957789812, 147.462583776838, 110.592361113271, 170.382340393969, 146.213935633935, 141.678777637975, 145.452079356588, 150.825391565203, 107.644059060973, 131.828839657875, 141.7468355254, 120.576011954669, 167.206244196846, 155.64985192202, 129.820312669936, 146.573888392511, 140.800060282814, 149.119685577158, 132.898868815167, 124.761623494615, 137.591162098433, 120.438085482441, 92.1369814661641, 133.200719691329, 134.692379969887, 114.970743221732, 162.461783378369, 132.498223813611, 142.363763414367, 112.769350744826, 125.086989471856, 108.492175630759, 120.429630459581, 164.522330589859, 148.223953297048, 119.996306208688, 128.435088164539, 114.522762177813, 133.633435654589, 161.543948312102, 132.52529503759, 131.532160255628, 135.695146279424, 137.906983247014, 120.735330133132, 165.599613024569, 133.593569003146, 135.745387883397, 136.178738576556, 139.279986586518, 151.176547420615, 81.3751365255785, 143.627319648202, 112.563299330028, 132.727535340145, 117.173687925753, 123.304339240633, 142.729737157625, 123.580453387321, 130.646355133882, 134.00111498842, 122.131387463359, 147.249852207875, 120.404370879759, 131.917345291896, 139.762473888182, 117.167741827011, 150.3680478748, 114.161316229337, 109.98320188316, 119.044019130175, 143.370505478067, 122.624094007563, 128.792402106319, 115.011476273613, 95.9131710543101, 159.012366494482, 156.060169403199, 154.505252145656, 119.787517477575, 141.506494464896, 139.157104799836, 137.783893081194, 160.654361599437, 131.812162669551, 118.027242912332, 120.801959218697, 143.8953459109, 162.286413451503, 140.486961165235, 145.183657498352, 138.12753883352, 104.972647257874, 138.014864813248, 121.243891784591, 117.823094060734, 158.633086503471, 143.518934218384, 112.156025541203, 133.778311505737, 147.189734073962, 128.81182427619, 151.914554064906, 116.50732204072, 137.075226382285, 122.699830881647, 115.832832707139, 115.710543277704, 111.09664460061, 154.986281347532, 148.282513166754, 138.49100278362, 134.897323029493, 133.219143075033, 104.111771106932, 159.299023855335, 109.818052660612, 98.9436979407151, 133.255698920822, 115.09658219672, 156.020077350773, 145.38654241343, 135.439931763476, 130.164182322065, 131.015072148167, 104.997455967075, 133.465905771858, 130.430441264707, 145.138595974046, 103.233086656202, 118.58967025951, 126.943975039183, 112.832695310548, 161.485222570431, 136.986336135954, 151.20369848907, 159.789590484387, 153.131959070039, 105.607927349883, 110.090646699768, 120.752316237291, 142.800058390009, 117.581274878073, 143.299764063366, 118.012693197608, 108.747801986649, 138.639260128951, 119.466120701296, 95.216774228636, 110.34041810162, 130.925845462808, 129.68995618383, 145.906995534259, 140.214900537059, 122.949664250925, 124.354089844961, 119.087640433529, 130.759665293077, 159.706810338346, 176.116959846557, 124.329624915816, 124.388671139546, 148.214627312902, 131.005515041722, 102.51102161022, 136.858829932856, 123.481351559044, 174.635038995929, 139.511722773447, 138.621774906322, 115.826060459819, 116.164754538551, 162.756280855165, 145.749317838531, 119.724925040689, 112.267021357799, 125.68059239807, 137.376907101496, 102.565796221073, 139.021428517033, 133.938612796273, 154.220056190544, 108.12639539171, 90.2666120045793, 133.325955853399, 119.506241064132, 121.093589756624, 154.331553087178, 126.099222008136, 126.312179888767, 137.42292857815, 142.57079131739, 140.808771103034, 117.215478996011, 129.476804668678, 153.526976589983, 148.915238744863, 127.600839065464, 101.787959840875, 125.990901226517, 141.476906448548, 118.197823145382, 152.608800907639, 155.503274325805, 136.874603976333, 118.552176503633, 122.997265197103, 127.718749918059, 135.853464258248, 132.28886593945, 110.540992970849, 127.434585188556, 119.006477472052, 125.996635755015, 136.710220948801, 122.594193568687, 108.479496407953, 144.229889021759, 122.699293427494, 110.195164350294, 148.404572235325, 123.517879286075, 134.249011437361, 144.950516779677, 124.507469950848, 100.943491214697, 108.603956592834, 140.064544759255, 128.897191214611, 111.837247193545, 104.348987331884, 128.634993163037, 137.512593154324, 126.541561278004, 127.202315563423, 134.222095857932, 111.708517800764, 102.159136922565, 156.212744803936, 122.20266185772, 113.049368990734, 115.423380631207, 135.527004676059, 109.921488934357, 133.476156439398, 140.707304668284, 135.777625955619, 120.800698923529, 130.559099440069, 99.3203686715412, 130.093334764495, 117.977358231993, 114.263650206462, 151.096718336244, 129.331158872252, 123.211379426744, 151.376908832205, 153.032219596907, 139.642475486726, 129.247275168153, 139.078709530174, 112.360792650539, 160.56612463975, 141.242098285658, 128.431885022522, 147.503623019839, 136.423649531399, 160.104792786317, 138.043095696423, 130.670284691534, 144.609731689967, 138.999368417727, 132.969617158256, 109.793717506766, 137.622775205982, 102.525456537286, 151.769084309558, 133.552799842241, 111.432645986808, 143.668518581524, 138.105059485216, 103.562921360866, 146.357232709643, 114.564537794462, 134.251913045302, 132.374484088969, 161.336034692763, 138.669194104753, 121.546148778806, 152.014978578054, 127.236512991008, 127.551248877618, 125.911772705361, 136.529778912968, 122.830088962135, 110.752832555193, 136.44203318726, 137.844424624156, 130.119324674447, 127.141248806486, 110.625552708319, 122.899882117765, 135.320548367403, 112.366689251956, 137.936969431362, 118.458461002985, 142.385243487276, 142.777869495075, 107.437344234271, 135.522048223869, 127.017250655824, 115.105699643346, 134.775970718988, 150.031270463744, 131.379004157806, 136.205228744359, 103.961729002631, 151.234736237782, 123.706327618346, 129.743320478036, 125.710708756179, 151.22938154181, 135.107255840231, 108.697624945883, 134.513917921545, 152.165569523627, 137.212840114755, 134.009914900369, 172.660195204126, 126.144079659822, 123.340031724025, 140.899362363676, 128.93231966771, 148.429071653906, 115.769113210846, 116.928154017185, 112.251582429111, 123.013779318213, 132.976957585963, 124.210056492091, 114.848196581194, 116.125159767117, 127.138795665023, 128.045325947536, 118.174300923877, 169.035609277236, 144.070370044951, 122.365896562208, 102.75979701692, 143.151992213903, 118.697211864689, 136.97250554563, 146.696089994662, 164.340585543443, 111.927028425239, 130.295399533547, 146.234834016378, 129.217852822452, 130.311333006668, 119.894925417604, 114.056060358836, 127.504399664093, 124.704066040909, 139.406692258573, 108.431526637027, 145.19794874664, 114.477118050865, 118.532334978403, 118.537992244438, 145.034242435613, 135.549164345022, 127.82399998484, 144.2127631045, 99.7513279932068, 122.327970088061, 132.331774107145, 119.339545645174, 164.786615423824, 115.969818071203, 151.670761438955, 132.537982817495, 150.231457007867, 139.09209349147, 135.334179366365, 134.668220701846, 153.799310422264, 138.552535341082, 129.239509452262, 144.87790453943, 127.70212066447, 156.718213287412, 135.767556515819, 146.899250428001, 114.075208915288, 143.800805739031, 114.173179421442, 120.947533610419, 122.643695938595, 110.385722090754, 91.8415662762337, 148.0742623029, 160.889030974276, 130.560738225592, 151.497508914269, 91.1058855728252, 120.736001332366, 115.893144550063, 130.919556453978, 165.68407150196, 106.422100947754, 112.202373584767, 99.7628008881108, 140.393962992112, 157.882445733685, 125.655687282174, 138.000277187065, 125.857491489507, 145.90581932511, 129.481626290767, 146.704679835633, 120.507948357733, 121.437715946149, 101.893997563129, 126.360355177451, 120.448510517968, 153.213230543718, 172.55655827021, 122.52374186514, 136.484169592291, 119.670413938221, 97.6390857283684, 141.141379644892, 126.159085569543, 159.657826225778, 127.620128376609, 125.940516773607, 140.493204492004, 118.198328939517, 141.248903414616, 124.666268222835, 130.031127935159, 119.439809807483, 122.77546157977, 121.278514746048, 152.802227608302, 133.38584922855, 107.941130524138, 171.088425671093, 122.769549869879, 157.297066046708, 124.347461222418, 108.202432327047, 133.130794377997, 108.029296996667, 122.936607771155, 114.583982906345, 136.208485428038, 130.369833165295, 117.62428933374, 136.669541844993, 124.70314974539, 133.97042877702, 146.448136932002, 123.636156636563, 139.62079622795, 155.349523085946, 179.613700904265, 148.943344094524, 114.531788495259, 144.964514278781, 151.406289801139, 116.481906117923, 92.8086935741945, 123.665569402202, 135.157359835601, 106.112119460063, 156.715288958286, 132.189593590185, 123.733903348743, 137.440819765295, 146.595183224367, 124.961236583183, 129.766502053903, 159.581528791349, 122.583121221244, 113.499534839279, 129.811522108712, 129.940889017457, 142.241896349258, 109.432683912016, 105.761834252127, 140.790248002869, 124.793718962364, 114.254865448851, 130.291621458437, 161.262501274887, 128.731281235835, 119.9436812077, 139.675473526386, 121.821165120948, 136.106513080161, 129.060786918798, 123.731408845342, 138.061318235751, 121.219831217709, 119.471034854696, 128.435281687499, 131.737773921919, 111.880263750459, 137.740745261834, 113.89458126702, 104.456626379886, 135.410048813112, 141.686297827692, 138.603886766882, 112.513415664149, 130.462324310507, 121.67344350152, 116.497691096395, 133.415112619883, 141.466500584807, 141.323438765831, 128.62241036054, 112.679406639932, 112.206617909849, 134.79521691065, 169.925125796634, 145.061692507678, 151.309485369327, 136.540921470871, 95.8468037533431, 97.8694710890484, 162.056582991657, 128.895708434355, 125.641634958621, 105.788233344718, 88.9478995793014, 144.387280546877, 139.891813795666, 131.012451262657, 122.48375808461, 140.422751378536, 130.629561662375, 123.621941473435, 119.652905252889, 152.027124974545, 137.677153524303, 155.916516143468, 110.499483454017, 121.899530077042, 118.239159059305, 145.853285934948, 126.986759567696, 102.551451779691, 142.174902528562, 123.625521046517, 112.952102454508, 133.003359812048, 125.021599280022, 117.251530064788, 126.739306169793, 132.925017043577, 150.227482386985, 112.378881907363, 142.900098474081, 108.71414716838, 136.009233186183, 130.349651917629, 127.860875996092, 112.809941829144, 139.959257805862, 169.616554347234, 132.57274398933, 135.409163718707, 174.462689173102, 150.078028979732, 133.164589733104, 125.39700565429, 115.285247535228, 151.152837741368, 147.431937304656, 123.252762700804, 146.175647471053, 133.46165778673, 149.105175455342, 124.343653171629, 120.680993182425, 114.287877367929, 137.338156964083, 99.7359684100784, 124.953291237463, 159.669191467145, 131.822320731388, 138.86710098019, 85.8010480079816, 94.4350311942683, 146.713623489936, 134.876329165642, 138.216615272315, 188.689847219926, 115.525566802338, 110.868893637712, 119.876276745236, 128.709956436992, 128.529912691507, 129.706921258836, 149.537675339579, 131.81736863772, 136.536713188829, 124.472757617271, 134.924675040661, 144.007114144807, 132.879339296763, 133.233643530337, 132.280580794924, 142.172819681961, 119.216536036994, 155.590815830059, 147.264361634293, 122.030600390381, 141.24916127867, 130.359323864182, 142.801634253942, 176.519334089059, 149.010207796372, 138.693674808701, 105.960001496359, 130.264695752382, 152.998631155363, 126.068910207778, 133.413505642638, 140.315717502225, 148.34123058111, 113.02982224206, 144.46787692027, 125.687336592433, 155.960779794773, 145.577511486825, 108.669010769891, 115.599312559013, 131.170879066816, 96.9832370138381, 160.803738813184, 107.314692984542, 119.042897672542, 158.223655309363, 117.395138752139, 128.237291859345, 103.204857729635, 148.628313529176, 138.590862282396, 126.309804481056, 149.061379061934, 118.55556566242, 142.473972792319, 129.315637762126, 140.97828747963, 153.149965142731, 143.654048732094, 117.30700446079, 106.206614125714, 108.198830475642, 109.373914100497, 139.193518354183, 136.739542390343, 119.143427256196, 114.994829774899, 123.615451640561, 123.875243644362, 134.690538842701, 124.569322201913, 92.6099582288911, 147.046048498695, 121.485028217388, 137.470544305156, 139.251551408663, 153.353831657489, 118.175277560492, 91.1849205101567, 133.94206674642, 93.8372537373352, 139.661636520628, 122.141212011266, 131.204433937683, 132.492583913091, 119.166003797627, 145.930145461658, 127.275318404278, 130.377078452384, 122.306693273458, 149.099025826996, 136.59187548226, 160.430817234243, 135.700683266325, 114.561912867837, 145.466189097116, 143.020107563518, 118.385635539456, 110.372601964015, 142.11290860406, 116.664979423397, 118.69025131466, 162.297742526471, 122.462800611802, 129.448596213795, 127.098452667332, 150.242719340203, 147.501333728611, 147.377388023976, 163.620995706156, 116.317517995655, 144.48140299625, 148.137953879222, 140.858095090217, 135.414300464982, 133.02376166148, 148.825344644009, 114.551180254938, 120.76018912635, 128.411409833793, 144.721649827128, 160.721690453053, 132.291324655655, 104.637538335744, 138.126593681241, 147.670613493282, 106.102354378759, 149.324489024361, 133.498608068483, 150.488922856978, 126.916879735629, 150.549622699889, 138.499214471408, 150.113393223168, 111.795303539573, 108.533077446292, 158.515362756546, 105.704183911705, 139.434115855315, 140.195202795789, 118.018958340805, 133.865818072439, 121.359604110771, 113.523156826507, 136.895476992494, 132.743752823533, 138.852577393864, 130.366030021645, 134.113309092495, 138.037854041599, 147.835302112616, 115.686003720861, 128.080110422792, 131.358922523302, 129.979222108533, 145.063334039288, 123.806147088241, 121.399047093236, 163.916420974011, 118.915317955963, 151.581559116136, 140.477405440335, 113.955734770259, 130.334325545947, 133.783496696209, 143.821922143132, 123.101979874818, 138.764152664741, 129.2850522842, 107.474678868782, 110.875299226561, 95.1380770644364, 136.332674588915, 120.468051579854, 132.239120843316, 115.421159187077, 128.467891895391, 151.575624336666, 93.1129341937556, 118.740173594183, 112.380278184525, 134.943233086543, 122.782682322893, 121.298223685655, 126.721952547109, 123.268616224699, 126.420476106892, 129.024286347585, 102.047485752181, 135.200212194059, 137.037918584, 147.655449990154, 131.570417131419, 113.060345863348, 118.908347308914, 140.639391453226, 138.108410172402, 104.892005112024, 140.435860294735, 154.060767640775, 161.972264451768, 137.137619885058, 93.4871724988636, 147.326958485712, 139.085501167527, 111.145510975851, 143.276380492731, 114.195167744056, 134.427598587879, 111.848540397754, 128.590812247058, 141.132453637033, 127.219243794912, 111.435200075329, 119.631735069043, 114.265056428099, 115.923287661157, 115.750866882948, 153.054688245801, 131.558271047062, 122.883960949517, 136.039393222818, 126.601382354462, 159.881566107762, 151.023752391242, 112.86133285012, 129.111259816894, 154.58881822266, 120.910877560776, 129.06894640924, 173.95763524212, 116.81707330862, 131.404486358349, 148.62172198869, 131.805053422383, 97.4469154443032, 137.997631872989, 139.644100467582, 150.351349059409, 132.714280524028, 93.6484192536993, 158.77791627156, 129.380776127894, 135.584564242676, 116.368134697618, 139.22737807243, 143.470956710682, 165.750181158303, 138.827346616356, 115.949158830037, 126.094937268328, 146.223201221077, 134.979941637399, 159.159618582833, 129.961108936815, 99.260260142969, 122.780437001814, 134.095013179283, 115.91165382348, 147.410311649998, 108.917463521701, 129.401949341534, 136.782546371687, 160.092528065923, 109.452594245299, 123.801000930801, 147.531595918038, 116.503087741546, 141.268614816888, 113.116571923183, 113.767234097927, 96.3227936184467, 152.922553878394, 159.952984699562, 140.689528270962, 131.857422657508, 143.922457718161, 141.512496320824, 135.500609355212, 109.533868094621, 135.654665092531, 165.64419243239, 128.798775182599, 156.928686067608, 127.308495919662, 104.25833331201, 141.744342971136, 132.793270490469, 145.088656155051, 117.638538383026, 107.233793661468, 124.125529602064, 84.5842072292415, 154.30763010167, 122.164802030435, 128.902996366498, 145.685787736197, 148.941503057924, 145.540583214155, 172.575332057921, 129.395407700925, 99.6939666253752, 130.769187335295, 153.736182512002, 128.12535415171, 140.81401487597, 151.228895743754, 151.214149014943, 115.137076020496, 151.843296084595, 126.242754428088, 133.547362460794, 95.0749802891998, 119.164486713109, 154.148188787405, 134.103035062684, 147.714133427913, 141.898139336563, 116.813348191741, 150.158052238919, 144.012258223635, 112.149391884261, 141.550770327472, 112.749846831364, 157.474154734889, 122.223556164073, 142.921285310862, 130.388158086773, 117.775652743814, 127.407733555815, 111.001919665897, 126.663400324197, 110.367774488882, 116.55574681474, 159.55172500971, 130.777606832446, 145.222236533219, 123.184591787842, 126.33224667614, 114.099762043512, 126.441918486218, 159.001334218345, 131.109967314233, 124.932304568615, 124.056297830769, 102.74454170795, 138.9070846549, 139.472418817717, 108.19247648414, 142.830904613074, 134.95437581091, 162.546477072229, 155.58468186776, 112.394750971268, 143.571207806514, 150.398471772977, 112.173767449661, 142.405569952456, 144.515230459774, 127.094905579566, 108.552468827813, 122.870037681543, 114.323840076489, 144.595561638654, 142.157337084212, 120.532805188461, 170.758837654734, 130.173954773458, 142.586143291897, 139.13027633682, 126.669809456148, 161.407367539728, 108.558737041566, 126.153948374794, 115.999589850526, 110.27410798576, 138.65914607331, 139.010969041806, 121.888381752604, 160.158029035071, 143.724964251989, 114.873505977683, 150.403304728439, 134.681269602776, 113.846887649523, 140.757890756208, 126.774678306108, 132.358718704325, 135.19171063195, 128.469547374847, 147.908276927976, 141.59980025024, 129.301272727669, 133.219139776298, 156.966775530677, 167.273373178042, 162.864124233339, 113.181298183305, 114.68406037474, 102.470986439787, 141.246901251661, 156.234355567522, 132.89701112014, 130.60937778116, 132.788995412597, 128.267780168081, 141.151160524409, 125.167325870055, 141.329596232633, 111.453332665216, 129.774595673757, 127.908618792122, 118.59657190379, 131.898315271138, 110.909628456033, 106.670067537668, 104.587153401091, 149.529924663334, 125.63403531827, 119.42465023083, 119.978494764004, 114.779169810395, 105.106527888753, 144.447256956821, 146.06523187075, 124.481636683336, 115.651036512548, 106.769494702363, 115.273852464347, 133.830439247057, 120.269337691326, 150.423420560231, 149.728519649457, 155.676453910765, 151.486454706736, 159.435725872761, 137.292934288696, 123.140305846119, 109.326456987187, 129.307075676196, 121.366876134931, 125.332463817023, 118.041274818396, 138.859682951935, 131.836584171321, 111.93986483407, 130.121998150606, 106.749932635707, 126.189537679737, 134.672319378881, 137.405613046212, 144.169196711154, 137.366888322611, 121.70482944511, 108.650225309754, 128.076190627087, 119.516216040989, 152.136451036493, 131.628161015074, 106.467219119302, 126.528300740552, 139.205849495966, 133.071343340419, 144.329449502325, 154.602083552102, 124.535095821041, 155.29069147186, 134.800369843629, 137.150600804895, 110.129987680576, 108.800804406547, 138.98866542146, 124.885917471253, 163.158442704074, 140.642141420663, 130.337781944162, 152.351051053422, 161.594640177556, 154.381470884716, 114.084806768212, 156.912208655329, 140.556151036786, 137.024661440148, 150.94626777984, 144.91646145825, 144.786718826608, 130.028787809736, 158.12743230158, 139.63489691601, 152.738134464653, 132.758791830113, 129.221482683194, 125.961561724471, 125.277939587721, 174.98783011816, 123.266714009856, 121.281868915091, 152.378551788202, 141.735939249574, 99.2927561923813, 160.685948035572, 125.950637504391, 126.01141963871, 133.273456414096, 147.194345462928, 153.148510256681, 103.592962543158, 132.999928542515, 140.417559613588, 163.137552993242, 122.180406447606, 146.171715362932, 150.325153372279, 127.83923365904, 128.75356180856, 130.998772818014, 140.975779391869, 109.959679921153, 152.339067938253, 96.0602677541763, 125.363061385836, 107.275452250797, 115.441063335074, 152.070583162455, 158.511315291587, 144.43745747492, 150.145525251387, 83.6925598991996, 127.582486985317, 129.497150650942, 117.900236289865, 145.175522198442, 134.850198015142, 126.227163363169, 131.117826692179, 116.962459144395, 113.523285676472, 148.175222567485, 150.215013377571, 119.278634919093, 123.465174057953, 116.026306710439, 135.260101866126, 149.273624665885, 115.404310047254, 138.655725415172, 94.0610531039804, 128.997204116287, 116.365179777259, 130.993378100129, 114.208952010765, 123.410784747137, 117.824954174015, 110.557934718324, 142.128417989636, 128.635935141018, 128.807980405654, 125.852316381625, 128.658823930732, 137.652822910368, 121.169897705537, 107.775334262782, 125.063842062069, 156.488261793731, 132.573138962129, 130.197486891065, 132.577286359508, 144.716383085196, 106.773967304939, 145.241419887238, 114.60387319817, 97.5617016657004, 122.137179362415, 112.067854755665, 125.880869980399, 108.387587006461, 127.695423116226, 120.046779411641, 97.8809547674379, 131.488364691589, 105.005931593677, 145.914513021118, 160.03356353343, 117.554333790158, 131.485604998989, 100.461856146554, 126.660319572189, 141.785072353845, 168.376454950689, 130.113319249226, 159.903674811024, 139.862046289265, 124.183857965132, 146.811378213334, 124.649970204787, 130.903293157671, 138.066660881725, 114.682974619349, 167.207442108342, 152.363341356265, 121.927974827811, 130.595152272183, 108.292882231647, 143.471120580041, 108.805793740158, 135.91764402043, 125.220430324606, 129.540830302995, 135.167363377832, 130.21858379843, 153.215266856494, 141.564498627376, 146.375889295368, 117.162428667131, 163.248947442167, 126.206991739378, 143.543778927564, 135.065693699466, 127.273700373267, 114.060116200639, 130.646464194968, 128.853732729144, 141.066257415638, 136.869659660456, 138.460478400649, 134.708366695336, 116.926810358274, 139.759228336501, 118.831334655395, 140.127821469789, 97.4765040736952, 140.95281776552, 150.203681270062, 104.53312467751, 132.671640366787, 108.817752669574, 104.945234855166, 150.158789966418, 127.534298131341, 122.244079307376, 150.872960243635, 141.817842854726, 121.584254947368, 127.256847524382, 129.738080396435, 141.581325860147, 141.018062727761, 145.257915230942, 113.242164377245, 142.394773281695, 150.133188873868, 145.97907002169, 128.367968977267, 155.888460087132, 95.7743411324258, 136.499142947419, 131.163556622731, 140.923911359077, 101.374981990423, 122.827204179142, 152.244063185114, 143.904895519071, 129.092821723995, 147.554928652405, 135.050166497671, 149.381588438175, 147.182934999286, 128.826851829502, 115.639469094049, 109.931398902759, 140.667940333248, 116.111111620311, 123.744045830787, 139.676653621329, 134.243703809897, 147.749647674818, 117.345267400594, 103.112334522723, 131.396685872783, 139.552711710615, 133.495261813241, 133.493791480591, 123.983909659154, 149.322108314807, 126.245094554783, 151.054788578056, 149.274702057148, 120.313241299642, 113.646308983107, 116.318286388618, 136.019702605667, 138.547304751882, 132.370861206691, 128.486117926235, 136.906741399638, 125.805482574057, 106.326711737994, 124.961754566706, 104.293700193364, 128.331429753872, 144.99680314311, 122.805856121526, 135.512726645348, 149.408370148174, 147.646394822669, 120.660945452975, 153.302472337044, 114.052578831935, 118.414789641147, 123.774838198115, 132.725961914508, 102.064847800964, 120.81558528757, 123.361116116097, 137.97372845649, 130.267590035169, 127.214652265892, 116.135238479607, 124.374655575444, 130.577290312683, 162.007926110643, 111.945264074206, 151.603168243436, 122.786310448032, 127.10020457252, 149.139383891535, 156.079688587505, 123.980846098365, 102.332389762897, 109.139272677167, 115.855270777402, 140.094905820772, 143.49063834456, 129.952620920055, 154.482715969613, 132.721267985805, 127.974117669545, 137.560134315311, 136.585164176022, 125.771693212711, 137.951482884433, 147.835049862151, 145.446242873341, 145.571178916184, 116.740836797568, 151.990140567046, 120.143819073787, 116.551932354445, 133.198561454108, 159.09470349777, 113.744879940756, 121.308956578909, 140.297101584114, 118.033578521953, 148.96168285167, 132.844532662162, 134.15193806188, 111.795015835517, 138.018691088688, 132.610723092359, 156.904294630797, 140.478945034544, 122.287538084414, 126.8390409242, 105.618389350952, 154.403825624167, 123.23196424132, 145.720720379314, 133.772119759378, 134.560048917514, 150.450649571769, 131.832982336028, 131.324759599208, 108.984761864128, 108.876560827942, 150.940173842842, 129.935348749197, 136.105999407509, 139.316163627654, 152.606572897262, 119.747280423993, 166.661271036592, 127.685490506557, 112.131060200732, 129.882165801387, 118.215893188618, 136.066549315933, 125.048875402038, 135.388673953133, 124.210363254469, 127.210415682969, 126.654356322148, 111.76144283473, 107.034662592539, 146.828399347493, 113.752732651564, 145.634591445459, 142.072928798358, 152.068667260434, 150.586484471922, 106.443124123189, 121.479448368695, 157.232154609173, 123.274459178103, 121.283551679724, 116.453325269736, 130.999908225826, 111.723608062549, 169.220057362871, 124.216426379795, 134.62116466365, 84.4637010996995, 114.582369623642, 127.089038881047, 129.91421764771, 113.906041742942, 124.402452543206, 142.245944643935, 164.852924533966, 139.731665594548, 124.962977568051, 114.038736729459, 125.448506997534, 132.707107526307, 107.882408141405, 133.986165120439, 151.054577744538, 132.338942294943, 119.050571010471, 159.758481788762, 164.000761268417, 133.011502940385, 140.454682652371, 117.786067371616, 129.16859105095, 116.91512279469, 128.225787321047, 139.186278098602, 161.724366555165, 146.031635207486, 119.073456921545, 114.052736278058, 168.844669028432, 143.563684991515, 85.189050756051, 130.61900898064, 106.544801810677, 136.297572514247, 135.59841772672, 114.656308105796, 132.63679557545, 119.090013311179, 138.305597107702, 127.134521367056, 139.700278709673, 144.952788267295, 133.420452899038, 146.383345135731, 140.496593178799, 112.697930654886, 122.90881216715, 130.109657320596, 130.719788801793, 149.916532572656, 134.424365399372, 122.219350574834, 148.176016534773, 137.644949607909, 147.982619821719, 115.781075202835, 122.060631688864, 128.24070653182, 125.282675408532, 112.088116352883, 119.881154774912, 147.133824826436, 150.433913336087, 113.732241072108, 130.782540816553, 134.275659068477, 113.120102608127, 118.384780288356, 141.077434531978, 120.82700426011, 120.633474472542, 158.299936057006, 140.865540484381, 133.379469426965, 121.106413100818, 155.820016950787, 140.555420083551, 130.756680061127, 109.564464305242, 102.152937857407, 132.646932240456, 98.5085234036657, 100.419221147176, 140.679243790751, 150.03328093875, 114.515646855038, 120.489317603881, 138.04367311719, 134.881420873793, 125.351775061782, 151.563298053721, 140.550498891932, 163.413281255794, 120.361881063391, 137.210201265428, 116.066171301897, 138.162805851686, 149.156530100512, 154.449393901245, 148.007896571054, 119.443720522785, 131.59931812419, 146.023894320547, 138.974568436899, 135.691518025538, 120.485525989694, 120.243987131298, 130.498747118887, 118.551855133058, 128.68212467647, 122.771855435478, 122.301454688225, 117.868753335968, 117.970514098744, 119.718729249886, 165.55113782888, 112.158956566552, 115.784405896114, 104.157094509115, 141.461154254139, 144.775818102809, 107.050876277902, 114.70481192629, 129.665744496714, 145.617908411815, 168.637983453714, 112.656529974213, 138.983745127653, 145.141775177964, 122.303826483345, 115.137225760728, 124.895108315602, 135.191169281272, 137.320523654399, 112.821308771937, 135.241412527642, 142.508737835043, 145.645494460765, 127.583907461461, 122.178507386572, 130.14540746885, 135.171800260914, 117.033083110372, 124.953183459238, 130.546691891925, 135.957606278257, 146.74147704498, 134.429406678266, 126.665441841825, 122.000961056295, 137.398298243471, 143.472968675882, 142.446508715634, 134.495362885879, 131.3566158868, 126.047098039771, 119.806297120642, 131.54858334889, 116.118663539136, 125.256599960488, 129.607020023973, 136.392899337915, 118.227584826726, 129.556825282786, 113.157858686131, 152.703084085121, 159.001119951122, 141.193914454093, 128.790027890572, 142.902459691035, 119.415132997178, 141.072625435866, 108.063434126852, 123.160986136294, 138.789748704239, 159.053578182646, 129.250516772066, 150.634982523195, 134.079474920286, 145.905386847269, 167.736666968161, 153.877078270102, 129.504001522927, 133.180538926878, 146.432409723647, 148.479160120153, 98.9044463741819, 140.195079381145, 142.851783417062, 164.008233281879, 145.089834893843, 130.934594565854, 129.769626746502, 118.964368175079, 156.916188842429, 126.44646015875, 110.77691854829, 136.093246916071, 116.455604362467, 151.098026963013, 113.7237234659, 119.811823994554, 112.074427275301, 152.655721021278, 107.228991028695, 104.477983101405, 135.334597135809, 161.187566620314, 148.880492164369, 123.065745928843, 139.287887513587, 146.452276792278, 125.673386670792, 125.954912531907, 109.074222876384, 154.890760087665, 130.123137203153, 136.442098737857, 136.536087302385, 123.748919489129, 104.783731032356, 113.534386776181, 124.433506951403, 128.654772987977, 128.460731051232, 136.54574288932, 163.900537381535, 125.566381341257, 158.691875327607, 112.696849340817, 154.496707094372, 126.208813155992, 119.547813775329, 95.4137189243207, 135.786117023479, 167.065255806545, 136.2410433106, 128.507786978001, 124.550722666094, 118.652972697862, 119.1191422991, 128.043777095063, 167.471450667773, 119.584685311666, 122.159679087604, 119.040360920219, 140.344676711413, 143.324987783242, 156.053304195921, 140.622718730565, 110.561320211629, 146.49654835815, 120.189891245066, 159.025298438602, 128.253081931793, 110.807974711483, 157.922267458649, 156.366596084644, 128.979298977, 171.363209874171, 129.935865472947, 121.686194535923, 142.090090264999, 139.359556241523, 136.835962521631, 144.019809697207, 120.297551466533, 140.329178301398, 138.188004435981, 115.200281803576, 142.634039176513, 148.895032318044, 144.504646524541, 141.934163629539, 127.635988048021, 124.41921041891, 144.615822672528, 120.696567942983, 137.450365322375, 136.005925702438, 148.324974686504, 100.046794391549, 137.514422039392, 140.192940243251, 142.539864974373, 127.433429000257, 134.729668989096, 129.598816707177, 146.476265814245, 137.741206607611, 114.778853696664, 112.289043486213, 116.394969194843, 143.663870855917, 109.244804478728, 158.368778317646, 166.077231168596, 164.217931288669, 139.747799373755, 112.010750567992, 109.971141237624, 132.405774943248, 127.825512955716, 128.483973478406, 128.60995914573, 147.574878933069, 134.852937705927, 129.088894569938, 104.481358951355, 131.932352670489, 148.128506228358, 93.4248404484361, 119.729980687145, 140.892114613327, 170.960752375898, 118.722474033728, 130.466842405842, 145.606356490264, 136.301380594953, 141.747095287385, 121.115991090638, 136.374770932259, 158.930894375606, 142.413190822201, 140.251053035991, 120.467893630018, 133.766322334797, 147.251078578082, 125.211394244414, 124.190267253175, 149.910924183168, 113.947028474225, 148.062602759541, 125.340497788905, 121.323471281679, 123.706681417124, 126.620629250171, 136.788429839939, 105.124900973454, 156.607799261841, 129.369137735926, 121.762010941775, 162.646994999626, 133.286346286038, 129.161114637755, 120.006812085207, 124.831910503817, 129.30391669954, 129.52245252888, 119.565823361326, 135.603053421511, 154.312603958105, 124.219958348575, 137.028761059881, 148.551513740373, 118.038837275386, 169.846865393826, 122.139214813926, 148.669666292775, 123.167747050835, 141.779957790334, 99.873602569438, 125.650861449782, 137.155488138853, 140.691931724202, 137.207493697731, 145.312078517115, 137.762853440869, 118.003589688941, 151.964409961361, 136.011643015032, 151.995365711671, 108.44240186306, 140.53477873944, 129.06503355574, 154.996583621766, 118.34629360367, 109.896772499115, 120.632580808378, 126.497275822535, 137.535908150224, 155.316916389953, 133.137266998781, 137.456226370159, 127.279920726633, 146.495147402969, 151.628789297385, 151.302415310517, 171.319158357858, 158.89551260548, 140.851369411117, 139.68968274617, 131.17897624941, 139.526028750486, 120.217919207947, 154.770012499502, 151.099110979412, 124.978931902437, 109.820471432785, 146.394678030106, 116.781655096832, 112.584803177661, 139.845607713442, 129.741162362931, 96.7993372335512, 131.951767482331, 147.358900986943, 108.656309018954, 120.164306854575, 109.6647759099, 129.737583762369, 115.530917540649, 125.91270336631, 130.495935273629, 149.608039069852, 109.081685106146, 117.886318652064, 111.409051358198, 132.628117901186, 96.9920842020846, 125.634532445686, 125.954067998565, 113.730217669233, 141.804739069346, 112.533838442328, 124.861355227679, 129.52199827558, 118.912892226082, 108.355216562653, 139.451321092522, 135.510885072854, 125.18602702516, 147.781716040614, 165.390054608039, 153.309239411047, 135.586952294846, 150.413381910032, 154.200447407974, 134.648350497572, 149.11528822681, 115.647868626038, 129.27467325358, 103.660208683325, 134.506366709995, 96.6300790287018, 118.571522781659, 128.883893604297, 134.874842526211, 145.040371423633, 150.760740197716, 111.026809142426, 147.072824600428, 114.559738430882, 147.523029745612, 138.833738808474, 127.545020872086, 150.886799052519, 121.114093725376, 136.277484101734, 120.017745632579, 123.642210400241, 135.24618159597, 136.28196893947, 138.032341810693, 118.947265965725, 124.00336683803, 115.778237087243, 113.078891229766, 110.770311172004, 159.343140203472, 123.6827290629, 129.925137231714, 108.321014675161, 119.182870473544, 153.553183315303, 117.860301463186, 142.018047031164, 144.720781002344, 128.734104285377, 109.471618891592, 155.930011771317, 165.079906989674, 146.829336943401, 123.896890178025, 123.906690499735, 147.123552470332, 144.675379221485, 146.434368072416, 126.994346857273, 145.72059816409, 121.801064182384, 126.050632962949, 124.436540051602, 145.944832794385, 133.886346419398, 127.138631922925, 112.402846732151, 115.26447740471, 123.112874504843, 150.060330413789, 127.200701944945, 119.140505133145, 122.400522060349, 139.990626752397, 134.50633140239, 110.111711260836, 150.320956296516, 138.323535705842, 114.890240641881, 150.042642133788, 137.437208267235, 128.145778636419, 119.568477130404, 141.425508790137, 145.216716338988, 138.558762472709, 139.878177392847, 155.91626065189, 157.399611335325, 96.7279164064992, 97.1937896839125, 128.340120632299, 152.418228872068, 125.36528080531, 112.580253771882, 145.141719588629, 127.869325355273, 105.161420993169, 125.183998911029, 125.870323758279, 126.695158458665, 102.590565106289, 114.782997803422, 136.688242863435, 127.497811412329, 137.400896336085, 115.670643568691, 113.721080090929, 138.822057244357, 144.007392058761, 163.211817850687, 146.555998135797, 149.530394307318, 131.99957535435, 121.817423559003, 152.950538682201, 134.460076393257, 149.060282329944, 120.568537683037, 130.964222489014, 154.909832784311, 134.964046052438, 119.664041421007, 116.732414024749, 133.583230164629, 124.410810847739, 142.764623305852, 124.195747320796, 114.729057540632, 127.859900167896, 172.363525757354, 151.625226470981, 107.01593589048, 131.245877322078, 144.350558902714, 120.006971923662, 162.787890096273, 124.866804099053, 131.048004023191, 146.978854910502, 151.539354388743, 156.12019588189, 120.9771127217, 123.897856988444, 131.087750209653, 142.556331695633, 127.600573120768, 140.57647660793, 141.110858876191, 124.581476520124, 143.632559569644, 132.890815715146, 111.055960183306, 144.602606410028, 138.600818020699, 132.271113748962, 96.614642228334, 145.677019812689, 148.186280455572, 111.692633451149, 116.721604754446, 128.773344713466, 100.611290243333, 110.617188827296, 154.201126965944, 136.651607048592, 149.61510228764, 131.558720524728, 131.616566961791, 123.580245206992, 101.630452841417, 116.005230805988, 123.651968975521, 115.851378624455, 133.442816385595, 131.138855489089, 148.737092677942, 115.82284940939, 126.599750379199, 133.799615848013, 160.10191490427, 142.531784242741, 129.740491088049, 129.072850048455, 141.468708905839, 145.161116873176, 122.165374164116, 115.82383794169, 139.952950461301, 108.080963052715, 144.364915859891, 123.781042873997, 88.1888865870233, 124.931262802884, 137.316378254219, 150.722785204664, 130.674251640757, 115.602832563498, 113.35807501498, 130.010839201582, 130.316306069031, 127.664868437223, 166.47760961639, 150.763103785555, 122.20503544329, 119.554165106793, 120.891379304175, 92.2957109870525, 107.165544598451, 153.058316837742, 175.413695107825, 123.661772082509, 153.595762123453, 115.050977908039, 127.495829888914, 151.965746689411, 139.456459699308, 108.132004949263, 119.28909847956, 115.109594534792, 148.947549339548, 118.908376972475, 140.711449803175, 108.163881137107, 117.374439120971, 105.132369015394, 127.179041840677, 131.886020506106, 146.189929071645, 125.681729152174, 141.3720980177, 175.545884463296, 143.612534041595, 153.65377623419, 120.238296382934, 126.073432489071, 130.868659310825, 124.963125843942, 111.520071078903, 133.344369845743, 106.934220236398, 121.821351937999, 149.525820807818, 143.992977453856, 143.124053596593, 132.777924428616, 101.362787637748, 126.69895609353, 142.232340763228, 191.007325547394, 116.564346321821, 107.79484751377, 129.083536468615, 136.219051728676, 94.6893621407894, 135.803945769162, 134.96887610202, 147.991024121185, 131.320813634345, 156.065534599337, 120.403216268006, 122.412484852264, 144.198268090084, 143.087991672446, 152.731311928968, 102.014232082448, 153.500898644101, 127.566858917425, 125.098052176886, 137.575552471036, 140.280680790467, 136.576885272931, 125.708809208227, 139.259830658951, 179.231407592223, 136.466964633556, 147.529159848233, 164.504475056144, 117.078686244385, 120.04169857609, 164.263970252825, 143.994529713011, 138.592701654561, 143.824958795785, 138.705070021492, 157.650428568681, 163.411751291891, 116.813773661292, 173.892248691968, 144.555647250411, 121.802190664354, 168.086105108794, 111.000407210485, 145.022665267491, 99.4919222818695, 121.589787107992, 112.48279646826, 116.852215539224, 142.104764881512, 147.934877437301, 135.975289010154, 121.380753421169, 96.6040976174759, 162.393861583462, 133.132710465107, 122.668165086657, 134.296994617911, 141.26295334842, 115.181435850957, 124.172104012146, 122.547988105373, 143.150339354775, 110.676553278504, 119.498679990062, 97.0849404883425, 190.563775823982, 126.677709208258, 156.56617371744, 155.984439658831, 136.008567112662, 163.476071402627, 137.440311834815, 144.18418530977, 127.555386139795, 155.950651342184, 137.374546110984, 132.32895734468, 167.69311527718, 147.803333941261, 127.464632712611, 119.390073232786, 144.195442942768, 120.046044225472, 153.122384892653, 139.346762220592, 141.080296063929, 99.6630271526984, 135.567676865075, 108.201762547079, 118.101422020579, 116.293971906785, 130.644564547695, 106.361491119561, 102.118787259883, 119.963598527421, 116.427331548575, 113.428999398981, 118.208261431564, 155.320590679536, 124.076687695999, 79.9771242836616, 118.422625966867, 144.402854120677, 130.693654284618, 129.063603712061, 143.689271043009, 134.902768085478, 121.768023523824, 125.249782357557, 167.032794835477, 133.80953807158, 178.842784948208, 112.571488748221, 130.725996174379, 148.741451244279, 121.715057176264, 158.862095109312, 104.060565669022, 138.842406712403, 110.295540862391, 123.179438749674, 123.900828266516, 110.654244507048, 149.478352274244, 96.1911201472849, 131.811209911517, 142.914574068855, 114.143490180647, 114.393142923199, 108.915742874093, 157.353472936463, 127.055686804431, 138.269325636309, 143.596840524127, 117.200662483863, 113.014872358898, 133.811744861153, 140.604906985081, 137.934458718147, 89.9741656039475, 151.583265435975, 132.487343732457, 120.616783962788, 128.987820679671, 127.671447189149, 117.774968035968, 122.320151462165, 118.44432423251, 160.740144246772, 121.673786672805, 138.210215743162, 122.962967914352, 94.3591633270761, 151.828834098726, 135.018444599143, 141.440815075367, 154.813408594697, 149.038056518762, 99.031069254808, 112.753417911363, 136.039365549158, 132.029309877613, 117.102124878937, 122.7219364999, 151.513150351893, 154.864004096854, 102.501266383861, 124.702966807107, 119.437130636037, 106.483635081571, 134.988507812965, 114.260199467313, 93.2212527573124, 131.922581154222, 130.152929964056, 102.682911829779, 125.498640207955, 115.178627785509, 149.435204466755, 114.420551890288, 121.991727349082, 103.581745153202, 122.163983424666, 132.354160593342, 152.998881611332, 139.555603963086, 170.756068472019, 132.452684066459, 168.254928511673, 143.851235878028, 131.833971023898, 118.500096589078, 100.67978104148, 127.259674594345, 127.160474220004, 141.290009729823, 172.092910208547, 134.387025783076, 166.470023900316, 118.464232202765, 163.589800478526, 137.59675830984, 95.8394198079351, 114.018073478624, 137.863488763946, 109.85237436735, 181.456870553921, 125.096536595705, 115.432244797506, 117.804706509247, 118.744502745732, 129.113275441367, 142.509595990199, 126.518824546493, 114.235187614038, 135.77152034564, 128.174305090575, 129.214013682402, 107.483896790632, 130.701982195781, 135.268351935735, 130.886615051626, 114.591055756979, 133.423136072674, 133.936428656924, 141.486075396607, 127.380511943981, 140.607431830774, 124.642327126038, 133.669305700922, 121.157436554916, 118.735620468213, 129.473792691012, 91.4865576570255, 129.210964205408, 144.925175461027, 152.476668285684, 120.277679063401, 121.930105105227, 100.435616803175, 139.956806941664, 155.508029373908, 142.524776858001, 130.205917199484, 137.209825432371, 148.217578372887, 125.32525719734, 129.686538913025, 130.375051245964, 104.080672477189, 124.595396753401, 103.88305387955, 156.144467101167, 139.549624325773, 120.978070608364, 102.34685422297, 156.744586236444, 137.752670765881, 136.977779659541, 134.716973889932, 90.8756063399439, 131.177073996828, 151.034759189931, 132.626645245351, 155.816741291336, 130.978219446452, 105.822424092067, 153.77165455142, 124.636032327427, 103.191537650442, 141.911292244915, 134.768786601888, 145.793196215828, 156.450503818517, 108.440047889132, 169.618596068065, 127.047729377933, 138.719650321807, 142.517992142601, 162.961407618745, 138.130366967687, 131.225259465213, 148.371302136798, 137.558266362185, 107.586443048068, 142.586323946987, 126.5563989272, 149.322722856993, 139.0554301207, 148.991384513557, 135.859375260608, 137.429581126318, 148.403410976063, 140.774137210046, 80.7371710607613, 128.196737103213, 148.835636225064, 124.496386697934, 109.240125195787, 127.734493901445, 121.174489477581, 107.227157711017, 149.907005798093, 160.199744343548, 133.535748617741, 133.961721803294, 125.742476474106, 117.507318297658, 114.438111404424, 126.915860156425, 99.4937097948044, 139.950903545554, 98.1923399345268, 121.106162401977, 141.451929232828, 104.414212831299, 135.813351716805, 141.394995808137, 146.022554709847, 119.695742545107, 133.17566530843, 146.161018491822, 148.573250166763, 119.67658634429, 106.723223342024, 133.784090625184, 148.604235373997, 143.048141964163, 153.773224111693, 110.974113215209, 120.459113358485, 141.479471145865, 128.457828477825, 139.784382881534, 113.886392542163, 130.431464634421, 116.466300962691, 164.882065709078, 123.748431474629, 118.831005336546, 135.906057132359, 123.792271156494, 129.784553159835, 126.570936152161, 123.72150809674, 142.778865540623, 130.634104724149, 155.475933241342, 136.800800454618, 125.185810187431, 117.807144074267, 133.859976342734, 81.7913610077032, 112.826537039729, 134.799770503967, 108.811331380223, 130.904176459184, 103.28465782833, 121.651534919216, 117.120115991859, 93.9558733250106, 171.396460635542, 117.1861602279, 156.872478651331, 115.522246259113, 139.189965930988, 113.83781735517, 129.763523300443, 117.253524541172, 139.3679172568, 148.378314811544, 100.146114712636, 97.6118473196966, 84.9212440538731, 134.220064165942, 106.836150470162, 114.124460153214, 161.557953154781, 99.7137439315003, 140.227918699382, 116.666921647522, 107.88102018821, 121.979460761044, 149.399602239946, 132.749211726087, 122.183258792636, 148.219946451152, 162.759055837246, 141.070150067538, 156.521344426887, 110.439946448707, 134.491851955498, 97.6213505112955, 111.062960252249, 136.915521922436, 124.287182927114, 144.629905771624, 166.606069224504, 125.973393738814, 142.548072549922, 148.342547999013, 111.365075257157, 130.252540209041, 119.43592689198, 115.303377230854, 109.615317501971, 117.574856222467, 121.293552587262, 137.697090923115, 131.11952190746, 135.395024794961, 127.191402214168, 118.95606019323, 129.940627938937, 145.486871102005, 159.774793503022, 139.529907087412, 136.221816737359, 131.484085729921, 155.852146326009, 128.901275048912, 135.518839144744, 128.317102396618, 130.923027833932, 117.578431720316, 131.204862555754, 117.757745375177, 138.362014000026, 134.479096521566, 119.19891474362, 100.853370671945, 133.145246962467, 130.706172439243, 133.668117585484, 142.751951135793, 145.939808683547, 105.633062992121, 145.690107494987, 143.837543663344, 137.895616826048, 126.537056751164, 114.927127638555, 121.406185140266, 113.395117716596, 129.144372167575, 122.007698620049, 107.550706417422, 161.764195602878, 146.999726998547, 138.384867303795, 113.894454434936, 168.361358952705, 119.693679181901, 136.188196497356, 150.621065784047, 174.475935637531, 117.222779385998, 124.590082611711, 119.549840519304, 172.353891998465, 113.958880399182, 124.187050888493, 112.902157206409, 130.085940458915, 118.241394034848, 108.793097837746, 114.804502850834, 112.593910337465, 122.155793163682, 116.281281416546, 119.363726597183, 134.518951766852, 162.889164343429, 122.561934513764, 125.631698381745, 151.413460602922, 160.595542311348, 141.379568941438, 134.019007255096, 136.203624769106, 151.212498236203, 150.102878249793, 136.249713603697, 134.177263152584, 134.500634302997, 117.851826413564, 147.204555310808, 122.578106639444, 135.695532275939, 121.181140194841, 121.893197174273, 138.071683736543, 115.014491531517, 136.172189251073, 138.918102209147, 142.259901559884, 146.281531914795, 119.340431701664, 99.825603747151, 134.441069410788, 131.767478015544, 109.434950004027, 160.107626732133, 109.566887948071, 140.330646720812, 107.963238481751, 145.329063041122, 139.879261909937, 110.193286112204, 129.015706848565, 137.112511423674, 123.052132488775, 140.695660174061, 136.491522222583, 132.678651988135, 145.014365452707, 143.638349942252, 135.226888155764, 144.023283299637, 150.085524121291, 110.841328491846, 119.91557460507, 170.662293254867, 167.334848337057, 136.108761764958, 112.374621706977, 143.279260659602, 148.966695626302, 136.495113463372, 142.847433949846, 143.876223523251, 144.831014041997, 129.211550412925, 133.750739989655, 117.637397321727, 118.321727109526, 135.023308424421, 157.243046927504, 130.302101193353, 125.545642953107, 139.691184925799, 117.925567966335, 115.353353490144, 119.864788764834, 118.731269943124, 121.164706978342, 122.847196241399, 125.242432730065, 123.38417259573, 115.404368774838, 112.058378890942, 147.533583869052, 124.490112828655, 109.501412858008, 131.235003310604, 152.511606203847, 126.623238513165, 119.685181872625, 122.408399931989, 116.08117297592, 143.499685319094, 157.041402675632, 139.342202499274, 151.147393359621, 111.224651739088, 123.84093635137, 115.737022387526, 128.142515600711, 131.835030162827, 137.183606554119, 130.182535086868, 124.735736736304, 99.7794740011481, 127.578662098594, 149.155312620399, 84.9962166941942, 140.717903620311, 106.477716337976, 115.481901316815, 133.812637838666, 140.039859490308, 168.991469818312, 140.962942261244, 124.060005952704, 146.977308111535, 139.578510111467, 111.915917407429, 120.173571778796, 113.551351453102, 142.415217605874, 127.40567457866, 154.932831552494, 135.915785602057, 139.490506272059, 137.671146497084, 140.894095865914, 124.462367673678, 142.485886487585, 124.136755710892, 129.441541413654, 106.355844391067, 142.397275343451, 118.538344244216, 166.263694066258, 102.693472273387, 120.680030923958, 135.33092015377, 134.979200246095, 161.6541262036, 133.634735770501, 122.63097178938, 121.077217409354, 102.819323188284, 122.480411766242, 127.556464210235, 85.5169182050147, 145.59382901697, 160.763669084809, 122.441877660439, 122.152060665725, 122.605495986612, 117.616635170634, 120.348393735302, 117.854038765815, 142.384596701397, 154.635791434478, 132.31555533259, 154.765265951116, 167.421838472538, 121.382798193134, 131.141994991479, 124.728153317817, 128.31938171576, 127.898734644542, 133.475786371476, 133.65817208328, 128.510844150906, 108.709382273077, 108.609050760663, 100.807353121354, 95.42829600437, 161.764458779971, 124.343505684061, 130.550499229346, 151.787562123695, 134.772458491402, 116.581588553627, 147.483125483963, 136.49928629851, 139.027731110085, 134.549986807646, 134.668124995188, 127.293265318177, 138.252382463036, 133.111097847697, 134.07387456357, 132.420548785113, 100.224558847274, 125.705867637612, 131.176897525618, 139.29500086231, 150.845170433232, 120.277942115234, 148.779352617301, 122.792077646693, 111.022348728859, 109.590094406871, 125.365845786519, 112.236602339972, 153.080339443181, 162.34178086643, 135.957246600587, 131.72818750077, 112.564900565408, 110.883944609106, 162.439173595972, 102.756034647067, 155.036727356327, 123.243657606623, 101.892155076094, 142.908018655398, 137.668621606461, 121.787955979895, 149.61827179044, 118.093436090263, 135.057532087334, 119.786237746082, 104.188768874446, 155.494380173273, 110.253981582809, 130.784500903172, 118.577009452449, 135.549403431374, 145.695456425267, 111.857309210304, 100.160176788466, 133.892441931502, 124.236224710029, 135.692289150601, 112.469330148228, 112.074805640998, 152.887155691325, 136.044062627518, 150.710303793856, 110.604325686909, 132.853564499654, 113.093927604699, 117.902760108356, 139.419048149362, 153.013134804149, 133.431918153175, 82.2177992102417, 128.655917131598, 114.982639186223, 165.905547328355, 141.210959030984, 114.184453292261, 126.511632556656, 138.359035743388, 119.846314140106, 140.111223607565, 118.870284853667, 118.881063049099, 136.953036000046, 124.283672105803, 129.602584634504, 137.34316991376, 134.212525569358, 123.597063167781, 135.111221171309, 128.527241351827, 148.133248835782, 100.198126264537, 122.395970680817, 152.574825058479, 117.884868079415, 163.265097374723, 124.590273366088, 121.348319997835, 133.672744357285, 121.566468163111, 110.792097777617, 132.718799353653, 146.76154161665, 139.591592253486, 108.023119610528, 120.395771902188, 133.176751692918, 121.281636788299, 140.381948186497, 142.166984871638, 136.657656127514, 115.002224435436, 151.47327665921, 160.203144173507, 129.33988903065, 152.102902457266, 125.148550701259, 104.417949062843, 127.470771987273, 97.7094893816674, 109.841308807999, 134.439409888089, 124.420852870107, 131.780261652919, 102.953019208395, 126.353949710903, 146.610833465635, 163.655885104197, 153.905220171314, 146.430690116971, 128.845290572083, 109.928676388985, 109.443512495992, 123.172320683527, 134.637719681775, 146.886982977393, 120.120124935891, 113.251460499909, 78.084622434163, 115.219694520011, 151.177250103791, 100.585188895439, 137.700029695302, 132.328689229543, 122.115739993326, 120.412007208572, 164.900014061235, 143.573604801681, 130.017134415181, 157.6349865253, 150.958576177434, 137.204526307, 153.145287323649, 150.33962252596, 117.582814953684, 129.078764523454, 135.404280938668, 128.48050711325, 106.899805573903, 160.902643491753, 128.692590805144, 120.182285678802, 134.343325923696, 120.677350870766, 142.722865621695, 135.598094062176, 155.028086522044, 123.707760843519, 147.40819017318, 156.730655735576, 113.324420467116, 135.30317537807, 118.695484478709, 133.643649667212, 111.887171021514, 113.796298248602, 111.220518888566, 146.446124988301, 117.548639432251, 116.148694675002, 141.008632913556, 135.576933745459, 139.695202644247, 136.57796447345, 152.199788055814, 104.459237676835, 136.863230659957, 143.444175090255, 148.678115501402, 142.591847817735, 126.394840084152, 137.192929811317, 129.840926189907, 159.844191014154, 106.938641668144, 145.642170732896, 114.326236798846, 126.406204631467, 138.503541923129, 179.820851932131, 123.736037501591, 138.443384283309, 94.6391133005424, 137.580120834915, 127.30089556412, 144.195796079192, 116.968643736085, 126.529348247277, 119.15594315385, 132.396383629922, 114.863816358307, 163.34589420283, 109.725444112209, 136.029953171939, 142.979281200798, 117.687250676458, 152.499327771678, 156.062097793939, 137.290842683086, 111.526760662446, 113.656674928557, 127.58754037915, 145.835021510274, 103.521948019884, 123.359517882142, 170.447726726261, 116.488537280225, 97.3566301496455, 133.430373111793, 138.011035631409, 128.38354631087, 156.764430588542, 126.63853999689, 147.649823474497, 109.342561869496, 117.561114255825, 179.512474296396, 157.765779413088, 104.340488870161, 96.5009700869743, 111.896350410831, 128.535354235492, 132.738242431094, 152.22423268406, 134.075713103674, 137.224638264072, 137.306145504364, 120.672566307808, 135.507922700111, 126.97999691559, 122.40600616162, 172.411042926337, 133.712227093845, 118.083186312683, 119.0583642964, 126.580788233214, 174.700243837448, 158.570023008358, 119.984211154855, 142.326838112789, 141.568327443482, 133.305382306839, 133.919889378445, 154.970704211195, 126.992321681779, 126.335084103778, 124.171783923571, 120.44352421083, 120.290312330806, 143.55977550761, 87.7965649971281, 148.182127501381, 123.030474775735, 121.381769832797, 118.481826670513, 128.187928685355, 130.104051812677, 156.16599963019, 98.5450118494312, 126.598390219328, 136.929949886013, 107.632570563044, 137.041373854445, 121.816326981636, 126.758758961094, 126.858724705879, 143.576869659719, 132.643284494595, 142.347334329916, 134.633934015429, 116.54559322477, 129.718682802294, 115.243596956851, 143.064825465879, 133.751085716489, 91.4856570485712, 133.978416585468, 123.641928672598, 109.842534314977, 112.846042523246, 129.827558283239, 153.998582015948, 127.036222944076, 101.268254656429, 130.325334124021, 138.106685206848, 139.015522766285, 135.629314812965, 116.058006081184, 109.771160462211, 105.137960046333, 137.45031259491, 115.007287834783, 148.16100139869, 137.839156203361, 147.455940888669, 115.990592233403, 132.771670765909, 125.416508920059, 166.182992459225, 111.379540037524, 126.830549682182, 88.7572438603241, 141.980932969752, 100.163251127024, 134.069037692723, 118.677989464534, 124.410586185901, 160.145093592847, 130.971468060916, 179.462800927696, 151.539516128922, 150.299561712193, 151.209426508274, 129.986597026822, 136.680212546564, 135.447543574459, 125.440615469144, 153.126831411611, 112.618350350568, 126.604605174283, 113.910171153998, 122.259150666025, 139.003016636098, 134.639593223675, 103.168734545624, 112.595655739356, 137.284360375966, 134.473448019647, 114.742343752417, 155.817885569514, 122.303238507797, 158.8442032332, 163.453183314898, 141.012502519971, 101.506184305535, 126.115545304108, 152.068198778181, 131.521668498518, 110.06736654823, 122.895844385296, 99.636175297207, 159.86753664388, 164.539152411727, 125.903602357691, 123.638932915975, 114.102635276221, 123.896072117136, 130.424892148527, 135.451023099193, 128.852941545595, 135.126425412965, 142.846634955923, 146.469438578504, 158.087242408256, 139.475463809693, 92.3578343288614, 126.447881335232, 107.650679788576, 141.236900396757, 121.478106304305, 132.725174697135, 147.791695325112, 107.600510986688, 103.634629613979, 124.664397668585, 95.2095487278531, 160.779706924027, 115.495307314161, 138.706425626689, 97.8094160525521, 148.0539024775, 123.292834981719, 139.015142993613, 143.924922817254, 101.528935450208, 133.851304533579, 151.830774700488, 116.488021349417, 113.045992126504, 118.753835245093, 137.38553375274, 95.4765181764131, 143.015301042396, 142.547368298997, 172.525090491537, 130.262309438383, 132.720415919914, 133.7879842955, 130.365216199478, 111.032833440154, 129.230283194789, 92.935327712538, 131.56276438789, 163.628269680589, 119.655849344168, 140.813192844418, 143.408748570817, 150.109822553164, 127.528701435207, 112.246256636274, 115.920872560343, 112.895854553262, 120.627688070311, 105.73408570365, 126.780872226516, 123.217975607693, 143.676216007297, 141.641669801032, 106.41259309143, 109.962005650933, 125.306108680558, 172.83662684206, 157.50494600508, 125.175308901151, 157.944919885304, 124.758578816417, 130.917155739813, 135.252176345766, 127.137197227201, 132.224819836561, 152.665318012236, 133.84635991178, 126.71701930473, 147.503766799474, 126.004223694232, 120.301919544951, 133.103650231167, 117.854324607691, 131.557231558585, 134.396582409361, 66.4539862325069, 138.467868952954, 146.639183773126, 154.578069671979, 132.400528683229, 108.066933203662, 94.475688727958, 149.914740141427, 121.111427389583, 122.247261005365, 131.343193772866, 131.73058289668, 133.954608276832, 167.697179962565, 129.061668759856, 140.368350687309, 103.095993889988, 164.240697907306, 153.68143741224, 129.782387137991, 129.551022153361, 146.481175631934, 129.179153109851, 140.271568689275, 102.521764846509, 137.981732537465, 115.940394876392, 149.42650209194, 143.930496582539, 156.564733913217, 138.540409786825, 121.31076985027, 109.540984264742, 138.976193794125, 140.223605667622, 122.527922637299, 140.49385325741, 132.777857520889, 139.312582789401, 124.690250052434, 131.544918612172, 125.959926138809, 119.487808348567, 152.569542936953, 113.869293343796, 130.132583341749, 134.352978950745, 157.958540780412, 126.993840223586, 129.669817062323, 140.753357693322, 146.918992643938, 139.116557366412, 132.285167044666, 103.522423671857, 144.65756111117, 118.110970523436, 113.139132717006, 128.316538704532, 130.498372543218, 113.135803999202, 114.242414549796, 162.924133463688, 133.727541850643, 144.604564624544, 139.133006913771, 116.974242802651, 93.1516665967282, 138.85460392635, 106.977867134293, 136.783893727994, 107.192748543606, 115.521340974977, 129.939836293422, 130.211257280883, 177.091814778807, 78.4186756584837, 117.785709831171, 143.393334773819, 114.621559235872, 117.107600195245, 110.667807292008, 161.735007367765, 116.73671502377, 133.384598901215, 137.102014216114, 136.004157871814, 123.717989629359, 150.356296602189, 120.022348285128, 141.539767885377, 102.189256743848, 123.564063724217, 103.716872998685, 122.927429234922, 132.681718304152, 151.666137457419, 121.371558169656, 136.332571051828, 138.728903822427, 123.280161451633, 141.894041838652, 137.921900334719, 137.343627898294, 125.888239057316, 150.497969626188, 113.461379812087, 132.108365297139, 131.273906121637, 123.479641275934, 88.9220135785578, 135.094605023572, 135.979063123944, 120.891783714626, 140.562040638333, 100.545555134082, 120.122739515489, 126.840719607267, 121.567203270204, 127.181428191966, 124.336053499052, 162.144044807953, 136.509735059555, 134.567969731906, 147.466820273986, 153.448371831539, 112.158505959734, 123.898956760786, 121.757992622386, 114.376245593772, 137.960409507714, 136.409815788632, 133.657584116655, 130.018729948917, 146.165745525051, 111.008831501391, 141.619172008443, 164.760583348577, 131.147837355377, 123.853347348037, 111.758176655304, 110.189742118185, 123.139468660695, 136.259117172022, 129.498172057672, 131.974770234033, 121.756917109017, 131.907010802053, 116.821495113691, 139.717863785768, 130.895290571603, 152.554580608155, 154.528535394721, 116.634217493695, 147.768211313802, 119.043948531863, 145.088150362745, 146.017012529747, 97.9561246519508, 127.85421577628, 128.012610733069, 147.689904876477, 110.553214094189, 160.352874056455, 108.506755394341, 143.170773123059, 92.9982809013812, 125.679669367022, 135.920119222234, 164.247604529683, 141.009685928823, 115.318931513366, 125.390171683739, 100.812498904709, 137.100479039338, 109.438126071659, 132.322269223645, 131.425172426032, 127.80804788054, 116.712959820652, 121.677206083473, 132.794171384581, 135.690396240448, 127.276240456896, 155.589151745453, 149.333000790269, 115.84762567816, 124.630845389913, 134.107239458612, 131.331912710431, 148.397251588372, 137.21529787304, 111.023387189466, 146.681704013144, 111.018778008846, 127.034165654349, 105.891112828624, 136.065018266111, 114.389389347982, 112.797993886042, 138.749773491495, 111.366887883905, 142.51330362179, 145.051413981508, 138.065135034186, 112.378890908708, 102.894162953532, 127.82567443065, 120.77409233802, 151.178016543009, 135.097412461061, 107.676995353586, 126.357796136975, 104.852947417914, 101.263837165632, 159.038471015864, 163.070117070056, 131.909043697113, 132.272743070765, 121.31157221623, 118.844661494872, 138.598917815429, 115.32025193853, 134.588718042185, 153.07996358249, 153.587054595018, 138.699711367765, 125.762927846715, 114.893128308372, 135.679705269769, 115.971227907075, 122.35484372882, 132.958111895193, 194.614843809538, 141.268108163892, 140.991221280491, 133.855122019038, 116.671938307773, 134.115822964271, 134.173609971661, 122.592273488673, 146.597163683041, 118.886124297425, 128.982642592174, 157.564955194976, 128.336064206548, 128.805514004805, 137.629466978064, 133.893062029388, 147.604352670611, 124.31153965465, 128.109373727255, 142.627213968258, 129.609311373203, 105.234645096181, 142.99803459641, 129.174654077324, 115.018037695083, 154.332191371476, 148.833567132089, 139.089261779029, 145.686112597655, 109.432848006965, 123.42800414823, 137.805334972567, 122.005558032207, 147.851719285272, 106.242088429015, 105.206973069955, 106.533840889975, 122.938076692454, 162.543254860695, 141.927462541034, 151.229455085244, 131.933365304137, 137.043605192539, 125.498344978716, 130.765648354963, 128.969032817435, 144.538518290632, 166.00259732878, 147.515353734828, 135.650541693883, 165.070505071534, 120.373517410994, 112.822357432689, 145.577941329071, 141.923793992752, 122.937970865783, 159.23779821444, 156.847995314617, 130.881766010355, 143.119491234533, 103.362964157011, 155.014575391834, 152.896311690208, 132.494223806921, 137.876567657223, 134.679073726804, 138.726244664121, 134.338772335181, 142.055068771411, 114.126236372179, 146.088681061995, 120.76327019162, 132.465841317024, 138.095409459578, 102.710293651768, 148.996345160676, 106.453766452151, 134.954473358559, 147.53842314811, 121.072080919464, 120.428770541071, 115.943385592722, 131.84444419223, 115.49272453912, 140.408418165817, 123.558560676761, 131.241355162979, 138.835773542918, 142.612270117051, 104.384084699559, 143.629331319819, 113.397794615835, 110.373550079671, 110.683189284304, 101.072849541559, 112.007056867255, 132.054033124967, 137.936679487461, 114.305413242706, 115.199037456964, 132.742000389262, 95.9252424875888, 109.061655938638, 137.170666230174, 124.813782397585, 118.953209899088, 139.975966386678, 167.570320840594, 151.330457645941, 132.6736002349, 125.973640808248, 126.795000727551, 156.152656509818, 133.164892497336, 103.564164359791, 130.078974324106, 137.457362520903, 145.86919306226, 136.204660393615, 128.246488782893, 124.963079707284, 134.406670598495, 112.071326690341, 120.342143917431, 137.768409159834, 150.237257013813, 116.398090670672, 177.715574293812, 90.1099741204139, 132.213855752185, 174.316949643093, 144.859728538876, 106.431262065884, 136.64060496853, 152.031346578191, 118.806253163979, 124.105603719043, 109.081120490956, 95.0561537015155, 96.4115638776328, 141.192500572889, 108.953234423736, 148.611948238493, 81.7166148142692, 97.7053572015908, 135.033402019382, 128.078106307899, 133.739903720269, 129.977482563616, 124.672732800934, 134.107240063129, 129.767014041989, 134.315885792639, 112.280444726465, 149.524720797374, 120.891031805114, 119.895264920708, 134.481996355445, 136.02551270778, 142.602311033712, 143.198124301685, 132.867258531452, 116.729334607928, 118.505902008225, 167.470424750445, 138.660438009303, 142.372185455566, 107.63789695626, 130.86439819445, 125.798811221221, 146.724552801839, 134.98235409543, 114.18420446644, 157.424327614987, 127.938764938804, 159.163773673145, 131.87172850571, 146.230886015104, 152.391679891693, 105.268592352069, 140.015200781486, 146.749671721118, 140.439333376268, 114.041519726843, 89.0126855981495, 133.011232199629, 136.690751630297, 137.547887966062, 147.186229711412, 142.368471272356, 139.58194886963, 135.623922434056, 126.799548270314, 141.245819312475, 136.179482326618, 119.696773428923, 130.304599726114, 129.377860552558, 118.644956566142, 137.197180126063, 118.999444834585, 108.535131795642, 132.343471302136, 146.668852736164, 116.316344135732, 112.241499114171, 152.16440285243, 144.48438263525, 108.99342306763, 103.516181902121, 107.90626638902, 111.255992768114, 120.692941570581, 91.4245045571998, 147.386272963949, 149.204343211138, 119.357913550702, 154.918399068058, 148.808993247797, 110.676139699526, 126.608373004747, 131.26316558286, 135.846353904916, 134.82011940222, 123.801412928215, 101.013947035506, 114.172058830542, 141.680413959234, 139.969064269764, 129.306110252505, 114.501989236531, 136.933500979371, 134.025604416432, 116.787369849263, 128.06607180719, 124.584781195142, 137.038333968979, 154.067530669732, 139.747973369369, 109.242221403977, 149.392092482384, 140.487555777044, 152.454363517296, 158.721345314871, 147.287200239552, 134.965701991775, 119.882467764855, 156.434573697212, 147.956084981174, 158.947940713068, 152.713186368242, 118.070462159672, 134.55677240401, 143.938180225388, 131.362273337768, 163.735939185346, 132.100431613309, 158.505930844047, 148.725259355689, 129.368885611659, 124.916868981408, 101.925425000996, 168.599760060756, 149.774197009521, 163.594891993853, 157.381291635199, 138.756079014708, 129.879636007018, 115.477672617365, 139.58662351925, 146.691133163414, 159.767843111664, 102.558934330913, 83.7633437257766, 169.050864907932, 133.045761757242, 113.919824500652, 121.668179451258, 140.508243436453, 149.690990951836, 137.148399259416, 113.156197048258, 134.143506372656, 125.749123401948, 139.07303576585, 116.108949214955, 119.931860060454, 123.203012750857, 137.190132159453, 148.035038989205, 141.733698717572, 134.10803825836, 135.080451412391, 112.892627908387, 153.232152849777, 146.819538259525, 92.3663402375375, 131.5841451927, 104.415383405893, 143.796767346949, 140.020000244082, 113.763124290669, 136.232889715194, 102.527911142123, 160.122460620956, 125.109924487323, 133.088598091336, 120.411045974428, 136.789257499586, 161.463190125463, 117.020000485261, 141.155790256083, 115.92852367969, 137.508653934881, 122.844823859773, 111.42128523637, 104.434575828868, 167.403884325248, 127.217238469081, 104.08341748718, 156.999926334589, 161.401576739248, 114.397053368242, 135.792131280234, 118.931840109975, 155.019919597778, 128.790991505035, 119.635072974381, 122.030430351156, 122.502134764471, 139.545732717616, 117.702723466532, 130.220329857697, 141.970376352489, 156.292260151155, 160.365999900505, 112.655196428406, 113.318969076817, 129.15343223433, 121.387112459029, 138.155686078111, 149.176314634887, 147.365551744372, 140.560834320027, 134.459585472896, 158.474449460842, 134.770093752526, 151.707568500902, 108.877761028369, 147.026474724016, 120.746140083544, 163.437582914328, 120.329719408513, 122.27854555602, 148.432127276982, 130.207610436881, 106.323020821197, 138.513161113219, 135.051937303623, 158.460923947737, 158.667821608227, 141.690157662949, 123.442516571892, 132.323626564387, 126.373745292053, 103.910292514704, 119.659568879937, 118.434908095565, 167.293144768449, 147.196774794752, 135.795973983386, 145.332020191816, 131.529874118729, 132.817998966023, 156.121208343098, 144.18201229358, 116.57981197455, 111.332066655397, 145.267408631166, 109.500272825864, 134.371671227942, 148.404214729177, 100.371579310939, 140.783866104315, 127.715390205083, 131.060381081717, 112.076444159864, 151.878861323676, 154.415866891257, 116.342941148634, 119.166974798655, 134.227481620629, 121.820535787532, 107.086144478351, 109.073289816086, 141.823765998576, 133.324870177436, 118.506503109938, 140.672516687771, 152.109555419735, 137.533071914001, 114.724692018088, 122.045987889705, 111.10363448361, 116.473562213825, 143.426079875895, 138.196959256334, 158.528377259622, 142.939848683636, 138.892732683459, 129.525825520085, 120.373432822607, 118.965993280832, 137.865022153013, 141.379589990215, 138.673266954482, 145.051095844593, 108.473923262678, 101.049743472653, 158.268904432205, 128.687031418871, 129.365808882999, 145.586008280516, 123.978466844743, 116.932971575359, 132.107481813386, 132.525927603578, 125.404164239617, 140.431331054258, 124.494597721399, 138.851030337575, 154.249916437538, 139.192511077574, 103.908858175695, 114.59894955362, 109.726594702733, 135.658230007679, 129.278709156618, 131.258148849409, 150.166048264999, 131.323271841483, 138.896465141497, 120.375809305282, 139.913460414798, 131.654768926474, 131.760905935474, 144.447728300173, 114.18685530961, 110.338568299979, 129.324535174442, 140.854407992791, 111.297525432838, 107.554988061533, 133.286204175906, 113.978398190545, 116.298849372045, 94.2483250319995, 142.466203182033, 151.078089048067, 83.8337668082681, 141.258365975212, 130.541582352618, 124.066562244823, 104.577508225735, 133.071709985973, 136.911151236678, 137.228975232658, 135.946661054857, 137.307335139897, 111.63596809862, 139.932266866443, 142.451306030837, 127.323043997326, 156.447840366351, 114.709493947996, 140.772220978734, 119.852960646814, 138.850293579159, 115.634906566434, 135.234488937425, 152.788087104469, 126.395189169869, 112.084766846869, 106.891534421618, 147.653194645078, 116.797654049786, 115.214125673855, 118.401076324022, 163.95978181271, 110.642864337832, 136.635370919588, 125.376842897018, 120.399569345262, 136.214895290221, 133.102838597349, 115.323164959279, 146.436860672139, 120.386579512574, 151.174474036953, 141.460958225997, 154.300589614153, 120.970764908936, 132.510482338526, 112.870373657594, 128.96370956947, 156.796062917946, 140.267636931995, 90.1378941648765, 120.141967983641, 142.033097836746, 90.460388232122, 110.624611426445, 141.958829382047, 154.476650366532, 115.667015201818, 140.744886547386, 137.249958453691, 167.722843029267, 169.919201796174, 134.823979717795, 123.443079535617, 128.959053356566, 130.016812107151, 101.685565159869, 158.225899160723, 130.288182042599, 123.527620469935, 113.704619160711, 145.349136129829, 165.904468389982, 117.406622364738, 139.093309663849, 142.490648978748, 129.797646778322, 127.528648624012, 77.3808738499596, 112.98994393076, 128.933156376686, 96.0658964006812, 114.446031783616, 106.045935569854, 119.872584326438, 133.977582021797, 127.587106142052, 146.970695720223, 143.122223243421, 120.403154007424, 135.569266031963, 119.864369922071, 126.16383589826, 143.459695370293, 130.068588900043, 113.422891931539, 113.582342691502, 132.158467285075, 135.96244115988, 132.297059360321, 119.310070031488, 129.449580005723, 129.078967793565, 110.833239855246, 126.663991251884, 149.257146066933, 128.630589441842, 101.187668737333, 113.067462186011, 142.620941684744, 144.410220621166, 157.297471476286, 95.1464874054052, 132.937652375514, 150.380557376805, 117.491784638631, 107.407480053852, 151.284570887008, 147.237929724306, 99.2709967203029, 136.251632210889, 109.17682061329, 124.43453333665, 106.077601633176, 136.339864298486, 127.78884338651, 125.962001456849, 124.715352503334, 131.789555840433, 156.714909616916, 97.3095744402831, 111.912767994482, 147.482218127837, 121.896690418574, 126.518105886888, 145.443492088963, 138.75110169031, 121.41133116435, 128.303666565205, 130.249733145157, 121.872854755931, 142.67346441178, 143.096920797275, 115.715623968124, 135.162917438978, 157.769060770157, 146.472974175811, 145.515563567574, 116.480150094324, 132.331249322554, 141.803278605454, 140.44151968642, 97.3545552409584, 121.735468802328, 160.030052140286, 127.259802634103, 131.999492665879, 127.657911096218, 125.838062979342, 131.216999574794, 133.737599002222, 130.254615758712, 128.036223944034, 152.202784536284, 119.451515994604, 165.287419516664, 112.305942617187, 151.435243331053, 122.286048030621, 126.316834605744, 169.860661202724, 145.561545413512, 110.029926659707, 99.2302224097771, 126.050901200789, 122.654504321653, 138.301296310153, 113.87491183259, 151.057719370954, 128.915326351098, 134.773776754447, 146.831779813269, 124.027003377166, 148.886024887902, 94.067823348786, 144.785253004263, 121.570793469777, 152.307532671338, 128.353797936914, 132.023932402454, 136.113125505915, 117.376829348236, 154.30884276384, 134.224717139963, 134.836459241796, 118.950091165415, 140.643390327959, 143.141880903271, 121.589874905035, 137.778613247682, 132.92744568108, 121.333029511794, 141.501206494355, 157.594585684976, 124.016087300961, 117.790523896782, 129.951514351797, 115.849661401936, 126.656800711284, 95.8397737671938, 140.21396957782, 138.285225891594, 146.67186079517, 142.453677025002, 97.5483827517411, 106.054454472279, 126.161871899054, 146.612575075912, 138.047209255165, 111.375558383389, 132.724668014431, 106.353388882065, 123.558603860082, 124.257311302738, 165.699993944785, 141.231526748052, 126.54460514736, 138.820383679746, 117.579279209404, 149.71049153943, 119.011101414589, 111.152630099557, 133.558591931812, 143.830046994731, 113.810024126142, 144.290016191035, 135.462103612708, 109.041678527023, 133.561057260805, 151.78178435991, 138.6064802554, 130.442676640995, 124.052821753507, 144.1147965955, 155.688940195997, 129.298101241766, 141.45571607959, 117.746569557682, 154.273636487008, 145.263512112182, 123.586359257182, 131.336967479976, 138.352906314725, 135.741155385654, 126.619257553052, 126.417032373229, 115.08805363951, 122.055506821577, 133.341828319246, 144.30073395144, 109.687786304515, 131.118333448414, 134.879293519698, 123.658725489191, 126.55400601817, 140.848091418872, 145.261268064535, 136.442079281837, 110.778228588471, 125.190679638945, 112.739724146034, 145.952412734898, 147.166325964465, 132.946317231358, 161.626301180832, 152.330079829638, 139.821267664099, 122.837334441876, 141.865547627721, 127.723298510107, 122.39339744063, 119.340448784695, 131.75955489669, 134.183376193255, 114.496040517152, 86.0925389903605, 165.911652349921, 144.590972733674, 139.435610799619, 161.71151471057, 168.865352767483, 128.148238737894, 104.745408932161, 151.992248503699, 193.116998529823, 146.096836977082, 96.9940073184202, 116.619081497275, 150.219476468626, 86.9445558047359, 125.41794802671, 86.2980982402753, 126.376943097963, 85.5549372697469, 137.38081902605, 167.937197516844, 148.892312088758, 102.617195463183, 115.04067303645, 137.648244010857, 132.73371366379, 111.269401256846, 141.023297392246, 130.755724928765, 137.517778177081, 101.063104789455, 121.507934281744, 135.773989938967, 143.586556195694, 121.515402213064, 123.098281074063, 114.97149727011, 141.062539732753, 152.668899218698, 138.269450582757, 127.015409823422, 121.319970089411, 146.350155017564, 108.628335282951, 111.811471723238, 109.452022205906, 110.735027021584, 158.400662599335, 133.788843988592, 121.294507413767, 105.823731604163, 130.792696661561, 130.544632357338, 158.106159042519, 129.299305861838, 129.496676104747, 137.026181776788, 120.057037294974, 113.77323825059, 132.513503064144, 113.088706464597, 137.612441557116, 125.240762990383, 168.964698419749, 154.655487862362, 119.366313094748, 139.873792149513, 149.707240628057, 140.925788939813, 130.88899589422, 138.797028134972, 94.981712683483, 151.370273171209, 157.517652888059, 133.28605398836, 158.860958374935, 130.78480712254, 119.865633678697, 139.909066626692, 127.34165648283, 160.091230836559, 117.342378622964, 119.717023138797, 171.540500642667, 132.330436223017, 136.193083864809, 128.874859764014, 133.28922266056, 102.958347920707, 107.059656755611, 147.259986757854, 132.289330095946, 131.49605321258, 123.645600727238, 116.930562151527, 120.435603180476, 116.329518446448, 143.366652049639, 122.007534212678, 155.170334690352, 128.718117416667, 129.980033081458, 139.529431991168, 152.115330830517, 133.534289730595, 133.075333802391, 120.366589269849, 116.32289515933, 140.519192996145, 133.776217949985, 140.951722274601, 112.921215120567, 130.14567835647, 134.330316891868, 135.661595195266, 99.9372207768845, 114.934499376092, 103.754897726582, 135.387676246393, 121.343616730773, 143.898654725605, 142.069410744055, 154.814419358735, 136.750569640466, 139.103557820912, 156.699523201536, 95.5053273376804, 120.257560156723, 111.350721651658, 129.079232757877, 154.440320400622, 141.885212793427, 154.694777261011, 131.625482521933, 122.771060358749, 128.630413176589, 125.533701235845, 97.4238621064759, 157.598197457915, 125.125242273614, 132.082155439034, 140.536068826024, 116.691028843271, 157.860294292649, 117.888403359235, 121.675339493516, 157.949885344795, 107.564520959667, 132.443750212433, 117.733572321089, 120.416661147528, 131.782186851713, 132.503018771671, 117.180574963943, 124.462805443062, 143.613238353646, 129.005889695955, 113.203077992322, 138.529017280085, 140.865152802472, 132.924148580646, 146.177383181508, 151.986640509967, 131.036135788335, 121.233777444153, 133.063913639989, 109.416061855563, 98.1217893538094, 91.0218387024609, 164.342979037081, 118.600248171965, 126.218755078174, 111.518555736141, 132.003568930965, 137.473318434057, 117.088432493036, 115.157319539997, 126.100594701643, 123.493995773853, 120.879972690962, 101.98159724962, 104.443126207165, 118.69328773899, 83.8350709533441, 104.996033343761, 129.804324345233, 150.823328335777, 119.617114921367, 144.423381966618, 111.839184847446, 126.59363826107, 161.634578149731, 148.644954516586, 124.749798776204, 114.214244392686, 126.430725779195, 112.824633923024, 144.477854494303, 127.843800269861, 136.131586405142, 128.913602157037, 135.684590991112, 128.005375515238, 123.890197513589, 135.527762543322, 126.066007724063, 152.882353388962, 136.421657400013, 128.321409732437, 99.6272876193371, 124.632574446178, 138.169478103808, 145.732191874199, 158.277083019064, 128.736198849159, 113.169835081774, 128.33323989531, 140.451201898703, 130.540411295672, 125.499861747145, 144.506823397018, 130.123481659926, 136.743686839163, 135.015193640011, 128.116781526301, 99.6641236329368, 110.995831389334, 124.403629182683, 147.096400257777, 114.740811395258, 109.719422748071, 106.201779203003, 143.534570902054, 156.045638684252, 126.148925152488, 130.338264613732, 149.74965888398, 118.627454743976, 131.653502941669, 139.616377094302, 100.659319175015, 149.524489305296, 134.8894550746, 133.281543311206, 132.441908788938, 114.429445555667, 122.990989565967, 147.542103681901, 130.705370400181, 119.234370748412, 127.03762461094, 167.267968733178, 153.208074798237, 138.726690134914, 129.859224396163, 143.317765738866, 165.281828060937, 133.417037727196, 130.107504810091, 122.058404016555, 151.686565429924, 141.035168542851, 111.112345797217, 134.709153408152, 127.58975682664, 114.926907988179, 109.048586713138, 129.743062341236, 122.673308176693, 114.1284995567, 104.03347693007, 136.832250111982, 107.783670785227, 128.329946234329, 135.260289487343, 147.300765467752, 132.143734634045, 139.246867100069, 119.31581229027, 132.663014656834, 95.6000271835546, 147.654495225176, 121.898630651258, 113.184401369017, 125.031417943545, 150.520304069121, 160.869114923036, 109.000286581571, 110.783992980649, 148.748121708462, 122.84720620725, 139.589994050431, 124.398062009254, 157.499563201168, 143.488958270777, 109.903140401441, 157.918372318212, 175.231890638092, 126.958363763552, 153.52697389696, 132.865229553859, 149.560904035021, 156.064715249035, 128.520577121582, 147.158382829192, 138.429492070017, 134.291470998585, 119.298955663008, 138.091348557103, 111.403802190396, 141.475198454289, 108.194969980581, 110.580579691029, 113.145416311571, 120.516997862455, 139.998715032679, 149.656334667791, 130.350430855156, 153.124589103281, 137.423844067618, 123.227199554503, 130.295550309769, 141.909469959567, 157.452970859591, 122.746703494688, 123.261018151854, 115.803818268503, 133.532433256479, 140.799532684769, 130.099311624522, 132.641990535276, 139.977214542895, 135.29327215568, 156.46217078773, 111.015796307225, 107.995363817787, 108.505281436863, 124.97199124927, 111.337530179334, 119.485423127437, 119.207436204803, 116.829659711871, 124.581700438885, 125.26929037931, 147.11021097976, 157.062909548808, 152.569195145647, 135.65734502891, 118.844521329926, 90.4994543952245, 102.601763626302, 116.599703848282, 157.592902088618, 154.31258347886, 109.741403520961, 135.064381190879, 140.390744963604, 114.409300617895, 138.561461278974, 95.8809643196779, 114.227394876028, 136.27469069113, 140.108198727578, 144.839912819888, 120.308480247258, 137.729674035359, 141.683048182597, 135.086195368782, 77.585015403599, 131.87800084483, 123.110444856692, 118.596827196489, 115.235284611949, 107.889580159063, 117.961409371003, 122.987000585948, 118.809682993606, 159.853469147212, 132.18048552944, 128.645110429481, 149.816517874992, 153.219552557136, 108.424873871496, 115.992350187144, 127.50585943411, 141.635167707739, 178.852844877105, 140.93632876428, 130.271391854337, 125.904066397392, 109.441832647046, 150.628604585015, 154.905381313569, 134.081576458762, 114.25083663031, 177.880027757545, 120.907081189539, 129.535395759817, 142.928309986193, 130.54025068997, 134.061711103238, 141.224523335288, 148.734811553748, 131.226891868844, 138.969373006817, 134.423368210647, 120.966470540827, 129.088558006719, 113.131027821693, 159.405461430222, 114.405990688719, 134.881384959232, 164.083855662326, 119.971942394596, 132.860621841318, 166.864645567417, 135.636844563253, 118.570951439512, 141.109490145644, 125.784258401274, 120.056045214778, 108.742331270622, 119.376072904162, 137.340008846991, 125.478635825584, 151.035990969546, 127.150935457835, 111.366823177858, 134.519264263792, 139.068353553544, 135.896662493173, 104.531311382819, 125.705043404896, 123.5168904789, 149.885999545311, 103.467734041244, 134.225594079803, 100.543094758864, 144.604764668054, 125.688612228206, 127.832494080915, 114.54353081674, 144.895911618565, 140.069026095068, 128.602777479131, 114.891217089049, 146.849220324476, 148.942794898365, 128.042897051546, 136.257742575201, 138.976685615985, 139.66041285395, 130.636325249305, 95.385682557256, 150.69764121998, 148.349007510475, 148.470996787813, 101.140207553883, 135.260550926832, 141.868690589408, 130.450235538051, 113.874297048121, 128.68002696894, 170.860849786746, 118.496093838268, 153.69470564854, 119.857964265, 156.160713081243, 115.417378668768, 120.39851854603, 142.415950498654, 120.906025726544, 118.63784452994, 132.626764800764, 127.029582674184, 154.421010965513, 114.520145476308, 107.300008134439, 138.714257227556, 121.480441532428, 148.902122432011, 147.104063837169, 135.430029054087, 133.413121294202, 122.117729132329, 133.066430181523, 118.021345267024, 100.378738815617, 127.291060325903, 126.961022195055, 133.835857883608, 126.062163598995, 132.077454597538, 143.221149196749, 148.337708051354, 136.603084070979, 108.944023730294, 120.828965605512, 177.040516933911, 153.860726939796, 140.05818980229, 129.268838011948, 173.540786363091, 108.305826289158, 85.3806773964138, 147.053995122806, 131.729274316506, 117.95121321261, 132.197381349343, 140.917131512609, 124.304737451215, 133.850687259756, 143.571392547826, 129.489296561307, 130.375632869957, 162.538213867071, 146.178251931818, 139.956203673965, 122.194971523197, 84.4280365651587, 114.507786362707, 127.178305103735, 135.801170690926, 123.500758607318, 129.378291507613, 136.279359702458, 117.551784441046, 126.968541557851, 122.751171005267, 122.790875212058, 123.424033912151, 124.275815745588, 107.227343265877, 142.157368155798, 125.914384372591, 133.856232260825, 129.622551692243, 144.848790447926, 141.38532129863, 123.559928290665, 147.594680807394, 108.709479707036, 139.050581043063, 120.565521242037, 136.054298537464, 113.146940542764, 135.348864391586, 167.201748696965, 123.90092811411, 170.342506747572, 133.52071062347, 126.969063496113, 152.770482995487, 109.150008156332, 117.99100591799, 94.01471994208, 114.291127801959, 120.283664003433, 144.535452740261, 121.410746183723, 125.85252727723, 143.107824680104, 152.618043417058, 97.8985249052855, 140.859126446229, 112.202351851334, 125.141167382338, 198.985074806546, 139.492356665853, 129.607530091109, 106.403327666215, 158.547251219004, 122.647857308322, 117.369988684615, 119.65767142341, 143.820381607171, 127.05887042411, 165.516786720739, 148.493703081691, 111.331719571805, 120.363277560761, 146.423547062471, 159.503217576021, 117.563065132259, 132.474475181804, 142.374126720673, 103.850004618787, 155.793968601767, 147.413197349767, 112.627002908603, 121.97434050026, 121.009512841595, 128.989339869305, 111.762420716176, 109.648523722339, 134.412919253348, 138.335721007455, 129.705717277286, 127.942972357257, 131.267042762453, 153.374791215601, 141.383739583845, 113.273494138077, 107.924244240695, 134.250641219579, 119.693197028935, 136.663845841675, 141.752431431248, 112.448356669904, 138.758810046927, 107.469808793923, 149.554840437469, 143.965672570858, 126.843063381943, 148.532881211945, 144.912918521892, 106.330846512933, 138.461329612426, 104.111644752553, 133.408864277667, 137.533578726816, 108.986941674052, 105.140342879742, 120.423095514363, 103.524752745647, 142.621760010067, 153.33880218983, 125.212245981945, 133.37578253618, 109.811514495076, 98.4147566006315, 93.97685359601, 173.603167091523, 147.467288101516, 124.983356629314, 150.748393361841, 108.068815972485, 164.175790005716, 119.298421350686, 111.941293324043, 131.274924108474, 110.788438374391, 122.14519142643, 132.848564945989, 129.503244146921, 160.8017249828, 127.694961226035, 158.957159699743, 123.010536900719, 128.621570585005, 119.448175755003, 142.458856726446, 136.385198611896, 148.009354121015, 121.482492518009, 119.171969671226, 91.0440256616848, 152.806909631149, 111.298743161391, 113.096653242725, 144.844407806072, 126.563164567185, 132.7812790038, 120.657709879807, 151.66211071285, 98.4317858327687, 132.137587512337, 104.315836692984, 149.02715521039, 131.078470453003, 130.754639235431, 147.140623757951, 168.652729594599, 136.389030023812, 135.808965355836, 116.396419670826, 136.956727399394, 127.888161836436, 146.741842833149, 130.503472133207, 138.999397845529, 142.373494067929, 129.674212013374, 119.492016360667, 173.045776331258, 127.575943468664, 109.511135337282, 123.08068183001, 158.869029036603, 123.411153703077, 129.215113031798, 132.868378130415],[669.958991368619, 671.085028516066, 675.427184551975, 672.863716625288, 675.448436740303, 672.279564392339, 671.84414622159, 671.629248582733, 673.615728480791, 672.594636781384, 673.518951410017, 668.547263027796, 673.027995646058, 669.507616830404, 670.812605716509, 671.633617139157, 675.108759571627, 665.27357843296, 673.775137875688, 670.508133960724, 675.374033892409, 669.767654526977, 673.540863378467, 673.956698146203, 674.441101168825, 675.193198279932, 675.528040307363, 669.698452619283, 678.350708154443, 675.158325160454, 671.705734977616, 673.716594313176, 669.106753422155, 673.317353820969, 664.52828963066, 672.379580037704, 666.836140541708, 671.959617073024, 674.092301696596, 672.215980457205, 675.170055579556, 668.823285100198, 671.771197791616, 675.966656052461, 676.946610349231, 667.553857345169, 665.20249092055, 670.20010230454, 668.038898033698, 673.712336529577, 671.57170361681, 671.038493066598, 672.990005912903, 665.311921025664, 671.720375342314, 672.791184399899, 674.581504708557, 672.08899329949, 666.959846093279, 678.688639843583, 674.908849058859, 673.433488288438, 669.509157150845, 667.807652496995, 674.563245437752, 671.249580316545, 672.232012623156, 676.757506208016, 674.602665719416, 669.444455097365, 669.285967657823, 675.342032020924, 663.729904227516, 671.671040211566, 676.184298418269, 666.571383142256, 672.454039219287, 670.464630482843, 669.84348671035, 672.161241704045, 670.860567148332, 664.391467562164, 670.2465897966, 668.965741040185, 673.51564849703, 673.218158960579, 668.949466233098, 674.221591497861, 671.382393473675, 671.893741517783, 676.572440049735, 674.139120214026, 668.822193050007, 671.641604274673, 672.306366178245, 675.885556563495, 671.060539717735, 670.252690954582, 670.794342689902, 670.785549930587, 670.156078184674, 672.902820960698, 677.024227886682, 674.22270600643, 665.502228109028, 674.789014355523, 672.605652807177, 669.626318959022, 674.306148609386, 677.037588611092, 671.781869398994, 674.753139349058, 672.253029849062, 675.475197655955, 671.184374070273, 668.252853044989, 667.246071184503, 669.9461317, 665.954374265894, 673.471695038608, 670.597289453338, 670.257492972647, 671.56509921305, 672.388160970843, 672.112535000884, 670.699999966182, 674.81635981375, 674.291231678158, 670.021721022592, 671.925907515447, 675.295201900809, 672.938030564578, 674.286729036302, 671.889877999157, 673.087359166831, 674.558464349856, 676.178507132841, 666.293498937822, 670.439867273378, 672.06906675896, 672.37086346858, 675.019427850309, 672.089899212714, 673.693656250261, 670.62094786136, 671.598204083872, 674.136723531778, 667.205776878094, 676.065774488119, 668.614778844186, 674.325297159909, 670.552188471375, 674.717633876908, 668.376333405612, 668.783896952429, 678.075781461336, 672.325301765717, 671.061322340248, 670.655876924714, 675.87166475065, 672.736847509351, 666.854703026031, 672.028516353752, 675.323371693414, 673.539394801589, 669.118772358538, 672.361136796809, 673.709288617775, 668.209228500406, 668.690839056679, 671.625225359642, 672.17890833306, 675.237901741317, 669.496959743636, 667.198893101685, 675.154379086972, 672.037872040997, 667.91404571079, 673.503809196349, 668.86863393162, 671.442835491595, 669.456848574927, 667.613624130344, 670.193732300608, 672.7120399576, 664.425515869895, 666.728718002581, 666.54050508843, 672.488458254824, 674.179536651572, 673.510620281991, 671.391321440939, 678.03884959233, 671.025454453425, 672.546507489676, 667.498143136207, 677.524302602788, 669.50786552479, 665.546260513097, 674.516105913964, 670.538972815546, 669.20218771218, 669.910416139191, 672.109333210587, 670.7969021209, 666.718329547946, 667.75861534103, 664.525983937825, 674.196000462087, 670.681076181594, 670.889550165958, 668.836718120953, 667.763457598198, 671.464397355642, 675.940698999127, 674.660119633381, 671.010038791846, 670.060252546935, 675.581875432939, 672.515951155611, 668.86530507022, 677.860649372828, 678.216163193106, 673.767213771614, 671.223497304434, 669.611426898387, 672.961430470448, 674.417991803067, 674.479693754737, 670.129028477392, 671.344626159302, 676.356016140956, 669.189893219308, 667.765979016583, 669.048781891919, 675.376665870688, 671.637024471497, 667.023040713206, 673.437997482511, 669.662772799802, 673.418692731302, 676.157736843703, 668.275862046096, 672.466460788015, 673.258602680385, 674.995482836219, 672.929206849286, 672.084243437887, 669.533928498357, 668.260609494823, 670.258384075845, 672.545491516526, 678.809304402923, 671.524304692982, 668.968576729132, 672.396590440493, 667.410567629864, 673.46195718614, 675.630630565203, 673.978210131494, 673.327215969485, 670.419103729203, 670.410833185503, 673.611935271475, 666.89136595953, 675.883106272541, 669.190702786216, 675.478449939041, 670.623565480347, 673.854443361792, 670.766307478678, 672.339405682459, 674.847445192012, 675.707946852492, 672.800056557407, 670.432199248278, 675.768105087424, 675.048275918353, 676.190713963141, 669.693298126067, 673.963446021802, 669.691163144568, 672.802328771497, 667.590588530637, 672.93061571491, 673.299892941981, 668.04071692582, 678.943601603306, 669.806603093861, 669.126374356133, 674.076380613985, 673.212700133746, 673.094435666504, 671.766391557416, 672.283394683444, 670.071593973821, 670.710694856579, 674.663208710331, 668.536824482709, 664.934947062269, 673.983577405461, 675.160034517379, 671.926517128258, 678.039114800204, 670.479990071642, 673.658015104862, 674.544681962887, 671.661399998035, 670.581745853914, 670.398275945846, 669.841633631049, 671.948707046566, 676.045590502488, 672.231012086092, 669.389979945548, 670.276313874565, 672.725865710225, 666.472318897, 671.527591003847, 674.884942267586, 672.592658591175, 668.194230434228, 669.18391338784, 671.062369625686, 673.625670215041, 670.325469957862, 669.574844280054, 672.673612932267, 670.750464241179, 676.420876102816, 677.410041184233, 665.9124588155, 669.535825169681, 674.914261289602, 674.612317255105, 673.879019167558, 677.938034711686, 671.654755005449, 675.569250365884, 671.561392035295, 674.903012006939, 675.562597345026, 672.843489286102, 671.037730660456, 678.92112169631, 669.125433963339, 676.881357170197, 672.755416634474, 669.863447151703, 672.396231331489, 671.566651016082, 670.49329964722, 675.287151313556, 673.038966014243, 672.899175155752, 673.865290470333, 675.849668047378, 674.377747328751, 677.176853076508, 670.996727341171, 673.236799104947, 668.651266551149, 673.224954155108, 667.707151651947, 669.19602529169, 676.033166537124, 671.065571276829, 672.16708101661, 670.113386690864, 674.353507232301, 672.509359051663, 672.309368562895, 663.923782355875, 672.666726048163, 674.809196248395, 675.553685977329, 671.372061847695, 671.914697594521, 672.905710963783, 675.113363952173, 666.428964006733, 670.131671988479, 673.424094489579, 668.795246680527, 677.985872419256, 672.30789101762, 672.275217428959, 676.103318851634, 669.001821938, 674.769985695512, 673.914903522333, 670.114329959276, 675.657926318209, 676.220231456679, 672.890169803095, 672.649259857689, 671.843672652301, 671.110386169379, 671.198674259555, 667.033668920866, 668.951005866176, 668.946413133934, 670.588726484264, 674.101079904083, 671.433552611464, 672.605813793164, 673.176115488086, 669.891383053696, 670.269239121518, 675.361499056457, 669.332461284921, 673.889242914373, 677.146306034592, 670.04075652264, 672.076043524225, 672.225570130682, 675.070794439384, 670.832665149753, 671.745262270926, 672.59109200879, 668.18173515263, 670.914451605535, 674.912233721978, 674.020875036412, 667.225644785834, 668.505516086368, 669.464948214587, 666.121222705581, 673.103453044593, 674.420269683303, 668.496575639591, 669.720651479279, 672.133703770389, 666.278467154975, 674.104035967382, 674.588306110394, 675.204488768936, 668.777973306145, 676.123880024268, 665.243354493796, 678.554031419974, 674.024567684477, 680.388740975922, 670.089729117795, 678.664368194508, 676.14158513251, 672.403603782861, 672.023258312011, 673.859819104281, 671.60311690491, 672.037999913799, 669.729360522439, 670.290095982769, 667.837062432595, 674.103790001433, 675.253521729528, 671.058760823436, 676.41045832738, 666.608854094373, 671.08203274452, 672.236187703432, 673.091066009388, 671.436531555568, 665.001061173769, 667.571316222492, 669.510447174212, 677.833938196285, 673.406629697165, 668.344788554434, 668.806139087752, 675.518409394203, 677.55069691253, 667.269605066912, 674.372444527361, 668.066722593189, 672.688060693283, 668.575371859878, 672.908116955789, 672.838960793478, 671.386622896201, 665.141691206206, 669.710987327111, 667.533856934677, 673.490557366064, 671.603062926014, 676.055257947483, 674.386326950874, 669.876856197647, 672.011360776419, 670.177051573674, 674.105798173941, 671.401842004405, 671.491119890779, 673.497102474625, 673.425553643609, 673.917768666733, 671.159180756838, 671.588318186275, 670.364191352381, 670.749107784969, 677.085844850736, 670.500500191979, 666.162811024391, 669.899643122718, 673.068373308456, 669.010021912375, 677.908538106475, 674.874188254697, 668.852152456864, 675.811661704784, 678.240927797955, 678.074188542044, 671.42494782229, 674.274329298465, 673.012633433589, 668.25993065398, 675.585630001468, 674.941364501495, 671.198272759335, 674.781930674029, 669.489717368515, 668.687250975793, 668.36721293826, 673.320412978758, 672.512545161826, 678.402292342491, 672.149366248372, 673.796982165106, 673.787533185496, 673.328312981955, 669.684533820359, 671.099397049286, 675.023983751845, 675.121365529704, 671.913363966748, 672.16386283141, 669.857703853257, 671.254586546686, 674.470050441809, 677.242010452229, 670.91175468716, 671.49494244869, 678.291924161673, 670.153195030707, 666.701514878802, 670.037597568837, 672.791318554801, 672.20369263672, 674.644267347942, 673.481024108374, 669.386604692517, 669.756695014566, 671.6518856355, 668.249433727001, 672.139422452124, 668.670326304018, 675.966749176097, 669.176032866038, 676.352960123911, 669.632880601279, 669.897534463849, 674.353258213817, 670.573329761016, 668.080357041959, 672.38485424162, 669.022541213921, 671.589097610219, 673.997072770259, 673.105930893051, 675.239788394793, 672.752602639178, 669.538702902489, 669.658437430824, 667.673937135404, 674.700327686156, 673.760674257241, 673.027798639494, 678.681963906422, 675.316367125918, 672.424582384927, 671.488904560505, 678.277896798239, 666.563335471927, 670.157009127137, 673.277449647615, 668.882036800616, 671.231257234696, 672.768324476514, 667.676462902096, 673.634217867234, 676.327959488506, 675.527510302347, 672.804025914034, 671.312012399908, 669.105323650588, 670.654756791112, 677.269442252536, 668.987257777182, 669.774481209291, 675.39923295143, 669.924157180298, 674.021218437104, 669.035001780953, 673.735021870909, 671.757899485145, 672.434109064287, 670.633846261139, 665.228437514185, 675.37719695502, 674.526750522199, 674.83233785093, 672.339020747238, 668.753934901522, 672.219869290267, 668.804258126186, 670.21571514533, 671.456397686546, 673.16261213521, 676.614988479592, 673.232991190985, 677.202383133233, 671.365003986364, 671.999701495895, 672.991936799022, 670.87666083863, 677.73645631859, 670.212484331947, 666.663785199807, 670.215780204544, 671.074358494969, 674.978121797317, 667.04748869177, 668.611430933146, 669.0148168602, 677.730038878917, 672.544713895653, 673.333705643556, 670.511827582338, 669.164871147368, 667.630464827527, 667.177226200447, 669.254579687605, 670.759072469146, 676.79266109284, 671.38356133715, 666.675775405822, 670.587436634344, 673.108542213222, 677.045313415001, 673.869644581658, 676.915143898586, 670.477746858626, 670.807305637288, 674.616609080974, 673.123197590685, 674.841332408941, 672.221148406443, 672.585542060173, 669.804150804268, 672.963729594835, 668.95779015591, 672.573977525633, 671.861838515503, 674.038224811182, 671.214227124929, 674.095928753731, 673.353775349598, 672.029789156927, 677.729693874863, 670.469787552847, 669.223569512634, 673.68874179903, 674.263434205801, 677.582712207411, 672.058759631961, 672.572296383631, 671.75485616259, 671.865039411378, 672.653133695571, 672.405801285745, 673.210529490442, 672.539724514208, 681.604088682914, 673.540598378079, 670.301445874628, 667.541102999914, 673.381843935345, 672.959758168268, 670.467100606763, 671.990442485728, 667.476321980458, 675.747792901692, 674.259940958537, 670.365892528223, 676.4712437991, 670.426247829468, 670.407354409502, 672.171340394157, 670.840554744085, 668.835369972852, 665.655016701693, 670.571816966067, 674.856997352031, 671.421610732415, 668.883928768299, 676.550843089262, 668.571378214466, 669.704192794632, 671.903708387558, 673.384110576235, 675.253179204812, 675.26053072804, 669.029970766349, 668.414461317916, 668.392130873679, 667.289840333162, 670.168952097274, 672.310586022242, 673.909262981084, 672.617991212211, 675.67488171438, 668.651616124145, 674.957823101025, 671.864247028019, 673.863624788622, 670.618742246214, 671.372290577687, 669.250428381095, 670.135019437308, 679.656365974039, 669.596597679582, 675.728749148271, 668.208199572155, 670.760939012404, 667.964643577467, 670.295198092539, 673.024140501696, 667.821142165442, 673.193440529065, 670.662902515781, 670.086824766291, 674.669774698557, 672.942243272888, 671.426520090687, 669.135450280326, 669.67633977521, 670.392283518652, 670.580013574231, 670.262764473528, 675.93551588433, 671.203378317755, 670.884740861839, 673.534635620623, 672.117236916888, 675.683469935295, 677.300065018561, 672.419459828096, 673.102378189507, 669.198400531788, 675.100769974106, 673.432031195012, 667.008387691325, 669.583047668397, 670.24187874033, 675.020693414198, 671.725671849029, 672.761404856026, 674.778358904993, 676.790702636252, 671.80239048823, 669.321354774051, 672.783569668272, 671.314998707571, 665.866436477923, 674.829202317473, 675.62270381784, 670.675649623127, 673.333486376628, 673.478198611573, 668.138228386494, 673.994974974585, 669.423727664589, 669.206418928913, 670.752268677199, 671.606487548044, 669.747739767263, 665.504188913584, 668.40859305071, 666.963707141558, 673.602409017208, 667.555724665516, 672.000361790899, 672.447494317021, 666.974116216756, 669.964896936414, 674.843914934425, 672.241580721949, 671.278831194944, 674.720045072449, 668.575998171624, 670.845169584179, 672.936670889483, 670.927353793508, 672.714832783832, 673.460129255898, 675.502490574534, 671.260794680803, 672.623315598147, 674.612434788451, 675.351611495859, 675.394789163317, 670.495195998188, 675.182596577754, 673.685629556193, 669.712524407914, 671.203493889692, 668.23857878297, 675.307908249589, 669.074049023685, 673.939115614656, 675.819485378439, 674.63909268741, 671.889838389359, 669.843194143938, 674.693275221289, 666.600765935189, 670.300114572268, 675.204623636898, 675.339007215508, 674.655040371229, 675.441868681129, 667.987918723433, 672.437440818717, 674.19346233888, 672.07099338992, 674.177026735075, 675.327023746071, 673.909564095155, 669.161665152246, 670.830123480889, 666.787052170065, 670.636886568235, 674.49137062073, 667.521754696169, 673.621636225391, 671.602075535494, 669.51804898786, 675.322434898004, 671.851539708044, 675.060924174387, 672.863289969644, 674.732440865628, 668.087940020162, 669.728260090342, 665.842134837279, 674.651190504166, 667.916419622498, 675.537649169469, 671.120371572075, 665.648645902692, 670.066685876769, 672.734749401881, 672.102865747648, 671.635483056637, 668.296375815418, 670.827750377141, 672.014122663849, 674.015267233532, 668.473504901501, 669.19391078602, 671.250918260659, 670.894718414911, 673.84962733164, 672.867266604298, 673.264758436391, 676.867233326672, 672.363344031469, 670.96443257699, 672.866576879598, 670.726915770114, 674.488360842091, 671.896639860626, 675.958381964437, 671.234931242177, 667.335601938085, 676.55934527347, 670.323620170498, 667.997214374951, 671.054784861649, 673.270132769134, 671.047381107393, 675.818879054033, 669.076362361691, 671.895867661695, 667.64530066349, 676.406938248947, 674.998804197725, 665.949179238281, 674.658415174141, 671.86973189533, 675.017257618803, 672.342781960709, 672.652086361959, 677.447463181177, 673.635510206123, 669.872843137017, 670.852949660402, 674.713415540235, 670.168851675773, 675.412371614179, 677.83097017798, 671.215900264751, 672.706980321092, 674.130121799206, 675.508705217049, 666.079373236967, 677.004869803669, 668.82292267633, 669.712748339728, 676.112231363939, 672.961962147003, 667.594433006062, 670.986739698432, 670.660514798513, 673.858214807119, 671.839914510654, 677.652800578925, 670.832722765315, 677.518302756881, 673.847689419762, 671.581780790234, 674.611226215832, 671.54365860013, 671.73034995792, 668.183304529316, 669.775036761417, 668.979782308926, 674.723446726753, 673.197779170431, 671.214017218987, 671.080210263103, 675.693888718428, 668.672411643169, 677.44181793409, 678.298293118689, 675.593794121442, 672.198120896948, 679.412600165501, 672.846136945804, 671.701022848991, 671.454494328658, 672.449171415254, 675.608046128821, 673.273515690596, 672.894346894958, 675.297694882373, 674.404662642519, 668.917095965179, 678.014996732446, 671.060194262963, 677.018308641043, 671.209780945387, 671.424741472447, 674.259785575473, 672.555385586391, 677.087068046989, 673.016629675824, 671.17731131481, 669.451551968387, 671.32206678127, 672.260961392664, 672.006394437702, 667.763071907709, 669.704281863081, 676.089129053618, 669.444773300512, 665.961033700268, 669.386484625537, 672.198601677839, 669.252170920204, 668.382903855022, 672.402206981392, 671.173745335718, 667.186412088814, 674.904727522136, 669.218258627451, 675.97348541432, 673.4507340821, 677.832880889647, 674.012384736072, 667.30837596683, 670.339790509151, 671.367191008069, 672.753473204554, 676.821826867807, 671.713486974215, 673.651181314495, 672.293653169412, 671.982726086954, 674.512168194909, 671.172019977664, 669.410193078294, 672.686040054576, 672.945718734307, 670.008887969629, 669.337244852492, 673.697062890081, 671.496265032928, 676.234548103188, 675.984717184661, 668.527260397938, 666.75317689024, 667.383546783142, 673.4348202559, 673.509227808295, 671.184067383942, 672.092404095627, 674.186427683844, 670.903284117469, 669.214503259629, 670.808380913734, 675.053723849566, 673.848644673527, 673.102850919363, 672.857016812406, 675.551635251179, 672.635079476046, 673.302780938971, 670.611482101893, 670.469104086676, 678.161836143167, 672.7669482038, 667.230335493988, 672.286522370271, 667.902298567493, 676.977816790775, 666.050873766529, 675.927360937661, 673.432764980367, 670.213943396168, 670.576724176378, 675.683705381239, 674.054672835781, 672.097300679692, 672.921895787264, 671.542279128762, 677.590698582451, 679.454509534794, 670.584512528779, 672.118005681172, 676.242650991518, 666.86351540487, 674.802715941087, 675.540853116535, 671.304135554127, 678.445007170582, 677.170883725938, 673.903166995474, 674.746633963142, 669.181249962517, 676.226720645098, 673.519570439652, 674.307026562042, 676.233213272432, 671.060951860345, 675.764785025549, 670.354071736915, 674.644031389873, 669.794659304527, 669.815811985355, 669.783837629106, 670.732021994691, 675.046748048188, 669.04997551793, 670.823683239377, 667.424896623378, 676.748585610916, 670.055534889251, 673.947118008407, 672.0429991624, 672.254147739398, 673.470624046873, 673.509424174178, 676.00774792276, 673.762375945053, 676.397278463257, 672.473166015479, 674.083218678192, 674.454767647267, 670.003745081784, 666.503939220365, 677.637686671234, 671.316398432986, 675.568620306468, 669.316479998503, 670.64174334602, 671.829801833729, 673.266281355263, 673.537190111673, 674.978831436381, 672.816632383618, 673.358636557476, 674.637789299733, 675.244841801966, 667.470431452077, 675.893636773727, 672.193434959993, 674.170599199618, 670.405170997414, 671.946641156417, 667.435987081304, 672.741655723887, 674.050823428092, 673.304657266089, 670.302061346768, 677.645156211742, 669.142571564449, 670.127129834327, 670.156316215282, 673.637197421272, 675.670468532006, 673.867569741187, 667.028137681545, 671.277465802177, 673.357138357338, 669.245636847579, 675.044597826812, 676.641520178759, 669.596002790264, 681.062567508672, 673.296245364539, 668.719029192861, 665.602480947999, 672.827649608553, 670.939864802826, 675.40731804091, 677.852850027519, 673.02026854846, 680.929891919402, 667.778038376326, 673.373812971362, 667.523105760443, 672.834660457864, 668.785348769599, 675.10219042901, 674.977487865944, 673.289059154215, 672.253696942588, 668.603873445007, 672.770085389882, 666.696785372433, 673.784346566716, 676.383813001698, 678.008501419731, 671.846372953889, 670.66777321624, 676.090456664938, 673.070944634244, 667.216889932596, 672.416912031248, 672.397248297058, 667.485996177706, 671.028418914039, 667.195008326658, 669.750397430342, 669.104612782966, 669.757309286982, 677.710965842712, 670.948088336803, 675.307072151709, 676.671925394417, 673.291079329549, 673.762805432877, 669.561405846996, 670.127336628537, 668.966013482637, 677.775356704975, 671.10170961687, 674.472914215467, 672.145929220498, 668.17553375259, 676.096823277747, 667.441487569389, 672.139626723474, 668.163574093442, 674.450184003649, 672.162425648647, 662.419986752384, 672.024870484758, 679.295110691702, 666.678861381792, 669.75601206608, 667.881927794501, 669.306964873017, 671.673346233334, 675.340263879126, 671.735878554525, 676.602625836055, 677.34629893759, 671.27457218359, 676.422650821688, 670.698358564987, 667.755343519119, 674.966808502786, 665.932844042076, 678.576312432294, 676.594104940606, 669.914675256549, 670.38529647445, 671.235592654147, 674.991081527858, 675.077258562571, 671.877075566289, 674.538481647328, 675.339231471209, 669.186894428182, 669.687467995652, 672.906843658131, 673.089883199961, 674.832016689838, 670.730822536466, 672.600857760211, 671.602393064074, 671.236466695814, 671.345739166044, 669.397910635513, 672.598712223971, 670.225896071192, 670.207026459351, 680.078556331835, 672.493190885263, 671.340239557024, 674.336942020109, 671.293903347093, 667.568008321379, 669.490186542158, 672.852848445293, 666.720522980949, 674.30212049996, 677.145790926926, 682.68484329059, 672.192976074645, 676.099863820966, 671.219086952496, 671.176209808754, 671.766523274743, 667.801794483505, 667.939693672044, 666.473598557728, 677.765418214183, 674.466230268908, 671.806732680871, 670.453762707689, 674.576273544293, 673.917748116086, 672.771286539656, 673.269555216074, 671.400450784453, 670.059114435286, 665.185869354359, 672.722153613517, 676.770519472559, 674.810065371838, 676.506301071186, 675.822148518336, 670.040677128455, 672.177023694176, 670.634876581162, 673.647514321009, 674.725899714789, 674.57652017411, 671.699357259077, 668.742220480763, 671.617291326262, 670.985920824529, 670.85249643145, 675.716502975817, 672.194547751103, 668.735480937794, 673.254666561835, 674.409138377807, 672.422524207892, 671.649074116521, 672.527701157088, 674.043445498959, 670.582868108924, 664.352783831054, 673.222025572867, 674.119484961644, 678.575382193261, 672.225903839074, 672.977785231705, 671.228427926899, 669.909322098987, 671.028726714341, 674.770684667236, 667.521644013011, 673.036842384323, 669.201764920944, 667.215516779699, 672.685209542749, 675.415244429866, 673.457759082983, 667.206641843331, 669.699877818396, 671.068499650028, 669.78306916074, 670.285064712746, 672.154748941956, 674.015532438458, 672.308335954344, 676.125652361342, 672.749839337462, 678.841451929151, 680.855416232689, 674.807063137221, 668.569961958118, 670.605949319934, 669.663437139863, 670.805653854607, 669.937390251666, 671.954821621437, 674.005134583217, 677.435414801932, 675.788108051274, 672.260606208161, 673.500797973582, 674.742292891685, 676.401329986762, 671.284384538767, 672.818934201183, 669.984818605542, 674.549802111793, 676.403233774246, 669.602436899369, 671.381054401607, 668.733648036143, 669.332975531529, 670.30564303251, 675.39087454621, 670.008454168138, 666.954187782925, 670.795840922772, 669.503768689508, 668.174234476969, 673.28442894586, 674.439623937509, 666.847069846763, 670.558828861593, 667.564713472692, 672.130701876892, 671.66011226336, 668.325163656578, 671.262318973473, 675.196086570964, 677.043234009452, 667.803653847471, 667.702645836436, 671.510990266193, 670.21573978651, 673.015833738777, 671.107375625551, 672.722178739936, 677.46899945726, 666.682548974278, 675.151602330485, 668.108296497755, 670.840800521359, 673.164150591843, 669.823841575971, 675.03753014692, 677.338968618635, 669.395247376557, 670.505369254059, 667.566070040781, 673.542120661846, 672.216580848916, 673.056564243185, 669.677111034154, 670.903197315588, 674.442304950785, 673.069174183727, 668.687389189172, 670.415835527691, 673.040457916585, 669.251451591141, 673.414508979679, 673.926442306532, 672.893683635978, 666.288868906806, 673.11968973493, 674.946622147919, 666.898293280109, 676.613600308748, 673.289123222164, 673.517607618299, 677.36973670695, 672.105776473655, 673.070209766156, 671.317237941238, 670.011904967667, 665.867887497135, 669.983064834583, 668.744070596303, 667.141008066363, 672.778058922096, 671.112738149699, 668.162903124594, 672.624180903778, 674.96337712089, 669.685125310279, 674.871112721805, 674.754225655952, 674.343765517846, 669.586615246934, 669.681257271898, 675.804041829842, 674.447376507499, 676.093106598211, 674.399585170994, 667.517510524336, 672.213962950799, 668.481622205612, 671.440675099125, 671.529902704326, 672.158073626362, 675.761273690308, 674.911478981551, 667.76517182304, 669.259812692144, 672.63592943061, 670.250629541169, 674.639154200026, 668.893319319085, 669.13431724184, 674.154722851206, 677.405952167196, 675.019407050003, 677.02162654932, 671.229334375789, 676.59811915995, 670.86892177742, 671.417993789665, 672.322702084627, 670.728307607786, 672.548739953058, 673.125088070182, 673.152848229178, 673.032738887742, 667.114992398649, 674.18861362146, 668.931848018888, 675.481513556826, 669.03936227924, 669.670256773393, 673.310059602089, 671.217787383638, 674.366215726228, 668.453517604912, 669.826068178601, 671.307222813832, 671.680135362492, 672.46807345119, 663.509784811229, 677.116571933297, 673.491011449716, 675.689496323264, 675.154961812345, 670.930514166993, 670.427477381866, 672.638322064339, 671.417118197874, 673.772483247361, 671.197000365066, 672.617658316367, 670.187928957502, 671.703477277698, 667.312474761354, 674.691901624879, 670.123755338147, 671.543189735581, 676.749817375139, 671.206461725321, 669.756993840487, 666.443573687608, 674.744414816464, 671.049379610534, 670.180647128484, 670.178478294938, 675.110837969244, 672.990703833946, 668.353586984595, 675.817355369042, 667.898701913376, 674.216130693485, 671.701205931337, 671.996569860696, 667.658017685273, 672.017101557522, 674.72790219508, 667.433399426718, 674.24190885591, 673.175951883466, 665.660111871738, 674.099023297097, 675.10572987774, 674.177244245131, 678.538030256697, 668.631390293142, 674.211506622968, 671.897542480334, 672.978366691283, 676.200332346663, 671.28458672255, 673.929376331705, 672.128823315606, 671.047462890957, 672.184052579006, 672.916274378905, 668.307461959861, 673.445460119631, 675.054592231043, 672.187556706509, 676.511404333612, 666.735171562826, 665.923281103046, 672.318530423858, 672.283779549322, 673.684380779971, 668.338594675415, 671.837005481642, 674.427402819841, 672.62170122147, 666.94259918872, 671.595662236855, 674.68429089226, 671.249262950963, 670.940826892516, 671.389728643383, 671.863914923836, 676.129817001101, 673.668365646971, 670.99072008793, 675.046545995369, 673.795940754499, 673.169431357289, 669.845875683463, 674.691887772982, 678.682136065471, 671.251286505381, 671.665932406543, 675.703967237596, 668.117566592784, 669.057332753686, 669.160283183424, 665.223409173255, 672.543952468176, 675.32007272459, 670.338526006269, 670.674420125543, 673.916285300514, 668.420936125727, 671.181945104684, 672.659986600444, 667.385997615248, 672.948867283348, 672.885238744382, 668.078566556061, 667.734168089259, 674.468515646659, 671.421690467221, 670.834136634313, 669.66795507643, 676.370539321168, 670.576185370918, 676.453691485694, 674.638203101072, 668.043389180047, 674.399991913615, 671.782418602728, 667.705710029505, 670.087888034397, 672.105298900586, 673.814572529153, 674.016683623603, 673.092296176214, 677.141478012828, 671.914990689178, 677.725008690688, 671.158453209285, 670.244417154671, 665.112162214816, 667.95923867445, 674.106420843114, 670.342732467218, 672.012520043439, 671.670586142995, 674.150970406445, 681.072476387613, 675.34161709566, 671.584538096832, 663.460885805758, 668.779655236626, 671.176854824171, 672.695641536302, 667.20415219463, 669.414400104566, 675.30593885847, 666.274863235631, 670.72965261065, 672.844721628283, 670.113228296182, 671.588450989351, 670.261969003105, 674.362002181813, 669.418037237913, 671.882357878781, 675.696360556972, 670.699829511461, 675.938029717869, 673.162842350695, 671.397746211759, 667.22162762378, 675.026749610008, 670.220227378115, 671.662708474238, 667.193544877126, 670.366935515531, 673.583969838189, 675.409995236018, 677.798789769053, 677.166471195236, 677.389029063329, 664.659828296884, 673.517641780649, 675.535939154961, 667.974989003153, 672.634937971317, 666.130122358061, 673.650161677402, 672.015408446719, 669.315478818913, 668.444822290293, 674.552839411352, 669.365130325097, 666.812886131518, 671.881700366272, 671.998564176249, 668.602126756932, 669.338430744526, 672.914494226096, 670.347434764243, 669.046776501697, 666.947027621842, 668.394715161129, 670.838390058025, 675.780196003449, 672.134432603385, 672.673841405099, 674.36768760555, 671.924762845531, 668.905192255849, 675.160906217713, 666.688771964702, 671.468782083591, 669.148206460871, 672.551222376313, 673.61303966116, 674.320378464652, 665.152671378944, 671.781174234342, 672.054487604258, 673.206183006722, 673.727224406543, 674.600457036513, 666.648905747548, 670.581426681205, 673.224626561125, 674.690679906159, 671.816998108952, 669.053262418162, 667.980924351031, 670.174075866565, 670.46500906723, 673.740919167711, 668.734854010984, 675.64238312722, 675.91894324555, 675.463344790257, 675.064615649224, 670.570143626675, 673.452446687358, 671.810904178369, 670.689616803186, 667.979516376674, 674.008279148464, 674.08152804855, 673.892118635642, 669.869208240067, 670.466874698191, 671.704144864998, 668.72679224505, 668.42827505974, 666.396534691281, 673.931218625888, 672.411996988489, 675.550411260844, 678.638792315711, 671.862423588513, 673.128600318014, 674.475100571661, 670.132641419438, 673.899555641029, 675.871473309288, 672.643369894443, 670.803357436796, 670.122148240353, 671.728604940072, 670.950582614031, 673.431838151367, 669.932756807927, 672.300545288733, 673.145406698229, 668.611041912685, 674.543835402066, 675.875487809891, 673.708589532778, 670.391018145893, 675.981811740429, 671.987281150857, 674.180525420783, 668.648404659673, 672.955757740973, 668.242744239755, 669.581322909865, 672.745966483241, 669.738967804199, 672.313805832874, 671.903225737063, 668.506498846683, 672.563844957643, 673.173462728769, 670.367000208969, 670.600916590583, 669.926730720929, 670.980328729607, 676.137917667965, 674.555408313203, 674.437946255242, 674.090597731171, 674.319845315139, 675.547941274723, 672.471753608243, 674.777007348747, 669.383028944406, 673.3521095025, 672.752790616047, 669.389509646872, 668.839102919577, 673.929091018509, 668.627047009998, 674.10082239959, 670.045444871463, 674.223615351531, 673.308154959136, 674.829061229242, 673.430834542913, 669.155089664519, 675.581169810132, 670.580121715902, 676.068899165823, 671.244611927456, 667.953560003283, 673.946557412195, 674.591394462079, 674.80681054902, 669.517422304284, 666.103420829355, 672.716496094494, 669.214466517836, 671.761556001379, 673.380782592242, 673.120791152336, 672.778677377813, 674.121251537444, 674.28233940337, 668.992346666257, 679.371576645185, 672.529071590925, 674.510608755915, 671.67445398523, 673.445972013389, 672.894362510147, 676.919523406162, 671.619608076723, 663.181884097617, 676.285337461821, 673.663622376832, 676.576205557174, 670.699370170186, 670.68569484657, 670.681206935908, 676.306063054456, 675.518150416774, 675.127654912069, 671.790820550653, 671.224347614437, 668.751370534269, 669.546589770662, 672.706329536881, 673.944669805193, 670.081799619282, 676.96472792183, 669.572299462684, 671.382626671731, 672.094895079598, 671.71117091291, 672.904923178304, 669.539673396971, 671.123661400599, 671.415243918008, 671.934544176345, 675.031346553723, 677.184043542748, 666.485183038552, 671.189716823997, 672.96635322502, 676.088828430373, 666.654278692301, 672.916456759124, 672.159713530823, 673.812926869917, 670.134566230308, 671.039276904823, 670.920077654498, 668.898450081571, 669.186874929386, 673.992338917149, 665.663900174037, 672.9533712428, 668.282488398873, 670.643975318537, 672.651265209607, 672.069935787904, 672.895217881839, 673.814712285859, 676.082539849742, 674.589562701339, 683.147184424176, 669.37333286505, 674.199132262126, 673.140046992595, 673.099527795441, 672.558647219212, 671.732274355236, 665.656505965132, 667.580182401377, 671.275743228025, 672.152074533747, 673.934234648545, 673.463759761935, 671.800112371039, 674.286975737612, 675.438317332401, 673.718301485555, 671.815257723306, 674.219038691834, 669.025749384091, 671.760871122841, 674.404281775659, 677.185306864828, 675.52889404593, 670.418779106186, 672.199359822585, 673.821186334934, 670.564762394042, 677.018344149709, 673.026978451681, 670.624798670174, 672.213125205094, 669.728139671276, 669.14181461129, 672.197206245816, 672.770860208397, 673.41993785291, 666.057856572877, 673.079882108169, 666.184553189398, 667.840591234091, 670.808671534226, 675.129794973311, 664.842612242947, 673.727617144839, 674.25761487378, 668.97152204999, 669.869988564918, 669.495559280821, 669.640239048641, 674.063241978565, 671.61729002198, 674.839622755254, 668.368322691596, 674.377304160726, 677.812962795054, 668.4190227127, 669.444556900056, 673.511806356356, 678.099044571325, 675.68866258075, 672.373126408385, 673.217911393128, 673.403924600348, 675.805786901017, 670.008184300531, 670.721854860205, 671.566890180213, 669.42386263699, 671.104386093736, 668.131270629658, 676.231499145651, 672.591159613555, 673.890085664613, 676.987511536272, 673.75652028906, 671.069522953809, 665.791450071959, 678.687771429472, 670.665141626044, 670.807425306069, 673.02347995482, 677.901609211028, 670.680929526154, 673.974543240501, 666.633984380512, 672.968686058931, 674.82996297901, 673.45555277466, 674.7755347048, 669.529836965554, 668.874013055153, 668.079510654952, 670.122550144781, 674.772366303467, 675.831685191869, 669.223999331874, 673.751026950986, 675.472424909897, 667.199772438605, 669.651270403619, 670.176215073102, 674.05993713942, 672.460423019742, 671.550994054895, 671.829877393483, 666.636454423106, 669.893930332221, 668.116229944491, 673.178456813292, 669.741660192454, 677.466811223461, 674.778759383957, 675.829917241454, 672.845834364426, 665.298377859423, 676.39026404192, 670.478458855493, 673.846934222612, 672.062011712685, 674.306394989837, 675.23494387181, 674.853110976888, 671.349509151745, 669.373739448852, 670.088659501362, 670.778664420505, 672.596575527651, 674.504008685353, 673.926098590247, 672.546182512852, 667.717287035457, 677.29530099102, 669.780730935652, 671.074139600466, 668.158941359763, 670.85413072276, 669.772367367771, 674.475732484435, 674.325543792516, 675.498367979003, 678.734332146399, 675.503857398911, 677.514480759116, 667.477151778932, 675.426168114169, 676.281614578646, 664.367343956786, 664.45343597705, 671.683940437117, 671.158772332864, 674.307021939342, 671.692152192385, 667.990816562351, 670.702076571889, 669.567958333491, 674.27032302653, 674.532834679374, 669.835529692662, 662.707461459749, 675.802673826848, 665.137617089681, 672.478420595215, 676.234719243648, 669.586454007043, 671.410247494189, 675.190845582343, 677.801245379107, 673.476772954592, 672.728828715425, 678.059333915903, 673.116380421084, 673.381833711915, 673.754144429899, 674.604031583793, 674.67121158591, 676.814263915988, 670.859298744408, 671.706171645237, 671.194654768206, 671.331954530927, 672.103502685849, 676.495170043986, 676.870739927583, 670.642642407139, 668.568798366014, 672.769539476635, 668.838781169818, 669.798344148751, 670.784240927471, 675.864730853443, 673.792927447097, 670.175482983518, 673.419842673163, 672.684451300901, 677.924154751552, 672.078738396138, 672.99548794624, 673.926024124868, 666.839054415528, 669.899253125387, 675.739314906198, 672.996760836452, 671.547011426995, 669.297766419645, 674.615460403739, 670.132424640701, 673.019139296002, 674.493484479444, 670.711653782873, 671.50323382145, 678.9370553547, 670.702051010973, 671.231643484418, 666.632609107508, 669.03056557816, 673.927821246106, 674.155299743796, 666.932586559173, 671.897261353984, 669.944869658721, 674.808450216717, 672.895351990267, 674.796313081995, 671.020358251906, 669.53802859858, 668.239135462597, 667.566186421366, 670.395539470611, 673.421240788004, 674.187838830783, 676.144427773817, 671.425696120181, 667.647651642201, 671.320289438599, 672.668681276777, 673.218246786726, 676.653834558593, 673.188976429752, 671.142021398525, 666.552806206341, 675.656291755563, 672.966620146818, 674.244543951733, 673.912819110405, 677.326828345857, 667.270431756118, 672.195851909789, 671.883126625574, 673.335115740607, 673.270975472639, 674.301196503238, 670.312373411012, 678.579927457825, 672.669454790563, 671.816988488398, 671.154244615907, 674.309050351943, 667.77864523603, 670.049800275869, 675.399358428191, 669.181747533535, 676.886674181238, 666.260944402942, 672.01327242137, 672.244608005368, 670.680831159117, 669.362818385638, 671.262451092765, 673.150798117604, 665.458435097386, 672.884721532355, 673.254659241069, 671.967221820083, 673.620719854965, 669.917044714972, 666.927559984056, 671.915235477558, 668.715889747519, 667.649329014221, 672.617124096515, 674.052065938052, 665.850104191993, 666.888864339608, 672.958817018499, 669.895202681207, 666.627063726892, 676.679866330729, 673.342645162227, 671.286886015243, 668.219414309675, 667.256680556047, 673.454183728542, 672.679015205807, 669.39814707889, 675.018302210659, 676.165335888168, 675.264901192515, 669.973686019388, 672.390377708781, 675.961347538358, 668.942245343076, 670.811123218974, 664.024069771992, 675.590799261852, 672.962279247015, 673.66618419606, 674.284861679693, 672.241110886109, 668.536523744623, 671.007832015238, 672.604002080167, 672.146860737631, 667.744393049279, 669.183450471022, 672.554202653011, 672.651518001342, 667.658850838756, 670.062067406406, 671.857977271106, 669.125619650136, 672.586823636878, 669.375164388862, 673.30659443868, 674.372717906837, 675.598770055595, 672.100744562502, 671.929222852635, 670.286268226988, 669.704849072314, 674.589012147476, 670.299870259757, 666.689567708802, 669.766635237133, 675.594961894528, 675.997831130473, 667.406465879799, 674.474367025056, 670.793583442236, 671.808227330204, 676.505174798854, 672.720631042346, 665.205517942962, 671.744715709333, 671.471481340664, 669.283802236825, 671.664938810812, 673.355946820933, 669.742972376979, 670.886854784119, 670.709520705705, 671.470628869573, 669.301306008653, 671.278214021096, 667.363360209387, 670.92765355231, 670.203088289801, 672.934280203713, 669.80319525336, 673.669083417645, 671.524028369519, 679.607695376316, 673.70712725585, 670.119398697258, 668.428698902677, 675.0019352717, 673.730309188524, 665.677031857603, 674.024725766878, 676.832017143359, 672.58460336883, 676.452392788361, 675.499594788791, 672.450097145285, 668.674615510119, 672.175568461782, 679.63340055107, 673.43237844629, 671.286342503318, 670.779114809625, 673.629801080196, 674.283999047682, 677.012420258787, 670.326861453104, 677.436910965547, 673.471527781153, 674.138856968426, 674.562203743582, 670.912413280874, 670.86589282562, 670.913760657913, 672.841200155895, 670.081840269748, 675.199052043457, 672.837046835433, 673.187242007686, 670.142310260014, 676.344574296853, 670.828985607781, 669.6606895702, 670.861510868652, 672.236358470061, 672.892136699784, 671.351239959015, 671.0800877868, 672.639457004801, 671.596733659521, 669.523042401736, 671.610547432254, 673.012139896048, 669.502216644861, 676.567059779413, 669.517573727692, 669.368664148837, 671.290126287841, 671.230297311876, 673.278695192834, 670.480649094369, 668.236936042694, 672.025616080139, 673.097017490185, 679.542404985252, 673.340232709537, 670.663873456547, 673.099756781089, 672.862403698914, 671.847164432068, 672.736518993237, 669.333051987712, 670.510324736931, 670.59575154369, 674.572486293406, 669.885035809662, 668.870738614131, 674.130856118435, 673.274504711998, 674.19877900097, 672.20497280569, 674.333016682709, 674.253312560707, 668.0554199531, 667.475655669265, 672.015125795353, 672.029060788328, 668.756935333278, 667.751093628455, 667.38978939471, 668.15418098587, 677.542971259904, 675.457815414575, 670.762496934556, 676.562908363851, 673.272762956224, 676.55861361115, 665.50943504421, 668.813863131012, 672.028275804125, 672.043449621929, 672.737715848222, 667.954057353915, 672.358219908912, 670.757690576296, 668.162861027535, 671.857652686786, 668.936014006931, 673.769704719877, 673.482505810954, 670.828924972672, 668.216309842159, 666.630955087141, 670.713938266386, 672.308712809465, 663.300637716444, 676.356959243452, 672.843974590703, 674.12739133847, 673.851810870009, 673.292331909091, 672.260343683728, 670.943580628052, 672.780060676344, 668.112603870694, 668.6835761479, 664.077459687502, 667.434238351458, 670.883867187858, 672.044776227032, 675.663344621662, 670.720705420202, 672.832112951616, 675.153116785372, 675.974882488822, 676.020425126576, 672.194171082266, 676.410447679185, 668.637187232365, 670.447559353294, 669.934755282691, 675.347623230557, 668.438916695962, 669.738224043371, 670.15816217164, 672.468941566426, 676.519425770065, 669.579153130981, 673.509650077286, 677.763948799894, 666.107628049599, 671.647930817688, 676.074651659422, 670.150300407013, 671.212955444199, 673.132810372619, 671.915466147077, 669.961435018801, 670.304286032826, 671.278717832035, 672.98344560887, 676.292172889259, 673.237227107761, 668.012690217478, 669.935034019153, 673.479426986099, 672.574840441842, 668.409915974035, 670.442216814482, 675.193292863635, 668.480692982415, 674.633796108693, 671.444816833083, 667.990079355097, 672.126104203122, 669.85973837977, 670.631425229648, 677.084178111515, 671.65359254977, 666.089292570843, 674.090002341604, 674.628645666364, 673.606177139175, 672.465108450677, 667.425932317202, 677.113482668309, 678.020082169323, 673.217063269421, 669.035650222655, 672.173349196161, 679.429053060566, 667.978622779932, 674.336400491035, 669.130628956285, 674.09737908123, 674.388519497586, 671.736772824439, 675.990134148087, 671.710253142915, 670.17015820552, 672.376958190862, 676.553656951407, 672.779130162447, 664.940131651018, 669.833956174377, 670.294552769775, 673.147223983257, 675.545256408615, 676.753682294954, 670.631564734803, 673.555566727303, 671.54811004923, 674.230111578373, 676.176823636131, 670.012184391177, 672.237379729697, 671.231929417794, 673.356170362004, 668.820055251964, 667.74933387363, 669.008456357785, 672.911455261219, 671.101561659087, 677.445205342558, 667.901782855914, 672.125183833825, 672.230949670835, 669.507932013226, 673.419396286799, 671.936560717228, 672.439806629352, 671.401962147977, 675.680432487737, 677.77679990481, 673.849476508161, 672.659520228454, 664.117210498691, 668.647410514302, 678.261538348327, 670.235427495573, 674.846874738803, 676.996565154093, 672.083041961276, 673.213528553473, 670.623252406749, 667.46913560789, 671.378166533339, 670.725385411609, 674.227409567333, 669.45374435576, 670.007691904641, 670.954895761718, 669.086871835218, 681.30523390155, 673.625149239245, 672.757265239081, 672.76950113224, 669.808235602428, 674.683249047624, 673.169258061011, 670.790419571453, 671.985670429256, 678.885274971583, 670.743768083469, 672.939328525429, 674.694485486419, 670.07442683664, 669.032142732559, 670.907277336036, 671.804090371983, 671.936764747336, 673.5815775704, 675.420113567603, 675.876940619291, 674.633748278209, 666.125992052468, 676.906201221151, 675.180054317019, 668.644475055757, 666.708431377869, 667.277104165578, 676.316798664364, 674.175693971582, 667.827541333859, 673.182229905643, 668.14464840596, 674.13825182979, 668.721097629132, 676.360972162609, 676.279278929367, 672.326142758881, 672.110510085443, 664.44852857012, 668.625111645039, 674.104366459849, 674.664368758761, 668.542711915285, 672.02304130241, 669.990137499063, 673.058422043861, 673.035357479161, 674.041040686824, 676.474703611814, 668.377033733931, 671.8798476924, 665.545538315135, 675.938745527497, 671.655974321644, 666.893310468898, 669.395898639468, 673.80559241317, 673.667409012802, 670.865074760474, 671.320794383451, 671.487402664903, 669.429654684705, 670.646766007502, 668.382869863562, 678.140807113087, 675.038881086065, 674.520338612697, 674.124595518431, 673.419756673726, 672.268065898693, 666.163004188593, 670.864666337528, 671.136363081744, 674.781109244283, 670.85709969381, 671.281577467699, 668.361834592612, 670.637124774388, 674.480118737952, 675.844546581638, 676.315036692533, 674.291490315675, 671.323741911223, 676.316799238113, 672.52756365393, 671.602347800942, 671.394841481755, 673.86182352645, 673.635991095164, 672.728358784429, 671.935449222793, 670.436933698212, 675.69462785747, 671.937293095296, 674.119971976217, 670.268910117317, 668.605603861804, 667.905866662869, 671.938458383256, 672.756242223727, 672.914881832181, 673.912745671293, 672.515999990818, 672.532208632828, 671.938766332094, 671.271097024753, 673.119747568814, 663.734544426094, 670.84444935424, 671.381174822604, 676.447942716846, 676.524552617846, 668.656884600252, 675.095473748447, 669.438427908214, 672.488269050828, 674.168257601281, 668.033688703593, 667.08841801936, 674.586511849301, 670.160444722596, 669.715938661448, 667.981325225769, 668.454241496665, 671.016801063401, 676.183242938979, 674.383110666873, 671.351001149929, 671.832340871026, 678.782145563125, 673.173783362707, 666.640903641375, 671.072508609831, 674.465633009321, 674.601756109645, 671.608717412431, 674.551559579677, 670.056747012824, 674.033644307616, 673.822659668411, 673.233933695925, 672.386535870484, 672.701088593998, 677.288486026162, 672.711503592277, 676.647326212397, 670.419107711297, 672.319873205922, 673.2623275316, 672.510132218627, 673.400529266703, 666.061324906687, 669.430152750604, 675.281429116503, 671.531505002641, 668.455728809563, 673.159081032932, 674.564375120078, 669.643301747782, 670.970638662057, 669.872295792237, 670.350411127516, 674.467678154785, 670.683210814749, 674.82256422632, 672.113719144937, 671.536556876166, 672.536270039558, 671.796510585111, 670.210770018794, 672.96885864867, 677.494591052956, 667.164346195876, 669.979261687512, 672.151083822647, 675.671439803581, 667.353458734482, 672.695647731089, 670.743748182798, 673.9666084459, 670.213147766899, 674.662499899539, 670.432832888795, 665.923236403159, 676.938677157711, 674.449499409089, 675.402279981916, 674.599399324665, 670.765044569648, 667.18117031844, 674.469695137833, 668.602462769672, 667.952674796461, 669.705919971132, 673.499781171391, 667.757389199375, 674.254933323551, 670.264257116864, 673.0198528706, 677.14154893185, 668.941742120079, 672.12955924829, 677.541160984275, 668.649162986209, 673.866766736903, 671.030692863962, 674.397196198685, 673.657903463275, 671.775027934411, 668.401505025436, 674.289000960211, 673.319425971714, 665.960412464639, 671.849793652291, 676.504061573397, 675.66048802777, 666.840256600711, 666.578400658164, 674.197831647773, 669.025206093817, 667.883106875333, 670.265503448633, 673.085099794141, 675.256346693759, 670.834772949031, 672.951003438182, 671.131887213274, 675.048272848383, 672.271891934325, 674.128639842292, 676.080091213855, 668.267900590078, 667.976107983142, 672.565729247837, 675.816749256541, 671.053059523822, 672.050955427787, 669.476782594182, 669.824520286498, 675.504440216603, 667.227277855137, 671.134605938068, 677.37859601392, 675.416883025661, 673.634431416575, 671.998545770065, 672.036192841036, 674.78433624711, 671.096679651744, 671.954547006633, 673.608420548459, 670.232319022851, 671.851339530014, 672.751389620978, 672.748494100397, 675.553233911165, 670.249247611822, 672.529475165667, 673.631912158792, 673.545401020313, 672.935872629856, 672.709089841224, 675.444864478259, 676.915171298558, 671.313470670694, 670.655452959615, 673.95039720656, 668.141127432499, 672.011802875334, 669.097149692304, 669.303442982982, 673.158633165318, 681.759344056852, 670.948333608549, 672.608039764428, 674.886779581551, 671.418681674894, 666.807571250616, 672.026856521544, 667.519710392655, 675.066387509419, 669.090203907477, 668.442183961474, 669.916087515697, 664.440088330065, 670.950572146527, 673.047823346003, 674.32076292199, 676.019737745363, 671.904327489141, 671.470904603603, 667.146827649966, 670.034508783554, 673.292933268148, 669.911646073333, 672.08957617386, 674.614459803707, 673.33503603168, 674.658190952244, 665.644029800281, 671.132630229579, 672.206525813309, 673.643737035484, 678.151635839322, 674.200257039071, 670.228034872779, 680.162642997844, 672.450788184197, 668.11875572617, 676.054267878985, 668.676544912625, 673.451609059368, 675.840980795735, 669.220199143423, 674.144916887202, 672.548084944842, 673.833485856008, 667.570334487355, 669.87624476456, 672.780009903616, 673.399951929979, 671.409807656029, 668.554240637503, 671.725191924794, 673.148866708506, 668.152672845457, 674.234671038234, 673.532554481252, 674.397656649675, 669.7114929529, 668.276907237117, 673.395544970083, 669.948922081198, 675.771512582425, 666.541553444392, 672.485249088044, 668.877890201125, 676.469299568583, 675.587264285576, 669.754773611114, 671.97656508217, 675.190291519686, 675.869702513142, 667.565220828042, 678.668491649984, 671.998916608461, 678.79352141049, 672.292881485989, 670.15635059636, 675.74256934833, 667.886643853329, 666.733244844468, 673.397600585149, 673.353650773121, 673.444852047383, 672.296994995831, 671.913260924153, 672.946759189738, 669.785122668199, 674.394628569441, 674.890705045453, 676.562038392948, 672.262209510708, 669.976606315799, 674.594989037569, 666.343627818924, 672.967475740114, 676.333224774436, 676.123381992991, 666.872500525617, 675.471432794261, 670.491996064074, 672.892744527245, 674.125753895382, 671.831560328859, 674.130914092594, 674.989609067325, 670.160521766572, 668.378808187111, 674.469220165525, 676.139599829016, 671.815489526042, 675.335560319868, 674.442730605644, 671.524781958078, 675.740736436308, 673.827583639948, 673.734892674696, 673.331127909176, 677.220832442704, 672.670865807455, 664.865333232603, 671.393613324403, 671.709763660369, 673.091745128137, 677.123623953598, 670.703714226329, 667.27971617937, 669.570599601371, 670.440889704324, 671.100951241324, 673.805604130608, 674.872765211977, 670.013140417695, 670.451646457167, 676.489747926625, 672.904433433607, 677.907294491174, 672.330707630065, 672.146299024621, 671.462817966135, 672.64082644639, 677.222157845772, 670.720060024592, 672.804449827965, 674.237060049868, 667.946458649195, 670.665947525623, 672.048097282531, 673.266236297045, 665.823155587668, 674.602682853701, 673.052133243801, 667.458785946009, 670.041663133422, 670.846410386244, 671.642147594783, 670.075523808222, 673.997228715122, 676.86489720521, 670.499946065463, 677.817727155399, 673.731015520775, 672.14692893854, 674.290482164306, 670.754536214269, 670.021231397753, 669.973113648961, 673.453452129798, 671.515804739974, 670.733458408364, 674.422573612836, 667.838453246331, 673.07886035588, 667.421736181571, 672.4787899504, 667.557465752551, 666.774129971076, 670.816387399371, 671.437502799232, 673.954354375893, 673.879262032167, 671.625508325059, 674.191578180708, 674.118130475336, 671.011506095742, 673.097010059952, 673.918741382693, 676.075924492158, 671.457108990269, 668.644083820013, 679.959020048738, 673.966969731194, 675.393201083516, 669.693135099165, 671.135519057278, 673.584044846091, 677.074267280676, 675.376393438746, 665.960310276547, 674.886218630258, 674.707224845913, 673.593206681322, 673.478183140461, 672.817329159504, 670.12374264929, 673.226821832388, 669.905207234654, 666.159096196589, 671.190385345951, 669.657862151859, 669.996705331068, 666.327243748994, 668.12348978834, 671.19422987622, 671.81683553949, 672.266511713155, 676.484757509718, 671.667242729842, 670.179656720647, 673.187222431366, 673.085845921643, 667.851554431859, 674.450382445348, 674.35821462144, 671.049724842123, 669.614991636317, 671.079312569963, 677.483558588535, 672.071790517681, 668.026257730745, 668.921873263357, 675.006581896135, 670.793516487723, 672.806035764296, 671.144304349908, 669.758031903051, 675.728517804215, 667.841088319656, 668.052370451483, 676.461506814574, 677.57492563691, 669.240167287847, 672.057281842104, 673.046305619458, 672.06673432796, 670.854540498745, 671.139738462683, 679.835948698796, 671.839191639633, 672.567169742104, 675.637588597485, 675.548800565932, 672.629687037628, 672.526367052139, 672.001087626438, 672.007992512743, 674.018021803643, 674.914349899416, 670.865569552679, 671.338347964502, 667.820177981627, 675.311297489028, 673.58054507455, 672.558540843309, 669.108293442351, 671.342281788357, 675.613753622056, 675.601365652214, 674.339294640781, 675.434817711673, 666.919834878642, 670.258880951614, 670.469386508794, 669.461411782962, 675.982414858587, 668.815167204369, 671.960005355463, 670.106113019495, 672.784923819381, 673.783312832103, 673.42676081442, 669.194628122152, 669.65853642491, 674.290918993463, 667.619807335489, 676.930440468784, 671.813456409918, 663.933445988176, 679.744307539445, 672.971960992321, 676.038149753631, 671.209703575169, 673.596328455197, 675.349346559947, 670.616637616055, 672.547999446662, 668.734118589731, 674.871378462015, 668.293972722443, 674.247810554765, 674.87496289615, 674.663611047741, 669.628489303344, 665.422327263156, 675.025631409585, 675.845645350268, 673.048714759661, 673.336913894396, 667.884907757537, 669.469731646196, 674.075265043665, 674.575970631491, 673.248303989911, 675.722553698159, 671.666253881531, 672.045027723156, 674.871916863371, 673.203045112486, 671.43011924216, 670.10459144022, 675.536386713076, 674.433116041249, 675.759870619648, 674.324362225853, 674.774881184229, 675.362549152277, 673.398447890726, 671.764715297926, 670.836299140554, 676.702159108971, 666.378761177308, 670.178623840431, 671.250514064235, 673.743294398046, 670.524396689412, 672.310571196982, 666.312287575681, 675.761147583084, 674.069301200647, 673.786619947097, 668.560498320061, 668.34239857919, 675.039711711503, 677.275528630053, 669.324849661357, 669.140575492622, 675.675500970834, 669.305170797416, 674.910637532249, 672.647625326368, 669.322029944472, 672.082786054477, 671.558144065741, 674.577174278082, 671.688525738473, 671.337834101704, 671.249831323758, 673.988846934807, 670.506444974826, 671.317913990629, 671.547825631803, 671.42885920479, 668.808861342883, 675.575545466137, 674.654473665076, 671.004074925767, 669.302571039554, 674.125122206294, 674.978511799747, 672.569542528557, 668.659590668526, 671.041225468554, 667.094672375397, 675.546078624544, 678.40307869786, 675.62995750217, 665.185252690451, 668.115932029113, 670.065922915177, 676.235017980738, 668.723730146581, 674.676589569375, 670.127259482026, 667.900065995094, 671.905514631505, 673.796560350657, 673.498926462442, 672.334282379967, 670.896703258729, 673.438377592646, 668.063310392727, 674.549387488509, 671.579668772429, 674.264959302376, 666.428528594091, 675.490016604629, 675.467516155613, 673.153657537808, 679.218459247749, 665.488807697849, 674.932853542696, 671.716146797367, 674.241800309725, 676.800547172748, 669.879740976173, 672.994546990829, 675.065328563044, 670.803461090254, 671.06958707099, 672.548136822297, 675.127411797799, 675.187995751985, 671.534825461854, 673.986233052518, 675.366777768877, 667.178225875062, 672.778662961222, 669.041698810469, 672.360025841295, 668.735533398999, 672.71168529983, 669.370651747567, 675.44379168526, 665.967562732784, 667.698202770005, 673.677548211132, 669.988648618679, 673.137570942138, 669.561091032327, 674.201818538167, 675.014462858947, 669.732281856448, 676.333638576879, 666.842693197751, 668.709889905742, 674.288160249203, 670.859325272856, 671.586179616445, 674.770493534618, 672.682584518929, 667.980954458951, 674.195223814195, 672.337669381191, 675.879506419163, 673.744512934113, 669.775851414262, 668.896463786639, 667.657635050466, 674.35294104344, 671.279505404854, 669.913087284308, 671.130402254327, 677.12902750494, 671.850455771579, 675.061604318922, 670.833710561998, 674.070981462246, 670.311323842322, 665.531461514277, 666.234633293405, 674.882429607037, 671.468491326726, 675.943388303192, 671.444812390066, 669.128040537357, 668.592214438821, 670.837504333382, 671.829983407952, 672.78793581126, 671.864195401758, 672.055497863205, 670.359559204879, 667.465077027941, 665.911950987604, 673.187798522504, 677.813820789109, 675.499367732457, 665.735276887831, 673.863300599287, 669.120244962419, 671.663186305398, 671.74601367236, 675.950123605923, 668.053484271873, 671.030906370914, 671.61601425493, 675.445944194835, 667.879895299821, 670.128263220657, 671.727969659205, 670.953937394803, 676.668469143045, 670.013691548519, 672.345569129832, 677.719725880857, 681.774975066936, 672.580630856967, 671.227141196253, 668.547527317749, 671.881770518254, 670.738133664043, 672.716587741432, 671.402139199641, 670.834788701519, 671.259239406916, 671.75978847615, 665.773633742937, 675.881774246134, 672.58080482419, 673.659193168171, 669.475267114422, 672.272345143866, 674.492789642219, 669.228896596572, 669.747327196161, 672.345022417659, 664.021805902856, 671.379596536059, 667.775409066791, 672.429622515688, 673.771843549846, 678.844995226592, 673.950662984562, 669.858458158326, 668.235768321225, 669.393101343134, 670.851833388478, 674.767509069578, 672.3043639873, 672.692192985509, 669.991823318017, 672.16456843923, 668.020194820245, 673.632105767779, 671.311510435275, 672.472208548391, 669.601189678833, 674.189159138885, 677.524041486617, 669.349093352937, 669.747903496547, 671.471412652156, 670.77861390398, 675.144819307365, 670.949112635298, 673.251474787418, 674.48676859323, 672.279850816511, 674.976031560674, 677.580178217376, 672.727842552105, 674.21558727676, 674.97180958101, 674.552162068697, 668.096183912422, 667.879475424514, 671.372905313364, 670.495948433043, 678.295460059374, 672.904428126807, 675.503546131443, 668.454148082113, 670.87287872114, 669.705330332066, 669.187025694701, 675.914805060993, 671.048868714745, 669.487717522285, 673.021658754278, 671.290978945999, 667.282932117189, 671.280992194813, 672.532971198152, 672.022237048366, 674.478561862506, 676.213573188387, 673.7709721851, 673.981490838595, 669.029948728816, 676.742718496569, 673.644962325949, 674.978090242707, 676.930925673295, 674.697518975519, 675.31389358866, 675.381389222822, 670.230210371533, 677.040054965182, 675.766882113438, 668.978365954296, 670.075342862928, 671.814067442885, 673.877775702384, 666.56993946254, 674.358549695212, 668.328099548569, 673.795982774201, 665.542293239384, 680.023984902023, 667.964715802724, 666.085181130761, 673.049280486326, 674.938826708641, 670.904552020804, 670.681025239619, 671.211622072651, 672.083855417828, 670.146671423592, 666.716604635681, 673.403231218547, 669.266805807729, 675.283118092166, 672.755817600964, 671.745473115887, 670.673692749857, 676.497453901805, 674.718977243941, 669.378984431095, 676.875902859902, 668.31427501545, 677.387753726765, 671.872912792031, 671.085118282518, 670.256587621855, 670.977902393876, 679.015668473722, 677.684349654543, 678.173661263827, 673.563159742351, 669.914997161752, 668.677645059927, 674.896817915732, 671.87175147826, 674.229395013669, 674.768972175514, 674.00918072486, 668.270444497526, 674.480825078875, 676.452145850667, 668.098794872537, 676.867509610178, 674.259389698245, 665.151748288272, 673.47978760609, 668.670330991078, 667.10211828409, 672.738594043508, 674.381084621954, 673.902836376444, 677.249621505977, 673.998762791901, 671.785187429351, 668.544592919196, 670.30183453763, 672.543288926467, 672.615808006451, 672.489534685947, 665.345587347476, 671.878053598906, 672.256709776041, 671.849022220083, 670.924800171669, 674.325023679079, 672.262563560031, 670.816099733439, 673.903645257055, 674.292157961705, 678.668068942743, 673.424889964004, 673.440391042297, 667.325319927729, 672.867292801212, 675.569204028769, 672.635498757959, 671.093654107941, 676.148473100296, 675.554884526752, 672.692600338286, 676.229674517644, 676.459960634562, 674.985490138218, 671.362399098807, 676.158688351048, 666.159034959347, 675.039239499315, 677.975866190236, 672.387532144569, 671.950628350445, 670.734292586372, 671.044357164276, 669.603600685106, 679.798765869362, 676.112039588946, 674.415295335335, 666.989708525873, 673.463618653004, 672.45268869206, 668.492398086948, 675.53507676375, 667.485805436796, 667.627570525962, 672.993865077697, 673.950996048388, 678.326944830651, 668.138159869772, 676.789137525356, 670.957829332555, 671.451855279917, 673.950255570811, 673.275490220513, 673.43781861545, 676.529896535218, 672.120947714043, 671.270427007158, 672.253697059782, 675.472830837889, 673.674477206963, 670.389904180433, 672.723019008721, 678.321628970076, 669.676513170005, 671.349023109042, 674.254298088078, 676.09626294067, 671.65765167572, 677.412677525014, 672.069443936814, 668.423887093079, 672.895056377844, 674.04123377532, 670.554277384563, 672.565534672064, 670.109095445233, 677.979377852912, 673.646461705931, 671.212847044071, 672.066571856871, 675.835631762418, 665.967388303188, 672.151685425264, 670.342745494235, 676.446677092491, 671.210512384012, 672.923306737866, 669.792750158136, 669.854636508964, 670.530884912253, 679.783912854607, 671.235940497796, 678.170759902785, 671.816859030046, 667.57152392239, 672.609896480422, 667.563704284549, 669.69443803191, 671.677762425763, 672.716487658774, 671.586522442642, 671.978345918432, 668.216359029559, 672.49344560107, 666.870532986381, 674.781252898036, 670.733359999819, 666.930876507573, 671.71660584822, 672.061253022202, 675.504253820012, 670.050089334481, 673.952748460636, 675.305978031134, 672.205696898888, 672.410193159725, 671.494930595336, 670.698844992686, 669.738307134696, 672.213000570286, 675.498965343134, 673.145022014269, 670.556146967628, 673.518507120584, 676.61329581792, 671.131384104204, 671.762693442095, 670.727986710848, 668.448344220755, 673.547151289367, 673.305143458665, 670.568371295329, 673.391372547258, 669.129213816144, 671.449837488082, 668.006064705737, 671.159768840639, 678.30718782925, 669.560093190694, 673.132781599174, 675.29124097975, 670.887482430665, 671.70591404569, 673.729411601846, 671.456998304212, 671.170363037062, 673.32099493301, 676.26741991025, 671.163984107635, 669.556483019685, 674.845598416951, 670.439349719121, 671.162377584765, 668.963970223355, 667.808635443348, 672.195806675757, 671.947919063587, 677.015250955233, 672.08657469173, 673.014183604074, 674.281637714085, 670.946837216685, 674.087620794798, 671.258356778232, 669.227242717125, 675.430738128007, 669.794475339387, 676.226092151251, 666.5808672309, 671.883228687686, 670.794577017393, 672.431881978975, 674.137526982642, 676.361386244527, 674.759710548138, 675.62396447461, 669.866473184356, 671.560667052716, 670.103720367782, 670.805673529586, 670.459925047334, 675.109498972887, 669.960042844326, 669.748494047618, 668.898524508453, 670.959412445953, 672.39859537831, 672.256041202324, 673.837197264744, 675.446280514867, 675.199061185603, 668.820616961599, 673.428119112986, 678.691970421378, 666.101573921359, 674.205778134108, 681.226759949722, 671.759689056485, 669.50525064691, 666.954467508452, 672.798747112417, 676.738447064298, 675.047990170584, 676.647754957195, 671.53570947159, 670.35799655107, 671.901324923641, 672.226710970023, 670.211609678269, 666.879855796405, 672.39438335167, 671.154415196373, 673.554850572053, 672.135269009328, 667.017446595107, 672.017798493669, 673.085835140244, 668.934846683225, 670.446552182938, 673.883304210285, 673.241088833904, 673.753067777798, 671.889016356883, 673.215538214633, 669.647396867874, 672.753131312802, 673.075495188732, 673.341796490138, 673.553801377583, 672.117641552353, 675.389809932343, 670.224607826235, 675.437038188653, 670.937591473254, 669.403764331042, 675.531776379142, 672.373999273787, 668.825854952438, 667.332485074283, 668.067291198994, 674.402267246289, 671.601569280642, 668.9510025668, 672.620861712169, 671.755639887413, 674.599421328762, 674.507627829191, 670.365551951118, 670.048911663804, 673.285165501704, 671.634089786284, 670.400351877315, 671.711188446801, 670.213593262993, 671.112037188217, 671.472262574602, 670.309673761336, 670.893821612985, 669.16116228663, 678.483749823926, 672.250511557044, 667.962492911943, 672.055296691268, 670.345499454629, 676.784795126964, 667.377672951808, 674.876742471729, 673.49824461968, 671.416152944098, 671.597355589542, 673.621700289335, 674.34686324229, 676.530786089686, 671.707330500779, 669.844809402393, 670.726440926678, 668.148559841398, 670.824602781431, 670.582098531882, 672.694160573015, 672.484916233434, 669.299444736572, 669.67147574004, 674.866404795227, 671.28475080539, 672.073925410053, 673.300081254273, 670.738517236664, 680.264793565183, 668.109937936464, 673.442360196288, 679.199118743474, 671.655237314813, 673.170045665125, 667.266446107151, 672.2991834493, 670.133616605289, 667.282949179748, 674.26054182188, 678.745341384228, 670.982782102479, 670.786996881969, 675.091290931809, 673.236229706965, 676.254616152953, 672.320159977796, 667.266797851321, 670.495431964118, 667.710677635912, 665.337193305903, 674.00720856659, 674.696579222034, 671.041446503477, 669.241623844615, 672.393024763659, 674.21720327099, 670.229040339103, 672.384667073419, 669.397445639788, 671.963938746149, 672.629849397775, 672.056949080763, 669.556936810868, 671.195190037149, 676.848752717544, 670.640315677312, 673.90894777369, 670.774675726839, 666.724058916032, 672.947896248526, 672.654309912662, 673.161938312848, 677.513538174068, 674.971235210412, 673.438499374924, 671.158527279971, 674.795141737609, 672.315843960081, 672.969404721017, 670.993997703998, 675.179300556188, 670.211105190051, 674.4467561485, 674.106772199927, 673.881476320415, 675.206543740793, 671.076234416315, 669.958212071741, 674.511792475383, 668.331815637359, 672.473690281099, 665.268524628557, 672.133693093346, 672.081906478879, 675.048684813325, 673.832033903711, 669.961588826395, 667.967037519979, 671.109260362654, 671.925038722571, 676.805823087726, 672.592656945031, 670.262923338512, 668.074470923528, 671.570972628842, 676.877045698478, 676.114738936177, 671.215345523915, 668.283744789938, 670.201316465333, 667.916117387507, 673.474358685893, 668.955739308652, 673.663730320042, 669.367565866958, 671.928529506956, 672.452516244794, 678.288464991413, 669.382952773491, 671.366881982483, 671.280888138294, 675.509191116488, 676.793565137304, 676.500177407196, 667.223212113011, 669.575964857048, 669.674021507814, 665.672151227828, 678.155088941754, 670.517155089745, 675.826492176672, 668.465642053871, 668.433432372817, 673.222477498542, 673.816092403444, 672.809808643294, 669.364547680397, 673.890614644033, 672.32272443012, 673.708801922099, 670.625250111092, 669.177558052901, 671.258300608529, 664.832205153344, 679.511256234471, 671.605564191688, 671.272841450931, 674.190981327657, 670.037524132894, 675.556332507233, 673.77839124669, 673.95954467881, 672.307631888572, 676.19541091548, 670.781707766851, 676.146916077727, 673.922352364775, 674.820362327914, 671.096260858624, 671.158294217397, 674.993938310351, 672.843484905688, 672.317337347642, 675.344142110813, 674.867908009273, 672.951644168931, 675.561804547804, 675.446024035646, 669.29681200363, 672.335794986133, 670.277829140382, 678.195353232739, 671.98973928745, 671.68371446022, 669.196116534645, 668.11624603956, 672.359486089353, 677.389089488484, 674.38532236013, 675.488582446497, 673.461539931216, 670.521023619134, 665.962880177188, 675.571015386789, 673.536242976086, 671.603920990237, 671.243236469465, 670.574189560051, 670.548796677701, 671.479512580383, 671.502726364658, 671.250430676213, 672.107313935786, 676.911729279207, 671.799793310566, 673.660993197964, 668.284365321912, 668.445441206039, 670.914530862589, 672.219866059604, 674.884196726614, 674.225248851329, 672.569594878534, 671.986465923967, 671.560275951793, 679.419353734426, 667.660761595944, 673.972613119436, 669.694041576449, 672.910717963827, 667.058123871672, 671.554368285842, 670.140014579692, 673.677666677826, 668.315030820681, 668.013624430308, 671.608767212722, 673.679404570076, 670.904214051627, 675.529139856351, 677.874540572858, 675.876200905073, 668.305808952728, 670.967099311641, 667.649375184218, 671.909306637809, 665.771771848836, 674.169873755571, 674.667379837597, 670.626221944413, 674.598138804469, 673.890520994691, 676.490380831206, 676.66766301338, 676.671999277228, 666.93874755475, 674.811211481769, 667.245036131828, 672.004067111772, 670.700012716528, 675.430569284343, 671.744024540338, 675.998965388655, 672.882220948122, 675.219894262403, 672.625206145933, 670.96383875356, 669.531767291758, 666.808138406774, 677.579912612381, 669.967600944253, 671.582357703166, 670.953938945129, 675.354434811707, 669.140638835359, 669.121704065763, 673.41444222501, 675.334011543989, 670.199564431928, 677.140214118524, 666.205317245119, 678.766682053406, 668.237277828587, 673.037317856448, 671.009453403409, 670.706633826066, 677.89140683803, 670.327728852921, 675.48826964554, 676.053501369508, 672.110838842835, 674.936080449476, 669.795935083331, 678.998151108049, 671.207995282963, 671.207426049944, 674.268261795911, 672.805256963765, 669.451081802013, 672.745691925662, 673.303714511246, 672.342971520729, 670.070134141196, 672.2909954802, 670.537900428653, 674.505472641672, 677.028278582926, 668.24619702973, 674.911253770013, 673.085232915985, 667.369286456131, 672.45659021869, 670.454937114478, 670.083820636645, 672.306970953601, 670.6560240947, 674.07491566205, 668.668825898894, 673.758297395497, 669.469003282229, 670.246596992979, 671.457883870634, 676.203016002054, 672.11386385463, 672.250569492762, 672.085455100281, 674.081843161123, 670.676566818209, 671.324697076657, 675.727253404998, 673.751478030789, 671.115744224515, 676.870015177591, 669.305502364484, 672.819229611334, 678.134855860551, 667.186972103795, 667.438372511576, 678.188663981929, 675.200707824745, 674.024602520258, 674.801158731605, 674.113692682496, 669.194577700932, 667.794655866573, 668.994744192446, 673.283381392523, 666.772120123918, 670.825380649992, 680.27368930622, 676.772188744451, 671.145681491882, 676.798943778183, 676.073679773875, 673.698561492233, 671.76896755306, 668.605720964159, 668.50703244718, 676.703358932694, 675.633362765725, 669.013511798954, 672.549937761974, 672.729199941965, 673.587923550532, 673.700370533885, 673.70024773078, 675.280476046727, 674.796155020545, 675.231783975481, 668.604909173783, 674.691011283034, 668.960104434374, 675.371913835467, 673.105235455128, 670.486005724367, 673.503290364952, 670.566738011509, 673.118876357536, 675.68688571472, 674.63590834879, 676.003182358591, 673.745480510667, 666.141660174993, 674.664958745646, 672.240080243983, 670.886886755088, 673.397991702773, 675.523666205565, 673.481498455752, 670.35591656394, 672.96107501707, 668.020106951291, 671.546545198121, 674.122454546264, 668.111977361541, 672.131460355121, 667.700045011224, 668.95104021058, 671.291362829969, 670.930864868093, 673.58390766654, 670.080972264861, 673.986108266601, 669.920628210126, 675.788640407116, 675.350651726764, 674.391226631472, 674.30938364891, 672.608769303804, 671.499172176828, 672.611648705545, 678.039269748688, 675.421782635629, 674.868217412453, 671.342405369561, 667.309813612581, 673.176473307366, 676.361129361838, 672.980583947726, 674.446554685437, 676.946338643425, 668.430520740895, 673.426384072334, 672.07527361671, 677.731229280921, 667.267318628253, 670.229832925603, 670.092611871065, 670.12985763117, 676.367232998412, 673.228848486582, 672.181587524597, 668.437334242748, 670.932303504192, 671.149244159816, 671.328655517675, 669.99395079437, 673.871606368772, 674.797574175324, 674.607682840024, 677.968206395621, 675.800997363322, 672.236176891981, 672.97656004392, 670.423770938793, 669.779902285175, 671.423333009358, 666.873695265365, 673.425910701724, 673.742407777361, 672.847818413469, 675.845102584776, 673.416908026756, 667.832740541926, 670.779179625895, 666.88963421156, 671.730211260307, 675.152817595905, 673.13244049661, 667.587232190482, 670.772374158695, 674.220053377127, 670.171116015048, 674.397108758231, 671.189665207463, 673.008476572838, 670.933134412784, 670.455991706828, 672.403316174063, 669.144346422281, 673.358150274268, 678.146815464253, 669.635785457445, 671.713164510857, 672.61370606458, 670.540563120702, 674.280916873835, 670.21899410443, 670.710004562708, 672.250221681628, 670.102954701931, 671.563169276869, 672.393276376443, 675.516460313494, 672.518659572266, 668.308697087885, 673.15859553153, 672.403098337335, 671.347586790977, 672.741922348521, 675.517960112006, 672.61530930702, 675.895906375229, 671.803888071837, 674.826334892992, 667.953149273083, 670.244809575814, 673.075327307673, 675.328297787927, 672.380539236234, 671.700974499219, 674.283054233892, 670.728740641667, 670.738748225113, 675.270982494411, 672.620162507762, 670.582623134052, 673.395035510789, 671.838186064289, 668.528967826689, 673.201859286594, 670.379917221475, 672.109461407276, 666.564527321549, 672.63503096053, 674.656483517696, 672.194781267747, 672.31280876772, 671.800037048499, 672.553072345851, 674.006138174082, 675.007054380795, 671.782756413077, 671.550028544968, 665.934944537817, 669.386698360451, 672.444790734206, 671.70957202394, 667.013782916573, 673.958817826992, 673.277092372412, 675.798412010673, 675.162131771056, 669.035166712495, 671.574121439933, 669.256353985406, 673.844574395041, 677.933194961254, 670.884093767258, 669.777506683282, 674.080052780115, 670.443210788285, 672.57688853119, 669.948382739985, 668.422793730101, 670.59568934285, 675.542937612839, 673.119079322998, 666.959213541167, 677.69734822755, 677.198701278255, 669.95544453107, 671.428841558684, 673.577046526355, 672.940772685448, 667.324120665876, 671.359478034643, 671.439418643543, 671.677975650645, 673.989326136722, 673.028282060257, 668.837106312527, 678.167527431991, 669.913034049812, 676.999336856349, 670.23522815589, 666.742751917319, 669.503100231652, 675.948349103078, 675.377603702059, 675.649267953648, 675.277801140514, 674.635149421827, 670.170269673604, 673.984530513307, 675.855033363623, 667.920593983908, 671.169766627074, 670.095742077448, 669.758602940069, 671.863645155036, 675.246724953343, 674.278357039402, 674.154603561808, 670.859535829797, 671.895767712541, 668.923748961461, 674.403379750149, 673.803024298893, 674.6971681101, 670.368582119438, 667.623554928888, 671.789659989406, 671.860574116473, 668.832252924702, 672.762631568342, 670.755721183542, 673.618195088276, 674.081403464076, 671.390792914121, 673.92825386459, 666.484782818912, 671.186170879699, 667.991274500934, 670.636836449608, 672.547613632355, 671.163292115584, 671.961305103915, 671.743824572461, 670.540844557542, 667.381395018336, 678.154273323309, 673.210625199429, 672.783908517374, 673.382208349719, 674.539577097849, 668.549844636217, 674.851040057486, 672.695985590011, 675.110997218252, 675.176425918486, 671.363695596257, 671.993284508478, 673.006604499982, 672.950594003894, 666.160586191621, 668.910564676886, 668.605103954778, 672.3576157835, 673.488518371045, 675.1535507135, 673.872922055646, 671.149750785946, 674.96382523058, 673.960658988769, 668.946002975147, 672.061037334189, 667.898693359764, 673.365620331503, 675.50915390087, 673.21965077006, 683.208444159011, 669.964160816764, 668.821166260842, 672.478436407496, 672.806378160964, 678.760022697667, 663.500269061446, 677.236400140023, 672.738159680387, 676.724465767902, 668.739804834908, 673.101761039958, 672.627820606067, 676.414674454688, 674.79539941867, 675.393573730732, 667.735116040456, 671.648305067169, 671.875053155393, 671.942593115575, 670.99590220642, 675.769850584648, 675.572953872353, 676.560393678641, 670.820789634465, 672.142818737362, 676.070265434379, 666.12782165998, 672.709205291957, 666.676563609558, 673.22394821295, 666.948894692149, 674.206980776043, 680.308620174916, 671.929785851442, 671.637156970734, 671.174584274975, 671.539821948236, 671.847464685089, 671.996331250554, 671.381899364066, 670.151278524061, 677.505863187042, 670.563415083084, 671.818427118145, 673.827502256735, 674.615610815003, 675.069044029165, 671.895685309062, 665.424700648257, 675.017378478727, 672.654939772669, 675.000691931062, 674.116059197737, 672.961387833193, 668.394934769199, 672.718331858984, 678.482147822845, 671.939087647259, 672.001434018383, 674.107699839387, 673.898795735926, 669.938001776453, 674.298298508455, 669.334122580846, 664.752787302995, 671.650958039677, 666.467784555248, 667.020941479973, 673.907430436584, 662.472878414184, 675.785417664549, 673.624509845663, 670.184683652456, 670.603505066374, 670.276030714427, 672.944554962297, 673.880346729127, 669.977781360851, 671.007881716137, 673.237637644165, 671.590252497322, 674.125129838241, 674.259040067972, 669.940099784641, 670.798295474825, 676.599573764, 674.838757120903, 672.747862327877, 674.666707885435, 670.029048044591, 675.226321414792, 667.44075569316, 669.703140580502, 675.109799286873, 674.04929156539, 669.439300323743, 671.576840684473, 674.454168601232, 676.103583300128, 671.012400856923, 676.153463920029, 666.7706841597, 679.348219044907, 674.222760395957, 674.672106020724, 672.187472747306, 677.444276983774, 672.405816992476, 669.35730400572, 672.232496122416, 672.339158597823, 667.646600178016, 670.71652381383, 671.297519913205, 673.292051649941, 667.354294462739, 669.597358359913, 670.261298144172, 671.649381712347, 670.34022949967, 672.946622352088, 666.123692850027, 667.406340067476, 677.617882470982, 671.91652441864, 672.472657357578, 674.667352478517, 673.463493672404, 672.885230535047, 669.05084033588, 668.979714211921, 674.898616068303, 670.581507585047, 671.080919558649, 666.504307738069, 675.517982463125, 671.168874592888, 667.461975824066, 673.504097624089, 680.529676249485, 668.472856490248, 669.360543817432, 668.896285532644, 666.755769726342, 674.443975939187, 669.891574344061, 670.207209590443, 670.444608826713, 669.407373385838, 668.308770068051, 668.847681948102, 673.893249562381, 671.68825004191, 675.931087222038, 674.040663291874, 667.064578467117, 674.634436815061, 667.513873234155, 671.715491719684, 672.220022123297, 669.138940841706, 672.447840137607, 670.99922659971, 669.360991892853, 671.489307410378, 672.808770846405, 669.937121582298, 660.59355955994, 673.78764996471, 665.641103424046, 674.82578215376, 669.617000654707, 673.702210394079, 674.267163888732, 667.867552077496, 671.45796593031, 676.539468201056, 669.844343393114, 669.615802428249, 675.671365403109, 673.196258984244, 666.924580278185, 669.667076959645, 673.269837056552, 668.552064919385, 673.949728432463, 670.479681443521, 668.183697504293, 673.927690789025, 674.621344569821, 672.680001806999, 670.601969572223, 670.005744528512, 668.621154069966, 673.7410917114, 671.99403958966, 672.96624758072, 666.890890203796, 666.754395318992, 673.891109759636, 674.752823889113, 675.512237287649, 671.063047434456, 671.062791756017, 675.60115294557, 670.432275950237, 673.414319876617, 673.357070936001, 671.871816376096, 673.97816051478, 677.443942899247, 675.756184259745, 673.948526026886, 674.70312401428, 672.065015117547, 671.354623252417, 674.685817898711, 671.511535704424, 675.477915487741, 668.920271733291, 673.159016630651, 677.137349605594, 671.559048944938, 670.964533302613, 671.707240832881, 675.15532383161, 671.979621714724, 673.024566530032, 669.815273790754, 670.263379873965, 677.600435206459, 678.856472849365, 673.858455304395, 672.172316647608, 672.752739875624, 674.89846694549, 675.991369026741, 669.89580168839, 669.80485799411, 670.366391288875, 673.91733727199, 676.013900859347, 670.844677730083, 671.664745113681, 673.63915789571, 671.412958978577, 674.537046835734, 670.820343406686, 675.407741391247, 679.033967783406, 666.647745138855, 669.546192790607, 670.500829919015, 671.623828245369, 670.037956945245, 667.85295062271, 674.564586222925, 669.7763908568, 670.289194603477, 670.553540446643, 668.544973911746, 678.978701318313, 671.435107368254, 680.212110200515, 672.248852389339, 674.714899297608, 678.655945068987, 673.99013504061, 670.111731790654, 673.30368845859, 670.865486502464, 671.04401680845, 675.054015751648, 673.391456102568, 672.7806352869, 669.538421734849, 670.82101981915, 671.100305537222, 670.961426577012, 673.673062391072, 668.510522889458, 678.909126141646, 669.468143134917, 673.589538945368, 670.857481463604, 676.021441623656, 672.99172208874, 678.822694681651, 670.229401436958, 670.053154165205, 668.409251566545, 672.809030089635, 674.028292930827, 674.958921452795, 665.322325386244, 673.097972696853, 663.98441570897, 671.117392761478, 672.392501900873, 671.683239083342, 669.244164523594, 675.586466029712, 670.197424071788, 666.092138421381, 668.323881953261, 675.449348103447, 669.824995159453, 668.779300098217, 672.49741532237, 674.530944441328, 670.709389313665, 666.940108652823, 667.80544819986, 678.12195347914, 671.623054958759, 669.730720056063, 670.11638221915, 670.908217392781, 670.901807943042, 676.535481756284, 674.701785983617, 673.17085865208, 675.376601120295, 669.421045492772, 670.660035309318, 668.291941779592, 669.235090123972, 669.400950469783, 674.322778067586, 668.646259919642, 669.196421364425, 676.741679030266, 673.561513856898, 668.533925023278, 668.914489296941, 672.978674272983, 671.07769304299, 678.562920280783, 669.135750098586, 674.463209987677, 674.976494887813, 671.49781467844, 674.783092535151, 664.4463365008, 668.951689710728, 673.604613047615, 674.83647134519, 670.644879164246, 672.099743809219, 672.654525566148, 673.084544315043, 672.959648483172, 673.825878566782, 670.144385714365, 673.018748093333, 671.340701096775, 674.422359028827, 673.233514970644, 668.432847959129, 675.668681790943, 668.957287350267, 673.659188619408, 670.607575603004, 672.695613256808, 673.337627495444, 673.144980127992, 673.938102632027, 669.112992650184, 674.114738694097, 674.133987277496, 671.589499727064, 670.864670769972, 672.4665254053, 672.654088372232, 674.261561315495, 677.425514223131, 674.212033049883, 669.210658098968, 670.458530743439, 675.314598204183, 669.487790145044, 669.772021869913, 675.873614950578, 671.999401383977, 670.205353413038, 672.070317466963, 676.053332814796, 671.428914919982, 672.60384322381, 666.804051628985, 672.395047747928, 664.752759148366, 675.926137112824, 674.533480453368, 669.742488539708, 674.726523622768, 676.578842973645, 671.406543186917, 669.475226844664, 669.94231264293, 675.940077975717, 670.830248784509, 670.948536396233, 671.541787463222, 680.21879223536, 668.850055519207, 665.041784346667, 669.622649469339, 673.156723364009, 673.358714432054, 672.160338334644, 669.480836551248, 671.870978555571, 670.12424259703, 669.534103780368, 675.629920644821, 672.876024774921, 673.388776184819, 670.867082957346, 666.165692457905, 665.852400767697, 671.685514544512, 675.534197802385, 668.52290416413, 671.60086606953, 670.446600932003, 670.719809487534, 673.2175848692, 672.947775706168, 677.320959688117, 669.732410811951, 673.818926198958, 669.692679883828, 673.89869092495, 667.723613124899, 671.009428635636, 675.501314191557, 671.551036248249, 672.920732419994, 673.743522037213, 665.981954826573, 669.322315616331, 668.821725507085, 669.587924812842, 675.707919381538, 670.85207109064, 670.828696465787, 676.882501068334, 674.829694526153, 673.457092534169, 671.840868296109, 673.242682057215, 669.331224667612, 671.363151717422, 670.532562905959, 670.498708876811, 667.77306507375, 675.222921216926, 673.986833815492, 672.971528394686, 672.309803687047, 674.028701688411, 670.940235342711, 672.612702491806, 666.75547616049, 669.162120686743, 673.429222792537, 670.558093406435, 674.473448330207, 677.12804725092, 668.93189143389, 676.934613597622, 676.468800326797, 672.511008556222, 669.988425841346, 672.419549593087, 668.403578976902, 669.229308716236, 666.255005475614, 669.750994156491, 670.505877592015, 671.908512752144, 672.120396066628, 674.702312203254, 670.031581657969, 668.734190287202, 671.880311077317, 674.915068670721, 672.130961961492, 673.439603808193, 666.8471745422, 670.98732923826, 672.262186384212, 664.899808518079, 674.424509783306, 670.116283219732, 674.365383715834, 671.766399731285, 674.358628619966, 668.562111668173, 675.296398823848, 669.705269179829, 677.298043592302, 668.900199028792, 674.62099084431, 667.193570297651, 674.472618633893, 677.568682878335, 668.980910618191, 671.66316769802, 670.569611930504, 668.110760710757, 673.645633820621, 672.912085536159, 667.309205835606, 670.43007453086, 674.084567055053, 674.345442027631, 672.283664804904, 669.524463354986, 674.211837696535, 669.997397818869, 669.509834561879, 679.08186893935, 667.48555012754, 672.412323389994, 674.844866725925, 672.810602752985, 674.464458568477, 668.902566316312, 674.390700414187, 672.204534541429, 672.681132350179, 669.305907743349, 674.065372566756, 667.956241361537, 666.712989389074, 676.236006360196, 675.445753182537, 671.408465209894, 677.92125308576, 674.917395032201, 676.639232899319, 673.297828503201, 665.204026833545, 670.907793709625, 670.838757302426, 672.207465895448, 671.830120897634, 674.569967871974, 672.671018400093, 669.326756862919, 666.847829081633, 667.159737022892, 666.473120012969, 676.289924431143, 676.766987347062, 667.431882511165, 675.596534672473, 672.406334511282, 671.432748105459, 677.300514990993, 669.009137954939, 673.600114093197, 673.221239948036, 665.780101831471, 673.799905604378, 669.419006549528, 671.303434128422, 669.360380500904, 671.937190374279, 672.370222342853, 673.363418561642, 669.284264842218, 670.74910198457, 669.681865758928, 674.68732270925, 672.809005050222, 672.972777750859, 668.080744764962, 665.560247751957, 674.410615700151, 676.604994682404, 674.264193045245, 665.662935388608, 673.861417221431, 671.633550217884, 673.555916508194, 669.424564186238, 668.489501981288, 671.00960085573, 674.622775551856, 669.644575681841, 671.048491670136, 670.795564936567, 669.844236703566, 679.266066656843, 671.801467136866, 675.388291849315, 673.941117492457, 666.989020708753, 670.466970406173, 666.224240331012, 667.439774487352, 675.76520982182, 674.257361902045, 672.634462523629, 664.412828044468, 672.384023099115, 669.386575477926, 667.693769004112, 672.594462788619, 674.904188355469, 667.114835644445, 674.321911337547, 671.208221533054, 668.563912373078, 674.743741646673, 671.569350964806, 668.137023494938, 667.873667612735, 672.284756067556, 668.43003345876, 667.295647481901, 672.920422322372, 676.982738848622, 672.321929447367, 675.580063214889, 677.097282047677, 671.125826435572, 676.696032546524, 674.647200784874, 672.743967226548, 672.051827499168, 673.441100499235, 671.296586507876, 672.581544998749, 670.892593509714, 676.267672685908, 679.40493981195, 672.99500339853, 671.8013938071, 670.015321735186, 671.302385186669, 666.782164138934, 667.713626982882, 669.739390301597, 671.26701352398, 675.122945800965, 670.69713546867, 670.039796434198, 671.509607485374, 668.787612494226, 670.289873849006, 669.3789557882, 671.406272308153, 675.395153195231, 674.483298438954, 671.887206342258, 677.850729135334, 668.175639974019, 665.995219386354, 673.124992642271, 675.823123452292, 671.470334026131, 667.728030170903, 667.29474225034, 671.610567929077, 670.186849679875, 671.34378730691, 676.035181049882, 669.872877990751, 675.399940328601, 668.309260257075, 671.957179981079, 669.763503344232, 672.021947896436, 674.673724866827, 667.56488466487, 669.578374403354, 669.619173153603, 675.160058640267, 670.352209645597, 672.129327218503, 666.104813686094, 678.198121116478, 671.034172413836, 669.855027854607, 668.907799675697, 669.814407327669, 676.581804721764, 674.68422723311, 670.454973603262, 674.418954194013, 669.970454942556, 671.156631666475, 672.619758349044, 665.138390801648, 668.791138711389, 675.801962377926, 673.887713407074, 672.391550319589, 669.940013825432, 673.46135896529, 676.166054544883, 674.068687227793, 669.872352092299, 671.672114947208, 672.932416584743, 668.90673681661, 668.654086829986, 679.288985772417, 672.072656659516, 668.574304875115, 671.579777488597, 670.774086686364, 671.547909230412, 673.175698638574, 674.256420380817, 673.222014153132, 665.435800307362, 676.146974064283, 673.11539933491, 672.550487640839, 673.72864004522, 673.216562126255, 669.682578199375, 671.171103821726, 672.892952712307, 669.952173491404, 672.266356587018],[542.323509786758, 529.419878669018, 495.711978576116, 495.619148903357, 484.805007295265, 507.361014453952, 497.838306996029, 524.215479855394, 527.303377490387, 521.14873069993, 506.816150479333, 530.937747292768, 505.132419728007, 561.268642272665, 538.577963315262, 495.269096940503, 534.578791217125, 504.96746586306, 526.569729489408, 518.475659072669, 490.836459219695, 530.728037653727, 521.253801430771, 553.727090850704, 538.975267353823, 523.637506690507, 506.085274134028, 497.909220284854, 480.640549723637, 551.898005026135, 530.87446797873, 527.631286461752, 528.296613933475, 535.981999292636, 533.845842363006, 525.993279944894, 513.579043669515, 509.25828962455, 547.794468762861, 511.398460141415, 536.543162228319, 527.073233462471, 499.309697479851, 531.287644476962, 532.878586809632, 531.449815626837, 540.802246728875, 523.404956555456, 542.513586336956, 552.244434738124, 537.710379657114, 531.739912898845, 528.048842818061, 531.324370577002, 515.772993801313, 528.013876974301, 499.690784209181, 525.284836176472, 507.82374480698, 529.956873532476, 509.453833625317, 544.682888524477, 543.756735287073, 523.839881718281, 514.966229726152, 517.270569629949, 546.86670914352, 542.159512970003, 540.424144083722, 544.891067371873, 533.332813461245, 525.337069241662, 512.907857525818, 532.218538417616, 525.444470426967, 517.954078773875, 532.288039087448, 516.18126257325, 496.404429239012, 539.320434802142, 492.568988444992, 517.411225670096, 511.72858303355, 517.57475307965, 525.020895932777, 543.667759446754, 501.805692173274, 519.63140905785, 498.401156283614, 477.379332231148, 540.513683174888, 554.688519633956, 526.132108606723, 522.295421027026, 527.198748025008, 509.082669559767, 539.733866015692, 561.743722207358, 525.093794096482, 561.498219844805, 539.704831178246, 505.258352964094, 528.552127189135, 481.699202655257, 522.582889500042, 515.038741916676, 532.840835153639, 502.077632728066, 494.541418230633, 501.968430472007, 556.281405630979, 521.481585626503, 502.748135361848, 499.313780649741, 561.109362041453, 512.859172324603, 510.901748572079, 523.22621282578, 486.146717976012, 508.931662915077, 524.39640925615, 483.600781263494, 547.350834878685, 501.444164299592, 530.190835053902, 515.319723270406, 512.324436487832, 525.344276087864, 526.132567098037, 510.879825276912, 541.865241079759, 528.286241044539, 515.856442254334, 511.289356970909, 512.672382901197, 498.281877942005, 531.015156253404, 498.478715129572, 539.907930395373, 543.525597073986, 499.784418808087, 517.446616298402, 504.699171839862, 516.08866975872, 494.803658061657, 526.902276496966, 511.509847996668, 532.304379911641, 546.045792635777, 514.633744207408, 497.963074471345, 490.198279077215, 529.58445808393, 529.708591825612, 511.267010950935, 554.525117089528, 542.862496693555, 519.582442807871, 535.098476533466, 526.743497781756, 537.628813644117, 537.159113100384, 518.174617987633, 502.03842185004, 520.423161002427, 516.812410845526, 520.759602996451, 509.975554810794, 536.675318559132, 540.426871521366, 523.574045296434, 517.258267228449, 533.492702604608, 564.968364220865, 522.247312503931, 513.436862781344, 512.855462593155, 544.711603837441, 517.215511445294, 522.317227128043, 536.047698060722, 498.227844853133, 525.489370385222, 504.100731404151, 538.505644748439, 535.417799699926, 535.388290548355, 512.824322720652, 522.797005083662, 531.845983076592, 526.969939632824, 522.380737232553, 525.228638423361, 516.94340191423, 496.741739319854, 500.415962086085, 529.536605801067, 523.555859542973, 541.37907799199, 529.406443239727, 542.057920444981, 523.560678324783, 531.736487988613, 514.550757312419, 504.770190593986, 527.05361224616, 565.122521861704, 511.789538156832, 523.306826940571, 552.155187367847, 536.860232887198, 523.968611186518, 524.637492107953, 532.736869405566, 526.058565280446, 528.877398178366, 513.950592597475, 511.93896886244, 519.727908789608, 476.836045030866, 528.429663776673, 530.51048722931, 515.375024386101, 555.991876807871, 518.63865219578, 509.068931881114, 530.334443636981, 523.112873506611, 550.037314266901, 481.091523636372, 532.785036058818, 523.375747215814, 486.696003433289, 544.619683139953, 508.747933115853, 497.328575639353, 520.159473147388, 547.261770956369, 539.847352274738, 552.673820558557, 510.684410025105, 534.992801283755, 538.376692505297, 515.771764468627, 537.342134932112, 511.447716693597, 504.55616900285, 525.000927976022, 502.190827412754, 559.229994221369, 516.926173155789, 519.354839526226, 522.290930443442, 506.829577661459, 509.907518948042, 540.860444641035, 504.114685805245, 512.542117102832, 560.060948373293, 512.631714926401, 510.945142529183, 514.301928873762, 534.130514355587, 506.654883956468, 537.101772174721, 502.165788682124, 494.22265635106, 483.669832062937, 519.625745169763, 524.839777411029, 495.352417507765, 544.764035092931, 491.658942334838, 491.945953349929, 532.766629302462, 530.848877064025, 512.930852414659, 531.093223876044, 507.644827670521, 548.602906804737, 517.794001509261, 509.510386837555, 529.529591483186, 532.007879773342, 498.739275533326, 529.039594894812, 547.78287453381, 509.532412679248, 519.50150799445, 530.330642803629, 511.866492699188, 542.076147159394, 531.537995476324, 517.00216938339, 532.664586933233, 534.460897639695, 542.709447908356, 508.968413660671, 516.872044080695, 542.576246632638, 537.039230084828, 542.104092575188, 538.902691455812, 519.949926094376, 521.008392175532, 564.75484832976, 546.430368190802, 552.234359889099, 534.242014453897, 532.79051499751, 506.432346090279, 549.777127214203, 533.050159908615, 520.740158633644, 534.679801400523, 530.150627115648, 531.705074531445, 499.576954550485, 555.046567452465, 521.131321085496, 476.617546647083, 498.059235897898, 510.289232484236, 553.324461368791, 507.391144818156, 514.194675473246, 544.545442078139, 506.201381794625, 526.969231955166, 522.946301451851, 556.154851227502, 519.573712751558, 541.732726399357, 535.57469194489, 521.905101054283, 509.244276753425, 531.56863359731, 538.94219156208, 522.657253378406, 549.359557108744, 560.268832498599, 517.119243982005, 507.170910468489, 520.042206904429, 516.44486639162, 498.964322658429, 525.174457017744, 492.758200330351, 536.71829413599, 518.402540238233, 497.242275316217, 519.699551257993, 513.515438186326, 510.005056786144, 535.012095659663, 516.56774291246, 507.301498327622, 531.20637655628, 530.335135227697, 527.21399834517, 537.252802420523, 515.623405635509, 504.81553486438, 516.714934441677, 529.921480732294, 521.152011867959, 541.884804554959, 521.505060031288, 527.36668119666, 522.758340213687, 504.782076494124, 533.321068130387, 535.47154074864, 530.01548188841, 529.005525344937, 516.803001724217, 497.890413119017, 528.458375208319, 505.702292907672, 535.064638718305, 519.372482980366, 531.221972819891, 533.175025036838, 510.11690389391, 515.551223391441, 516.751867121174, 542.689817320035, 537.487674568611, 528.675100294268, 539.056368960219, 524.044459547899, 544.061095467094, 522.615007905725, 532.04892477687, 486.884809140309, 532.088700566028, 554.644061361045, 501.232207664641, 513.4822204319, 512.036648825313, 531.552709399365, 541.827351230668, 559.369940304813, 531.541507656322, 518.023876925137, 554.680319210222, 541.82794086314, 523.887588666709, 533.855995369037, 510.333432867134, 554.659335581438, 530.580292009749, 530.019263381343, 521.98581184866, 515.260095719802, 535.213125897338, 512.149305149285, 545.747078573681, 515.656558350746, 553.464331224283, 512.861984296668, 525.682108072261, 532.986731425203, 532.809444579225, 553.949368390958, 522.438551616659, 534.936891625077, 491.914217186483, 525.863307915603, 514.990481858031, 482.84218937236, 518.725105439147, 559.855062961926, 547.688732951335, 518.149389381649, 512.619755021048, 497.5112528426, 522.52945241437, 536.210151501752, 508.078226400282, 560.460803056584, 514.357933929543, 516.994122881977, 478.13036848427, 520.822975855321, 507.14930610785, 515.101123909705, 538.458915965197, 562.704294875118, 500.677163571847, 536.216036362804, 500.760267799424, 541.857784575985, 499.008666874603, 546.839508861114, 541.082501466036, 512.796482825835, 510.13953372334, 512.403341122725, 510.761458712642, 535.738911997793, 520.930835106015, 511.60292755227, 514.199218795307, 538.665496724117, 539.428541811603, 506.403350643464, 530.154951770113, 540.956562750454, 517.592816596547, 531.410270230596, 528.640223981694, 521.333505898098, 532.637559970499, 532.182445736494, 539.917043225876, 548.299669611587, 545.743159147797, 540.035970909317, 529.864549040448, 534.799916291575, 533.615581358796, 545.081467400552, 527.954141660231, 532.647091985839, 550.312134326446, 541.096498973206, 532.468900865311, 512.24484676035, 521.108748464034, 540.131311411284, 536.590322806921, 506.159157220846, 492.33194494889, 533.210520805432, 555.618025768821, 515.18244955209, 536.494516104354, 513.151038655421, 508.177386167006, 557.455278685609, 525.183155513687, 522.399199301818, 526.175854579211, 525.908232009481, 515.953051615648, 502.725854601392, 503.144240267518, 498.269230532367, 530.076539461954, 522.651000212718, 547.306895812366, 534.650032052955, 503.623963597932, 540.735956352833, 547.767995651778, 510.238146168786, 524.150004899594, 539.827156502565, 529.851557171415, 535.341317688844, 497.071663984942, 524.884051208214, 543.854685360184, 532.471235206166, 519.511643480473, 509.855895619598, 520.794293005183, 547.785032841484, 524.411381717308, 497.91819628009, 549.005913729214, 515.423235471796, 514.827613266875, 557.854165111859, 503.809595581538, 528.943826771836, 537.253643925682, 516.500889236245, 520.795472049002, 520.550363748424, 540.148749784454, 509.91113649156, 512.991525451297, 548.89169442102, 527.098539124594, 498.416128295084, 539.592811320666, 520.723681200636, 506.565394689182, 545.45063578604, 496.683022164328, 512.211277657359, 517.833692694792, 541.542721543758, 528.587454574788, 541.391618233625, 526.694665275615, 543.757837788354, 524.534331638992, 531.049757966731, 504.611299927324, 520.381288597083, 499.322373578534, 531.597872772426, 526.570652725644, 547.007815977359, 522.007697547858, 525.564754051979, 536.168484114794, 526.778864512358, 541.963614856865, 539.815137883769, 515.011767221953, 509.517007934329, 528.693272100856, 510.711548037871, 527.366020905311, 531.262594825007, 534.135923449877, 518.323523261228, 517.227149824151, 538.62225316575, 508.607974549467, 505.02394307764, 525.396375589423, 512.959724677492, 524.060834638726, 539.139088685134, 513.739991245287, 509.896564078905, 537.070080044389, 543.684083729036, 529.556405068221, 521.450275473164, 554.833472594425, 519.068790714172, 530.713457832531, 535.212094198924, 505.21101527524, 529.06535304379, 497.90841046807, 546.357466561766, 527.076470787437, 524.669789432058, 511.9904988917, 519.495181643781, 519.243759834529, 517.465396395495, 533.040637893541, 535.020338579017, 521.926460920592, 526.815825431939, 520.101193994458, 542.842918272027, 538.953565162871, 514.522052300074, 524.820831480814, 550.268019501896, 539.399011019241, 517.56057831266, 494.019040008391, 526.979906502501, 521.960306030944, 499.619067715874, 538.419770630441, 507.285582363036, 508.913791912996, 528.407242394705, 521.650475055664, 536.747558649927, 524.350973624267, 529.780554106565, 527.156746448326, 521.875189320514, 529.68990384607, 534.729070602474, 514.644955331317, 539.600854836316, 508.966167706604, 548.719233694257, 526.700596810038, 504.97097171209, 505.191331669638, 503.863929920483, 530.982233753958, 546.041359465454, 518.738813798538, 508.138043283311, 519.27120838794, 508.064031936855, 516.284047647479, 498.615810565847, 555.378512835688, 519.798236430205, 498.582946637417, 508.692750202812, 536.681577374785, 492.900010613477, 518.853302314832, 514.741035967436, 552.332867890883, 510.92699881973, 522.944329976366, 523.239866874294, 525.236480776693, 533.925128064977, 530.462196547486, 529.56398624633, 568.268046235572, 525.775807953591, 526.731941229664, 529.693700959845, 500.427366646701, 526.302315189715, 497.231358621693, 512.658232427775, 515.924029591921, 527.255906644171, 510.006699475081, 504.566058956441, 523.09231694214, 515.156044865451, 524.111377004262, 555.225863279315, 527.624107399536, 541.239375683827, 528.417758876137, 527.509181690068, 545.860400066431, 515.744399678881, 531.293910248469, 502.018224203913, 547.878594534593, 523.127443899229, 534.958923442221, 521.963490388576, 539.470504677856, 541.701866987433, 509.275182369885, 510.749483501864, 498.653116999205, 528.230388309589, 505.937669487258, 509.5188114677, 527.438401453934, 527.943082086111, 499.396201776402, 525.917314427675, 526.549683855496, 534.027340861895, 493.356865559612, 531.181189844689, 504.495051864892, 528.615873316364, 526.876840306012, 521.943691321232, 548.130092847705, 500.228165370671, 499.995918510772, 516.725842802415, 550.995613346911, 535.612057191503, 521.806244507463, 535.465327160619, 547.24885704363, 510.886276422082, 525.458527693813, 548.914320246722, 516.519410220852, 529.602800544416, 540.654303842752, 526.924116580447, 537.669320908545, 527.641174163951, 519.980005722046, 512.94483430605, 540.412680921713, 548.740746425424, 545.354758296816, 516.02817184441, 546.087314927416, 504.8421201098, 519.964817080139, 509.856631999336, 524.35553076015, 517.071382072588, 506.732673093314, 530.633994073824, 518.790775045921, 524.940232810481, 504.899004102568, 520.206209925565, 511.233463727648, 493.773789415605, 502.765522807194, 563.724110238462, 517.402405000618, 520.647345074501, 532.10325395417, 524.676359248477, 527.606984392259, 526.276473015422, 522.469259333585, 541.465618573123, 526.930482160491, 471.38651014607, 509.258265283185, 523.633792625728, 546.071204332687, 527.38589085342, 501.626399954107, 513.025207657958, 530.946600688547, 524.407385443512, 512.128534707951, 495.938405498515, 535.063432143031, 557.764498096148, 498.986887760094, 532.946271321959, 526.134724957466, 512.09048634561, 500.059194433395, 549.934476685949, 487.617467069741, 525.224068180254, 559.626110024554, 544.417840345911, 577.324914728947, 503.698399574562, 513.168852210754, 526.020412668739, 531.123265174262, 544.113610714526, 500.022226369985, 525.225855715363, 521.165407855882, 533.575373447829, 540.053411353375, 491.780242915873, 523.101769442987, 517.115873951254, 556.941243704131, 538.247520314715, 524.677332389352, 502.822169100779, 536.441684416088, 546.172457572701, 512.213901458635, 527.966800748744, 514.13223327621, 528.984635265042, 525.183062159257, 528.372470875091, 527.435772246729, 530.098385025393, 510.111915660458, 510.846342335762, 532.216842930618, 513.032955171332, 546.736438945084, 512.491066840884, 533.338146138496, 535.254569638528, 499.375318045386, 527.71483144478, 521.075869608219, 508.417600555179, 523.791784991151, 509.650449551665, 545.256380972335, 545.592147542405, 521.146695179698, 525.743469956647, 540.718252657563, 525.713551047408, 521.903101778986, 517.763328943809, 529.891101419203, 531.918524731733, 509.797566312394, 542.86314562775, 542.867390567738, 495.050389821165, 500.953674198653, 519.211380042242, 532.567000055869, 499.513776814644, 533.385479130104, 505.192171526103, 518.096451839175, 530.921748837251, 555.294687652942, 513.317157606679, 544.508505481519, 531.825367661251, 508.388333133716, 533.008002319344, 535.86332689849, 548.753119755514, 533.974681318223, 519.802680899558, 545.386335254527, 498.999957501829, 508.62701823422, 515.697762170155, 489.679155698829, 531.609889179464, 545.591565665687, 538.417174241001, 552.648054367574, 533.746264912341, 520.660196577802, 536.598416315619, 523.240922490767, 528.993044480571, 522.451081127729, 552.255311871866, 533.219546743349, 529.193162669434, 535.320101528834, 517.886183002606, 563.265463295425, 509.528348655344, 510.295617728598, 531.338832968972, 535.431240024599, 508.251345900406, 519.702184235836, 541.114098154925, 494.474032909419, 544.032181086367, 512.319275105361, 533.060992119539, 531.635982104006, 518.083696667237, 519.985288640164, 504.088696473283, 524.420860877865, 519.047958230993, 516.102297034147, 532.237036473189, 534.457443165375, 520.846695898167, 518.158860959986, 553.065216529569, 538.321956526457, 556.095522903655, 530.881563044411, 496.727865646044, 518.441788730795, 523.970948316921, 514.285783584294, 537.077492703334, 517.605043610404, 478.078331990082, 515.602004176132, 547.493271255773, 550.554201885412, 524.416407351503, 518.305566479481, 508.884263828746, 518.25030065652, 516.577183326706, 537.63317002904, 518.128183430024, 525.624757307339, 538.330659254812, 546.645203568579, 540.43184433728, 543.759331358336, 532.850761909417, 544.701043993382, 525.523489608011, 514.452378369478, 524.261035396662, 508.749338901473, 519.774413283554, 539.715918941814, 557.166866355332, 535.341154059296, 507.509146807868, 536.199964581955, 528.634136706853, 529.196635205789, 515.424961893985, 522.220521765501, 515.754457036216, 514.928639544287, 507.176101148559, 513.085528280538, 542.831691814555, 510.387731761615, 536.714318946232, 556.049531882017, 526.359524777183, 523.562249328432, 530.142563592713, 535.647367093359, 509.045181920649, 507.180948807575, 533.103757320143, 525.486601082369, 520.32307213689, 536.803023697497, 505.656618554483, 532.412132519682, 519.425913497448, 548.525014691484, 509.404344817766, 504.311182600663, 515.804595224232, 511.241250729842, 543.118592120018, 538.563663778407, 519.08999476473, 521.242079835004, 507.14231997885, 529.372804598468, 504.559451026191, 523.343837353728, 539.526140743295, 539.1532298006, 524.727774334913, 520.869421476202, 531.719378762508, 511.428264739234, 516.55157846225, 509.017851975402, 558.1867375632, 496.940462953492, 529.409602583428, 536.142274728442, 503.456115583883, 500.835352364218, 527.131580571845, 518.8835234703, 529.463971235446, 535.937241394533, 541.448963407896, 519.379306075369, 515.396489474675, 520.086633079294, 521.250208076243, 525.782443974606, 521.977432037103, 545.298117971598, 540.460896635305, 519.55460398984, 516.146042340215, 523.058718609023, 535.573842311307, 522.122429693438, 532.343044237992, 499.286838001304, 551.621316029323, 519.023582241835, 531.349901153828, 528.698140058967, 520.263159635906, 509.083356434541, 555.724801774053, 510.287464226445, 512.40460522076, 543.867308401203, 537.373376093959, 514.251937479054, 512.592605769818, 542.189466517534, 543.85829824792, 511.069946426626, 494.123118826642, 534.857061726877, 535.173037736079, 497.16952325093, 540.929578181635, 518.362696379089, 502.996227286673, 527.033230266607, 546.183693357447, 495.830367632428, 529.300086327205, 493.175851602311, 543.846290193759, 520.538599046374, 531.082583639399, 501.833423363982, 529.658211726553, 536.673645849245, 496.939057294686, 512.546537883534, 537.995640860848, 506.864632839598, 519.348197682536, 517.062636489981, 534.390675840727, 492.070637609539, 510.255185419686, 485.035369294572, 541.281737295202, 528.342024944046, 515.148355362234, 511.822023476519, 497.374740229208, 523.858694809663, 516.047401523328, 519.646305424459, 528.347653626131, 482.886671939139, 489.864502343699, 520.68247049092, 506.041360173471, 532.322450371383, 497.816174427277, 532.077840221193, 517.423343950374, 536.255311051283, 526.813290169045, 489.49872142308, 515.782211134924, 523.963511947604, 518.254532523645, 524.220901923686, 536.23690297207, 547.445763063986, 504.182493485754, 499.960751085505, 516.787727318378, 538.968489725669, 535.243357646108, 527.98094536188, 516.746397021236, 551.027811054905, 521.35135308952, 559.161710176852, 514.368815388333, 497.410371964834, 496.748532911016, 536.122241505183, 516.963023094543, 526.681444514615, 508.08043169023, 515.73925960643, 528.43282402983, 551.33857645305, 526.878800055243, 562.529382732469, 516.995501663576, 507.434287072976, 517.688681316008, 542.77882594429, 497.862235120819, 513.901566703361, 519.028561369457, 513.954679399838, 532.847497755998, 522.72134498792, 542.48016270154, 523.409317377601, 532.643048657269, 516.867144100481, 523.625831226868, 529.622150823717, 524.808112688356, 538.443602697732, 483.907153937983, 553.090152492274, 528.302044031308, 544.517346316718, 507.98124850711, 511.734736995767, 518.664650384519, 497.037903685339, 522.907676007893, 498.297545355145, 520.263829050985, 518.996966835026, 549.647561648248, 514.786857775225, 540.039366087568, 510.998918092842, 549.55809113267, 517.593689294686, 536.062063210097, 517.180461553705, 519.104301009856, 537.811345819492, 542.619280880352, 519.697402430662, 519.388505393008, 500.812972519525, 521.534598389735, 526.926822563439, 533.4760793415, 508.951930920841, 525.356478209516, 534.313158138546, 500.055653117341, 509.633938085417, 540.366491473162, 523.605907045336, 515.500751735172, 498.860887016684, 512.404003162897, 521.775701606331, 517.840421277755, 535.812332194472, 512.503276683488, 507.152191208187, 510.221292556111, 532.465946783571, 533.54264708499, 562.880977266875, 504.727679205483, 527.365592067446, 523.638550187929, 516.750999106511, 528.288588840022, 516.464151377549, 482.501279813738, 520.27931937782, 503.398142180878, 516.305903520402, 566.568970394629, 546.600807090494, 513.247763468538, 519.682231773657, 499.680587714539, 520.88151752063, 519.903468929017, 507.599263845536, 561.011661913042, 512.84541108646, 524.475282007883, 525.65864378482, 522.493938665187, 515.409322762052, 527.969704516797, 527.557015999772, 510.48904030399, 497.644718843049, 511.20029161884, 513.472964416337, 519.992032193615, 532.066507916421, 496.874206462383, 545.640054866871, 546.460555512316, 535.276158880667, 524.857173833117, 524.212931815712, 521.009977920739, 506.42583919309, 504.164064766175, 546.044540343994, 527.629867320049, 477.750663774003, 510.530614424451, 539.103095498361, 524.974689044289, 527.200209358675, 533.27682549931, 536.260902295377, 517.04578479626, 542.247939715709, 513.482798620223, 504.357515796166, 544.622996146278, 487.679277056304, 542.788874742844, 537.172341666469, 518.096746096814, 540.436097234073, 529.733499131969, 534.724475299036, 542.669906117227, 559.836571050673, 500.272419566818, 549.717628906147, 548.282205472444, 528.738454644947, 510.65701056425, 523.202478267845, 514.925815489898, 532.842598272378, 515.639743933261, 512.477546911154, 499.710352558218, 523.068686809009, 543.349822226085, 503.043855920625, 519.339675662732, 517.941629291427, 486.087239390314, 519.552826931008, 520.398163423981, 520.020103773767, 542.774633831695, 522.136500752984, 535.336598530639, 525.320022230491, 525.394645222174, 549.220748526086, 526.754094345396, 512.643619435236, 528.621223992436, 496.829806210767, 506.911784869619, 523.271157476283, 499.295027846684, 505.42273923067, 526.138758116756, 523.666064572353, 476.966431543255, 513.783242377341, 530.278456651572, 527.320317597009, 528.003184103393, 521.338635317798, 512.384468025439, 508.140538444689, 544.596515834415, 525.796654589859, 552.426848767712, 520.111161109889, 547.400448020218, 524.101112902491, 504.548769317306, 536.300736563909, 551.990152421834, 538.841336751182, 496.244639433398, 466.403213409363, 507.498315982199, 540.20911978944, 557.599726164622, 506.27742339349, 536.801036173761, 535.068321415732, 508.754720504544, 533.502676829362, 501.24314891575, 499.062946635511, 530.083962210775, 520.930581899388, 534.239103863704, 516.020740142918, 531.909158819604, 532.300883438969, 555.272631932678, 520.103547194592, 524.094644624023, 525.074929991722, 536.245855834688, 523.984241639235, 546.075964901778, 499.984881398357, 499.539961963573, 506.96441807236, 524.722726636995, 510.64053146799, 524.333578454624, 516.811021827957, 517.76297849465, 515.337893530988, 520.555793965073, 513.77022388897, 510.846358085194, 497.791951399632, 517.594049916791, 526.404214167124, 529.680909481669, 547.431638201633, 495.499928505739, 494.585914082368, 529.355710170563, 521.568901268586, 531.618049140642, 527.97908959186, 536.634240271843, 525.45469549809, 522.411368347497, 548.379841426121, 515.925716619725, 525.554988738098, 525.67757822127, 504.602581045489, 533.328895985422, 517.297883209806, 529.636122756286, 537.905340041779, 522.460071778468, 542.608598678308, 512.386216897117, 498.036313005733, 532.864019995128, 552.128001719631, 505.768834804401, 531.772117068778, 528.563940952516, 510.254455824825, 517.067752772055, 509.101994136536, 514.23091121896, 554.15216945326, 520.842761891676, 517.474125534235, 512.26125923424, 547.883995243655, 525.712396123203, 529.164343777151, 529.514393995463, 516.776567221384, 547.732851127134, 532.633218907821, 549.366711882587, 513.97707759736, 524.691737125688, 484.502559622734, 515.35219327513, 538.943734781166, 533.34567215101, 509.039319482151, 540.122492767552, 537.760947130311, 513.30946018767, 525.582757358319, 543.473496997704, 528.245914405753, 517.927963131321, 537.725385110406, 534.200266112197, 542.913320755958, 498.844276917008, 498.77044686153, 511.010633597713, 529.184423364096, 549.512034443587, 538.732498836095, 540.834552074881, 548.128385934039, 529.882585523926, 510.261577432545, 542.825817065402, 511.601608041167, 519.142042332327, 520.558016164666, 544.236396003206, 538.424376426078, 504.277905895717, 512.105618291015, 520.054392524485, 551.973662038913, 507.019811179878, 507.225293374459, 527.141531578286, 550.180095609542, 511.420448596942, 531.105496504711, 509.486221901454, 521.821731518592, 502.790491419565, 525.872717364341, 506.945801981752, 526.773385055267, 509.064778390593, 523.176846929042, 561.189053642575, 532.114707159105, 527.058974269336, 520.629035158146, 545.149713674758, 549.894069425454, 504.04067225817, 510.066770131969, 519.986650953458, 518.039202931896, 535.081730756245, 495.707291369363, 551.788311525716, 500.845439339187, 521.802263845402, 497.056726386792, 547.843237411285, 517.862334947918, 525.940967014132, 515.961833245406, 523.002120522512, 510.093918439922, 512.154453320091, 522.322563366419, 550.894446353986, 523.505338102565, 506.617479486419, 490.976940171128, 520.219922769638, 557.438427455084, 526.845102016109, 539.316905446529, 516.821395394548, 519.861346242888, 577.680162164404, 527.326493040288, 516.513770905073, 503.618357148463, 516.766768616324, 527.390673561639, 509.475232881398, 502.852868603736, 529.985266063107, 525.894618137162, 516.30895984173, 507.613576627233, 516.473256170993, 513.703750197568, 505.502081754197, 505.196292105539, 524.091010572451, 514.837054322294, 522.044860272388, 524.275695219067, 525.051757939463, 511.230835068938, 528.546488138261, 486.327747605227, 550.970165472948, 515.931558489495, 539.533244000792, 527.645346757807, 528.710197264454, 521.848264805752, 517.149606381155, 505.729819507006, 524.467839491549, 504.422035155158, 542.668199256746, 546.801501490931, 532.05489660074, 505.631878061635, 520.679219628717, 538.463245729072, 508.842066044807, 512.283976141379, 544.34061803504, 502.85266464791, 531.465799168951, 499.750009924494, 512.876552399936, 512.01314188424, 511.996684862381, 534.282618144539, 497.553401108743, 510.451967691274, 532.543355239295, 541.595971821458, 531.20885414183, 522.26305484092, 495.014874576499, 524.594618217096, 499.240531760299, 531.509496414084, 528.567121457236, 511.638254345751, 506.609346927571, 530.151528136344, 539.977493039944, 536.849620751041, 518.073274988581, 514.071697741112, 521.666919696328, 529.867536844897, 531.138695053403, 527.225977041663, 516.011972738029, 518.195280508911, 502.109202447688, 508.717188655976, 498.455679904566, 527.742661963272, 530.226678183607, 525.50638959237, 530.969868898499, 558.711236624876, 521.792926098305, 520.789342088325, 498.420084596766, 522.60178638296, 508.733071643103, 517.095324205031, 531.066089555914, 572.831102649484, 532.195067273833, 515.340699437099, 534.741924985094, 509.032075996278, 517.752097199674, 577.558052321471, 533.875922979281, 525.768309429618, 525.277905489799, 534.997968980343, 543.138641589146, 533.526016163796, 511.724612570064, 536.130848696263, 549.305601507709, 531.165318810014, 525.533662658343, 534.195824583227, 503.263025821952, 551.888273297901, 532.499556534663, 524.949036310781, 523.332366335095, 512.592128012724, 532.270791579711, 534.128237147776, 535.875685129547, 517.948463293971, 503.031208688847, 517.408640098229, 547.426866913473, 509.544306012178, 513.026406682001, 537.594930709722, 534.266031894614, 527.630638039611, 521.347718383069, 515.795105007762, 514.306920971251, 547.70691098382, 510.534025892393, 519.539140534135, 528.392855646962, 523.334887861494, 520.325012049204, 520.252647652083, 536.108550396953, 518.288241634508, 520.940642904769, 515.744107810195, 518.232737248655, 522.260459169873, 519.70853983453, 512.59878890605, 546.420942611147, 505.174153383549, 513.507674368242, 549.002113802445, 525.711444653323, 538.226495773778, 550.201607604359, 518.547411728725, 490.75487283544, 532.04362825293, 537.839158478226, 559.962046646346, 518.514813992435, 533.285408469226, 527.915463052305, 529.680039579446, 512.476027889651, 525.79665928598, 516.38251400344, 538.249830642217, 501.012085356821, 557.00384278376, 523.330534055484, 556.659967929939, 504.172097834225, 517.641976259951, 533.055325171796, 493.822220376581, 503.022215744403, 527.477313890604, 535.089126782002, 534.268421021899, 514.019598211964, 521.249656431903, 526.098679542902, 500.382962830998, 512.921456114426, 518.001119243603, 561.681180428561, 518.896938592765, 520.944367104454, 537.569903883816, 540.075663821781, 517.815536415977, 507.481398480345, 512.013795314161, 536.716720834308, 503.944857977015, 531.39441638377, 520.389389411854, 519.125627428053, 518.965965099642, 530.71740487161, 526.731878547497, 512.96141554692, 549.148449396713, 523.693820395534, 525.635640423806, 526.89751260413, 503.624781206863, 514.818028504227, 496.807870359201, 513.66223307998, 516.854953689061, 532.268711772742, 539.388720371361, 534.830939716401, 518.335446919437, 530.44693263715, 521.153543178346, 531.860175949941, 505.90682409977, 534.291974842205, 514.279581037169, 527.516827547595, 516.48770319328, 515.004770084976, 532.459301526294, 501.55017466025, 534.583497208239, 542.13675476547, 528.396164419557, 525.365845585099, 545.480994647818, 536.600616491977, 525.89015239807, 529.238783414008, 506.555673402589, 523.63503700144, 557.041443307193, 511.920229064409, 524.66274412312, 521.099344325551, 516.225761499996, 521.670562961398, 548.745341290059, 537.524214027519, 503.784311583415, 524.315112355858, 514.58089073174, 524.624568182993, 538.29744126928, 545.616886608936, 516.468443249467, 522.480851576934, 535.17178218683, 535.23203031854, 501.147191879963, 500.586028098927, 507.212444466791, 525.617560246858, 510.141372831223, 547.104167209301, 511.062793481082, 525.205904485377, 532.624229361238, 547.139470793026, 522.593880975611, 528.408676546261, 533.853278998413, 508.680087178643, 510.516393776103, 528.405912978013, 536.106786392811, 491.575426451485, 558.138015599824, 504.146421598818, 514.165859863699, 524.806251600243, 504.569089027146, 517.775348190271, 543.473733421473, 510.155365699279, 503.731648847376, 507.226330622427, 526.66655150887, 510.532703925063, 541.544247230931, 528.318936436229, 507.941258834706, 524.356978025959, 513.460935595092, 508.453139775673, 523.406514326101, 513.05545319652, 509.732450597956, 546.829018125126, 527.360603762159, 522.229441784755, 516.322112727407, 521.827138169146, 507.314713432543, 501.236453576697, 501.379623131385, 512.283693747379, 545.912521728607, 513.829951317642, 522.322864796149, 538.542543443219, 543.367960465513, 505.797736838675, 521.818884301953, 525.299989090505, 494.817806019829, 518.580357361703, 550.085809269296, 525.70615470931, 502.606566936741, 531.232752747439, 520.586948555043, 505.625242847771, 550.645621556032, 510.903473499103, 527.77656678673, 536.248723047425, 507.655616994895, 524.906533125647, 511.633082704394, 539.09988115367, 517.107124057939, 537.028694434089, 540.641089085244, 521.303868599912, 513.770741550036, 499.756939110871, 509.443479084281, 484.775335632801, 524.711912420875, 522.275591952636, 502.265104939272, 506.011089425338, 524.967395529398, 543.205515353218, 580.49472751143, 542.493647012827, 522.135830914784, 505.917291603543, 515.18912247452, 521.407744577935, 536.880927607886, 564.599948376865, 487.509875404622, 505.706468514532, 513.141062010742, 540.341651748648, 537.727278257243, 517.070627329728, 500.256998678279, 494.598030405176, 497.125041499297, 527.105620934438, 528.23430279008, 514.623898697537, 529.837742869529, 533.566400943307, 538.68544107287, 525.07941125891, 549.839332855647, 491.022132561668, 523.46537646107, 527.631712201967, 520.266762761476, 515.667612460804, 493.180164116377, 534.465617231546, 502.416477862487, 544.814515596857, 551.439293253689, 544.794986265852, 534.352750343613, 531.769515033935, 528.534772575845, 532.461394219124, 502.366656508644, 507.605231795762, 510.255301887103, 499.045964957162, 527.6198837063, 520.192623132441, 494.146203770483, 520.896701033413, 498.521152862473, 505.084090850819, 528.807201876093, 538.375620418607, 516.904830557272, 527.087707332901, 526.668979458539, 504.10820066132, 518.870686722156, 519.056014020699, 529.705884675649, 536.745282026915, 526.810893745417, 531.067390321016, 517.825898191052, 528.613872009928, 527.393695796385, 517.075182612242, 507.870619556866, 505.12859035013, 540.294520084419, 519.875687897966, 530.989100846586, 541.943982944439, 499.511404636378, 553.138877329286, 552.057615241929, 523.955309226316, 546.604412822459, 519.476471900368, 525.204037676971, 517.614286503172, 514.685460502952, 515.513644068244, 548.923878810428, 526.320497814232, 506.003439791614, 521.656943330071, 504.536941397763, 507.698969195578, 536.127664270422, 530.036478901464, 542.411227548342, 543.00259162379, 528.2141655754, 497.555054253064, 512.384410835846, 499.955854145147, 487.771816900766, 492.5333664847, 521.418323106021, 566.376509180705, 531.310614771822, 496.249988214965, 481.246050547487, 506.34702383699, 541.079094551422, 516.17875109325, 558.366085138696, 532.189011509508, 525.430989115511, 515.498185782661, 527.772277293289, 531.620960280941, 510.424933939477, 515.297680998911, 521.397828384381, 520.703449867969, 545.782492579666, 528.992528896863, 518.799349228493, 550.453529460604, 540.16672538241, 537.591832510524, 528.896865151729, 546.641805764786, 517.075631195838, 513.725083489823, 500.861955128293, 515.345077560623, 489.120274731075, 478.825396179655, 540.452146876256, 541.981004155771, 506.985523433111, 522.936010862654, 526.57522449193, 505.058099763876, 545.563402847175, 534.707044649901, 518.812712148698, 532.420433953136, 503.893333488591, 501.796407999065, 479.590749498786, 550.033529778863, 540.161395557128, 537.610190395914, 547.755416053163, 535.796167250646, 537.151361982375, 546.228302128923, 500.617821013386, 549.279547278048, 490.011227966165, 532.833040367433, 506.037563721293, 537.562840771115, 540.912398256559, 537.281003996719, 529.845330711114, 527.211442449529, 526.085871955644, 510.19817505742, 522.938149189947, 529.715637182423, 543.114777728419, 510.700971410496, 514.627875904947, 516.528709204466, 540.907867351008, 533.024892894467, 529.782278399009, 528.131123755343, 516.351833086497, 564.530018420298, 526.801479092142, 509.667096291419, 539.194954332976, 527.279336559386, 550.28426694463, 515.95293172622, 524.169081794658, 514.564164857493, 535.57768507822, 498.279655536934, 518.816497922409, 497.160707622047, 516.232952586502, 525.253138396837, 514.768911464051, 547.144934789109, 548.770404894679, 516.971880130784, 517.549303807629, 550.613638454652, 502.822916076139, 535.568069298275, 513.349949781737, 493.976627064982, 526.565045676857, 535.807649573975, 516.035593681393, 506.36143383071, 516.871949512114, 478.706338467486, 525.87412487036, 488.865308922293, 539.527283435393, 500.438807437149, 517.319413692283, 543.277641880015, 551.060266314512, 540.21029580832, 499.492004738599, 529.254603335779, 502.139781295773, 509.770009995782, 514.095621264732, 536.535199917865, 520.763711681395, 508.621415223697, 528.740203401507, 515.435253924854, 527.198786479543, 538.085800875445, 526.38298703988, 520.396275326159, 544.789628144459, 547.31325148012, 521.37836118718, 516.327650405983, 524.201834088688, 521.093923376144, 520.188843552341, 531.577954402941, 526.525800547196, 533.649097538444, 497.230869014273, 509.112366624313, 525.046018363013, 524.976683014146, 535.075753798046, 537.542926205279, 515.966992277703, 543.074461004176, 548.719086625615, 527.341177197314, 533.504514082538, 512.500619847916, 472.28863143332, 554.594706454752, 487.092472614651, 505.754603640071, 480.068789874994, 550.036914294328, 543.185569410055, 534.633063036708, 523.226491875626, 513.946693863689, 522.815199097162, 525.376046028712, 532.007519814683, 510.828866521086, 552.302132714951, 515.375531997548, 519.937244210035, 517.000430320475, 531.393064166418, 534.570693237502, 545.306135026327, 535.058234745269, 517.707985115424, 541.672345960502, 540.477266503521, 503.37751626129, 493.307620583452, 528.943907450323, 526.3113358109, 517.351933270871, 543.802441012292, 503.865202593811, 478.189236481093, 532.932087900937, 531.354966850506, 539.965992966508, 522.716166162213, 534.134371148665, 514.423705635486, 541.934659642179, 511.773951260979, 527.918452415874, 509.017031536086, 507.25318030252, 546.069274321145, 520.827749866913, 519.310527109658, 534.496317500377, 526.543380235378, 544.872004527011, 529.924746812841, 534.150966066371, 530.95747584286, 520.317365095292, 534.212973331128, 518.36185038745, 536.076464091527, 533.634104578966, 542.978778402995, 518.853279611939, 512.757961589034, 502.303673200203, 510.233298902548, 537.867452733934, 512.076353778166, 532.758594807485, 518.964155229384, 528.429741563197, 500.962211999137, 529.421267376049, 500.115824524265, 494.703580721377, 538.275781961191, 527.701415625591, 501.887970174903, 521.265636203454, 525.473560136286, 539.907717261504, 524.704857321725, 504.586573627305, 516.296862993531, 489.556865004839, 516.488443210863, 506.797674792256, 522.955890827845, 534.463120177481, 512.692423327537, 529.662930289921, 518.506829566408, 520.130787172442, 515.700720449373, 528.492257832763, 537.272417558523, 508.462779844193, 521.306197710213, 529.952969192146, 513.85196581293, 533.198491792237, 487.512016812705, 514.752713147283, 505.074527111515, 545.370598839692, 536.789556499457, 525.560832703792, 521.402646702575, 558.120153745046, 496.24254580309, 540.736727035149, 531.069383822834, 513.501167355618, 536.894277917822, 533.310760072661, 540.684976070081, 521.044226673133, 522.310668824455, 527.421811431132, 523.702902245015, 549.835051818917, 534.552363761436, 517.683915519173, 546.859417127735, 545.703567030336, 543.006150070105, 541.613344684858, 507.017135967608, 510.928805277399, 526.445878355985, 513.272511739954, 513.44462704199, 534.56077064784, 546.784851282591, 518.904769646877, 518.932090492389, 496.14098512521, 486.982355833102, 499.828827647763, 496.833296669148, 536.340289397061, 552.964864350897, 494.526800236778, 532.469686302357, 528.855239845555, 510.046898230333, 516.336377648759, 540.651567045557, 529.374307178038, 541.665056102332, 509.627004235682, 524.826413191221, 490.672866683702, 537.227979257703, 494.933576795911, 510.510337857116, 525.361566210177, 523.550267421725, 485.465194454513, 500.787317233882, 509.2538021714, 490.27005409808, 540.28086570934, 541.916460798722, 537.992612328236, 516.973927001911, 527.731063901023, 517.955777186891, 503.750009512255, 500.779509845089, 534.508146907086, 550.118764195049, 510.813079594209, 513.096168024123, 525.792772160918, 508.897128697812, 526.57676833155, 532.748550918762, 536.139085439993, 499.967042871552, 552.227324084857, 541.650526879711, 542.403955045973, 523.934824169944, 495.970135896065, 516.704102951523, 538.323148319194, 535.389520835097, 547.519066615097, 544.171559168734, 531.410263138445, 522.857367314603, 540.55299202357, 502.6764672337, 512.059967811759, 529.382721875037, 522.077109089529, 534.227318229678, 516.194344969684, 549.78045312678, 543.912429884372, 506.56640908786, 512.732612178794, 522.475537176009, 514.454971906476, 508.914149525427, 479.265505050822, 499.941568585144, 515.061321483427, 511.861075564174, 512.0912740765, 491.973455118882, 520.576237222076, 507.891099335521, 533.819341210758, 515.479914921567, 520.181668077382, 518.554237182146, 552.295488425193, 509.338977999349, 538.283313805366, 558.358290574942, 530.899729501595, 512.634866986863, 510.329282931518, 510.399297284948, 518.86879054997, 511.092608500945, 535.838083373737, 539.73441566524, 538.17334438, 499.296571024015, 543.19271161773, 550.15164303951, 508.380861885313, 495.616836177126, 532.766446463926, 501.701843101834, 502.911667955408, 548.653680111996, 518.930471774215, 534.1249182773, 517.986572600763, 545.092531000662, 542.986014648523, 505.313179125341, 462.085445569281, 573.374010655279, 485.125160095197, 512.495066273704, 543.206711198107, 560.497835741475, 518.46104141186, 513.589001406026, 537.062005763116, 516.825532851636, 517.986932752703, 514.302741322766, 537.468384513275, 549.90517712849, 515.17564246069, 516.749070669701, 498.279633294632, 487.95227236813, 516.240348183713, 504.001595299767, 524.379812533895, 521.86337001902, 509.808045802407, 489.165762166121, 501.251282130378, 501.989219213225, 505.764613589511, 519.244015461908, 517.631277118356, 501.223188571868, 494.196447289594, 517.621699651151, 542.139658056986, 537.844553410443, 535.775386062258, 517.833765866055, 508.931196978743, 528.167244884083, 486.9931406087, 546.611873102307, 503.759521195436, 558.65319726106, 544.839354986998, 521.761912787317, 513.005462335215, 527.610431372697, 526.373443217768, 510.829394169002, 540.474656937593, 523.840136910409, 505.520776386351, 553.092795220222, 537.214615615355, 534.89920295057, 530.773049021411, 531.650235458051, 537.903383556959, 533.830544883581, 526.379585190625, 501.0126763856, 519.683247058291, 531.596802149679, 522.552957774608, 521.996204640276, 520.995189300862, 508.491226521768, 524.4162516468, 523.009716588089, 482.178288137822, 547.873211206863, 497.692399045242, 520.513720613797, 510.160709580917, 521.981992070329, 527.118923370166, 558.674708010777, 542.087861442045, 513.70077092758, 518.088520755154, 532.735963605272, 505.775140453801, 545.496154003068, 519.253832436447, 529.906614069463, 505.855374812144, 548.249076440217, 520.114519678887, 521.604138853566, 530.083539668375, 519.899097242702, 527.154509335799, 540.598051643898, 543.535452294626, 517.101845806337, 550.319450273722, 513.346277523403, 525.361596926759, 526.164740738867, 496.467990897559, 491.414916949999, 513.880072756952, 531.370714021131, 538.711979673271, 512.055502202732, 547.999960960114, 523.363919165259, 542.834999465899, 526.011044794411, 522.304574062976, 532.650357773493, 524.117787014858, 512.151482919094, 527.307902204532, 525.508181752485, 539.639216584575, 540.046896356127, 553.181648227039, 506.926673072974, 535.696240743033, 542.039399707982, 545.490892636893, 517.573113952012, 518.737911255971, 530.573011947415, 532.602171644852, 515.105426633674, 529.943000913901, 532.035577359104, 518.933884986935, 513.648148594761, 537.15231186828, 540.045978430038, 506.492742504173, 508.963311435889, 503.261060644156, 539.106456713767, 535.684744209798, 495.456445118398, 518.434408622736, 510.352197357083, 530.258290984361, 534.794881954645, 534.462385460637, 536.135322188053, 517.440929882121, 538.204429932671, 505.616167868732, 515.611223861089, 522.805796645512, 507.89538885248, 510.863915121221, 520.744591827011, 506.430168098073, 528.185979785815, 526.21666584831, 512.455232304519, 535.350718707367, 544.337711057369, 526.338739290059, 513.696484376426, 517.83127332301, 547.43360525309, 524.478075907756, 515.043058785718, 517.198570520128, 526.283457078601, 523.461376982839, 550.784862813947, 535.867922517975, 500.73533288713, 516.013626927813, 524.855720043321, 541.974212167287, 565.953658366946, 545.378939450273, 525.865436664092, 522.443750616568, 541.13824246211, 530.154843863816, 546.437028938264, 533.535290699665, 537.777814696595, 528.700090399486, 523.51455174454, 554.461689436902, 521.912957785619, 515.853813229947, 520.991856832024, 525.654540136044, 539.07518764637, 559.364526387195, 546.346512793563, 499.407648093577, 510.563118495624, 492.292626945962, 549.984395658062, 541.75963374567, 529.046468671239, 534.706361272643, 532.694024554303, 538.510100380437, 523.584438965776, 513.476824873821, 497.485630037612, 505.598052431962, 542.686688599734, 519.032888368746, 530.151249440471, 522.681773578996, 558.257656403608, 505.24681885236, 497.772071595149, 551.582734955179, 517.006610235413, 552.517416856572, 528.487985328595, 550.040967902351, 509.464388754569, 531.406511539332, 516.375996966842, 539.077579744576, 533.956650509608, 505.552193596882, 524.843756665798, 530.270510793753, 522.439750169897, 529.150113115591, 547.624056831615, 527.928485281626, 505.511913468379, 513.501985096836, 538.434511594773, 537.477914237075, 517.722570713045, 511.544260472397, 530.820021553934, 513.615416405435, 491.036208750365, 556.408048943468, 514.753623936885, 547.989899505526, 566.426365317769, 523.060221855338, 510.088719962721, 513.331956203218, 525.960846205882, 537.993775500295, 499.415552167716, 558.066459181694, 527.132138983128, 542.551983439913, 509.074022439916, 543.658084337104, 537.925510379617, 544.963729482881, 517.475343684932, 529.291123773872, 534.420500859525, 541.146439333971, 517.573256563318, 502.748981483591, 505.753590833841, 519.171818675332, 539.751520295288, 544.074806791504, 508.647114406179, 500.859528727185, 526.185539848877, 544.241466587403, 505.133877391125, 510.799545179649, 549.432702793295, 570.88772846114, 505.594463876981, 543.298782703276, 504.180330663181, 503.028944597213, 527.976843097343, 516.752217539243, 510.17684543095, 503.116574353099, 486.529298178241, 515.833243354152, 551.106193411671, 517.520521212269, 551.562297095524, 490.418069441036, 480.180323864434, 518.5190001034, 529.859019001978, 534.375056986057, 513.460449954336, 512.147643260496, 527.944736797581, 499.157080053945, 566.333691097552, 518.567913979994, 530.349669729014, 535.231905427987, 517.804078073627, 515.357322290073, 524.109451905349, 537.653871855674, 541.700853861322, 508.034842295789, 515.613854076631, 516.506629434751, 518.400505923338, 508.406806760463, 500.166937366118, 497.85129417743, 521.131697283723, 522.81972799578, 513.904693444801, 514.466814141242, 524.352058262227, 554.948749057874, 494.246845633823, 524.774072892512, 528.597187520117, 542.206192195811, 516.213471782675, 511.555251818996, 500.370668485923, 511.270879219087, 500.563650159415, 534.8393929406, 514.431258571819, 549.828133198074, 510.806430507824, 523.650745798198, 490.675513533388, 511.624154434534, 556.930843195968, 529.135780839861, 504.00178205138, 496.938540894029, 533.198616534678, 517.396401629927, 553.919623275323, 518.998183979583, 518.20710849818, 516.989260896611, 506.19877693696, 535.617206355094, 527.289180635401, 532.222528654162, 552.706126803843, 532.457027693091, 536.016755316898, 527.652290281383, 487.665273650704, 519.937070943308, 523.169882364283, 534.005521326523, 517.24717726711, 518.742577257628, 519.390169900506, 501.829373055376, 497.769652069199, 511.544422067456, 537.333415701051, 538.309346162915, 539.248631563035, 533.899981250978, 538.287112264757, 536.007899681197, 522.878604854695, 502.305770928222, 537.040099705446, 522.981419358235, 507.724723401247, 530.899189099123, 506.048180055626, 505.945985170299, 515.589981149818, 532.700247355244, 500.88064148436, 536.254975353894, 551.789765021974, 530.852687494372, 492.751012841864, 522.655760027487, 543.074247966105, 529.650839424152, 527.899361872815, 525.651941427355, 515.372272762202, 517.977054254621, 531.739017232971, 507.196828689472, 541.968480445586, 518.847025939283, 534.535001273567, 517.396117946918, 520.39142191968, 497.222870049194, 535.193439085781, 513.824998567288, 503.752917082122, 504.655525794223, 550.785781540339, 539.178139219121, 513.598658075109, 521.072944921135, 498.501264831013, 501.011154119564, 533.474771273202, 539.609677380058, 506.309270990778, 505.209316423186, 513.673921668444, 518.826586786485, 508.523579900679, 555.729777310452, 528.943985778097, 503.053005509454, 544.0192408478, 510.794383202613, 531.839033096235, 524.193490807446, 503.57038753151, 546.218579212172, 552.46430334873, 505.122738946565, 509.217984833469, 539.203840141991, 525.451428977431, 528.660566245093, 546.115737103882, 516.199367707508, 543.637959947622, 519.802334308223, 519.871928351955, 528.224874193086, 551.480121979658, 552.185618683477, 482.582457938058, 519.545472958569, 523.347674825817, 526.268092110945, 498.589105999271, 528.329418854046, 529.366767753368, 501.640162033069, 518.73035356366, 533.776810214526, 510.446217407228, 525.855498139258, 486.912138867594, 525.50837647309, 519.734835131184, 516.482381919252, 502.643895414376, 519.364570337998, 519.946000006885, 514.370903437998, 489.897765522366, 517.934901578661, 527.050055730301, 549.574221801724, 518.625013188381, 511.848405347786, 525.88323558029, 530.398310404797, 555.110016810911, 539.997199541217, 536.034751289025, 530.67524322531, 506.672838121066, 521.372351770516, 508.764591803172, 536.351813493708, 539.930207513995, 565.478573479756, 524.862593609138, 514.883235746496, 482.559149870151, 520.591790922233, 498.809566325022, 493.094371424337, 528.902813443869, 515.308715072525, 529.804561573232, 511.698942708251, 535.101683027142, 535.022364587531, 538.232753131195, 500.883111824761, 562.683019491652, 518.383626626177, 530.881763493539, 542.68743981981, 499.675838568614, 538.888276346789, 518.435662873901, 481.085131988993, 524.252965020287, 538.999132962179, 521.440646231276, 514.872164031965, 524.255408437175, 537.019954633801, 516.196973607638, 497.285966735822, 541.054676878148, 521.262257007251, 517.227726369312, 517.661289830286, 523.357858842073, 516.477403108093, 522.330496935887, 559.948276209325, 503.954721080514, 518.134234484762, 523.126435968042, 521.123738579687, 522.215294160599, 540.938236253501, 528.944041657207, 530.5390799134, 524.959914672307, 524.33456014277, 569.722678697768, 556.00090571599, 523.521509848993, 552.127036605865, 496.196802392507, 523.793669959775, 523.126344894923, 521.855498045805, 537.365325525687, 544.457860159932, 529.493140390758, 511.334368290656, 505.992500765773, 576.237972132856, 535.665780536412, 540.339571678565, 526.580865847176, 523.565852346616, 528.072922790371, 543.968454005869, 537.245012625608, 517.055520568894, 503.232543416337, 551.855251871903, 511.86440394521, 500.241908546132, 546.316638977131, 532.249564734188, 502.563765218042, 525.653328582811, 528.351153625009, 515.676527859306, 485.646438125736, 493.607221128199, 528.449729483968, 502.832687492333, 486.023811503635, 515.296936930075, 507.518749730266, 536.246959447181, 507.317369162897, 536.073788317456, 530.10980188951, 525.964718279089, 552.964571201903, 548.412909568068, 535.525437505825, 513.463438897423, 522.762246638117, 523.805538050007, 501.271488688951, 520.809292868671, 513.349029623678, 518.576928313649, 528.223029860909, 537.37877312957, 536.650692725837, 516.793677521665, 528.765073005135, 507.70148135241, 531.917291828657, 529.059921319996, 509.594533112639, 505.661097045715, 536.479592497254, 558.84659802664, 536.081389633292, 532.287179511424, 520.894332469955, 523.351976737783, 532.787949920124, 496.360616655811, 511.013902260622, 522.810701287702, 532.668384875639, 532.856445932129, 557.489764746506, 542.176068042584, 508.617131283007, 533.98794486075, 529.36470935781, 520.531204054482, 539.096351584032, 541.346378270731, 523.329017281802, 508.415226583476, 506.301742559438, 504.201952666193, 564.305598887706, 500.764302558342, 546.396994300892, 483.351811621192, 492.089995345222, 527.403620353519, 551.583472446978, 521.958535118284, 551.923123902822, 535.492652122464, 553.273734459565, 523.869742586841, 533.250361390019, 519.819797264306, 531.214296472447, 537.935762973128, 522.167946865622, 520.716248615573, 516.118211399467, 527.1669934014, 493.17651853003, 523.755739305358, 561.094381731134, 519.801334291026, 513.204545538755, 500.815632508233, 488.936944153559, 496.530828727705, 554.13148592114, 518.858535642073, 504.540122088053, 537.293026229639, 528.963501915913, 540.554671531865, 538.459388768614, 542.677920340126, 527.093706576666, 532.392628203855, 496.674925041715, 532.023800464698, 507.017311487671, 497.031721398718, 527.158942494853, 540.574999316267, 513.438762615518, 532.961138703731, 547.487543652551, 489.384720214226, 551.669149665588, 525.035844495393, 503.550584922506, 527.453792774167, 552.507156646562, 508.860808889302, 510.161266631465, 542.761975463091, 517.787226664766, 510.934050965399, 541.695608186589, 546.590866506976, 535.457302953257, 515.133408806795, 560.680885703586, 495.082275489599, 505.301530614001, 507.525522986737, 536.644456505419, 546.594179750963, 526.407222203482, 515.904531739836, 513.977755893762, 496.595142220168, 539.266403496509, 501.672600624705, 522.633465215451, 516.093424499023, 543.209392573743, 527.59938224149, 522.352589892603, 527.320077887502, 507.159355912234, 513.598799268568, 494.168168129779, 516.278232146278, 522.278278886734, 504.405558838575, 521.642603892292, 508.432101872646, 527.56981891439, 501.757141204317, 572.915329024422, 536.472832863795, 489.592127871127, 528.187568183689, 558.187143444311, 516.275344280746, 517.24475200332, 513.7958309056, 511.498181281369, 548.028859356903, 512.749537791688, 513.2306278227, 487.006901736445, 514.464671212475, 543.726754400679, 520.394313496201, 518.436083881099, 528.599418632478, 511.244099951998, 540.198441756872, 506.971803716443, 517.423459706158, 536.360168801094, 527.386351840047, 500.348056037425, 518.459291739817, 522.143031627724, 514.378109411342, 506.251870769032, 546.524062039516, 500.633704657723, 496.183366164163, 515.1791737249, 525.973916635335, 502.784957453789, 522.101908042041, 533.47830741014, 479.196270376181, 539.046891479831, 512.66013089044, 520.325361568357, 529.369392383524, 526.876273557647, 516.105719076607, 513.235439296963, 520.476197295321, 553.720539335784, 496.559593202846, 503.106734346682, 526.78786021594, 522.335200639555, 541.567534485981, 503.975035151474, 527.372163075441, 515.010412863126, 485.691762479056, 523.200531129734, 518.617960223959, 530.69953088032, 521.620252994511, 508.478373798657, 553.128167666306, 504.123790272423, 497.499471091223, 496.170598703984, 529.744178713962, 515.719231120848, 528.024997015873, 532.72240738986, 514.19783944239, 546.540407662453, 536.659079958427, 513.155013371113, 527.088609379927, 524.586769597619, 516.271342571986, 506.820883704047, 541.806907626338, 502.225458047223, 528.520986950448, 543.089129551057, 528.478712212961, 508.931243439457, 522.413256142656, 536.404633561915, 514.839918183607, 520.83736894638, 518.996929114966, 533.867174746798, 511.483395909196, 510.578231980301, 536.120914055089, 519.907746480743, 515.712128744839, 522.644276927792, 523.978781118813, 536.142058344209, 522.661552744535, 547.361265680651, 535.178563874251, 516.091927603712, 529.209317496211, 543.708303899253, 506.380262898356, 500.282192175386, 505.955360062307, 530.328492908453, 508.585800450802, 527.466510659766, 537.26441018851, 529.194679676392, 546.507731017427, 516.306473507881, 523.888441602607, 506.747934911874, 525.545091397591, 497.319956831156, 506.212802808609, 511.094613430174, 494.225587490418, 519.328707748387, 508.568071532142, 519.135562137697, 545.524069794841, 515.339652301842, 520.830458228932, 522.31146753289, 521.625154240316, 520.825572056227, 515.7376488983, 539.405795273837, 504.973389768007, 561.007278641359, 512.421202515858, 512.27976757532, 531.314949375322, 554.537834162839, 515.239840242948, 559.196335885269, 538.435429547079, 546.192809917917, 524.541819303273, 545.42472926063, 506.177674165578, 495.799469200546, 509.564740537868, 516.166726618638, 516.861649905865, 528.260118980881, 513.856828827584, 526.216527782218, 525.239580202426, 523.386508694539, 519.799119391819, 532.686480090128, 508.123209120664, 497.28820607158, 529.345088097283, 553.090663679482, 510.689438013176, 525.018792814698, 526.809452666015, 535.063806106869, 524.422210393691, 498.929495469993, 521.795672454664, 545.091368474498, 510.299076720372, 513.732771491525, 552.906973464581, 553.509181800399, 522.431912830837, 522.282552434875, 504.751596132421, 523.515519098447, 532.840737409486, 514.945785040469, 523.824601156972, 547.548206738161, 511.246468253937, 505.390701732091, 524.146000937018, 530.395246356751, 512.631883402951, 504.295805983931, 524.044751003351, 540.35427613447, 522.995839186176, 558.18162113486, 528.578605777057, 523.576704501379, 497.371361160999, 539.890283677202, 529.998039541081, 512.342310362797, 506.572372907422, 505.035070219516, 483.151329796903, 517.647452346022, 529.346686576212, 536.153616080515, 527.883186424089, 525.484951272326, 538.06846590736, 530.743017277098, 544.847484060873, 510.361673367363, 526.110371935397, 529.88886458694, 512.734974259949, 521.301923410233, 511.76896362569, 524.681921986535, 536.19024244832, 569.224215694815, 523.666974059432, 558.503903884676, 521.102106685717, 511.423451762239, 499.951197055832, 514.419104436701, 520.333778967219, 538.130797887503, 515.651412021352, 533.651586768563, 526.192407550509, 523.241473056627, 554.484199547301, 546.0025009656, 541.947932187184, 540.954226307345, 507.874395554878, 548.815728540453, 505.540081361658, 502.469600337972, 523.467094561967, 511.535225267499, 523.639538427285, 529.774234554328, 518.215843015372, 547.222193491299, 489.244968104788, 535.031717388935, 531.831536434526, 526.54509007333, 550.868052920811, 515.499826512223, 524.588911768625, 529.882649901947, 513.10630322088, 522.727104593674, 536.239237576144, 499.47665393996, 543.428421624785, 565.837137517228, 491.878907397727, 528.957286969314, 552.264459306532, 503.205026574803, 535.453164429845, 518.54265751093, 527.9119692729, 551.226752165078, 497.919160544557, 543.954448092091, 558.59102941502, 518.863085568472, 541.416885949584, 536.571222259017, 529.266380303182, 514.515168962953, 523.802525914346, 527.970782348478, 507.711011991307, 533.069973091542, 504.572996740917, 535.18305522013, 510.0338582359, 537.942612479256, 517.943818529371, 525.584396731493, 538.61229806583, 510.685033781934, 506.145454509444, 516.254918980636, 503.89916827407, 478.123271475488, 540.72149861388, 557.007452699753, 521.96868180875, 516.394837867732, 509.65713915173, 515.77969118731, 541.111674840206, 498.982353845938, 534.815707752113, 544.406783994024, 500.096520782881, 508.133562486707, 530.166661223629, 527.844005301337, 529.685041487669, 517.899846514415, 523.643057422187, 497.564247483282, 526.712770190723, 503.349309031809, 526.257030890881, 482.970247054608, 504.569147244349, 527.941810096434, 509.243009630596, 536.550977239065, 523.672970300454, 520.044964211441, 510.15452712756, 533.393173160533, 528.088164305382, 499.14163725898, 520.018046289879, 501.806428595902, 498.287140234973, 536.161760998527, 510.042099849759, 495.757196311854, 529.041266431077, 523.506678164231, 580.226598278535, 523.8731828747, 519.340136521167, 495.492759294308, 544.542761116208, 520.28973550178, 569.83021039187, 522.73713182476, 544.837506560151, 536.944997803999, 497.297636166115, 542.126662834839, 533.783883845062, 517.6150140949, 522.179983433409, 522.895206825586, 500.996118070512, 557.560736219572, 506.23440950931, 537.870170597343, 552.812332534433, 537.076148570702, 534.252569424601, 516.565321831805, 524.938465272567, 500.777250673642, 539.457128449785, 557.351473268144, 506.137569480792, 538.008257335647, 546.395453473806, 499.131357739058, 553.832754621263, 492.088233353525, 495.889796950062, 528.190573542764, 539.094235698161, 521.657485063498, 554.804623801318, 513.04306449501, 541.451398261014, 482.907570781762, 514.637173360599, 495.340806863024, 509.898109236227, 539.091820618315, 524.720742300566, 529.002026611027, 555.353598698966, 527.63881147739, 549.357604008507, 515.861043560926, 550.407626828711, 516.242981191783, 524.819686001367, 485.006801187819, 537.529399868345, 516.333341620748, 545.853392903645, 497.575382413879, 545.28910511015, 527.295710601166, 545.345482579409, 531.741992863846, 535.111460691386, 519.956840621949, 547.98343659205, 547.78938306048, 501.573422669134, 531.738515326582, 503.798845859005, 510.406182816497, 511.346197432898, 521.997100695819, 534.053451438948, 531.586820664396, 481.520054286923, 513.771725048837, 541.972002158203, 521.225861333373, 516.181421768102, 535.59639025604, 524.229917684242, 510.39263097679, 551.507635082729, 533.268844244953, 524.172074296606, 534.052063146921, 526.548681347554, 537.563291960687, 520.278340549083, 522.031082028629, 527.212669326175, 517.261658414679, 538.661942259567, 528.065980565984, 526.837832161824, 516.32503559249, 540.279666659105, 547.599094774847, 517.309829731115, 511.919655064478, 519.25291118493, 562.468099341874, 490.370858554333, 515.512668108697, 532.000523206259, 518.988744490893, 516.666428876561, 518.052254141068, 527.342697855035, 521.261922576863, 510.177015802345, 503.628068444315, 523.522084015583, 542.162285961136, 519.100387100885, 520.824771727555, 526.37048687932, 536.683458932033, 538.225534599156, 521.117695815135, 504.938871974287, 518.464558878584, 525.493820803393, 532.363047128776, 501.661790889007, 505.10771984801, 526.647945643058, 551.397124556594, 510.736126339588, 496.46254833273, 524.357496008229, 530.756079172069, 524.089558879987, 538.2057768377, 523.686933864226, 487.016372117369, 520.216396036821, 522.329329406983, 533.781954086832, 550.590850209939, 497.954642677994, 510.319937571103, 528.559414243404, 505.605512880904, 519.39731936126, 511.123537557829, 499.738043746734, 504.993159879401, 515.893659380855, 511.7860785764, 537.696735707469, 529.940187055901, 530.356793511831, 520.73505173732, 527.331984525503, 522.5718843104, 514.655866074152, 524.193498732927, 514.576472619454, 512.858994533536, 516.053037685618, 527.659299364331, 532.098073593904, 543.616808868404, 519.209362797429, 533.204870388693, 528.493602719399, 511.551511742024, 513.466445940374, 523.236450323851, 541.920528194666, 562.476774182245, 509.401665341968, 528.791942315275, 532.836909527272, 534.408824723457, 539.037767426031, 543.83905056833, 558.284579513302, 488.807911804964, 499.55177292646, 553.290947451775, 511.37822579171, 501.461638394186, 525.690094389588, 493.005457138612, 558.916886988768, 545.878965117608, 522.874922794911, 529.771219468827, 515.544671687449, 535.982571590236, 529.320731461338, 524.456152526575, 515.148776230504, 525.875850555762, 501.366033384418, 493.871019617843, 518.98497302681, 477.169507868137, 500.890155723604, 523.027028967423, 532.174512214863, 514.130168262841, 541.099176028061, 553.76578572547, 524.069531698671, 530.568594660094, 519.868375544499, 526.37898859961, 508.348179488674, 503.709784766476, 525.878470584381, 543.392740341581, 499.668527350053, 529.24226636225, 504.146255582896, 527.223086238256, 508.546400230588, 533.954728475397, 518.66945714612, 535.36233624949, 539.503499927989, 546.359223661351, 529.598408314148, 511.251103550893, 527.996856942775, 528.601690499689, 506.91631534718, 499.740559392347, 553.2021996659, 500.565896972339, 533.922535701787, 510.421673754293, 523.526745273088, 523.415762069701, 534.145767605557, 515.713191533195, 522.183533610753, 518.123656440976, 529.122794435076, 507.253374125835, 530.489652381089, 512.596928293189, 506.862472821095, 494.795306816314, 535.931796738044, 503.394228647529, 515.93839509924, 532.905683745024, 514.873672637335, 518.05443737724, 519.319296524757, 500.976904175675, 531.986643669277, 536.080027176999, 527.807392456661, 479.229976411426, 518.639568452321, 512.558972822181, 492.872217441831, 492.832884331542, 532.157679119866, 550.380059511042, 553.400186239986, 552.982960993519, 531.837485416714, 502.297554083201, 536.338559481459, 496.893821701114, 499.874507749231, 512.646044642626, 510.002646233018, 503.921755943425, 499.11159296574, 511.753743590272, 500.292093186872, 489.464425869705, 528.450886402816, 548.649538645804, 507.26406451295, 523.342297930416, 548.766520270532, 499.138194725785, 501.424465985612, 501.788270281142, 539.925229382191, 495.481398991969, 554.545241813184, 517.27616357779, 515.195539677484, 497.022447995223, 514.901384141853, 513.87323000491, 517.905344499441, 522.029275313059, 524.866562799784, 509.124687506561, 536.373467076292, 526.945768504611, 544.248982943134, 495.313164903681, 511.345453480046, 530.056203029366, 532.925430025399, 517.134348897413, 534.350874938853, 525.739960326398, 530.215276302985, 507.863951394234, 528.063441839882, 516.989369026756, 522.87287295871, 528.945276657127, 514.990838602391, 533.890889324025, 541.546724510917, 506.384264421611, 519.056207187646, 507.480952664273, 535.413551350991, 532.591823517484, 535.623227163361, 547.598813818045, 519.902896595479, 525.586379352105, 545.97585471296, 488.387332930891, 520.096966815857, 506.612184355751, 506.65543681034, 526.161142226967, 531.738920413233, 512.135413806362, 539.325882368218, 514.816269343446, 527.027548168581, 515.40519450435, 482.250992379856, 543.546957893922, 517.272583120255, 502.574895029983, 533.392211734862, 540.086619942461, 514.160300956567, 535.018871578158, 544.504787620551, 472.260087187908, 487.492327630173, 492.032970279947, 537.169972141245, 487.642343972751, 542.354365040734, 528.734125697405, 529.373333257521, 506.723935542539, 540.805053039619, 475.886304990923, 539.753574762249, 521.177358244029, 504.126127996164, 520.453880241688, 525.215388593249, 524.95492697392, 556.23241927417, 533.850702712709, 530.165261961169, 525.720056112329, 486.637820379809, 554.799088370496, 550.081356128415, 524.567015424103, 534.234448960117, 488.730362810875, 525.09193417655, 539.75017283744, 524.407780727311, 503.971276268196, 549.285130809535, 538.59458536005, 502.790551196889, 504.899682304657, 497.003411726567, 528.982214302705, 511.227658270777, 525.446878900263, 512.252309192755, 531.593654602233, 526.461635789443, 519.30526148502, 536.413481704421, 533.161600455382, 522.356433855694, 513.183146773177, 524.0938722751, 494.621511324108, 503.915678447991, 533.675065412793, 521.561295879241, 516.35434822365, 493.361838158248, 525.333064589204, 528.166198170224, 534.148724321954, 523.71863584237, 518.903481362998, 524.743029837815, 508.787764973048, 531.581585810393, 514.921411086832, 522.134643506818, 478.460893517655, 538.757452708909, 518.927194614851, 513.29993582623, 487.730299855404, 531.34957875864, 508.207329420029, 508.616699624707, 540.039067158639, 520.182008663506, 529.286813676433, 554.208588588508, 517.928778692153, 541.00814680801, 520.012012830176, 531.992005552306, 475.895731741323, 536.148060673495, 510.451266830945, 504.047374023058, 562.759668565109, 526.930130548427, 536.357462501314, 522.765949436658, 525.944387901157, 524.552144172647, 538.224086534412, 532.375240095183, 483.028245534353, 546.215167080815, 546.962063028293, 533.287639219756, 506.485411380904, 511.927355649546, 528.65274668022, 547.701205218902, 501.240756527848, 511.183447366896, 513.049181750616, 540.65054884899, 541.510390563179, 537.223561179208, 517.081503923137, 508.261657183001, 495.266745726812, 513.708731933111, 500.081246761679, 488.624533623728, 552.09809579296, 551.354818092373, 524.882429719655, 521.779275811242, 522.607172787198, 518.972898586034, 558.899686044128, 540.865416882285, 492.494977509, 526.719804442866, 521.366659412498, 543.373209815583, 550.225449020368, 517.810436428462, 522.001836308759, 524.099302319038, 545.324522832435, 484.768017670991, 512.979036306593, 516.606916719296, 493.912477523556, 501.447590697396, 505.670495376259, 487.462765941883, 516.336598505443, 517.029917791795, 498.045962070558, 501.539130296569, 525.718151360922, 547.274124180153, 508.978030465575, 517.687792449249, 520.112357333219, 495.934162743318, 531.062433789022, 532.027890351831, 500.196765883802, 520.025064983338, 506.789768836188, 513.444889187465, 542.065573310816, 519.276002100953, 518.575071649562, 515.707822058082, 548.361579712993, 520.319075142542, 513.361017123442, 535.691251132911, 503.464492291515, 522.501578244259, 536.402993794845, 514.848930174406, 555.527269345859, 493.591927892861, 530.095708694923, 521.372248480297, 517.221399863416, 532.491873646183, 528.091438653809, 500.921206740515, 533.186654404016, 477.093790021868, 508.387810510089, 515.898027731923, 559.338139789703, 535.377636722385, 512.186628709528, 517.760143772741, 514.42140102707, 503.358998025138, 512.215816615869, 515.157759931257, 551.212600320719, 497.797473805485, 516.885083437123, 504.262272697021, 561.228031015545, 498.949069092236, 553.325386652041, 542.13602596107, 510.885022853173, 527.396164399008, 509.511222548347, 549.129072779196, 511.94622088873, 533.433139091012, 510.472527931536, 529.855980670821, 530.924461412965, 498.320419359108, 516.84698569536, 524.16341590138, 518.572240741525, 524.131099174621, 545.054366232561, 560.431967849343, 531.656188988705, 515.483841901351, 494.086546130047, 500.539194234319, 519.784152954292, 516.390054572281, 523.399659689217, 536.650363316218, 533.256017958362, 509.837251862117, 536.783037849477, 568.992745462379, 499.876675537974, 525.335118484527, 566.779389681882, 527.807735087484, 530.498735087688, 555.853340432718, 546.562356422486, 545.914706364815, 500.609766212565, 503.96591757671, 517.836554915766, 526.529339653924, 535.146394951876, 493.588376573367, 521.790615436572, 533.892817305818, 526.347460037673, 530.044442789383, 508.498582786128, 550.807019202375, 548.345346022644, 529.644849720022, 542.871875949575, 520.307861964671, 494.167759100863, 513.032911126864, 517.511309655891, 542.682001636482, 516.347609922504, 519.051780726215, 491.972300857448, 514.848685327147, 545.464909314338, 536.203670268339, 514.486124914875, 532.87526219558, 524.856660914625, 525.908962751874, 519.143383487019, 528.02070461996, 532.469150868029, 510.099350583, 523.391128289175, 560.967236283699, 521.945262012183, 505.98527496056, 536.995348400196, 513.778386666403, 547.922393759316, 521.066712755475, 540.392365016628, 534.57570116464, 506.496638660047, 532.81304172946, 509.096182498069, 546.492994106724, 488.131257848952, 549.530139554814, 527.934837916878, 503.522670157644, 524.705082491747, 522.361976473054, 520.67981789945, 521.931138071724, 518.379602387193, 545.12906201707, 541.070269833483, 515.733538255123, 520.051089572802, 506.871499397047, 536.434170915411, 528.827898684367, 517.005717346361, 540.114327928327, 548.622821581974, 492.681720456164, 529.036113205526, 519.491654420493, 529.897397433577, 534.739435569291, 533.248309638177, 511.327827463895, 518.816424815953, 493.171549930273, 539.587457759995, 533.805680682823, 520.557632844068, 514.19902667725, 516.693651682391, 519.481448478864, 541.242142145262, 510.645590463813, 525.596388860793, 512.458600822323, 517.096341884925, 570.236033696681, 543.677727177332, 518.969078164644, 516.473910423936, 518.538319736703, 503.112882591509, 526.175530041873, 520.641195372698, 483.257163929207, 501.833669360141, 561.545369441784, 544.553213283532, 549.208533879603, 545.943481024302, 548.313557667863, 543.520288898248, 518.081960023932, 534.71800866209, 514.938568952514, 515.677674489604, 510.222432045736, 508.275471721656, 505.345033885213, 509.379098143232, 527.624247707848, 518.428016951911, 510.997706628099, 501.790914496374, 518.630681532867, 530.54074248273, 536.47550383778, 515.792364707763, 512.785865139006, 512.729844935624, 531.138076320067, 546.076702945015, 517.309545592285, 543.404351056333, 534.024443514335, 526.899713212703, 502.805588806765, 503.021841668553, 514.02608935345, 502.718717146958, 514.683837736249, 493.339839970078, 495.436227176861, 517.446808458695, 531.335551616015, 519.297404460767, 525.226002372016, 527.847879824461, 521.421871509353, 499.30798858049, 508.291265923017, 532.088918748687, 518.13492630206, 509.790739922687, 507.721672571513, 517.892221616964, 550.946530513792, 512.758171719085, 503.399441302395, 511.107943606876, 542.100018953864, 493.585453801187, 543.052597401249, 556.117644480252, 540.896415674808, 531.955634462554, 546.526521953907, 533.96701551164, 517.782938414855, 502.706081130683, 521.671977070467, 505.483870453106, 495.090774259419, 538.010117047187, 510.258892646787, 539.994410449747, 559.288697097451, 501.207861473137, 551.508152661508, 506.606818175087, 533.745738712933, 533.862621932, 521.246929744872, 519.596557622087, 514.151022936836, 543.930261258097, 535.574849043789, 524.928935887196, 526.44965099289, 547.150962842159, 512.492572490899, 533.764544851249, 530.348830208142, 539.699382931589, 517.160336319385, 490.079135942791, 541.892667110537, 497.569729821034, 532.884536507329, 507.054946046934, 530.719779137088, 512.727632632284, 528.663126373094, 529.869172855859, 540.685404149923, 529.215781525702, 517.750404119938, 508.47697218324, 530.825513417999, 528.824592354846, 516.576330994091, 511.73586996068, 527.434542419242, 521.383659987685, 510.175215797479, 525.45559655428, 527.6219032919, 515.002360884883, 538.548958217098, 503.740163693218, 516.469888154066, 506.991716848815, 534.542141236166, 540.349838569929, 527.869288573142, 528.984571312255, 518.552619296809, 536.25861081642, 547.139314925217, 533.102069137196, 508.728766717835, 525.740244084889, 499.456297421374, 536.16089380545, 518.525753197765, 515.296854482077, 540.845730885462, 512.517910609323, 502.647330951843, 515.470755934842, 546.077425890499, 535.569121733382, 495.297459591823, 494.286273219695, 501.254159906002, 533.405250334351, 518.228440082432, 529.703096716181, 506.430538876803, 498.697752209657, 500.986925968803, 534.006496156417, 535.447119793939, 517.247962560969, 532.581745009808, 514.625267549226, 550.277783181195, 530.658460824276, 512.442226160456, 517.110698515868, 512.923699014748, 538.825728334244, 539.001204275849, 523.392422850256, 551.429458433531, 515.425346136514, 547.012532194632, 519.713470700714, 511.5432939429, 521.910656911305, 522.957488271348, 507.318460046883, 502.904372095259, 506.304307775271, 550.094328673844, 528.181669160856, 499.959380294088, 489.149448127034, 511.741492957075, 510.567185382053, 530.271806437061, 499.576810203749, 530.566871672362, 542.625709053397, 516.746916059465, 524.659893312407, 540.273074510843, 519.999805989319, 528.618309355232, 513.447682186535, 511.20907831805, 521.808675387894, 494.952933915702, 510.669149289774, 532.71183666505, 522.939239982754, 521.265547650356, 513.102040146837, 526.846762293166, 541.005823268009, 495.836668698436, 522.35819584726, 545.153789477952, 509.923536374813, 521.80395479488, 530.12159140003, 501.832061058141, 507.147866392549, 549.113804421429, 524.685145257081, 511.123276141402, 515.112894831388, 526.986960068576, 516.164109264579, 512.68558165818, 541.305801467183, 499.88092220363, 508.179598540979, 559.353696973955, 530.269643486263, 542.615449604854, 499.541694240932, 535.255156857854, 500.141835109324, 538.287051799518, 544.154148199612, 498.850396565249, 536.535250002229, 546.37558114032, 522.491782061346, 509.928461326147, 496.530124566032, 508.458160997097, 532.327617466924, 497.602586278034, 507.449686190018, 520.306682797043, 525.624697320856, 552.659566008259, 512.810362795254, 526.541130432371, 517.638180277681, 517.773538445274, 500.477089636478, 518.311717391244, 509.916783000009, 532.530020024263, 501.020380888095, 531.542591010354, 551.496455039229, 527.206508639585, 523.020497127209, 509.021467898053, 507.529768440755, 490.764455119465, 550.94067426652, 526.744427492198, 535.748677156923, 543.118240784635, 524.121402120721, 547.767026726132, 524.405722230737, 530.187780110638, 540.633567176619, 531.616999372927, 551.880642669402, 534.627101722344, 516.719591002976, 510.509585295741, 523.071869885585, 515.634297049253, 517.556853385815, 529.216966941796, 502.932289435662, 507.11303328377, 503.336267667608, 500.070757310591, 496.703977670547, 500.453292552605, 501.627789237571, 532.88938146772, 539.282420196306, 527.62635984018, 526.619706050136, 548.489202584134, 523.957136431403, 529.426343843151, 521.557434594197, 518.484010698152, 546.239347553092, 516.998433153518, 519.34770739398, 537.17092111989, 514.375316307284, 512.05153467701, 545.786605038862, 468.139445238821, 516.702969368017, 529.421580094063, 515.803944344717, 509.667779562505, 511.792724173109, 530.087463208924, 523.168795013434, 506.830146127898, 537.520623056037, 514.421397267886, 523.040264951513, 534.306226340389, 515.017261600478, 544.629678397414, 506.361145503654, 564.04852682059, 523.979134753015, 529.400085641969, 542.335306153913, 539.612336563584, 524.163421809426, 537.878090307176, 497.16458490209, 507.507066854633, 527.294675918921, 523.895013302048, 517.612009013555, 523.802497787309, 515.761346871888, 539.384302280694, 500.985628649793, 555.846260109509, 519.524229909137, 547.170103717946, 512.38213418883, 508.148093101949, 523.580370096342, 536.297515940939, 527.502852130736, 525.837947482603, 526.646489888441, 542.728116989024, 531.569163929079, 539.514474174605, 549.85033766355, 524.57773804348, 564.11190911194, 520.489778935743, 518.054057463182, 510.253677284591, 533.965869282556, 509.760935412355, 505.23527359299, 510.174364137561, 519.284874249859, 533.024746725135, 526.35225322722, 539.4584199794, 524.095279469875, 545.001769111994, 521.374094354147, 560.900617674619, 523.63311045793, 536.003940452041, 484.198128373117, 531.012681868495, 534.338910315973, 535.258097915943, 517.34616365643, 510.610151452524, 497.4129131207, 542.146973381847, 566.715193494298, 532.611525479855, 536.962519592546, 547.141055344991, 514.383040476575, 538.269444293311, 528.004421092711, 520.51099747575, 565.165098904466, 526.545907328318, 519.066671790046, 521.969363279034, 495.470917789021, 513.199869414567, 529.056848644275, 529.300671587578, 530.199447631968, 525.922268413993, 529.713092875475, 515.784632906003, 534.503218268151, 537.565049209029, 528.591897574041, 528.068621119175, 503.083268462843, 512.903051591475, 540.776724328711, 522.596199977293, 535.094238222626, 546.6143355654, 524.793088236215, 530.690701717949, 495.541727808244, 542.38177151407, 522.810488004023, 533.597661954794, 536.872710191495, 525.74003713495, 516.886818568044, 518.694159903378, 525.837644441701, 508.723053481157, 512.908687841999, 536.226790024459, 528.103287867373, 521.551895510715, 524.021999423919, 519.167651006568, 506.517484027751, 497.639482586127, 527.824841517854, 531.595450470813, 516.942449022487, 554.328263787894, 545.06337916605, 544.9479623096, 523.79787561311, 511.889757605346, 542.197466027712, 524.700510544973, 499.640324745524, 492.230385212856, 511.099604655748, 521.307214481341, 496.784155675021, 546.641773723687, 487.27165812631, 504.510328195618, 503.258630133153, 513.715463555552, 534.240612051066, 538.191213397772, 517.028431336884, 516.07971806663, 514.71763093261, 494.611666812407, 538.447609722728, 504.078284262671, 511.61055134981, 501.357433522342, 554.681563015807, 552.428904866077, 518.352186170323, 532.393890062206, 515.03964428141, 550.140498840592, 529.195436687285, 529.645636275074, 523.620671040715, 500.20807693413, 502.44689111898, 566.208231046345, 513.546707927234, 547.317017014365, 503.081832234069, 541.479753159163, 536.862655353417, 510.18433083137, 513.328614326203, 503.769579762447, 565.111060400401, 528.469659370787, 519.916488744079, 539.64363964841, 513.985606175211, 557.394557288694, 518.662384611183, 509.539671725586, 515.591257298911, 511.260790979051, 523.743349721135, 519.489843255824, 505.665242814048, 500.9671419067, 500.511696220881, 543.250154637027, 550.137726730575, 496.807983087491, 526.858394267175, 537.466106177519, 528.179196582661, 527.206513856545, 520.989751594185, 517.311674944416, 544.193899704654, 534.218682821725, 532.337404467828, 512.419721569411, 525.002676499184, 502.967246422739, 509.675298192888, 511.623676730484, 532.80761957454, 540.201378644127, 519.708480284937, 530.188300440061, 543.620848135291, 548.343335899217, 521.082716823715, 538.244615185219, 550.086006256131, 528.951045895792, 514.166896606335, 549.708131141723, 535.178473301939, 465.806545792089, 488.335002158382, 529.900898769607, 516.925553039943, 537.735395834639, 527.047875783999, 520.907680211732, 510.306199081635, 502.422826765314, 514.87072684699, 511.811031746558, 507.18818269295, 517.165604372263, 525.72258730619, 530.171867795819, 520.322361371754, 499.856926559815, 532.565115030036, 522.491864993918, 528.895978973711, 508.264520425496, 503.024538447213, 518.968052611653, 494.528427252165, 503.985631135411, 508.453927049754, 511.614665609557, 530.231325480737, 520.670206196097, 527.672287416943, 509.826236000508, 526.076175500177, 540.725767399734, 500.375924045825, 538.137877402608, 520.695753091893, 506.468566954356, 526.439112665946, 541.643504330485, 516.758020206491, 485.214411938099, 497.684908414715, 527.72066015856, 491.607860415906, 501.683866232662, 536.054434652025, 498.106823071897, 520.030919106516, 502.200633169111, 519.655576649498, 530.443943264157, 534.132578968562, 533.889585401958, 499.682415018774, 518.234592445637, 548.053327581551, 540.883178052106, 520.76515949061, 497.462104545365, 515.371409515355, 515.296906054694, 538.535423276047, 531.131092349939, 525.042613646814, 521.644588018192, 515.020464171207, 485.276823790526, 548.240163295397, 530.890237296523, 500.972107879289, 528.198789118322, 529.045402694984, 497.881797820577, 541.036094592297, 509.254205003936, 536.848992048246, 514.272904513753, 553.128629637871, 517.314963092098, 526.014105024981, 521.087802827433, 539.82303084893, 537.650088825382, 526.209338867257, 492.886561235784, 535.837819508677, 527.730368171052, 521.281252134325, 537.116570406157, 519.574702981708, 548.455019757228, 525.110242720615, 543.76561446556, 524.425522691736, 535.760205734037, 532.741676488058, 525.091676301925, 503.69167833518, 512.96359827719, 517.913513128759, 530.680080438059, 559.93946871382, 505.991169724277, 527.190187175306, 539.157599594098, 509.29047881721, 502.160539206342, 501.773633332157, 527.490408381167, 526.749366548753, 529.13853038064, 531.913822373763, 524.958964746707, 509.025879767593, 496.640173596737, 499.483592657863, 529.232099307128, 496.430081727627, 548.375187080359, 555.542044757452, 508.527462738548, 538.631648804887, 505.296422719306, 521.412015939081, 527.971119243197, 540.785244456304, 526.902971306943, 515.341261096973, 508.965229821099, 534.206610836237, 519.072914719335, 529.204807373362, 526.295032806217, 518.880189673933, 545.712843089542, 537.226438710724, 570.142910326948, 505.444498902555, 507.87443175787, 528.531071033705, 552.685122886818, 506.100684113635, 544.521208508942, 527.336055673158, 528.905018091909, 530.666034843885, 530.639630716656, 489.256049587629, 534.334316646365, 512.057721960164, 517.325294717414, 534.208254113144, 502.324356223406, 526.358954085965, 525.770961592935, 530.767875821129, 523.967641762528, 479.259691697927, 535.718662715851, 489.207905150157, 488.132518455532, 515.377945114973, 488.613359745081, 513.082242066467, 530.48138360536, 558.790142049666, 570.22333818256, 530.272167058365, 521.697294888252, 512.769187121672, 518.163311781494, 532.208848808148, 493.491385533091, 521.421089186218, 501.359309129078, 499.387374073177, 531.359368485033, 547.48803869065, 521.224830176607, 513.895128919055, 537.196835464092, 539.143060613515, 502.615977802327, 540.424659686903, 526.098601233699, 531.205830275945, 531.176543432637, 517.212166660535, 544.323094223533, 558.601751308596, 533.98769521445, 569.1037241769, 517.918254641769, 501.877680525361, 529.401629478463, 530.328945341938, 524.194817778087, 553.021673046906, 518.151422023841, 509.630129717913, 504.042874925629, 556.563260240898, 531.894186509292, 516.550465854203, 511.917774286332, 539.274522919308, 519.689206031327, 493.616676326198, 529.139850830729, 540.518379203508, 518.579040974188, 501.40812351762, 520.687019146778, 541.41995890464, 515.844402535382, 489.204877280582, 528.674087612868, 558.246945250675, 516.193307106266, 561.695996480591, 524.167900791319, 487.939593181985, 531.194411754588, 507.896607547636, 523.605826007878, 498.623351046111, 527.001331695058, 508.312708181829, 524.249143139257, 515.118893972963, 520.391431669802, 547.426387344315, 503.057104875508, 497.985295629399, 536.243079608382, 546.604229273795, 514.704042971676, 517.266509859963, 531.27403670738, 516.377672347044, 537.285324001825, 545.791061055215, 482.419703023474, 513.133154850525, 543.339835965241, 537.112176877433, 522.797729746854, 523.874846542765, 501.809868272757, 496.824195326714, 538.445475717335, 496.520958787032, 515.288381025317, 522.681858888602, 523.169360679021, 532.351892459108, 519.867361054556, 522.918325939353, 519.158603975747, 513.089853075937, 504.871571504676, 502.234945826348, 534.965026948654, 506.744042112869, 513.759773776543, 523.177889079043, 478.267270782724, 532.273230692379, 505.145357723389, 542.264643556236, 526.222932054098, 546.371121532896, 500.01304195232, 517.790365646679, 526.086434045856, 544.545747993542, 534.245826863934, 522.182402901604, 541.650758886929, 519.335281015772, 532.880916225642, 531.200366839192, 531.758413637367, 531.318612930237, 546.767443687598, 519.538256773194, 539.03979162446, 547.503640678545, 518.307883973189, 527.415159314254, 524.804148111187, 500.101188047116, 523.540389562163, 496.767185245382, 548.18359933454, 518.64580392404, 509.570514704701, 527.180838917097, 536.313789664184, 534.813994395525, 504.943034140682, 521.247119042015, 550.482896888851, 490.652506292005, 519.667830702823, 516.843545376434, 521.686960344875, 522.429239076194, 545.920177163902, 511.428077580811, 494.279648606463, 549.01146892951, 523.552446719678, 482.320077537584, 537.763376996072, 544.464283379555, 511.11033801561, 538.43121827581, 506.220865278101, 517.072867665631, 550.977462799341, 549.803024992392, 496.670648549323, 523.041059763458, 542.559954458959, 521.463145541789, 516.412077069986, 545.676283336034, 512.887204225005, 517.906218807707, 561.545380917001, 507.648149965991, 483.736696059054, 554.252800944643, 523.284760301954, 509.424581284637, 520.289574091766, 534.072908865111, 511.048509919235, 501.9720085618, 525.814400316589, 504.021686801053, 529.459289166847, 506.651981603019, 548.778520552848, 530.36028244241, 518.140333117537, 491.314559835264, 541.548073464318, 544.38967759705, 531.766932851863, 527.358562463701, 539.315427107504, 516.558158221502, 520.518614475817, 526.416239919603, 537.151378490741, 485.480190338544, 520.54395196293, 533.154948401008, 520.407549235017, 501.02662340908, 544.865068591129, 535.801385014288, 522.456079535268, 513.347417371639, 514.098365407379, 541.658876966035, 543.067531753085, 529.35142129953, 542.787238400761, 524.755355077643, 519.827638591775, 507.537627902402, 538.609870349588, 536.219035320732, 500.778898660742, 532.001262328046, 510.723148014391, 508.272054346286, 543.389638548295, 518.648624897616, 537.057619945553, 499.983486660959, 507.686806783397, 519.120336650257, 509.589958413706, 561.165187599757, 524.031871503119, 527.685940931632, 520.354641648526, 519.990531115194, 541.166499430766, 488.493165459456, 540.565220626436, 537.254496814251, 524.444137279517, 510.399909664646, 536.038326692337, 510.920103369574, 519.143079953821, 503.662156265267, 511.305268468362, 549.365354452602, 527.549780170991, 523.015177039138, 525.735125836189, 514.556891835363, 532.960000615534, 491.024232961061, 531.728621820107, 542.916543712249, 517.155481379716, 497.216071189195, 524.570221751855, 531.118676400472, 528.618973293983, 525.452910800204, 519.041472482605, 510.476992086897, 521.805524989304, 531.595568895192, 521.977926241366, 542.619233674977, 534.722698832836, 510.89697405333, 544.618828797757, 524.007647633536, 517.452928356648, 509.876764393238, 518.993140435188, 484.898016301257, 537.776873994219, 482.292981426555, 532.80260321537, 550.983453033753, 521.58499090665, 510.818045669636, 537.157994312891, 535.863024653346, 521.74635277403, 526.592190367426, 567.052092509655, 547.232371212393, 526.333241169844, 555.430932194213, 513.71515311091, 538.198195511145, 529.78868460527, 530.207869195768, 529.970835344798, 530.971122749576, 508.879221456054, 499.468676450162, 506.03133662865, 541.869196444295, 511.385681569889, 509.89551847086, 561.340530650388, 474.970811590092, 508.444589572546, 504.961685410346, 504.409639962354, 523.705448392514, 555.752877970439, 524.296515665796, 526.024083111004, 503.471293017792, 514.692095923319, 506.368190609921, 543.600736945793, 508.35839480147, 511.218400727438, 509.861677671894, 566.806185329266, 537.665380841644, 500.884810117246, 540.174975974079, 520.15139889919, 522.914086076758, 539.337419305382, 534.852638300316, 531.173853902132, 519.317884039359, 530.575742103983, 505.391543121515, 499.044942751398, 535.129691357344, 537.492788087904, 506.467293169641, 535.069582387306, 554.346228393188, 504.872809814923, 524.640885048571, 489.996450528208, 517.670403459825, 512.198789900772, 521.183237768755, 515.532958623588, 532.424536703766]];
