# Supplementary material for: Hypothetical Outcome Plots Outperform Error Bars and Violin Plots for Inferences about Reliability of Variable Ordering
Source: PLoS One. 2015 Nov 16;10(11):e0142444. doi: 10.1371/journal.pone.0142444 (PMC4646698; doi:10.1371/journal.pone.0142444)
Supplement: S4 File — All experiment interface and visualization stimuli code is available as a zipped file. (ZIP) [file pone.0142444.s004.zip › experiment_code/data/one/42.csv]

	sample_num	task1	task2	task3	task4
1	1	346.688278963114	128.524664297817	680.470866614076	527.752485955952
2	2	341.827707397225	139.77167276959	676.942625868212	520.632364426477
3	3	340.235811236898	124.439348178746	664.118604223878	523.25661426062
4	4	345.585430651213	122.708675050347	690.255958155636	522.809635088359
5	5	345.859136408458	111.179655042291	653.576958258299	522.873514756521
6	6	339.812326911357	118.124090219694	653.673204720144	518.270835062775
7	7	345.942622783248	118.548840686279	642.35888702341	524.621632653831
8	8	344.685212847009	143.465530502438	703.716404905614	524.496373637649
9	9	342.262569013909	136.242475347193	679.078647083235	523.760740162015
10	10	339.239420356124	119.606605461254	706.929134034037	523.089737339177
11	11	343.973339641421	140.146570498488	635.090589351116	519.813694927658
12	12	345.979360482268	159.27918511411	661.039970896814	520.938835667084
13	13	343.998130729163	116.623865506622	686.135578265899	523.037365281306
14	14	343.420363043133	148.315250982489	676.05044823141	519.476222876871
15	15	341.729611947069	122.992266261345	700.14951513968	523.631834577312
16	16	342.669708309042	127.286048581278	653.803175012948	520.521024435742
17	17	349.490795134095	145.284943616557	681.241714864189	523.191382654632
18	18	336.591667124708	154.813141270888	660.194647016976	523.531965241564
19	19	341.688692584	133.6581129245	683.671414880041	526.403458803899
20	20	346.790465588969	113.426561160977	664.065631287901	520.095623688036
21	21	348.588133506976	130.049078015771	686.449791691384	527.269206854171
22	22	341.150593141101	91.8048956648397	659.347706831851	516.387954723339
23	23	338.412742438975	109.854127126743	666.663402602622	521.072266863557
24	24	345.105684507481	135.354288711346	680.040518525303	519.961703868592
25	25	345.985648213669	123.27533066588	660.944415526163	523.823617907787
26	26	339.232636971874	149.125829521436	663.023422982876	523.26148250998
27	27	342.405352614972	134.943258181597	644.237908001033	520.779695134691
28	28	343.536958887355	140.420429340581	688.965661413235	525.11415695909
29	29	346.625851269486	118.486629993494	694.883051385649	527.242632987503
30	30	342.98090993258	151.316718026635	678.538522350526	521.255222543575
31	31	343.659422557393	138.332562991497	664.219025564188	526.527361031343
32	32	340.906826214005	111.604586784781	675.138167397244	527.015926434842
33	33	345.891366117644	101.635707538037	691.160961913186	519.172298773742
34	34	346.913850958857	134.121163159276	685.716059236478	526.289096786577
35	35	340.965917962197	135.484059121457	646.643995333559	526.867754883536
36	36	345.404735458262	124.823776280582	666.302587669467	522.533656092595
37	37	344.718815679004	131.380506642213	682.088115526301	519.07658569342
38	38	345.552425869869	157.550382580026	672.961565441784	521.205834158815
39	39	343.091860989234	119.710028017367	662.352195219629	524.076157884357
40	40	347.512316505255	151.475285175549	667.99698073053	525.961578071465
41	41	344.021193257154	121.05061939021	653.462495923638	527.248246576128
42	42	343.294025523214	128.996091395397	651.361279884718	520.939506566247
43	43	346.92783753587	124.91030059602	694.311389783205	519.524805745645
44	44	342.371754606455	133.088908525336	657.802818859274	526.275707632693
45	45	342.721465500223	152.329046255814	665.094930770398	526.795304664507
46	46	346.146329794535	139.756509091394	683.022309128557	527.650283635002
47	47	342.436675507314	130.099770889207	671.786818074823	519.92590590213
48	48	344.428029306468	129.135722845166	680.618103825443	528.96406971343
49	49	342.834073865783	141.567025081725	708.329509946973	523.415572342009
50	50	342.904118126066	163.116848035201	653.268827993013	518.360527197885
51	51	343.709305438336	116.632184688874	681.602494908026	521.049694260084
52	52	339.977714661712	149.313679749972	652.990751353565	523.789215091407
53	53	344.481114541895	124.567276701886	694.851977249429	524.087644436358
54	54	350.223335353028	147.313718973362	651.670335085303	522.918288879653
55	55	341.433471249014	156.009781351168	663.807406148896	521.145810660315
56	56	342.846218645276	161.146376197455	679.08272830138	519.410723478497
57	57	340.282517402495	128.123577447088	690.228141312172	522.367150764871
58	58	343.080909717281	155.072608516283	681.379929794095	520.757002473678
59	59	340.809420913149	102.32339630616	685.535417246167	518.793072029053
60	60	346.593872322872	134.603698201693	685.271221817439	523.57498821672
61	61	344.02857313407	134.996030430323	681.438019513573	526.701992790735
62	62	343.38206127148	141.272833057941	687.028103028046	527.209335219862
63	63	343.745969196775	163.403100902199	689.07376044004	524.578942764922
64	64	340.846313152197	154.877626954795	688.958838312668	522.022219142186
65	65	348.000063264484	138.955963742207	708.346735050829	524.153253888649
66	66	345.329116331911	122.025717679357	692.714246358021	522.462210156473
67	67	339.019440319473	122.524340930294	651.769809402577	526.841469402867
68	68	342.888623130241	121.125894354286	699.373560462294	522.191682214606
69	69	344.219906294306	138.802047253268	648.233272117699	525.043217063522
70	70	338.24982646527	138.456016790285	679.558126430784	524.723016849208
71	71	344.29854581389	120.709803164703	698.653196754398	522.346006490171
72	72	343.954224809201	145.191161367702	648.609668917748	522.588894127719
73	73	347.047134548758	93.5276031515968	672.868334288588	523.700852908169
74	74	342.594536557399	164.386871981386	681.089746544058	520.543799986845
75	75	341.229888559434	126.83655158058	658.967934167864	522.847947504146
76	76	341.791733337603	111.206801858519	670.226379244549	521.872005508014
77	77	343.226690337334	173.339691936029	686.710201179664	523.469873325651
78	78	345.581389591674	129.584523454892	693.289308849725	522.651763096723
79	79	345.538571525858	146.660122036949	666.8106507243	524.868983285866
80	80	348.913588184235	128.140844239102	681.638444395369	526.060314022855
81	81	342.277570781171	110.893201845859	670.627700990945	525.445170830073
82	82	343.273874392473	145.077803669362	678.702166492483	523.054664851685
83	83	341.095098555303	146.263547194929	700.985882689968	519.761612143694
84	84	346.088785870992	141.363978172963	696.239212177352	526.549923016336
85	85	342.56369850099	137.242839193344	663.949917898222	520.515452952731
86	86	343.65384738684	113.585557029895	683.027725961715	519.091635426182
87	87	345.135634395039	128.022326265234	679.391732366383	521.236705162402
88	88	345.179938194623	88.8175041547257	641.548362150262	527.73774203426
89	89	348.933137798146	123.417569409976	651.247807046492	519.777251788534
90	90	342.342415783345	116.730098031613	668.226961744582	522.579224151764
91	91	349.450986542174	138.972679494459	669.218116771452	522.747613024759
92	92	349.0454999465	146.376593639462	671.052839521612	524.304242897513
93	93	343.045305087224	97.1157222963093	637.904129247789	524.82662899616
94	94	345.718854712375	131.436323811788	679.691663898074	523.297751939141
95	95	341.220275125723	100.761524779898	670.60535728696	525.502875487552
96	96	344.49522502275	120.788246212494	682.503357064162	525.304437150679
97	97	340.180160610768	142.278046367558	653.572196939126	521.301356742723
98	98	341.285198656007	125.550676869698	688.049087939134	521.916374086629
99	99	345.847564125027	139.14235902008	681.559952691615	521.994482127967
100	100	340.389912491237	126.489294513683	658.020767148948	525.760091645833
101	101	342.02938986312	129.593872940179	661.40518550393	517.066586720582
102	102	348.275657911774	142.011902351522	685.168067750839	522.141395018262
103	103	346.891028539541	133.255057444661	671.59770550425	520.803112230388
104	104	346.512680837623	131.07362299206	697.592056786857	519.290827421883
105	105	341.692221078304	157.177668106056	728.633936132815	519.44828219212
106	106	339.091511793476	142.426216872072	691.324889907382	525.156261136369
107	107	343.745663849927	134.347089569721	671.827827989885	530.702235308961
108	108	339.356476282753	118.284528088897	650.383751584116	523.201042053824
109	109	344.907136617442	140.583008059598	650.538089210313	521.461119314336
110	110	346.762907437652	130.324238549776	676.186429824498	520.635680631629
111	111	339.039447903695	132.297902873793	650.929860068893	522.385714979332
112	112	348.916002962702	136.101646131267	670.524459780369	523.775319038675
113	113	344.633811436562	136.757618492317	654.060687966241	520.112557212196
114	114	339.993095308359	137.625119924793	665.701167784541	524.758965579709
115	115	343.868661815675	132.188850883119	671.045099816751	523.129317884823
116	116	347.459590189912	130.866513089719	658.790418726253	518.984500281795
117	117	339.248813730682	123.981888539642	663.834351672885	520.478952238324
118	118	343.98009656543	141.099199401252	699.805969121607	522.782549472686
119	119	343.348122940417	132.69046311167	668.233216536265	523.485631421143
120	120	343.280264222053	127.525284773476	652.570481680767	524.794033428634
121	121	340.518278643528	122.860466401646	673.228597595092	524.883092707217
122	122	346.984100952988	111.023572993227	701.599921751959	520.900283986762
123	123	346.854352973577	130.079072099444	667.251023596084	521.696090445847
124	124	347.633278830134	130.891546607002	679.728713655835	525.898302807803
125	125	346.4384694499	89.8562489428654	668.238936015944	524.566474076591
126	126	342.116267207419	144.852631912369	662.560574733153	519.714087239431
127	127	346.155613377113	135.391790984121	674.703135978747	522.061753373601
128	128	346.736349997093	154.8448883938	662.712957429137	521.466533145211
129	129	346.272238098244	121.602125812587	672.826931326625	519.222728654136
130	130	344.307838908359	126.265012532293	683.709182961962	518.691383674018
131	131	347.657801087391	123.607074447895	697.423637904997	525.977540277309
132	132	344.712329506129	126.285470242979	652.51071712224	518.382276578261
133	133	340.812028483059	117.810906828355	670.558712644024	523.661141821668
134	134	348.760732661139	147.505930423509	697.212146771692	521.893447312294
135	135	348.231128093722	111.80289333635	685.585949969629	519.996980548006
136	136	343.519831524493	121.248986446161	674.737097529336	518.643910584191
137	137	347.635726473137	116.06591391313	664.192113753131	523.296211788128
138	138	343.516576999421	133.129458117537	676.33041513282	527.803383423912
139	139	343.855466819034	146.061244905908	671.545120715845	521.912132004882
140	140	343.132719700991	115.409945185637	670.86177375354	520.358029897069
141	141	341.759675400115	153.234803473826	632.909537225558	524.809188584492
142	142	342.481849784608	130.812066188422	678.808254666689	525.405140442851
143	143	345.719861959981	157.326936010327	676.966619723676	521.375081320794
144	144	345.866950408945	125.058939931589	654.643198802293	526.075325261428
145	145	346.815981651847	163.504548812458	644.319004537263	520.798940206222
146	146	343.498039761045	132.066217601126	691.38048501155	527.281309509888
147	147	341.855571285548	120.237604359635	693.167373726185	523.42192258095
148	148	342.124883847944	124.767843107812	691.108000904332	525.004400243555
149	149	348.673137685973	140.969057754417	687.784829862112	521.176228685054
150	150	343.466751293838	126.406219825466	659.213740488318	521.801388274245
151	151	350.994175722678	123.491202029931	660.392634502713	515.068090540239
152	152	343.550651391712	158.791153723009	660.975779729059	524.335590743282
153	153	349.398561865953	122.937091048883	673.509843539139	517.856813358814
154	154	342.00178987507	141.871399674827	648.456195608212	520.691176501923
155	155	345.618659490375	131.476968920222	659.879989394816	524.602048791977
156	156	342.298069441576	125.368157962002	664.048016282801	520.674073484625
157	157	347.659897361675	133.48147319476	651.989653900549	526.591256974456
158	158	347.125959290074	129.509096448414	694.098025813988	524.692519959327
159	159	345.546913246159	142.326233993065	689.150542610901	523.655355471592
160	160	333.381667142296	119.253813162171	665.805002200894	523.307812234622
161	161	343.229015685861	165.375863110677	661.920930935576	517.846325603182
162	162	340.783529364922	151.945889501759	654.505033167109	522.401111146088
163	163	347.088443096585	131.379192585699	693.769237964458	519.472603212827
164	164	344.956829280044	113.653309126121	668.519881485245	519.896267440511
165	165	344.722740457341	135.248112878921	684.725960656442	524.281022130362
166	166	343.945701163205	116.313962164284	672.552063740102	523.775156164441
167	167	342.788074718794	153.828242952437	688.564864358685	525.598569156297
168	168	336.819786867431	111.100537973847	667.508332945857	521.242870348389
169	169	346.00298342466	119.516396765846	670.571137983756	525.906852721678
170	170	345.048029827708	108.823898272572	661.607996284067	522.492744980186
171	171	344.928445291428	135.029013199445	681.973129747619	525.367058915262
172	172	347.311084998121	91.6693691206195	691.02035882635	518.991964833247
173	173	342.498641169907	167.285054571241	671.917205513879	517.481521086137
174	174	345.590044889827	120.105620408587	663.997776979456	521.497976534842
175	175	348.974521094345	142.266786942768	695.409200167937	518.396322167142
176	176	348.150943282674	161.520231710914	664.355067785612	522.184880440899
177	177	344.699041396254	132.734156905531	658.781946100147	519.92979221172
178	178	342.986228602913	147.288717183845	662.503662117806	527.550673771207
179	179	342.643402316172	160.590648396217	688.248505946751	529.447193235385
180	180	347.875394263251	122.347644426946	677.539925663199	527.85169189944
181	181	345.594952896159	115.158732773809	656.17415790323	522.468058768667
182	182	344.839314670674	107.922141142101	654.850352149257	520.243126382966
183	183	341.848046434543	97.5830209499972	669.201460317693	520.986048116824
184	184	342.358606144612	156.617986476052	687.190826962392	522.531260183428
185	185	344.593417411605	138.077723544915	663.824965522401	526.32342606023
186	186	341.040405638323	126.262163100937	677.485558181399	522.212000913761
187	187	346.602320508511	137.178346349879	679.516510261417	524.893535045456
188	188	344.119681937857	172.258091828927	658.307846471864	518.240254789951
189	189	346.698250515964	114.011534649583	656.015266368929	525.097900234548
190	190	345.094437716052	109.437400753069	648.46655164213	525.226699392151
191	191	343.386173130778	165.352287214105	690.379214780331	520.953285866624
192	192	342.794212031818	122.496402127551	675.872327275735	526.549642323868
193	193	340.55763668371	124.323011064667	697.410584464328	525.972703923116
194	194	343.215732944928	122.352886034684	661.538325806227	525.052984770564
195	195	339.644115162168	141.691066095367	640.982645536295	525.04451321409
196	196	346.022594129611	152.032342172563	678.341428121399	523.255273949179
197	197	341.767446481115	135.600278627409	689.225261567129	522.950517793037
198	198	341.385103468287	128.663669786393	687.139722929044	523.710238947353
199	199	341.176083447919	135.013118593458	681.445244999726	525.670856747262
200	200	340.351311315045	122.624383244211	678.2308113707	524.140362117625
201	201	338.792075086629	135.109576219787	699.661723923782	522.243671562715
202	202	343.885777285065	132.653353026074	664.395982486699	527.54230733953
203	203	341.980260515587	153.021434851987	685.411648932853	526.598045772514
204	204	346.417022300308	121.598801340732	657.205744988104	521.220049167243
205	205	344.731976847814	143.986301959434	652.807179933578	521.655300579081
206	206	341.586787988064	133.502075490644	699.63533672701	526.408459968209
207	207	342.721984639471	128.422595644372	683.008051497816	519.849957260588
208	208	343.110522110189	114.686545554065	672.215745568129	520.63188422035
209	209	345.920000042856	121.181820186202	660.502664535792	522.560525002496
210	210	344.231145033422	103.656291766551	650.804214483773	521.336547660877
211	211	338.583709048986	157.557756585999	667.548396785874	522.881873657082
212	212	344.871632264076	129.391350219069	682.965008306578	524.974301830122
213	213	339.16361265788	112.323225779765	656.050536512713	520.149180914526
214	214	343.583754628532	122.620377581169	664.956405892931	526.242503438174
215	215	342.923026709944	101.502726998404	685.004879390014	523.482143575634
216	216	342.13912814632	131.042681034557	649.770955512335	522.920196775852
217	217	342.957128924913	120.429514393292	645.019727036579	520.239942924645
218	218	347.411811883473	111.462914729658	691.76634056086	521.432680924341
219	219	345.333168976386	132.449213121654	679.684393141227	521.991582837132
220	220	342.250951301348	128.550566303177	681.27519784294	520.828222172277
221	221	344.375925403646	141.090206305625	709.269895574237	521.745027844112
222	222	347.708749562694	115.903683680268	688.589076554912	527.983013316815
223	223	348.162519516877	119.706289860822	675.625542177081	519.243150390852
224	224	342.180337754141	125.351401554397	673.317997152407	520.657240688813
225	225	339.941090031999	129.579331377099	651.004190611224	519.849185967483
226	226	342.814735384958	163.462375713837	650.977463845835	525.230990299514
227	227	345.587158716281	120.561866821512	690.422020982058	521.561969139016
228	228	344.883743349606	118.087229760168	673.423446518156	522.702073196596
229	229	344.451824476028	164.045101714887	660.00080803562	523.482758424886
230	230	345.683272822483	128.249624836783	677.021555641671	521.111780958017
231	231	340.748757300728	134.391683911205	650.753261014665	522.708878898177
232	232	348.668163955543	79.4187610325669	640.451812343945	526.71018836326
233	233	343.363863122365	108.956473027908	686.854168227703	517.949062013901
234	234	342.3566622876	109.229345593274	670.552857234468	523.873115838126
235	235	344.276932588704	150.952692885617	644.760829362513	523.080125348471
236	236	342.647983292405	129.792996287337	641.308232033519	522.976123968371
237	237	345.314341893663	141.716705862087	663.572096996758	524.218868970083
238	238	351.465948784081	136.354290253076	691.37213923982	526.965332272721
239	239	347.220342209657	117.866126834392	685.566818115005	519.724243837708
240	240	342.321621721644	149.138785846236	696.208126668979	525.597291933284
241	241	344.949483500847	129.293882450336	667.600086697986	522.490853766575
242	242	342.288847406351	129.88489270898	673.221395170071	525.837518914238
243	243	340.132776639251	159.597320868065	697.171093360827	525.614281140095
244	244	348.736537589841	152.61190514216	696.053193439823	521.387405842327
245	245	342.692566525999	156.82707001351	682.01555619793	521.895058549157
246	246	342.544089341903	132.703630576617	706.35854515382	520.963605291186
247	247	351.131142012929	144.675766439067	678.258027983644	519.38433974453
248	248	344.403540820227	146.83337214922	673.793328515576	519.600700672481
249	249	338.913048772492	137.781072465209	671.408175257085	522.301450798032
250	250	348.698315211256	131.631935015211	661.079001028579	521.857589938011
251	251	344.238792888578	119.427478073934	655.700987064036	525.771882377153
252	252	342.320473824671	145.044352577217	702.266250969416	521.985179164887
253	253	344.910445743939	117.946955339113	678.155752370481	526.536641872669
254	254	343.925045747418	138.875321717451	647.230170456451	527.226765310544
255	255	343.696785338068	115.492896024274	674.064035476028	524.657106171164
256	256	345.514511036531	122.585462566595	681.353681109594	523.385929450763
257	257	345.674990649224	135.401434994594	652.608058418919	519.242579866706
258	258	340.046310437754	150.563882090867	686.885561530229	520.975274258891
259	259	342.485352982707	127.524882360391	652.954364705538	522.850895394039
260	260	346.925788230424	109.270528873619	666.498562226244	523.254764296247
261	261	345.65643835394	147.541463058086	680.840745079681	519.995332785475
262	262	342.908360462553	143.224745112934	679.091855512738	522.907994215606
263	263	344.397651486005	115.54858263239	662.775107827894	524.256528173998
264	264	344.04303216307	117.448512040496	668.97205872017	530.041130668498
265	265	344.367775437168	137.432182227283	691.402659472498	527.423185882017
266	266	348.559341737637	117.619938027892	675.934554734376	526.421882944879
267	267	344.479256606211	103.627192317713	700.181006411242	522.130028878875
268	268	347.223729739113	129.555185566577	675.005602620243	524.816393028925
269	269	343.197678376676	144.33632013054	662.608847151952	520.199189577786
270	270	345.714308819985	148.680547892602	680.476122838847	523.936009444865
271	271	344.3584345846	126.834129444447	643.681127187902	526.991602082542
272	272	346.259818372071	127.800169177071	669.130153987196	518.126940997432
273	273	345.908697685929	120.22799215943	684.842905536854	522.207101142568
274	274	342.495470706971	135.791739318276	670.272757391324	524.7617794281
275	275	343.347041038057	130.483256828862	635.842348850561	521.169255800111
276	276	340.142089988254	146.156012003906	650.122078734211	522.837361132009
277	277	345.996250930115	120.745279400246	696.479934927856	525.389784119195
278	278	340.184345786311	152.572202790906	663.656959619605	525.92224696552
279	279	341.486582345889	91.4426089979187	651.159092730337	520.431297098062
280	280	346.606414768199	138.292037541684	698.067825433703	522.797052593709
281	281	347.132314947779	114.17681950345	653.208779850742	522.565708910673
282	282	342.662723152573	143.750065328819	664.006444735362	527.771396077086
283	283	344.093874079284	122.232494555323	692.649365316161	524.947116397896
284	284	339.497936508473	125.078106285298	690.808286327978	525.556443562493
285	285	347.966638707981	115.372840682763	707.253040148611	516.835948841387
286	286	345.042797245665	142.445481558341	678.094350518181	521.74072390905
287	287	346.597867411698	121.369000766023	670.309369813093	523.154232672184
288	288	346.043186314639	139.033739709869	671.152733621526	521.419182036726
289	289	344.526831137626	114.734707183289	662.424605375304	523.93537112878
290	290	341.824166778909	133.765737755983	678.639949902728	521.648076317979
291	291	345.153806264191	131.300656714187	654.813106492152	526.441248157719
292	292	343.622490361813	132.157070076545	654.754553900318	515.890550493766
293	293	342.659260530335	138.030000487466	676.661063246079	524.183601227192
294	294	343.422853178029	148.957328119892	674.505916480106	524.834934539396
295	295	344.869880284594	161.606521699075	697.504337365505	521.688960315553
296	296	343.864396944836	152.76186706977	661.795565339211	525.366733793859
297	297	343.925690614744	123.564130948201	653.106377490989	521.566113444225
298	298	344.60955482497	106.671815357935	701.886685516572	521.357463332375
299	299	345.203789995112	122.848422160223	698.54226699043	528.205987871293
300	300	346.045021864953	134.636171144805	667.588511287161	524.905816101124
301	301	343.874792918973	118.222311438127	667.302407904728	517.162950250509
302	302	348.376542959286	120.696260667296	670.851441861986	520.015322473196
303	303	343.384710046177	133.683400333404	684.062913498336	524.6934823682
304	304	340.705413254737	122.259772227365	704.447632201426	520.851187273423
305	305	345.177401815741	121.93809766212	645.066794557223	522.566136363243
306	306	348.768573562931	129.662618512102	669.50582124156	521.795335418242
307	307	347.769665478897	126.10093195116	690.885984950319	520.196668003885
308	308	348.062610423337	105.544224521376	670.644611015793	524.56399199491
309	309	353.496805439771	145.659796389904	663.479025639584	523.629103573566
310	310	344.142923008582	134.229053544302	646.575028197675	524.897854799478
311	311	341.113060834006	128.958931340125	700.249928323312	522.530338405745
312	312	344.702185470711	135.647685868187	666.405790216198	522.264103698187
313	313	342.453026435366	154.556554404461	667.519907892509	521.860996584604
314	314	343.93100490834	108.265568552826	674.509401768074	524.497897296064
315	315	343.849479516009	120.404509132522	690.731908302073	524.269058844713
316	316	346.245044123072	144.299490068686	680.052322202318	519.628201913909
317	317	348.926949716191	141.00480682877	651.318969242884	525.785884093666
318	318	342.200049250401	113.094533370847	650.487875856636	522.391305006011
319	319	343.487612132568	157.501688123674	631.692334014188	526.519582283623
320	320	347.778027597681	132.324027193682	675.28307188247	520.020797234293
321	321	349.10550898644	151.411879597233	677.679933351832	523.909553577788
322	322	339.21432337051	137.14951899207	706.846596250819	518.886765617958
323	323	346.973288619945	113.622834690024	725.815143730399	521.500269098565
324	324	342.614995898393	114.87264714981	683.134977764818	526.992187397123
325	325	340.301305634124	156.270637027189	655.916043415551	521.71431810396
326	326	347.448962417162	134.998475814759	679.280871612786	524.981219522131
327	327	342.75707933157	101.511628483902	692.820350097712	520.427928208331
328	328	343.142609669129	137.742457011681	672.820111628769	524.58869233632
329	329	346.341371653663	116.581572468791	679.562935626943	521.402886575784
330	330	342.693917805509	112.88907845895	661.1548636167	519.719154527323
331	331	343.631253049688	143.408668010341	653.406297036504	526.916048977707
332	332	346.673294313023	116.49863518347	654.141361244756	525.701684721572
333	333	343.75242547352	158.721339018267	675.581783374713	522.486148487967
334	334	347.772068094685	140.882186936989	686.551037340025	517.300930755655
335	335	347.251213371597	138.217522470335	682.839131286406	516.992844123912
336	336	341.626267987775	157.551040383365	688.997797573329	519.951070914012
337	337	344.943857791374	148.659856797305	673.271068968392	528.062642006782
338	338	344.954735682177	134.472572023129	703.092213516755	525.395208611111
339	339	348.688435408123	142.185222200832	663.679242880716	524.02187949212
340	340	341.172322924967	109.456252485586	695.756390257953	518.0914012225
341	341	346.704845075444	125.434689992012	677.4446998355	531.4552995747
342	342	340.455560558991	119.091480024009	676.725795219142	520.23616788836
343	343	347.222051708799	127.488985708858	673.527633548002	526.344425949669
344	344	344.029712500588	137.26435559757	676.296140418222	520.737293522835
345	345	344.633769936562	114.563902424551	681.118802668018	524.649572416202
346	346	347.098490061892	130.758019954106	677.610242932259	521.901298806792
347	347	344.351561788328	143.701825643969	665.237664834309	523.781224044587
348	348	338.747130289468	116.281833887739	651.134707611293	521.55406858294
349	349	344.166611341703	138.562458514248	682.404623369637	526.03372287491
350	350	344.946602711093	111.781122993236	639.445309976419	522.354601677906
351	351	339.819161542551	105.535861860281	680.764056315269	524.003990190872
352	352	345.242607571481	128.216355631461	655.363919988547	526.697203756181
353	353	338.685432654349	121.389437933395	655.717025494134	522.476825363704
354	354	347.798888764847	120.777525245414	675.16630320358	516.830633835508
355	355	342.78159239367	172.485795594001	658.831449981747	518.015017744003
356	356	347.503583347377	151.824977006775	659.633022120973	520.412847141373
357	357	346.679369339452	139.659337841321	660.323551051029	524.601736587497
358	358	340.084265293929	124.330268284422	680.385619665925	519.973217461641
359	359	345.195824208321	150.101664249278	678.22035138432	525.51713610812
360	360	344.113316185987	162.348102415908	691.916146260067	524.795594646268
361	361	338.733880272961	137.466985579473	660.837529080873	522.739243524326
362	362	343.135189943333	87.7336083654014	690.388734366678	519.645391313454
363	363	340.062067648263	138.864478582195	669.652009971068	526.722714564555
364	364	346.403526680685	152.983241057487	679.616284548475	518.379568341796
365	365	342.917155643715	129.238051238084	673.867787116436	525.305108879732
366	366	346.107391053916	105.395747758999	661.753248732485	523.492076576336
367	367	346.052882525612	136.025878098379	671.506569016908	526.072589187024
368	368	340.756786724688	151.297484248402	694.435489092303	527.359062477144
369	369	344.550632120809	122.745957959929	681.408076455129	524.556705408418
370	370	343.610624573187	128.55595070045	639.794272307073	517.397967336674
371	371	339.330456179874	128.10343180155	650.410826727009	524.107747226422
372	372	340.590254259867	97.9707465134153	651.766350833313	521.723079222156
373	373	343.084170460062	143.399825365859	648.744232235001	522.156092120786
374	374	336.669924173898	134.723495878955	662.572816530087	523.754242511593
375	375	343.249751748861	106.068887943106	672.118630109131	519.801400900273
376	376	343.741890910559	152.773538296594	676.540543043059	526.669331044436
377	377	348.62435651614	112.037801822907	672.411751237812	519.335745750701
378	378	345.6441515163	148.278029189537	660.361582942675	524.02628729784
379	379	343.996361015682	131.938057331594	664.527435190605	520.607404035467
380	380	339.406512563651	128.929516653926	663.431468724408	526.722611111476
381	381	345.324800658755	103.058187005107	636.028126515562	516.967373519698
382	382	345.095991251814	124.494216842916	658.006113836939	530.979614315017
383	383	349.402045622128	156.778994820746	681.171637389441	522.105811350927
384	384	343.162039768346	137.165566858296	698.457301102979	525.309323673996
385	385	345.071298463751	135.629090519183	654.523731388983	520.976142860318
386	386	342.277921712492	121.998614645875	658.649883195835	524.902279620656
387	387	339.792313000909	109.874453778584	666.782034927597	524.837045189816
388	388	346.995972490543	136.000000830149	638.783067095921	521.367270171146
389	389	341.468159195904	117.191113279713	681.122657918769	523.361437925129
390	390	350.956320229687	126.356473417531	653.654148470538	523.384958714823
391	391	341.40655756627	135.928544323013	647.634921161084	520.825400290069
392	392	344.098101401797	108.856639686023	667.822890826666	524.390189920041
393	393	339.943115143376	123.036851633277	687.352472523777	528.485533445031
394	394	343.982809726118	119.323475357574	678.373967861299	523.722138631478
395	395	340.306098352524	114.243978857684	665.706945585087	523.399169036822
396	396	342.010608621204	124.51217910675	699.913050828575	517.620837490806
397	397	342.424309466244	124.524207880218	675.979051748898	518.604826389414
398	398	348.495318128453	146.904644383118	667.422550718214	518.611547320581
399	399	343.283975746992	102.502516876305	631.396196950992	524.18599662809
400	400	336.797827342136	119.273439619035	678.50987245932	528.354186921544
401	401	349.641401164048	108.992904632519	642.97485179436	519.927773439976
402	402	337.660943651514	137.473457951734	661.765430145158	518.559979763534
403	403	344.906006966105	112.157266861922	667.325207861208	520.538261440995
404	404	351.175653942871	113.833405333301	678.64950111178	526.5179943217
405	405	342.18498982309	123.412976683715	676.031648870007	523.155394824175
406	406	340.39135966028	141.791655588707	689.851426998838	524.581390898702
407	407	342.448492542309	77.1094699373163	691.450723706468	520.661105706722
408	408	339.247285624158	112.842276678672	685.277553929303	522.999438495531
409	409	348.85028030323	115.938674535486	675.902629384103	519.730201738837
410	410	346.853930008787	131.490431112919	688.557226232402	522.743336930617
411	411	346.029355060082	145.226596435081	662.354474334344	523.008767251224
412	412	341.303807209511	140.12687729982	701.62131862091	524.112921993456
413	413	343.789018291536	119.329143805607	695.867556274713	522.108586615828
414	414	345.15329730438	111.481428226493	673.694914282816	524.325728196594
415	415	347.457464382916	160.297005510645	700.062030867956	524.453669802867
416	416	336.715638078216	98.3206331210843	663.635579438748	520.921287932181
417	417	348.111336330637	123.898632449744	676.701965934276	517.128936216289
418	418	341.954096306963	118.602982485446	694.816219553855	521.265330969122
419	419	346.64802625702	134.319640669799	667.903490134004	522.19579179172
420	420	348.50280007496	130.529005913689	648.707741944557	522.278093707535
421	421	344.58947856138	125.444518335611	676.715001701872	529.059469989212
422	422	344.603207198829	132.652045604735	678.217549789058	521.810282267719
423	423	345.877510242156	158.16060477838	680.003352555719	523.021700375326
424	424	347.882473777006	123.411557631672	687.175973155693	523.81386790337
425	425	346.906443122369	136.197778028915	697.38721725365	523.580301945434
426	426	343.296678067453	131.964344261346	715.070668200145	527.462381244277
427	427	346.609023018345	115.608463561976	644.006456267316	523.360746825635
428	428	343.466385899346	104.408680797743	694.149161740747	520.453370688203
429	429	345.238058470867	122.901525101811	690.325247347916	529.072140853074
430	430	343.933390466681	166.4150861047	667.58583787392	528.83753000604
431	431	344.426883414419	111.279934079071	685.287217787765	525.686279628088
432	432	342.592431980342	125.385273092638	681.011463124336	522.629164618507
433	433	347.966029501712	150.675971056415	661.349733966457	519.159617253334
434	434	343.069153473501	149.972850138461	644.775074776362	522.994964699418
435	435	338.03670344111	133.5216772246	677.994933169268	528.21192041524
436	436	343.280669754954	129.362419032042	693.56040553712	524.435029894203
437	437	341.985521572272	112.674017140703	648.854998271783	528.083571495394
438	438	344.472947254818	123.902759444701	677.270337006874	526.789630709432
439	439	346.147055179367	121.92036186567	674.056106739126	517.53091941211
440	440	342.331818314233	110.538950240653	671.122285371516	519.826821874236
441	441	345.670328629633	105.239779054563	665.09078134873	524.694793127429
442	442	346.167571534324	108.210681149736	639.936310804755	528.850246720586
443	443	342.040093912815	125.137262774146	681.788136341658	519.773953906187
444	444	345.73578407158	144.161626786206	679.148133482239	526.24712442335
445	445	348.819768335868	120.652177041218	683.003154523214	520.674261321672
446	446	345.267285700594	119.003207761107	672.240848708525	524.575018171552
447	447	346.150639655267	124.059204969166	656.893919699556	526.835512880551
448	448	342.29207677058	143.735769117682	680.763892925117	521.54901348153
449	449	345.443456437087	124.27837461059	653.557118522218	516.178282695233
450	450	346.270651467298	121.875720939376	641.237071218137	525.327248576036
451	451	343.34666273616	131.508962712387	681.792942913076	529.231521199401
452	452	341.694856233632	136.601734174166	695.407773698761	520.083179575272
453	453	345.841548048282	141.723872380331	673.504791605759	517.339423331844
454	454	341.081932960479	116.159478233282	673.406814115028	527.697178728818
455	455	347.325012475633	150.08777706736	671.167191648588	526.436720859399
456	456	344.47972520914	115.68835460629	672.736203403296	520.724861829934
457	457	349.183329360028	163.764612241326	655.770888034583	523.789900599709
458	458	344.374547301524	136.569565909283	660.083210021099	524.743257355389
459	459	344.20500278306	118.562126373134	719.821516729789	523.341916329291
460	460	340.086786017694	167.723704789381	664.088203088604	521.535669544821
461	461	339.916352799753	97.4201983743836	689.828298682683	522.890790619936
462	462	341.777790636046	103.786823795008	659.308443715798	521.950903563202
463	463	347.81772836986	146.999649635122	683.073052234667	521.120527034638
464	464	343.852222015405	135.48351755117	683.50671433744	524.025588034145
465	465	347.005337422813	129.183363758917	665.851876862737	516.348179787649
466	466	343.551891577814	136.850805132931	683.857741863818	522.893607989732
467	467	345.875090844365	128.742629106557	684.56168717641	523.102512689878
468	468	345.487826434609	108.164008675988	668.687505568371	521.991545493009
469	469	345.541560732707	152.257423789757	680.07590529351	518.17480567928
470	470	343.747934447493	121.66063323532	660.634143817947	528.099108595532
471	471	337.827163650952	122.857697289267	689.894681642462	524.690979158461
472	472	339.158324739435	139.698947004067	656.176379038781	520.135810422392
473	473	342.287818277764	156.850566358886	678.517918831943	521.87298961857
474	474	345.097379041283	135.15528820122	673.574239420933	519.080066103614
475	475	347.38082682564	126.600294539618	637.626884506383	522.803313203775
476	476	344.054404850966	116.579814515565	659.966026287946	519.195113727018
477	477	344.516559346409	115.700694965745	674.287917438161	518.39778560874
478	478	347.566085277936	116.813478975394	678.837859391832	525.101691505782
479	479	342.964445409558	137.124966384966	689.154337649271	524.119119683214
480	480	349.447208036404	118.713884161263	667.489449930976	519.924003297278
481	481	345.957621282084	134.143537527126	641.624601626033	523.808935924184
482	482	341.287150984786	124.692151470949	669.130574289812	526.078470235556
483	483	341.399408013861	156.749323335941	646.401913545487	526.515761740774
484	484	343.77497413447	126.653527432957	672.830389747091	520.736815544474
485	485	342.093759798032	128.677753942747	701.448192810653	526.223525654008
486	486	345.379958255925	127.88613006408	680.810972753699	521.872354704908
487	487	342.217594717914	161.354116043954	691.987383619815	516.723478112772
488	488	342.421802129703	109.503975414089	625.133098059999	526.151804086971
489	489	345.126473981274	135.964059027245	696.990626519432	520.145201611438
490	490	348.143229899828	120.4512839389	673.177658239315	525.437601043777
491	491	349.597895710566	148.531410618149	671.363041922173	519.163684858356
492	492	346.245718569651	125.077580019462	701.728932798104	521.318149686649
493	493	350.535035150915	138.05211546706	693.349954018738	524.96750995808
494	494	347.441683711563	156.181799060047	650.588126768753	525.71868774976
495	495	342.51688747726	154.22609019371	668.079819213784	525.58764047119
496	496	342.311715255298	139.959906631177	681.636453053926	522.553442457364
497	497	344.352992970889	134.863592698136	688.790658930409	525.550802890268
498	498	341.385786435359	166.601619433783	689.934121350029	526.063888220501
499	499	343.744934395316	131.244454422681	673.09237740479	515.756290880158
500	500	345.282483689521	132.727775047692	682.552051470068	523.106961777679
501	501	345.747514923293	138.498767738056	664.312613508013	518.425973163698
502	502	341.770515826113	138.979389625268	677.059471243658	525.441438093743
503	503	338.217847573108	140.263091785483	678.918359375392	527.950984064063
504	504	346.373490602665	157.365032183238	675.461633828066	519.927917595621
505	505	343.728685976863	139.341421195309	634.515775163042	519.786187706914
506	506	344.479354960072	133.512880735614	702.229835980703	527.298223006252
507	507	340.518688194237	136.88637679482	656.66891217071	525.687875596
508	508	343.015292335728	149.306857116052	638.915892555133	520.396383461775
509	509	344.836480759842	124.850566384462	658.881848491945	522.603567969063
510	510	341.55612081102	121.087681045496	646.123513264161	525.257661324497
511	511	340.384437398497	140.6058143849	661.086298509064	523.338822615873
512	512	343.290218491148	111.432024586749	655.250117082482	526.606462256875
513	513	342.074250264047	147.299486536547	657.852256103478	519.702619349004
514	514	348.25002687556	150.58879618459	669.682646088219	520.47960807993
515	515	345.035909760658	144.215316565478	683.443282738556	525.175841627984
516	516	344.272118561106	116.335110536564	699.556542559442	520.248375507777
517	517	343.818203579695	129.648567836269	641.27978585258	523.169786627504
518	518	345.433960867582	140.768598194093	650.229896046908	528.817541925433
519	519	342.96173432321	109.949800255178	686.261970847868	521.43525522818
520	520	343.197334997762	128.287877303165	679.789067223779	521.139556654638
521	521	343.835717592556	152.991625083579	686.993860949813	526.642253253609
522	522	343.713802625247	142.6596154267	680.975546866874	523.795125262353
523	523	342.114503083739	141.148746759476	632.939828661327	522.401842711307
524	524	338.112628281447	102.128368583107	671.774317164345	525.125417058701
525	525	343.99570627094	155.757327427144	666.918470687776	521.367492234902
526	526	342.026288299904	119.445262753583	669.905155041935	523.727155049005
527	527	349.079848609937	124.268007296327	653.992628864319	524.750060543668
528	528	335.131883886351	130.507523770807	662.580439261885	522.797110595218
529	529	342.163801226973	137.320742492095	646.692241932639	525.913834008578
530	530	344.088240786542	130.121267977862	681.367818133775	522.611144176314
531	531	342.195833077583	128.106594695596	673.921929617455	525.579634008586
532	532	341.005078508137	147.107659875569	661.622315681669	517.627147874981
533	533	344.009147894079	176.060092328949	650.869769931928	522.501354129457
534	534	346.129639177772	123.765597995325	681.916063195363	529.24295485343
535	535	339.806368479455	144.296304269881	691.358192751296	518.160793367328
536	536	345.946070785798	120.881366307839	689.77042376204	524.197622125053
537	537	335.027545589645	140.978137877907	675.642133675934	522.681857190246
538	538	343.644326685856	97.7201013822854	690.360784567068	520.526043649222
539	539	349.221702971064	121.925613738141	688.342647791038	525.048251816315
540	540	342.642725455002	83.6096530175803	693.708577878027	520.594189691308
541	541	349.845844283111	91.5927632285078	674.802234263912	521.569317218483
542	542	337.384121370371	165.495839572132	678.880624321687	519.202558852115
543	543	344.444236142806	103.676503989547	657.799355442128	523.452807896529
544	544	340.26493870634	135.472704164453	672.140488138097	519.386516381657
545	545	340.910689098091	119.649713662622	675.474151473711	524.212058861027
546	546	343.197915743364	139.213260540671	678.463842806603	523.978539130242
547	547	343.668195712285	125.88628628959	684.956269108074	521.341635165722
548	548	349.573069389495	100.579441943258	684.98729383183	523.579085937837
549	549	347.033924833075	130.461598432967	696.041602120069	524.043190401412
550	550	338.172313200268	119.060818780694	669.938863454949	522.806563217854
551	551	339.66200738208	107.234868133483	657.046496309025	523.192186767206
552	552	344.169379224265	122.026282329456	664.372049454227	520.530084249352
553	553	345.023786380491	127.798371070123	698.109223802553	522.251403888602
554	554	344.290509569183	121.522601087773	662.718474136233	525.262131142274
555	555	347.16437576356	131.272804059512	672.739493232703	518.696091215706
556	556	343.790576230019	107.451170778969	657.67893786178	527.798574016666
557	557	345.058102016429	137.023533315352	672.961153572471	523.4394241701
558	558	339.268894914671	134.841806198417	658.956202762225	525.328963246172
559	559	343.828888650733	116.421567494952	683.709963119434	521.18195361186
560	560	344.778407640845	111.070080663503	689.550247824127	522.292065830204
561	561	346.335377779392	147.169150695215	664.672739641099	519.744536878002
562	562	344.69374530421	113.578913173361	666.724011176097	523.970173504395
563	563	347.502409766927	127.247380270219	676.226076221012	520.782441231027
564	564	342.039151888868	134.428346921835	665.364288836684	525.046899948514
565	565	341.576301709526	140.850691279563	685.259473711797	529.136564585681
566	566	347.954675761533	143.690861403198	672.281378759585	529.869087850893
567	567	345.711805062386	148.549482522684	706.325424221684	530.402913076918
568	568	345.344343242129	154.272847618438	685.075772820192	519.489070228835
569	569	347.488021758618	133.121348950065	697.235602177102	520.657408215079
570	570	341.941272585663	118.67895021549	698.34777850034	521.445430936195
571	571	343.588352384219	122.701100661057	678.368138520316	523.64059831902
572	572	348.361110779706	126.05192992151	648.986450361941	523.923525155508
573	573	341.881097274267	169.141044206755	665.546349677559	524.982064706703
574	574	345.865115732656	126.523638630774	671.434972255772	528.841786525884
575	575	341.547242077319	117.020460603895	706.211025932126	520.735180643796
576	576	345.629363144471	141.217036319574	659.873103503418	524.379934935766
577	577	351.834167525657	123.72931964826	678.317396792437	528.324386810207
578	578	343.00543590944	142.006467464274	671.633397131991	522.521090642739
579	579	344.207249995609	142.286028793626	659.190553781242	526.463015077401
580	580	342.629671275721	132.213443285229	675.728225731053	521.679175350654
581	581	341.425738632974	145.031000452233	667.298467352183	521.646475678767
582	582	346.72524337568	116.883513852574	674.724158540521	521.100001856064
583	583	340.980672445446	106.41508597595	661.334300243486	525.621116642688
584	584	343.937689927335	154.03500077548	687.511317774154	520.540882166168
585	585	339.911609006034	107.615667047391	668.086399639147	520.749011511097
586	586	344.541258673519	130.586722568822	667.788659170072	520.211493463381
587	587	345.4340142907	118.029553885025	695.451459789659	522.430717799121
588	588	344.577680072847	133.457505590013	662.670889541567	520.048571350578
589	589	344.233965024128	113.21062744142	654.473613720886	523.561206346028
590	590	346.226719220751	150.848462339181	671.384565985328	521.498118987513
591	591	348.625973067595	154.884329534965	673.427195791086	524.4161045746
592	592	351.499761190789	136.440015606732	674.214705591923	524.523499865521
593	593	344.355128199591	104.755594248725	694.837186097403	522.644854735773
594	594	344.762666371304	130.05594593141	674.36907719127	518.010763023293
595	595	347.395187708007	132.843405196863	702.896984369201	527.420846855329
596	596	344.553374385288	145.017105666623	683.466352684117	521.317216094097
597	597	344.880267412843	119.375711998852	689.160333796273	521.572632741077
598	598	348.174584347756	111.287335764016	674.986887213456	521.807613007608
599	599	343.589583112038	156.976813517856	699.262402218478	525.209728554491
600	600	338.861256204573	146.825490550775	679.058263257808	518.204990336974
601	601	345.847561901679	111.765986524141	666.223764327389	523.188443237923
602	602	338.075344198596	152.955645783284	685.813568667697	520.78296251179
603	603	347.583855131171	129.499023682789	664.832190963946	522.982534022443
604	604	344.347138156726	115.602489864397	662.498241393829	524.356304904688
605	605	343.404653276577	150.024001730378	686.807517932973	522.180691448789
606	606	343.144654150443	135.561425860571	717.180310532746	522.844903083656
607	607	339.450216843749	151.797987526366	699.432540004035	522.41917939289
608	608	343.711316899442	149.609676185396	674.159034446935	522.490390032153
609	609	343.771826641847	106.101766465025	654.498985649063	520.806883295477
610	610	342.148294474743	153.604552480818	653.117985070194	521.062164769487
611	611	338.577811668402	124.549450871849	651.535256898878	520.381590292348
612	612	345.276386745377	125.106537889422	667.214917604821	522.168236107981
613	613	344.602339246158	106.468396319765	653.033675276141	523.918518503502
614	614	343.246342420494	142.588333669027	680.804177871821	519.887938290896
615	615	342.998003974172	87.3349544942996	687.843598629803	520.475367651488
616	616	347.766677676258	115.513565934483	660.684005225691	523.455666854972
617	617	349.389235832145	142.543750545802	699.650797159267	523.040234622976
618	618	346.939443021777	135.828216690441	657.458196817496	520.726607473092
619	619	345.985381636798	156.266309616004	673.662877860173	521.454525080479
620	620	343.226440722142	117.105861531466	642.829364115076	522.691770226423
621	621	345.448545712065	141.795454897917	682.730163432937	520.669565018305
622	622	345.803434385279	137.610582388956	679.524828672378	521.336866842766
623	623	340.725368723378	151.162594041957	662.193323912824	525.77991573571
624	624	352.54733165464	148.682953638014	666.334056392579	525.576580965746
625	625	348.150419273329	126.9676765018	694.47741390794	523.355737667178
626	626	344.970563034446	117.579364190076	709.036089795196	523.664937288517
627	627	341.876398155691	119.740779107631	657.709524636498	526.518048002072
628	628	339.238395437311	151.198641714295	664.543748778162	517.682147909926
629	629	344.471668979147	132.583311672126	695.78173671156	514.352977838309
630	630	347.406238606942	123.238051610293	707.583360706178	527.728078973436
631	631	345.4564002053	159.125743998251	659.510942015593	526.027502076187
632	632	339.482577247908	86.1259611249428	678.286582666673	525.197884419479
633	633	345.713502529556	134.842164509575	638.277071628031	523.509135490383
634	634	345.170629729003	123.278731790798	706.767231118619	520.979944690183
635	635	343.786868512864	106.655082230073	682.439082290238	524.63785800208
636	636	346.044098543489	150.932248183491	667.119425181242	524.019003991305
637	637	344.032819535173	121.89001435837	650.514727631063	524.144803715875
638	638	346.221113926534	121.439690000523	671.975934775529	522.943343511522
639	639	346.103691197963	145.427713848303	661.613133846039	524.01653762328
640	640	341.543834524037	129.219802251486	679.066568717409	522.204023084602
641	641	340.784513309734	129.004759684685	663.165942616386	522.153102769348
642	642	343.144216030489	116.913652798949	691.081645203925	515.827509523485
643	643	342.521256920371	133.907484459215	688.196922428108	522.944563063643
644	644	344.491028537135	128.313031449032	671.381310895276	525.099916292799
645	645	346.429158510129	116.124558403437	686.835647784546	514.789094666308
646	646	337.515739044136	133.128673497909	687.108527925351	528.446607877255
647	647	342.454115563867	147.956044104157	661.389418439709	520.370775634646
648	648	343.038287290104	128.561919869673	669.647455458107	518.247660610407
649	649	341.895651535684	123.15070880073	680.855105697002	527.49226865061
650	650	342.436650806001	162.551038857458	664.945748604259	523.827563239584
651	651	348.249354604072	129.576833038919	697.787767915498	518.230825754593
652	652	336.155442950346	112.924008260505	666.651043853992	522.502046966047
653	653	342.209428328612	126.858229213548	678.148119919568	515.258631499363
654	654	347.108673404606	123.991714725237	663.731944970363	526.193061917397
655	655	345.877453132728	124.367630992563	691.63558173868	517.934115035743
656	656	342.611748790522	133.761772193123	666.730208449903	519.107653021717
657	657	345.610443891497	134.802777117039	681.5125473899	524.067472006404
658	658	343.986679505811	120.56177542559	679.569180074316	519.454137802558
659	659	350.764928346658	106.210076759823	662.100396888972	524.2791420731
660	660	348.707493331305	131.207436778084	672.382663661455	525.81154199662
661	661	347.58963912406	136.38908294672	683.357073108476	523.285311791161
662	662	340.87826811056	139.93288091252	630.526530631527	516.88314444282
663	663	343.902684626699	137.973889060736	632.464895379758	523.634966440393
664	664	342.691397376689	146.441933248772	657.826905283003	525.802896773888
665	665	339.250240057715	98.8551425655391	638.637311644102	525.448037999337
666	666	343.009051817778	142.494093669818	658.944924330025	531.61252654769
667	667	346.350066712617	140.765389334581	682.700045607388	522.155506245255
668	668	339.355994034813	134.972854254974	679.293088874791	526.207418945689
669	669	343.795392545216	130.979390430461	703.320931234748	527.824079074556
670	670	342.111821364815	138.430221494267	680.832816574965	523.709243042219
671	671	344.094151005074	111.430055762549	670.449480185768	528.960978263884
672	672	339.75129380745	126.781672134993	686.500477802851	523.674348558399
673	673	342.874411430065	160.946845780436	676.263741175902	527.665313513598
674	674	344.497912959108	116.581453421039	668.392861035788	523.081972856237
675	675	344.984146423401	110.309926209757	630.889342924734	523.424651933713
676	676	344.021404628032	125.712338034095	670.93546225547	520.351407275954
677	677	347.491813553891	116.59635130017	698.391325323945	527.199626193269
678	678	347.904147891635	146.294333103618	674.837174620593	520.968384030706
679	679	347.140435720268	136.228509555785	722.416696971712	523.293518774212
680	680	346.71685216537	141.015602949334	686.245482646344	523.782815456866
681	681	343.337615545911	110.134310221062	691.449702401282	526.802109449223
682	682	343.894398926147	133.195828297254	654.850833525715	517.547680254239
683	683	351.093014790613	146.305139988388	712.618231634605	521.925925545394
684	684	345.816758843725	143.539676868625	681.843595610865	523.96296852701
685	685	341.317665254675	132.062986259638	695.15651876307	517.999414973509
686	686	343.084031970878	131.369220445923	672.590616008338	526.515587268648
687	687	342.15253778015	136.242501520986	670.929402455418	524.420572933058
688	688	348.122202944937	120.829309268081	643.85205857826	525.378756227939
689	689	343.835967899194	112.152735456264	658.097624899548	525.292212113797
690	690	343.753615009873	133.872966379939	679.174268307172	522.754498728065
691	691	340.564950664854	152.520609604918	658.156766680993	519.509843648865
692	692	339.764673980977	137.601292872867	651.564735633472	523.379094707626
693	693	347.407016943631	170.936405864705	654.136936137355	522.621206388805
694	694	345.743598971808	134.003420800618	710.292707656628	524.367024223657
695	695	343.318660332776	122.6626720449	646.071644387607	524.329770185529
696	696	338.270397107426	169.911164578667	682.341797017908	524.528386738502
697	697	340.879278952149	124.187401642461	651.604735714235	518.536721848186
698	698	345.58467106989	160.552200684099	648.469366926881	520.206475162167
699	699	338.607661987282	151.423986309872	707.023258369042	520.777733238411
700	700	346.664574624172	139.992386658038	666.925204430142	522.715650518708
701	701	344.742152518262	137.721697499231	674.532864826456	519.780020266913
702	702	344.402057894159	104.720560767313	693.530064752543	518.666270659515
703	703	341.058810596435	134.079631671401	686.392000715046	523.885775773561
704	704	348.08160443047	90.6779758024405	656.331852438667	517.600183756807
705	705	341.236990610277	134.967509625682	667.325625205763	521.609986805126
706	706	339.799836090553	150.8926952542	707.414227776429	522.973437440922
707	707	345.633414498428	123.963971589871	678.265095020952	523.34193113467
708	708	345.466348648524	132.285915299321	708.54324011375	529.296565192146
709	709	347.767523544562	104.986909144919	705.670985908582	522.414983441875
710	710	345.756275901043	127.15692134353	639.964935413444	521.120435641507
711	711	342.703323049282	122.162920850389	670.434599300623	521.036201958292
712	712	342.106020979223	81.8749051489766	674.686170274071	526.680014635193
713	713	341.689484747679	117.185493651041	677.01211526051	526.354853412149
714	714	340.181422844586	134.982311458756	678.439555892544	525.374428801724
715	715	343.829768366293	137.455860634766	666.138588354926	524.08012686944
716	716	344.724872549643	132.859307309914	679.202722307282	520.586060132856
717	717	347.655805712932	159.720786034821	660.697393796349	523.333491759712
718	718	346.654549299429	122.50274256225	642.622679131426	522.666942536664
719	719	338.86659074253	109.930949582786	678.369442136576	523.089872864514
720	720	341.982704193575	139.816204817656	693.284917364196	523.228761063523
721	721	342.982494796405	90.8634684922708	673.195784412686	516.432675455917
722	722	342.975712070938	158.553971218165	661.48645591156	521.07562504162
723	723	347.617413907633	131.18061926836	671.752737776983	523.953202685261
724	724	343.202317889087	134.28498155689	667.641256843278	520.258681127873
725	725	342.423323666922	137.767574879144	658.231769307583	524.076349242105
726	726	344.587071244639	124.06370340057	690.901770906642	517.705824223657
727	727	340.468537917513	125.31243651921	675.653059570543	519.076667834108
728	728	344.02657633731	115.000413963408	661.382744823787	524.289498408108
729	729	348.120697288671	136.13318781797	703.998981523988	525.736124111341
730	730	342.921010679108	116.325940209552	651.666662756525	526.690095653378
731	731	341.116284860613	121.002182604945	647.154510258095	522.914774198539
732	732	340.541222873892	138.866952646771	695.118675728938	518.833215995065
733	733	343.237414893945	117.846261874508	674.448366960285	521.835631954939
734	734	338.830569023113	122.973448442625	654.8051802915	525.453291671912
735	735	347.232707652825	150.460983328702	656.604458481263	522.54290105017
736	736	342.279878442614	162.177309744455	717.466327837266	523.134269770693
737	737	343.9008072836	132.522747469833	653.386723061389	525.055306815815
738	738	338.436990977364	96.7643138569639	705.803543535658	518.464248167562
739	739	349.53564149307	132.185324288701	677.814817922913	522.732897003485
740	740	348.778208290065	109.580970840774	700.86100572923	520.185203516535
741	741	340.817917457892	127.92352992827	698.802794992526	522.518324126944
742	742	335.087715128722	159.085948396284	691.296690565389	518.797312515421
743	743	347.636928967002	127.177216123463	679.570406471501	522.268979325498
744	744	340.78877591637	131.188532353475	675.192781523795	517.439251211567
745	745	341.528335883556	113.547952004158	669.457674176409	519.061556320667
746	746	344.289130786279	134.003244359316	687.568673457016	520.655560518213
747	747	342.018627172318	146.17610983467	689.995928929908	518.28393230267
748	748	340.406048668768	137.625269525852	669.580093000932	522.88947392199
749	749	342.25136985793	185.339155863575	667.779649453216	522.777700348933
750	750	336.999662219658	118.693146204118	659.922363167235	526.523464471725
751	751	347.213203974957	120.015525807018	667.832023180806	519.772487289654
752	752	344.373722645443	161.044885856553	646.326172361394	523.431887441395
753	753	343.799143422968	169.116581745879	669.184869373208	525.609570773292
754	754	341.751723487857	128.707733698085	643.847274679837	523.694494275787
755	755	343.393605199628	139.855492390117	651.854329755538	525.667862267327
756	756	349.888098824305	155.787781252551	671.386887037578	528.837274141952
757	757	344.182046572068	115.41417260671	654.427646077127	518.256160068204
758	758	344.487640304044	136.452490866702	657.118102585144	521.056901564726
759	759	346.101378406214	107.99568142498	674.881761175761	522.738273523224
760	760	346.410067506567	145.758987204582	664.406832821246	519.736264238863
761	761	341.655869382618	136.674123686724	682.290895037502	525.737803112671
762	762	346.410116862863	126.421716871553	691.33884672591	523.04752011136
763	763	349.531457976695	163.867294614702	692.576322165621	521.095082277062
764	764	341.887370921526	111.530297746085	667.207298864649	523.33055145838
765	765	341.636208660818	149.940763744696	663.879718256268	523.034478751031
766	766	347.111052434069	143.661407926453	674.044884391074	525.165491622569
767	767	341.42080578046	139.02796873044	693.59035477731	526.642342535995
768	768	341.480890874153	132.41555245992	663.932218567527	522.248555944196
769	769	347.306044262581	120.910561631955	659.510417092996	521.846589891681
770	770	342.199799710696	124.354886190863	676.425941635301	520.791637487238
771	771	343.398493191663	133.101521824223	665.233242830245	522.538773384019
772	772	345.710039139773	165.953459018755	673.822164424925	529.228546322449
773	773	339.315229998608	124.023224431357	651.110048497807	523.464716633761
774	774	346.642618372803	132.969952628712	662.884612120739	522.872898836332
775	775	342.852874993173	137.483378424298	656.380618957948	523.030046444921
776	776	339.302067110557	137.521807386601	663.240065588229	523.812168959583
777	777	348.876476112061	66.0449761085354	674.683178450036	526.231828012132
778	778	343.255563491995	122.51826911452	659.473575190473	522.288289656608
779	779	343.478734065458	94.1763508770801	678.439285314582	519.2815186018
780	780	341.918893967777	127.361560328604	669.771856563849	520.257613018501
781	781	346.56929914041	145.866528065618	664.142373340975	518.033690925696
782	782	345.542172063865	140.152728309315	661.042494800792	517.90916595403
783	783	344.930178629171	140.118089011431	689.199910251918	524.960921761051
784	784	340.875078964833	126.350395973662	663.908009667061	522.864306951887
785	785	336.113475669167	120.628304828233	683.365661663885	522.39620109644
786	786	347.355648003067	120.041505439888	659.607992863262	526.687028735574
787	787	344.073419617018	127.868036255972	665.214966129719	520.615423645531
788	788	343.715593512004	122.335892537769	672.569490481243	521.886775694788
789	789	339.805688605407	150.353349912283	638.3905072074	525.437502801739
790	790	341.690357709922	147.668033497697	679.572900452113	523.621992567936
791	791	338.010542596202	134.089783434677	691.704286798186	526.072129109516
792	792	341.660626000203	115.122026690601	626.905091232367	521.107272072063
793	793	336.360143891949	143.262487344094	691.708380911153	517.354479498608
794	794	344.771069807505	117.772844036942	654.420692083953	522.893799934456
795	795	344.2055857238	131.072063539638	677.270277569863	521.785490814313
796	796	344.752583531078	104.669546929665	677.304339373029	520.906807016825
797	797	347.211592931767	130.203919246815	665.213834117142	524.685731790846
798	798	346.664806716754	136.896413845815	664.611275803296	521.895064940042
799	799	343.241009970415	126.627407122645	647.56702069578	522.578264267147
800	800	347.077859616205	132.09098548067	684.024577085565	528.887729030463
801	801	345.870544844295	134.715946259669	689.840772843598	518.884669544364
802	802	350.461758044369	119.674325321286	701.414815584518	526.386563825581
803	803	348.200668251726	84.1399214669593	676.970609378458	527.064863266925
804	804	346.766265027916	124.868625426237	691.928184085625	529.047366988657
805	805	343.364531669495	123.195057502395	664.986758668702	523.908160134311
806	806	347.890521532397	103.891993870481	681.183953659717	516.797907861949
807	807	344.767370029568	141.069818859316	654.871391852991	524.823907614662
808	808	343.596305530628	125.177457680753	676.02210181607	517.115070617519
809	809	346.786018766748	132.185302081153	681.879245691275	519.638105342642
810	810	347.460220986739	127.452392866486	686.426787121745	522.923427414246
811	811	344.630988528641	110.128798492022	678.172996410314	519.113966334256
812	812	347.422350097051	131.515684660746	674.711380698608	519.371431916398
813	813	337.543157148403	137.426431660598	687.892498700916	523.097560930024
814	814	342.042258097483	139.508752938511	654.906278755827	526.050946104862
815	815	344.632787990186	123.141340011895	668.359644382504	518.384630570918
816	816	345.204747276281	134.294186222234	686.950850164124	524.501769252777
817	817	349.586182386273	135.244332832083	681.05758441744	521.332340747373
818	818	348.100843945046	135.45751135004	706.08945375783	523.281459820439
819	819	343.483111387731	128.882873256265	652.73989060039	513.947024101273
820	820	344.426055395241	102.221244046943	669.605372520684	522.607017345768
821	821	342.082393602576	119.814631000406	688.44305474337	525.964074462267
822	822	342.949217952221	129.760231299044	692.599951150116	527.853877314768
823	823	346.014597913172	108.727037627553	662.425245180106	526.581879547811
824	824	346.106558627405	94.4539782849164	678.503499704631	524.345247975116
825	825	345.769298124566	114.355166541373	646.990778001066	524.454732700594
826	826	350.428207949305	160.78357084851	714.977182718917	525.86628757144
827	827	347.667704282016	125.817234570688	692.202621908342	525.107521792974
828	828	343.024806185304	149.198604372696	653.667545810358	522.720873872248
829	829	342.83736833054	120.557904732059	672.935277432522	527.459331328626
830	830	345.750197025568	130.909677695584	668.891197377262	526.151899952017
831	831	338.982295611875	141.523993588726	686.506367218619	521.527894192194
832	832	347.859403429747	154.419950210494	663.500004681303	518.43826689662
833	833	345.881798403071	132.83271294103	632.033279041792	524.163265610644
834	834	345.541781913504	119.400911253314	664.695572163685	522.124800051703
835	835	342.879674650499	131.247331152449	675.082573366664	520.897741288417
836	836	345.949506594536	119.760356092029	691.695796783501	527.01020524357
837	837	341.816047744762	143.684124834064	665.695747914423	523.485132058182
838	838	346.699451685457	125.843435973012	681.469568359647	523.450859743803
839	839	339.120894168196	119.57620173017	655.13180847312	521.400937943604
840	840	344.867987324887	124.283986445464	668.083220860883	521.633640814342
841	841	346.0597950693	139.025460946741	674.91060240058	520.671081071993
842	842	343.186326339183	120.48744817626	679.208577473263	531.529722282506
843	843	342.900561790846	129.314434465091	664.913028671574	517.360224723822
844	844	345.056063352497	121.923498646766	679.033861939177	517.4814274153
845	845	344.045307249436	125.990992364657	687.666001357709	520.53512433187
846	846	341.501029295412	139.178304306932	682.306344094534	521.895710897477
847	847	346.379844684423	136.780153097204	655.313218268364	523.687907225332
848	848	340.754601741711	127.033410094946	668.357707637481	521.87067470751
849	849	341.958385627181	134.205320453327	681.375999744653	520.754584998801
850	850	341.723326470748	97.4587064424259	650.442294577017	522.554520002337
851	851	341.157547278986	105.876978419069	673.953649780021	524.346572380133
852	852	344.262270705574	152.098613835022	691.974904811554	528.831871767677
853	853	344.637426529558	99.0540310997481	689.145287284639	521.324967831081
854	854	345.589938513377	131.905696573961	668.542295699026	521.951717075236
855	855	346.212113671785	144.864491469793	661.024791196287	521.495379577332
856	856	340.699744366052	138.653623401527	656.705976504851	519.307047255963
857	857	341.034994130929	150.215575730707	670.876068223858	520.293167944038
858	858	345.457591546066	144.563233103957	671.722095524802	521.652046319518
859	859	339.551425950205	157.4207376081	682.556935466699	524.367994722929
860	860	343.289714627694	108.284372583667	667.303465577551	522.497057267228
861	861	343.540306468912	141.636315365064	679.020359896565	518.154082983722
862	862	343.394569604643	125.200613767439	698.452734187288	524.564071141329
863	863	342.77436608083	119.586172442835	677.190878857781	525.212636885652
864	864	345.539562180083	147.591329997993	664.182056924446	523.06477744642
865	865	341.189842330323	146.163096765025	664.274379641408	521.831945568017
866	866	348.022221511536	158.794849142416	679.028159255161	523.860073868931
867	867	342.4448893239	119.85650598998	662.904339706057	525.297492671495
868	868	345.577522028085	112.326597032434	668.551825030757	524.873013986218
869	869	342.158602259679	139.858776722187	652.933939414629	520.573692190501
870	870	348.958910177467	141.557210066466	657.926452534723	525.860030139723
871	871	341.882504799189	133.534782576587	678.587626147817	527.919589483692
872	872	341.597633365101	135.111490669207	679.275006528259	518.684528766607
873	873	342.797289011294	122.198330081832	643.259597596037	524.23221619814
874	874	345.152064044742	144.470945140718	671.239243627526	522.802631750798
875	875	340.749686234967	131.314849128874	674.755601500016	524.618391588163
876	876	349.905961474978	111.016959469552	667.252724455066	527.334970781147
877	877	339.772953204012	121.328443832111	669.755677903146	524.284406988939
878	878	346.124744602759	107.347767075812	692.908576210462	523.058171728925
879	879	344.251433538664	125.347443700915	691.41072453224	521.075960651055
880	880	343.291898601938	158.639682594785	643.611962003664	517.723903951541
881	881	339.456584606073	125.367576882577	618.552856568421	523.72006191133
882	882	341.017734212298	151.233058819859	673.99582025547	519.172260186781
883	883	340.692667202177	141.211517390132	644.804646326079	517.522193659059
884	884	343.5464679422	119.533532221404	660.632602836243	521.171236256377
885	885	347.333737643609	139.134658667702	687.65057533147	524.79909380331
886	886	351.276320213574	112.967763598665	673.503785433788	524.128229984939
887	887	343.700516809422	134.291042635613	720.359950172986	531.9017092148
888	888	346.148344679342	130.676118043229	684.294713431758	524.585639126802
889	889	343.070871514005	149.433152264713	666.636042575229	524.546128888069
890	890	342.681479347509	129.34973616796	712.33845566461	523.128773038649
891	891	347.215538678531	128.05132348102	656.322068365072	524.122856681802
892	892	341.886880314297	142.461701831792	681.719308108796	522.380167051222
893	893	344.16422210795	126.021772507013	668.221735609137	520.349696596899
894	894	338.301468881901	165.734287688029	646.747915024877	519.657120472198
895	895	345.550141767077	167.640222666436	651.855201752804	517.774457480621
896	896	341.983027072806	105.677816104339	696.840333531308	526.256993441149
897	897	347.478424133605	150.4858468998	656.485465631106	521.548557534572
898	898	346.419457237898	144.399465962641	672.094324666223	527.714481947742
899	899	340.909750765432	99.3966772028035	651.307961425972	522.76484723739
900	900	342.950479440791	138.961207229871	670.429572968461	521.201763647541
901	901	342.267792246006	126.07018615566	679.28630332401	524.950220631926
902	902	342.261457866228	134.564260468147	650.784226004688	520.453338192301
903	903	340.906930361981	132.553878788156	708.709965318574	529.018728889104
904	904	342.204924751835	136.560044464415	653.952119610827	530.088171000337
905	905	349.059079524717	139.173342509894	670.038258710623	525.475195353936
906	906	348.643516957736	120.480007982996	655.105441648954	524.642341190149
907	907	342.99669914986	142.093508563183	630.396751806525	519.237462640269
908	908	339.21954217122	138.43302067461	657.267637685319	521.919495609727
909	909	344.145051794985	141.206698145056	672.197738041619	523.106769317197
910	910	343.640563736357	154.805585400904	673.072321055138	524.715937671966
911	911	346.676210983726	135.680580877217	649.152980852542	523.303127573825
912	912	344.761876944762	107.009306264509	671.91087396563	525.232473251966
913	913	347.941690226299	125.840148681489	669.306975403532	526.328104427327
914	914	347.961584147917	146.513953974531	717.252058936175	522.232959941007
915	915	344.275924302921	115.678268970457	679.331430290942	519.162603757753
916	916	340.360013778014	132.531382494157	674.648068661426	522.289454312697
917	917	340.394872821567	141.30568185271	681.940520678533	524.250931213094
918	918	346.473895903055	115.409781106498	670.226559874097	519.354880338092
919	919	342.89465004043	121.308476618779	667.889741111791	526.583094183809
920	920	343.480275705994	132.047039128207	657.583306924957	520.427066861106
921	921	346.781701374159	129.01756926423	677.440472260311	524.78339185976
922	922	343.117480925492	142.946188731942	682.599748923401	521.446556506249
923	923	345.730862969428	148.859629209732	666.385369995971	521.428520391691
924	924	347.618370828197	117.18646804827	673.360046978708	523.764459024091
925	925	337.037362590897	128.426257045259	676.751775848495	521.800267167452
926	926	349.072192100296	105.420449125132	681.916501591153	525.874927820949
927	927	350.004490931505	108.988309739458	637.918648863874	522.516515313644
928	928	346.59586684901	154.128676351779	652.28475738743	522.291311131928
929	929	342.689547152968	141.238095384985	697.87053673239	522.637404278346
930	930	342.679779879298	165.971721232577	678.719020124223	527.457203445136
931	931	347.732385322579	103.126046516268	673.866138489486	519.778935370068
932	932	344.478308498082	177.952948934661	651.342358443017	524.830728829534
933	933	346.444422336779	114.968254681526	727.49239390876	518.6749156478
934	934	341.197022821626	121.435950224078	653.823887333907	523.723474623457
935	935	345.321459275084	148.049397026582	686.529387155095	523.718416415367
936	936	344.69180885864	138.108278269824	673.583475890712	523.628867520694
937	937	340.002865809379	140.416632344128	673.730642618696	524.136151531905
938	938	340.703210881478	154.101678143153	657.372006083279	527.295643823604
939	939	346.916933339742	139.753602128634	670.357884321689	521.242659721044
940	940	342.768286018252	98.0116885410444	666.129309059913	523.949899981241
941	941	344.121489645427	87.1745228737197	693.055985738231	529.567918416526
942	942	345.381631644996	146.583836920504	678.803047861027	522.710066544092
943	943	349.070272371716	102.096098181691	649.6100113639	520.044748268532
944	944	345.16423855446	154.322051484011	681.873650027343	520.981478388473
945	945	343.819432523266	125.575465925738	666.547798544736	526.072198834295
946	946	342.397202188937	133.671870923334	670.306677889744	526.357910721719
947	947	341.811207991447	127.245256032014	665.191421423267	523.098607061558
948	948	346.787217319022	128.37614402832	673.61225673243	520.355217197029
949	949	343.945985498825	135.203407740334	680.633006940262	523.162541807577
950	950	345.772322952868	128.265982300458	681.866000030683	523.130135557246
951	951	346.192617759354	110.481752375858	671.005274387473	521.878660269866
952	952	343.972580950037	126.069835895509	688.344637606447	526.941095985577
953	953	342.098293880817	125.511988877724	688.676614922211	526.159577407264
954	954	341.09632246666	170.055209002808	680.778348881833	527.420857723844
955	955	347.141695591991	137.490997185667	646.982962357963	519.268987784923
956	956	349.223051021596	113.922265692667	631.726872954896	522.497027381505
957	957	352.25223525298	146.570386540844	644.721918235797	520.08958413836
958	958	347.630502329293	146.748524148174	670.098428550837	519.619202735796
959	959	341.262049952702	143.487076959686	660.418726383648	519.787304781648
960	960	346.640848878208	124.675712480011	708.015376594282	518.554363933777
961	961	339.876826033282	121.088112443822	682.371360054707	520.260081745725
962	962	343.966834066847	126.053618323546	671.830177752035	522.118548916357
963	963	344.346824062566	129.901037958827	674.936506325611	521.810993703173
964	964	347.076334345649	143.576489502957	661.401154334148	526.574960171502
965	965	345.59487876348	127.869812094218	701.260970637669	524.635416199652
966	966	342.139581978927	144.068589857477	636.253799197571	521.295841162362
967	967	341.215668025212	134.242194611442	665.803992625743	523.528541405202
968	968	337.186924304236	171.028697177272	684.553207895289	521.677047660499
969	969	347.904517883878	123.698794587406	665.441110346503	528.080090163811
970	970	345.358062456666	112.65931600823	663.750443651574	523.605301316
971	971	344.93133821183	146.823287627545	665.617294434117	523.930080352788
972	972	347.688563629812	127.150106580593	696.76347734375	522.198173121356
973	973	340.005866271244	112.77317116755	681.257515204945	520.7195668207
974	974	343.451705420362	116.825976119404	675.615677526385	524.548868890162
975	975	346.612502838899	118.994137833209	673.462047619224	522.386278088961
976	976	344.877060300759	162.578350539042	645.032967400224	519.117352281624
977	977	338.835494794081	137.423922374095	682.139401090429	521.469458718731
978	978	342.191541157766	128.578879916178	680.38642281399	530.495997113128
979	979	342.328413234479	117.358536443381	665.838763066212	526.636560320747
980	980	347.983259310073	135.279909952443	668.025102686947	524.828496250702
981	981	344.665983353202	126.692120179144	665.602775008897	516.949790799282
982	982	344.579742911607	157.568262625575	686.356862895607	524.690150904287
983	983	344.54247337693	118.614031714474	678.648139295785	527.885269134749
984	984	342.539955672294	132.503760166709	667.22970793223	518.161149267925
985	985	346.788136386042	140.740001913158	664.453831185769	526.039203369545
986	986	344.96250080099	119.096770535056	655.43662865604	523.189161478078
987	987	346.513332641104	108.974879563149	668.003528185377	526.384444199824
988	988	343.019686479882	118.209701692404	675.755728693455	523.780137462186
989	989	345.276444471481	113.708758735096	638.999533297445	519.892855977104
990	990	342.725681531429	142.470713067628	676.5720307741	523.555382684601
991	991	340.644712058459	149.098381264668	667.217559959589	522.398127711022
992	992	346.490999378269	144.157302095614	672.436276105469	522.763580837011
993	993	341.331910269922	139.60123710237	673.327624862208	522.125184262755
994	994	345.568068781298	132.563879537542	654.243263660748	524.351065682436
995	995	344.170637758145	165.560780941523	666.86819036676	519.655361014333
996	996	342.407133032331	148.684893028668	682.642110505007	524.370801837806
997	997	346.068707853834	129.545026638606	676.162800275743	516.268316711131
998	998	344.783565899533	161.061633361739	655.145701861236	525.940813725003
999	999	344.445554308253	113.494584079825	693.710243081154	520.658014024156
1000	1000	342.462073801468	131.97864946617	651.831569126002	524.86657391618
1001	1001	345.473886672586	158.980977947888	666.85452988441	522.766840455564
1002	1002	342.41913747459	130.346112341725	686.293221948994	522.671796430996
1003	1003	349.486346665033	139.163177661479	675.161787871753	525.878710574211
1004	1004	346.844832539205	139.091085408492	673.645256935751	519.482271122473
1005	1005	342.323512852172	104.76604248033	650.53199430187	523.671025225034
1006	1006	344.212998210483	118.934626528588	652.093154805911	525.612455619382
1007	1007	339.090309833541	100.706307939298	658.621186414526	522.451568465732
1008	1008	341.347738764665	158.005336925073	696.631324794323	525.505303627503
1009	1009	345.375914443894	119.250449326239	654.631586999876	523.017580106898
1010	1010	343.360110807631	161.60394191168	683.876869618818	528.778479621482
1011	1011	344.647413704561	120.138948227328	690.226652423442	522.50628444601
1012	1012	343.692062232781	114.36196402151	654.630520917081	525.585347895604
1013	1013	346.64461453853	125.179678278418	661.08735802432	523.054935072119
1014	1014	339.828588881261	143.724892805774	677.206923774199	524.274137979883
1015	1015	345.165497622376	137.329726103184	677.76248390674	527.784724368018
1016	1016	341.904394122581	152.937563350813	681.578387100464	523.271900600358
1017	1017	344.631128214964	112.630395552074	683.658706235056	524.465169275622
1018	1018	344.361437973779	141.290827393477	692.763134846353	527.17157898636
1019	1019	343.090050040786	134.119225276744	690.969487319902	525.781126213664
1020	1020	344.030172876512	139.289167018731	660.911576826065	519.682465353233
1021	1021	347.208645709387	136.328688461969	658.702764968971	522.649097724942
1022	1022	341.90969988206	123.650885504769	690.974089540455	518.927088891247
1023	1023	348.160663204809	139.506695042049	660.809624845267	523.474009594765
1024	1024	346.148515134331	119.871742005846	701.08662214022	524.561241258547
1025	1025	344.508176993479	144.31064781409	689.21159498372	518.64805236013
1026	1026	345.396174632861	121.671520406484	655.719283343667	521.815653439088
1027	1027	344.679888630284	131.969428583526	708.052801489361	525.231587885093
1028	1028	347.793435493932	136.344660624369	652.851138734068	523.081016280535
1029	1029	345.381465504582	156.497778548971	680.340090213619	522.188257517363
1030	1030	349.856765423015	116.849643869874	663.855717109344	531.231587858587
1031	1031	345.347728200923	128.783886921958	664.410752355561	525.761498829525
1032	1032	352.812013515287	106.921328789606	673.874511141615	520.902474281119
1033	1033	338.061450959075	154.287424125635	690.740047291854	525.116883475445
1034	1034	341.071934247442	133.862061669037	698.199061988821	527.29293950117
1035	1035	344.761359586018	98.3183850994201	654.967450625781	529.925501347656
1036	1036	352.328538996153	103.766623880413	668.903083734989	523.13721036421
1037	1037	341.696847246419	152.57335837843	693.159721182439	523.363980993671
1038	1038	342.338049397414	142.511012577112	655.908459984065	522.709229347289
1039	1039	343.099917265663	156.557636547814	659.606491141487	524.928140096064
1040	1040	344.167928689797	120.423916858015	635.332783392843	520.967669853733
1041	1041	342.760842732157	144.685395564653	666.515691138056	524.121772103386
1042	1042	344.574236975583	106.449093799901	666.981188958203	524.719854793447
1043	1043	348.234700606077	131.869840793756	643.812087735299	526.62903472122
1044	1044	336.411635118296	129.765971300132	693.663813476202	529.618871200905
1045	1045	343.92414073231	141.633051298632	691.288197757186	521.219665022803
1046	1046	343.002122324284	131.149573889901	696.889871114448	522.423726088338
1047	1047	345.843938820996	136.257264600081	675.885139971336	519.965201084475
1048	1048	345.686573287346	99.3514793716827	680.929799253399	519.834827600462
1049	1049	345.427039205032	127.341076923494	663.701102071107	525.047014532838
1050	1050	342.838052371694	134.134812292365	669.031811805674	522.2041449229
1051	1051	343.906360671472	115.449991827269	671.63213891339	523.951700247681
1052	1052	341.294518570035	154.124280891247	698.704611969252	532.77900760002
1053	1053	350.524846361889	137.743619532963	681.047219472188	528.970060620504
1054	1054	345.321137181128	145.539808797968	652.243992700965	519.085138023088
1055	1055	344.685104165127	131.982542943577	679.418148693268	523.776956538745
1056	1056	346.842127409058	131.588140353992	658.165505139904	523.393843867602
1057	1057	347.262138329221	113.917722887426	679.347619996295	520.894165948345
1058	1058	340.454405273041	108.023559842412	656.908761786929	525.399813832334
1059	1059	343.617422620677	135.771766143205	660.611397392594	522.349068709998
1060	1060	343.373913322685	163.709791614862	684.465435010224	520.432598108473
1061	1061	345.572255003035	127.957673127135	669.368704451143	527.06083272951
1062	1062	341.021914762061	88.1041642891583	707.398855943505	522.642202024098
1063	1063	342.511449872907	145.659154480061	659.750293301129	517.744652251543
1064	1064	342.982357008899	143.408277906354	720.948218963242	522.551380635124
1065	1065	342.639982137063	133.192937783533	664.744266011605	529.646332663663
1066	1066	341.717318220242	125.791994054908	649.650145904301	523.163276307771
1067	1067	349.10767196363	138.923186999136	660.082444351204	524.121601333387
1068	1068	337.213279262229	126.344693570452	651.103719676167	520.403260255282
1069	1069	342.342282087667	114.376235931581	660.782447594593	523.319978908882
1070	1070	340.151870936827	112.954433950958	678.432400089147	525.169383770977
1071	1071	343.147802996273	129.678808419456	651.997846904441	519.398661673923
1072	1072	342.900335869219	117.925974094491	640.261242979115	524.538980186856
1073	1073	340.150612962008	148.572234345695	689.683464334995	525.485793365126
1074	1074	344.979467635237	131.388392270978	701.376885014051	527.42727585297
1075	1075	346.529256679823	133.851371385249	688.042444319387	528.349215024824
1076	1076	336.53594511683	132.11397541966	659.799230699549	518.781799866864
1077	1077	343.63084592399	128.395416749038	661.787926725635	520.267920624845
1078	1078	344.652551023826	135.096817187519	678.365962508618	521.245354737408
1079	1079	343.253700862954	128.593628761409	692.822289765085	521.497936364115
1080	1080	340.644782144103	119.694500992951	681.969017179446	522.234463816298
1081	1081	339.853971815687	123.646916641578	674.919827188397	523.787170679483
1082	1082	343.610353579858	119.419621561961	683.257039825347	524.899721968589
1083	1083	348.400395759961	110.661934798032	679.545864405996	522.325179304887
1084	1084	341.99607741883	122.649463408016	667.056964631311	526.536174622527
1085	1085	343.384260134995	126.085261557204	660.765260186742	523.083843736397
1086	1086	345.755575492879	119.731481117365	639.532804554998	526.587979402289
1087	1087	342.466684274586	123.170508456472	673.516649966442	524.437574465214
1088	1088	343.384590350334	125.638526635917	653.221671647983	521.851912469214
1089	1089	346.43261987441	136.270971025887	674.181954782393	526.444196324604
1090	1090	338.500043887582	118.255504893862	645.91485180805	522.91050703944
1091	1091	344.913469850573	149.794677363051	668.890633314402	522.997280179176
1092	1092	344.774729163319	159.679777408293	639.334815300922	522.063615859711
1093	1093	347.294259663237	132.872684831167	653.591234721237	523.130104543741
1094	1094	341.897329586767	154.218409967866	673.190240055349	527.282467019275
1095	1095	345.595639231981	139.094875068726	667.306400329382	523.762080060231
1096	1096	346.869615459616	130.105157567556	673.529245158293	520.936241553094
1097	1097	343.42077317659	130.949776916019	680.194835274109	521.119317833997
1098	1098	345.83824824764	135.782932753785	628.440543116058	521.300545669815
1099	1099	340.755929710577	139.872402172484	694.184676074761	520.659217253016
1100	1100	345.528710046594	128.27862801486	668.10151409697	523.194516733447
1101	1101	344.098693816832	153.044871192646	696.977534304662	517.853678544239
1102	1102	348.143947607118	122.820003728872	709.156761716907	522.764456296039
1103	1103	351.33008028959	156.646262953506	686.706164944454	521.340267343744
1104	1104	341.331324272957	141.74625014729	675.062333116921	519.405613241524
1105	1105	346.048490769089	135.09038856577	695.993903680591	525.234126080137
1106	1106	345.673406593247	106.27961718937	686.030822958735	524.504896321955
1107	1107	337.522636100066	142.464161923564	668.827414005296	524.594718158963
1108	1108	344.286601160831	108.623818178985	654.661438359297	526.77400967128
1109	1109	343.184789552776	134.468774153624	648.441748576112	524.375356757294
1110	1110	346.640872485059	117.452580464328	684.757297162324	521.143921564667
1111	1111	342.695849396913	124.981994419221	716.670700317949	523.787031637391
1112	1112	342.966116097763	145.141589101071	675.732136144542	521.512199074343
1113	1113	347.408258881817	98.71953570467	678.677339972995	525.585500293074
1114	1114	349.323368970113	106.56914359742	680.335328782787	518.433158313018
1115	1115	344.298499220103	169.603985347109	682.14731390013	518.76185910104
1116	1116	342.347901086813	144.218786002395	656.889267863987	522.701621319983
1117	1117	339.836668862031	142.57812855503	695.067173684219	528.202694807366
1118	1118	339.427718003902	156.946100367152	680.636855448783	522.93898971224
1119	1119	339.113620970935	116.643869913003	665.919988969406	524.038479565708
1120	1120	342.695842372832	107.992625758388	651.680403526201	519.315834840608
1121	1121	341.093019415151	125.037628092793	682.245275457875	524.30431347341
1122	1122	345.611732606615	142.058427363333	680.189384564606	525.849442844973
1123	1123	341.144458932572	142.157823773248	631.178687835733	525.583769408989
1124	1124	342.478637751972	102.815576393811	661.122599217684	520.306030914203
1125	1125	344.823331433845	125.696750940265	662.480358238223	522.467205122062
1126	1126	345.456274583749	106.758808114248	684.669023972592	528.000367983405
1127	1127	342.118610734815	93.747454500557	657.523515481055	523.850016217262
1128	1128	345.195637801761	128.681667490531	660.02535373745	518.705569539798
1129	1129	345.474525458156	124.265590143334	652.312620985567	516.028218989709
1130	1130	341.91636057754	139.471130917396	653.320451288268	523.046704513922
1131	1131	349.022962968058	114.121404370204	675.551937869823	526.337274211719
1132	1132	343.636094186365	134.835312443014	689.655300165813	526.260003251012
1133	1133	344.075854018428	131.409144168196	655.117958021283	529.144241913751
1134	1134	344.874491201572	126.362858323429	651.003697595966	525.189608805002
1135	1135	349.718956906171	144.374364865956	668.06256755666	520.808448277203
1136	1136	345.597325746196	128.959142234796	673.313939672298	528.885317902923
1137	1137	343.104484369483	139.963235381046	692.398087861574	521.235777826611
1138	1138	344.924916605726	131.265213841902	687.630893913851	520.760951499281
1139	1139	345.523887619811	116.198967755186	670.557137451257	523.357794783165
1140	1140	342.551281928163	127.641175517304	663.758201685527	517.402094246978
1141	1141	343.766453269555	132.58324979381	684.578212994393	525.225701294589
1142	1142	344.280286978046	140.66267123561	656.717995360735	523.289930387429
1143	1143	346.310399310595	134.730752364563	674.339054073351	523.80425016536
1144	1144	341.842665932913	158.874441262602	684.841970068451	524.218106259175
1145	1145	344.712241146725	117.817126417775	676.587008525235	521.789527373089
1146	1146	347.637959686463	109.390444325827	682.969178882333	529.261608258985
1147	1147	342.59102442331	118.752563285334	663.539564723641	524.674499664639
1148	1148	345.95818177158	159.940735141785	664.313995494497	526.452294196749
1149	1149	340.111085876557	134.008639450145	676.414477530644	523.079176946153
1150	1150	347.578978789751	140.355115339471	637.522674579022	521.177943051439
1151	1151	339.45562988231	133.366549658089	669.636328246684	525.931286264255
1152	1152	345.425851374982	96.118231733671	643.849844317512	522.789150004159
1153	1153	352.129748028119	143.820988191177	658.654373625223	517.905145169347
1154	1154	345.382693834286	125.119999891572	645.561297314481	522.114126524218
1155	1155	344.309569891195	104.096915346306	665.131931040648	523.195246639222
1156	1156	347.283083552546	126.551610744545	658.744858890696	521.056505547112
1157	1157	342.513216483148	133.465438143653	679.104202238044	521.145883810752
1158	1158	341.169097117167	134.951919906972	698.010386024142	524.040534305259
1159	1159	344.245067906377	131.202544102146	685.450960789978	525.942155627206
1160	1160	344.740234535914	130.924936432644	666.916479728991	526.532414056628
1161	1161	344.978160367403	155.187831290043	659.819044264537	520.387571865216
1162	1162	341.116142832827	168.825151392337	653.811596247672	524.806977266203
1163	1163	341.973120449142	134.20288851378	667.297395144227	523.161000489657
1164	1164	349.725458229509	131.756393174931	651.717659663731	525.569105682859
1165	1165	342.863401203552	124.553465035099	687.403356691167	522.427449570195
1166	1166	345.885371613552	136.307637364693	698.214013164957	530.80713801303
1167	1167	341.745796270154	150.136335135092	691.121096019342	524.968830524067
1168	1168	345.607024446544	153.79728513959	664.937607458573	524.017574794728
1169	1169	345.445260566759	149.292612193134	653.29436581755	518.726103260923
1170	1170	341.63586719694	141.229780512105	670.157519862605	526.294582843351
1171	1171	338.943566430508	174.140040213224	675.404314422521	522.216571680491
1172	1172	344.755591837433	131.453703368518	690.616111241619	520.893219074573
1173	1173	348.996859637375	122.109696500437	658.242764108091	521.777283462873
1174	1174	349.431598922928	135.027810255422	656.824660867919	524.343503581781
1175	1175	343.876549766049	132.174463670049	668.141455856055	525.041728972271
1176	1176	343.358662407153	118.331885281223	677.887705854776	521.691921131928
1177	1177	345.791583536513	132.013130503727	654.49257961312	526.985852259727
1178	1178	342.08398698842	118.122112622791	667.441659800206	518.097820467624
1179	1179	339.763862180534	128.518272969106	682.288376258875	519.148507228515
1180	1180	346.877865043158	135.227042205868	691.163918895657	520.15194954986
1181	1181	341.048573175275	150.308457197875	655.202882533242	523.552160827277
1182	1182	339.639667774479	147.766257819222	643.167742670742	521.010176237445
1183	1183	342.555142259611	134.713487426572	680.114727620738	516.574137664861
1184	1184	339.66692385382	117.368215952754	682.494929393888	522.609432734675
1185	1185	343.613645763045	142.799053624726	663.981072045052	516.192749487946
1186	1186	339.506640868926	128.450179501778	667.262098920427	522.096902766718
1187	1187	343.620170213731	128.003355351049	706.746991390928	520.650585848077
1188	1188	339.019299241026	127.826924909691	685.578132593493	517.589438345382
1189	1189	349.842903304751	102.958275646908	677.690942388221	523.914356071369
1190	1190	342.202273460004	137.812942133573	671.279114972128	518.656945899441
1191	1191	342.663645174403	123.872816179715	639.935979506243	522.148529630607
1192	1192	342.504136991179	141.478245363482	666.091009012961	519.509190152474
1193	1193	344.053689579481	115.766983089354	688.927700077676	521.891536199732
1194	1194	345.987787963486	129.352959588086	678.770078715853	526.835346947932
1195	1195	349.157396028717	132.729142384137	675.78842072076	525.463856652196
1196	1196	344.746394598921	141.94341918251	670.666492669407	520.240023182055
1197	1197	340.982765581931	115.136371037596	644.977719736952	518.787921658031
1198	1198	336.415397388369	127.0700864956	652.235043673242	515.463458947734
1199	1199	344.037260640549	147.213484834324	716.245206344858	521.227728861582
1200	1200	343.249743178719	116.568714775335	656.785802541244	520.527560647447
1201	1201	342.028227283677	115.769442181456	670.819996670338	519.563471640487
1202	1202	348.115341085333	118.659313547842	663.69568217298	525.83493975941
1203	1203	351.360335977649	127.687388340678	666.475475779514	521.350490373188
1204	1204	342.673608942854	125.952370273885	673.527301691928	525.271704028724
1205	1205	345.892796594382	110.670212313244	693.639485564753	523.098828269335
1206	1206	341.452828776052	130.181060864454	694.111593235234	524.518244106461
1207	1207	345.631292198973	114.545350575851	644.447756104926	523.238980003358
1208	1208	339.442640530189	127.985157268657	663.96042218516	526.28940317151
1209	1209	343.831258131105	132.182536106268	647.021514576649	522.211227257583
1210	1210	345.907636436608	147.629726974526	687.401910675161	523.464923254679
1211	1211	345.646277201751	104.598594825249	689.215131393834	526.019527945836
1212	1212	340.296855470217	123.113493687222	681.657228714341	527.766408359753
1213	1213	343.257361072182	143.602050748025	667.552603668448	522.862824214975
1214	1214	346.724343957029	124.460371480488	683.631272862944	524.299882519952
1215	1215	347.601639991067	131.80692315494	671.807562303422	523.551084523591
1216	1216	340.049740809811	128.589705792	634.845379075443	524.763416280498
1217	1217	343.877482145424	171.038440998422	666.127692930749	519.747701093392
1218	1218	345.936819990877	123.215126896175	653.997324096313	523.04505030681
1219	1219	349.906416303602	127.56786577322	665.043221435594	525.793703781132
1220	1220	342.731191720768	138.709512770321	674.236351400102	525.852228980822
1221	1221	341.54732583087	123.294528980126	695.379513083806	522.339621804962
1222	1222	343.967007458491	139.96862672835	659.713942597516	528.060310344242
1223	1223	346.19874336119	135.430331579626	679.853851086599	517.021493282849
1224	1224	343.59525300954	122.039629707947	690.778593707235	526.09772832797
1225	1225	344.916456068685	124.838778802309	698.27058989182	522.916995628188
1226	1226	342.564706628705	135.335696961712	678.46893672457	526.131672489953
1227	1227	345.941007015748	120.972747181132	682.694840866813	525.136316098908
1228	1228	344.089422613734	118.766737190298	682.886408925285	520.245619662
1229	1229	342.731770255281	122.856725600941	660.350686703791	523.756234820398
1230	1230	342.366703780614	112.05910029838	684.503998526678	525.080839872267
1231	1231	344.629020283291	138.009757069831	660.285130039497	522.912522411509
1232	1232	342.082134688849	138.719768793814	679.502081291472	518.09455903936
1233	1233	346.415444003565	148.295939112209	672.191648987846	525.442653894155
1234	1234	341.148370868133	137.963586982782	678.163091479101	521.70204716893
1235	1235	342.019480676929	132.746812758595	705.905928482926	526.049505474249
1236	1236	343.591354235612	135.618236069068	659.222626085942	522.341180119317
1237	1237	343.696188707472	122.932747038029	670.625742850837	520.063147016519
1238	1238	340.433913390633	128.482545749372	647.198666821576	528.55462105935
1239	1239	342.535744511217	129.771676293399	658.463798326975	519.317708040794
1240	1240	340.948935894029	144.271844472684	652.519019673233	528.296161669555
1241	1241	345.801978217041	144.382528597381	646.395938970414	521.196253127155
1242	1242	344.426023775201	112.44038384032	667.93741493489	527.964427846495
1243	1243	345.217134500191	129.157593453644	660.293875153912	525.119945181
1244	1244	342.628601063722	111.350195742896	648.387709746041	519.873871277558
1245	1245	345.656335834387	107.909703745391	680.813422473727	521.320909551519
1246	1246	346.047739477922	159.044933388362	663.013798263441	523.707568360551
1247	1247	344.799163750627	126.486542462342	664.195769274573	520.976167074503
1248	1248	341.747585760267	122.366937613246	656.280494078607	521.556460767371
1249	1249	350.001180930318	114.644020652826	695.436535357661	523.844629801917
1250	1250	344.819068357746	135.95227590348	677.552118409275	516.84474872093
1251	1251	346.517943072985	129.533274527611	663.675527626633	521.371862656717
1252	1252	341.922573755	104.574615237332	708.967119467181	523.512881947367
1253	1253	342.072974522865	120.62322445678	650.248696472312	520.809014884401
1254	1254	347.019711462832	135.840226120401	678.550803851209	524.621601188499
1255	1255	345.202012352579	144.067902206965	649.790901425893	518.984768408147
1256	1256	340.65438422975	123.699108554357	677.532689906096	524.288809245286
1257	1257	352.658258460049	143.020949331319	667.426661045817	525.81808847877
1258	1258	340.628811924146	133.76951511144	653.260971310108	527.305635690027
1259	1259	342.758962768405	135.751801598141	686.93639823342	525.789859376531
1260	1260	343.993623811293	153.877777257299	687.983064181411	525.920599646731
1261	1261	348.015385195211	126.699725134318	648.905756188753	523.662150370482
1262	1262	343.109189910361	135.964402746954	675.950720555663	518.622001936597
1263	1263	346.900337486009	145.20827457772	653.290964097223	521.029893694616
1264	1264	343.9363877336	149.454389709019	690.506545350147	520.56344635988
1265	1265	341.061286285503	117.746744063262	711.501695122715	522.941883890739
1266	1266	343.493912733888	133.595836668756	661.682590415382	522.000930841133
1267	1267	343.432116555073	130.558864906938	661.737675349343	525.528197049763
1268	1268	346.102329785467	113.30864345373	647.143282867433	524.0450797794
1269	1269	343.167466733086	125.829899285914	704.644231687975	517.064220319187
1270	1270	351.911036284596	127.992623177727	668.775579749538	520.584540477245
1271	1271	344.357603976037	105.82380621775	671.117019021184	524.638571194917
1272	1272	344.018558104414	167.799288932526	633.54780152109	527.29852039385
1273	1273	347.594441979826	134.895177442739	647.489918422427	522.979066711638
1274	1274	341.641707790152	133.026149581684	665.365388490961	521.51643766547
1275	1275	347.346203394149	115.843090452754	657.246003704334	522.831155392541
1276	1276	344.561255895287	137.895349349912	678.472996909372	525.500744962043
1277	1277	343.135455637955	114.972821425059	672.139151179273	524.24850077066
1278	1278	343.481474465677	122.959392342243	661.867154323639	516.013437512052
1279	1279	345.677142873471	149.929065703218	679.355442296459	529.45649759028
1280	1280	344.46138053969	133.401986234278	673.219852899364	524.827809967432
1281	1281	345.76857137415	127.508543835132	677.189745371296	523.027495487882
1282	1282	342.158429815207	133.039750424975	674.288578902797	523.694049937836
1283	1283	344.080106175778	134.122425839507	682.296143627413	522.919124214354
1284	1284	346.951775198833	131.986213275371	688.132873483026	519.869963494468
1285	1285	345.133816583543	121.168718551667	662.559387367927	521.358293345852
1286	1286	342.923812490748	170.336817178832	660.869702278308	525.302454084807
1287	1287	343.12554803594	114.618600808751	678.379899562863	516.867816007127
1288	1288	342.369465435032	129.527372216351	690.921296770455	523.015552992279
1289	1289	344.114752469502	141.023337889941	668.86703950664	520.74392733563
1290	1290	344.542815695245	108.881621971606	680.455771642951	521.057882394026
1291	1291	342.552955637532	115.116043927667	666.839878912242	522.373607506645
1292	1292	346.004752436038	123.490026290517	694.960305102245	518.794594146153
1293	1293	341.599770758599	106.266900160372	674.998404099091	520.768438921986
1294	1294	345.691440548744	120.272749563404	692.898146310751	524.041194923402
1295	1295	342.119037103692	124.657413322858	663.676787952251	527.08598863533
1296	1296	344.613567951755	146.518535685504	668.032433807018	519.12479708249
1297	1297	342.959105353811	132.949589114477	682.013716752603	522.059550994279
1298	1298	343.992232985016	107.513557798213	661.852239831323	522.997553621024
1299	1299	346.1258564399	136.390288669102	660.601423472639	520.52368497222
1300	1300	342.454517026013	107.239245829172	680.425517147283	517.300361830291
1301	1301	344.501046134392	144.57328271552	675.755050652194	524.515453974028
1302	1302	338.477327032321	121.787736181659	667.51615579453	523.692575879822
1303	1303	344.381146004045	127.767820644205	643.85119101319	525.420925094766
1304	1304	342.933834919293	115.439936052962	691.81987115626	527.310394565518
1305	1305	344.760834042569	134.854003044069	691.850238081931	517.90499276116
1306	1306	347.394240055572	153.093411078248	643.078571542324	522.280780430327
1307	1307	341.266773475537	124.118535842191	654.558643161611	518.778305589545
1308	1308	342.271079333147	156.782542911037	661.365528752369	519.958030994393
1309	1309	349.312136454764	131.544492357946	679.670353979879	516.411295139804
1310	1310	344.321082308947	102.086604093732	659.839016721773	517.72230474
1311	1311	349.589188782965	135.170135849537	663.24275810134	523.508633872154
1312	1312	343.239259173417	105.607633577735	678.10577155228	522.443542235175
1313	1313	344.114742983818	128.310024663982	676.569236579159	525.034517486673
1314	1314	351.603204382682	131.838277620495	672.718978174063	523.602371906434
1315	1315	337.394491677396	148.076206651304	677.248442240649	525.137367999301
1316	1316	341.90164714336	112.947115223171	662.356580444433	520.83598381598
1317	1317	346.066012487797	138.029746857187	663.123406272941	525.798966119438
1318	1318	344.727475448178	137.641055162062	659.696516519766	527.744108046652
1319	1319	340.227304338344	131.723052971366	673.742948985248	520.902902104339
1320	1320	339.397570134622	119.926285997133	663.533711957705	525.61089483785
1321	1321	342.88428476631	168.815954975517	655.833079698249	522.499934324013
1322	1322	343.593988197078	143.179498446799	655.776876262952	524.081069553118
1323	1323	342.372222355637	132.129468796622	662.755696817874	519.322896579646
1324	1324	342.881912028971	115.465812539692	688.820916755494	520.61538701313
1325	1325	343.77765305631	136.081963914061	690.450289400923	522.038896634455
1326	1326	345.126552958317	124.137950532244	669.458807294963	519.973030365913
1327	1327	342.309048262776	140.654565342127	639.904790294788	519.560586012425
1328	1328	343.07299938378	142.265447955039	652.478159953995	519.780507059825
1329	1329	344.374404102759	138.423755076983	685.44507656086	526.1088986249
1330	1330	341.975107601612	104.585702016807	670.690894442382	521.366814332043
1331	1331	340.311193709574	139.585460130529	662.279690627953	521.993629122607
1332	1332	343.705311793943	142.146502075956	654.059286788318	523.165447119463
1333	1333	346.845493052004	155.710906917288	662.288084292214	524.89572604868
1334	1334	342.56619344608	148.13901148586	612.146040617801	521.46387804441
1335	1335	337.686001618078	140.532993937931	699.997950963414	523.698313105925
1336	1336	344.472491185424	138.078471187134	637.70783908946	517.216717937772
1337	1337	342.285864128707	151.419122322634	675.493029092178	520.401294444586
1338	1338	342.29986546914	137.785401131565	642.058662502829	520.318217434204
1339	1339	345.858940788842	119.213834985295	672.292585649163	520.417982647956
1340	1340	344.258450403087	144.41726533106	665.998999314631	527.767987359789
1341	1341	347.426991901506	130.687383372702	674.123823864702	512.702885808714
1342	1342	341.548443527614	130.047622870512	673.804722682778	521.715829447121
1343	1343	345.886354788058	171.752464909818	630.526530332143	525.077302310905
1344	1344	343.804494201453	137.395290095123	645.502729356368	516.791475917294
1345	1345	340.126790045131	136.821007750431	653.326281819171	523.469541220477
1346	1346	343.93843961522	115.676434707209	670.603539086991	519.675733550671
1347	1347	347.415589663899	142.255606026376	658.839573514772	522.468850163859
1348	1348	342.131273165395	143.300774844518	675.755843317452	519.879391278754
1349	1349	346.692437339316	124.552243011735	695.910384657166	523.986512404814
1350	1350	348.422971969687	110.716747361968	692.409457031645	525.859823007796
1351	1351	345.930623046438	161.03434101639	703.053076713192	518.837329095748
1352	1352	341.057964961425	92.5185921810422	666.58928417971	526.861990068247
1353	1353	341.214390323446	135.935388445259	649.75169508975	522.158634456564
1354	1354	346.641376313061	132.25843954619	692.028759651137	522.140283234251
1355	1355	346.531115952459	137.375788208986	663.602448435624	524.90992171495
1356	1356	347.091118236014	148.886748663733	667.951765555748	523.046307418999
1357	1357	344.391691748295	105.923289084962	663.644285984356	527.187090594613
1358	1358	338.647657038038	131.741132868766	674.192768241508	524.581343886979
1359	1359	343.655515789496	137.728161769609	693.539740151025	520.154977260084
1360	1360	345.780635140673	124.45850501357	674.288985781901	526.586347841213
1361	1361	341.33917267198	126.249944099019	669.093316509983	522.501624860079
1362	1362	346.117190630101	149.694775406674	666.893193913691	518.977899128715
1363	1363	344.804181039604	90.7827114801154	658.130309678812	525.54681815244
1364	1364	343.227863901931	125.721971127061	687.4790418539	520.249781868075
1365	1365	340.401399510688	155.211797107454	664.696849611436	519.10016447358
1366	1366	341.560931824118	121.625099147086	683.204546951215	520.124430950652
1367	1367	348.245681412941	141.438116365246	695.893046972546	528.024460298663
1368	1368	347.940240917642	114.479691259599	660.028636858431	522.814318829856
1369	1369	341.395636948034	135.167450890644	722.067473580151	516.32058692488
1370	1370	341.947856361992	163.579977096451	669.104103621044	523.215427012357
1371	1371	350.078142236454	78.5558518521835	691.627585972061	519.714452837637
1372	1372	344.735611930567	137.070832739775	658.59133286858	525.614557694551
1373	1373	340.571035150905	115.369721368563	667.42117443113	523.606402590058
1374	1374	344.047131464729	98.8982273326589	628.948182773706	521.354531663945
1375	1375	340.286162573168	142.414593758781	642.174758684809	521.494283067032
1376	1376	340.98484302465	146.80753487874	652.519562182941	526.014738536021
1377	1377	344.972751881758	140.285179066923	695.837822855724	522.846268110279
1378	1378	340.068921227043	156.048685388185	677.005111512954	524.291412247854
1379	1379	349.471505570736	145.300005958246	673.044024493202	519.326725991852
1380	1380	335.287800986352	148.416815511364	632.947377488934	523.704687105198
1381	1381	350.798326056785	108.534239520044	677.961953088944	519.828076344828
1382	1382	341.578122833502	136.337602380982	678.64879807743	520.172285974887
1383	1383	346.285188628544	118.911279905669	697.594119226216	529.337691771542
1384	1384	340.730615574902	122.882978055577	698.975178240458	522.789878116484
1385	1385	347.652327182494	132.964025827827	681.197954676936	523.902257089799
1386	1386	344.358451786084	115.574548866071	646.306142808439	520.690301045434
1387	1387	344.025562364572	117.988899569703	677.155875351672	526.108218948551
1388	1388	343.206623271051	122.513644745917	675.329343057722	522.698790583276
1389	1389	346.063076749579	149.701045815181	679.07597094139	524.484619846457
1390	1390	338.563988604672	106.312582334099	652.492346995022	523.66663254835
1391	1391	348.293638701846	112.916584572359	669.271778043238	521.647761421157
1392	1392	342.46266049369	126.679083476426	709.529982835778	520.941178740222
1393	1393	344.455451115133	137.471331433119	674.659044044871	526.057472614584
1394	1394	347.013309239113	154.670208428425	627.142501060495	521.960988406078
1395	1395	344.517582142828	129.941972636868	663.23431340808	523.172925009749
1396	1396	348.426203726537	124.566132308721	671.443629201462	525.614691622966
1397	1397	341.834688461492	110.426024636268	645.29751191608	524.479640507205
1398	1398	341.731580014186	114.938795317847	666.162613231534	523.412244868892
1399	1399	348.004861318925	137.854418612793	659.107005654786	519.777363555497
1400	1400	348.344607615107	135.162158422974	658.98713706059	525.249081663789
1401	1401	339.037349769963	95.3013636914742	661.926516479431	524.218550196412
1402	1402	345.497269013955	118.020637501134	650.403621912065	524.531610666903
1403	1403	340.447841926696	136.945084076493	678.431710846597	524.460157313526
1404	1404	347.40193573801	127.828942017438	686.414009582227	517.328592742395
1405	1405	342.538692504309	140.521114739512	653.739955660357	519.253815169572
1406	1406	344.22633688147	103.869580511469	665.875171598032	525.457330990593
1407	1407	339.145786780441	128.481296031898	654.435660541739	524.029389546078
1408	1408	347.564236652137	142.195620630004	675.322615578494	520.448131307204
1409	1409	345.866554852653	101.129530573817	669.540171175358	527.008069745387
1410	1410	340.054400782578	135.008746760545	720.696693287611	526.482706958914
1411	1411	346.693862981808	118.088971227146	670.963196076028	521.982499088623
1412	1412	345.597956665481	131.84785002467	671.907551119673	520.007098238693
1413	1413	345.331780747914	135.940742908819	679.483273840828	527.633756028286
1414	1414	343.891496920822	145.549929523824	644.67861025869	526.757772060102
1415	1415	343.907194842843	115.623371749575	688.844658856843	524.672536088864
1416	1416	347.834406772667	127.011423325823	656.796674374901	521.187979596532
1417	1417	348.701537554657	133.740214882632	676.32802546744	520.76538543298
1418	1418	340.765817775469	127.479356515737	686.034736667531	528.188035296042
1419	1419	340.884336262615	126.706706572993	658.586231543471	521.653737655571
1420	1420	342.168382131478	82.104199016968	680.514759850027	524.230859476022
1421	1421	344.014330801554	138.47389305327	675.79716869118	525.325408241669
1422	1422	341.807586018049	126.960703428445	712.3691512536	523.585761612255
1423	1423	344.379658467138	124.312914250545	680.8752038091	523.02366813943
1424	1424	340.379121257802	128.289296141713	653.582542457793	520.627948009102
1425	1425	341.76236143155	134.637172669325	658.5971576413	519.212692603671
1426	1426	345.304827371281	104.587151770021	677.277875116624	521.942940176188
1427	1427	336.49814598562	124.675047151206	647.408175078887	525.679652691844
1428	1428	345.143101376921	147.719042496326	684.288658332738	526.929843768466
1429	1429	345.621387624248	134.814562152297	638.180413992159	524.088593882821
1430	1430	342.296405666341	149.770705082899	655.468963766767	525.232586102521
1431	1431	347.0326321122	119.781116121926	676.274364727786	518.696528046439
1432	1432	339.42745468489	135.05954136734	653.886964571233	524.432937597016
1433	1433	346.176046735832	152.022192341919	683.64729811482	524.874525794422
1434	1434	346.287235329718	110.678260665277	667.750633743223	521.414090514255
1435	1435	346.716162109266	162.998659171948	644.359648824743	523.863259372893
1436	1436	342.854672656144	140.269288610687	673.76910698566	522.394320858025
1437	1437	342.915635176685	117.3935903584	660.659776583646	526.544421901879
1438	1438	347.176096704702	113.293416301753	682.132693188534	524.918356917085
1439	1439	344.199505197282	158.623136483115	669.899471783922	516.666694458033
1440	1440	344.867371822024	139.906365722897	693.518614564899	522.232321656065
1441	1441	343.391042722044	113.64997890529	665.321097962367	519.573883153122
1442	1442	345.261870141752	161.061405579188	662.843288107428	524.317769972903
1443	1443	342.025131827891	169.923533615325	686.134481865649	518.673164363584
1444	1444	339.594645053016	125.040456846773	697.904950747064	521.382382724101
1445	1445	341.860332488593	147.506395657775	679.635157900158	524.887882343377
1446	1446	344.777597871329	120.65170977864	654.004300478602	526.97608756018
1447	1447	344.430033385438	139.426085974679	693.548797912979	521.849843367846
1448	1448	344.362882743123	122.475570597566	672.897666361128	526.658373903673
1449	1449	348.057432300149	133.248809027808	656.246559120111	522.559106896518
1450	1450	342.467502331606	123.955575832704	675.143279253591	521.646419844961
1451	1451	343.467156819695	134.894097776771	681.656900273363	526.695297015854
1452	1452	341.699624462019	124.508440182873	660.040950928412	525.834692604934
1453	1453	348.319884185488	97.365003753935	690.412915732784	524.772487605744
1454	1454	343.804430014847	94.6802364113735	681.847616288519	531.112254807353
1455	1455	345.118935159937	126.093850852752	691.718304207425	520.506165825581
1456	1456	347.616198760524	91.6659300845642	650.467602313763	521.410113592497
1457	1457	337.908877855946	116.385935464834	650.789057661945	523.239866427058
1458	1458	346.526230860071	129.955400040133	659.211764144221	526.778498556606
1459	1459	343.545040992743	120.004691064718	690.128817815884	527.901992639824
1460	1460	342.131116274983	127.005142969875	659.013669895476	525.536782418915
1461	1461	347.67876742861	116.190251736875	688.839722147498	527.530019767686
1462	1462	343.049389277281	135.86525407378	684.911487888046	521.802343235703
1463	1463	347.146821663235	117.734267717166	685.93918617949	523.99394181911
1464	1464	341.582004122188	152.716718906669	666.539256489318	519.23814405124
1465	1465	342.260386265648	101.780761749017	663.435636102749	522.208628372142
1466	1466	349.425020171236	114.533347256004	656.532286952105	525.70678823927
1467	1467	342.758894941084	123.156740345685	691.965670505085	523.848421397879
1468	1468	342.55444754891	120.407934350425	639.236875546091	521.118452685751
1469	1469	348.31496878354	113.233944269113	670.509978472516	523.174593053206
1470	1470	345.25775689914	128.837919772539	691.99994751054	528.466362056291
1471	1471	348.349773454389	133.590174230243	682.287610323131	525.884030911487
1472	1472	339.87040835377	115.556905202896	653.828255325832	523.247030053032
1473	1473	343.783403914171	115.777727201472	714.572309148768	520.805647685044
1474	1474	347.755478621826	110.279889326191	688.753951823578	521.362516075555
1475	1475	346.422532993603	128.047158320907	669.160956650065	522.991485358861
1476	1476	344.64242708424	115.587608590007	688.701000041931	523.135715592279
1477	1477	345.018859381277	129.258508327586	684.833105597818	524.681659086709
1478	1478	347.759985664824	118.586574097232	674.472914833157	526.512995396703
1479	1479	344.569071319645	159.709065095778	672.994945310439	519.195785377689
1480	1480	343.549143214353	106.819262800939	677.248718154143	522.266390981118
1481	1481	349.519049133862	116.297816061265	685.080454120356	524.003012626099
1482	1482	348.609915769552	128.87034602498	675.2063208029	521.261493703582
1483	1483	347.261511424983	117.768083160267	684.099969122876	520.734308546186
1484	1484	343.441251778027	166.964113335517	669.004640714124	518.4794048335
1485	1485	348.909503085711	163.292543396165	682.667860531069	526.927977778913
1486	1486	351.119178263223	123.54007892119	681.349783732339	521.942978356854
1487	1487	349.374073959257	156.61914429706	685.857687853653	519.289427225311
1488	1488	340.842083886621	128.095718649362	682.483373020229	520.717249711621
1489	1489	341.9327514339	121.203400894969	716.06314385517	524.738574212089
1490	1490	341.555931740952	150.838296825934	692.798083813518	526.798576286685
1491	1491	345.138444526428	98.5604880615073	659.8365602469	525.843185490852
1492	1492	350.144586412893	123.628739386069	705.464225560499	519.120506668494
1493	1493	344.811131940464	162.370536081385	646.518453887956	526.394696355993
1494	1494	340.859202808877	127.301103603204	675.536561504424	520.490163169913
1495	1495	347.190390292203	129.991463950101	679.360660339923	520.500948108847
1496	1496	345.5172793257	112.768714318834	687.659338322792	523.314273519927
1497	1497	340.883295855499	149.290650230811	665.186089704401	523.147528272228
1498	1498	346.339139245864	149.708544342849	689.83322126031	518.649306719417
1499	1499	342.258151889508	117.410970353297	662.630250961525	521.05903816451
1500	1500	347.910116067944	124.710509223622	672.85513778819	521.171241388516
1501	1501	346.074887620261	142.691115254866	656.060499736205	521.117625075866
1502	1502	344.904285753657	130.825709022133	681.789808095032	520.353237420719
1503	1503	346.311640826211	108.896227904417	682.571169644961	522.837878251692
1504	1504	350.724106316902	166.116140331969	687.862619644645	521.256861556778
1505	1505	342.376451378943	126.852577183819	677.928776616254	525.122742817057
1506	1506	344.481971474805	135.525004036362	656.475327868396	525.857948550174
1507	1507	337.509237263539	90.0753040802274	682.620486423362	525.277283391374
1508	1508	346.967048291271	131.901293657173	706.19386219448	525.781768636071
1509	1509	345.510879111658	100.785007172287	653.956211163692	524.809290252176
1510	1510	342.871553380565	127.150895058736	687.019233342799	521.607638204668
1511	1511	345.842151587188	109.921162450202	646.586543570103	527.619800626763
1512	1512	344.473575227016	133.767788518014	679.114455501397	519.394296792738
1513	1513	342.793923726147	141.773539195391	649.675346033171	522.364216218067
1514	1514	344.745544114426	124.516712163334	695.74345355916	524.986103352633
1515	1515	343.116595561842	137.60742000886	688.149514741098	525.609929214895
1516	1516	346.05165670813	137.571011633661	669.600479926416	524.679219054334
1517	1517	345.504038109693	136.745704610024	699.383124667646	521.127477349676
1518	1518	346.310999476618	120.829951548397	661.12342053153	519.704368099359
1519	1519	342.863403861884	154.253567814999	665.725737288905	521.45663041791
1520	1520	344.797442419786	138.813857059387	690.185207193782	521.665376569961
1521	1521	340.466830526457	142.963974146842	673.096515767644	525.075624031712
1522	1522	338.932983761765	147.356749170952	673.241060651293	522.99062686279
1523	1523	345.612913091853	135.882270173671	669.790276547425	522.683108165364
1524	1524	339.732463838729	110.685559254931	665.238073508094	519.000859540726
1525	1525	343.384861692409	126.905426711496	667.640765429541	519.518904417014
1526	1526	341.556573619058	141.139052100817	667.692219420657	524.904386790174
1527	1527	340.998948006017	103.49416260857	683.326432821822	519.439445485551
1528	1528	341.509052645608	118.18579819472	676.295000313019	525.538505611889
1529	1529	343.647761690559	158.786519883195	672.355871849702	524.729530167328
1530	1530	341.871577602572	144.35398817929	673.796746606853	524.662229567481
1531	1531	345.107898374294	129.309595243165	666.756639516629	518.081484215906
1532	1532	349.112620222795	154.576526248688	655.563804489438	521.050676531242
1533	1533	343.342169690461	142.331650023774	654.39955539584	524.640028379971
1534	1534	346.321473817511	112.427314243198	704.765427231791	523.121884660143
1535	1535	348.74139315831	121.92127041738	637.703394609917	522.026993177667
1536	1536	342.001691030328	146.326855346056	678.813921218719	520.126999140109
1537	1537	345.325549834813	128.339326065461	675.703789095415	531.869031772496
1538	1538	337.365754635623	124.610115271979	652.360693321736	527.072611585607
1539	1539	340.306959803642	135.184886639102	668.688877890788	518.269742679327
1540	1540	335.421579056898	109.852397469902	674.008956196415	524.259611860502
1541	1541	346.772022913303	110.324552224866	684.709922784519	525.287325902996
1542	1542	340.954556360013	126.215505465138	676.718072590762	522.649082862403
1543	1543	340.797195823535	145.206552366244	646.83143378907	523.683786532223
1544	1544	338.895509687513	135.9291463378	688.04564796559	525.301052261845
1545	1545	344.200058408005	156.923333263541	708.199081634529	524.517064954778
1546	1546	342.205270535863	130.729975367884	686.925577394074	523.712773007948
1547	1547	345.095425206788	156.434505571078	633.906914987996	517.043334541564
1548	1548	343.868050387732	133.969816023796	672.647660794812	519.838137873747
1549	1549	344.13257638298	127.118655658482	673.153959239313	522.313493669105
1550	1550	340.857811782992	119.47929923105	672.815553045059	523.875868282143
1551	1551	349.390795375448	120.238995047554	673.93999013219	524.466652053577
1552	1552	344.129630908316	115.07770490261	678.270539124154	519.53661717037
1553	1553	339.705706498432	132.806904083085	663.203891732399	528.778139882576
1554	1554	346.211238436172	146.428153614953	663.475504936878	520.146949646277
1555	1555	343.079213592537	141.89007306877	676.678453967848	522.221605893972
1556	1556	345.567994668347	117.542670506925	653.786595199696	518.807299654772
1557	1557	345.536682073348	121.622334131204	675.288893190218	525.710578730069
1558	1558	339.960640881522	109.475415424441	684.579451559218	523.299969651108
1559	1559	343.514312718811	99.1555572539586	674.476628161695	520.835982568356
1560	1560	340.349755281621	129.723142290789	689.853327768695	522.505856460245
1561	1561	344.774119396991	117.505059791874	686.723362180358	523.293058292836
1562	1562	347.66720273422	155.105034292287	685.72528157084	522.972877940447
1563	1563	344.248986696601	149.679231521136	686.728653889853	528.950001594035
1564	1564	341.654302141725	136.479112209931	679.694754811578	525.829023460895
1565	1565	341.614544843713	108.859242521413	691.640538983036	518.435588725262
1566	1566	346.478174319238	131.505517734216	687.711963215755	523.898074918574
1567	1567	347.428870536121	128.819888024232	652.0320505913	519.737013404184
1568	1568	343.316409338543	112.574815413772	693.554818002849	517.556744312861
1569	1569	351.150663485257	154.128516946502	676.442292862745	524.353094131804
1570	1570	344.420425858297	101.961049917834	647.022638587149	525.331267273255
1571	1571	344.878225892298	151.370005022649	675.229092939687	521.159526076601
1572	1572	347.108245009996	118.729975296987	687.532542164481	528.231575274719
1573	1573	342.662485608516	128.021447151725	659.924669218784	521.424882186536
1574	1574	341.520152129819	115.878198089437	680.759639287016	524.103804188823
1575	1575	342.243562922423	144.055647072482	657.444827722132	517.973268153463
1576	1576	342.775456515033	140.273327513881	669.686063335377	523.617215987877
1577	1577	345.041388930193	89.686220555105	673.687792097314	519.644038921139
1578	1578	342.495309187305	136.954216753175	684.697165676815	523.238258326205
1579	1579	337.972436828075	140.44306842526	638.110627967547	522.931510493217
1580	1580	342.931977527182	109.404380204333	698.258806101563	525.621374179944
1581	1581	346.155008712568	133.803307485384	678.661517144571	524.016406718676
1582	1582	348.388064548181	145.681318513136	675.926028167143	522.270471491734
1583	1583	342.976979322741	138.417391859733	664.011031277644	519.712932222819
1584	1584	347.04288636929	165.455824793981	678.596350256261	522.332396568555
1585	1585	346.791344494894	95.2550715155241	650.025648481992	519.032657115447
1586	1586	343.209932882193	139.638839676018	677.329944961548	525.274683711934
1587	1587	344.136532240485	80.0198880642508	697.334667997395	523.008861183936
1588	1588	339.879303322969	129.049779890011	670.600047697323	522.668242720887
1589	1589	341.50446022762	161.835914911547	670.464849025968	523.471586454208
1590	1590	346.818106387378	126.259491387439	658.191611321985	524.229409299213
1591	1591	342.355763702486	116.210863124853	655.611190438149	524.930754582475
1592	1592	348.402024512604	128.498326872935	631.817525591774	521.474784892382
1593	1593	342.047440130499	140.092296055473	689.907360315878	519.526538250161
1594	1594	344.240363108409	109.865980512219	650.043218038423	515.594361971894
1595	1595	344.246724609005	134.587724925182	678.365196924164	521.871243765024
1596	1596	343.316044128528	170.047451703317	656.734847340952	523.481023506483
1597	1597	344.492612341628	145.858666592062	660.891054602528	516.721006058636
1598	1598	345.220052361243	112.134034584294	679.386716583579	525.480258504781
1599	1599	343.002323473305	123.393133906963	649.062320341965	522.268822454826
1600	1600	341.742094578122	110.045434840159	709.965883811158	519.104550001086
1601	1601	346.400384691355	140.228912840633	675.717672722526	528.205467844054
1602	1602	343.478240480383	128.540309992738	642.191779069688	517.339596648467
1603	1603	345.148662682358	142.735540977888	697.61112409951	525.013974211056
1604	1604	343.8564292297	112.103867095748	674.422191626676	524.7435831545
1605	1605	338.329813868472	98.6773605320591	657.4283496696	523.839074266482
1606	1606	346.612039922876	150.00143307996	694.518021466194	520.187437830298
1607	1607	347.710307691172	107.160427911372	672.055134453527	521.937757959438
1608	1608	342.344180736252	124.917680236107	675.157729212291	523.408635014338
1609	1609	343.66666443456	139.88187790321	687.748862903633	525.488913932566
1610	1610	342.317786306125	118.03115365693	692.891266187137	520.521182165393
1611	1611	348.250016223722	121.863115400182	674.221798420817	524.151399869604
1612	1612	343.574828769187	135.587941977796	665.711355485966	523.558299869048
1613	1613	347.142697058427	135.323933763732	678.71945515856	523.271163508039
1614	1614	346.627757198839	136.639493550373	677.575234681412	522.1084311949
1615	1615	347.6898737452	110.885824892715	664.192632851943	527.157632501097
1616	1616	347.74584310575	161.67716401136	653.542465092894	527.283870483178
1617	1617	343.290200500216	106.057522112885	660.067409556367	526.273508299522
1618	1618	344.74122995055	118.927868282375	704.214601358196	523.337209606487
1619	1619	343.663286763055	118.412026927827	670.484163846213	525.137613463059
1620	1620	348.550952232156	131.000019559549	703.272960706344	524.821085294757
1621	1621	341.463495259306	121.339818284334	687.527426523063	523.256445957272
1622	1622	340.689929812896	154.413275093798	637.987578239925	517.324504721915
1623	1623	340.524787505836	130.418323695068	679.831322835506	524.358650767065
1624	1624	340.42048482004	160.058932378361	661.793777733448	519.94479033421
1625	1625	349.768431878691	143.893938419185	687.085328139477	529.017180460831
1626	1626	343.451160449239	148.858984213517	675.380745556689	521.759540573232
1627	1627	345.877614359775	111.146102719251	674.441798953907	520.927225983966
1628	1628	347.549530901214	116.697684644564	671.210450296033	521.206290789739
1629	1629	342.041975745329	151.210610271421	670.633343395056	521.318867950112
1630	1630	343.361287825836	131.737498717542	670.334268970558	527.636741529438
1631	1631	345.802612395391	120.695773046483	728.233834888343	522.016322881603
1632	1632	342.703522981086	136.132032718726	656.689443290578	522.489992410701
1633	1633	344.433540935881	139.880393050454	666.358831003741	527.903151655513
1634	1634	340.625736070774	146.301623478213	685.405170266855	521.624222651193
1635	1635	345.501559928978	153.771600917216	699.254200162947	526.813943710986
1636	1636	341.697564688428	150.970876190837	656.098030495009	519.523286642446
1637	1637	345.199584411088	112.254983783687	668.811204543497	521.741013995551
1638	1638	346.069895658061	147.659969736431	664.526300644497	520.441162088747
1639	1639	345.03735377899	157.857070193346	664.479180894183	528.177483203545
1640	1640	343.323754832883	144.507836082902	645.372020679051	522.442188764961
1641	1641	349.039853309582	102.360651157567	665.620373043864	526.148153894869
1642	1642	346.686277612542	131.779362663398	666.685737883487	517.280865146296
1643	1643	342.336242184773	124.197255011201	673.284591751466	528.201557743563
1644	1644	340.443903110877	137.395310144595	686.425668714087	521.163034228667
1645	1645	343.232081475798	163.491239324625	662.099113947782	521.487731146301
1646	1646	347.009142027406	127.365296997761	647.841718945825	516.436417524498
1647	1647	344.804377379022	137.373809861768	654.415495236416	522.205811072578
1648	1648	344.628118129734	132.145747679315	667.942572120685	522.896568944778
1649	1649	341.18680330974	106.228402254813	668.561520375344	518.546555145672
1650	1650	344.012856281752	141.180264320985	674.060366318811	514.912114951226
1651	1651	342.201135745129	134.045453586063	669.505299577814	523.214635762436
1652	1652	346.512577812881	139.350664238761	667.282545062892	527.981798697367
1653	1653	345.959093151673	123.91741339472	681.825443453689	521.873266287324
1654	1654	347.706753402315	112.701617156727	657.601818597028	528.437297631151
1655	1655	340.212920066651	147.342103782926	684.90997655817	523.520005433835
1656	1656	344.921465406252	136.015205454059	672.848378628824	521.241685083181
1657	1657	345.6425012064	146.922404620764	689.893733077893	518.242265068665
1658	1658	345.746262211765	109.417484994528	676.259139880691	523.953503148625
1659	1659	340.858149330553	121.156621889297	644.386903836656	522.518971168778
1660	1660	345.139820532084	148.517677655166	666.22984446934	521.376288030044
1661	1661	344.051417666844	129.939459577378	692.560128572242	518.562750242705
1662	1662	342.914708162539	152.949858436946	654.531325100022	518.936259419246
1663	1663	343.210795193369	131.919419898792	663.398924658784	521.072633161925
1664	1664	343.136659879885	170.707482370121	678.635124035705	525.842886798669
1665	1665	341.274443708333	128.682394810755	681.182477804954	525.771918724652
1666	1666	344.454563638785	114.706589718874	703.000994879278	519.800101098056
1667	1667	346.255956891041	122.014868196395	658.970778837903	524.447526637087
1668	1668	340.3485054644	107.19712041486	689.157799530392	522.773573770548
1669	1669	346.022599404641	130.646183906348	693.595814204861	522.957422102527
1670	1670	339.894681585789	116.391439435366	675.802080143825	522.936367558535
1671	1671	345.086472448808	104.737565497373	676.517022852619	523.643025250579
1672	1672	345.57277788368	147.613044958434	652.853143996634	522.893838247806
1673	1673	342.905610971241	126.743026611592	684.271704703602	520.445520932885
1674	1674	340.279817447595	133.226779697565	676.744834783514	525.210276608268
1675	1675	338.159662914065	132.570998749039	669.93109083554	525.740052201612
1676	1676	343.394750334136	147.083958315504	676.26887851867	524.961312422363
1677	1677	345.605554814741	140.084769036801	665.177190611232	522.445813693167
1678	1678	345.148732760647	112.487601390536	625.862951046916	522.697229944681
1679	1679	338.236033962628	116.089029393998	690.346065284677	520.022310598536
1680	1680	337.851086146806	129.491002026923	678.63194805133	524.241642893767
1681	1681	338.619576838257	124.534149108659	653.240776190622	524.217297851234
1682	1682	351.226089663793	157.938914050419	636.203604806172	523.544362018938
1683	1683	341.594735511553	125.478699496591	672.510300448015	519.98208034307
1684	1684	338.704244400792	162.170346307671	671.743581386577	520.135271297966
1685	1685	338.248746273217	142.808355883842	693.954638814605	521.597649261681
1686	1686	348.03698264191	139.300226123499	658.104134122327	523.407640582375
1687	1687	345.900077702927	134.117990479285	650.705049723051	528.424170075412
1688	1688	346.350559730425	168.873102981708	670.68017959653	521.594687963121
1689	1689	344.075287938844	126.747540174042	663.776728984215	520.178754238808
1690	1690	341.809496239878	134.890869957929	648.71889619401	527.021061130858
1691	1691	336.364851441697	101.501958242802	637.333112239626	522.420133482956
1692	1692	348.680856929858	137.360500548105	689.888402141355	519.945004566558
1693	1693	346.205107458923	146.799758500424	671.694964697995	519.728868461323
1694	1694	345.759676020167	112.975021644889	674.932630098827	520.256317272845
1695	1695	340.505463555263	120.39755715492	680.276607067158	521.17024065434
1696	1696	346.312179840012	143.546571240227	682.03963083053	525.090985842157
1697	1697	341.765250195961	104.341509282749	713.342751845002	522.570311275479
1698	1698	345.943279658165	126.083752540689	660.031957916451	523.686768717217
1699	1699	346.781757142176	124.866211312424	670.04879263083	519.491958584802
1700	1700	348.438231416674	160.325710393607	684.307292103719	518.900132062116
1701	1701	338.827565653127	122.535177963461	657.658454455512	524.838774677301
1702	1702	343.242131256212	99.2901084228351	674.291706076987	530.859565009646
1703	1703	347.218426022354	128.467124177055	678.336151266373	518.901532318769
1704	1704	340.278729591034	104.347473972051	705.123428577995	523.908966828818
1705	1705	346.866094553055	109.994314324743	701.327166828312	518.6357902516
1706	1706	340.240726093467	120.369484707207	657.299255131715	520.968744815029
1707	1707	348.117523834811	146.927500197533	646.259582424463	526.457437434114
1708	1708	340.940998253019	119.227856341701	689.38130779828	525.631756287212
1709	1709	343.867755616583	134.328459701914	668.600400376298	521.533299172097
1710	1710	342.240711861873	155.589162159736	643.542237560029	524.830908009198
1711	1711	349.477681670547	142.904291387136	669.359293428521	523.947555410342
1712	1712	345.207258216246	108.442330727582	684.617837416227	524.378043538416
1713	1713	347.448470204882	126.822726953772	663.799807748193	519.223551945781
1714	1714	344.156040332962	124.731229577865	681.219933631869	526.243799070503
1715	1715	346.978533741689	104.135681750953	684.739438017284	525.824291704438
1716	1716	341.642502005865	135.539831023777	710.430303673643	524.283517849313
1717	1717	345.079688200662	151.052659617486	673.204613121252	530.830158030485
1718	1718	335.166517439993	117.091936490484	667.100521075189	520.611822749097
1719	1719	344.591044050039	128.895090445145	673.782946919892	522.908698535406
1720	1720	342.215253669749	134.946246229781	672.478125173832	523.771554684581
1721	1721	346.106470355427	147.741410525457	676.834665859755	520.220629496273
1722	1722	342.656249424991	132.326277724756	668.431090550629	527.700320892335
1723	1723	344.696187034096	138.710498704844	673.987273450349	525.067733248442
1724	1724	349.626368020302	155.680860261815	658.357708549792	523.525429484151
1725	1725	343.468961481561	112.489785218282	682.7225987374	521.445645165039
1726	1726	347.12751512066	138.484792186039	644.094839662813	526.052038655882
1727	1727	345.59366249987	139.912201403837	685.338980627183	520.168663297837
1728	1728	344.344155248497	139.559663971948	685.573023846693	521.730816169335
1729	1729	345.61105882644	125.008515652401	681.770611274664	521.452767960835
1730	1730	344.419768921945	166.740077639925	681.806528588271	516.133438309914
1731	1731	346.962150517358	94.3270580221105	714.70241530836	524.432612811575
1732	1732	344.703735208852	144.603880248261	662.085725976284	527.036014006778
1733	1733	344.309133380273	169.364535661453	635.182592867034	520.442041768561
1734	1734	342.749983142029	145.222677912558	668.515161245577	523.275516783271
1735	1735	343.716067267601	106.695243345528	715.795533980256	521.573060629489
1736	1736	342.33276521054	122.874920551566	702.824072572248	525.46595289494
1737	1737	347.704421815424	149.311626938842	681.302442805312	521.182970815247
1738	1738	340.379829448557	131.983202094526	685.000257228333	526.148140051355
1739	1739	346.458765084889	154.044457437421	651.902924398394	525.471058943487
1740	1740	341.072497850219	95.4970279450675	696.952175021988	522.082706560142
1741	1741	342.377603435637	141.571772649532	669.907003913569	524.97812083372
1742	1742	338.277434997618	100.852274213704	656.584712493989	525.96503174883
1743	1743	344.652589652255	130.30761825476	644.901192496028	527.909182394632
1744	1744	343.382970517984	117.424447476527	670.073881545073	523.769680024027
1745	1745	344.57964045802	133.040075697873	670.374761750907	526.304969600965
1746	1746	347.398090755377	154.512038745947	695.140630844658	527.772934401395
1747	1747	343.039731799849	127.475265371575	704.186121615289	523.567390452752
1748	1748	347.398355678909	118.080247203159	681.642643053947	520.450515537158
1749	1749	346.080621252104	117.228871303059	667.83182975371	526.540246771768
1750	1750	348.993755093868	124.284695618777	673.50629845791	525.263735328092
1751	1751	347.21069449509	103.333103643755	674.060884698138	525.053830381464
1752	1752	343.207369333712	107.533207282734	675.879993625463	518.667907069212
1753	1753	345.19352535121	139.294828758414	688.054076436813	521.269975526525
1754	1754	341.595506692553	120.341408590984	686.288913779035	521.528860595028
1755	1755	343.43171807098	114.540360032311	660.463788555327	521.638328595373
1756	1756	345.17269106997	147.535531014002	658.021892442195	522.920306514024
1757	1757	346.527900147155	135.757356265684	645.304195520911	520.948920293496
1758	1758	341.143967684496	144.985797412012	670.95381730592	520.330375381357
1759	1759	345.456280989745	148.422321919585	659.28827561849	524.090917396953
1760	1760	342.666281112237	138.187365870578	674.545891500179	524.461157936087
1761	1761	347.392895062521	131.795718662783	642.614036987328	522.924560240961
1762	1762	344.941863694663	154.079709125845	684.23624163069	527.429798068604
1763	1763	345.526051945924	111.6169193213	667.334190301547	523.518495894786
1764	1764	340.608805419959	172.636283513768	644.89328251723	524.147752467489
1765	1765	342.103346045048	114.910218591615	663.870409018925	521.281402465023
1766	1766	344.194969646165	143.472389575217	670.782674239106	517.856509436725
1767	1767	345.853735262043	118.283971374389	661.021242586405	530.052731763567
1768	1768	341.700654394385	136.686633352261	682.440604980849	518.988372852971
1769	1769	346.18575334311	131.901318101366	639.804787498925	526.662149754473
1770	1770	342.188174326402	106.709255958568	672.896276557797	523.173608510627
1771	1771	347.009176573002	107.804645460092	669.769685386689	523.632155363364
1772	1772	346.617224325908	124.651947704727	694.998536865042	520.227701005737
1773	1773	344.08164165388	146.941840427653	687.565008345954	523.872186864196
1774	1774	345.620636526862	128.337814294728	675.862026172167	523.385580956192
1775	1775	344.180938765417	126.028428117927	687.115678513796	523.059914644919
1776	1776	346.139302441872	145.94306529279	663.01557085895	526.006425393483
1777	1777	341.083730928564	150.432909543973	695.431635695651	526.128732318262
1778	1778	340.125057065521	111.974924493352	643.874889108055	527.059490343319
1779	1779	341.821472003652	146.595692407235	665.649406230097	521.016141793259
1780	1780	337.896562669074	140.555242931613	688.599644671146	523.894153845711
1781	1781	341.9563712962	132.83349440543	665.437040814462	525.197358564221
1782	1782	344.813645354201	124.100998104169	664.797938558815	524.58526581711
1783	1783	344.535783953471	135.79752984595	646.346162681596	524.001279118634
1784	1784	345.164095000782	138.884750686491	668.164399552336	519.897812990597
1785	1785	347.349504291674	124.493402581389	682.365013932198	521.492646746388
1786	1786	343.258466442672	149.478515745115	663.966297682251	518.180564022767
1787	1787	348.311480376069	154.153418339822	694.420154234445	525.167763459539
1788	1788	339.967463917483	120.427461942521	693.487524268852	525.102167839749
1789	1789	341.897655748484	154.404466648979	661.713449345298	522.051449610873
1790	1790	339.318418293063	124.493744233702	660.942908289513	522.211762704483
1791	1791	345.580747010501	123.114816975484	675.721116612976	520.671502743936
1792	1792	347.277552133909	119.988179511594	686.600966533669	525.02177276005
1793	1793	343.59547988414	107.434379501912	691.792604761931	522.385762308338
1794	1794	344.118574715843	127.308900371162	662.567989573765	525.457255712844
1795	1795	343.828994957715	135.019399711884	684.956831793747	519.904529634894
1796	1796	347.158917564556	140.301244644971	639.777407210828	523.810691065831
1797	1797	347.708313385896	109.309294630212	667.206902075382	523.030304412506
1798	1798	348.935600479084	151.032655738892	696.807410582268	520.343069103962
1799	1799	341.906918831656	156.452354059276	639.271464828407	520.913745961319
1800	1800	344.172624272127	148.048477047031	663.204195985505	518.611728480406
1801	1801	343.267256511602	117.250397134409	661.021340000263	524.658541026668
1802	1802	340.888697459784	122.793166652352	667.704343844904	524.978700709016
1803	1803	343.17336836852	115.361885052573	663.585385129392	522.755081815276
1804	1804	341.416756367471	129.312913206167	678.491162947138	521.455966594896
1805	1805	341.192315947159	142.429243845162	668.311628447297	530.540199156232
1806	1806	350.04875500449	133.324243662077	672.932001662563	524.09068461897
1807	1807	347.999368972133	151.209664814368	676.58646784449	521.268478100064
1808	1808	339.755615477541	137.947182818905	663.407369992462	521.79164533921
1809	1809	344.922990286833	138.162689989688	659.232130369592	526.342336087075
1810	1810	344.24723131164	123.740215261032	673.559011763624	523.956137092121
1811	1811	345.351678050528	144.586657418864	668.3686417338	520.965322930742
1812	1812	344.83476580102	139.905163092175	696.883613362856	526.60063462335
1813	1813	341.376445227618	123.732661463486	668.298943663241	524.937034924179
1814	1814	344.3490459808	143.277292914746	659.154939777018	521.120615909998
1815	1815	345.385948423223	140.90529235885	668.354027954785	527.29895573655
1816	1816	334.257073061392	117.963293538347	671.702557927034	518.29626965991
1817	1817	341.842073403963	133.052275113576	662.785386059648	523.035193279821
1818	1818	345.177205820548	129.899244709411	661.926247448008	521.733711600289
1819	1819	339.023255696289	150.831303110418	679.906353521382	527.141009652894
1820	1820	344.12555722057	137.001599594431	674.873638634769	521.658142474189
1821	1821	346.840288831285	120.497262823016	691.833531221115	526.760068505863
1822	1822	343.556402317633	128.753849983805	668.728209609733	521.852016424781
1823	1823	341.560433952726	122.38782337116	675.784103153938	525.264235547052
1824	1824	341.024966045087	146.167534329571	676.692527397912	526.235453107619
1825	1825	346.622476486666	93.2664624047394	702.980278233999	521.074216426776
1826	1826	346.886700588119	161.657764672122	685.164575033882	528.590766006398
1827	1827	346.271442978604	134.150654111857	662.704444275642	525.013374235843
1828	1828	340.203226950216	131.948876691909	664.376190483956	523.99211306723
1829	1829	345.59897715345	148.097116958788	703.110730016339	522.277624473977
1830	1830	343.773873026878	122.70647677096	690.342937565527	524.711831809432
1831	1831	347.352175596217	118.233960276378	686.244315481857	524.107720706509
1832	1832	345.594703755886	164.268190575543	689.065408736142	523.226216770589
1833	1833	338.369569689819	111.534340281265	679.120466391225	520.466860097256
1834	1834	348.588095319714	109.371604543278	695.729012372754	518.57192418966
1835	1835	341.327167764328	146.96671321732	643.123653170941	520.165773095456
1836	1836	349.995355869022	149.760354626553	650.736461292413	525.690043138257
1837	1837	343.683815817983	156.642845235908	654.839926568661	522.827596300195
1838	1838	347.470488489866	123.843659587257	687.369424003115	521.762534042895
1839	1839	349.440145760622	135.189346146086	663.959292558568	520.799044082752
1840	1840	339.502099579416	115.978670832916	677.671847696787	524.515395306229
1841	1841	344.742340804645	123.595406144638	669.762115971984	521.187164921158
1842	1842	341.49032973521	130.849499264341	684.417466941473	523.557445781498
1843	1843	347.198535534817	164.956029737875	690.578248914143	519.207932567101
1844	1844	342.255350344367	143.388504858601	670.766498944096	515.938841680776
1845	1845	344.152750020372	167.549560329351	642.901749818587	520.21915273149
1846	1846	346.038917967958	135.168076341823	688.489832789233	527.115765347364
1847	1847	344.409158713868	83.5747031014613	662.384909265279	523.903582900203
1848	1848	339.819499827629	120.592243340012	649.37032648443	526.806409431839
1849	1849	339.819275215324	117.937186157512	691.233850381434	527.237453762142
1850	1850	347.26030410958	107.231663467429	676.331544702512	524.876740626199
1851	1851	345.076359905125	140.069258032583	664.817515065298	519.845998523878
1852	1852	346.593193992278	115.664142630623	680.350092619044	518.71224621389
1853	1853	344.938303770968	144.147802347432	644.38506654254	522.131612055266
1854	1854	340.71742695774	140.330603869205	665.10837616657	518.381312151343
1855	1855	347.857152583982	138.444151570286	671.808256435569	520.37693036965
1856	1856	339.768581874481	150.127568872991	696.613719246307	522.192707224491
1857	1857	343.620856473683	115.583985671413	662.940623010444	523.856879300956
1858	1858	346.912604259885	130.500157303541	694.692147179012	521.800129329146
1859	1859	346.568435252162	130.866816329699	650.38307989149	522.911980742984
1860	1860	344.925968825911	101.127035262057	668.657091424328	531.750678761699
1861	1861	343.146779556547	111.515373586879	682.367789342832	523.571270792984
1862	1862	349.784671469871	114.969158835796	655.383890386953	526.793744317794
1863	1863	340.75632560769	117.029678177326	689.431423661246	524.334328881742
1864	1864	334.689816462429	138.20992520992	656.278473673173	521.248693236308
1865	1865	345.435866711566	117.072417526142	684.808024434037	522.436615572928
1866	1866	340.697244470767	135.526846116263	649.819266633002	524.20134704527
1867	1867	344.646458476202	152.604214519243	663.947007714968	523.138693114307
1868	1868	344.843871743166	139.566686618553	679.698503272683	522.855635939626
1869	1869	348.348576193944	111.639570043871	673.921784608191	523.239200507045
1870	1870	341.492118667479	159.810634212552	666.667291968135	522.170559956549
1871	1871	353.369754173711	123.184929689923	673.067531185926	522.743773264753
1872	1872	347.917360057355	103.56846900255	650.341616772657	523.363317607843
1873	1873	342.56977774813	141.365310484998	647.880985336478	522.797183125992
1874	1874	342.048541398014	106.464251909946	673.17583962641	522.79015557322
1875	1875	347.387326263382	153.636282842008	698.522188854297	525.463441465959
1876	1876	337.646380736156	118.308333971952	683.760734698725	522.89967464766
1877	1877	344.462363791167	152.562660240733	687.789550419816	520.501413560112
1878	1878	342.051511636616	135.514668616405	661.166697796998	527.364336610239
1879	1879	343.167442128366	124.069064923562	677.653055344236	525.003560180106
1880	1880	342.888278412369	96.3021327501476	657.494678020514	522.73397750939
1881	1881	342.169051021795	114.076139095622	676.544908509257	522.923966900961
1882	1882	346.84757713915	130.68922074552	705.353070144145	519.169368954529
1883	1883	347.489825853272	132.884668651642	695.077770843433	518.770836431119
1884	1884	344.062951904896	116.976083287238	642.897970736725	522.289620584421
1885	1885	342.215293955306	142.618636219543	665.716492579327	526.060784610156
1886	1886	346.066582144981	154.073508459858	696.223748653022	520.405594667585
1887	1887	348.285311653044	132.473585007807	682.536330138511	524.934712467856
1888	1888	339.619239375895	135.432562223323	680.466079554319	524.777975936101
1889	1889	340.365878422059	124.819877689247	656.280225128577	522.645558192017
1890	1890	344.11118361688	145.84513888388	679.703996725979	521.636343073563
1891	1891	343.948038599695	125.62831162811	639.681953514664	521.468731772543
1892	1892	347.283139795511	147.232152527196	664.62694764959	522.360403598677
1893	1893	341.708621589331	99.2087635796394	668.715608274089	521.53095944576
1894	1894	344.577634572417	119.788077552757	674.18275784373	520.457871778331
1895	1895	340.210916856125	177.375315311874	684.740543038817	520.366131688752
1896	1896	341.171277835806	174.118187945217	667.265207892008	524.449697053744
1897	1897	338.136532885029	135.925063787455	636.950624892797	521.091282982424
1898	1898	342.052704388606	111.153269487372	672.433520938719	520.718474591961
1899	1899	343.292037048021	146.251768167479	644.954293602168	522.912018931078
1900	1900	343.629078020895	128.257412149876	679.080750582036	521.211497764802
1901	1901	343.74709279991	128.436076765805	644.886545616832	520.813521813831
1902	1902	344.844133165018	121.079436149695	653.794246525538	517.273511341572
1903	1903	343.017677856313	143.128065962539	700.460502289563	522.576911903105
1904	1904	341.558944579187	124.316363830573	702.691027776298	527.862803699713
1905	1905	344.103653982246	167.490197573669	684.9717591182	525.682233674261
1906	1906	342.440155405687	140.010363684065	673.328926025715	520.930996411757
1907	1907	344.908677356577	134.425669893366	681.034635777158	517.303473188331
1908	1908	343.425341242527	136.975117328591	686.886926568195	526.961598792282
1909	1909	344.692761778601	114.32182940225	687.999296816656	526.107683447035
1910	1910	344.714682423033	130.076835714904	649.416818958336	520.394024945177
1911	1911	347.92783766922	103.837913824919	654.525362460928	524.863144995367
1912	1912	345.088219587642	161.53149795672	696.907185319253	519.004658756614
1913	1913	345.997717975042	112.356528398109	654.998121871221	519.999312425688
1914	1914	344.667892912456	132.311588507616	658.233783778525	522.646757252026
1915	1915	347.317931807704	109.225759214158	686.960854834329	522.619012382944
1916	1916	347.152400992877	126.786808407034	690.175144741498	528.062571588609
1917	1917	336.559236370268	116.419181601395	677.342385625347	521.320234364097
1918	1918	344.308209229925	144.904800065241	675.266192367868	522.478366186894
1919	1919	347.304460842647	103.48528513837	714.667406031847	521.365976729131
1920	1920	345.435188269589	150.288583769985	653.510789328105	520.730478023513
1921	1921	345.743961780171	104.508441053677	668.77594576771	531.058949261502
1922	1922	339.029506414772	142.744838293405	647.026589023508	530.559757434509
1923	1923	347.208543728499	144.416697175229	676.660063006006	526.759704834716
1924	1924	345.998066423916	147.726948885095	674.801979227012	522.945271867091
1925	1925	350.265196889972	131.034395299776	682.960105203189	520.906736263939
1926	1926	342.231684639872	152.132469249245	677.124534611475	524.013451323594
1927	1927	342.105099988947	129.677023394299	705.440606333819	526.401216294068
1928	1928	345.204013392257	140.819125292752	658.542706547312	523.593670409762
1929	1929	340.68605021085	119.955261461865	676.929190568261	520.334641243469
1930	1930	343.931065619872	162.672812261182	670.33838919683	521.123453096512
1931	1931	337.110454454905	111.786718974327	670.227547216883	524.676466465841
1932	1932	338.833239011737	119.99990487225	678.70129781013	523.535326443489
1933	1933	345.752334561738	117.020248906767	673.203550588934	519.12534091097
1934	1934	344.252550953318	133.009651039834	694.48164676467	516.768486318175
1935	1935	343.979777985539	128.615979343109	692.876168590694	523.406919346648
1936	1936	347.026020502348	115.823419974524	680.21437222188	519.539844762627
1937	1937	348.172059744167	153.665292720364	663.489676449081	518.17045765364
1938	1938	341.438241293138	110.543722142187	681.765109292942	520.900738915616
1939	1939	345.399892964022	110.257597488922	662.712602957342	522.654046351928
1940	1940	343.959434025894	123.224740387923	667.664499011229	524.887871812638
1941	1941	340.308833668102	144.363074926669	679.802498190321	524.291066770643
1942	1942	344.058130042093	130.185977100385	693.147275600744	526.664700860159
1943	1943	342.445731688431	146.121401864968	647.195985915736	523.568289047069
1944	1944	349.818998116338	106.470021279331	701.972883818967	523.394430524146
1945	1945	341.434217634711	128.064923890183	644.239198828338	522.817688592333
1946	1946	342.86918598923	157.156955016767	694.065917436404	520.317472785113
1947	1947	339.80041553003	142.043301805868	654.368596783384	521.947986127969
1948	1948	349.731581216257	141.059960742518	671.567984386514	527.959740691096
1949	1949	340.958665819929	135.144874855528	679.82756496714	520.290166337671
1950	1950	348.399519552975	123.415711129535	718.167440471423	516.872436682723
1951	1951	340.036021751585	134.411358481802	675.898202474329	522.795576033852
1952	1952	338.576531667058	114.230404653489	682.02672360133	521.022799158195
1953	1953	347.340759243476	105.510101203898	691.690377102916	518.904922034774
1954	1954	339.039467728659	144.454990052236	654.702751940395	527.986962255161
1955	1955	343.210919066117	131.359399437556	677.492136427305	521.205884699266
1956	1956	340.757967916926	126.722536098249	691.593401408002	520.577842575062
1957	1957	345.145127092707	138.193822829203	671.07669037194	529.667235687438
1958	1958	340.528051594088	143.707810786482	659.774927416069	522.01233015807
1959	1959	350.755222428346	117.749339104211	694.215764725611	523.675909532291
1960	1960	342.044089118921	116.947696290472	678.987215779119	519.685193156402
1961	1961	344.509216680644	157.558148712033	680.159587454	522.481317371753
1962	1962	332.987502953385	150.253005829511	704.778215884598	520.565417517063
1963	1963	342.664536675001	132.303332625877	668.184031199574	523.203634080221
1964	1964	343.252510317641	134.667009669227	668.993497555596	522.130886072318
1965	1965	340.201542267412	126.709707960094	666.794975027871	532.120282299477
1966	1966	346.986889274061	133.925605379855	678.30985373381	526.119268135349
1967	1967	344.202131740187	127.661422793984	642.379938673732	524.908065203902
1968	1968	347.295708834628	132.931966170663	685.617387190163	520.659417279691
1969	1969	351.243140824961	131.887532249219	692.530780067976	522.169381631612
1970	1970	346.711228879448	124.502710864311	706.27753963714	521.734381830737
1971	1971	344.002522671837	153.766151028151	661.806036315139	519.454631361919
1972	1972	344.123386391979	126.843667284533	664.336243931546	528.244117259289
1973	1973	352.428211509524	112.596367514556	662.558032979373	525.95664456365
1974	1974	350.267035444934	111.713295863836	678.300432368017	518.300833666508
1975	1975	346.677174559969	160.393186051052	688.839175188103	523.224434847952
1976	1976	341.492767077536	150.056209842099	654.258132714823	524.10310152563
1977	1977	343.230338014625	122.967977645454	672.64698425942	529.876110452833
1978	1978	343.755466744939	112.579548969424	683.892491626746	524.415521085928
1979	1979	339.762385483546	134.862017447377	652.538815283592	521.403763185592
1980	1980	343.424179516935	139.288165309741	676.596555624176	519.93757676712
1981	1981	342.500732310618	117.93400679022	658.825019179591	525.177107794864
1982	1982	342.828382714702	139.061799292298	671.787835493071	525.877780008946
1983	1983	345.231242420849	141.412467715536	676.657206433456	526.210340347743
1984	1984	346.992031962627	93.1479024214439	648.259349158155	522.122177190639
1985	1985	346.556795205369	115.035354165331	671.524424591732	521.716494733654
1986	1986	351.832066728987	147.891180689359	636.528522858738	524.782966227642
1987	1987	344.485940763632	119.317154894022	684.593799314019	522.634063119023
1988	1988	344.422775598817	143.070807930906	676.246345004413	524.226997138303
1989	1989	340.96603752118	164.222901032918	663.124892815161	525.591848899374
1990	1990	348.93871494817	111.336723852775	674.442403765079	523.444149143926
1991	1991	344.555033032847	115.220517091141	682.998994840889	523.302417076997
1992	1992	337.814164124437	148.845769101152	680.189910893957	520.154536905846
1993	1993	340.760048739496	151.19323771851	654.844795617099	516.388526508534
1994	1994	339.865803735771	112.324994063799	685.388098420812	523.497303811984
1995	1995	346.178107069618	147.445742506316	643.109595539327	521.431373873534
1996	1996	338.741823690325	143.771528304653	672.692229751699	520.965612373261
1997	1997	345.892166211641	137.455848478936	655.264632845382	524.265950373871
1998	1998	348.444518778309	115.917340512179	644.769185620506	522.173899087529
1999	1999	341.568770899683	138.559226447414	661.404614137403	518.828766614707
[truncated: 3,001 more rows]
