# Supplementary material for: Hypothetical Outcome Plots Outperform Error Bars and Violin Plots for Inferences about Reliability of Variable Ordering
Source: PLoS One. 2015 Nov 16;10(11):e0142444. doi: 10.1371/journal.pone.0142444 (PMC4646698; doi:10.1371/journal.pone.0142444)
Supplement: S4 File — All experiment interface and visualization stimuli code is available as a zipped file. (ZIP) [file pone.0142444.s004.zip › experiment_code/data/one/42.js]

var results = [[346.688278963114, 341.827707397225, 340.235811236898, 345.585430651213, 345.859136408458, 339.812326911357, 345.942622783248, 344.685212847009, 342.262569013909, 339.239420356124, 343.973339641421, 345.979360482268, 343.998130729163, 343.420363043133, 341.729611947069, 342.669708309042, 349.490795134095, 336.591667124708, 341.688692584, 346.790465588969, 348.588133506976, 341.150593141101, 338.412742438975, 345.105684507481, 345.985648213669, 339.232636971874, 342.405352614972, 343.536958887355, 346.625851269486, 342.98090993258, 343.659422557393, 340.906826214005, 345.891366117644, 346.913850958857, 340.965917962197, 345.404735458262, 344.718815679004, 345.552425869869, 343.091860989234, 347.512316505255, 344.021193257154, 343.294025523214, 346.92783753587, 342.371754606455, 342.721465500223, 346.146329794535, 342.436675507314, 344.428029306468, 342.834073865783, 342.904118126066, 343.709305438336, 339.977714661712, 344.481114541895, 350.223335353028, 341.433471249014, 342.846218645276, 340.282517402495, 343.080909717281, 340.809420913149, 346.593872322872, 344.02857313407, 343.38206127148, 343.745969196775, 340.846313152197, 348.000063264484, 345.329116331911, 339.019440319473, 342.888623130241, 344.219906294306, 338.24982646527, 344.29854581389, 343.954224809201, 347.047134548758, 342.594536557399, 341.229888559434, 341.791733337603, 343.226690337334, 345.581389591674, 345.538571525858, 348.913588184235, 342.277570781171, 343.273874392473, 341.095098555303, 346.088785870992, 342.56369850099, 343.65384738684, 345.135634395039, 345.179938194623, 348.933137798146, 342.342415783345, 349.450986542174, 349.0454999465, 343.045305087224, 345.718854712375, 341.220275125723, 344.49522502275, 340.180160610768, 341.285198656007, 345.847564125027, 340.389912491237, 342.02938986312, 348.275657911774, 346.891028539541, 346.512680837623, 341.692221078304, 339.091511793476, 343.745663849927, 339.356476282753, 344.907136617442, 346.762907437652, 339.039447903695, 348.916002962702, 344.633811436562, 339.993095308359, 343.868661815675, 347.459590189912, 339.248813730682, 343.98009656543, 343.348122940417, 343.280264222053, 340.518278643528, 346.984100952988, 346.854352973577, 347.633278830134, 346.4384694499, 342.116267207419, 346.155613377113, 346.736349997093, 346.272238098244, 344.307838908359, 347.657801087391, 344.712329506129, 340.812028483059, 348.760732661139, 348.231128093722, 343.519831524493, 347.635726473137, 343.516576999421, 343.855466819034, 343.132719700991, 341.759675400115, 342.481849784608, 345.719861959981, 345.866950408945, 346.815981651847, 343.498039761045, 341.855571285548, 342.124883847944, 348.673137685973, 343.466751293838, 350.994175722678, 343.550651391712, 349.398561865953, 342.00178987507, 345.618659490375, 342.298069441576, 347.659897361675, 347.125959290074, 345.546913246159, 333.381667142296, 343.229015685861, 340.783529364922, 347.088443096585, 344.956829280044, 344.722740457341, 343.945701163205, 342.788074718794, 336.819786867431, 346.00298342466, 345.048029827708, 344.928445291428, 347.311084998121, 342.498641169907, 345.590044889827, 348.974521094345, 348.150943282674, 344.699041396254, 342.986228602913, 342.643402316172, 347.875394263251, 345.594952896159, 344.839314670674, 341.848046434543, 342.358606144612, 344.593417411605, 341.040405638323, 346.602320508511, 344.119681937857, 346.698250515964, 345.094437716052, 343.386173130778, 342.794212031818, 340.55763668371, 343.215732944928, 339.644115162168, 346.022594129611, 341.767446481115, 341.385103468287, 341.176083447919, 340.351311315045, 338.792075086629, 343.885777285065, 341.980260515587, 346.417022300308, 344.731976847814, 341.586787988064, 342.721984639471, 343.110522110189, 345.920000042856, 344.231145033422, 338.583709048986, 344.871632264076, 339.16361265788, 343.583754628532, 342.923026709944, 342.13912814632, 342.957128924913, 347.411811883473, 345.333168976386, 342.250951301348, 344.375925403646, 347.708749562694, 348.162519516877, 342.180337754141, 339.941090031999, 342.814735384958, 345.587158716281, 344.883743349606, 344.451824476028, 345.683272822483, 340.748757300728, 348.668163955543, 343.363863122365, 342.3566622876, 344.276932588704, 342.647983292405, 345.314341893663, 351.465948784081, 347.220342209657, 342.321621721644, 344.949483500847, 342.288847406351, 340.132776639251, 348.736537589841, 342.692566525999, 342.544089341903, 351.131142012929, 344.403540820227, 338.913048772492, 348.698315211256, 344.238792888578, 342.320473824671, 344.910445743939, 343.925045747418, 343.696785338068, 345.514511036531, 345.674990649224, 340.046310437754, 342.485352982707, 346.925788230424, 345.65643835394, 342.908360462553, 344.397651486005, 344.04303216307, 344.367775437168, 348.559341737637, 344.479256606211, 347.223729739113, 343.197678376676, 345.714308819985, 344.3584345846, 346.259818372071, 345.908697685929, 342.495470706971, 343.347041038057, 340.142089988254, 345.996250930115, 340.184345786311, 341.486582345889, 346.606414768199, 347.132314947779, 342.662723152573, 344.093874079284, 339.497936508473, 347.966638707981, 345.042797245665, 346.597867411698, 346.043186314639, 344.526831137626, 341.824166778909, 345.153806264191, 343.622490361813, 342.659260530335, 343.422853178029, 344.869880284594, 343.864396944836, 343.925690614744, 344.60955482497, 345.203789995112, 346.045021864953, 343.874792918973, 348.376542959286, 343.384710046177, 340.705413254737, 345.177401815741, 348.768573562931, 347.769665478897, 348.062610423337, 353.496805439771, 344.142923008582, 341.113060834006, 344.702185470711, 342.453026435366, 343.93100490834, 343.849479516009, 346.245044123072, 348.926949716191, 342.200049250401, 343.487612132568, 347.778027597681, 349.10550898644, 339.21432337051, 346.973288619945, 342.614995898393, 340.301305634124, 347.448962417162, 342.75707933157, 343.142609669129, 346.341371653663, 342.693917805509, 343.631253049688, 346.673294313023, 343.75242547352, 347.772068094685, 347.251213371597, 341.626267987775, 344.943857791374, 344.954735682177, 348.688435408123, 341.172322924967, 346.704845075444, 340.455560558991, 347.222051708799, 344.029712500588, 344.633769936562, 347.098490061892, 344.351561788328, 338.747130289468, 344.166611341703, 344.946602711093, 339.819161542551, 345.242607571481, 338.685432654349, 347.798888764847, 342.78159239367, 347.503583347377, 346.679369339452, 340.084265293929, 345.195824208321, 344.113316185987, 338.733880272961, 343.135189943333, 340.062067648263, 346.403526680685, 342.917155643715, 346.107391053916, 346.052882525612, 340.756786724688, 344.550632120809, 343.610624573187, 339.330456179874, 340.590254259867, 343.084170460062, 336.669924173898, 343.249751748861, 343.741890910559, 348.62435651614, 345.6441515163, 343.996361015682, 339.406512563651, 345.324800658755, 345.095991251814, 349.402045622128, 343.162039768346, 345.071298463751, 342.277921712492, 339.792313000909, 346.995972490543, 341.468159195904, 350.956320229687, 341.40655756627, 344.098101401797, 339.943115143376, 343.982809726118, 340.306098352524, 342.010608621204, 342.424309466244, 348.495318128453, 343.283975746992, 336.797827342136, 349.641401164048, 337.660943651514, 344.906006966105, 351.175653942871, 342.18498982309, 340.39135966028, 342.448492542309, 339.247285624158, 348.85028030323, 346.853930008787, 346.029355060082, 341.303807209511, 343.789018291536, 345.15329730438, 347.457464382916, 336.715638078216, 348.111336330637, 341.954096306963, 346.64802625702, 348.50280007496, 344.58947856138, 344.603207198829, 345.877510242156, 347.882473777006, 346.906443122369, 343.296678067453, 346.609023018345, 343.466385899346, 345.238058470867, 343.933390466681, 344.426883414419, 342.592431980342, 347.966029501712, 343.069153473501, 338.03670344111, 343.280669754954, 341.985521572272, 344.472947254818, 346.147055179367, 342.331818314233, 345.670328629633, 346.167571534324, 342.040093912815, 345.73578407158, 348.819768335868, 345.267285700594, 346.150639655267, 342.29207677058, 345.443456437087, 346.270651467298, 343.34666273616, 341.694856233632, 345.841548048282, 341.081932960479, 347.325012475633, 344.47972520914, 349.183329360028, 344.374547301524, 344.20500278306, 340.086786017694, 339.916352799753, 341.777790636046, 347.81772836986, 343.852222015405, 347.005337422813, 343.551891577814, 345.875090844365, 345.487826434609, 345.541560732707, 343.747934447493, 337.827163650952, 339.158324739435, 342.287818277764, 345.097379041283, 347.38082682564, 344.054404850966, 344.516559346409, 347.566085277936, 342.964445409558, 349.447208036404, 345.957621282084, 341.287150984786, 341.399408013861, 343.77497413447, 342.093759798032, 345.379958255925, 342.217594717914, 342.421802129703, 345.126473981274, 348.143229899828, 349.597895710566, 346.245718569651, 350.535035150915, 347.441683711563, 342.51688747726, 342.311715255298, 344.352992970889, 341.385786435359, 343.744934395316, 345.282483689521, 345.747514923293, 341.770515826113, 338.217847573108, 346.373490602665, 343.728685976863, 344.479354960072, 340.518688194237, 343.015292335728, 344.836480759842, 341.55612081102, 340.384437398497, 343.290218491148, 342.074250264047, 348.25002687556, 345.035909760658, 344.272118561106, 343.818203579695, 345.433960867582, 342.96173432321, 343.197334997762, 343.835717592556, 343.713802625247, 342.114503083739, 338.112628281447, 343.99570627094, 342.026288299904, 349.079848609937, 335.131883886351, 342.163801226973, 344.088240786542, 342.195833077583, 341.005078508137, 344.009147894079, 346.129639177772, 339.806368479455, 345.946070785798, 335.027545589645, 343.644326685856, 349.221702971064, 342.642725455002, 349.845844283111, 337.384121370371, 344.444236142806, 340.26493870634, 340.910689098091, 343.197915743364, 343.668195712285, 349.573069389495, 347.033924833075, 338.172313200268, 339.66200738208, 344.169379224265, 345.023786380491, 344.290509569183, 347.16437576356, 343.790576230019, 345.058102016429, 339.268894914671, 343.828888650733, 344.778407640845, 346.335377779392, 344.69374530421, 347.502409766927, 342.039151888868, 341.576301709526, 347.954675761533, 345.711805062386, 345.344343242129, 347.488021758618, 341.941272585663, 343.588352384219, 348.361110779706, 341.881097274267, 345.865115732656, 341.547242077319, 345.629363144471, 351.834167525657, 343.00543590944, 344.207249995609, 342.629671275721, 341.425738632974, 346.72524337568, 340.980672445446, 343.937689927335, 339.911609006034, 344.541258673519, 345.4340142907, 344.577680072847, 344.233965024128, 346.226719220751, 348.625973067595, 351.499761190789, 344.355128199591, 344.762666371304, 347.395187708007, 344.553374385288, 344.880267412843, 348.174584347756, 343.589583112038, 338.861256204573, 345.847561901679, 338.075344198596, 347.583855131171, 344.347138156726, 343.404653276577, 343.144654150443, 339.450216843749, 343.711316899442, 343.771826641847, 342.148294474743, 338.577811668402, 345.276386745377, 344.602339246158, 343.246342420494, 342.998003974172, 347.766677676258, 349.389235832145, 346.939443021777, 345.985381636798, 343.226440722142, 345.448545712065, 345.803434385279, 340.725368723378, 352.54733165464, 348.150419273329, 344.970563034446, 341.876398155691, 339.238395437311, 344.471668979147, 347.406238606942, 345.4564002053, 339.482577247908, 345.713502529556, 345.170629729003, 343.786868512864, 346.044098543489, 344.032819535173, 346.221113926534, 346.103691197963, 341.543834524037, 340.784513309734, 343.144216030489, 342.521256920371, 344.491028537135, 346.429158510129, 337.515739044136, 342.454115563867, 343.038287290104, 341.895651535684, 342.436650806001, 348.249354604072, 336.155442950346, 342.209428328612, 347.108673404606, 345.877453132728, 342.611748790522, 345.610443891497, 343.986679505811, 350.764928346658, 348.707493331305, 347.58963912406, 340.87826811056, 343.902684626699, 342.691397376689, 339.250240057715, 343.009051817778, 346.350066712617, 339.355994034813, 343.795392545216, 342.111821364815, 344.094151005074, 339.75129380745, 342.874411430065, 344.497912959108, 344.984146423401, 344.021404628032, 347.491813553891, 347.904147891635, 347.140435720268, 346.71685216537, 343.337615545911, 343.894398926147, 351.093014790613, 345.816758843725, 341.317665254675, 343.084031970878, 342.15253778015, 348.122202944937, 343.835967899194, 343.753615009873, 340.564950664854, 339.764673980977, 347.407016943631, 345.743598971808, 343.318660332776, 338.270397107426, 340.879278952149, 345.58467106989, 338.607661987282, 346.664574624172, 344.742152518262, 344.402057894159, 341.058810596435, 348.08160443047, 341.236990610277, 339.799836090553, 345.633414498428, 345.466348648524, 347.767523544562, 345.756275901043, 342.703323049282, 342.106020979223, 341.689484747679, 340.181422844586, 343.829768366293, 344.724872549643, 347.655805712932, 346.654549299429, 338.86659074253, 341.982704193575, 342.982494796405, 342.975712070938, 347.617413907633, 343.202317889087, 342.423323666922, 344.587071244639, 340.468537917513, 344.02657633731, 348.120697288671, 342.921010679108, 341.116284860613, 340.541222873892, 343.237414893945, 338.830569023113, 347.232707652825, 342.279878442614, 343.9008072836, 338.436990977364, 349.53564149307, 348.778208290065, 340.817917457892, 335.087715128722, 347.636928967002, 340.78877591637, 341.528335883556, 344.289130786279, 342.018627172318, 340.406048668768, 342.25136985793, 336.999662219658, 347.213203974957, 344.373722645443, 343.799143422968, 341.751723487857, 343.393605199628, 349.888098824305, 344.182046572068, 344.487640304044, 346.101378406214, 346.410067506567, 341.655869382618, 346.410116862863, 349.531457976695, 341.887370921526, 341.636208660818, 347.111052434069, 341.42080578046, 341.480890874153, 347.306044262581, 342.199799710696, 343.398493191663, 345.710039139773, 339.315229998608, 346.642618372803, 342.852874993173, 339.302067110557, 348.876476112061, 343.255563491995, 343.478734065458, 341.918893967777, 346.56929914041, 345.542172063865, 344.930178629171, 340.875078964833, 336.113475669167, 347.355648003067, 344.073419617018, 343.715593512004, 339.805688605407, 341.690357709922, 338.010542596202, 341.660626000203, 336.360143891949, 344.771069807505, 344.2055857238, 344.752583531078, 347.211592931767, 346.664806716754, 343.241009970415, 347.077859616205, 345.870544844295, 350.461758044369, 348.200668251726, 346.766265027916, 343.364531669495, 347.890521532397, 344.767370029568, 343.596305530628, 346.786018766748, 347.460220986739, 344.630988528641, 347.422350097051, 337.543157148403, 342.042258097483, 344.632787990186, 345.204747276281, 349.586182386273, 348.100843945046, 343.483111387731, 344.426055395241, 342.082393602576, 342.949217952221, 346.014597913172, 346.106558627405, 345.769298124566, 350.428207949305, 347.667704282016, 343.024806185304, 342.83736833054, 345.750197025568, 338.982295611875, 347.859403429747, 345.881798403071, 345.541781913504, 342.879674650499, 345.949506594536, 341.816047744762, 346.699451685457, 339.120894168196, 344.867987324887, 346.0597950693, 343.186326339183, 342.900561790846, 345.056063352497, 344.045307249436, 341.501029295412, 346.379844684423, 340.754601741711, 341.958385627181, 341.723326470748, 341.157547278986, 344.262270705574, 344.637426529558, 345.589938513377, 346.212113671785, 340.699744366052, 341.034994130929, 345.457591546066, 339.551425950205, 343.289714627694, 343.540306468912, 343.394569604643, 342.77436608083, 345.539562180083, 341.189842330323, 348.022221511536, 342.4448893239, 345.577522028085, 342.158602259679, 348.958910177467, 341.882504799189, 341.597633365101, 342.797289011294, 345.152064044742, 340.749686234967, 349.905961474978, 339.772953204012, 346.124744602759, 344.251433538664, 343.291898601938, 339.456584606073, 341.017734212298, 340.692667202177, 343.5464679422, 347.333737643609, 351.276320213574, 343.700516809422, 346.148344679342, 343.070871514005, 342.681479347509, 347.215538678531, 341.886880314297, 344.16422210795, 338.301468881901, 345.550141767077, 341.983027072806, 347.478424133605, 346.419457237898, 340.909750765432, 342.950479440791, 342.267792246006, 342.261457866228, 340.906930361981, 342.204924751835, 349.059079524717, 348.643516957736, 342.99669914986, 339.21954217122, 344.145051794985, 343.640563736357, 346.676210983726, 344.761876944762, 347.941690226299, 347.961584147917, 344.275924302921, 340.360013778014, 340.394872821567, 346.473895903055, 342.89465004043, 343.480275705994, 346.781701374159, 343.117480925492, 345.730862969428, 347.618370828197, 337.037362590897, 349.072192100296, 350.004490931505, 346.59586684901, 342.689547152968, 342.679779879298, 347.732385322579, 344.478308498082, 346.444422336779, 341.197022821626, 345.321459275084, 344.69180885864, 340.002865809379, 340.703210881478, 346.916933339742, 342.768286018252, 344.121489645427, 345.381631644996, 349.070272371716, 345.16423855446, 343.819432523266, 342.397202188937, 341.811207991447, 346.787217319022, 343.945985498825, 345.772322952868, 346.192617759354, 343.972580950037, 342.098293880817, 341.09632246666, 347.141695591991, 349.223051021596, 352.25223525298, 347.630502329293, 341.262049952702, 346.640848878208, 339.876826033282, 343.966834066847, 344.346824062566, 347.076334345649, 345.59487876348, 342.139581978927, 341.215668025212, 337.186924304236, 347.904517883878, 345.358062456666, 344.93133821183, 347.688563629812, 340.005866271244, 343.451705420362, 346.612502838899, 344.877060300759, 338.835494794081, 342.191541157766, 342.328413234479, 347.983259310073, 344.665983353202, 344.579742911607, 344.54247337693, 342.539955672294, 346.788136386042, 344.96250080099, 346.513332641104, 343.019686479882, 345.276444471481, 342.725681531429, 340.644712058459, 346.490999378269, 341.331910269922, 345.568068781298, 344.170637758145, 342.407133032331, 346.068707853834, 344.783565899533, 344.445554308253, 342.462073801468, 345.473886672586, 342.41913747459, 349.486346665033, 346.844832539205, 342.323512852172, 344.212998210483, 339.090309833541, 341.347738764665, 345.375914443894, 343.360110807631, 344.647413704561, 343.692062232781, 346.64461453853, 339.828588881261, 345.165497622376, 341.904394122581, 344.631128214964, 344.361437973779, 343.090050040786, 344.030172876512, 347.208645709387, 341.90969988206, 348.160663204809, 346.148515134331, 344.508176993479, 345.396174632861, 344.679888630284, 347.793435493932, 345.381465504582, 349.856765423015, 345.347728200923, 352.812013515287, 338.061450959075, 341.071934247442, 344.761359586018, 352.328538996153, 341.696847246419, 342.338049397414, 343.099917265663, 344.167928689797, 342.760842732157, 344.574236975583, 348.234700606077, 336.411635118296, 343.92414073231, 343.002122324284, 345.843938820996, 345.686573287346, 345.427039205032, 342.838052371694, 343.906360671472, 341.294518570035, 350.524846361889, 345.321137181128, 344.685104165127, 346.842127409058, 347.262138329221, 340.454405273041, 343.617422620677, 343.373913322685, 345.572255003035, 341.021914762061, 342.511449872907, 342.982357008899, 342.639982137063, 341.717318220242, 349.10767196363, 337.213279262229, 342.342282087667, 340.151870936827, 343.147802996273, 342.900335869219, 340.150612962008, 344.979467635237, 346.529256679823, 336.53594511683, 343.63084592399, 344.652551023826, 343.253700862954, 340.644782144103, 339.853971815687, 343.610353579858, 348.400395759961, 341.99607741883, 343.384260134995, 345.755575492879, 342.466684274586, 343.384590350334, 346.43261987441, 338.500043887582, 344.913469850573, 344.774729163319, 347.294259663237, 341.897329586767, 345.595639231981, 346.869615459616, 343.42077317659, 345.83824824764, 340.755929710577, 345.528710046594, 344.098693816832, 348.143947607118, 351.33008028959, 341.331324272957, 346.048490769089, 345.673406593247, 337.522636100066, 344.286601160831, 343.184789552776, 346.640872485059, 342.695849396913, 342.966116097763, 347.408258881817, 349.323368970113, 344.298499220103, 342.347901086813, 339.836668862031, 339.427718003902, 339.113620970935, 342.695842372832, 341.093019415151, 345.611732606615, 341.144458932572, 342.478637751972, 344.823331433845, 345.456274583749, 342.118610734815, 345.195637801761, 345.474525458156, 341.91636057754, 349.022962968058, 343.636094186365, 344.075854018428, 344.874491201572, 349.718956906171, 345.597325746196, 343.104484369483, 344.924916605726, 345.523887619811, 342.551281928163, 343.766453269555, 344.280286978046, 346.310399310595, 341.842665932913, 344.712241146725, 347.637959686463, 342.59102442331, 345.95818177158, 340.111085876557, 347.578978789751, 339.45562988231, 345.425851374982, 352.129748028119, 345.382693834286, 344.309569891195, 347.283083552546, 342.513216483148, 341.169097117167, 344.245067906377, 344.740234535914, 344.978160367403, 341.116142832827, 341.973120449142, 349.725458229509, 342.863401203552, 345.885371613552, 341.745796270154, 345.607024446544, 345.445260566759, 341.63586719694, 338.943566430508, 344.755591837433, 348.996859637375, 349.431598922928, 343.876549766049, 343.358662407153, 345.791583536513, 342.08398698842, 339.763862180534, 346.877865043158, 341.048573175275, 339.639667774479, 342.555142259611, 339.66692385382, 343.613645763045, 339.506640868926, 343.620170213731, 339.019299241026, 349.842903304751, 342.202273460004, 342.663645174403, 342.504136991179, 344.053689579481, 345.987787963486, 349.157396028717, 344.746394598921, 340.982765581931, 336.415397388369, 344.037260640549, 343.249743178719, 342.028227283677, 348.115341085333, 351.360335977649, 342.673608942854, 345.892796594382, 341.452828776052, 345.631292198973, 339.442640530189, 343.831258131105, 345.907636436608, 345.646277201751, 340.296855470217, 343.257361072182, 346.724343957029, 347.601639991067, 340.049740809811, 343.877482145424, 345.936819990877, 349.906416303602, 342.731191720768, 341.54732583087, 343.967007458491, 346.19874336119, 343.59525300954, 344.916456068685, 342.564706628705, 345.941007015748, 344.089422613734, 342.731770255281, 342.366703780614, 344.629020283291, 342.082134688849, 346.415444003565, 341.148370868133, 342.019480676929, 343.591354235612, 343.696188707472, 340.433913390633, 342.535744511217, 340.948935894029, 345.801978217041, 344.426023775201, 345.217134500191, 342.628601063722, 345.656335834387, 346.047739477922, 344.799163750627, 341.747585760267, 350.001180930318, 344.819068357746, 346.517943072985, 341.922573755, 342.072974522865, 347.019711462832, 345.202012352579, 340.65438422975, 352.658258460049, 340.628811924146, 342.758962768405, 343.993623811293, 348.015385195211, 343.109189910361, 346.900337486009, 343.9363877336, 341.061286285503, 343.493912733888, 343.432116555073, 346.102329785467, 343.167466733086, 351.911036284596, 344.357603976037, 344.018558104414, 347.594441979826, 341.641707790152, 347.346203394149, 344.561255895287, 343.135455637955, 343.481474465677, 345.677142873471, 344.46138053969, 345.76857137415, 342.158429815207, 344.080106175778, 346.951775198833, 345.133816583543, 342.923812490748, 343.12554803594, 342.369465435032, 344.114752469502, 344.542815695245, 342.552955637532, 346.004752436038, 341.599770758599, 345.691440548744, 342.119037103692, 344.613567951755, 342.959105353811, 343.992232985016, 346.1258564399, 342.454517026013, 344.501046134392, 338.477327032321, 344.381146004045, 342.933834919293, 344.760834042569, 347.394240055572, 341.266773475537, 342.271079333147, 349.312136454764, 344.321082308947, 349.589188782965, 343.239259173417, 344.114742983818, 351.603204382682, 337.394491677396, 341.90164714336, 346.066012487797, 344.727475448178, 340.227304338344, 339.397570134622, 342.88428476631, 343.593988197078, 342.372222355637, 342.881912028971, 343.77765305631, 345.126552958317, 342.309048262776, 343.07299938378, 344.374404102759, 341.975107601612, 340.311193709574, 343.705311793943, 346.845493052004, 342.56619344608, 337.686001618078, 344.472491185424, 342.285864128707, 342.29986546914, 345.858940788842, 344.258450403087, 347.426991901506, 341.548443527614, 345.886354788058, 343.804494201453, 340.126790045131, 343.93843961522, 347.415589663899, 342.131273165395, 346.692437339316, 348.422971969687, 345.930623046438, 341.057964961425, 341.214390323446, 346.641376313061, 346.531115952459, 347.091118236014, 344.391691748295, 338.647657038038, 343.655515789496, 345.780635140673, 341.33917267198, 346.117190630101, 344.804181039604, 343.227863901931, 340.401399510688, 341.560931824118, 348.245681412941, 347.940240917642, 341.395636948034, 341.947856361992, 350.078142236454, 344.735611930567, 340.571035150905, 344.047131464729, 340.286162573168, 340.98484302465, 344.972751881758, 340.068921227043, 349.471505570736, 335.287800986352, 350.798326056785, 341.578122833502, 346.285188628544, 340.730615574902, 347.652327182494, 344.358451786084, 344.025562364572, 343.206623271051, 346.063076749579, 338.563988604672, 348.293638701846, 342.46266049369, 344.455451115133, 347.013309239113, 344.517582142828, 348.426203726537, 341.834688461492, 341.731580014186, 348.004861318925, 348.344607615107, 339.037349769963, 345.497269013955, 340.447841926696, 347.40193573801, 342.538692504309, 344.22633688147, 339.145786780441, 347.564236652137, 345.866554852653, 340.054400782578, 346.693862981808, 345.597956665481, 345.331780747914, 343.891496920822, 343.907194842843, 347.834406772667, 348.701537554657, 340.765817775469, 340.884336262615, 342.168382131478, 344.014330801554, 341.807586018049, 344.379658467138, 340.379121257802, 341.76236143155, 345.304827371281, 336.49814598562, 345.143101376921, 345.621387624248, 342.296405666341, 347.0326321122, 339.42745468489, 346.176046735832, 346.287235329718, 346.716162109266, 342.854672656144, 342.915635176685, 347.176096704702, 344.199505197282, 344.867371822024, 343.391042722044, 345.261870141752, 342.025131827891, 339.594645053016, 341.860332488593, 344.777597871329, 344.430033385438, 344.362882743123, 348.057432300149, 342.467502331606, 343.467156819695, 341.699624462019, 348.319884185488, 343.804430014847, 345.118935159937, 347.616198760524, 337.908877855946, 346.526230860071, 343.545040992743, 342.131116274983, 347.67876742861, 343.049389277281, 347.146821663235, 341.582004122188, 342.260386265648, 349.425020171236, 342.758894941084, 342.55444754891, 348.31496878354, 345.25775689914, 348.349773454389, 339.87040835377, 343.783403914171, 347.755478621826, 346.422532993603, 344.64242708424, 345.018859381277, 347.759985664824, 344.569071319645, 343.549143214353, 349.519049133862, 348.609915769552, 347.261511424983, 343.441251778027, 348.909503085711, 351.119178263223, 349.374073959257, 340.842083886621, 341.9327514339, 341.555931740952, 345.138444526428, 350.144586412893, 344.811131940464, 340.859202808877, 347.190390292203, 345.5172793257, 340.883295855499, 346.339139245864, 342.258151889508, 347.910116067944, 346.074887620261, 344.904285753657, 346.311640826211, 350.724106316902, 342.376451378943, 344.481971474805, 337.509237263539, 346.967048291271, 345.510879111658, 342.871553380565, 345.842151587188, 344.473575227016, 342.793923726147, 344.745544114426, 343.116595561842, 346.05165670813, 345.504038109693, 346.310999476618, 342.863403861884, 344.797442419786, 340.466830526457, 338.932983761765, 345.612913091853, 339.732463838729, 343.384861692409, 341.556573619058, 340.998948006017, 341.509052645608, 343.647761690559, 341.871577602572, 345.107898374294, 349.112620222795, 343.342169690461, 346.321473817511, 348.74139315831, 342.001691030328, 345.325549834813, 337.365754635623, 340.306959803642, 335.421579056898, 346.772022913303, 340.954556360013, 340.797195823535, 338.895509687513, 344.200058408005, 342.205270535863, 345.095425206788, 343.868050387732, 344.13257638298, 340.857811782992, 349.390795375448, 344.129630908316, 339.705706498432, 346.211238436172, 343.079213592537, 345.567994668347, 345.536682073348, 339.960640881522, 343.514312718811, 340.349755281621, 344.774119396991, 347.66720273422, 344.248986696601, 341.654302141725, 341.614544843713, 346.478174319238, 347.428870536121, 343.316409338543, 351.150663485257, 344.420425858297, 344.878225892298, 347.108245009996, 342.662485608516, 341.520152129819, 342.243562922423, 342.775456515033, 345.041388930193, 342.495309187305, 337.972436828075, 342.931977527182, 346.155008712568, 348.388064548181, 342.976979322741, 347.04288636929, 346.791344494894, 343.209932882193, 344.136532240485, 339.879303322969, 341.50446022762, 346.818106387378, 342.355763702486, 348.402024512604, 342.047440130499, 344.240363108409, 344.246724609005, 343.316044128528, 344.492612341628, 345.220052361243, 343.002323473305, 341.742094578122, 346.400384691355, 343.478240480383, 345.148662682358, 343.8564292297, 338.329813868472, 346.612039922876, 347.710307691172, 342.344180736252, 343.66666443456, 342.317786306125, 348.250016223722, 343.574828769187, 347.142697058427, 346.627757198839, 347.6898737452, 347.74584310575, 343.290200500216, 344.74122995055, 343.663286763055, 348.550952232156, 341.463495259306, 340.689929812896, 340.524787505836, 340.42048482004, 349.768431878691, 343.451160449239, 345.877614359775, 347.549530901214, 342.041975745329, 343.361287825836, 345.802612395391, 342.703522981086, 344.433540935881, 340.625736070774, 345.501559928978, 341.697564688428, 345.199584411088, 346.069895658061, 345.03735377899, 343.323754832883, 349.039853309582, 346.686277612542, 342.336242184773, 340.443903110877, 343.232081475798, 347.009142027406, 344.804377379022, 344.628118129734, 341.18680330974, 344.012856281752, 342.201135745129, 346.512577812881, 345.959093151673, 347.706753402315, 340.212920066651, 344.921465406252, 345.6425012064, 345.746262211765, 340.858149330553, 345.139820532084, 344.051417666844, 342.914708162539, 343.210795193369, 343.136659879885, 341.274443708333, 344.454563638785, 346.255956891041, 340.3485054644, 346.022599404641, 339.894681585789, 345.086472448808, 345.57277788368, 342.905610971241, 340.279817447595, 338.159662914065, 343.394750334136, 345.605554814741, 345.148732760647, 338.236033962628, 337.851086146806, 338.619576838257, 351.226089663793, 341.594735511553, 338.704244400792, 338.248746273217, 348.03698264191, 345.900077702927, 346.350559730425, 344.075287938844, 341.809496239878, 336.364851441697, 348.680856929858, 346.205107458923, 345.759676020167, 340.505463555263, 346.312179840012, 341.765250195961, 345.943279658165, 346.781757142176, 348.438231416674, 338.827565653127, 343.242131256212, 347.218426022354, 340.278729591034, 346.866094553055, 340.240726093467, 348.117523834811, 340.940998253019, 343.867755616583, 342.240711861873, 349.477681670547, 345.207258216246, 347.448470204882, 344.156040332962, 346.978533741689, 341.642502005865, 345.079688200662, 335.166517439993, 344.591044050039, 342.215253669749, 346.106470355427, 342.656249424991, 344.696187034096, 349.626368020302, 343.468961481561, 347.12751512066, 345.59366249987, 344.344155248497, 345.61105882644, 344.419768921945, 346.962150517358, 344.703735208852, 344.309133380273, 342.749983142029, 343.716067267601, 342.33276521054, 347.704421815424, 340.379829448557, 346.458765084889, 341.072497850219, 342.377603435637, 338.277434997618, 344.652589652255, 343.382970517984, 344.57964045802, 347.398090755377, 343.039731799849, 347.398355678909, 346.080621252104, 348.993755093868, 347.21069449509, 343.207369333712, 345.19352535121, 341.595506692553, 343.43171807098, 345.17269106997, 346.527900147155, 341.143967684496, 345.456280989745, 342.666281112237, 347.392895062521, 344.941863694663, 345.526051945924, 340.608805419959, 342.103346045048, 344.194969646165, 345.853735262043, 341.700654394385, 346.18575334311, 342.188174326402, 347.009176573002, 346.617224325908, 344.08164165388, 345.620636526862, 344.180938765417, 346.139302441872, 341.083730928564, 340.125057065521, 341.821472003652, 337.896562669074, 341.9563712962, 344.813645354201, 344.535783953471, 345.164095000782, 347.349504291674, 343.258466442672, 348.311480376069, 339.967463917483, 341.897655748484, 339.318418293063, 345.580747010501, 347.277552133909, 343.59547988414, 344.118574715843, 343.828994957715, 347.158917564556, 347.708313385896, 348.935600479084, 341.906918831656, 344.172624272127, 343.267256511602, 340.888697459784, 343.17336836852, 341.416756367471, 341.192315947159, 350.04875500449, 347.999368972133, 339.755615477541, 344.922990286833, 344.24723131164, 345.351678050528, 344.83476580102, 341.376445227618, 344.3490459808, 345.385948423223, 334.257073061392, 341.842073403963, 345.177205820548, 339.023255696289, 344.12555722057, 346.840288831285, 343.556402317633, 341.560433952726, 341.024966045087, 346.622476486666, 346.886700588119, 346.271442978604, 340.203226950216, 345.59897715345, 343.773873026878, 347.352175596217, 345.594703755886, 338.369569689819, 348.588095319714, 341.327167764328, 349.995355869022, 343.683815817983, 347.470488489866, 349.440145760622, 339.502099579416, 344.742340804645, 341.49032973521, 347.198535534817, 342.255350344367, 344.152750020372, 346.038917967958, 344.409158713868, 339.819499827629, 339.819275215324, 347.26030410958, 345.076359905125, 346.593193992278, 344.938303770968, 340.71742695774, 347.857152583982, 339.768581874481, 343.620856473683, 346.912604259885, 346.568435252162, 344.925968825911, 343.146779556547, 349.784671469871, 340.75632560769, 334.689816462429, 345.435866711566, 340.697244470767, 344.646458476202, 344.843871743166, 348.348576193944, 341.492118667479, 353.369754173711, 347.917360057355, 342.56977774813, 342.048541398014, 347.387326263382, 337.646380736156, 344.462363791167, 342.051511636616, 343.167442128366, 342.888278412369, 342.169051021795, 346.84757713915, 347.489825853272, 344.062951904896, 342.215293955306, 346.066582144981, 348.285311653044, 339.619239375895, 340.365878422059, 344.11118361688, 343.948038599695, 347.283139795511, 341.708621589331, 344.577634572417, 340.210916856125, 341.171277835806, 338.136532885029, 342.052704388606, 343.292037048021, 343.629078020895, 343.74709279991, 344.844133165018, 343.017677856313, 341.558944579187, 344.103653982246, 342.440155405687, 344.908677356577, 343.425341242527, 344.692761778601, 344.714682423033, 347.92783766922, 345.088219587642, 345.997717975042, 344.667892912456, 347.317931807704, 347.152400992877, 336.559236370268, 344.308209229925, 347.304460842647, 345.435188269589, 345.743961780171, 339.029506414772, 347.208543728499, 345.998066423916, 350.265196889972, 342.231684639872, 342.105099988947, 345.204013392257, 340.68605021085, 343.931065619872, 337.110454454905, 338.833239011737, 345.752334561738, 344.252550953318, 343.979777985539, 347.026020502348, 348.172059744167, 341.438241293138, 345.399892964022, 343.959434025894, 340.308833668102, 344.058130042093, 342.445731688431, 349.818998116338, 341.434217634711, 342.86918598923, 339.80041553003, 349.731581216257, 340.958665819929, 348.399519552975, 340.036021751585, 338.576531667058, 347.340759243476, 339.039467728659, 343.210919066117, 340.757967916926, 345.145127092707, 340.528051594088, 350.755222428346, 342.044089118921, 344.509216680644, 332.987502953385, 342.664536675001, 343.252510317641, 340.201542267412, 346.986889274061, 344.202131740187, 347.295708834628, 351.243140824961, 346.711228879448, 344.002522671837, 344.123386391979, 352.428211509524, 350.267035444934, 346.677174559969, 341.492767077536, 343.230338014625, 343.755466744939, 339.762385483546, 343.424179516935, 342.500732310618, 342.828382714702, 345.231242420849, 346.992031962627, 346.556795205369, 351.832066728987, 344.485940763632, 344.422775598817, 340.96603752118, 348.93871494817, 344.555033032847, 337.814164124437, 340.760048739496, 339.865803735771, 346.178107069618, 338.741823690325, 345.892166211641, 348.444518778309, 341.568770899683, 344.07653394125, 344.856366890257, 343.254197661778, 346.969105611813, 344.149504897886, 341.757360062718, 344.980479555157, 344.816908812076, 344.688406994889, 345.298047056654, 345.144462636478, 341.634200792421, 343.620038481814, 344.760692765083, 341.247047865161, 344.655388897607, 343.957183703118, 339.552676260656, 346.417511705003, 339.889257362709, 339.599407695794, 341.444970400322, 343.834282904916, 345.090987370624, 346.579257590643, 340.187783049576, 342.39259350831, 339.745100316586, 340.088297498344, 343.226339748695, 342.355143358724, 344.674553058693, 345.005643114037, 343.883251949993, 338.417996123766, 345.734150661029, 342.181487721158, 341.565353881798, 340.093952999163, 347.534010961475, 344.200869815872, 345.94320293651, 346.351830100839, 345.655938133673, 344.519240574366, 346.638334446377, 339.997784637894, 343.427357227079, 343.614625899402, 344.044488290598, 339.067746479667, 344.531576280725, 338.160029123875, 342.287802835825, 343.09154762687, 338.041984132776, 342.752392406079, 345.455916560167, 343.807730567378, 344.711500385432, 345.385479196837, 347.887169095404, 348.804727016095, 350.332437281344, 338.771109601893, 347.706888597461, 344.553397849237, 340.614004431093, 343.30675585318, 341.379791056405, 343.328638901426, 346.485796655015, 345.604501075644, 345.927350214078, 344.052033602594, 349.301612532836, 344.559871579128, 345.733366588379, 346.928422106855, 345.810986130951, 338.866143174432, 346.939631220504, 342.453269794923, 346.536959698507, 347.092110468362, 343.90925061285, 343.863988254535, 340.468575929195, 342.900309581589, 344.967452073454, 347.756629874441, 343.391713276198, 339.121170196049, 340.247113624377, 345.600538444249, 345.090144829378, 345.054586339182, 350.74854411372, 344.40521480142, 343.150654186968, 345.327162730463, 342.242654802667, 339.902541260051, 339.980638159231, 341.911326246676, 343.979633217324, 342.670014517229, 342.077938332478, 338.048681031215, 342.561296055393, 337.764279270016, 342.69578395389, 344.387438769929, 348.39255834339, 346.7552918977, 344.828340206151, 345.449817788755, 342.422143495569, 343.225272040191, 346.730783851878, 342.920284916763, 348.58637207085, 342.933546239067, 343.963239870966, 346.129014238004, 339.97188958217, 343.075561044363, 346.614362101947, 346.250943305827, 340.877839768095, 340.471602366518, 336.226244845047, 348.757966207164, 348.960414722375, 347.857994100597, 347.355450025513, 343.613838942983, 343.258409298025, 343.621081737413, 346.849456982206, 343.487091079494, 342.840158102711, 347.008219182477, 347.497460664984, 346.372848180719, 347.147341637819, 344.899917172968, 342.017745181472, 338.434832833138, 347.390352887063, 343.770585259126, 346.247390211504, 341.570990437008, 344.675776054202, 346.235123641016, 342.002424014902, 342.855873357163, 347.214426295958, 339.14576859728, 340.190877664164, 343.771874446293, 338.01267740682, 342.772378873708, 338.758429110597, 349.381211393227, 343.996241420654, 343.641165525295, 344.089612772875, 341.106432548234, 345.822356991708, 339.755881693031, 341.082852755001, 345.402054930768, 348.362764415266, 338.056451558652, 345.712631510479, 343.947913317818, 342.544517860113, 344.927791266351, 347.101706481573, 348.604467605208, 345.326709430923, 344.969187616793, 343.919993044109, 348.715951087953, 348.552136943934, 345.595067948729, 346.16973001484, 344.22339622244, 344.163343351838, 337.86362734706, 347.896544217774, 338.545325148858, 345.215978869463, 342.648510680141, 352.06437282969, 342.45689089016, 341.061758122978, 346.939264021174, 345.702146820597, 340.990947092072, 351.033066165551, 340.249354275998, 343.890033111749, 351.882992917915, 339.135373968126, 343.115527934787, 345.312014781591, 340.646139669479, 345.185718865919, 347.411609975158, 341.83226642409, 344.950726857194, 345.22946974975, 344.818287922024, 345.561922723979, 346.424503144167, 341.912775005964, 345.365841132341, 342.0169829304, 346.233676467742, 346.681060144427, 346.248322242132, 341.856242963487, 341.736198431839, 339.538693708952, 345.386285533525, 341.843777988725, 338.633793926236, 346.045539353999, 344.004072167935, 337.856125918038, 344.380328830981, 339.88490383174, 343.356739437267, 343.183697482528, 342.855592264317, 345.294602532035, 343.15684985661, 342.958193501585, 340.216767646279, 346.010412542663, 339.574419064374, 340.194515948318, 343.799977662405, 343.296064936708, 343.300235283415, 344.926987835819, 347.526374868395, 340.58310102383, 344.051880880673, 343.864571196107, 343.415366342218, 341.489115954346, 343.277544421514, 342.859482259231, 342.725233496519, 343.673678005442, 346.872154804335, 343.079664891418, 343.668934210592, 344.065246861379, 342.650673065507, 345.510238867197, 344.258316756495, 342.624292543511, 345.517923800583, 344.526706874957, 344.148335254877, 339.495663570323, 339.030423338278, 344.702928652498, 339.979968596282, 342.590744065476, 345.854497451842, 341.530969680151, 344.720032358615, 344.624520546509, 341.087731198503, 340.99037495713, 343.130661913419, 342.134030998091, 344.314163664307, 344.543820059343, 344.431270179953, 343.190919261464, 343.747846043196, 343.262245478255, 340.479708797644, 344.103408371765, 337.326691471121, 338.71653251122, 351.196670950081, 350.028153552572, 339.328112377263, 345.235880436366, 344.087813603375, 343.102300394923, 347.829905131782, 349.723139393243, 346.457318132844, 347.671385808257, 343.700873959782, 342.716433810658, 343.962513137929, 351.198678539315, 345.300416302812, 345.10718478024, 345.367469293941, 347.261406513512, 345.687839566456, 347.050759943682, 343.601494528917, 348.476420700078, 346.643746938312, 343.703181051675, 345.503594398601, 346.344796640665, 339.673490286206, 342.597909496669, 351.251748619496, 347.62739404622, 345.08986305686, 343.930610410677, 345.860384719673, 347.191887066909, 345.632826147753, 344.851064124077, 345.579118716936, 346.137330088642, 340.690206688926, 347.23438078315, 339.646263154711, 342.189136413469, 345.812169757199, 343.777176699728, 343.631138415194, 342.968184129946, 346.741501536943, 341.337663189981, 344.889236210419, 345.583893023021, 341.797686733162, 346.741823631816, 335.308128166008, 345.424914318255, 343.55609958976, 346.357998924386, 348.411199934322, 341.621359060984, 343.496285137255, 344.26967326818, 341.934140205515, 345.542188451221, 341.508123870634, 341.87274917089, 345.035055508689, 341.307264379558, 343.198588957012, 343.521586000884, 342.441950228625, 343.909073949689, 346.429900985401, 340.880364073789, 346.285229081692, 346.427733483421, 348.128758108187, 345.65083409898, 340.776997680815, 345.613683756577, 343.698895433313, 342.414629569489, 342.511385032076, 345.286350731937, 338.521600570879, 345.682012338022, 346.734651218007, 341.443473586042, 345.878707588102, 349.750885909047, 345.900668967452, 344.690451887674, 343.133219434826, 344.232767289645, 344.481736724203, 345.856977554578, 341.477985545547, 344.78849760361, 348.428569872914, 346.416957870481, 345.361436097606, 343.361210052426, 344.915491655952, 349.388213880057, 345.02991488068, 345.980359585983, 344.657099131051, 345.27419888113, 342.260101553556, 350.712422378394, 346.493539418282, 348.043498615886, 345.291873189732, 346.06074068165, 345.171569353316, 344.542803655489, 348.067370145401, 345.384616668901, 347.490061114927, 347.328386211702, 342.179893874089, 343.352318496985, 343.704386123754, 341.850930834924, 346.176182272081, 345.361362439218, 340.963122600507, 351.008185854819, 341.588985891303, 342.1797545899, 338.923030269103, 343.897508469793, 344.101555740632, 344.690725510812, 341.181664906648, 339.987784486476, 345.863393109418, 342.906082667214, 345.735140197757, 343.328691192382, 341.985786732968, 341.391140508626, 342.998199106942, 347.470777990628, 338.464783412293, 349.868146575, 338.164589926653, 340.166416372035, 345.954014758696, 346.659335694147, 344.080732363752, 341.467876665564, 343.124807690275, 344.05973104738, 346.580945406145, 344.780908909784, 338.143374000952, 343.470650144367, 343.806707201691, 342.093986403337, 345.553067958304, 343.593957903959, 338.687802394754, 339.842266702259, 345.015148202127, 344.671528568709, 338.626062714807, 342.752725699309, 343.224911942165, 345.694935035962, 338.033616353504, 345.296894262806, 346.339263936226, 344.752685608802, 348.754658646121, 340.026079360915, 345.788115114381, 344.073262365099, 348.257420818925, 346.240190770622, 342.919085305766, 343.852537794065, 343.690812831638, 343.769028895152, 343.240190585533, 346.07583806485, 340.05685530802, 343.066443339207, 343.696529232608, 343.16033651406, 341.875577052892, 345.156786114618, 344.185056092409, 344.616326485648, 344.168310940594, 344.341666026574, 343.073068543362, 341.118818560315, 343.072662872288, 342.926432859238, 343.11582691254, 344.512562032658, 347.92561443843, 348.047741192261, 345.237153561757, 345.834294791631, 345.225951810255, 339.297999780872, 343.596924857968, 342.047878801303, 349.199445849806, 340.2367905934, 341.84734244599, 342.652449004568, 344.762287940728, 342.82428330361, 344.030343208022, 342.888917771952, 344.709945969739, 342.230955194337, 345.52441706556, 350.627318608497, 339.469511767094, 340.715114688304, 343.31605805863, 344.902820766804, 343.104664093366, 344.590376232021, 342.380027999742, 340.021414670547, 341.517103336662, 346.513981801699, 341.79214877095, 345.010291747473, 342.043737784247, 348.822475693222, 341.855401525772, 344.17760990154, 348.00954349647, 345.200813546694, 342.152761379187, 339.064466983393, 343.810704702572, 344.291192614395, 341.441647836277, 344.716243244134, 338.505377676107, 348.570685104055, 348.02831656679, 341.185146237511, 343.723213089378, 345.547188124017, 342.599865279232, 348.05173758954, 340.642455677185, 341.167049541051, 341.196311207433, 345.389229732144, 344.285261957437, 345.601282835167, 345.671777585927, 343.058846473572, 339.694336094312, 346.382008920497, 346.412417268793, 349.270478228645, 342.031186108809, 341.605764213998, 343.145639690054, 349.108376103665, 343.101651508346, 338.391542081407, 339.86841246879, 341.713840335677, 344.183546156778, 339.018389537357, 345.353843747665, 343.159239700402, 350.470253289757, 345.379036096033, 346.327207724915, 344.026885521671, 341.745266108612, 338.953359879941, 349.01929154209, 340.936213452501, 344.252904055572, 344.454010768286, 344.181632561426, 348.000277674792, 348.992046762515, 345.831080537423, 342.061383860425, 346.905275636061, 342.745223995812, 346.639716047937, 349.052050466636, 349.105885095089, 344.940846247213, 345.282902334376, 344.230339013049, 336.752639002894, 344.7689503891, 344.749861490685, 340.396440751273, 346.272573120236, 342.695106377812, 342.531318265546, 338.892106131026, 339.052033604835, 333.663531908458, 344.855558618205, 348.405763514547, 346.477765365351, 340.770998885281, 343.322721113124, 339.359299552995, 341.351980352368, 349.48830522387, 343.491052737454, 341.900070276021, 348.156173299017, 339.456428111937, 339.45541411801, 348.921652353814, 342.52466944552, 344.736476766523, 345.719200105367, 345.235255376536, 344.689767679499, 343.871385829673, 342.75248231722, 344.219963026461, 349.682126497406, 343.658852442919, 343.161457276869, 344.265000842851, 344.982865254467, 340.155034379571, 340.973584022008, 346.542291607385, 346.964997340793, 345.372366705938, 344.190190542136, 341.035310668903, 340.637799650142, 342.951912140171, 342.764167300077, 345.341426436876, 348.060252009174, 341.191038063356, 349.743968093481, 340.726167760604, 348.062270969474, 345.321416285666, 343.757530864311, 344.398264580041, 344.237639158869, 348.062338444036, 347.469188506527, 339.644090843125, 345.82921198785, 344.090509408055, 342.811148542641, 342.266692694587, 348.57197910192, 343.813048335763, 342.487293818349, 343.399910815085, 343.116835741372, 354.631013454291, 345.56830463572, 347.819804303095, 343.666556207887, 341.288146660237, 345.187099149876, 349.466473930613, 341.972889259457, 340.356127182253, 344.46587850353, 344.777398761055, 340.965774768461, 344.845957960853, 349.139771277026, 345.98449718834, 344.340271197995, 342.195544883092, 347.435272422532, 345.106164445318, 351.998880626379, 344.874373648448, 346.615404788366, 341.585864241463, 343.676585199535, 340.322702637412, 343.798897312208, 343.078150098326, 339.598827180544, 343.444124525923, 342.240047268529, 343.081755187605, 345.742455600162, 342.710727228495, 339.325098985349, 343.449884614365, 343.425620574148, 340.828641524781, 343.856247402778, 340.365074161494, 348.719065926224, 344.456704981326, 346.583761837902, 342.743412580925, 344.394851087332, 339.262652088245, 349.141981580856, 345.082152255513, 337.483342376071, 349.636432352319, 341.097757482571, 347.881376779902, 343.838453255402, 344.69243303636, 347.730299511535, 342.107622732196, 342.531830764717, 340.833357177823, 343.414732824073, 341.237482555886, 340.080414552878, 342.175161198824, 339.892208924727, 345.918019585915, 344.975207382335, 341.631185863934, 343.11992784984, 341.429702830368, 344.056868979009, 346.658052649878, 339.878563618043, 347.069216404856, 348.467607328847, 343.332367166778, 340.820655531665, 341.144437440594, 338.837140937809, 342.334855804693, 346.732431866371, 342.349097213035, 339.130443801579, 350.385006297292, 343.588621175451, 342.51007837643, 337.863419481536, 347.637126857774, 341.413111226803, 343.450593861823, 347.463489638151, 347.849663090142, 347.201312821468, 348.353243003491, 336.873236001111, 338.706159038345, 347.941170994502, 347.721174829281, 347.203469130976, 337.109785200556, 342.068591300503, 343.081497565116, 341.863070680502, 342.832428667335, 344.175587804445, 347.580362571263, 343.082294823547, 342.928883169123, 341.392199176336, 345.763400279693, 345.373547158427, 339.514962919905, 339.358934232553, 342.941877026788, 344.209496274666, 341.090872889322, 343.543492083631, 339.520665191417, 343.085547398636, 347.426499738369, 339.386054232797, 344.25485056248, 339.597287328502, 341.129936611369, 341.587157886521, 345.631534697687, 337.154162782606, 339.930480452265, 342.372381633602, 346.453030259261, 342.465323121402, 343.996962012474, 343.074102333849, 343.444552737871, 345.966218116169, 339.423713121235, 350.245901434724, 343.88455959154, 341.652302660245, 342.948300370204, 345.001971039414, 341.645290065025, 344.074516897154, 339.739496797341, 342.968466215045, 343.078777199525, 342.944262612518, 344.854856010087, 346.647666600561, 346.137412996107, 338.074764252171, 343.052614026043, 342.664827686201, 341.24354651657, 343.589742066965, 344.244990380073, 341.033144567251, 341.852015385496, 345.502897569085, 349.079813680623, 344.236698686556, 342.727990458247, 348.486958171932, 341.685561122558, 347.424475631745, 342.869505298055, 342.170669880836, 347.450088187794, 347.660787764633, 346.146400646158, 350.284549054386, 346.547289664135, 343.765647301457, 340.788206836939, 345.339275852576, 345.124400389995, 342.458183135754, 340.856103793653, 340.728280870346, 341.737777420109, 341.900496133748, 343.270685226741, 343.389858762546, 351.548812590588, 344.256610393876, 339.355575266369, 345.583429136738, 339.821396643557, 351.331390864992, 343.074535341311, 344.810782250055, 338.129244621791, 346.817479727365, 341.288390037172, 350.185573297229, 345.602573344667, 340.419103731044, 345.251412448715, 345.827219260192, 343.367073917099, 343.293692862742, 345.582623534157, 343.91719862701, 345.109403666886, 340.937183685766, 337.417970257271, 348.649216863837, 343.36208603695, 343.633250877282, 346.241293121659, 342.013690724096, 344.951985527477, 345.530789449189, 344.431732856833, 346.915107853857, 346.710389507248, 344.083826322778, 345.099119140828, 348.834942944042, 342.342628779656, 340.893221983875, 344.422321123478, 345.410112718389, 345.671934824901, 350.703252267177, 343.075642879663, 341.607038634145, 344.912215589396, 343.381371649905, 345.480096190027, 339.436149669831, 342.682351052161, 344.02444705139, 341.504000607154, 342.033692343314, 339.084492716271, 346.120009920436, 345.459449965528, 341.272243315836, 337.946413989466, 335.75862220943, 343.68702250286, 349.638037087493, 342.445673578619, 340.824314520611, 340.783329806065, 345.479526224224, 341.416483209413, 340.944918045206, 345.539416847347, 343.789068800511, 347.406011601942, 345.79150238387, 340.357114686302, 344.596855903329, 343.365076955903, 342.901937790844, 344.711560434105, 346.941461582772, 342.957181802742, 346.202125216788, 345.140626801725, 337.166658811298, 346.146508849848, 341.510186720608, 344.417635927066, 343.574343326934, 344.833941868232, 339.616896905442, 341.885414490925, 342.727304859913, 346.886357738859, 340.454353124745, 342.270259152698, 345.015730552742, 345.669453475104, 344.134175217893, 343.104678502113, 339.717773438298, 346.098150033715, 344.299458366173, 342.781548191432, 336.692350137398, 341.289036322481, 345.674958654139, 345.400363483716, 346.226082410998, 341.983589336651, 348.381023590209, 346.158175968236, 349.370610994294, 344.111553403548, 349.543491920212, 339.407118602794, 345.224208944171, 343.856804572373, 342.528821140024, 344.733808986429, 345.499081791762, 344.833857400859, 343.358442859933, 340.729518344568, 342.094744577115, 341.679196375395, 345.506255256052, 346.480939477104, 340.139091194143, 346.761496411459, 347.115606874694, 348.533353039053, 345.078252801173, 347.333196244263, 343.906543659206, 352.683839897945, 346.026742887009, 347.263350572015, 342.714526414233, 340.101474753168, 347.091735075549, 339.816379720686, 347.991920813583, 344.47068462096, 338.149152166511, 349.53459043453, 345.786625949401, 343.712877103636, 342.839411634963, 346.980644920447, 342.801927675063, 344.327702096967, 347.780044749867, 344.131224530331, 343.393418480274, 342.524582935387, 340.723149541256, 348.572873158943, 345.485715277761, 340.447928728878, 347.540356624967, 344.489906420612, 348.766508978181, 346.344256917674, 346.24985413326, 345.692220927915, 348.058374915706, 341.473270076198, 345.606670955315, 343.155182912552, 344.692753868655, 340.913154134302, 347.406119904294, 348.570337946794, 341.273674578759, 343.610364895815, 343.425208295939, 338.904725176916, 345.840124744985, 346.173271506139, 340.693689825148, 343.609969744809, 344.746081594036, 348.854715777819, 346.295969418398, 344.997111882447, 341.259451417715, 340.044908166177, 347.161898188678, 347.127425409621, 348.340713675102, 342.018434848983, 347.924368157058, 346.270864296864, 342.21624979284, 346.107299534543, 341.681549868353, 347.050645239557, 346.223081753446, 347.009799794475, 345.705436572788, 348.03461855224, 342.520802842441, 349.393806847974, 348.591598729369, 344.056301656849, 348.151188640933, 344.959713381505, 344.029480023969, 338.67137527505, 345.924099782297, 343.066440061521, 339.378744548114, 347.709519253659, 349.716140965339, 345.343252332977, 343.300021535965, 343.795350759569, 345.14044231701, 341.670006867291, 342.559608304972, 346.227112063687, 344.10300502753, 341.091189120144, 346.958702634821, 342.225371981697, 341.255199381088, 347.852978058627, 337.757085698787, 350.298607486025, 341.365579332505, 345.475982866763, 343.456797126652, 344.093509744696, 348.231643597945, 344.676778762217, 342.903003239567, 345.37319165449, 343.328158298002, 346.151136300428, 342.720745159305, 347.630915004579, 345.066935177989, 343.830561301883, 340.646226730165, 343.961244767584, 342.428978824058, 347.150084295934, 344.794206827663, 341.046983479091, 341.869843986268, 343.963485153549, 346.239541496286, 341.216795024086, 344.659604935653, 342.502249923561, 347.130355661019, 346.089326103223, 341.265040953699, 350.761407134118, 341.869797818287, 347.535148860165, 348.006046029554, 344.258415450669, 349.993043676355, 345.465773578869, 340.966405210557, 344.006565383801, 337.86349307243, 341.16468203525, 346.017617249588, 340.970574007008, 349.69948653579, 344.832872764653, 339.927880427984, 341.289591698401, 347.181237347322, 342.352193188127, 343.212373392215, 339.029292332517, 341.654667028769, 346.357400669932, 343.246142967086, 348.18800147942, 346.07415516364, 340.856737797398, 341.003673150824, 345.432224305786, 341.911257610377, 340.635300639348, 346.017631048199, 345.843274743934, 340.458612486177, 350.902808720571, 349.708205596165, 347.19259980329, 347.033977662543, 342.485338016837, 342.929598117388, 343.846214968728, 339.895240077932, 347.592142281923, 337.724686111323, 341.753854042757, 351.84728402477, 337.884709921111, 342.601730945998, 346.548574451401, 344.586784361583, 340.912932222491, 344.880054078379, 343.047186872861, 340.820683292766, 346.050577750622, 338.638652094475, 342.368627899344, 341.839308336742, 340.799990689813, 343.597720806612, 346.886583469577, 344.423171682757, 339.965911047903, 341.750404769629, 342.068853224059, 343.337388572862, 343.182524845228, 342.305719484137, 338.688375670719, 342.509464128216, 344.544300886809, 344.092845905902, 343.985558988046, 343.635131952534, 342.180451735453, 340.173846770938, 350.606673172478, 340.498960514325, 346.530971247191, 346.490978210692, 347.212091813147, 346.637203497287, 349.705728444162, 341.080633267156, 339.369650611063, 345.599869597169, 344.402561465431, 350.142249462181, 344.509217956279, 345.516687476778, 343.141991638004, 342.945067834386, 346.73968992224, 343.844419840275, 346.507244339858, 351.404625603466, 341.5220049948, 345.518970081829, 350.290637674629, 340.368056125812, 346.017652328953, 345.50129216508, 341.355248912106, 347.377417259718, 343.566953712223, 345.758226877766, 342.6332194022, 344.139077751716, 344.401456564741, 346.487799474537, 348.068729839237, 340.453547359443, 344.938982788242, 347.785629942877, 344.623169389604, 339.615801830299, 338.359731753634, 341.385647005562, 339.625687827704, 342.039434522983, 341.332217370362, 342.888219494167, 344.678149441611, 348.73920952518, 343.462954303695, 337.396551150022, 340.687091179532, 343.81749514327, 342.228378206654, 344.152459027535, 342.495629727672, 344.535768791653, 342.622618675414, 344.303547972654, 343.794812013566, 338.569770910177, 345.168000878605, 342.094926181395, 340.072666974541, 342.840637383874, 338.209141939765, 344.486617782589, 340.336388197478, 339.80375264501, 342.271844969915, 347.041517744195, 342.929884356007, 341.381974721933, 346.321841844059, 345.434873382115, 341.954449034473, 342.916358738323, 341.471810135163, 346.76312842504, 346.322402141896, 346.245140771343, 338.14138905317, 339.168058604254, 343.14601084708, 342.162260327572, 342.273033110147, 341.649802198043, 342.292391174469, 341.648621285003, 344.17357873712, 340.125827167377, 344.729791352255, 344.8740965156, 343.263362535067, 342.105220555303, 343.139500379456, 338.945198159228, 344.957641237928, 338.717700236773, 339.116160035781, 345.659725953744, 344.430270993869, 344.574505191296, 349.629430877557, 346.892039655245, 342.77886765053, 344.933098599737, 340.038955407149, 342.009897189939, 347.25117328776, 343.984042044147, 343.437679799943, 343.194975348129, 343.39781281355, 341.931351839003, 345.024791458957, 346.9063533011, 346.436992030075, 339.30312437721, 345.002291367119, 347.349514185478, 345.43769023893, 346.832182982229, 346.322575961796, 341.331678197159, 344.623667260221, 345.000352180124, 341.290542592845, 344.326977133113, 341.924899643772, 341.620211796597, 345.196513034905, 345.00625996518, 340.262697786421, 349.123626617225, 344.806699069434, 344.481765201072, 340.527209243636, 348.920952968057, 343.116691312339, 347.270109435382, 341.555586266256, 343.092571673023, 347.137387753025, 344.510900620182, 341.627134433376, 343.765450929204, 340.037266804563, 341.601253649052, 340.261083770318, 345.540810583363, 345.561554902654, 340.514371814507, 344.344729758853, 347.44597805662, 340.164158828965, 343.424877745796, 343.43890574915, 340.85436563036, 341.311988673144, 341.220828280169, 339.33031336177, 342.092868242144, 346.197287146056, 349.879554910511, 349.377662291828, 345.971874463115, 343.946939811025, 345.914498401067, 344.065961682809, 346.390649585198, 345.575065011039, 338.087216867871, 343.690535030259, 347.012567409642, 346.560491772424, 345.480555867809, 344.114541700306, 341.848922078574, 342.9213135261, 339.576850660769, 344.434401225754, 345.779630715812, 342.649815116142, 344.549309185127, 348.881401579029, 344.592202109247, 342.092969086022, 344.848978448578, 339.434377493825, 353.350121976073, 342.382435371222, 345.150853277369, 344.491473879101, 347.08803201773, 343.150186916772, 342.867587711655, 348.630806325407, 342.082363706693, 339.768206894412, 340.582432935283, 343.471535402191, 339.357931482839, 349.250266997012, 347.996919196138, 344.078169533665, 343.809346857897, 348.139605383359, 345.723888145609, 344.819805284489, 342.295001323289, 349.681600343082, 345.187012906512, 339.832563311596, 340.504109961362, 343.066895924303, 345.268701467549, 344.08407314247, 346.30165509631, 341.677746368189, 344.793912619211, 343.325919857849, 344.912738416746, 347.33160321193, 350.590317414192, 342.540775489489, 350.298272166341, 350.450044366804, 347.969728392372, 346.284949366258, 339.551275962024, 340.935741189692, 344.675618504773, 348.024205218001, 344.300383898421, 339.369849363766, 346.575788174549, 338.703936490404, 343.357802033085, 345.742226412941, 341.036010325925, 346.34213862445, 347.958044097529, 340.659921666857, 344.010814545882, 343.963557792154, 347.1440363429, 342.914056866877, 348.171015207749, 343.830802839371, 346.487125932692, 339.776782032419, 344.512405649726, 344.623103065489, 337.552438906468, 347.142082625105, 342.506248105122, 347.180042779385, 342.004820466837, 342.263925405718, 345.177620535973, 345.443482955566, 341.333569003265, 346.291502794676, 347.975691896471, 343.883704718781, 339.731883150872, 335.712308696902, 342.064167465559, 340.909530829265, 343.843338652026, 340.018683390585, 343.301764381027, 349.412671078447, 344.398427240909, 339.504288199401, 343.602685026297, 342.389762278829, 348.77274697427, 338.507156219316, 341.064504119775, 347.352427031539, 344.480169376018, 343.414037101249, 342.478228247403, 338.459415539865, 345.618870003967, 347.700847031567, 349.640681030072, 342.95942394682, 346.761420979422, 342.151988066923, 346.325017383333, 341.952284711785, 343.75173981144, 341.297386534683, 344.079499596655, 344.205773459099, 337.789278073816, 346.765507652078, 340.291542264838, 343.078124662389, 344.474009854662, 346.467447814122, 342.878590145961, 339.88804250182, 339.331452988802, 346.068088035879, 348.256542148392, 346.177086159076, 340.020445103048, 334.916866355778, 344.159445939383, 342.859508519324, 339.879256514186, 341.060202759956, 347.053943763141, 341.50019208097, 343.289784037311, 340.381512856412, 349.398229513913, 337.441319127689, 342.695115153517, 346.762686830902, 343.922112327924, 343.760140533432, 345.364226805017, 347.578980275573, 342.566147592109, 346.750108416073, 344.88143139031, 347.298519087417, 348.956413468481, 348.107077301484, 345.035876276388, 347.143937572519, 339.17464746969, 339.215529003581, 338.281953593294, 342.422358583195, 346.511642118237, 345.979429934252, 339.326965528468, 338.583135863451, 344.456693069427, 336.600617176442, 341.917782640297, 342.904776697055, 341.392841340202, 339.424999557551, 347.859331579267, 348.354765296432, 340.928630932318, 341.490850948922, 341.269688740406, 342.125332792736, 346.788226864422, 343.851523112991, 344.61605328702, 342.749583606904, 342.561198751268, 343.70484717557, 344.61652845692, 345.282090076825, 349.153670218609, 340.210590252527, 346.028979241403, 343.445352367921, 343.822783565475, 343.941597307353, 346.356600419256, 343.544335599317, 343.869057573775, 342.306416660535, 343.309611348356, 345.043902456654, 343.695793796401, 340.885741431564, 342.622584843679, 340.988405830042, 350.464418199334, 342.414415013264, 347.263851690236, 341.480538442976, 352.506072304422, 342.409850415878, 344.747929484142, 345.516810782754, 347.140506442441, 340.454793565163, 341.827317682005, 341.082328205483, 345.984663260299, 341.751790590592, 342.695265666683, 345.789131503528, 338.049601164691, 343.033130956823, 345.872412823517, 341.586954842054, 343.81266857455, 341.653649855644, 346.615219649841, 344.508928224954, 339.447788030716, 340.234309206181, 341.839134118598, 339.785532897126, 341.288208102308, 345.473348283944, 343.22084016458, 344.996290406312, 344.919769472394, 347.211955774664, 346.807352137731, 345.428706805841, 344.767018262808, 345.901344290514, 344.32674207511, 344.544701004736, 342.124533120561, 342.910271497193, 345.402176338285, 347.499504894965, 336.725515220813, 338.116593969046, 344.055230679232, 344.387573944671, 348.125925686484, 341.881259159888, 346.097076079099, 345.18132496378, 339.583940516973, 349.791812857349, 348.875056416404, 348.565132452693, 338.900972798203, 342.38410522552, 344.280090214818, 338.617731671343, 345.531777593541, 337.69947165557, 339.063407240151, 345.917086701256, 347.65618578693, 343.734435525696, 344.20993467918, 344.101278986911, 338.32850081204, 347.031095560327, 337.437064790833, 343.647158455613, 340.62411348511, 342.716188946733, 345.822189745164, 345.295221849522, 349.581868639598, 343.479737671338, 339.664343286809, 351.635190553281, 349.082461042688, 346.0718298886, 346.031572570352, 342.694912523264, 341.226806613967, 339.986024827793, 345.327446694193, 346.379364217235, 338.986829055429, 347.599576148147, 340.071976745221, 343.081306719998, 345.331055577588, 345.672580673429, 341.109249356584, 344.438545477469, 346.716698980538, 341.989867017881, 344.19991586894, 342.316646460143, 339.011418568536, 344.996631022463, 347.304748088475, 341.108879720273, 344.126493144139, 345.969320488336, 344.555793552931, 347.485609945717, 338.993836037744, 344.763614088173, 347.601535477362, 345.08319083956, 347.976683449531, 344.220915691396, 344.575645917872, 345.372825102947, 345.110786317868, 342.488888728826, 343.211214268225, 341.108582048444, 345.463691010118, 342.618908189171, 341.940571212057, 341.184472511338, 344.09082301273, 343.336447599291, 351.670371220527, 347.566924052968, 346.111586085176, 344.718953280755, 347.61953129393, 340.649588395317, 346.966414644798, 344.836834161576, 343.414932417299, 346.825695603813, 343.198890231879, 346.71182272847, 342.483333736498, 336.481882937472, 341.448650676876, 338.515105668513, 347.515551128323, 343.440920119893, 348.761886557642, 341.633134496671, 348.486328075459, 338.316186835016, 341.756273553932, 346.215523484756, 347.993844680987, 345.002015422634, 348.114805348201, 345.549186530466, 344.31456742637, 341.949688505659, 343.246777004532, 346.616992426649, 343.105851322608, 345.847638682442, 340.037086142223, 349.19910511491, 338.3443124301, 341.009674457288, 348.439682487934, 344.365320387782, 339.363527381994, 341.262708413544, 344.735250918236, 341.136216442148, 348.468852612473, 341.623998715443, 343.831940475541, 343.263009792875, 344.863008693486, 343.951181661335, 345.562761105605, 342.470522822856, 340.616909072325, 344.320241903765, 347.029941674926, 342.381356001613, 346.820632633003, 342.651591272829, 341.199201774388, 349.09449609143, 342.553867670221, 347.169924918774, 341.945480367343, 341.83390359267, 343.711256196934, 339.275533172894, 345.196535733248, 345.503257247678, 345.605693671674, 343.934211993653, 340.486605232888, 344.130331892326, 343.224022501881, 342.267691970276, 347.224040991784, 341.16576346956, 343.389092230763, 343.020136591277, 348.59839672311, 345.89743641422, 351.181299263989, 351.327585525032, 342.762889994219, 346.207068438176, 342.156029096491, 347.133288045971, 342.453043538672, 340.016936006782, 347.636925201819, 339.293755389146, 345.36470661789, 346.303993666488, 345.549129807489, 339.640655670112, 343.04299936807, 346.915427396756, 342.47220435458, 345.572307932529, 342.855102836, 342.867689025895, 344.781850010563, 351.959132288391, 339.943643898201, 346.142537562848, 339.532078805831, 343.35576451175, 341.736643019408, 348.648379794893, 344.917454457532, 343.867497856874, 345.052096798745, 345.511284509876, 344.602803109752, 346.193986698271, 338.903030331681, 341.582685961949, 345.592307005449, 339.570748683328, 339.93962943153, 350.939146456278, 340.775886061838, 346.862601658372, 346.715288755482, 345.741957668642, 340.564774978563, 342.54869794648, 339.670391778147, 347.58036606186, 339.711254582096, 340.868980749602, 342.218047826163, 343.161604472395, 346.328329587842, 343.343541657867, 345.16779123103, 343.585697834993, 344.836834842836, 342.425323954126, 343.547127336614, 345.220279677548, 346.331813929506, 337.712314753573, 346.016064625397, 347.533891320723, 343.206548505648, 343.104087779775, 339.004015304222, 340.036368336957, 340.65325756353, 345.125000554967, 344.956697777241, 341.279885858187, 344.36378298072, 340.078810879124, 343.401840381842, 350.024507766989, 344.06245854749, 340.157166415939, 341.594383016361, 346.716929944313, 341.063573167367, 340.109411411749, 339.97658080965, 348.522137601932, 343.774912133965, 345.008077166318, 350.271945567665, 344.270956010209, 345.42737541029, 338.026442552913, 338.648398823864, 341.877209674003, 346.189917534438, 340.49355768983, 345.135189856334, 343.462475097214, 344.183765669345, 346.66590902088, 344.353263611185, 342.788678862939, 346.145988693162, 342.586595433807, 341.824458932301, 347.494078820505, 344.709681890659, 349.400760866771, 344.267451637813, 342.975332756018, 340.970123156952, 343.468642269881, 339.435817218979, 345.711389143733, 338.967828487927, 346.785273887523, 344.084784539982, 345.137781719004, 344.784339446891, 343.258152427665, 339.38877930561, 343.320623875895, 345.035772122306, 342.75352356049, 341.390471819685, 342.648240740754, 343.264427296916, 340.81766567196, 346.293928760519, 347.425597480695, 340.359300875399, 342.747543690344, 346.209753226717, 348.179333764185, 347.986860384152, 340.34010700521, 341.22277910606, 339.352958878193, 345.42297226925, 345.708915728397, 347.188375231923, 348.499712826518, 345.113592443395, 343.878984583769, 343.701556732128, 346.163139716561, 350.135946192432, 349.146284970787, 345.702926224473, 345.370723411988, 338.569480381866, 343.325133131101, 349.026590143348, 340.097837016095, 344.071629008346, 339.248564065133, 341.920319064568, 346.628038383978, 338.855387844916, 342.721795383295, 342.668672426444, 338.798986372676, 344.792219064425, 344.147138929384, 342.488536958017, 351.61622955618, 337.373714927366, 343.401405915899, 341.765053094758, 344.776834271611, 347.091331333187, 344.246009140467, 343.046300554588, 342.256642358665, 341.113632409871, 337.476730348334, 343.707910287503, 349.544699967555, 347.311406871716, 343.450243057846, 345.235770131807, 343.546605042977, 345.709423852071, 346.901973700126, 347.667983310488, 340.466157633089, 341.294136084929, 347.64194534237, 343.759447206434, 348.428782577424, 344.786642265331, 346.755149032794, 341.42544031121, 341.7752053399, 343.968364468406, 347.922566376826, 346.238585136101, 340.918667739782, 337.830054903375, 344.265912236315, 341.242548496707, 343.993215289204, 342.775703955128, 343.382320153869, 344.043799604868, 340.820109207255, 343.232411436456, 346.609980177841, 342.465408157896, 339.214575745232, 341.442043809036, 345.919545667052, 346.525292250609, 344.503145113173, 345.17054323242, 349.113703259567, 347.003906935054, 350.96555124325, 341.598296060728, 344.258540874427, 341.603118702285, 343.281136567813, 344.134299545388, 347.255677146833, 349.530917302744, 342.270471343211, 345.333418471196, 345.424998517258, 343.416314249531, 346.677737396711, 345.633469566716, 343.140026884067, 343.376750077383, 342.880364146173, 342.138712266694, 343.411022687395, 343.673818883284, 348.077588498882, 341.73322989041, 340.293124602512, 340.965389849921, 342.26464821363, 343.48936003195, 344.490117371979, 347.016583421584, 346.423886091848, 340.0102172048, 340.658796065667, 344.8241413373, 338.504607772259, 347.962860961239, 339.582272678172, 346.028632160625, 349.331497825962, 340.894991394511, 349.82339218031, 343.210954539752, 344.728513426669, 338.293103564536, 343.36056865452, 340.533477210572, 347.861941264054, 344.085651033947, 342.812055018976, 339.181290208233, 346.99344417187, 341.433461190212, 343.026288997723, 345.084399589569, 336.561018547967, 344.991397406854, 345.61252881588, 349.089130332927, 342.742877153924, 342.876478709724, 349.066842495759, 346.777562326436, 344.835844054885, 343.118646072397, 345.722078257476, 346.370003692422, 343.925970951643, 344.036346655477, 345.488714366779, 344.286798266919, 340.816184502274, 347.432514742642, 342.869559907251, 342.466554448429, 349.90633964169, 341.125839241972, 345.764200185669, 344.510229044599, 339.470558937862, 344.868791110274, 349.521838034844, 347.528559120963, 342.320084341998, 347.56955374066, 350.073771949965, 343.17244432491, 343.45732457784, 344.751571143594, 345.939775888327, 343.595473762664, 345.058320793603, 347.485774143139, 343.268331955476, 341.00834385229, 341.645397950587, 342.927695935327, 340.95030657499, 340.291320809055, 346.112611886732, 347.53881036153, 346.239161229725, 346.563691880021, 344.186789868912, 344.989873187803, 348.152687510233, 340.394835376923, 340.291716799037, 345.859150227313, 344.284431003519, 341.51662666626, 342.227008646058, 340.688362844677, 340.918252877737, 343.697996022521, 348.077116429217, 343.169419139162, 348.757018786285, 341.174849808884, 345.90680512766, 345.531998272586, 342.33905612402, 346.120389861875, 346.554789558283, 343.43229061103, 340.985473022839, 345.323133282752, 336.817411427865, 344.088851259189, 346.291166235382, 346.949835757835, 343.813255951485, 339.514094021334, 341.231549990232, 345.30150075808, 339.834122065854, 340.481855789349, 343.207600338337, 340.870448449863, 337.225276625014, 341.801210664758, 346.329196193978, 338.824576684336, 344.535751586385, 344.032725230076, 346.346824276303, 347.720608133334, 339.437302955838, 346.081263281467, 345.36338206626, 340.702092051995, 346.203405312012, 341.491602048011, 346.072494818036, 343.686687532625, 341.360797036987, 348.117713345158, 339.367956072889, 341.977489659744, 341.641148223044, 348.684789032015, 345.23038985219, 342.300877052554, 344.051913472439, 346.906334252236, 345.352559562544, 345.169563638876, 339.553071389483, 344.023384990898, 341.694502968509, 340.979431871935, 344.732796409838, 347.524853955359, 344.448405019249, 349.604583320596, 345.378668782539, 342.456123205058, 339.941724296932, 345.536567254351, 343.680821530187, 343.132224922013, 343.615818821761, 346.159443403735, 335.436414934982, 346.936247951262, 338.13146329987, 343.328188225478, 342.788605415285, 342.877980345052, 343.314659591479, 345.91007155855, 342.355677969866, 347.060284247477, 348.628723990582, 340.66807379505, 340.388739803628, 343.515821442808, 347.469814003978, 343.558521439252, 344.167902911343, 342.407448223502, 347.033105959089, 344.925369189691, 346.645134054711, 344.76400660198, 342.826297554473, 342.897502269302, 345.54839324498, 343.503686256983, 342.448437112078, 344.186605322035, 345.173012298434, 346.474095986215, 348.870897382684, 348.361024338296, 338.58077759011, 344.590729405529, 341.795875765255, 345.866559768355, 346.407677340106, 346.465528289286, 341.409683182875, 346.282623672029, 345.862657329815, 344.677846946606, 342.065475942084, 345.552672468473, 344.844887126377, 344.40660032248, 340.404714385843, 344.642620841287, 347.145512195295, 340.506651667609, 346.389416554523, 351.409789622665, 341.830176020571, 338.669638182912, 343.747932459389, 345.269534193164, 343.566495912911, 343.49559552757, 344.027957032091, 346.512195268261, 346.395557162964, 346.896077340328, 348.119670859162, 337.884934065609, 340.488970923507, 343.75566805843, 338.422856957538, 344.847410028729, 343.47457260234, 341.179967178848, 342.744688413753, 338.775061723388, 338.638619542663, 338.94181018297, 341.633564094617, 348.924843266917, 341.529529474944, 342.710914856846, 348.057318234767, 343.611156494987, 346.166748239216, 346.605993121357, 340.87654341246, 345.082404267594, 341.2969977188, 346.068380412, 345.416402400332, 341.164626447881, 344.035099301618, 345.769864357922, 343.781998183636, 343.729198487787, 345.466039898991, 343.173012072512, 346.868303683057, 343.146085708338, 347.278513048183, 342.246679825555, 344.255152955964, 344.974553327912, 344.397183091711, 346.373776249778, 347.550210822048, 337.648247039588, 343.477576669189, 347.492161814364, 340.005157483812, 345.399755015301, 344.534768355543, 348.529244620878, 346.619821171672, 350.112612083895, 342.582742941839, 340.397667185335, 343.264489734558, 345.267259404646, 344.882108412402, 340.312108573636, 346.744296267717, 344.61430043073, 342.959080827136, 343.315270147892, 347.343463147255, 343.303542443576, 347.971923372773, 347.584520736909, 348.175335278559, 346.418985105833, 344.297593473117, 343.281169603646, 342.163499230625, 344.5091145482, 350.141330222694, 346.954939380161, 344.230874708633, 343.999123425121, 346.369705055302, 344.536942378758, 348.202824895466, 344.735023858728, 347.290542401421, 344.01482682174, 347.261543360229, 346.981618363077, 339.936831553801, 343.365716409859, 341.503700290686, 343.202569548645, 341.699792405927, 351.491960597468, 341.90459109625, 341.910466259876, 345.02468507271, 340.754695639054, 340.073093848439, 344.833967859413, 343.537930513459, 345.565125663986, 344.488531176999, 345.210038019668, 342.732056110504, 340.889469034475, 340.989914074761, 345.937673974533, 344.297341556141, 341.680831867714, 340.646791421603, 347.724271284527, 344.264204614188, 343.991549150922, 340.798439867221, 342.171931963373, 343.564113284278, 341.062302871346, 346.315547492622, 348.782349663659, 346.025478479459, 346.640109967929, 341.222729934346, 350.757647579285, 339.287443495627, 345.129163862708, 346.168378289015, 342.339948501544, 348.506881707576, 343.240242397448, 348.40324599435, 339.718755686492, 345.138461600737, 342.079191831923, 343.835730130825, 348.696687095976, 343.158885069367, 345.312206741639, 344.533444329782, 341.903700372296, 344.997316406896, 338.889887910007, 342.894356961366, 343.699316429455, 343.255333597312, 341.636166070761, 346.988823486594, 342.07296472664, 341.936024016698, 344.173485710727, 345.013622025047, 340.686475678194, 348.984899024221, 341.455099990886, 344.415269337349, 341.862973434711, 344.94093412784, 342.719034843174, 341.755793884967, 349.913942852962, 344.032579854117, 342.468419630895, 339.095734090878, 347.552665172168, 343.647669184897, 340.172141197258, 344.578847976417, 348.245385822236, 340.916615815066, 338.963443389824, 350.074515577305, 344.962637115636, 345.974931358731, 342.162872594763, 343.251485227141, 343.667407071431, 344.880736475527, 339.459570966409, 348.936309246305, 341.709050151495, 340.932703916516, 342.386715376754, 343.901715576714, 348.010957073756, 344.799682491936, 352.131196768623, 342.168279637363, 341.497958532805, 347.205592948013, 340.831618760464, 340.835961082695, 345.147968244864, 346.357138846923, 343.770667394591, 340.326979260692, 344.080028291501, 345.794243395688, 350.22970965211, 340.890915077407, 344.122080300393, 344.628977721134, 340.350473530273, 344.667025819656, 342.521649474674, 342.240170353224, 345.695785455583, 346.651324339427, 343.488604360886, 345.390041687961, 340.884355075865, 349.421138782412, 340.827626197244, 346.857141869357, 345.916872977436, 343.253772552415, 339.996006258328, 342.958004460085, 337.668133617113, 346.483065969178, 341.143371306842, 342.021400673087, 343.782706812755, 345.263092092601, 345.323141752299, 344.137781805632, 344.187326470273, 347.431607329811, 338.404435677276, 342.264747648986, 345.494337271447, 343.094024465827, 346.265924558151, 343.50370830066, 339.992443594123, 341.826440631752, 343.153730850197, 343.896854645314, 343.395238388649, 347.058983967353, 344.968892293039, 343.518131082508, 341.582384522477, 343.619456641499, 343.134499548772, 337.065789226451, 340.957512571083, 347.152839216972, 341.697712533557, 340.189099643459, 348.024677954658, 343.165268390809, 338.836088739093, 343.05766979686, 342.531134626037, 346.200441527379, 343.126700229797, 343.845584150556, 345.812187729713, 341.455087733079, 341.619929026205, 346.179883831542, 343.99573849798, 343.826024197179, 343.326334132277, 342.463012617531, 342.58121828427, 341.956345105818, 341.885509523966, 345.824762478719, 348.464703364183, 347.149821155825, 344.301418344854, 337.646169535041, 340.713633301192, 345.24052830274, 343.193824230304, 347.744724989305, 339.772046492303, 351.731682269592, 342.760893404157, 348.178645006988, 343.885992598099, 345.866245391641, 341.255112233731, 345.663401820849, 348.684350260203, 345.75544080085, 343.626620212976, 349.180041301506, 345.001045130399, 344.965367744384, 343.195506407878, 346.531960497662, 345.391206130525, 345.669535929989, 339.427222018156, 341.461474596355, 342.449234585334, 345.867649313444, 344.060413174852, 343.028066403243, 342.428372865956, 346.809959988532, 332.643674066414, 342.57221954834, 337.925194656094, 346.457956978306, 351.07289230411, 345.336269788687, 336.417769539027, 345.506396356876, 343.897882738797, 345.688415651583, 347.278044327584, 343.244947748764, 343.323536627439, 339.265000918859, 334.473340430993, 343.879322120207, 345.264487457556, 345.992477308272, 348.101373306698, 345.756624343481, 345.65436243064, 344.796885725838, 344.623860143013, 348.845083724377, 344.138051046282, 343.760589939783, 347.598364188429, 338.888248465234, 343.730749706281, 350.419920060602, 343.75993228654, 341.476986602129, 349.682470210665, 347.396101984215, 343.545132550588, 345.50657041636, 350.894499237528, 342.620821002755, 338.645666350953, 346.482760785169, 344.219782957955, 343.208836958113, 348.976220787462, 344.553607633492, 340.321295580666, 342.783486577563, 349.416270648371, 340.815611856493, 343.475374151362, 344.808055863593, 341.569770074361, 339.14847397449, 345.104978337792, 350.19962014563, 348.482526959702, 345.811882706359, 347.090213874263, 346.680760027456, 344.548672563005, 343.298211496187, 338.859874714125, 346.31133839943, 346.591045460518, 344.321450794291, 340.214215879495, 342.64591383885, 346.584161290461, 347.541981650599, 345.028048561579, 340.285965436066, 344.364695859735, 344.793508742593, 344.033273358875, 344.829457005248, 342.443973332687, 341.45371535013, 340.755354323886, 344.611415310392, 351.197598270826, 343.003805543782, 342.932023031268, 349.087824701866, 341.277240964603, 347.301023949003, 343.34728438561, 341.947308191199, 346.734069131985, 342.422197948573, 345.637749734733, 341.247874326792, 339.9263900067, 344.401063362117, 342.123368601801, 343.072777457981, 344.232946300063, 348.311713844646, 340.766115998806, 349.102691949495, 339.795825881854, 342.891404768297, 338.897860688651, 341.271658927902, 344.177737255214, 345.968556921003, 342.104549153163, 340.754072780413, 341.512691613636, 343.170847999586, 343.620530150033, 345.690500284699, 346.402506161446, 346.799330418218, 344.132672279849, 352.349864948868, 341.453356353075, 347.428127237892, 346.802123642834, 345.969557571067, 346.578096507522, 343.952334165201, 343.573134709373, 341.905035957803, 344.138722793291, 342.298018752576, 342.460864757568, 350.634667808284, 340.126229942289, 343.345348760957, 342.58329729538, 343.952201260347, 342.983129468606, 341.60438878615, 343.704858688744, 342.336095104144, 346.11566126497, 337.825533026751, 347.335954222596, 343.908886439425, 343.959547546273, 346.329926713426, 345.724639703043, 342.936037171794, 347.699148423651, 344.20483266997, 335.494662108425, 344.643311289671, 346.159917244562, 342.885004991742, 346.445155631542, 346.221308516516, 346.934854051893, 348.001890908817, 346.112025055892, 343.503674089833, 343.810212833235, 341.862410049593, 343.984296555568, 343.919141903978, 346.826320875325, 340.718364419293, 345.930804764508, 343.17378234245, 343.188771153894, 345.943261724931, 347.241104225193, 346.854874247369, 342.24736552885, 344.129645426896, 347.286807237253, 344.234866118938, 344.500620136532, 349.435828629766, 342.235844570902, 348.064466219483, 343.551494915046, 342.757489592033, 345.06082533268, 345.347876863419, 348.311858021365, 344.019414154537, 339.71905130706, 344.266614209906, 344.886977322345, 345.12730412964, 342.875443541041, 343.006791939882, 342.404456272882, 344.692598133068, 340.684377106646, 342.551267403138, 351.100467365066, 342.946339578086, 348.144646571931, 344.041377650533, 342.339917088876, 343.872523092434, 341.921399206391, 339.344040354478, 342.203378893307, 341.381639923013, 342.410422308648, 342.465882885423, 341.952146375296, 348.611163747426, 343.062410652802, 339.132884567931, 349.156363225129, 345.66243709872, 341.313861641973, 347.302208649971, 343.719283536617, 348.275867264596, 339.505663131526, 349.598594723451, 337.403569455321, 345.002115812885, 349.437966259176, 338.358358416747, 344.780408253674, 346.583594211659, 348.709076445989, 344.446767690649, 350.041274090882, 343.381203025776, 343.54057009986, 341.519237233394, 346.54053779726, 342.700576814671, 341.238455647807, 340.279434062739, 344.256662911762, 344.736615516711, 345.133662686417, 341.600608868041, 345.063365174593, 345.900446012267, 346.357221361586, 339.990868895402, 342.795235292633, 344.3810240507, 340.254397092425, 344.238523295465, 343.878214270999, 342.80228254533, 347.194068180227, 348.800874374851, 346.672550602915, 340.054295305208, 339.551353465777, 338.295167924483, 341.348373105508, 346.532944962664, 340.591286173381, 342.084132133949, 346.567942993215, 346.353177114725, 340.450826997072, 344.823147092075, 341.831998457871, 348.459963593884, 342.330533745472, 346.171008097876, 343.247392089265, 341.933570814293, 343.852168900123, 343.802060147777, 345.636648070641, 342.078959900216, 342.804001780328, 343.794126263633, 347.011742600469, 341.728156496618, 340.223730546066, 347.769492534093, 346.360024587695, 344.911153965374, 346.576037045649, 346.667871191375, 344.878616097298, 351.015910024624, 342.514830942726, 347.497292413259, 338.773564949905, 341.882593075068, 342.708383600219, 346.210843725848, 345.97223066747, 345.086010562914, 347.19454661851, 344.71642560052, 343.605810544212, 340.801625669844, 341.043698452941, 339.285919064853, 346.094078650861, 340.481184094867, 344.319159844212, 345.446589396267, 344.635159166366, 349.698973789271, 344.218809240565, 345.58660999777, 346.989982016748, 341.325839529242, 343.946192777906, 346.572621964917, 339.816135103116, 340.607290834805, 347.848808102076, 341.882875265923, 346.919173767146, 344.819773314294, 342.804557718582, 343.827190190444, 347.150233883643, 341.027941036489, 339.420305399466, 346.009930010542, 341.085764449398, 345.438827826603, 343.204943928822, 342.354218786492, 348.730084555623, 347.417923667038, 342.841615196546, 343.756057697979, 340.216910187635, 346.850651306399, 343.462900766669, 345.005624490242, 344.321195180187, 347.65099248486, 343.911400831204, 344.393540548532, 346.960235533153, 342.971732764734, 346.806677604045, 346.333429958938, 342.962377172828, 346.264780662267, 346.188856363779, 346.818261458936, 346.086649151732, 340.140767786304, 343.261465149462, 344.574621335534, 341.955790218467, 345.232070677111, 334.699671379061, 343.088661593778, 348.396690897646, 345.540754415318, 341.574142262794, 348.023447377196, 340.243323209903, 340.629865739543, 342.601828062494, 338.379295737689, 336.989035133001, 346.321096839618, 338.989260340914, 342.239010326083, 343.674600876059, 344.307904306037, 347.228549515542, 344.004401162146, 341.84549185259, 344.06356647695, 341.477876549258, 342.396549821955, 343.429082337605, 346.402309659809, 337.096293549146, 340.765524283993, 343.615916538229, 347.551028433885, 341.969060585314, 343.862364720836, 344.040824488735, 343.219351667738, 338.401668756696, 345.404995131196, 341.404597531793, 343.899395218369, 347.745670420894, 344.919517365923, 341.05553081558, 345.311807465451, 347.203541113656, 344.18500572557, 339.75834535396, 342.643122930763, 343.847363414344, 348.100655916264, 350.533387128026, 339.674813210423, 344.426253481694, 337.67000433681, 344.614385631025, 347.223823178344, 343.077881782272, 343.445332059586, 344.879754257938, 338.857430646569, 338.855729898558, 349.290557068372, 347.060232143689, 338.725440687826, 345.29060826623, 340.910414072138, 343.663244610931, 344.454643116216, 348.728905089951, 346.569353814797, 346.606144478466, 346.515687571963, 344.106166649895, 345.413370181666, 341.099129696859, 345.575452166357, 344.511173104427, 345.49347494862, 341.686390992177, 345.474686369943, 340.25195619503, 342.084619124355, 342.777332800401, 345.91980825702, 347.531865843773, 339.278271430213, 348.133907981807, 347.27770854573, 345.787275781061, 346.116294305667, 342.495500054128, 344.615899522508, 341.886874150639, 341.059233431074, 343.215495819169, 344.933324489831, 341.821961376278, 340.68021252772, 342.46237985722, 342.302371617246, 345.244798063188, 345.832222882273, 349.734590612492, 341.89966569849, 346.326151689128, 342.732854223633, 338.81689820232, 341.153508740736, 337.328877714946, 345.106424060254, 344.984653857561, 340.740457716157, 338.844267900719, 346.263189570973, 344.374526912083, 341.602530672321, 346.456339138206, 342.208353493513, 348.861088975485, 346.561289953112, 344.077183380534, 347.592074534033, 344.921326702567, 343.983678034755, 348.997961813935, 349.924389223738, 347.146222499137, 346.363735582752, 344.855947228036, 341.062338640854, 344.942651418774, 346.820804070741, 337.596025612996, 342.107283374512, 341.533693289881, 344.641924353615, 341.482052311814, 345.542443427726, 339.334640384799, 342.197331007984, 344.935585982492, 342.485567937035, 334.30054731643, 342.92849474002, 344.925508318141, 342.789852900474, 346.313698011771, 348.16939960551],[128.524664297817, 139.77167276959, 124.439348178746, 122.708675050347, 111.179655042291, 118.124090219694, 118.548840686279, 143.465530502438, 136.242475347193, 119.606605461254, 140.146570498488, 159.27918511411, 116.623865506622, 148.315250982489, 122.992266261345, 127.286048581278, 145.284943616557, 154.813141270888, 133.6581129245, 113.426561160977, 130.049078015771, 91.8048956648397, 109.854127126743, 135.354288711346, 123.27533066588, 149.125829521436, 134.943258181597, 140.420429340581, 118.486629993494, 151.316718026635, 138.332562991497, 111.604586784781, 101.635707538037, 134.121163159276, 135.484059121457, 124.823776280582, 131.380506642213, 157.550382580026, 119.710028017367, 151.475285175549, 121.05061939021, 128.996091395397, 124.91030059602, 133.088908525336, 152.329046255814, 139.756509091394, 130.099770889207, 129.135722845166, 141.567025081725, 163.116848035201, 116.632184688874, 149.313679749972, 124.567276701886, 147.313718973362, 156.009781351168, 161.146376197455, 128.123577447088, 155.072608516283, 102.32339630616, 134.603698201693, 134.996030430323, 141.272833057941, 163.403100902199, 154.877626954795, 138.955963742207, 122.025717679357, 122.524340930294, 121.125894354286, 138.802047253268, 138.456016790285, 120.709803164703, 145.191161367702, 93.5276031515968, 164.386871981386, 126.83655158058, 111.206801858519, 173.339691936029, 129.584523454892, 146.660122036949, 128.140844239102, 110.893201845859, 145.077803669362, 146.263547194929, 141.363978172963, 137.242839193344, 113.585557029895, 128.022326265234, 88.8175041547257, 123.417569409976, 116.730098031613, 138.972679494459, 146.376593639462, 97.1157222963093, 131.436323811788, 100.761524779898, 120.788246212494, 142.278046367558, 125.550676869698, 139.14235902008, 126.489294513683, 129.593872940179, 142.011902351522, 133.255057444661, 131.07362299206, 157.177668106056, 142.426216872072, 134.347089569721, 118.284528088897, 140.583008059598, 130.324238549776, 132.297902873793, 136.101646131267, 136.757618492317, 137.625119924793, 132.188850883119, 130.866513089719, 123.981888539642, 141.099199401252, 132.69046311167, 127.525284773476, 122.860466401646, 111.023572993227, 130.079072099444, 130.891546607002, 89.8562489428654, 144.852631912369, 135.391790984121, 154.8448883938, 121.602125812587, 126.265012532293, 123.607074447895, 126.285470242979, 117.810906828355, 147.505930423509, 111.80289333635, 121.248986446161, 116.06591391313, 133.129458117537, 146.061244905908, 115.409945185637, 153.234803473826, 130.812066188422, 157.326936010327, 125.058939931589, 163.504548812458, 132.066217601126, 120.237604359635, 124.767843107812, 140.969057754417, 126.406219825466, 123.491202029931, 158.791153723009, 122.937091048883, 141.871399674827, 131.476968920222, 125.368157962002, 133.48147319476, 129.509096448414, 142.326233993065, 119.253813162171, 165.375863110677, 151.945889501759, 131.379192585699, 113.653309126121, 135.248112878921, 116.313962164284, 153.828242952437, 111.100537973847, 119.516396765846, 108.823898272572, 135.029013199445, 91.6693691206195, 167.285054571241, 120.105620408587, 142.266786942768, 161.520231710914, 132.734156905531, 147.288717183845, 160.590648396217, 122.347644426946, 115.158732773809, 107.922141142101, 97.5830209499972, 156.617986476052, 138.077723544915, 126.262163100937, 137.178346349879, 172.258091828927, 114.011534649583, 109.437400753069, 165.352287214105, 122.496402127551, 124.323011064667, 122.352886034684, 141.691066095367, 152.032342172563, 135.600278627409, 128.663669786393, 135.013118593458, 122.624383244211, 135.109576219787, 132.653353026074, 153.021434851987, 121.598801340732, 143.986301959434, 133.502075490644, 128.422595644372, 114.686545554065, 121.181820186202, 103.656291766551, 157.557756585999, 129.391350219069, 112.323225779765, 122.620377581169, 101.502726998404, 131.042681034557, 120.429514393292, 111.462914729658, 132.449213121654, 128.550566303177, 141.090206305625, 115.903683680268, 119.706289860822, 125.351401554397, 129.579331377099, 163.462375713837, 120.561866821512, 118.087229760168, 164.045101714887, 128.249624836783, 134.391683911205, 79.4187610325669, 108.956473027908, 109.229345593274, 150.952692885617, 129.792996287337, 141.716705862087, 136.354290253076, 117.866126834392, 149.138785846236, 129.293882450336, 129.88489270898, 159.597320868065, 152.61190514216, 156.82707001351, 132.703630576617, 144.675766439067, 146.83337214922, 137.781072465209, 131.631935015211, 119.427478073934, 145.044352577217, 117.946955339113, 138.875321717451, 115.492896024274, 122.585462566595, 135.401434994594, 150.563882090867, 127.524882360391, 109.270528873619, 147.541463058086, 143.224745112934, 115.54858263239, 117.448512040496, 137.432182227283, 117.619938027892, 103.627192317713, 129.555185566577, 144.33632013054, 148.680547892602, 126.834129444447, 127.800169177071, 120.22799215943, 135.791739318276, 130.483256828862, 146.156012003906, 120.745279400246, 152.572202790906, 91.4426089979187, 138.292037541684, 114.17681950345, 143.750065328819, 122.232494555323, 125.078106285298, 115.372840682763, 142.445481558341, 121.369000766023, 139.033739709869, 114.734707183289, 133.765737755983, 131.300656714187, 132.157070076545, 138.030000487466, 148.957328119892, 161.606521699075, 152.76186706977, 123.564130948201, 106.671815357935, 122.848422160223, 134.636171144805, 118.222311438127, 120.696260667296, 133.683400333404, 122.259772227365, 121.93809766212, 129.662618512102, 126.10093195116, 105.544224521376, 145.659796389904, 134.229053544302, 128.958931340125, 135.647685868187, 154.556554404461, 108.265568552826, 120.404509132522, 144.299490068686, 141.00480682877, 113.094533370847, 157.501688123674, 132.324027193682, 151.411879597233, 137.14951899207, 113.622834690024, 114.87264714981, 156.270637027189, 134.998475814759, 101.511628483902, 137.742457011681, 116.581572468791, 112.88907845895, 143.408668010341, 116.49863518347, 158.721339018267, 140.882186936989, 138.217522470335, 157.551040383365, 148.659856797305, 134.472572023129, 142.185222200832, 109.456252485586, 125.434689992012, 119.091480024009, 127.488985708858, 137.26435559757, 114.563902424551, 130.758019954106, 143.701825643969, 116.281833887739, 138.562458514248, 111.781122993236, 105.535861860281, 128.216355631461, 121.389437933395, 120.777525245414, 172.485795594001, 151.824977006775, 139.659337841321, 124.330268284422, 150.101664249278, 162.348102415908, 137.466985579473, 87.7336083654014, 138.864478582195, 152.983241057487, 129.238051238084, 105.395747758999, 136.025878098379, 151.297484248402, 122.745957959929, 128.55595070045, 128.10343180155, 97.9707465134153, 143.399825365859, 134.723495878955, 106.068887943106, 152.773538296594, 112.037801822907, 148.278029189537, 131.938057331594, 128.929516653926, 103.058187005107, 124.494216842916, 156.778994820746, 137.165566858296, 135.629090519183, 121.998614645875, 109.874453778584, 136.000000830149, 117.191113279713, 126.356473417531, 135.928544323013, 108.856639686023, 123.036851633277, 119.323475357574, 114.243978857684, 124.51217910675, 124.524207880218, 146.904644383118, 102.502516876305, 119.273439619035, 108.992904632519, 137.473457951734, 112.157266861922, 113.833405333301, 123.412976683715, 141.791655588707, 77.1094699373163, 112.842276678672, 115.938674535486, 131.490431112919, 145.226596435081, 140.12687729982, 119.329143805607, 111.481428226493, 160.297005510645, 98.3206331210843, 123.898632449744, 118.602982485446, 134.319640669799, 130.529005913689, 125.444518335611, 132.652045604735, 158.16060477838, 123.411557631672, 136.197778028915, 131.964344261346, 115.608463561976, 104.408680797743, 122.901525101811, 166.4150861047, 111.279934079071, 125.385273092638, 150.675971056415, 149.972850138461, 133.5216772246, 129.362419032042, 112.674017140703, 123.902759444701, 121.92036186567, 110.538950240653, 105.239779054563, 108.210681149736, 125.137262774146, 144.161626786206, 120.652177041218, 119.003207761107, 124.059204969166, 143.735769117682, 124.27837461059, 121.875720939376, 131.508962712387, 136.601734174166, 141.723872380331, 116.159478233282, 150.08777706736, 115.68835460629, 163.764612241326, 136.569565909283, 118.562126373134, 167.723704789381, 97.4201983743836, 103.786823795008, 146.999649635122, 135.48351755117, 129.183363758917, 136.850805132931, 128.742629106557, 108.164008675988, 152.257423789757, 121.66063323532, 122.857697289267, 139.698947004067, 156.850566358886, 135.15528820122, 126.600294539618, 116.579814515565, 115.700694965745, 116.813478975394, 137.124966384966, 118.713884161263, 134.143537527126, 124.692151470949, 156.749323335941, 126.653527432957, 128.677753942747, 127.88613006408, 161.354116043954, 109.503975414089, 135.964059027245, 120.4512839389, 148.531410618149, 125.077580019462, 138.05211546706, 156.181799060047, 154.22609019371, 139.959906631177, 134.863592698136, 166.601619433783, 131.244454422681, 132.727775047692, 138.498767738056, 138.979389625268, 140.263091785483, 157.365032183238, 139.341421195309, 133.512880735614, 136.88637679482, 149.306857116052, 124.850566384462, 121.087681045496, 140.6058143849, 111.432024586749, 147.299486536547, 150.58879618459, 144.215316565478, 116.335110536564, 129.648567836269, 140.768598194093, 109.949800255178, 128.287877303165, 152.991625083579, 142.6596154267, 141.148746759476, 102.128368583107, 155.757327427144, 119.445262753583, 124.268007296327, 130.507523770807, 137.320742492095, 130.121267977862, 128.106594695596, 147.107659875569, 176.060092328949, 123.765597995325, 144.296304269881, 120.881366307839, 140.978137877907, 97.7201013822854, 121.925613738141, 83.6096530175803, 91.5927632285078, 165.495839572132, 103.676503989547, 135.472704164453, 119.649713662622, 139.213260540671, 125.88628628959, 100.579441943258, 130.461598432967, 119.060818780694, 107.234868133483, 122.026282329456, 127.798371070123, 121.522601087773, 131.272804059512, 107.451170778969, 137.023533315352, 134.841806198417, 116.421567494952, 111.070080663503, 147.169150695215, 113.578913173361, 127.247380270219, 134.428346921835, 140.850691279563, 143.690861403198, 148.549482522684, 154.272847618438, 133.121348950065, 118.67895021549, 122.701100661057, 126.05192992151, 169.141044206755, 126.523638630774, 117.020460603895, 141.217036319574, 123.72931964826, 142.006467464274, 142.286028793626, 132.213443285229, 145.031000452233, 116.883513852574, 106.41508597595, 154.03500077548, 107.615667047391, 130.586722568822, 118.029553885025, 133.457505590013, 113.21062744142, 150.848462339181, 154.884329534965, 136.440015606732, 104.755594248725, 130.05594593141, 132.843405196863, 145.017105666623, 119.375711998852, 111.287335764016, 156.976813517856, 146.825490550775, 111.765986524141, 152.955645783284, 129.499023682789, 115.602489864397, 150.024001730378, 135.561425860571, 151.797987526366, 149.609676185396, 106.101766465025, 153.604552480818, 124.549450871849, 125.106537889422, 106.468396319765, 142.588333669027, 87.3349544942996, 115.513565934483, 142.543750545802, 135.828216690441, 156.266309616004, 117.105861531466, 141.795454897917, 137.610582388956, 151.162594041957, 148.682953638014, 126.9676765018, 117.579364190076, 119.740779107631, 151.198641714295, 132.583311672126, 123.238051610293, 159.125743998251, 86.1259611249428, 134.842164509575, 123.278731790798, 106.655082230073, 150.932248183491, 121.89001435837, 121.439690000523, 145.427713848303, 129.219802251486, 129.004759684685, 116.913652798949, 133.907484459215, 128.313031449032, 116.124558403437, 133.128673497909, 147.956044104157, 128.561919869673, 123.15070880073, 162.551038857458, 129.576833038919, 112.924008260505, 126.858229213548, 123.991714725237, 124.367630992563, 133.761772193123, 134.802777117039, 120.56177542559, 106.210076759823, 131.207436778084, 136.38908294672, 139.93288091252, 137.973889060736, 146.441933248772, 98.8551425655391, 142.494093669818, 140.765389334581, 134.972854254974, 130.979390430461, 138.430221494267, 111.430055762549, 126.781672134993, 160.946845780436, 116.581453421039, 110.309926209757, 125.712338034095, 116.59635130017, 146.294333103618, 136.228509555785, 141.015602949334, 110.134310221062, 133.195828297254, 146.305139988388, 143.539676868625, 132.062986259638, 131.369220445923, 136.242501520986, 120.829309268081, 112.152735456264, 133.872966379939, 152.520609604918, 137.601292872867, 170.936405864705, 134.003420800618, 122.6626720449, 169.911164578667, 124.187401642461, 160.552200684099, 151.423986309872, 139.992386658038, 137.721697499231, 104.720560767313, 134.079631671401, 90.6779758024405, 134.967509625682, 150.8926952542, 123.963971589871, 132.285915299321, 104.986909144919, 127.15692134353, 122.162920850389, 81.8749051489766, 117.185493651041, 134.982311458756, 137.455860634766, 132.859307309914, 159.720786034821, 122.50274256225, 109.930949582786, 139.816204817656, 90.8634684922708, 158.553971218165, 131.18061926836, 134.28498155689, 137.767574879144, 124.06370340057, 125.31243651921, 115.000413963408, 136.13318781797, 116.325940209552, 121.002182604945, 138.866952646771, 117.846261874508, 122.973448442625, 150.460983328702, 162.177309744455, 132.522747469833, 96.7643138569639, 132.185324288701, 109.580970840774, 127.92352992827, 159.085948396284, 127.177216123463, 131.188532353475, 113.547952004158, 134.003244359316, 146.17610983467, 137.625269525852, 185.339155863575, 118.693146204118, 120.015525807018, 161.044885856553, 169.116581745879, 128.707733698085, 139.855492390117, 155.787781252551, 115.41417260671, 136.452490866702, 107.99568142498, 145.758987204582, 136.674123686724, 126.421716871553, 163.867294614702, 111.530297746085, 149.940763744696, 143.661407926453, 139.02796873044, 132.41555245992, 120.910561631955, 124.354886190863, 133.101521824223, 165.953459018755, 124.023224431357, 132.969952628712, 137.483378424298, 137.521807386601, 66.0449761085354, 122.51826911452, 94.1763508770801, 127.361560328604, 145.866528065618, 140.152728309315, 140.118089011431, 126.350395973662, 120.628304828233, 120.041505439888, 127.868036255972, 122.335892537769, 150.353349912283, 147.668033497697, 134.089783434677, 115.122026690601, 143.262487344094, 117.772844036942, 131.072063539638, 104.669546929665, 130.203919246815, 136.896413845815, 126.627407122645, 132.09098548067, 134.715946259669, 119.674325321286, 84.1399214669593, 124.868625426237, 123.195057502395, 103.891993870481, 141.069818859316, 125.177457680753, 132.185302081153, 127.452392866486, 110.128798492022, 131.515684660746, 137.426431660598, 139.508752938511, 123.141340011895, 134.294186222234, 135.244332832083, 135.45751135004, 128.882873256265, 102.221244046943, 119.814631000406, 129.760231299044, 108.727037627553, 94.4539782849164, 114.355166541373, 160.78357084851, 125.817234570688, 149.198604372696, 120.557904732059, 130.909677695584, 141.523993588726, 154.419950210494, 132.83271294103, 119.400911253314, 131.247331152449, 119.760356092029, 143.684124834064, 125.843435973012, 119.57620173017, 124.283986445464, 139.025460946741, 120.48744817626, 129.314434465091, 121.923498646766, 125.990992364657, 139.178304306932, 136.780153097204, 127.033410094946, 134.205320453327, 97.4587064424259, 105.876978419069, 152.098613835022, 99.0540310997481, 131.905696573961, 144.864491469793, 138.653623401527, 150.215575730707, 144.563233103957, 157.4207376081, 108.284372583667, 141.636315365064, 125.200613767439, 119.586172442835, 147.591329997993, 146.163096765025, 158.794849142416, 119.85650598998, 112.326597032434, 139.858776722187, 141.557210066466, 133.534782576587, 135.111490669207, 122.198330081832, 144.470945140718, 131.314849128874, 111.016959469552, 121.328443832111, 107.347767075812, 125.347443700915, 158.639682594785, 125.367576882577, 151.233058819859, 141.211517390132, 119.533532221404, 139.134658667702, 112.967763598665, 134.291042635613, 130.676118043229, 149.433152264713, 129.34973616796, 128.05132348102, 142.461701831792, 126.021772507013, 165.734287688029, 167.640222666436, 105.677816104339, 150.4858468998, 144.399465962641, 99.3966772028035, 138.961207229871, 126.07018615566, 134.564260468147, 132.553878788156, 136.560044464415, 139.173342509894, 120.480007982996, 142.093508563183, 138.43302067461, 141.206698145056, 154.805585400904, 135.680580877217, 107.009306264509, 125.840148681489, 146.513953974531, 115.678268970457, 132.531382494157, 141.30568185271, 115.409781106498, 121.308476618779, 132.047039128207, 129.01756926423, 142.946188731942, 148.859629209732, 117.18646804827, 128.426257045259, 105.420449125132, 108.988309739458, 154.128676351779, 141.238095384985, 165.971721232577, 103.126046516268, 177.952948934661, 114.968254681526, 121.435950224078, 148.049397026582, 138.108278269824, 140.416632344128, 154.101678143153, 139.753602128634, 98.0116885410444, 87.1745228737197, 146.583836920504, 102.096098181691, 154.322051484011, 125.575465925738, 133.671870923334, 127.245256032014, 128.37614402832, 135.203407740334, 128.265982300458, 110.481752375858, 126.069835895509, 125.511988877724, 170.055209002808, 137.490997185667, 113.922265692667, 146.570386540844, 146.748524148174, 143.487076959686, 124.675712480011, 121.088112443822, 126.053618323546, 129.901037958827, 143.576489502957, 127.869812094218, 144.068589857477, 134.242194611442, 171.028697177272, 123.698794587406, 112.65931600823, 146.823287627545, 127.150106580593, 112.77317116755, 116.825976119404, 118.994137833209, 162.578350539042, 137.423922374095, 128.578879916178, 117.358536443381, 135.279909952443, 126.692120179144, 157.568262625575, 118.614031714474, 132.503760166709, 140.740001913158, 119.096770535056, 108.974879563149, 118.209701692404, 113.708758735096, 142.470713067628, 149.098381264668, 144.157302095614, 139.60123710237, 132.563879537542, 165.560780941523, 148.684893028668, 129.545026638606, 161.061633361739, 113.494584079825, 131.97864946617, 158.980977947888, 130.346112341725, 139.163177661479, 139.091085408492, 104.76604248033, 118.934626528588, 100.706307939298, 158.005336925073, 119.250449326239, 161.60394191168, 120.138948227328, 114.36196402151, 125.179678278418, 143.724892805774, 137.329726103184, 152.937563350813, 112.630395552074, 141.290827393477, 134.119225276744, 139.289167018731, 136.328688461969, 123.650885504769, 139.506695042049, 119.871742005846, 144.31064781409, 121.671520406484, 131.969428583526, 136.344660624369, 156.497778548971, 116.849643869874, 128.783886921958, 106.921328789606, 154.287424125635, 133.862061669037, 98.3183850994201, 103.766623880413, 152.57335837843, 142.511012577112, 156.557636547814, 120.423916858015, 144.685395564653, 106.449093799901, 131.869840793756, 129.765971300132, 141.633051298632, 131.149573889901, 136.257264600081, 99.3514793716827, 127.341076923494, 134.134812292365, 115.449991827269, 154.124280891247, 137.743619532963, 145.539808797968, 131.982542943577, 131.588140353992, 113.917722887426, 108.023559842412, 135.771766143205, 163.709791614862, 127.957673127135, 88.1041642891583, 145.659154480061, 143.408277906354, 133.192937783533, 125.791994054908, 138.923186999136, 126.344693570452, 114.376235931581, 112.954433950958, 129.678808419456, 117.925974094491, 148.572234345695, 131.388392270978, 133.851371385249, 132.11397541966, 128.395416749038, 135.096817187519, 128.593628761409, 119.694500992951, 123.646916641578, 119.419621561961, 110.661934798032, 122.649463408016, 126.085261557204, 119.731481117365, 123.170508456472, 125.638526635917, 136.270971025887, 118.255504893862, 149.794677363051, 159.679777408293, 132.872684831167, 154.218409967866, 139.094875068726, 130.105157567556, 130.949776916019, 135.782932753785, 139.872402172484, 128.27862801486, 153.044871192646, 122.820003728872, 156.646262953506, 141.74625014729, 135.09038856577, 106.27961718937, 142.464161923564, 108.623818178985, 134.468774153624, 117.452580464328, 124.981994419221, 145.141589101071, 98.71953570467, 106.56914359742, 169.603985347109, 144.218786002395, 142.57812855503, 156.946100367152, 116.643869913003, 107.992625758388, 125.037628092793, 142.058427363333, 142.157823773248, 102.815576393811, 125.696750940265, 106.758808114248, 93.747454500557, 128.681667490531, 124.265590143334, 139.471130917396, 114.121404370204, 134.835312443014, 131.409144168196, 126.362858323429, 144.374364865956, 128.959142234796, 139.963235381046, 131.265213841902, 116.198967755186, 127.641175517304, 132.58324979381, 140.66267123561, 134.730752364563, 158.874441262602, 117.817126417775, 109.390444325827, 118.752563285334, 159.940735141785, 134.008639450145, 140.355115339471, 133.366549658089, 96.118231733671, 143.820988191177, 125.119999891572, 104.096915346306, 126.551610744545, 133.465438143653, 134.951919906972, 131.202544102146, 130.924936432644, 155.187831290043, 168.825151392337, 134.20288851378, 131.756393174931, 124.553465035099, 136.307637364693, 150.136335135092, 153.79728513959, 149.292612193134, 141.229780512105, 174.140040213224, 131.453703368518, 122.109696500437, 135.027810255422, 132.174463670049, 118.331885281223, 132.013130503727, 118.122112622791, 128.518272969106, 135.227042205868, 150.308457197875, 147.766257819222, 134.713487426572, 117.368215952754, 142.799053624726, 128.450179501778, 128.003355351049, 127.826924909691, 102.958275646908, 137.812942133573, 123.872816179715, 141.478245363482, 115.766983089354, 129.352959588086, 132.729142384137, 141.94341918251, 115.136371037596, 127.0700864956, 147.213484834324, 116.568714775335, 115.769442181456, 118.659313547842, 127.687388340678, 125.952370273885, 110.670212313244, 130.181060864454, 114.545350575851, 127.985157268657, 132.182536106268, 147.629726974526, 104.598594825249, 123.113493687222, 143.602050748025, 124.460371480488, 131.80692315494, 128.589705792, 171.038440998422, 123.215126896175, 127.56786577322, 138.709512770321, 123.294528980126, 139.96862672835, 135.430331579626, 122.039629707947, 124.838778802309, 135.335696961712, 120.972747181132, 118.766737190298, 122.856725600941, 112.05910029838, 138.009757069831, 138.719768793814, 148.295939112209, 137.963586982782, 132.746812758595, 135.618236069068, 122.932747038029, 128.482545749372, 129.771676293399, 144.271844472684, 144.382528597381, 112.44038384032, 129.157593453644, 111.350195742896, 107.909703745391, 159.044933388362, 126.486542462342, 122.366937613246, 114.644020652826, 135.95227590348, 129.533274527611, 104.574615237332, 120.62322445678, 135.840226120401, 144.067902206965, 123.699108554357, 143.020949331319, 133.76951511144, 135.751801598141, 153.877777257299, 126.699725134318, 135.964402746954, 145.20827457772, 149.454389709019, 117.746744063262, 133.595836668756, 130.558864906938, 113.30864345373, 125.829899285914, 127.992623177727, 105.82380621775, 167.799288932526, 134.895177442739, 133.026149581684, 115.843090452754, 137.895349349912, 114.972821425059, 122.959392342243, 149.929065703218, 133.401986234278, 127.508543835132, 133.039750424975, 134.122425839507, 131.986213275371, 121.168718551667, 170.336817178832, 114.618600808751, 129.527372216351, 141.023337889941, 108.881621971606, 115.116043927667, 123.490026290517, 106.266900160372, 120.272749563404, 124.657413322858, 146.518535685504, 132.949589114477, 107.513557798213, 136.390288669102, 107.239245829172, 144.57328271552, 121.787736181659, 127.767820644205, 115.439936052962, 134.854003044069, 153.093411078248, 124.118535842191, 156.782542911037, 131.544492357946, 102.086604093732, 135.170135849537, 105.607633577735, 128.310024663982, 131.838277620495, 148.076206651304, 112.947115223171, 138.029746857187, 137.641055162062, 131.723052971366, 119.926285997133, 168.815954975517, 143.179498446799, 132.129468796622, 115.465812539692, 136.081963914061, 124.137950532244, 140.654565342127, 142.265447955039, 138.423755076983, 104.585702016807, 139.585460130529, 142.146502075956, 155.710906917288, 148.13901148586, 140.532993937931, 138.078471187134, 151.419122322634, 137.785401131565, 119.213834985295, 144.41726533106, 130.687383372702, 130.047622870512, 171.752464909818, 137.395290095123, 136.821007750431, 115.676434707209, 142.255606026376, 143.300774844518, 124.552243011735, 110.716747361968, 161.03434101639, 92.5185921810422, 135.935388445259, 132.25843954619, 137.375788208986, 148.886748663733, 105.923289084962, 131.741132868766, 137.728161769609, 124.45850501357, 126.249944099019, 149.694775406674, 90.7827114801154, 125.721971127061, 155.211797107454, 121.625099147086, 141.438116365246, 114.479691259599, 135.167450890644, 163.579977096451, 78.5558518521835, 137.070832739775, 115.369721368563, 98.8982273326589, 142.414593758781, 146.80753487874, 140.285179066923, 156.048685388185, 145.300005958246, 148.416815511364, 108.534239520044, 136.337602380982, 118.911279905669, 122.882978055577, 132.964025827827, 115.574548866071, 117.988899569703, 122.513644745917, 149.701045815181, 106.312582334099, 112.916584572359, 126.679083476426, 137.471331433119, 154.670208428425, 129.941972636868, 124.566132308721, 110.426024636268, 114.938795317847, 137.854418612793, 135.162158422974, 95.3013636914742, 118.020637501134, 136.945084076493, 127.828942017438, 140.521114739512, 103.869580511469, 128.481296031898, 142.195620630004, 101.129530573817, 135.008746760545, 118.088971227146, 131.84785002467, 135.940742908819, 145.549929523824, 115.623371749575, 127.011423325823, 133.740214882632, 127.479356515737, 126.706706572993, 82.104199016968, 138.47389305327, 126.960703428445, 124.312914250545, 128.289296141713, 134.637172669325, 104.587151770021, 124.675047151206, 147.719042496326, 134.814562152297, 149.770705082899, 119.781116121926, 135.05954136734, 152.022192341919, 110.678260665277, 162.998659171948, 140.269288610687, 117.3935903584, 113.293416301753, 158.623136483115, 139.906365722897, 113.64997890529, 161.061405579188, 169.923533615325, 125.040456846773, 147.506395657775, 120.65170977864, 139.426085974679, 122.475570597566, 133.248809027808, 123.955575832704, 134.894097776771, 124.508440182873, 97.365003753935, 94.6802364113735, 126.093850852752, 91.6659300845642, 116.385935464834, 129.955400040133, 120.004691064718, 127.005142969875, 116.190251736875, 135.86525407378, 117.734267717166, 152.716718906669, 101.780761749017, 114.533347256004, 123.156740345685, 120.407934350425, 113.233944269113, 128.837919772539, 133.590174230243, 115.556905202896, 115.777727201472, 110.279889326191, 128.047158320907, 115.587608590007, 129.258508327586, 118.586574097232, 159.709065095778, 106.819262800939, 116.297816061265, 128.87034602498, 117.768083160267, 166.964113335517, 163.292543396165, 123.54007892119, 156.61914429706, 128.095718649362, 121.203400894969, 150.838296825934, 98.5604880615073, 123.628739386069, 162.370536081385, 127.301103603204, 129.991463950101, 112.768714318834, 149.290650230811, 149.708544342849, 117.410970353297, 124.710509223622, 142.691115254866, 130.825709022133, 108.896227904417, 166.116140331969, 126.852577183819, 135.525004036362, 90.0753040802274, 131.901293657173, 100.785007172287, 127.150895058736, 109.921162450202, 133.767788518014, 141.773539195391, 124.516712163334, 137.60742000886, 137.571011633661, 136.745704610024, 120.829951548397, 154.253567814999, 138.813857059387, 142.963974146842, 147.356749170952, 135.882270173671, 110.685559254931, 126.905426711496, 141.139052100817, 103.49416260857, 118.18579819472, 158.786519883195, 144.35398817929, 129.309595243165, 154.576526248688, 142.331650023774, 112.427314243198, 121.92127041738, 146.326855346056, 128.339326065461, 124.610115271979, 135.184886639102, 109.852397469902, 110.324552224866, 126.215505465138, 145.206552366244, 135.9291463378, 156.923333263541, 130.729975367884, 156.434505571078, 133.969816023796, 127.118655658482, 119.47929923105, 120.238995047554, 115.07770490261, 132.806904083085, 146.428153614953, 141.89007306877, 117.542670506925, 121.622334131204, 109.475415424441, 99.1555572539586, 129.723142290789, 117.505059791874, 155.105034292287, 149.679231521136, 136.479112209931, 108.859242521413, 131.505517734216, 128.819888024232, 112.574815413772, 154.128516946502, 101.961049917834, 151.370005022649, 118.729975296987, 128.021447151725, 115.878198089437, 144.055647072482, 140.273327513881, 89.686220555105, 136.954216753175, 140.44306842526, 109.404380204333, 133.803307485384, 145.681318513136, 138.417391859733, 165.455824793981, 95.2550715155241, 139.638839676018, 80.0198880642508, 129.049779890011, 161.835914911547, 126.259491387439, 116.210863124853, 128.498326872935, 140.092296055473, 109.865980512219, 134.587724925182, 170.047451703317, 145.858666592062, 112.134034584294, 123.393133906963, 110.045434840159, 140.228912840633, 128.540309992738, 142.735540977888, 112.103867095748, 98.6773605320591, 150.00143307996, 107.160427911372, 124.917680236107, 139.88187790321, 118.03115365693, 121.863115400182, 135.587941977796, 135.323933763732, 136.639493550373, 110.885824892715, 161.67716401136, 106.057522112885, 118.927868282375, 118.412026927827, 131.000019559549, 121.339818284334, 154.413275093798, 130.418323695068, 160.058932378361, 143.893938419185, 148.858984213517, 111.146102719251, 116.697684644564, 151.210610271421, 131.737498717542, 120.695773046483, 136.132032718726, 139.880393050454, 146.301623478213, 153.771600917216, 150.970876190837, 112.254983783687, 147.659969736431, 157.857070193346, 144.507836082902, 102.360651157567, 131.779362663398, 124.197255011201, 137.395310144595, 163.491239324625, 127.365296997761, 137.373809861768, 132.145747679315, 106.228402254813, 141.180264320985, 134.045453586063, 139.350664238761, 123.91741339472, 112.701617156727, 147.342103782926, 136.015205454059, 146.922404620764, 109.417484994528, 121.156621889297, 148.517677655166, 129.939459577378, 152.949858436946, 131.919419898792, 170.707482370121, 128.682394810755, 114.706589718874, 122.014868196395, 107.19712041486, 130.646183906348, 116.391439435366, 104.737565497373, 147.613044958434, 126.743026611592, 133.226779697565, 132.570998749039, 147.083958315504, 140.084769036801, 112.487601390536, 116.089029393998, 129.491002026923, 124.534149108659, 157.938914050419, 125.478699496591, 162.170346307671, 142.808355883842, 139.300226123499, 134.117990479285, 168.873102981708, 126.747540174042, 134.890869957929, 101.501958242802, 137.360500548105, 146.799758500424, 112.975021644889, 120.39755715492, 143.546571240227, 104.341509282749, 126.083752540689, 124.866211312424, 160.325710393607, 122.535177963461, 99.2901084228351, 128.467124177055, 104.347473972051, 109.994314324743, 120.369484707207, 146.927500197533, 119.227856341701, 134.328459701914, 155.589162159736, 142.904291387136, 108.442330727582, 126.822726953772, 124.731229577865, 104.135681750953, 135.539831023777, 151.052659617486, 117.091936490484, 128.895090445145, 134.946246229781, 147.741410525457, 132.326277724756, 138.710498704844, 155.680860261815, 112.489785218282, 138.484792186039, 139.912201403837, 139.559663971948, 125.008515652401, 166.740077639925, 94.3270580221105, 144.603880248261, 169.364535661453, 145.222677912558, 106.695243345528, 122.874920551566, 149.311626938842, 131.983202094526, 154.044457437421, 95.4970279450675, 141.571772649532, 100.852274213704, 130.30761825476, 117.424447476527, 133.040075697873, 154.512038745947, 127.475265371575, 118.080247203159, 117.228871303059, 124.284695618777, 103.333103643755, 107.533207282734, 139.294828758414, 120.341408590984, 114.540360032311, 147.535531014002, 135.757356265684, 144.985797412012, 148.422321919585, 138.187365870578, 131.795718662783, 154.079709125845, 111.6169193213, 172.636283513768, 114.910218591615, 143.472389575217, 118.283971374389, 136.686633352261, 131.901318101366, 106.709255958568, 107.804645460092, 124.651947704727, 146.941840427653, 128.337814294728, 126.028428117927, 145.94306529279, 150.432909543973, 111.974924493352, 146.595692407235, 140.555242931613, 132.83349440543, 124.100998104169, 135.79752984595, 138.884750686491, 124.493402581389, 149.478515745115, 154.153418339822, 120.427461942521, 154.404466648979, 124.493744233702, 123.114816975484, 119.988179511594, 107.434379501912, 127.308900371162, 135.019399711884, 140.301244644971, 109.309294630212, 151.032655738892, 156.452354059276, 148.048477047031, 117.250397134409, 122.793166652352, 115.361885052573, 129.312913206167, 142.429243845162, 133.324243662077, 151.209664814368, 137.947182818905, 138.162689989688, 123.740215261032, 144.586657418864, 139.905163092175, 123.732661463486, 143.277292914746, 140.90529235885, 117.963293538347, 133.052275113576, 129.899244709411, 150.831303110418, 137.001599594431, 120.497262823016, 128.753849983805, 122.38782337116, 146.167534329571, 93.2664624047394, 161.657764672122, 134.150654111857, 131.948876691909, 148.097116958788, 122.70647677096, 118.233960276378, 164.268190575543, 111.534340281265, 109.371604543278, 146.96671321732, 149.760354626553, 156.642845235908, 123.843659587257, 135.189346146086, 115.978670832916, 123.595406144638, 130.849499264341, 164.956029737875, 143.388504858601, 167.549560329351, 135.168076341823, 83.5747031014613, 120.592243340012, 117.937186157512, 107.231663467429, 140.069258032583, 115.664142630623, 144.147802347432, 140.330603869205, 138.444151570286, 150.127568872991, 115.583985671413, 130.500157303541, 130.866816329699, 101.127035262057, 111.515373586879, 114.969158835796, 117.029678177326, 138.20992520992, 117.072417526142, 135.526846116263, 152.604214519243, 139.566686618553, 111.639570043871, 159.810634212552, 123.184929689923, 103.56846900255, 141.365310484998, 106.464251909946, 153.636282842008, 118.308333971952, 152.562660240733, 135.514668616405, 124.069064923562, 96.3021327501476, 114.076139095622, 130.68922074552, 132.884668651642, 116.976083287238, 142.618636219543, 154.073508459858, 132.473585007807, 135.432562223323, 124.819877689247, 145.84513888388, 125.62831162811, 147.232152527196, 99.2087635796394, 119.788077552757, 177.375315311874, 174.118187945217, 135.925063787455, 111.153269487372, 146.251768167479, 128.257412149876, 128.436076765805, 121.079436149695, 143.128065962539, 124.316363830573, 167.490197573669, 140.010363684065, 134.425669893366, 136.975117328591, 114.32182940225, 130.076835714904, 103.837913824919, 161.53149795672, 112.356528398109, 132.311588507616, 109.225759214158, 126.786808407034, 116.419181601395, 144.904800065241, 103.48528513837, 150.288583769985, 104.508441053677, 142.744838293405, 144.416697175229, 147.726948885095, 131.034395299776, 152.132469249245, 129.677023394299, 140.819125292752, 119.955261461865, 162.672812261182, 111.786718974327, 119.99990487225, 117.020248906767, 133.009651039834, 128.615979343109, 115.823419974524, 153.665292720364, 110.543722142187, 110.257597488922, 123.224740387923, 144.363074926669, 130.185977100385, 146.121401864968, 106.470021279331, 128.064923890183, 157.156955016767, 142.043301805868, 141.059960742518, 135.144874855528, 123.415711129535, 134.411358481802, 114.230404653489, 105.510101203898, 144.454990052236, 131.359399437556, 126.722536098249, 138.193822829203, 143.707810786482, 117.749339104211, 116.947696290472, 157.558148712033, 150.253005829511, 132.303332625877, 134.667009669227, 126.709707960094, 133.925605379855, 127.661422793984, 132.931966170663, 131.887532249219, 124.502710864311, 153.766151028151, 126.843667284533, 112.596367514556, 111.713295863836, 160.393186051052, 150.056209842099, 122.967977645454, 112.579548969424, 134.862017447377, 139.288165309741, 117.93400679022, 139.061799292298, 141.412467715536, 93.1479024214439, 115.035354165331, 147.891180689359, 119.317154894022, 143.070807930906, 164.222901032918, 111.336723852775, 115.220517091141, 148.845769101152, 151.19323771851, 112.324994063799, 147.445742506316, 143.771528304653, 137.455848478936, 115.917340512179, 138.559226447414, 156.265518028873, 119.056318465672, 129.770461699828, 135.053904838945, 134.526754537586, 139.455677843171, 130.98242869488, 162.765183658952, 128.837300660313, 136.436041532578, 136.139330831261, 143.677217574909, 126.948044141748, 123.455957640017, 112.996220711008, 122.982219835494, 139.116583821179, 126.680379851381, 153.921610382822, 163.977969248607, 102.686631041335, 135.94077654267, 116.783176675628, 133.359479372659, 104.289954550019, 142.787263868037, 141.16545451464, 129.989451247969, 127.662686292716, 174.655384307682, 119.612397262666, 169.086068084983, 111.860932172998, 142.293934224749, 116.50378382471, 120.716774919744, 113.946971615283, 114.031084280669, 153.659715834474, 138.986970046491, 141.362076603381, 108.787378040443, 115.12613111634, 123.963813833881, 145.553198989051, 122.430052837551, 141.981677341548, 142.58074663546, 126.640906704857, 139.427571281954, 112.64189889354, 121.625743622436, 140.223904165239, 113.579756073512, 133.579265129989, 133.533253810376, 151.699863951601, 108.643497920462, 145.307467045448, 131.465399984457, 126.516273772528, 148.622462168028, 129.750812448015, 117.159059937645, 130.532749063345, 137.523825432389, 147.567087814725, 123.110116851598, 134.146943802453, 119.52578068785, 110.655713303623, 140.73961040557, 154.321562334921, 130.755732144087, 142.97995570366, 176.018477193375, 137.613645930907, 135.189107141058, 153.464745326475, 165.67115440782, 151.718500907784, 121.877345011087, 142.476131452537, 122.69224714917, 151.474552813598, 123.282321821076, 138.278104192974, 139.800766879825, 115.839322925141, 113.9779472354, 139.20758768872, 103.427301959869, 161.389661660493, 131.653022812141, 107.011446596995, 99.6307690663287, 129.257750084541, 129.01012934973, 149.477392929842, 134.332779373511, 158.420697905509, 136.948244340522, 144.262056583057, 146.420838954623, 133.071518272797, 141.211308850367, 141.784649159082, 144.056077510355, 123.82855804392, 125.878692028057, 136.044120383147, 116.57328984883, 102.530834777357, 121.852929785853, 148.940052889376, 153.501036570267, 130.475192117835, 129.950185139934, 128.829014350151, 127.807082161254, 164.088029559465, 128.925158503916, 146.402367726409, 126.394209018063, 150.674019512072, 140.784427648949, 136.022369969408, 105.613363891277, 138.461800835169, 122.390373307966, 131.849073850289, 124.290482979084, 103.786361416888, 146.395212917266, 128.117902592039, 135.116436206112, 138.285296181232, 117.852018081512, 129.329612191749, 150.925608084707, 92.6672457952426, 121.124534656336, 118.892118343069, 154.594157676006, 138.586057384481, 134.991465264691, 130.920513833373, 123.269558383655, 115.124466600022, 129.195759698132, 111.454091070216, 134.701887946042, 128.582813804977, 117.721908502911, 145.436942314555, 117.986130408793, 130.155659704095, 126.281332846715, 127.381474531007, 116.895600751446, 110.484651750044, 133.964259665608, 136.378560470474, 138.487914898676, 153.782967904622, 133.696096404508, 123.511254885282, 157.141237048902, 152.900872445395, 113.467007077795, 139.147951883678, 103.885915749775, 150.675470614134, 148.064110046002, 147.963361415475, 133.154147377415, 123.657182762255, 156.61184025854, 139.046889511442, 108.117103432621, 147.586878903283, 139.496591949016, 125.716942625491, 118.914258994009, 124.655420947957, 123.101864662179, 134.05921337889, 114.016795961799, 99.0622193666969, 158.428135292458, 121.586125343856, 135.691858624846, 111.263299671226, 142.877635053032, 143.397530626334, 144.575445694985, 137.777677251613, 140.635847211588, 98.4483731412072, 161.858943326442, 112.814857010329, 155.61229134983, 121.379311733822, 143.203561295116, 120.173569441605, 131.091756751426, 135.02195388286, 110.346211355017, 148.23443379781, 112.844892808598, 100.639144384291, 143.589561140163, 122.595106284195, 173.792929369004, 125.795124129699, 139.549458410953, 141.365455116295, 157.28217173469, 133.502626878588, 126.001087604728, 167.104455689421, 150.971524083052, 126.750833569712, 118.310503251, 129.6291654671, 151.383196112486, 159.262369144938, 146.883258074643, 117.349766156327, 139.191207212488, 107.541494592272, 132.450581891541, 145.159297695007, 121.949056887077, 148.471349336003, 135.223885886948, 128.268461566063, 146.836863093364, 134.954244752119, 141.548932796784, 139.155767725813, 107.631135662741, 129.821609577829, 145.230728203135, 130.34195990124, 145.137384201059, 158.607276089414, 140.126631693158, 139.058963163284, 141.655093820425, 121.232047360211, 159.661640416308, 134.153822445769, 142.024147544632, 114.077527481697, 136.390331344653, 152.806156585183, 128.48280086449, 128.856516588688, 130.778765495797, 125.289147709425, 138.351134344804, 146.259323908609, 112.256506749686, 143.34955737417, 96.0372964245196, 174.002054879436, 128.056132091835, 134.198039841808, 101.096980681242, 125.259610786278, 136.60100390306, 99.7681514475425, 124.198034257996, 98.8861428782429, 128.194199237375, 136.513586867336, 152.465698589952, 130.507434841775, 97.5345396491426, 97.6116047679822, 121.277779224744, 117.923139430174, 150.848374134561, 113.237824122625, 132.128061579613, 132.196062670182, 166.72649439477, 122.086268839476, 93.0796207869786, 152.717760594524, 103.205285403437, 149.073503598292, 138.342429601613, 134.710479370965, 161.058018828349, 125.638147370553, 128.642309145114, 108.700056062743, 155.388914130904, 122.406999794554, 148.776820390088, 137.229478423401, 146.635779494455, 142.562963406653, 135.628411316277, 125.359927119752, 133.845359497973, 120.491281312084, 121.574921599087, 104.767191809081, 130.607803155319, 100.572554447028, 151.003251015631, 101.364703458379, 101.316971431604, 116.553779064662, 143.098489303971, 148.769867294658, 120.03466457071, 141.040168052578, 137.337834041584, 118.346208639237, 121.233435094859, 126.227513680476, 121.792872327344, 125.707578444044, 129.793233174706, 120.620209061359, 127.702157724409, 151.32885085233, 150.858920380749, 111.315509640468, 127.100722968824, 158.125311970709, 100.741923126066, 114.605809542988, 153.037167652439, 143.967512357886, 139.919078850908, 112.752829887109, 154.603054402825, 148.132235886664, 103.688998439209, 125.700792165662, 147.220649998501, 139.29991819215, 139.909623315541, 156.733985868577, 142.425182852376, 120.122533524405, 117.901760434893, 150.922644740648, 125.503742006404, 121.671774804832, 129.09735443389, 115.438279813488, 146.388914140907, 137.795976871409, 158.90422881607, 116.319907137821, 154.732733377478, 105.237078539766, 126.868133727526, 166.682809844789, 124.369261137944, 131.996504154711, 127.129782295842, 124.506151747639, 133.023720085852, 124.252588879251, 138.225262621442, 101.549265237207, 172.536081987685, 151.171205902146, 144.181705444725, 131.931582280689, 166.063661543512, 147.358892823972, 85.1414252881866, 111.453609947148, 173.619686124215, 122.161126216889, 129.526966924325, 118.096458328847, 115.789781071331, 138.387120220359, 131.643186477473, 148.135543501198, 139.867925915777, 131.889821383501, 134.843153740801, 118.622672797095, 99.9929782835599, 103.274995839414, 151.466651528639, 127.211785684256, 128.335180960527, 99.0197200120163, 73.5738505407232, 132.15596977983, 161.037828651706, 142.745487826664, 112.460889419186, 170.603807732642, 136.976793870205, 130.676161653144, 121.345338205206, 121.887156085238, 140.031846740152, 136.855989585987, 119.50891388503, 97.2767703421013, 115.025353358193, 142.542956484923, 139.779253230037, 109.785454414758, 118.775768559028, 119.419553317559, 158.665909956408, 146.291053422666, 144.766129313195, 110.312269623464, 133.786360264185, 154.680177947327, 143.251933779127, 149.762641380432, 114.034560253692, 128.338507754755, 114.421775012411, 143.158160336032, 93.5102055673557, 120.631734380061, 134.605068451483, 133.311305383203, 123.453754632705, 166.245287983128, 125.135486132682, 117.888703964143, 164.688602348836, 111.305101796425, 114.896426098465, 126.791952549051, 149.889328399831, 132.819867989849, 106.950830610153, 133.505176837628, 109.679389630516, 150.608075317617, 106.282907927516, 129.982887262749, 125.470443964363, 157.55759419208, 142.202568549158, 130.860832128564, 120.599525014792, 127.675588169203, 146.860586474509, 140.889590880317, 133.109878368315, 138.019597732034, 139.187837302297, 131.816798596533, 133.719415790833, 126.588933793032, 121.746751063769, 107.889766105122, 99.3829482029358, 166.161138823746, 116.752678660826, 136.28557012685, 118.331905648014, 126.536061199015, 148.032266863792, 137.15730993206, 132.191197083358, 148.379193462803, 105.764814210856, 154.584814306768, 147.316403667929, 137.498683904846, 123.16105918, 141.601559614886, 121.621564879859, 143.234107533873, 133.158038755154, 129.505072370824, 115.108473748837, 149.4071134676, 112.964354633558, 108.636874234782, 107.609337922101, 120.028506290194, 115.91173295852, 122.752673414339, 142.777506020762, 153.991069678321, 111.518486189534, 133.555649367512, 122.63071973404, 141.394044566481, 147.693201667084, 151.56427053807, 129.631608383646, 130.528749975621, 144.3342383073, 114.130414263301, 109.221231263709, 134.922642536937, 112.769348418903, 141.291412172701, 134.586930401004, 134.739142816538, 149.278513816456, 131.429999361309, 141.697873869032, 145.169357647603, 91.475204353123, 116.847429437252, 108.110161735006, 151.044718416277, 131.302508994572, 110.085566274059, 101.79350273263, 136.718935806074, 127.723249136915, 126.4105797719, 152.74745202612, 146.808008011169, 152.688493177453, 132.405469450737, 126.196059123537, 136.501001830672, 127.633907027141, 132.365487856272, 150.992658407939, 126.201761239323, 98.0731505430725, 125.813426137129, 136.639913818037, 136.998921038427, 108.693959384399, 142.789774123802, 144.025001347203, 130.509461934813, 166.285329876825, 176.00093899436, 137.895978254299, 144.918991500841, 124.76907454392, 149.30277296313, 133.951700473138, 100.79330843837, 138.401473945083, 101.303852939157, 121.521182590537, 145.266008615537, 128.426846646845, 125.121797040141, 159.894145461209, 151.733623857178, 135.730268143814, 132.956414584198, 112.054864126154, 133.356286910267, 141.964963397981, 126.271390567298, 111.088982924775, 118.972389763618, 103.225824980195, 142.314489435794, 116.027560981165, 131.905727885799, 129.316053785044, 140.654898571258, 153.289325335133, 139.200771975238, 150.292451971819, 113.164853975852, 136.461493630546, 135.823673661968, 143.309341264021, 148.511526792975, 93.1944575392396, 139.474712451205, 143.058062912873, 102.258494836779, 139.206678711907, 169.994087435172, 143.115907752376, 119.658660592747, 133.115862382336, 115.044640758016, 101.072188307733, 138.872026180693, 139.694320244393, 158.770430542795, 129.95852838459, 123.875519228756, 150.521194066386, 113.840731280223, 104.076754334861, 125.959694246177, 98.5112885389942, 119.512483211463, 112.251301606915, 121.621217778857, 100.406945503386, 144.170092939259, 131.792726040772, 121.20726776438, 157.220283996358, 130.924090419954, 129.137393931844, 138.538199949464, 148.080437725844, 112.771807719036, 123.41965386741, 130.16664362947, 123.412791701187, 141.426482745328, 145.137582371871, 159.009790917677, 141.065722173738, 122.712767538466, 117.016401256194, 123.450860487934, 144.073516988609, 100.913732690034, 99.7594923779793, 123.338427957118, 131.219089084404, 151.470584953808, 133.506573260275, 104.908871479381, 144.94240755699, 142.995868299999, 128.413987630905, 85.5665749570963, 103.508468720947, 114.324424330683, 84.1824867159501, 135.089277370357, 153.355942399023, 178.267612229663, 107.277113310287, 119.548073742181, 124.253689038034, 142.377195213336, 116.63299360606, 107.153106851105, 124.10283662382, 151.791795422721, 173.335050460394, 102.291575382904, 131.069140608184, 143.405478180064, 132.569398744256, 108.670430387088, 126.068026589169, 123.09320037012, 146.921664336884, 117.412137175112, 148.847384266526, 129.998296014062, 104.190411413587, 152.66682016194, 112.867322783857, 126.546644198853, 115.634803060949, 161.001429870725, 92.8584041712445, 149.079891583676, 104.379783633527, 151.185701632746, 126.337089133003, 130.590501458135, 121.430758189289, 124.429193801998, 154.924811052598, 122.635711039395, 110.548007454684, 113.683208466691, 134.567793685346, 146.351964224456, 124.069635848906, 120.618690430051, 90.6608219215501, 159.74178961381, 117.665577563251, 84.2219270885396, 122.788787254968, 121.880269948183, 128.327500440822, 134.458225932156, 98.9026254628276, 143.081155543943, 125.275665354279, 132.189108096734, 137.256710169964, 137.872913405691, 111.738227467075, 133.192531015384, 124.578268752404, 147.70511519775, 147.727499554264, 96.0147726060678, 119.64916950547, 140.462449882051, 151.865203317009, 147.367316016265, 134.589708846579, 142.228367946864, 130.344126721048, 111.841554567377, 162.444399089739, 119.634030263628, 150.115436723728, 110.930926940547, 137.311989522746, 131.891140301451, 127.803910536239, 122.757644123879, 146.171776681186, 118.595484986618, 161.831627465216, 151.044462536964, 130.938130457722, 109.177499487043, 129.116210876633, 157.779498629322, 129.310954879102, 120.098603926362, 161.813452705015, 131.268818263953, 114.939625659592, 122.496275567658, 132.21631767433, 126.82882720164, 105.354767222309, 147.476182062425, 132.76567362006, 120.287098410791, 107.879801724644, 148.944537642437, 123.701681177112, 170.847262712539, 130.181550561334, 165.402227550936, 142.381157926935, 151.517061226053, 147.658865785867, 123.270360463746, 135.371635816834, 114.327979074226, 138.257787402234, 135.543648540855, 174.260303718969, 98.3391991697131, 127.878867271345, 90.7844536850046, 156.238927985631, 97.8360059373719, 143.677809366133, 147.659217987202, 136.708405388605, 123.974382019148, 108.856748930695, 161.653742944283, 158.892667900662, 135.006271565239, 143.398116950134, 128.793743836076, 167.632885596698, 121.715077224318, 148.864457945321, 123.111762801565, 137.902051128678, 132.674084426867, 128.177873130956, 124.387002583491, 131.912251084943, 133.33782959824, 127.964882525636, 146.418302556986, 118.901517453278, 154.114745633, 98.2937110913583, 132.219764890223, 150.225192661759, 133.491158803673, 109.042154471945, 99.2794833802288, 119.021739926918, 107.808395473767, 131.968651668945, 112.268515405488, 168.55593259323, 125.753683036988, 128.619456932237, 101.665216165967, 141.196127630739, 145.038769356906, 113.46828174327, 142.3557999146, 140.081998826179, 147.47760158865, 120.917379763302, 139.971956694451, 159.431560287812, 126.948757847202, 157.071243797543, 121.678686306609, 119.406845150707, 134.550795546323, 139.666314986711, 109.054958572954, 156.497765901735, 133.467037301159, 130.8878641758, 148.203888182611, 97.9164189529385, 128.342888670296, 148.39022778787, 121.961929630942, 137.151565295755, 141.748502058001, 111.802600029124, 163.363505830601, 104.045651018263, 135.1734841086, 107.267697847361, 179.727567344429, 122.05602690335, 98.1180125971786, 156.362306852442, 113.183500749805, 117.691100072918, 116.614327409042, 134.081739424291, 126.739533502084, 133.644185323338, 124.298562330508, 125.517932518989, 120.100361194796, 142.829898310092, 144.197263624645, 137.900527501671, 143.063058015075, 135.466194022503, 142.151943070614, 104.892264248917, 150.852410171958, 128.971384482328, 146.762692773689, 126.668087507834, 156.35735063358, 127.101545262847, 139.152288609931, 147.400269755554, 135.207273758183, 139.552258377629, 94.9274388907399, 127.189052608411, 125.58710126828, 141.105746586379, 157.20327018202, 117.272767017972, 120.661714751633, 144.581637798116, 139.908009757477, 128.984759790589, 132.895692794785, 141.270277614683, 139.503977364832, 146.303846306529, 120.585161740446, 138.602428574365, 121.341543550939, 125.438988123637, 129.880882696815, 103.924936454581, 138.924239818547, 141.999094364553, 155.308711823198, 132.173636590671, 144.869758533931, 151.182973151204, 130.96219022149, 129.644369304021, 147.128558767834, 124.465928897916, 107.626782016632, 113.441255080858, 120.398889155846, 127.13736393312, 133.784249840687, 108.073057207103, 116.487161421208, 99.3520232680031, 130.493404251141, 138.475072758193, 130.565393074589, 94.1687664605475, 133.945812326014, 110.053180762544, 134.306474609609, 134.706852910175, 116.460344141323, 98.9401142039122, 122.60833087848, 125.173330975528, 121.003239412068, 126.645569434467, 136.709559660285, 154.87823666328, 158.991019500605, 123.274862778427, 127.886553116032, 145.279164526146, 127.782186145378, 140.635300992186, 137.076190334865, 90.0218558251385, 136.102716327562, 113.18455954175, 117.780434922501, 126.569529201025, 132.366069673058, 156.958152765697, 123.892651227078, 136.340639694467, 134.444143653351, 95.7399513071162, 128.406133659211, 141.614702576952, 124.857024042038, 150.508881658181, 156.55052400342, 158.886884573393, 124.138604885723, 145.60629919536, 120.156937520641, 150.734557875668, 128.72059223988, 144.090815517282, 130.30167688051, 115.760849801857, 143.54861321047, 122.376571823998, 148.898995053158, 144.508997414656, 146.590488156375, 93.8214338411201, 105.72060138015, 117.392880185145, 143.89334453917, 126.596158286157, 134.38420226918, 127.87771766918, 151.761664184516, 132.905051295321, 152.607417790657, 154.187557260397, 149.936983921855, 147.91819306089, 109.935947374669, 118.158101687759, 125.869438781652, 98.5538956894591, 122.59539504193, 133.821288894212, 136.797925678386, 139.581153159782, 118.276978783198, 129.945796577415, 103.312373119236, 113.553276199277, 170.723898230289, 122.614748035144, 125.58725793281, 164.267553222466, 123.100600374603, 136.332720015272, 154.405760967747, 130.701164917781, 147.456316697186, 136.713838215058, 120.854662842412, 117.672231829855, 113.261848165667, 160.510447028055, 148.61230209917, 121.361956845518, 145.492790634727, 104.867606159832, 93.0016667455822, 133.45727133421, 131.317863902271, 133.23261230733, 135.503568018953, 156.271385529001, 128.584865950622, 118.876990485505, 158.042822423357, 122.528304618234, 112.373368702051, 133.766045137248, 150.807193487001, 161.668152702012, 112.904504520455, 123.522699331533, 92.2302072364027, 128.834884975683, 123.061229626903, 121.558937655161, 139.02084508581, 125.033038714385, 122.791020919758, 85.0369748642745, 112.449906566703, 121.508134372009, 120.548793392746, 121.827371809856, 149.655007739754, 109.238110993282, 157.511518768448, 147.498606580365, 146.748539707572, 112.872640454518, 180.066003598112, 130.366155889509, 126.631660791927, 118.106462519243, 107.328786651725, 129.077375862012, 148.175525927858, 146.497708040025, 142.129829843218, 116.254154736171, 122.515411538001, 102.872957544569, 118.220718621955, 145.871393961115, 117.372113257879, 165.814338827775, 119.495970639003, 119.687555835271, 155.810710634049, 150.6290544759, 120.285134764001, 107.09126083274, 119.200702199974, 164.374289940151, 140.233236636111, 114.229108555733, 154.095076825938, 119.0824710711, 150.088682130721, 128.841333188135, 130.551915904052, 101.917766587206, 153.171680912049, 146.957272338417, 117.304286859875, 139.284884496989, 151.526324215802, 130.474851712806, 109.907868948451, 135.233764073673, 139.132818826248, 138.994118266987, 109.963870506931, 142.362013196045, 145.136391507455, 129.025296869988, 126.021041973191, 137.891775966698, 132.020308521131, 151.077394188026, 146.667969207011, 133.851431377455, 85.9725695269665, 140.567023801651, 116.319686543241, 149.865410373377, 157.507305740703, 121.092779452174, 154.808598218958, 126.144834033289, 127.060454426461, 118.035744421521, 144.689015302075, 141.904540885354, 134.859403111323, 123.7917415212, 137.695574733969, 108.286030799726, 140.778271036769, 136.615623955665, 144.030349545921, 115.973569859929, 158.324328256312, 125.086344276907, 144.004138621381, 123.661071354009, 111.417436957955, 130.587569109694, 151.662117787404, 142.361661822769, 143.384707489129, 160.991221881712, 104.578566582187, 117.625107335447, 111.893822375911, 134.009525605752, 130.410381953151, 135.515662459646, 150.51566781733, 146.316577235116, 134.907361122643, 117.971914545972, 130.832700350853, 135.09789350011, 126.126232564928, 150.537260731919, 111.116468272857, 134.647627853127, 115.528765314091, 109.110384216132, 96.4113533209551, 127.212904300181, 159.861920478608, 144.621135137803, 172.569173033132, 110.410214148526, 133.086385210432, 118.141470328525, 113.731738285846, 76.9833694426186, 93.3818799715404, 142.673809591346, 132.547668888023, 127.108495866208, 139.596374313914, 108.085638749367, 127.954770504623, 122.976906335935, 155.344939398505, 146.556300259774, 153.160404638157, 133.725675756015, 129.7017688124, 131.777393494898, 122.440566034989, 149.328648455167, 120.112926540907, 112.513052588903, 161.026147161554, 136.360760828602, 122.132931470617, 110.527025297932, 120.74910358114, 109.951894494174, 141.38229729281, 103.99212755588, 146.349118499963, 126.264628747413, 136.752882165336, 134.945553146198, 124.687289609599, 115.674375096729, 127.496091485383, 156.44441166978, 96.1660122497985, 130.320116160041, 106.715047056021, 146.371182177582, 108.870694383034, 138.680946020235, 141.175162990202, 139.299266844387, 155.147493513958, 108.542023504243, 117.595838767747, 129.81430501528, 141.472103027818, 124.478161347603, 114.759006538021, 104.304985823468, 139.780185168352, 95.0605259525572, 183.956619177924, 116.04668926196, 142.565281212522, 122.384570072576, 170.001808259534, 131.218962149973, 106.802040611371, 134.024095983937, 104.512427299322, 150.429655885031, 115.994663556449, 138.509562030054, 118.785651405069, 132.282022692331, 110.942365333108, 128.673340474799, 83.7243066295824, 135.963002278955, 162.355154339458, 126.871084942666, 116.115494783733, 145.248597752999, 109.033397141391, 136.822265407772, 129.792169150885, 104.196764224335, 140.950554652848, 107.156436371165, 89.6457117967791, 125.008700458614, 129.282755638764, 118.000363223502, 136.044688367208, 148.176365079397, 132.149594989115, 142.4262060922, 122.061300773552, 131.421478237732, 137.887516568305, 152.725497665492, 128.892493978685, 117.71520949842, 154.343917296623, 136.032361514452, 150.019002540315, 122.940680031424, 154.682637590137, 118.905159777394, 130.308696594337, 118.725167461948, 133.181005337781, 138.046953637507, 139.194269240925, 135.166235925535, 141.520301507873, 105.307431665191, 154.37194638207, 120.945013282468, 94.6294657642181, 145.253828466813, 131.827893127619, 163.767401871696, 128.604219341253, 122.222522273866, 123.504558867941, 127.846255132415, 135.848481660891, 125.485905907621, 96.8682375203402, 124.528753226761, 144.95034625791, 120.644292928803, 148.869837893727, 130.81994268173, 146.709693441622, 122.582172439721, 133.569660282052, 132.673507530518, 115.211361591945, 135.973168536269, 121.615206720128, 136.883946900611, 128.095262423623, 123.112768353641, 106.958804001781, 136.42638950521, 111.571971125425, 118.714299432031, 144.749076216622, 115.673061288676, 143.913282873377, 148.833648023929, 139.951929148044, 120.695790959293, 119.629987905384, 155.259955499481, 130.855252892079, 131.639821335679, 138.173950651873, 119.244185228818, 143.197838161828, 118.108607967677, 147.636736121814, 137.751443984425, 142.483281413362, 99.4135637590182, 129.987666972821, 120.384100870913, 125.680110418638, 121.923667593549, 114.48587138297, 148.039530649213, 148.186363777864, 126.52906979869, 144.955125889651, 129.200337769872, 119.243379304805, 134.889939632928, 127.316038756499, 131.59426844017, 133.539118074299, 143.543090703491, 124.845773762777, 149.719236738087, 94.4691889081334, 114.888383357582, 127.233290927941, 135.61872606747, 126.958859494218, 143.576199286394, 128.620902166248, 124.646514317507, 131.569889373592, 88.3221397856785, 118.151962069366, 170.465456070822, 106.585118417078, 106.395738854709, 123.451632236159, 112.516126822524, 129.258825026516, 134.284816848662, 113.011113304474, 132.30527956605, 147.310320601003, 121.033642674864, 139.226081586996, 130.966352477711, 155.062295568637, 135.155144027111, 143.459630113421, 107.247805388554, 155.89554042171, 111.931578978962, 138.55460494785, 129.883230217886, 126.691343526065, 125.598645363233, 117.233875687818, 158.795275261961, 118.037524698903, 130.819970695544, 108.916460737249, 132.943003450106, 147.153769127714, 148.356202266688, 138.239662338409, 127.681603947187, 159.033664305079, 112.994504976062, 131.719967845865, 131.391912521769, 108.987242729041, 132.352581202451, 105.479603137492, 159.371314979485, 138.504401038347, 135.153599516077, 98.8357817485582, 129.374478771172, 137.110411220914, 125.445339084057, 128.728212225811, 138.596839705171, 125.910714638631, 167.956025039187, 147.781636623098, 154.256202377312, 108.331538969923, 93.1375009601914, 125.723361902582, 140.503412505239, 145.723796367494, 138.366680544265, 133.513807347864, 126.571763310288, 134.023071542539, 99.1553057059454, 114.405673349228, 141.907049268475, 125.038963729621, 114.778312355397, 135.696724126357, 154.722272440904, 107.255060679669, 151.157071805944, 152.576367719776, 134.614872086706, 119.85455014647, 137.324793830049, 125.675633559883, 153.294122169892, 140.050795784037, 71.1490642088872, 97.7559772502989, 137.745955351261, 156.711219636984, 116.9261033002, 133.469213954573, 159.322605632396, 143.357718082391, 102.02115810089, 128.271186013025, 149.791977315181, 128.480445171113, 152.307877550327, 131.459153754747, 129.655721485095, 140.184328495562, 132.576482625144, 119.972370943861, 133.998296971408, 129.27094040058, 117.701479726157, 97.2303172739665, 105.081404447133, 108.238047084433, 106.73657749028, 149.488149007553, 145.149860255323, 102.582787926138, 154.146032846122, 153.646405345264, 133.820472782013, 144.301905668703, 126.369880031522, 113.830387752526, 127.854293833335, 125.469807752262, 126.293299022418, 140.571581011824, 148.721399722817, 148.51480830727, 136.110577317891, 115.525639921436, 139.204744140945, 156.426259402148, 131.363037554465, 104.692409408363, 103.411939978488, 146.02998840876, 140.097630084184, 160.265476712628, 142.349914703428, 137.574557259763, 148.429333985642, 136.484555432664, 126.949060271622, 103.3729504427, 110.079795438855, 133.422331238443, 155.9865510931, 118.770923517288, 127.35980826315, 133.113231994891, 133.463189279798, 118.752751611872, 131.547066925155, 142.609612682109, 113.150638752106, 147.341356986146, 137.193844796757, 143.309300147627, 102.771864129839, 118.289285310227, 142.117793614052, 137.097856263342, 126.219007247018, 157.183399433686, 128.426079799239, 108.748053298018, 139.111160484072, 130.495550717216, 100.946368721873, 117.051511080109, 114.730370244078, 138.72518614504, 135.950609412694, 122.631524213402, 91.3223023566284, 125.127949875603, 157.601690136706, 128.003170542348, 110.786072341422, 133.441111945797, 144.525937654527, 112.054996448897, 108.933486170486, 120.62699865235, 111.548789559362, 139.087356571511, 126.357898448112, 127.540376717858, 138.209992585033, 126.647081070392, 146.085327271867, 147.215978857074, 125.32559984486, 138.739088536455, 136.249086167338, 149.290753302396, 178.871998183544, 123.920553771155, 142.291844035053, 115.118759470665, 153.650703784694, 119.204082360878, 142.187327292254, 127.592549489299, 132.035848346486, 118.024055754039, 135.371775232409, 133.570932347945, 144.561526534183, 140.337453124636, 142.50546837974, 146.250671702716, 101.476520697441, 109.220217157594, 117.87934397757, 144.255692661039, 136.274591345165, 160.739976221074, 119.535878436518, 161.044944411994, 144.423380469761, 138.629786324531, 130.153094972704, 142.075114261648, 117.894095588275, 144.563839452551, 125.306957002258, 128.797304458637, 136.532629330684, 122.45985934722, 148.523405936453, 118.762229241313, 142.561378035804, 141.706041118289, 110.823156950639, 162.492360307745, 131.546219828539, 120.852108556592, 122.8712103118, 139.207166541778, 133.582701168416, 110.213486592034, 118.616604366057, 131.052930102542, 150.733453699533, 150.35221460014, 151.899946992258, 105.515744032349, 138.138991390381, 120.051551581587, 134.88760099692, 128.858494214346, 145.48725083307, 119.967903616776, 130.190341569521, 121.067630931948, 142.5107020419, 118.306372267291, 142.897117884584, 153.19120819528, 153.231064892414, 139.807764343314, 159.141247128184, 116.29094766963, 148.942665417002, 135.867089136936, 130.142312146348, 148.253262715483, 139.988200476922, 134.199841002338, 142.810619705495, 136.190677922435, 141.196084424717, 122.794325844064, 138.750627842946, 139.234914930351, 130.919487520494, 128.447559496414, 136.728001095408, 115.975547218788, 143.140539247454, 169.445878439815, 152.497775105382, 176.454275671187, 132.566610229787, 131.72412896715, 138.211084743999, 133.777992224158, 121.768811729, 103.928453645071, 80.5974912901269, 117.984928042333, 109.681207924082, 116.644012281051, 123.26851382543, 137.307867864247, 125.65589264704, 121.466352109364, 110.752649440176, 104.592526427323, 145.164433843611, 120.807025095482, 141.746542544556, 126.859539835979, 153.63897804025, 127.314523252446, 164.769866691754, 115.915170196191, 102.911639362934, 138.993579415108, 121.651279222733, 92.0041809081607, 132.821403645813, 109.753185004721, 142.936785622406, 127.060572637404, 150.03124044862, 137.673267845515, 124.966604864493, 150.1172872986, 160.158791195315, 129.029339953471, 132.911322944702, 137.028304038085, 135.93967587096, 118.452478970646, 122.556170368414, 125.568538649735, 115.953830563219, 157.29937559753, 137.893919108933, 148.035351178187, 142.784735384967, 110.257524179593, 126.006400010904, 139.14650419313, 154.957743081357, 121.119957223756, 150.683545783074, 162.820488418863, 126.737721335426, 139.211270612739, 149.721218352616, 167.666160371224, 134.257425790364, 132.888350428059, 146.812028673509, 143.213945880056, 149.678691021874, 128.368168438195, 121.213714066612, 124.33460882191, 131.463705978212, 119.928109064515, 130.941997199749, 119.463756811082, 102.767495538358, 130.054870430451, 115.884858486573, 112.101481171391, 126.015993749865, 145.348323664484, 153.261796064308, 152.722016350235, 103.096580008703, 133.735293162526, 149.143540139406, 160.742248830289, 170.166508286009, 137.578624581655, 112.40701245385, 131.075236386666, 148.114049481747, 115.578068417098, 149.447523098273, 146.224005322797, 147.233810617268, 134.516801384243, 153.698554774259, 98.9309072376438, 141.948017040722, 148.579568305489, 129.907753403885, 153.403108877004, 99.4663265844924, 118.998984774309, 136.927543919815, 131.293362161994, 118.058072487355, 115.65446056741, 105.82834009862, 162.530683161343, 137.437781469356, 109.446583584133, 96.5842214084079, 151.841325545246, 142.9774189121, 144.019796981417, 147.328878358863, 145.509911092079, 142.717699055999, 135.957999410208, 141.037297568579, 136.139431660772, 164.953280154922, 123.89762893143, 165.192401005212, 138.024539832117, 99.5907543637127, 134.884285610185, 93.1522837197233, 102.097362225417, 136.997777483325, 105.595799480525, 147.748888839267, 168.186900760434, 137.7736877753, 134.860641596197, 156.573613021209, 123.069307103924, 126.043130748924, 100.450745008303, 149.641420732485, 146.506049712965, 130.436586085002, 140.872024779489, 110.866297219609, 135.600434657835, 165.398065362109, 101.990184857593, 133.850000519855, 125.622898539248, 123.581779834325, 135.019718271969, 134.975488588332, 142.170808099349, 120.417727896814, 106.832468519259, 110.624878830294, 131.24280460195, 100.571720512091, 131.508260299543, 109.242991965878, 150.574034191872, 128.60578605009, 133.934232517983, 143.970070344052, 127.619474446776, 147.831106332362, 138.372830081059, 156.845998916319, 147.522816212868, 119.376623835568, 125.860503232144, 107.442974734563, 112.507607170206, 117.412143464087, 132.136526217352, 125.703626412368, 130.943007586081, 130.798264228075, 114.364473159291, 118.765553494391, 141.028034095485, 113.774572725406, 103.325571039852, 129.93720953656, 158.538119561581, 144.498945291004, 170.02676186152, 130.929276857894, 156.394119501662, 155.672687724899, 152.364465120229, 142.235489660827, 112.630131479887, 111.354443253114, 120.145706004868, 134.833442319623, 142.018040433021, 137.974802436219, 133.871856961364, 118.971965423658, 126.833825733158, 137.811312546588, 118.446958191972, 96.7535038725577, 143.752763567336, 95.347132577869, 142.518226311944, 151.203915930308, 141.857674321496, 122.536710540389, 98.8867462306716, 136.971236600312, 152.215275637126, 117.7259130804, 135.430539011223, 148.491259550728, 145.563737003596, 128.851907038607, 133.628549949927, 80.0409111020383, 152.57088723725, 132.379426553947, 145.170511139712, 162.15182264802, 104.348258122283, 144.211566460648, 111.325415989222, 114.999247817645, 102.604301528601, 117.73242029579, 136.464445076399, 161.530592932399, 122.966650648255, 151.942146319252, 119.839171405387, 116.523626956113, 127.542712626001, 121.818570001171, 99.4488948706519, 110.964436475365, 141.238753226327, 133.687121133539, 131.935156591821, 130.937810170157, 150.417302721281, 123.005186186214, 127.298993391467, 135.061298548189, 96.1325355507412, 129.221298763113, 94.7568614667959, 106.200548253473, 119.027573403661, 139.069793767286, 122.258296244877, 125.683148847353, 144.242855396806, 113.734350627032, 135.533222457202, 119.091769430272, 107.744388636852, 128.005883613305, 157.156668932196, 142.990114393874, 106.209403532171, 146.960105300817, 148.125827780375, 136.044224754391, 141.100547012632, 113.151061546621, 118.115560609795, 159.360839850855, 121.03858952375, 109.492763402774, 129.672954330036, 114.921275798256, 135.361417059334, 84.1211218479848, 126.605297013975, 124.500439700239, 131.397454322799, 104.388890380844, 123.62788491611, 150.911903336536, 169.165367929792, 124.08057318875, 128.304370865493, 122.621474143875, 144.645010571123, 111.896800856317, 120.666020613589, 159.771558784354, 101.780335477591, 153.146816093043, 143.72289487072, 102.47309769342, 112.996387686034, 103.106002907384, 127.255436423097, 109.888039472401, 127.643015157953, 107.373537920545, 139.544135985189, 139.703881189044, 133.952478294188, 138.928959762932, 141.012703876216, 156.601532816127, 135.247313573047, 129.879033719881, 124.535775814176, 115.983573222381, 138.52905713489, 130.358493226477, 120.031386975218, 146.19727886527, 129.659263133278, 133.317332735782, 111.647348345651, 117.082610154295, 137.713447767211, 128.177788831545, 111.459022173902, 157.237632728907, 124.53540027422, 93.6819136176973, 116.083581411946, 145.807438686042, 136.948895371467, 147.397100368451, 142.883096942115, 134.349330813498, 146.959071430978, 157.793656582017, 111.021863953187, 136.335376829003, 111.74083329857, 144.624587010046, 121.434157079267, 126.124849758166, 107.756583627518, 136.262706763348, 150.340844921167, 110.570109898054, 125.993467862211, 134.787958022376, 130.827903824616, 130.334542773624, 134.512279733034, 127.588591779297, 129.054262120745, 120.855531405811, 130.460570546611, 131.919452291141, 104.951275527909, 138.609183058566, 129.424864733608, 144.98598224143, 110.582153010125, 153.227185494372, 103.687772928094, 130.040718368951, 130.428292153285, 106.421774375888, 132.191681570016, 127.527605063668, 117.717477161386, 120.433090112887, 141.327740565285, 138.795995634999, 142.641762004813, 129.125587323202, 141.853608251885, 89.1400561299011, 139.052685871279, 133.168915562, 111.001312218268, 142.09385100174, 172.45777527714, 134.336664654578, 126.802991299297, 115.15860427435, 136.426116917948, 138.445060241447, 147.426675199578, 109.939641578935, 145.393078420844, 111.064067791123, 109.953450546246, 128.813990285108, 159.527082094133, 164.399321842976, 159.76621488457, 138.396659654923, 127.815090618114, 91.0053112945442, 141.478467107714, 120.258266066223, 128.651281892951, 165.744879430823, 131.034363120566, 157.562404104814, 107.723137954343, 154.951098114164, 121.498090985988, 131.075744317089, 145.821141761044, 141.528969688316, 147.029170605564, 96.5509401376963, 127.998165302436, 94.8307316831122, 124.627018918244, 144.723277866407, 138.522600642055, 137.373445222628, 146.515612493752, 136.081997202247, 148.868232440535, 114.554135969702, 120.773429574242, 124.469859319849, 122.276765487664, 132.975807861059, 136.001884462443, 116.31245008892, 135.190248192296, 105.648014406725, 103.088770126863, 145.386670793046, 120.673285976367, 168.934624740427, 116.559229767102, 117.39146879452, 118.049186693301, 105.864801946009, 132.060394207725, 131.786573700437, 151.604176138646, 145.018554235477, 108.705731954029, 111.492794814543, 121.973111360683, 128.244227902163, 114.7598568385, 126.328734716955, 124.26257251244, 146.009285123813, 120.983241317442, 140.339387605775, 102.26129458404, 158.703602408883, 152.814669088648, 105.682405015631, 123.625447114504, 158.82320450152, 164.435635769035, 86.3222671557276, 122.990169843978, 121.128664339885, 107.844246994456, 116.023288096243, 112.579240269881, 140.536686406571, 114.171084609442, 120.931472867928, 136.517517840151, 117.849288341711, 141.882823911715, 125.583781051429, 131.565881345216, 168.391102020034, 140.889011880803, 117.322182561417, 135.472477690336, 111.486128873519, 124.941612582624, 151.277062730238, 162.613350583116, 149.811465407483, 148.518904281784, 142.538169836192, 131.009694527836, 110.00146306121, 108.363459385689, 153.567560045915, 105.26737653103, 145.598248115851, 117.341041062039, 137.421889622996, 159.224837752395, 157.748090620707, 136.353284831468, 108.116118574778, 169.044940171505, 140.399411078705, 111.033425338616, 138.991362037243, 124.243104862304, 148.6311661288, 129.309848022912, 115.908000532264, 158.266641416796, 137.105327829634, 140.941384587215, 114.83268655019, 154.004385485428, 122.220186581463, 134.791218723668, 171.153238724942, 158.777521169742, 140.108222197092, 147.836309216378, 149.052064049189, 94.7060618729813, 127.918436717447, 106.640090501839, 133.964187259652, 114.893580341956, 111.734937665159, 95.8688039265534, 101.017145691724, 125.984025033071, 133.347326103972, 133.102360169311, 142.225168214347, 151.349791987867, 155.224677547192, 154.982444719491, 115.057559134627, 130.259521210066, 103.519466191975, 141.740811019748, 146.389752593695, 112.991606676511, 123.264092814736, 119.905822231663, 113.089133774327, 105.73788938227, 116.924030215361, 138.358908142225, 121.005869340623, 165.900361407655, 134.719841970595, 128.59386767394, 149.712938763616, 149.293909268055, 129.125656046753, 124.072022761043, 124.394866748922, 114.434880158393, 109.54949524148, 137.471548099381, 151.313704096506, 148.365680175509, 106.031668085566, 120.034117332392, 144.367498805556, 120.220642560195, 121.968770802002, 147.693032405109, 110.502229615448, 125.651604652899, 125.480750231094, 157.675974368776, 135.081076310128, 165.115480269642, 117.493047778479, 99.3802539385789, 141.036874731128, 150.386148498657, 119.674853318907, 118.224981041732, 109.041184170544, 123.683989425035, 109.305488874627, 115.978417199178, 146.160388319614, 155.072928710934, 142.607826398984, 110.292811250927, 151.27409052543, 133.506820589794, 138.819547189528, 116.232395909537, 145.989645062152, 130.543339751023, 167.174894872373, 130.905013327688, 128.150369729994, 153.389501786988, 136.978618090934, 181.631057213715, 125.04721896757, 106.427606304626, 157.532566870163, 108.563115800437, 135.434924710219, 126.930454880573, 141.717790134936, 138.417377279979, 163.475398341976, 156.315015144269, 121.439545202833, 120.713254295569, 137.880208745294, 104.09081927687, 132.296153294177, 119.299851332566, 118.356332655032, 104.893853105977, 153.807165803607, 110.111411810667, 128.242084199768, 116.428059041455, 118.170492509307, 133.749790726825, 137.843417463943, 115.119966014903, 92.7012564300083, 137.623615130979, 146.632371438273, 149.696008622525, 109.247866345872, 114.396858325494, 140.684759586077, 136.145229639188, 152.03786224073, 120.166224550747, 135.979373600525, 122.75102537394, 127.070999780868, 174.091262240694, 121.649160288469, 133.40965376216, 126.409791227795, 162.462682148139, 125.214246991241, 122.855580657567, 139.118057074279, 141.655703686424, 143.473977970818, 118.740424493344, 120.236040816766, 133.047806503469, 140.612428542539, 149.348938034925, 139.388320939087, 127.171798943192, 116.047325803344, 126.064076563811, 157.082751125009, 143.610995237513, 163.325205039257, 138.885047728272, 150.388192116637, 152.216873298741, 119.191268919732, 115.659985873712, 124.356090011409, 110.422623894429, 108.940052749603, 126.702420763705, 141.365228270018, 148.925009484699, 129.19776105377, 149.12961153789, 120.017530664487, 153.573876756067, 128.207629875602, 133.7006769115, 133.764985130601, 152.177469065356, 134.724740524146, 140.186206750352, 118.830161476604, 143.506656334406, 153.417114852443, 127.952594315328, 125.983990480559, 121.514909883086, 108.958182792847, 124.042252863134, 121.154063911551, 173.516404606313, 144.862326852014, 153.140872910638, 129.916494021175, 126.821322385655, 142.644534913483, 140.700459587913, 122.165196835136, 151.199077563093, 114.978511294883, 126.726775896912, 133.584101563156, 117.905852291096, 140.667886060554, 177.486815382665, 130.424751545745, 145.477139411609, 157.617722428437, 147.090973736895, 116.102178878998, 149.055648215556, 130.301641609758, 145.367169397442, 105.304327848891, 149.68828454515, 113.572893192654, 130.917775807947, 133.585053597152, 152.869749331588, 122.7118069402, 141.950760428383, 125.05727696046, 117.156563224804, 150.047347213913, 109.595267065583, 151.638250242316, 143.594316813366, 135.858631559188, 132.582191904025, 113.428732281137, 163.585136308094, 148.216311009226, 130.951844396925, 125.085222504986, 153.462782522252, 106.463000589522, 109.154495642232, 139.400661883275, 73.6811314324148, 110.817599977577, 139.841818102865, 120.163019483033, 129.373780560225, 122.74499786424, 109.246568206678, 142.497072176221, 136.04207166506, 123.294545559242, 118.204240020063, 170.842138255146, 120.668094956693, 116.316645955605, 124.575663382133, 119.84868218103, 123.87501450007, 156.142340645538, 150.756917559186, 130.388553775478, 117.056639404655, 105.97036784045, 105.021460831182, 149.446152177603, 123.357616224499, 141.62908078767, 145.537271516433, 122.723917787642, 118.54351617603, 124.561959079439, 133.6119558066, 162.224716547133, 141.272795787559, 136.323799534149, 111.538308069255, 148.552228054201, 123.345637576887, 143.620614767429, 141.512476722875, 162.365527418605, 137.977947149889, 143.478373348092, 108.149318229341, 133.241172678264, 121.577660930111, 164.013381989011, 130.82352543455, 156.698842161906, 120.484581706122, 121.559183444757, 131.468163029125, 144.1705141961, 112.300964646178, 123.338647005289, 137.055722101683, 150.209163821013, 117.620639633326, 170.230269775787, 142.477949580111, 117.837876782711, 123.534650728682, 120.81032103583, 109.17021521979, 129.54385393636, 141.776732994214, 135.051677331224, 119.865125648057, 95.3830556214229, 157.242992628808, 119.502126856739, 140.975417405566, 150.030755094754, 134.267260056991, 111.469567746245, 134.53795702198, 127.845886794337, 129.806903058032, 136.253592469731, 133.196197183341, 122.967748749659, 139.114999200548, 121.420462159084, 146.8248798562, 157.382675835477, 101.701479996882, 133.283802385966, 127.676827521444, 118.28894612354, 110.889188816633, 131.287503570374, 119.533219381081, 157.820613654687, 105.430302536409, 133.754467005184, 145.856450403217, 140.405043375674, 136.151318567243, 122.648117284019, 154.459405590067, 113.438386425646, 154.429671823422, 115.83433035888, 132.327574760736, 136.513563315367, 95.6849677420209, 133.084216462947, 119.267379581217, 136.84717643707, 158.712250424155, 115.650453075932, 121.055226483476, 130.619620243065, 131.346758066098, 167.604550077861, 156.875316746806, 115.053594103092, 126.920044218136, 135.039919687148, 103.421428100121, 134.082620968164, 133.611590445048, 144.889858658036, 143.220576888052, 152.163569653393, 155.050410332045, 147.453126305896, 130.773514712729, 131.048652564554, 148.127495582862, 102.875046666947, 151.186550535954, 118.613341312229, 117.861661398601, 125.292782250624, 115.364629767332, 145.211145049714, 131.865793471971, 138.810174416173, 126.516748078286, 127.739210964382, 144.448781604222, 136.11052766418, 150.938225403744, 162.546221801487, 100.262003382731, 143.984069328576, 112.888827228704, 139.03952699731, 139.78980445083, 90.7661645643829, 133.795511904233, 119.220182830465, 138.256414279297, 92.1605778881097, 141.207592002919, 141.561010969493, 118.089064424894, 92.6571528891959, 140.41008498871, 135.134319978311, 132.350848895658, 141.625619493979, 164.328676099431, 127.276420671372, 107.15175788129, 150.395910361712, 147.961245157461, 118.485984069016, 146.769483928605, 131.21138439727, 103.495843116661, 128.122947926815, 140.593787445489, 110.548616892491, 145.9621679751, 153.423045346682, 139.176222453601, 121.905299577637, 151.291010783827, 125.569348928408, 106.915516888589, 137.536138550073, 153.671140399901, 139.882425242317, 137.921494831925, 127.453582452908, 114.292617093503, 139.389381329002, 126.337657517562, 132.807886203593, 131.81314043411, 125.454228109243, 113.003520545156, 118.527634768426, 157.244116504076, 129.386330573777, 140.889691787486, 143.398926489777, 87.2952374844775, 111.931288136729, 151.3555737376, 128.841841343935, 138.651427390843, 140.260163935039, 125.484613391138, 132.967634119483, 169.728830196859, 125.877212298144, 149.284092449133, 107.076708169282, 128.441340982657, 122.253614417599, 152.358473613754, 144.352684741456, 131.277288977649, 100.722585083333, 91.563957999581, 135.483824502825, 107.038884584509, 153.854713577229, 137.476387983877, 163.021737977401, 121.884641228391, 134.255461208651, 128.203152295194, 134.870075551677, 121.699899434689, 128.046443091446, 112.619739975549, 137.743212497246, 133.640102624528, 126.855868788292, 134.524674029565, 150.797470471581, 84.4630027313656, 131.119746355864, 112.669196340612, 131.978672624481, 139.476251560422, 115.4993464685, 161.854871765372, 122.996069524216, 133.737683288055, 126.730785953872, 162.729501769444, 95.7375965175114, 115.420312335504, 143.48731422511, 119.369176498108, 123.126380714856, 102.332215986043, 143.553422045383, 162.148765095013, 114.925860554628, 182.861974455818, 142.330007679227, 117.194183143797, 125.486714897928, 120.26681594098, 146.64579874082, 135.386442148553, 141.997403698487, 101.754729059591, 155.833607080007, 150.428932383358, 122.181180105558, 127.66932000636, 144.188330316598, 118.615739993303, 131.163106080096, 139.059118483507, 122.795197480055, 133.899919889226, 136.04617533151, 142.330969673187, 145.707629106127, 101.338199857367, 130.374926014488, 128.266303253739, 102.866830262843, 158.873999965628, 142.780521627553, 161.499057051104, 147.164466500204, 137.708168911586, 110.504932168015, 116.46564220165, 122.946763845193, 133.699473581911, 137.157008655881, 128.159204556037, 125.750850638327, 143.316293116942, 120.800820694502, 146.324270308021, 141.311304044313, 127.746037043962, 127.567910176879, 112.707575275242, 165.906750414849, 147.41163346592, 132.531974821675, 137.16082310614, 116.915597056441, 144.304378728825, 145.915715798563, 140.290701015804, 154.266696689705, 110.808182460351, 139.324693631396, 112.107742105949, 119.243262184437, 139.6774423093, 138.662736802574, 137.063283084713, 94.0610704172253, 130.497090412239, 132.981111776165, 122.80409265834, 122.439524624176, 93.4690395898049, 124.363542290813, 148.040254347491, 149.478503367719, 118.094835268025, 108.350326368382, 139.129425722898, 145.028100950659, 149.925700819772, 148.72307027062, 126.131913153128, 115.428592115291, 125.952981233331, 129.762497770659, 93.7974066839639, 99.7200570592462, 97.94684463195, 112.061032865465, 134.776127552614, 126.512339559449, 116.637079950955, 125.874336015539, 151.553108031998, 146.98001004508, 146.672885539864, 152.039816654514, 130.50429903822, 133.504930120571, 142.664039814669, 128.923381462036, 100.959024869761, 117.597020154798, 135.240458458945, 113.375548088325, 136.944392523709, 131.52663251566, 155.127707624433, 144.603043202715, 141.166537877238, 124.711324640036, 126.657258230516, 140.4998563003, 123.597412318107, 119.877157280999, 120.755632487324, 122.069056882087, 132.560150277698, 121.907418402762, 125.437114646066, 153.987672445482, 108.862684105481, 143.423651996633, 126.264399948636, 126.792467663741, 160.906846684407, 121.470672491053, 116.874693765337, 100.989995171278, 148.247588297126, 131.446675217705, 165.076037248435, 123.859550939157, 126.592966933493, 104.153955028013, 145.515403050141, 110.097383582933, 139.039556120598, 109.450811981775, 95.7893952457868, 139.340368477851, 130.837954615524, 104.548462507252, 138.258649413879, 139.787821535104, 122.180719237772, 121.850422875486, 170.232952823823, 125.578204190777, 128.570741884685, 131.603147741738, 128.042445671445, 135.546745276986, 145.382452587278, 125.564070945084, 117.445314965662, 119.817376431875, 130.935417955555, 120.564634916016, 109.277951586254, 146.815199984105, 136.224327263632, 131.176762765222, 107.406837420753, 115.432802855268, 117.175305201869, 93.7018464516045, 82.699820725288, 132.076741111251, 143.699213596501, 132.912902173702, 137.772060612804, 132.36405537016, 111.714843654216, 130.775690275489, 134.913165658431, 151.366135094542, 99.2500108623378, 117.965305646373, 97.261362520909, 111.272090558242, 170.666168122878, 127.461790794767, 145.596058079133, 124.592200805016, 112.037820121556, 115.933890689531, 108.454417514334, 127.732297490287, 121.811303324556, 147.468451770563, 142.905809054153, 153.425102353436, 144.875773369563, 125.287513062682, 137.82220792564, 137.561244704178, 100.746441358984, 117.077663764574, 115.051052028245, 125.930555630506, 131.931597314319, 131.530736369892, 142.49690833347, 156.206048284343, 128.281932584143, 108.609375702708, 104.737728487941, 98.5287732605053, 142.740400845109, 142.229559772504, 149.010900107542, 140.916940803089, 140.105009256599, 113.805856054539, 140.937970325104, 127.36547441505, 120.645008891637, 133.374037604937, 111.965197661516, 125.210624044497, 142.902641042846, 132.809329924477, 124.380608993526, 121.937547417008, 130.001922835556, 111.138004793944, 127.166673797742, 140.850880739929, 127.450350450835, 180.693022718031, 120.75612377043, 124.643632316695, 128.694483676263, 138.580706239302, 136.198200893746, 155.804221502839, 107.158076039132, 154.720397052835, 130.991747262804, 115.781362855565, 141.714967582666, 123.791109114611, 147.635527549241, 149.861890448662, 136.182015763692, 121.641660475575, 128.582442726627, 107.98114902675, 121.541100474136, 134.063589146509, 127.478478067428, 145.896181562395, 149.857852500404, 116.885167067637, 140.667624660641, 124.869251367041, 119.137344859086, 117.935608698276, 134.698094684667, 151.812407551313, 158.920774931629, 125.603074206369, 133.919759232997, 125.725845063036, 102.170943653615, 136.745420021307, 97.8476447264406, 130.381590003177, 126.757858088782, 91.195217026254, 137.806233415925, 147.018974509986, 134.392025728269, 114.688551758721, 116.72956830247, 94.9642192398551, 127.182655812703, 124.034430425284, 117.722856848439, 126.701391133589, 139.966450451712, 136.943847835314, 133.480725351192, 130.40104398001, 144.421322175708, 148.574981022202, 131.197626196991, 133.689610945613, 139.466427430268, 147.906886836069, 143.058413335596, 134.086396018798, 118.242655573853, 128.399123009292, 109.239491716648, 127.773328254737, 128.868075577445, 136.407055115046, 145.566305126789, 144.291615681016, 124.237001551308, 130.436251338291, 120.666851560351, 116.6218416978, 126.18232207547, 125.15255876443, 105.933510053881, 154.370637978578, 141.723521778782, 134.77975458978, 92.4572574687488, 139.807214044628, 126.189270468889, 136.09359428888, 159.382367437227, 155.119173168973, 101.86097358465, 127.806791111301, 133.23467259692, 122.633774847984, 142.855780411492, 135.569644931514, 122.110033135359, 137.760222872689, 157.098670383144, 152.941970985235, 125.57312492249, 140.74744848683, 119.572285624366, 114.616734781428, 131.630443751232, 129.873995395773, 132.364863185377, 151.827833119749, 126.865330490322, 126.810079512536, 153.535357652614, 144.680013261571, 140.045313056237, 142.850502908614, 113.754892675975, 131.55954335805, 126.554068517051, 118.2937666215, 121.919281575634, 153.354525030559, 172.467751742592, 118.033720809886, 119.99762925683, 128.986681668648, 153.505248875058, 149.913537104226, 147.665701152999, 165.018110878366, 136.586425763076, 112.87293604981, 135.351953381379, 122.890645794838, 129.540348091298, 134.220474590363, 136.211781892996, 169.121217660772, 113.293109626735, 169.285517635429, 120.657719469765, 143.906416066178, 119.527446215381, 110.077034841743, 121.295861166764, 138.546963264095, 148.694574148096, 114.976551683349, 88.8674239343334, 114.24722549764, 123.535765649327, 142.659211287326, 125.682390622395, 112.95920295647, 137.801945232851, 151.276339462506, 106.874410667687, 139.912208567095, 145.326696167676, 134.959940315608, 138.165023979341, 143.008397681828, 114.449060692588, 137.564845663839, 114.236630059422, 147.171182172342, 142.658079922381, 123.838312008526, 142.792226618912, 120.537795513715, 170.426768616303, 133.063775616443, 141.237739198202, 137.774422340363, 122.817023398873, 106.108475664489, 133.388113013303, 147.614363844939, 112.173321967157, 155.86046444089, 112.606261505182, 110.410783610851, 116.836968492167, 135.837896393388, 135.55425539361, 139.583597591408, 127.293576261459, 129.697376468068, 167.242665545671, 138.736454858891, 120.336031641415, 102.578689184004, 179.736567742214, 120.605108430554, 139.954971045625],[680.470866614076, 676.942625868212, 664.118604223878, 690.255958155636, 653.576958258299, 653.673204720144, 642.35888702341, 703.716404905614, 679.078647083235, 706.929134034037, 635.090589351116, 661.039970896814, 686.135578265899, 676.05044823141, 700.14951513968, 653.803175012948, 681.241714864189, 660.194647016976, 683.671414880041, 664.065631287901, 686.449791691384, 659.347706831851, 666.663402602622, 680.040518525303, 660.944415526163, 663.023422982876, 644.237908001033, 688.965661413235, 694.883051385649, 678.538522350526, 664.219025564188, 675.138167397244, 691.160961913186, 685.716059236478, 646.643995333559, 666.302587669467, 682.088115526301, 672.961565441784, 662.352195219629, 667.99698073053, 653.462495923638, 651.361279884718, 694.311389783205, 657.802818859274, 665.094930770398, 683.022309128557, 671.786818074823, 680.618103825443, 708.329509946973, 653.268827993013, 681.602494908026, 652.990751353565, 694.851977249429, 651.670335085303, 663.807406148896, 679.08272830138, 690.228141312172, 681.379929794095, 685.535417246167, 685.271221817439, 681.438019513573, 687.028103028046, 689.07376044004, 688.958838312668, 708.346735050829, 692.714246358021, 651.769809402577, 699.373560462294, 648.233272117699, 679.558126430784, 698.653196754398, 648.609668917748, 672.868334288588, 681.089746544058, 658.967934167864, 670.226379244549, 686.710201179664, 693.289308849725, 666.8106507243, 681.638444395369, 670.627700990945, 678.702166492483, 700.985882689968, 696.239212177352, 663.949917898222, 683.027725961715, 679.391732366383, 641.548362150262, 651.247807046492, 668.226961744582, 669.218116771452, 671.052839521612, 637.904129247789, 679.691663898074, 670.60535728696, 682.503357064162, 653.572196939126, 688.049087939134, 681.559952691615, 658.020767148948, 661.40518550393, 685.168067750839, 671.59770550425, 697.592056786857, 728.633936132815, 691.324889907382, 671.827827989885, 650.383751584116, 650.538089210313, 676.186429824498, 650.929860068893, 670.524459780369, 654.060687966241, 665.701167784541, 671.045099816751, 658.790418726253, 663.834351672885, 699.805969121607, 668.233216536265, 652.570481680767, 673.228597595092, 701.599921751959, 667.251023596084, 679.728713655835, 668.238936015944, 662.560574733153, 674.703135978747, 662.712957429137, 672.826931326625, 683.709182961962, 697.423637904997, 652.51071712224, 670.558712644024, 697.212146771692, 685.585949969629, 674.737097529336, 664.192113753131, 676.33041513282, 671.545120715845, 670.86177375354, 632.909537225558, 678.808254666689, 676.966619723676, 654.643198802293, 644.319004537263, 691.38048501155, 693.167373726185, 691.108000904332, 687.784829862112, 659.213740488318, 660.392634502713, 660.975779729059, 673.509843539139, 648.456195608212, 659.879989394816, 664.048016282801, 651.989653900549, 694.098025813988, 689.150542610901, 665.805002200894, 661.920930935576, 654.505033167109, 693.769237964458, 668.519881485245, 684.725960656442, 672.552063740102, 688.564864358685, 667.508332945857, 670.571137983756, 661.607996284067, 681.973129747619, 691.02035882635, 671.917205513879, 663.997776979456, 695.409200167937, 664.355067785612, 658.781946100147, 662.503662117806, 688.248505946751, 677.539925663199, 656.17415790323, 654.850352149257, 669.201460317693, 687.190826962392, 663.824965522401, 677.485558181399, 679.516510261417, 658.307846471864, 656.015266368929, 648.46655164213, 690.379214780331, 675.872327275735, 697.410584464328, 661.538325806227, 640.982645536295, 678.341428121399, 689.225261567129, 687.139722929044, 681.445244999726, 678.2308113707, 699.661723923782, 664.395982486699, 685.411648932853, 657.205744988104, 652.807179933578, 699.63533672701, 683.008051497816, 672.215745568129, 660.502664535792, 650.804214483773, 667.548396785874, 682.965008306578, 656.050536512713, 664.956405892931, 685.004879390014, 649.770955512335, 645.019727036579, 691.76634056086, 679.684393141227, 681.27519784294, 709.269895574237, 688.589076554912, 675.625542177081, 673.317997152407, 651.004190611224, 650.977463845835, 690.422020982058, 673.423446518156, 660.00080803562, 677.021555641671, 650.753261014665, 640.451812343945, 686.854168227703, 670.552857234468, 644.760829362513, 641.308232033519, 663.572096996758, 691.37213923982, 685.566818115005, 696.208126668979, 667.600086697986, 673.221395170071, 697.171093360827, 696.053193439823, 682.01555619793, 706.35854515382, 678.258027983644, 673.793328515576, 671.408175257085, 661.079001028579, 655.700987064036, 702.266250969416, 678.155752370481, 647.230170456451, 674.064035476028, 681.353681109594, 652.608058418919, 686.885561530229, 652.954364705538, 666.498562226244, 680.840745079681, 679.091855512738, 662.775107827894, 668.97205872017, 691.402659472498, 675.934554734376, 700.181006411242, 675.005602620243, 662.608847151952, 680.476122838847, 643.681127187902, 669.130153987196, 684.842905536854, 670.272757391324, 635.842348850561, 650.122078734211, 696.479934927856, 663.656959619605, 651.159092730337, 698.067825433703, 653.208779850742, 664.006444735362, 692.649365316161, 690.808286327978, 707.253040148611, 678.094350518181, 670.309369813093, 671.152733621526, 662.424605375304, 678.639949902728, 654.813106492152, 654.754553900318, 676.661063246079, 674.505916480106, 697.504337365505, 661.795565339211, 653.106377490989, 701.886685516572, 698.54226699043, 667.588511287161, 667.302407904728, 670.851441861986, 684.062913498336, 704.447632201426, 645.066794557223, 669.50582124156, 690.885984950319, 670.644611015793, 663.479025639584, 646.575028197675, 700.249928323312, 666.405790216198, 667.519907892509, 674.509401768074, 690.731908302073, 680.052322202318, 651.318969242884, 650.487875856636, 631.692334014188, 675.28307188247, 677.679933351832, 706.846596250819, 725.815143730399, 683.134977764818, 655.916043415551, 679.280871612786, 692.820350097712, 672.820111628769, 679.562935626943, 661.1548636167, 653.406297036504, 654.141361244756, 675.581783374713, 686.551037340025, 682.839131286406, 688.997797573329, 673.271068968392, 703.092213516755, 663.679242880716, 695.756390257953, 677.4446998355, 676.725795219142, 673.527633548002, 676.296140418222, 681.118802668018, 677.610242932259, 665.237664834309, 651.134707611293, 682.404623369637, 639.445309976419, 680.764056315269, 655.363919988547, 655.717025494134, 675.16630320358, 658.831449981747, 659.633022120973, 660.323551051029, 680.385619665925, 678.22035138432, 691.916146260067, 660.837529080873, 690.388734366678, 669.652009971068, 679.616284548475, 673.867787116436, 661.753248732485, 671.506569016908, 694.435489092303, 681.408076455129, 639.794272307073, 650.410826727009, 651.766350833313, 648.744232235001, 662.572816530087, 672.118630109131, 676.540543043059, 672.411751237812, 660.361582942675, 664.527435190605, 663.431468724408, 636.028126515562, 658.006113836939, 681.171637389441, 698.457301102979, 654.523731388983, 658.649883195835, 666.782034927597, 638.783067095921, 681.122657918769, 653.654148470538, 647.634921161084, 667.822890826666, 687.352472523777, 678.373967861299, 665.706945585087, 699.913050828575, 675.979051748898, 667.422550718214, 631.396196950992, 678.50987245932, 642.97485179436, 661.765430145158, 667.325207861208, 678.64950111178, 676.031648870007, 689.851426998838, 691.450723706468, 685.277553929303, 675.902629384103, 688.557226232402, 662.354474334344, 701.62131862091, 695.867556274713, 673.694914282816, 700.062030867956, 663.635579438748, 676.701965934276, 694.816219553855, 667.903490134004, 648.707741944557, 676.715001701872, 678.217549789058, 680.003352555719, 687.175973155693, 697.38721725365, 715.070668200145, 644.006456267316, 694.149161740747, 690.325247347916, 667.58583787392, 685.287217787765, 681.011463124336, 661.349733966457, 644.775074776362, 677.994933169268, 693.56040553712, 648.854998271783, 677.270337006874, 674.056106739126, 671.122285371516, 665.09078134873, 639.936310804755, 681.788136341658, 679.148133482239, 683.003154523214, 672.240848708525, 656.893919699556, 680.763892925117, 653.557118522218, 641.237071218137, 681.792942913076, 695.407773698761, 673.504791605759, 673.406814115028, 671.167191648588, 672.736203403296, 655.770888034583, 660.083210021099, 719.821516729789, 664.088203088604, 689.828298682683, 659.308443715798, 683.073052234667, 683.50671433744, 665.851876862737, 683.857741863818, 684.56168717641, 668.687505568371, 680.07590529351, 660.634143817947, 689.894681642462, 656.176379038781, 678.517918831943, 673.574239420933, 637.626884506383, 659.966026287946, 674.287917438161, 678.837859391832, 689.154337649271, 667.489449930976, 641.624601626033, 669.130574289812, 646.401913545487, 672.830389747091, 701.448192810653, 680.810972753699, 691.987383619815, 625.133098059999, 696.990626519432, 673.177658239315, 671.363041922173, 701.728932798104, 693.349954018738, 650.588126768753, 668.079819213784, 681.636453053926, 688.790658930409, 689.934121350029, 673.09237740479, 682.552051470068, 664.312613508013, 677.059471243658, 678.918359375392, 675.461633828066, 634.515775163042, 702.229835980703, 656.66891217071, 638.915892555133, 658.881848491945, 646.123513264161, 661.086298509064, 655.250117082482, 657.852256103478, 669.682646088219, 683.443282738556, 699.556542559442, 641.27978585258, 650.229896046908, 686.261970847868, 679.789067223779, 686.993860949813, 680.975546866874, 632.939828661327, 671.774317164345, 666.918470687776, 669.905155041935, 653.992628864319, 662.580439261885, 646.692241932639, 681.367818133775, 673.921929617455, 661.622315681669, 650.869769931928, 681.916063195363, 691.358192751296, 689.77042376204, 675.642133675934, 690.360784567068, 688.342647791038, 693.708577878027, 674.802234263912, 678.880624321687, 657.799355442128, 672.140488138097, 675.474151473711, 678.463842806603, 684.956269108074, 684.98729383183, 696.041602120069, 669.938863454949, 657.046496309025, 664.372049454227, 698.109223802553, 662.718474136233, 672.739493232703, 657.67893786178, 672.961153572471, 658.956202762225, 683.709963119434, 689.550247824127, 664.672739641099, 666.724011176097, 676.226076221012, 665.364288836684, 685.259473711797, 672.281378759585, 706.325424221684, 685.075772820192, 697.235602177102, 698.34777850034, 678.368138520316, 648.986450361941, 665.546349677559, 671.434972255772, 706.211025932126, 659.873103503418, 678.317396792437, 671.633397131991, 659.190553781242, 675.728225731053, 667.298467352183, 674.724158540521, 661.334300243486, 687.511317774154, 668.086399639147, 667.788659170072, 695.451459789659, 662.670889541567, 654.473613720886, 671.384565985328, 673.427195791086, 674.214705591923, 694.837186097403, 674.36907719127, 702.896984369201, 683.466352684117, 689.160333796273, 674.986887213456, 699.262402218478, 679.058263257808, 666.223764327389, 685.813568667697, 664.832190963946, 662.498241393829, 686.807517932973, 717.180310532746, 699.432540004035, 674.159034446935, 654.498985649063, 653.117985070194, 651.535256898878, 667.214917604821, 653.033675276141, 680.804177871821, 687.843598629803, 660.684005225691, 699.650797159267, 657.458196817496, 673.662877860173, 642.829364115076, 682.730163432937, 679.524828672378, 662.193323912824, 666.334056392579, 694.47741390794, 709.036089795196, 657.709524636498, 664.543748778162, 695.78173671156, 707.583360706178, 659.510942015593, 678.286582666673, 638.277071628031, 706.767231118619, 682.439082290238, 667.119425181242, 650.514727631063, 671.975934775529, 661.613133846039, 679.066568717409, 663.165942616386, 691.081645203925, 688.196922428108, 671.381310895276, 686.835647784546, 687.108527925351, 661.389418439709, 669.647455458107, 680.855105697002, 664.945748604259, 697.787767915498, 666.651043853992, 678.148119919568, 663.731944970363, 691.63558173868, 666.730208449903, 681.5125473899, 679.569180074316, 662.100396888972, 672.382663661455, 683.357073108476, 630.526530631527, 632.464895379758, 657.826905283003, 638.637311644102, 658.944924330025, 682.700045607388, 679.293088874791, 703.320931234748, 680.832816574965, 670.449480185768, 686.500477802851, 676.263741175902, 668.392861035788, 630.889342924734, 670.93546225547, 698.391325323945, 674.837174620593, 722.416696971712, 686.245482646344, 691.449702401282, 654.850833525715, 712.618231634605, 681.843595610865, 695.15651876307, 672.590616008338, 670.929402455418, 643.85205857826, 658.097624899548, 679.174268307172, 658.156766680993, 651.564735633472, 654.136936137355, 710.292707656628, 646.071644387607, 682.341797017908, 651.604735714235, 648.469366926881, 707.023258369042, 666.925204430142, 674.532864826456, 693.530064752543, 686.392000715046, 656.331852438667, 667.325625205763, 707.414227776429, 678.265095020952, 708.54324011375, 705.670985908582, 639.964935413444, 670.434599300623, 674.686170274071, 677.01211526051, 678.439555892544, 666.138588354926, 679.202722307282, 660.697393796349, 642.622679131426, 678.369442136576, 693.284917364196, 673.195784412686, 661.48645591156, 671.752737776983, 667.641256843278, 658.231769307583, 690.901770906642, 675.653059570543, 661.382744823787, 703.998981523988, 651.666662756525, 647.154510258095, 695.118675728938, 674.448366960285, 654.8051802915, 656.604458481263, 717.466327837266, 653.386723061389, 705.803543535658, 677.814817922913, 700.86100572923, 698.802794992526, 691.296690565389, 679.570406471501, 675.192781523795, 669.457674176409, 687.568673457016, 689.995928929908, 669.580093000932, 667.779649453216, 659.922363167235, 667.832023180806, 646.326172361394, 669.184869373208, 643.847274679837, 651.854329755538, 671.386887037578, 654.427646077127, 657.118102585144, 674.881761175761, 664.406832821246, 682.290895037502, 691.33884672591, 692.576322165621, 667.207298864649, 663.879718256268, 674.044884391074, 693.59035477731, 663.932218567527, 659.510417092996, 676.425941635301, 665.233242830245, 673.822164424925, 651.110048497807, 662.884612120739, 656.380618957948, 663.240065588229, 674.683178450036, 659.473575190473, 678.439285314582, 669.771856563849, 664.142373340975, 661.042494800792, 689.199910251918, 663.908009667061, 683.365661663885, 659.607992863262, 665.214966129719, 672.569490481243, 638.3905072074, 679.572900452113, 691.704286798186, 626.905091232367, 691.708380911153, 654.420692083953, 677.270277569863, 677.304339373029, 665.213834117142, 664.611275803296, 647.56702069578, 684.024577085565, 689.840772843598, 701.414815584518, 676.970609378458, 691.928184085625, 664.986758668702, 681.183953659717, 654.871391852991, 676.02210181607, 681.879245691275, 686.426787121745, 678.172996410314, 674.711380698608, 687.892498700916, 654.906278755827, 668.359644382504, 686.950850164124, 681.05758441744, 706.08945375783, 652.73989060039, 669.605372520684, 688.44305474337, 692.599951150116, 662.425245180106, 678.503499704631, 646.990778001066, 714.977182718917, 692.202621908342, 653.667545810358, 672.935277432522, 668.891197377262, 686.506367218619, 663.500004681303, 632.033279041792, 664.695572163685, 675.082573366664, 691.695796783501, 665.695747914423, 681.469568359647, 655.13180847312, 668.083220860883, 674.91060240058, 679.208577473263, 664.913028671574, 679.033861939177, 687.666001357709, 682.306344094534, 655.313218268364, 668.357707637481, 681.375999744653, 650.442294577017, 673.953649780021, 691.974904811554, 689.145287284639, 668.542295699026, 661.024791196287, 656.705976504851, 670.876068223858, 671.722095524802, 682.556935466699, 667.303465577551, 679.020359896565, 698.452734187288, 677.190878857781, 664.182056924446, 664.274379641408, 679.028159255161, 662.904339706057, 668.551825030757, 652.933939414629, 657.926452534723, 678.587626147817, 679.275006528259, 643.259597596037, 671.239243627526, 674.755601500016, 667.252724455066, 669.755677903146, 692.908576210462, 691.41072453224, 643.611962003664, 618.552856568421, 673.99582025547, 644.804646326079, 660.632602836243, 687.65057533147, 673.503785433788, 720.359950172986, 684.294713431758, 666.636042575229, 712.33845566461, 656.322068365072, 681.719308108796, 668.221735609137, 646.747915024877, 651.855201752804, 696.840333531308, 656.485465631106, 672.094324666223, 651.307961425972, 670.429572968461, 679.28630332401, 650.784226004688, 708.709965318574, 653.952119610827, 670.038258710623, 655.105441648954, 630.396751806525, 657.267637685319, 672.197738041619, 673.072321055138, 649.152980852542, 671.91087396563, 669.306975403532, 717.252058936175, 679.331430290942, 674.648068661426, 681.940520678533, 670.226559874097, 667.889741111791, 657.583306924957, 677.440472260311, 682.599748923401, 666.385369995971, 673.360046978708, 676.751775848495, 681.916501591153, 637.918648863874, 652.28475738743, 697.87053673239, 678.719020124223, 673.866138489486, 651.342358443017, 727.49239390876, 653.823887333907, 686.529387155095, 673.583475890712, 673.730642618696, 657.372006083279, 670.357884321689, 666.129309059913, 693.055985738231, 678.803047861027, 649.6100113639, 681.873650027343, 666.547798544736, 670.306677889744, 665.191421423267, 673.61225673243, 680.633006940262, 681.866000030683, 671.005274387473, 688.344637606447, 688.676614922211, 680.778348881833, 646.982962357963, 631.726872954896, 644.721918235797, 670.098428550837, 660.418726383648, 708.015376594282, 682.371360054707, 671.830177752035, 674.936506325611, 661.401154334148, 701.260970637669, 636.253799197571, 665.803992625743, 684.553207895289, 665.441110346503, 663.750443651574, 665.617294434117, 696.76347734375, 681.257515204945, 675.615677526385, 673.462047619224, 645.032967400224, 682.139401090429, 680.38642281399, 665.838763066212, 668.025102686947, 665.602775008897, 686.356862895607, 678.648139295785, 667.22970793223, 664.453831185769, 655.43662865604, 668.003528185377, 675.755728693455, 638.999533297445, 676.5720307741, 667.217559959589, 672.436276105469, 673.327624862208, 654.243263660748, 666.86819036676, 682.642110505007, 676.162800275743, 655.145701861236, 693.710243081154, 651.831569126002, 666.85452988441, 686.293221948994, 675.161787871753, 673.645256935751, 650.53199430187, 652.093154805911, 658.621186414526, 696.631324794323, 654.631586999876, 683.876869618818, 690.226652423442, 654.630520917081, 661.08735802432, 677.206923774199, 677.76248390674, 681.578387100464, 683.658706235056, 692.763134846353, 690.969487319902, 660.911576826065, 658.702764968971, 690.974089540455, 660.809624845267, 701.08662214022, 689.21159498372, 655.719283343667, 708.052801489361, 652.851138734068, 680.340090213619, 663.855717109344, 664.410752355561, 673.874511141615, 690.740047291854, 698.199061988821, 654.967450625781, 668.903083734989, 693.159721182439, 655.908459984065, 659.606491141487, 635.332783392843, 666.515691138056, 666.981188958203, 643.812087735299, 693.663813476202, 691.288197757186, 696.889871114448, 675.885139971336, 680.929799253399, 663.701102071107, 669.031811805674, 671.63213891339, 698.704611969252, 681.047219472188, 652.243992700965, 679.418148693268, 658.165505139904, 679.347619996295, 656.908761786929, 660.611397392594, 684.465435010224, 669.368704451143, 707.398855943505, 659.750293301129, 720.948218963242, 664.744266011605, 649.650145904301, 660.082444351204, 651.103719676167, 660.782447594593, 678.432400089147, 651.997846904441, 640.261242979115, 689.683464334995, 701.376885014051, 688.042444319387, 659.799230699549, 661.787926725635, 678.365962508618, 692.822289765085, 681.969017179446, 674.919827188397, 683.257039825347, 679.545864405996, 667.056964631311, 660.765260186742, 639.532804554998, 673.516649966442, 653.221671647983, 674.181954782393, 645.91485180805, 668.890633314402, 639.334815300922, 653.591234721237, 673.190240055349, 667.306400329382, 673.529245158293, 680.194835274109, 628.440543116058, 694.184676074761, 668.10151409697, 696.977534304662, 709.156761716907, 686.706164944454, 675.062333116921, 695.993903680591, 686.030822958735, 668.827414005296, 654.661438359297, 648.441748576112, 684.757297162324, 716.670700317949, 675.732136144542, 678.677339972995, 680.335328782787, 682.14731390013, 656.889267863987, 695.067173684219, 680.636855448783, 665.919988969406, 651.680403526201, 682.245275457875, 680.189384564606, 631.178687835733, 661.122599217684, 662.480358238223, 684.669023972592, 657.523515481055, 660.02535373745, 652.312620985567, 653.320451288268, 675.551937869823, 689.655300165813, 655.117958021283, 651.003697595966, 668.06256755666, 673.313939672298, 692.398087861574, 687.630893913851, 670.557137451257, 663.758201685527, 684.578212994393, 656.717995360735, 674.339054073351, 684.841970068451, 676.587008525235, 682.969178882333, 663.539564723641, 664.313995494497, 676.414477530644, 637.522674579022, 669.636328246684, 643.849844317512, 658.654373625223, 645.561297314481, 665.131931040648, 658.744858890696, 679.104202238044, 698.010386024142, 685.450960789978, 666.916479728991, 659.819044264537, 653.811596247672, 667.297395144227, 651.717659663731, 687.403356691167, 698.214013164957, 691.121096019342, 664.937607458573, 653.29436581755, 670.157519862605, 675.404314422521, 690.616111241619, 658.242764108091, 656.824660867919, 668.141455856055, 677.887705854776, 654.49257961312, 667.441659800206, 682.288376258875, 691.163918895657, 655.202882533242, 643.167742670742, 680.114727620738, 682.494929393888, 663.981072045052, 667.262098920427, 706.746991390928, 685.578132593493, 677.690942388221, 671.279114972128, 639.935979506243, 666.091009012961, 688.927700077676, 678.770078715853, 675.78842072076, 670.666492669407, 644.977719736952, 652.235043673242, 716.245206344858, 656.785802541244, 670.819996670338, 663.69568217298, 666.475475779514, 673.527301691928, 693.639485564753, 694.111593235234, 644.447756104926, 663.96042218516, 647.021514576649, 687.401910675161, 689.215131393834, 681.657228714341, 667.552603668448, 683.631272862944, 671.807562303422, 634.845379075443, 666.127692930749, 653.997324096313, 665.043221435594, 674.236351400102, 695.379513083806, 659.713942597516, 679.853851086599, 690.778593707235, 698.27058989182, 678.46893672457, 682.694840866813, 682.886408925285, 660.350686703791, 684.503998526678, 660.285130039497, 679.502081291472, 672.191648987846, 678.163091479101, 705.905928482926, 659.222626085942, 670.625742850837, 647.198666821576, 658.463798326975, 652.519019673233, 646.395938970414, 667.93741493489, 660.293875153912, 648.387709746041, 680.813422473727, 663.013798263441, 664.195769274573, 656.280494078607, 695.436535357661, 677.552118409275, 663.675527626633, 708.967119467181, 650.248696472312, 678.550803851209, 649.790901425893, 677.532689906096, 667.426661045817, 653.260971310108, 686.93639823342, 687.983064181411, 648.905756188753, 675.950720555663, 653.290964097223, 690.506545350147, 711.501695122715, 661.682590415382, 661.737675349343, 647.143282867433, 704.644231687975, 668.775579749538, 671.117019021184, 633.54780152109, 647.489918422427, 665.365388490961, 657.246003704334, 678.472996909372, 672.139151179273, 661.867154323639, 679.355442296459, 673.219852899364, 677.189745371296, 674.288578902797, 682.296143627413, 688.132873483026, 662.559387367927, 660.869702278308, 678.379899562863, 690.921296770455, 668.86703950664, 680.455771642951, 666.839878912242, 694.960305102245, 674.998404099091, 692.898146310751, 663.676787952251, 668.032433807018, 682.013716752603, 661.852239831323, 660.601423472639, 680.425517147283, 675.755050652194, 667.51615579453, 643.85119101319, 691.81987115626, 691.850238081931, 643.078571542324, 654.558643161611, 661.365528752369, 679.670353979879, 659.839016721773, 663.24275810134, 678.10577155228, 676.569236579159, 672.718978174063, 677.248442240649, 662.356580444433, 663.123406272941, 659.696516519766, 673.742948985248, 663.533711957705, 655.833079698249, 655.776876262952, 662.755696817874, 688.820916755494, 690.450289400923, 669.458807294963, 639.904790294788, 652.478159953995, 685.44507656086, 670.690894442382, 662.279690627953, 654.059286788318, 662.288084292214, 612.146040617801, 699.997950963414, 637.70783908946, 675.493029092178, 642.058662502829, 672.292585649163, 665.998999314631, 674.123823864702, 673.804722682778, 630.526530332143, 645.502729356368, 653.326281819171, 670.603539086991, 658.839573514772, 675.755843317452, 695.910384657166, 692.409457031645, 703.053076713192, 666.58928417971, 649.75169508975, 692.028759651137, 663.602448435624, 667.951765555748, 663.644285984356, 674.192768241508, 693.539740151025, 674.288985781901, 669.093316509983, 666.893193913691, 658.130309678812, 687.4790418539, 664.696849611436, 683.204546951215, 695.893046972546, 660.028636858431, 722.067473580151, 669.104103621044, 691.627585972061, 658.59133286858, 667.42117443113, 628.948182773706, 642.174758684809, 652.519562182941, 695.837822855724, 677.005111512954, 673.044024493202, 632.947377488934, 677.961953088944, 678.64879807743, 697.594119226216, 698.975178240458, 681.197954676936, 646.306142808439, 677.155875351672, 675.329343057722, 679.07597094139, 652.492346995022, 669.271778043238, 709.529982835778, 674.659044044871, 627.142501060495, 663.23431340808, 671.443629201462, 645.29751191608, 666.162613231534, 659.107005654786, 658.98713706059, 661.926516479431, 650.403621912065, 678.431710846597, 686.414009582227, 653.739955660357, 665.875171598032, 654.435660541739, 675.322615578494, 669.540171175358, 720.696693287611, 670.963196076028, 671.907551119673, 679.483273840828, 644.67861025869, 688.844658856843, 656.796674374901, 676.32802546744, 686.034736667531, 658.586231543471, 680.514759850027, 675.79716869118, 712.3691512536, 680.8752038091, 653.582542457793, 658.5971576413, 677.277875116624, 647.408175078887, 684.288658332738, 638.180413992159, 655.468963766767, 676.274364727786, 653.886964571233, 683.64729811482, 667.750633743223, 644.359648824743, 673.76910698566, 660.659776583646, 682.132693188534, 669.899471783922, 693.518614564899, 665.321097962367, 662.843288107428, 686.134481865649, 697.904950747064, 679.635157900158, 654.004300478602, 693.548797912979, 672.897666361128, 656.246559120111, 675.143279253591, 681.656900273363, 660.040950928412, 690.412915732784, 681.847616288519, 691.718304207425, 650.467602313763, 650.789057661945, 659.211764144221, 690.128817815884, 659.013669895476, 688.839722147498, 684.911487888046, 685.93918617949, 666.539256489318, 663.435636102749, 656.532286952105, 691.965670505085, 639.236875546091, 670.509978472516, 691.99994751054, 682.287610323131, 653.828255325832, 714.572309148768, 688.753951823578, 669.160956650065, 688.701000041931, 684.833105597818, 674.472914833157, 672.994945310439, 677.248718154143, 685.080454120356, 675.2063208029, 684.099969122876, 669.004640714124, 682.667860531069, 681.349783732339, 685.857687853653, 682.483373020229, 716.06314385517, 692.798083813518, 659.8365602469, 705.464225560499, 646.518453887956, 675.536561504424, 679.360660339923, 687.659338322792, 665.186089704401, 689.83322126031, 662.630250961525, 672.85513778819, 656.060499736205, 681.789808095032, 682.571169644961, 687.862619644645, 677.928776616254, 656.475327868396, 682.620486423362, 706.19386219448, 653.956211163692, 687.019233342799, 646.586543570103, 679.114455501397, 649.675346033171, 695.74345355916, 688.149514741098, 669.600479926416, 699.383124667646, 661.12342053153, 665.725737288905, 690.185207193782, 673.096515767644, 673.241060651293, 669.790276547425, 665.238073508094, 667.640765429541, 667.692219420657, 683.326432821822, 676.295000313019, 672.355871849702, 673.796746606853, 666.756639516629, 655.563804489438, 654.39955539584, 704.765427231791, 637.703394609917, 678.813921218719, 675.703789095415, 652.360693321736, 668.688877890788, 674.008956196415, 684.709922784519, 676.718072590762, 646.83143378907, 688.04564796559, 708.199081634529, 686.925577394074, 633.906914987996, 672.647660794812, 673.153959239313, 672.815553045059, 673.93999013219, 678.270539124154, 663.203891732399, 663.475504936878, 676.678453967848, 653.786595199696, 675.288893190218, 684.579451559218, 674.476628161695, 689.853327768695, 686.723362180358, 685.72528157084, 686.728653889853, 679.694754811578, 691.640538983036, 687.711963215755, 652.0320505913, 693.554818002849, 676.442292862745, 647.022638587149, 675.229092939687, 687.532542164481, 659.924669218784, 680.759639287016, 657.444827722132, 669.686063335377, 673.687792097314, 684.697165676815, 638.110627967547, 698.258806101563, 678.661517144571, 675.926028167143, 664.011031277644, 678.596350256261, 650.025648481992, 677.329944961548, 697.334667997395, 670.600047697323, 670.464849025968, 658.191611321985, 655.611190438149, 631.817525591774, 689.907360315878, 650.043218038423, 678.365196924164, 656.734847340952, 660.891054602528, 679.386716583579, 649.062320341965, 709.965883811158, 675.717672722526, 642.191779069688, 697.61112409951, 674.422191626676, 657.4283496696, 694.518021466194, 672.055134453527, 675.157729212291, 687.748862903633, 692.891266187137, 674.221798420817, 665.711355485966, 678.71945515856, 677.575234681412, 664.192632851943, 653.542465092894, 660.067409556367, 704.214601358196, 670.484163846213, 703.272960706344, 687.527426523063, 637.987578239925, 679.831322835506, 661.793777733448, 687.085328139477, 675.380745556689, 674.441798953907, 671.210450296033, 670.633343395056, 670.334268970558, 728.233834888343, 656.689443290578, 666.358831003741, 685.405170266855, 699.254200162947, 656.098030495009, 668.811204543497, 664.526300644497, 664.479180894183, 645.372020679051, 665.620373043864, 666.685737883487, 673.284591751466, 686.425668714087, 662.099113947782, 647.841718945825, 654.415495236416, 667.942572120685, 668.561520375344, 674.060366318811, 669.505299577814, 667.282545062892, 681.825443453689, 657.601818597028, 684.90997655817, 672.848378628824, 689.893733077893, 676.259139880691, 644.386903836656, 666.22984446934, 692.560128572242, 654.531325100022, 663.398924658784, 678.635124035705, 681.182477804954, 703.000994879278, 658.970778837903, 689.157799530392, 693.595814204861, 675.802080143825, 676.517022852619, 652.853143996634, 684.271704703602, 676.744834783514, 669.93109083554, 676.26887851867, 665.177190611232, 625.862951046916, 690.346065284677, 678.63194805133, 653.240776190622, 636.203604806172, 672.510300448015, 671.743581386577, 693.954638814605, 658.104134122327, 650.705049723051, 670.68017959653, 663.776728984215, 648.71889619401, 637.333112239626, 689.888402141355, 671.694964697995, 674.932630098827, 680.276607067158, 682.03963083053, 713.342751845002, 660.031957916451, 670.04879263083, 684.307292103719, 657.658454455512, 674.291706076987, 678.336151266373, 705.123428577995, 701.327166828312, 657.299255131715, 646.259582424463, 689.38130779828, 668.600400376298, 643.542237560029, 669.359293428521, 684.617837416227, 663.799807748193, 681.219933631869, 684.739438017284, 710.430303673643, 673.204613121252, 667.100521075189, 673.782946919892, 672.478125173832, 676.834665859755, 668.431090550629, 673.987273450349, 658.357708549792, 682.7225987374, 644.094839662813, 685.338980627183, 685.573023846693, 681.770611274664, 681.806528588271, 714.70241530836, 662.085725976284, 635.182592867034, 668.515161245577, 715.795533980256, 702.824072572248, 681.302442805312, 685.000257228333, 651.902924398394, 696.952175021988, 669.907003913569, 656.584712493989, 644.901192496028, 670.073881545073, 670.374761750907, 695.140630844658, 704.186121615289, 681.642643053947, 667.83182975371, 673.50629845791, 674.060884698138, 675.879993625463, 688.054076436813, 686.288913779035, 660.463788555327, 658.021892442195, 645.304195520911, 670.95381730592, 659.28827561849, 674.545891500179, 642.614036987328, 684.23624163069, 667.334190301547, 644.89328251723, 663.870409018925, 670.782674239106, 661.021242586405, 682.440604980849, 639.804787498925, 672.896276557797, 669.769685386689, 694.998536865042, 687.565008345954, 675.862026172167, 687.115678513796, 663.01557085895, 695.431635695651, 643.874889108055, 665.649406230097, 688.599644671146, 665.437040814462, 664.797938558815, 646.346162681596, 668.164399552336, 682.365013932198, 663.966297682251, 694.420154234445, 693.487524268852, 661.713449345298, 660.942908289513, 675.721116612976, 686.600966533669, 691.792604761931, 662.567989573765, 684.956831793747, 639.777407210828, 667.206902075382, 696.807410582268, 639.271464828407, 663.204195985505, 661.021340000263, 667.704343844904, 663.585385129392, 678.491162947138, 668.311628447297, 672.932001662563, 676.58646784449, 663.407369992462, 659.232130369592, 673.559011763624, 668.3686417338, 696.883613362856, 668.298943663241, 659.154939777018, 668.354027954785, 671.702557927034, 662.785386059648, 661.926247448008, 679.906353521382, 674.873638634769, 691.833531221115, 668.728209609733, 675.784103153938, 676.692527397912, 702.980278233999, 685.164575033882, 662.704444275642, 664.376190483956, 703.110730016339, 690.342937565527, 686.244315481857, 689.065408736142, 679.120466391225, 695.729012372754, 643.123653170941, 650.736461292413, 654.839926568661, 687.369424003115, 663.959292558568, 677.671847696787, 669.762115971984, 684.417466941473, 690.578248914143, 670.766498944096, 642.901749818587, 688.489832789233, 662.384909265279, 649.37032648443, 691.233850381434, 676.331544702512, 664.817515065298, 680.350092619044, 644.38506654254, 665.10837616657, 671.808256435569, 696.613719246307, 662.940623010444, 694.692147179012, 650.38307989149, 668.657091424328, 682.367789342832, 655.383890386953, 689.431423661246, 656.278473673173, 684.808024434037, 649.819266633002, 663.947007714968, 679.698503272683, 673.921784608191, 666.667291968135, 673.067531185926, 650.341616772657, 647.880985336478, 673.17583962641, 698.522188854297, 683.760734698725, 687.789550419816, 661.166697796998, 677.653055344236, 657.494678020514, 676.544908509257, 705.353070144145, 695.077770843433, 642.897970736725, 665.716492579327, 696.223748653022, 682.536330138511, 680.466079554319, 656.280225128577, 679.703996725979, 639.681953514664, 664.62694764959, 668.715608274089, 674.18275784373, 684.740543038817, 667.265207892008, 636.950624892797, 672.433520938719, 644.954293602168, 679.080750582036, 644.886545616832, 653.794246525538, 700.460502289563, 702.691027776298, 684.9717591182, 673.328926025715, 681.034635777158, 686.886926568195, 687.999296816656, 649.416818958336, 654.525362460928, 696.907185319253, 654.998121871221, 658.233783778525, 686.960854834329, 690.175144741498, 677.342385625347, 675.266192367868, 714.667406031847, 653.510789328105, 668.77594576771, 647.026589023508, 676.660063006006, 674.801979227012, 682.960105203189, 677.124534611475, 705.440606333819, 658.542706547312, 676.929190568261, 670.33838919683, 670.227547216883, 678.70129781013, 673.203550588934, 694.48164676467, 692.876168590694, 680.21437222188, 663.489676449081, 681.765109292942, 662.712602957342, 667.664499011229, 679.802498190321, 693.147275600744, 647.195985915736, 701.972883818967, 644.239198828338, 694.065917436404, 654.368596783384, 671.567984386514, 679.82756496714, 718.167440471423, 675.898202474329, 682.02672360133, 691.690377102916, 654.702751940395, 677.492136427305, 691.593401408002, 671.07669037194, 659.774927416069, 694.215764725611, 678.987215779119, 680.159587454, 704.778215884598, 668.184031199574, 668.993497555596, 666.794975027871, 678.30985373381, 642.379938673732, 685.617387190163, 692.530780067976, 706.27753963714, 661.806036315139, 664.336243931546, 662.558032979373, 678.300432368017, 688.839175188103, 654.258132714823, 672.64698425942, 683.892491626746, 652.538815283592, 676.596555624176, 658.825019179591, 671.787835493071, 676.657206433456, 648.259349158155, 671.524424591732, 636.528522858738, 684.593799314019, 676.246345004413, 663.124892815161, 674.442403765079, 682.998994840889, 680.189910893957, 654.844795617099, 685.388098420812, 643.109595539327, 672.692229751699, 655.264632845382, 644.769185620506, 661.404614137403, 686.990248462745, 664.826741556103, 676.760689339051, 655.948729812595, 687.80234631451, 656.688328865061, 644.591274587384, 648.317376651334, 671.978489510199, 679.705872001659, 694.839609997236, 662.91163301667, 688.985656874385, 717.099933838507, 644.992493506613, 687.334933160624, 655.9326810554, 654.219633852494, 696.564424582745, 656.950362046343, 678.335553700054, 702.295716934425, 674.728239158142, 630.791998212932, 680.394300378387, 669.035187242845, 687.331215630183, 686.241109951851, 672.170782834224, 700.04235219566, 636.878701326565, 667.959847595589, 685.790941860023, 707.395859008635, 648.207381102368, 695.289310288399, 660.132634709385, 667.50087476485, 697.108850350553, 705.150515175445, 646.404988811437, 689.272566716535, 681.3399383968, 661.400883141941, 687.270432162692, 651.979929373318, 676.767792251305, 649.591459874117, 689.300503218745, 671.604126373995, 664.755580632435, 662.777220972431, 669.161656349429, 679.97812450988, 642.973016792157, 661.407608104487, 665.825388972911, 681.207131927845, 710.596884182709, 663.853164285265, 670.963973293976, 651.526666350993, 660.807538382197, 663.002049006237, 697.644495297708, 650.247934209806, 701.978081638429, 661.914795860031, 676.224530521673, 690.166826740283, 677.453866173963, 663.165175527499, 644.845284282608, 656.672404607878, 660.802032979734, 684.563582989912, 697.6587822923, 689.853485758842, 677.536934384449, 676.708623996493, 667.328744678127, 694.49222846339, 639.858206850286, 652.864125646244, 684.495403298938, 664.806483124491, 674.87772393828, 684.9684596938, 663.242612825693, 706.380463869608, 667.782523811313, 651.259523412592, 692.180007334464, 683.108748696854, 675.08010478578, 665.134924971806, 682.515363160834, 679.598502692305, 651.357852647064, 660.638778504403, 705.114221793383, 661.891717589772, 675.738518224253, 677.370185816324, 655.386054217487, 671.301483681522, 625.855715221767, 688.963931409349, 690.597496744502, 640.399751961298, 660.350265363563, 665.082568024757, 693.633458300669, 692.232340685366, 662.151178532407, 681.580673318357, 663.811130346818, 654.5259141781, 689.23439739219, 669.003059337564, 676.557288872385, 703.766228028466, 677.846742502754, 672.251595944842, 673.221254007333, 651.853915425214, 669.558730020396, 643.58150288966, 667.863741671959, 671.109429629938, 688.629367712196, 662.302806899194, 664.350339080201, 697.129559118251, 684.659420580412, 684.945380246049, 682.064324417515, 651.097790062793, 688.697717505225, 671.548476700171, 664.746344490382, 687.337405747813, 654.934078839027, 691.753129432468, 659.700572792198, 691.551632252952, 675.751728056289, 677.424947081236, 681.3038684181, 687.800434621663, 682.818233982959, 658.318995504139, 657.578057346283, 686.108682234852, 665.710172131059, 661.957708083596, 679.806958290925, 646.553326902056, 682.077066525997, 660.181449228011, 660.199438372462, 646.321676492847, 676.683178747375, 688.934838040737, 659.497425671359, 678.568160736042, 664.604062037748, 662.098850096779, 667.198206304466, 680.808695045589, 649.926841955775, 673.958455730958, 661.863656963425, 683.899351278299, 655.909353719729, 675.337967474616, 652.220349609021, 627.789110039504, 694.417900537703, 678.400051570007, 665.944168333482, 626.115910524359, 686.708681522493, 666.431607569132, 680.111485080343, 679.692890733161, 670.216221318878, 678.136369849537, 673.648503480558, 683.951429837114, 679.670154321166, 685.118309768748, 649.0185145629, 688.624444264994, 667.997704102439, 662.857363420291, 685.137016252256, 685.066444068608, 655.729609818442, 667.370902242982, 671.725321268499, 663.494068318834, 686.556648941689, 662.925279151329, 666.879463386383, 667.457848082353, 665.830908952408, 671.974658055352, 657.041498328417, 690.096179468377, 694.161124931221, 699.566401811692, 661.992365491685, 694.688651199477, 681.793068525958, 653.053964076731, 666.301299257705, 652.849695519543, 696.53071239863, 702.734463272433, 694.513589380901, 676.207637259482, 688.958095319294, 679.392296643573, 718.808416928261, 668.626880523065, 664.371725001704, 663.850551887214, 678.513118328009, 663.318061182359, 692.856131854926, 663.459286455677, 680.696726503685, 684.568828732022, 668.211603414131, 654.266882310858, 692.184929922163, 683.395814109776, 694.462176108708, 657.468687038383, 666.154496828992, 706.273750393502, 693.354051359929, 658.731461792783, 677.005286295701, 705.778150020566, 673.543123687942, 679.386334074575, 661.312913865532, 654.477352750692, 684.125999829742, 670.808601001807, 650.584506946592, 695.549138544477, 670.44011630455, 663.512816727035, 667.13990134627, 663.461533947861, 665.963425282547, 691.441073770567, 675.306059772724, 700.405723618032, 676.024342891951, 654.242595335143, 734.789088539937, 657.837661544212, 699.381949171298, 702.889754533897, 680.405642335781, 681.655643932556, 678.708193683761, 657.432066638617, 647.187581992035, 668.208283948398, 677.323963103447, 670.822448511693, 693.709277075821, 673.330330274517, 681.412779828874, 670.922770665005, 661.463263447324, 642.11405886911, 643.719874042199, 673.663608015413, 677.439818785836, 661.908570974846, 661.329297824492, 698.248630246817, 641.6758626358, 676.737041129937, 649.570259119308, 680.92071196716, 659.61382093475, 683.86372322305, 674.357953088573, 671.425222263056, 688.971505698685, 657.931525753719, 663.921822112567, 646.068252713645, 662.649841620561, 675.993920216644, 689.553987405475, 638.639432009098, 663.950254758578, 675.289674481218, 678.471606750622, 671.483770850703, 642.469793416701, 673.307885635654, 658.306397189896, 683.709135071123, 666.34017769541, 677.095037101058, 643.534833204609, 659.415301193953, 664.475462743551, 646.132131874466, 670.406243892728, 679.091915906267, 664.232248170518, 668.699808540395, 675.718405504579, 651.028847701362, 680.736043878514, 695.824152577961, 659.030290100428, 637.307515792675, 678.935062193054, 646.089306743042, 645.838441716446, 667.270141117294, 669.477190807496, 672.243255266803, 702.970766818519, 667.292519670142, 685.032537894445, 684.874037876035, 668.581201040292, 682.464235315649, 679.53524774369, 685.736495013055, 690.693943689429, 684.7327139322, 660.87290817059, 694.861708470628, 668.051108670225, 664.236222768525, 662.190398946656, 665.233954250344, 651.169270624927, 681.994968787391, 662.528086116484, 667.144583832429, 676.7235439294, 671.453084893871, 690.850171829652, 687.887225608307, 646.890159375293, 683.393948889465, 656.032423620212, 716.644969244513, 668.418616652645, 664.149075828867, 668.364196550156, 675.217255318071, 702.239474884743, 678.683262926258, 684.890287110692, 658.899476025257, 665.380173844899, 671.905463038104, 651.833086050367, 654.652878694605, 657.505729816401, 668.209496473412, 660.482865106795, 666.97928002424, 663.157950889364, 632.675483059727, 677.151321522689, 667.52209735191, 672.286298860197, 670.287029313343, 686.542089779036, 665.239297034211, 675.302896895367, 678.117321602993, 672.711008442954, 650.71073209562, 656.410226533312, 680.78895075715, 685.74889599636, 675.94810434161, 694.550072162593, 654.843355769931, 633.024620773232, 687.754872417394, 657.889495226299, 649.501130553729, 667.032580407046, 668.844325630694, 652.927014274364, 687.609009315968, 691.530424150761, 681.135592043058, 696.261540803319, 708.02898694613, 689.709921965986, 686.081216202417, 671.120575774563, 679.594138418233, 695.878238315845, 666.075973889048, 651.998366950591, 644.805462685557, 653.62804746642, 707.632021021744, 664.872632142203, 667.991960969183, 689.821999760862, 636.792073778049, 637.942857737795, 659.006785769859, 695.160884114065, 690.297070892654, 657.382876893146, 674.363676733767, 650.568855615411, 640.978035021972, 672.486658666129, 681.083988291081, 686.24380780761, 663.382735303798, 683.696908342771, 702.123682971389, 677.632022556922, 652.946710809152, 647.671508332947, 667.443429025132, 691.270408195243, 718.209488657079, 641.041843810342, 678.182689955644, 684.523620882701, 688.736195059151, 670.388849854996, 673.772800133488, 668.937880066385, 649.384343793334, 679.568299997962, 686.198280773491, 670.645863587932, 691.14997194578, 664.340321354934, 654.787859851195, 643.564358709029, 667.980212315802, 675.456751805324, 683.520851871957, 663.246938063406, 666.539955825596, 668.796675108132, 655.280103531193, 672.125267422624, 658.591788002345, 644.534817762871, 675.782330671689, 693.308685859098, 660.759977466722, 693.383988424708, 689.595696250843, 657.445254038247, 704.5900679275, 691.871471175573, 669.972740072537, 690.774802337841, 671.254783913719, 688.58456193243, 714.430706411404, 682.101801087339, 661.143108253423, 640.296026299095, 670.252689268995, 688.795305849784, 684.745940482583, 668.590944972023, 672.667940707607, 676.170322399796, 661.47995627186, 686.465730126588, 640.952334757931, 649.958522828259, 654.153246654158, 664.230213920804, 700.602217450226, 706.832512998984, 668.066416373877, 635.187381104277, 652.712786438178, 662.209389710434, 668.602875759715, 668.236545461878, 668.729241263751, 694.203162867546, 657.693197674682, 680.320192826422, 677.387026142446, 667.930327863213, 670.266338464174, 661.900474725133, 647.757743763329, 699.799081767268, 692.023299091117, 649.830167837799, 665.024566374548, 682.629903948292, 676.0600485459, 681.421122349553, 686.176473492342, 665.376681937866, 675.169047735131, 644.09646322208, 654.814273261471, 700.564023874854, 666.088496436347, 672.635573367509, 690.229003174411, 674.253119886757, 673.259720596666, 674.71770388267, 664.394726964644, 665.249864602129, 683.313774882369, 695.761234294738, 685.698669945243, 694.165527863709, 686.501360369027, 676.413684518639, 679.237070899956, 666.753619011845, 668.396186218499, 663.767148589122, 673.367148899352, 683.562579067148, 695.121109069076, 687.058543676655, 659.378097742076, 646.889974258641, 701.021210811613, 657.247334664901, 707.659847058331, 667.008779898179, 670.38051117716, 675.322898550405, 671.638293906432, 672.998528847857, 670.927148077387, 670.728670197158, 701.813292831279, 677.268996229939, 682.710811870436, 684.361279623374, 655.489917142593, 685.859521938348, 667.723191299194, 686.343953377156, 671.92101440317, 711.329684636708, 674.688993349198, 688.743014211892, 674.548793791985, 670.357258488987, 677.915421231015, 650.723301217649, 663.571699307655, 645.943798232049, 651.576731497351, 653.65276360971, 648.478727187891, 634.286180771695, 665.126239664086, 667.030793220336, 676.625915799055, 640.218764320511, 690.78297159393, 684.629422505723, 678.430445329851, 698.227862407485, 686.284048255062, 697.649428722924, 674.06332456317, 696.670636742011, 663.832050055093, 651.729249778698, 683.395581816021, 675.551501166672, 660.734153552519, 654.400103242044, 675.143840624376, 656.13539213066, 681.195512984369, 673.998116595438, 677.185729179126, 680.651389570522, 679.236841685917, 654.10030364154, 688.966393358238, 633.960333800159, 652.052900714655, 659.49888898137, 672.909274778279, 693.085349109852, 663.852755359177, 673.086524477936, 673.203625824718, 650.138810248299, 674.603829251565, 650.732902927567, 664.681850523239, 657.511676291575, 642.874140770889, 666.079246742665, 703.464717206433, 685.786571576555, 678.6008552708, 696.650790775563, 661.531645052936, 689.795696192083, 663.234197411563, 649.537646744905, 684.268617252559, 697.210824522549, 649.372866194726, 693.522814907775, 696.403762402064, 668.933579372076, 693.891497914417, 671.632753192731, 692.390819791189, 638.751540553458, 666.741536989392, 659.190448734095, 678.018359707102, 675.867555047545, 682.919772107685, 669.804225488339, 669.643811743378, 657.780426253007, 681.702160548157, 675.723909031998, 661.181984573362, 673.887755747603, 689.586484987593, 663.818909654992, 645.103912253869, 668.031986755477, 673.108193384096, 670.440605966473, 670.16994636404, 682.723084498231, 652.811241656031, 683.527107623762, 686.418338672649, 662.723392220245, 679.000462781954, 656.370491553383, 666.721158846451, 656.49394630776, 663.395630583101, 685.438313912951, 672.619073702964, 676.574425327701, 667.403787235743, 675.837198124756, 652.094404005096, 679.372446948499, 662.152264339468, 708.572714950321, 644.8822846987, 681.377931233882, 670.145880423359, 712.774794096755, 659.030673875386, 640.44137192415, 680.987293361246, 665.49234011002, 677.175762622768, 667.957058567085, 651.227957994858, 652.719358588399, 687.148398250827, 655.915189361483, 661.996173582137, 649.465783691548, 672.575816438159, 711.890994338943, 668.422738449884, 686.508654263202, 666.482731900702, 694.571168998941, 657.892360969108, 658.476158683744, 657.297167715992, 668.133447571064, 661.502394617822, 692.351276075067, 641.78441671914, 678.292757023014, 665.506630624638, 687.279162842205, 667.58826469344, 672.176560818757, 697.677530546888, 643.668730595467, 662.585472255221, 678.736448097543, 682.557285302932, 676.986664405468, 661.061625335952, 657.440715853611, 696.684079052981, 667.88486491122, 641.169911620908, 693.693396514669, 679.838351149076, 671.488692061818, 673.071786779496, 682.986021960658, 676.821002957247, 665.291918684677, 655.910016090387, 664.933673367335, 681.370976098199, 649.839247879974, 662.846324097799, 679.351936064906, 675.808703189417, 678.486962329496, 667.334126035218, 661.774979628721, 674.478039057472, 681.478941541147, 652.955046986961, 683.067583859308, 664.787597876069, 659.704414695359, 634.314515817481, 676.540463294611, 681.116697966097, 667.707604473487, 676.688721067657, 670.032357647281, 685.322664746459, 626.108432144715, 641.614231724799, 658.979688399441, 648.076475887999, 698.083606741282, 682.098945740623, 661.118859064921, 667.908907532749, 676.641668112583, 678.039523471448, 647.39149759144, 666.151038656419, 648.341070709938, 649.688048690222, 692.90595978074, 694.907506754545, 676.083896463822, 647.969138148484, 681.661639762605, 697.407942391446, 652.407809189775, 677.382084611467, 680.76283793709, 652.559839031234, 662.357562506368, 664.669040093339, 663.864501638293, 657.440232158394, 675.582942171318, 678.236480210277, 698.139857455916, 641.847170729899, 703.710698549659, 669.521172452253, 674.945790023714, 694.880813225763, 668.930770871749, 655.837186678082, 678.48051757673, 668.957111131631, 677.715792907632, 646.836469388148, 666.432978931506, 665.537709036266, 706.430465805197, 636.826913313235, 699.360885346971, 686.873740283498, 668.402294171164, 674.764019471243, 669.181252729563, 672.5681226298, 678.278844009121, 665.455492762405, 655.389913164769, 668.558592898193, 675.701857915917, 662.444453732209, 673.384934316969, 697.451102619285, 677.855316950701, 651.04069827995, 657.892368561582, 674.056500517176, 651.043603395338, 674.974792336399, 677.774450487005, 672.471775573408, 649.866593774042, 669.577105365751, 656.870575355973, 666.879466727762, 696.78584936437, 640.027462404319, 646.379792429293, 647.26552966572, 673.914702175724, 666.899362171972, 658.82446763094, 689.967163365083, 657.817838393705, 681.873792785184, 677.923874321955, 664.000162483732, 662.689733452599, 665.509862304325, 703.885331483537, 673.032753816383, 663.420911684512, 672.736032189515, 669.328493282322, 684.39823574978, 644.907127735384, 666.446048387601, 640.157649012776, 658.054278247751, 702.814281581859, 645.508196039885, 668.149497747134, 687.819482539738, 672.638777552141, 659.506299408867, 663.616619871373, 663.498252285629, 673.688590235329, 661.199360111582, 694.59517690475, 678.921543596746, 667.981811833714, 670.645674451845, 694.925987485131, 683.997886171391, 653.560645351753, 681.062177280832, 665.172276618371, 659.951658000784, 703.499872077469, 703.449651512902, 647.063768324809, 707.090213605665, 671.920014852652, 683.616100916793, 665.111737508699, 638.522575469067, 663.662731307398, 657.426349815662, 683.283996682093, 666.336632873479, 680.776597685729, 671.609162510418, 663.668731628264, 661.889184920202, 680.240171541225, 647.976114116805, 674.364457554888, 675.408024933119, 697.858313298289, 661.433984883578, 720.925459218627, 687.627466651404, 668.483919812945, 682.858014343925, 642.198090793731, 693.662011379292, 682.164513833454, 661.26663772304, 663.457987164281, 692.359584409054, 665.808564290013, 690.944964967414, 704.43317638375, 677.018308286718, 680.828438963688, 685.272097130198, 683.51902160696, 685.511578743358, 681.244985156641, 705.0587492474, 703.424510907048, 685.010959418825, 698.548748773428, 706.374410769082, 667.449754257587, 690.484826755501, 692.541662650362, 676.944405273324, 690.721300467799, 701.143989157431, 692.945412675303, 682.860315239063, 661.29626325418, 669.076328504233, 678.26843887309, 684.935122506086, 658.691965124889, 646.973171240749, 648.10446042822, 637.328448168998, 660.122950467795, 670.281338177733, 713.639899060756, 647.700812320342, 670.554265427376, 648.304174503429, 667.72407930004, 681.435655076804, 674.180296330884, 651.794096452836, 684.999853008506, 671.472564407574, 662.382209850923, 702.524258186882, 690.350655698342, 658.139055490764, 651.676007528952, 676.721300473943, 643.766473244903, 674.151958789623, 650.759536882953, 668.77850198447, 655.711380986351, 671.435790619902, 687.489117933673, 678.886540985826, 671.037877880355, 688.608052967347, 658.082956554686, 686.036861456968, 692.783752035806, 649.896301150031, 668.906275982, 683.686540099699, 692.94837212235, 693.204061739348, 666.929701395874, 651.912164322646, 664.01304473425, 677.302698619109, 646.78591086678, 654.316277591354, 672.178910692635, 649.314232679596, 661.900632396265, 683.213495103336, 674.691123502121, 651.749884855906, 686.931074410818, 697.360213113379, 660.151926962324, 650.580388052137, 687.793154667841, 668.522809516598, 638.057826290034, 690.578451533137, 712.982822386495, 669.836125472369, 655.385374489845, 671.84619244753, 639.643194101572, 682.932828265878, 666.728616580713, 691.083115664857, 662.026912315426, 669.647151572412, 668.181842559731, 646.125264730603, 647.934997959258, 658.684520871249, 684.497134202897, 681.079560842533, 686.289460805417, 703.493099897219, 679.896897766742, 667.77568230066, 719.478417568263, 654.251500166173, 672.593443312635, 665.794452301817, 663.282305211615, 652.065488475087, 679.504622806516, 658.027176881258, 685.636500459149, 654.962449013607, 647.946752912327, 661.934722112898, 656.663926473249, 648.690275299087, 708.576250290992, 696.737527667125, 661.82224878176, 680.902583441071, 648.300544280571, 688.019916386093, 661.891266663278, 659.095729131432, 703.934708775756, 673.115260615258, 681.825469478397, 665.136931186336, 692.1492559211, 691.297185545905, 663.019940151928, 665.796038558117, 677.173386084886, 698.371407931063, 667.138391062083, 682.831001733307, 668.188577055445, 701.766375046914, 663.610299803885, 692.664809344281, 671.008777449927, 717.574042267182, 684.016634771138, 660.009094164888, 686.041575312121, 694.712331081879, 685.74788067371, 681.893037628844, 700.734685400226, 678.97455793982, 657.350054282409, 691.27339268457, 689.064315594868, 672.890017572301, 680.884912659504, 648.487120083423, 667.176886873896, 671.723937232353, 683.263496680084, 674.724672523979, 682.430089203642, 654.312178123965, 657.460369603349, 679.599010765956, 656.0858221802, 682.504754324843, 670.592084145138, 649.165315177915, 677.263586259599, 723.811860614054, 703.379339378465, 661.98645255916, 640.102292510469, 671.536345297222, 693.073887409133, 666.327686292626, 680.079841107792, 667.568735502898, 678.704949475985, 697.52293803919, 668.835359921664, 642.872541626522, 630.35108939475, 653.580845762812, 654.539966705184, 700.924553203045, 654.281100077217, 683.658656069343, 662.079831139288, 676.329005801421, 667.074672552238, 657.629825245151, 637.084462918179, 665.972322039386, 693.050782286771, 692.237716522883, 648.148997854614, 633.798558279396, 664.118045034866, 654.812343297628, 680.165391858578, 664.937955215295, 669.368841366588, 677.259379675679, 651.400966563383, 681.713399616001, 668.343523162618, 667.365337538553, 688.670954900275, 678.245556165065, 674.140571165697, 689.225409695931, 689.488556549329, 656.556796686438, 654.978918706401, 677.806933039213, 662.806840686704, 690.537109243054, 672.80081850242, 668.359901777492, 635.522953125522, 662.242966367659, 647.755540671523, 647.194084481592, 679.676830292512, 673.023173662334, 667.860003866272, 690.781720219039, 656.886059449716, 669.67602331186, 652.271091420386, 699.393705023374, 672.399313279344, 670.572968573993, 665.341366637848, 683.126602470268, 682.766153444577, 667.292647359285, 682.756422303576, 677.313541298233, 664.868121277446, 697.134467792348, 657.173005135824, 655.613736325056, 659.943174270593, 670.494853657045, 700.125740007376, 640.035653176086, 649.377162474294, 691.102085193804, 671.984724313126, 680.809928102625, 698.0865437982, 643.391680036873, 666.395873369025, 664.338849994612, 660.902493563748, 682.612805086188, 696.632030574505, 678.760552126368, 669.439082241088, 672.56685542002, 681.650425645066, 671.648209680553, 659.442303527162, 674.756955365714, 676.482259676703, 681.711836560891, 702.19384089728, 682.708080286131, 693.279042312932, 698.470395629103, 687.29996301695, 687.008197871553, 670.653142679699, 644.47846512575, 689.054067957022, 650.590135205264, 644.310162873352, 655.739449255079, 680.404268415322, 708.91899096979, 684.266017042822, 702.806305874706, 677.189134290589, 685.271695915225, 664.582381541006, 666.901960059535, 676.338707878571, 680.789090467934, 677.999978887454, 657.21833817499, 683.248745082921, 688.969344318775, 684.953068394145, 713.747291448259, 694.380104745841, 649.440230832243, 698.765496328201, 656.030191961999, 688.32221118378, 674.577897369138, 706.825117693551, 673.333542457173, 694.768014587137, 683.971497288523, 669.973912882102, 655.52657956292, 657.055893847786, 677.007456852065, 692.094566408845, 667.967670965501, 662.817818873328, 654.918261283881, 652.208455186608, 628.347241158623, 673.902242948504, 684.512968161059, 654.121703115244, 672.491468797554, 650.443851820507, 679.443448528477, 685.302772406741, 641.291384865507, 675.375610606481, 664.138153253753, 663.17147696309, 662.251686607366, 680.33425781122, 677.355728412025, 647.932852333507, 700.98103818282, 684.256797768965, 695.584794698186, 689.469987433753, 690.185725195627, 661.116545878559, 682.066695253265, 664.576722756343, 674.710335608147, 666.210938653455, 659.326117594982, 675.957584480065, 685.490510674489, 654.564898051817, 680.605303435092, 670.995014851502, 676.776850141736, 637.066159641397, 672.449683626503, 701.685963893338, 696.904402892179, 694.899019910481, 642.538326068051, 686.469758801475, 650.525162870621, 671.774278197401, 665.698583073887, 661.337831634547, 694.51295100042, 685.754566119225, 674.629634316747, 656.059629205539, 704.6191894894, 678.956452436458, 678.831007322785, 655.255611925301, 685.859771942723, 647.656002164076, 683.487522549779, 651.582512572233, 725.420235204621, 674.834340961249, 652.929424108418, 661.862392944556, 677.682367598403, 689.983421928403, 671.779811487766, 687.055245375308, 671.547650187148, 694.972530146547, 690.385869771117, 685.957885827511, 668.694454392521, 689.634362362312, 695.116030692105, 668.280762696063, 658.612081118638, 647.025589633064, 651.928476296079, 658.786697741154, 660.80324857552, 697.578150211577, 668.778734095852, 666.276724048335, 651.450519750224, 694.645563666146, 689.680851672443, 662.55782774245, 660.573977569957, 639.192555365913, 657.306733600617, 678.034230723149, 644.200790367289, 680.112672160484, 686.656353797296, 668.684191531292, 686.608320956672, 657.9701864726, 652.354189187814, 672.487020342708, 660.382190020589, 698.658976775108, 675.026771625327, 677.24546370179, 688.919391174434, 711.075485298169, 693.561225007716, 707.642961365933, 632.384336491255, 703.249209506575, 695.948680889973, 678.451016487166, 681.16077580141, 663.33087067646, 683.964613907026, 687.07760498413, 674.977713211851, 648.151788828497, 680.213957131992, 680.733774822319, 666.319911888183, 681.183976204021, 689.664868681708, 667.176665568587, 656.405827275426, 649.996230103599, 675.685630525479, 696.002910077573, 687.371888477076, 651.006266246314, 670.228986617176, 699.151240789408, 665.35001312637, 694.636790957529, 639.544986698976, 673.48821436255, 650.886358787192, 660.429940806863, 663.986892143647, 660.905924977626, 657.081007333047, 655.824814473498, 692.965129720303, 665.156562620439, 659.173370614501, 640.138728923883, 660.724652883675, 658.209413583615, 652.258083054956, 679.113891909936, 698.394263786097, 688.82777411838, 638.169329649349, 719.059986279692, 669.229827778143, 649.9666321116, 713.936581327125, 701.808239669356, 678.979317615378, 654.684062796855, 649.77656559718, 651.838203511369, 721.016718264622, 656.612032154654, 670.70434971584, 671.086083474652, 689.01692336463, 660.246789144676, 701.416071245654, 682.467759125065, 673.097258414881, 681.1053036754, 677.0143761317, 657.801592368457, 709.015556881913, 655.398084541055, 662.970974132885, 688.602755648843, 677.920765886683, 653.423860953557, 649.748946121662, 668.778419711933, 677.701982423422, 677.3649293936, 683.581522791025, 665.699262411548, 687.938853112523, 670.85449618499, 687.84285137764, 655.040895672609, 684.854880857918, 659.939667697832, 668.601866743306, 707.103315541821, 682.315584373116, 645.521098949766, 673.360307368743, 638.863130004496, 695.833204949802, 678.587782140609, 698.261370523544, 676.409690757981, 677.370291110056, 673.040442308131, 669.397013203937, 690.338484709118, 658.102093077529, 677.055641512076, 651.065421410277, 660.772379510713, 665.724013958077, 662.830193548567, 648.172061759375, 660.573598223439, 634.098925801197, 678.540046047375, 687.762883359633, 689.174698261478, 672.628254686665, 697.721189729687, 683.021998737725, 704.257219122041, 671.180310305889, 653.99483467553, 693.33070266904, 695.186658081715, 667.230695541899, 686.451036401453, 663.597095066481, 653.174600333578, 659.566131223787, 619.003088902165, 688.736452826382, 650.400299907139, 690.071448565957, 659.147890787325, 657.59631294948, 681.814909341708, 687.285874986905, 670.626665377072, 698.620720176946, 663.243032060275, 653.420665160623, 669.894603791353, 668.050954990906, 657.838126876063, 687.561908303489, 658.737162603216, 651.323348289435, 671.976039817177, 679.368983545514, 706.584827477045, 653.30112908921, 679.901835388258, 647.925340362772, 692.141841272154, 678.193968218795, 675.948548663547, 680.834211155483, 670.561004728688, 650.208496380798, 665.940584127793, 640.640352166202, 671.916411391466, 650.842338082777, 659.962249367656, 684.258922388098, 635.524240274462, 656.705411605891, 642.944594163641, 654.840637636893, 678.744356921834, 677.755567302484, 656.708945604646, 701.67133525897, 666.42224172929, 673.769254475248, 658.594007515624, 693.497851652624, 679.547240726929, 672.648504225535, 693.166780632617, 676.557691261206, 682.796684521939, 684.496211946252, 679.560933418174, 679.012633371418, 694.969730721513, 660.745736762012, 671.879516925268, 693.88766457638, 689.1421240128, 652.289405690438, 678.208589383524, 684.153780955269, 676.227567719806, 667.085323214695, 688.391359325603, 652.90125486844, 672.990487577719, 660.18951347354, 669.292504010948, 655.562551951388, 698.340407224198, 657.057396115444, 677.825786438861, 680.792189688217, 645.956743876819, 677.054328525407, 673.488585892031, 692.879346005776, 664.955479557972, 679.271661871419, 676.43445627836, 661.451562129953, 681.232316904367, 700.766956163015, 658.853579901328, 681.51705840118, 678.200833631641, 683.754045911447, 671.472175402076, 682.428869791059, 680.922227397875, 665.798478553856, 679.994339879821, 672.588268882845, 680.065496738936, 668.907369087061, 662.656494082034, 663.172658566135, 685.84677039593, 690.363523039627, 660.613848611129, 663.380367519205, 681.505686093577, 677.079872749901, 700.490169022141, 670.998653077415, 624.549021294876, 669.548354916785, 702.327361326578, 697.617787354568, 651.772451687324, 665.46825846086, 688.689093564463, 651.573575154644, 667.700256086571, 682.697472299143, 638.516010786645, 675.846329098949, 666.455164306977, 658.563885114004, 672.274969766381, 645.853472581691, 661.932893934752, 668.551005093354, 677.123641182977, 672.957891414876, 673.086300817268, 682.823831507508, 682.104949168727, 671.25291589056, 670.042622816382, 691.645752006376, 680.994852923686, 660.379276143582, 698.661099162798, 665.274925824996, 680.005516326961, 661.409434287748, 664.995804825565, 673.355430347885, 659.169227003391, 677.456494152857, 672.183338367555, 663.345712059717, 671.565318998035, 665.963559335046, 655.460893070259, 703.956813260648, 661.456798593779, 680.810090340172, 655.539916258319, 687.052226594512, 673.813853794709, 653.25871682887, 678.006104568697, 656.308545461963, 677.281948478351, 673.567044489434, 670.345514588566, 655.003417902744, 710.088175734757, 692.307049704538, 699.96546923303, 690.042744845201, 663.520353591181, 691.786286249337, 679.388886564422, 691.742509269447, 661.661677933637, 633.327264898892, 687.861579843473, 671.006846794486, 677.480898238162, 703.329095433159, 685.183682991771, 642.909652921888, 685.357886869197, 686.292772211821, 683.992432222062, 647.065516603859, 667.05535661694, 668.92476676703, 659.87272714009, 680.269215041806, 693.112798551639, 657.08270841873, 657.626360332862, 687.628247474086, 653.850127721542, 667.268707755506, 659.218120578818, 671.368885208243, 689.878970761596, 669.671394511227, 652.327317810153, 656.497135353568, 663.299014540334, 656.420049327234, 680.651334966551, 677.684948628611, 657.132230393612, 669.933328878311, 647.958065529243, 672.9951056161, 673.731680060461, 647.648914454383, 676.686304278407, 707.038318151809, 676.138923963091, 650.882664237313, 683.592052345802, 651.836329259958, 656.715956452561, 667.095688990488, 664.099658728312, 676.418926165084, 656.006533140952, 645.275500173285, 667.058474036158, 680.909222706332, 679.3304903198, 659.196784521815, 670.025741704995, 667.622265334566, 671.029718399024, 661.119569366224, 676.271630274982, 665.060621068467, 666.506964094634, 672.342479477405, 677.283461859989, 675.349763203119, 660.966340441302, 673.421454832101, 668.891046096306, 684.348407710223, 654.403976786439, 691.160873671987, 654.056266678307, 659.594042373023, 649.442944021303, 689.362444510557, 682.379490927711, 664.52073000902, 676.828801767725, 681.99072762486, 690.886096459959, 667.785326994736, 667.6782076047, 658.971226477554, 657.831796469197, 660.522294416761, 645.389497188625, 641.296283646972, 658.966240305705, 668.167686560963, 671.780478100516, 687.827174698949, 694.173318103388, 668.471865199365, 693.129299955241, 653.630268083985, 687.182892066779, 693.861781751343, 686.314520406546, 659.205018186764, 651.134314974772, 677.562554904304, 668.580636609522, 704.073327606167, 670.820862157629, 653.024307991435, 658.182212987094, 681.213753582921, 676.030362086316, 674.618232245245, 691.175741069351, 664.912830023457, 653.091302786853, 687.99185454229, 660.986755376007, 659.647078893448, 686.551563890723, 652.047363928438, 667.752912914357, 684.417162301782, 690.999506883903, 658.703064618351, 679.41774553406, 666.434930213478, 678.598370660796, 655.465175744252, 677.777095006649, 674.631363279777, 687.471876640385, 670.801672017419, 695.745828261533, 644.011799714035, 680.454296859183, 672.447660985376, 697.046882561683, 681.843103678782, 663.372314329112, 696.203630169118, 678.823972181793, 652.105259136591, 704.702305149998, 646.311158335747, 674.119076131225, 670.618178112834, 653.371647085701, 697.735579526143, 690.722516832309, 644.818117827886, 680.318472247972, 656.483537922978, 670.064846089082, 688.468392713176, 669.182705534979, 654.632211516646, 696.696875796087, 652.342579029983, 626.041303729048, 678.076410538682, 656.699436686927, 650.878275229902, 671.131254872573, 691.600078428, 688.563070076273, 653.926691231922, 684.287197789856, 670.026613961302, 694.021829656202, 683.331625138139, 654.514408741798, 655.645701332291, 669.029694362913, 696.354910992064, 670.180580730199, 686.554766973155, 670.142418390465, 673.212279941997, 678.288930184623, 680.289450644455, 692.69452994193, 689.805664543356, 659.105868082129, 676.419158601933, 696.203582412813, 666.373040526702, 669.255244704782, 674.887075005746, 679.420184583151, 660.550406184261, 666.754842252892, 677.931692689803, 680.249298701173, 678.601865685405, 661.572392465267, 660.822641612485, 653.835750105863, 678.731671371178, 657.615420265775, 658.90956621107, 685.904161532153, 676.556754564352, 656.498729539379, 688.642528851953, 660.907312494243, 661.239975563678, 669.169820255694, 678.105883041522, 671.472804611126, 675.548686746537, 656.905179052342, 683.63648256496, 675.063598725316, 699.591867259235, 680.430286540965, 645.649485728717, 707.471330762986, 668.283825907097, 674.33061306624, 697.252582050543, 680.008207835953, 681.824852424674, 653.68289821936, 658.785380072974, 640.670091992311, 717.697595951514, 647.22612137443, 690.013372848034, 717.008493904163, 686.152841095081, 645.955128413002, 660.949828598994, 688.87755069881, 668.539322577847, 687.612859285326, 665.710701932441, 664.679887865424, 656.37643610731, 637.195241240499, 669.154833893316, 688.943965173509, 661.620921681558, 691.247424139537, 673.783700122523, 655.319878140314, 686.722286227899, 673.519477824703, 657.127082502988, 667.312402444092, 681.048662295022, 652.18139638516, 641.26132330307, 680.206564926098, 700.108852033427, 674.848279566189, 668.700528536773, 706.934787557604, 667.813499455064, 707.657080470978, 667.435829450978, 680.571550561091, 637.151275938735, 691.388798458761, 707.85890269267, 676.295213332001, 673.607662985346, 662.114474913174, 669.391943608499, 717.28478679145, 677.435231768536, 673.089945728589, 668.246485856374, 672.574135001175, 647.652391297504, 675.484076850885, 678.478231880659, 664.707240316942, 681.758058016278, 654.267019370205, 675.760874678139, 653.024339119886, 656.024195486847, 704.090738756164, 692.437838014954, 673.652858930931, 667.30195617074, 684.904795659993, 664.241714555346, 670.487339157551, 684.778999806008, 663.260341317846, 649.414236495775, 660.33372799013, 658.639731958491, 700.93910981941, 666.446713279914, 671.111670703388, 691.442928771271, 633.950672012801, 708.039141400922, 697.282237177692, 692.797635315154, 653.67950708309, 673.059837010208, 670.95005386594, 663.012659257845, 691.75619980534, 679.780233742544, 694.24407669488, 695.90437309787, 679.222865050166, 683.529931388421, 647.773340947611, 676.692922002659, 663.499478054942, 651.53773985673, 707.814842157089, 652.792106384178, 652.561023991907, 668.600518437746, 672.352327809753, 653.48747122746, 650.251715498719, 683.812833933177, 639.299541767377, 670.994614892243, 656.472169571368, 677.922164709329, 643.395710612231, 659.621079432832, 684.852187158704, 672.01766605584, 697.917466461162, 640.787401719719, 705.114517512491, 682.696391164032, 683.21043807493, 661.792926225832, 631.068826099031, 674.516379931944, 689.161775541482, 690.192932450565, 656.934376531802, 645.210635700443, 689.914097649042, 680.6599302638, 646.556679661033, 694.503727319708, 676.529995699297, 687.350396614036, 662.011631602195, 673.38523496063, 677.720130736597, 664.814515567455, 657.168071575831, 633.557472650839, 642.926096823507, 658.756301201564, 681.468966141031, 658.897532785108, 668.083859323359, 667.801715057336, 665.886482151656, 650.04777299809, 706.248501240671, 686.507905058294, 658.70249189877, 673.592784840894, 702.143286424066, 670.603891516935, 672.752983029253, 657.597838869285, 691.135014172482, 637.785009724603, 647.628623899869, 670.290618124242, 666.758795948432, 672.488097058399, 671.406331706266, 657.304809309822, 667.685657735589, 664.201434351504, 677.811832603838, 676.997066443603, 666.894932660123, 705.389656195288, 645.454042954256, 667.093736223993, 668.367946316024, 676.559741732237, 671.323508149372, 654.366728784476, 660.38181727403, 685.362069487343, 674.637669072341, 681.128123679358, 698.099639777149, 699.16615127703, 671.213852314654, 647.706549732639, 657.015906494206, 710.945394337082, 692.651053587935, 679.758577655111, 678.514360459536, 674.773020111137, 650.386192712816, 646.875692729932, 660.846041192052, 676.65562582957, 662.796037341968, 660.077364650779, 645.172323725784, 666.26082694604, 684.327638213097, 694.088081442749, 673.62589926111, 697.277213352305, 688.884344650033, 637.971827337358, 662.605078136231, 680.464537845805, 684.026753020007, 656.256753187787, 662.671174834874, 685.158708032056, 668.227426299144, 671.497472069036, 650.751035476847, 660.211539050471, 689.946233404213, 674.56802955553, 698.776584593122, 699.450906240796, 694.499688648878, 666.163601554246, 651.896342242597, 667.430774571309, 703.757912080717, 667.910900869538, 671.66748477206, 635.118384775398, 659.14642436807, 695.029017860183, 694.018465817215, 668.65744663053, 677.65865668076, 664.364967540973, 697.07071718451, 668.953549245327, 684.062749271628, 679.613644973654, 662.308635897397, 700.470333016112, 679.863175459832, 689.128253390975, 687.557978609682, 683.442830425039, 658.128709340229, 648.933316229602, 662.663820535476, 688.359910073658, 692.271059345678, 689.448782600033, 653.832267749871, 673.050489097313, 691.871320430029, 658.956310066683, 670.854264099301, 666.359088719629, 681.711610464512, 666.577713162521, 669.266050305388, 646.367234980089, 692.897451564069, 670.126200968098, 664.376776162208, 644.105337859972, 667.982602272183, 660.815317885466, 658.522851714068, 671.527116776828, 674.847494481289, 663.602255270794, 675.846962852389, 670.001819349777, 694.595201578148, 677.971555927448, 686.741839809746, 681.740373378499, 670.672916923253, 677.818843589603, 655.148495240437, 664.372746142731, 660.112747704621, 682.27765001566, 651.033118134326, 698.282517750721, 669.041021842073, 621.538633351919, 655.335288307647, 700.791425751826, 675.707624761536, 663.097751082692, 693.620725210947, 664.409852258028, 675.290692869095, 678.460088969895, 675.649357283588, 693.079754051361, 644.62828426839, 694.330884347956, 701.80247652836, 702.649113663243, 640.345026464851, 693.487112056489, 678.525387761699, 683.836413781769, 653.429934997953, 684.617008259195, 662.412600052677, 675.54421302495, 678.023213455202, 653.713844977381, 652.813992351297, 679.69156816967, 691.107649864194, 710.573025393663, 683.402827104622, 675.185550797274, 684.650548982728, 669.208843237159, 660.156595277632, 702.219990143888, 658.80576362417, 681.61368229795, 665.195986854994, 669.646941545033, 657.243728864971, 650.288468876726, 694.89974575855, 672.019534739944, 676.587059774005, 685.278029362706, 668.554862308997, 670.572494154283, 683.454704747344, 659.129489249265, 639.865263207914, 702.435680454708, 641.094623433084, 689.516487854996, 648.951494786289, 670.055089998798, 655.991793682043, 675.161471307493, 674.397628563494, 644.019368081173, 702.964838546806, 674.65030238682, 668.649134374941, 644.142433957435, 673.77305269063, 678.436398412658, 661.018184784562, 688.807150595527, 664.275018390307, 653.869789379078, 688.408365941716, 669.486516411736, 678.12386069423, 669.551890315071, 665.767958911469, 657.289332824899, 672.347734464534, 678.53487360486, 650.142526549545, 646.780934727861, 687.897519070102, 668.929054646812, 667.145806640038, 690.007880615665, 657.726592019497, 678.002742349495, 661.840047592714, 661.573801158487, 667.650273267734, 670.319748880055, 646.929973135988, 654.456064118409, 683.194318800965, 666.938173939428, 655.504842516533, 676.588212867357, 698.561120200202, 655.393362633151, 658.971840951324, 656.99383546608, 691.473187891015, 668.15503751006, 697.711484937884, 661.004758489829, 692.246513557165, 691.490858813198, 678.237444826513, 664.046695312751, 684.67398285889, 675.011373551844, 708.140485854771, 675.994774043602, 677.362937236799, 651.651797102493, 694.226129887788, 683.662034801135, 674.4916172088, 691.941246684357, 675.104428086767, 659.354843433519, 680.023279543284, 659.621395856718, 682.87690979871, 654.378158276536, 656.89080574973, 671.103775336527, 666.347673786131, 693.654793082178, 667.411350498381, 656.084100853681, 652.387717801271, 672.816105478522, 682.685236237981, 649.630753169395, 666.766454076056, 670.344878824623, 691.840334481573, 694.85608961784, 664.512087431026, 654.785010855607, 648.90200537491, 683.792861850506, 683.651612949609, 676.364858063883, 686.584099646443, 659.300650755328, 651.375956229879, 689.235119656415, 668.326524678087, 693.836451498262, 666.957374035086, 644.268517927767, 685.661511149486, 668.955027222957, 676.631506561827, 677.203375152756, 707.265317748274, 661.202047329337, 656.235045587397, 696.399042052286, 698.131114317365, 663.97350692128, 655.488192389929, 669.756739611078, 659.26507851837, 675.654228968983, 683.680001272866, 663.613292233209, 681.256247943086, 687.537809748424, 693.128438909224, 653.144637481492, 627.188683354708, 671.777623846696, 673.958449480298, 692.23213752256, 682.13208211267, 695.370694852617, 671.673509915711, 660.446906798672, 678.801797103555, 673.280045862825, 652.648541056471, 642.196944238748, 676.438166374074, 643.0209088451, 679.120983983609, 682.565431166694, 662.290929941612, 669.39176697078, 686.624246328837, 699.636341523293, 636.230075703706, 687.723273586093, 669.155949149321, 660.536441364034, 659.7541896371, 665.865696504388, 658.96148363381, 686.370079674321, 687.198735003035, 652.300215215302, 662.021153111601, 680.454682169619, 665.513307255341, 673.902545253094, 706.050544311491, 660.497276949152, 652.225848389706, 675.960607096967, 693.189615626108, 671.334723926925, 652.649294429145, 670.424704853174, 663.281473416846, 647.780265405229, 650.931598298299, 677.401426687047, 657.512467283339, 679.99987536147, 694.429678637102, 655.92344727297, 667.726849714762, 697.62122409075, 654.271763208982, 669.794199257079, 655.80234569115, 671.325847660275, 678.090359948954, 683.690996978615, 707.442955587115, 685.115590913221, 662.240626174759, 692.914441973487, 693.835726092427, 683.433337536052, 666.509304429518, 669.155589472155, 656.838660518506, 666.169897018809, 646.768942522717, 650.921325169312, 661.663480291012, 657.345509087472, 667.008579619346, 671.235814923417, 708.107695571601, 660.83135255368, 686.662415959279, 665.925168868475, 660.190806267257, 683.739252418724, 637.27160923861, 703.633375914313, 650.092035636578, 667.566512477876, 662.995565602048, 695.195373160987, 654.375391785323, 700.142520083214, 698.034093048006, 679.29717977581, 684.240457179791, 708.867298274085, 690.683056618782, 678.445811418829, 675.906331223891, 672.815215746874, 676.859869741956, 655.560293102516, 688.161339919265, 666.407768844794, 679.521094610206, 683.249593579274, 671.099793911425, 692.128997689422, 643.361699922664, 668.614169323303, 674.638548733714, 662.031398531926, 676.037985923246, 614.883223217548, 662.719729178153, 675.679838725452, 659.176515714567, 654.677552512228, 695.124314490634, 627.597686206748, 659.366061944174, 685.441519281074, 650.752296405491, 652.0523815133, 670.582040287938, 685.275870965894, 676.916426241409, 665.991411587761, 712.436940561023, 670.686499158593, 688.207237213459, 646.557979786355, 664.270958735787, 681.361912356811, 644.745513856961, 669.086994556733, 686.137169206397, 678.850762844191, 652.222848807718, 664.536472652678, 648.208157660228, 682.965480511308, 660.112025923306, 656.60479970742, 670.835438975866, 686.416181175611, 700.487686555216, 698.701801438143, 666.149609704228, 696.094852780596, 692.936406318065, 675.693944231194, 673.621995402544, 680.371564397733, 693.253171111494, 664.232420119587, 678.768990918345, 668.081871177455, 668.540885974758, 668.224464473242, 647.736294114353, 696.003202445874, 648.899082364624, 692.343356669913, 640.405277058553, 651.200168789801, 662.686629203096, 682.468133616428, 660.145704922595, 663.403855833134, 686.578945381701, 685.600292614222, 645.917899649769, 674.796594810887, 684.561221897877, 688.712332469978, 659.030815933267, 676.311272078468, 679.437331273724, 682.925062503771, 658.052253264364, 695.889630317573, 664.974162359817, 706.460085345519, 656.754785606216, 680.692859881991, 669.262024052466, 662.172124252661, 645.04768792522, 726.099347199106, 697.879674908989, 636.022413999519, 672.817021472441, 690.945486043155, 671.269844066563, 664.473864145458, 686.606140348212, 699.772498537025, 676.035928625936, 668.326232024378, 671.268006798163, 688.342404963702, 676.635722193388, 685.174792948421, 686.455489689788, 670.279528855769, 691.587355146931, 688.49074636972, 673.023471291967, 675.689801692224, 674.435344568644, 661.578724010599, 665.559083648019, 684.062211590248, 676.129762687238, 711.628969840826, 692.878955423955, 668.916044508321, 691.136779080644, 650.935649643864, 642.383739522469, 668.228256098237, 675.139061498371, 655.403416273359, 660.409976353135, 690.103971096176, 650.328854510223, 669.891028020804, 663.680065472669, 664.819807394307, 669.610392074995, 698.325869059201, 648.130771762851, 688.531844631321, 656.327340650308, 690.778220809203, 651.635919457851, 684.221168500152, 671.986414165754, 648.37712727231, 645.599227862391, 661.586697758603, 673.622400480386, 688.897012285239, 648.809970014604, 644.701546764624, 689.729459654378, 679.446391743689, 665.540525584987, 683.421613847287, 674.04966317486, 659.666981220942, 709.22089929434, 649.908131540132, 661.510543898413, 668.959074835284, 621.606973452223, 693.108767380155, 697.303281960809, 668.042658516772, 655.488703333073, 665.119571536803, 668.557206285364, 679.962289766821, 688.491327846268, 677.695511351491, 661.377674219915, 666.861697606906, 693.112922119937, 676.806482943516, 661.089409587765, 653.573767104212, 655.929150754821, 662.525035229641, 652.451396826821, 706.558033123626, 669.872665485363, 627.35912678994, 680.291562711505, 669.569036186374, 684.209975228371, 675.78767220734, 671.201556832074, 674.903597495895, 679.690283692179, 689.441719640004, 665.769978654453, 674.158222703678, 647.874213996971, 663.164392902116, 671.582230998195, 664.740268764668, 618.056406639099, 698.193608313088, 658.206635294709, 672.342878578486, 693.462780542266, 671.317083811003, 653.829441184404, 668.823934176915, 658.788983983268, 681.935099006377, 691.694388756134, 675.25875184426, 694.231626446399, 693.981903878122, 646.892901182808, 690.103957264376, 678.863387697958, 660.508792227407, 645.700632346631, 674.00447708535, 656.465323892863, 651.488639002783, 664.679736393035, 661.632912519347, 674.273153904093, 689.817228230214, 691.762435459637, 697.642144440225, 675.686208481093, 645.671297271439, 678.521854748458, 668.12550807221, 656.522641041185, 671.216726784785, 681.25011462001, 653.149097610804, 689.594375859247, 697.923587043888, 668.484525644191, 653.88560288487, 654.903252964215, 677.653083879981, 667.38034607062, 695.924014768217, 683.650986838116, 668.627485587821, 687.228987774752, 674.311000857573, 677.539483104755, 717.200160824327, 676.618176160742, 665.844119350785, 677.166542278181, 689.039870288225, 669.006634617995, 684.157161673148, 651.415781776131, 674.062495004737, 666.408398961402, 665.047226296803, 686.779440091225, 666.114942292693, 656.372914179147, 695.863356908165, 697.851116554327, 657.435356338664, 653.725790833319, 668.979231970444, 666.343561559234, 661.557814786787, 683.598535668176, 694.505580384363, 680.456818808879, 665.540664791664, 668.818011324176, 646.4409073574, 659.910833631613, 674.413705377851, 672.737943366399, 669.930229409726, 661.002039571129, 674.733871483981, 653.005917199257, 643.202464931562, 679.679838775526, 702.015392996974, 683.828773614856, 679.084432415802, 674.097078183601, 669.075745495454, 695.260784689616, 646.524139864422, 684.079745455485, 681.507926210586, 675.458040295389, 674.461572409241, 678.186757185521, 668.828693909046, 655.358758702252, 626.481609237417, 715.972376994329, 642.497311411001, 638.856607087583, 664.646398107116, 661.505292821503, 667.322605227628, 688.290506913717, 694.111800400091, 654.176236668849, 648.074767915982, 665.558753450806, 661.080738406945, 695.132300658722, 664.626840240214, 693.271412028303, 659.226189567028, 686.948973335631, 695.56453263562, 666.201690418514, 668.338861827298, 699.920629614826, 665.12177865876, 670.780298045612, 659.03679385042, 636.920158299738, 646.376878444012, 651.867991775793, 660.246390283117, 671.396277687331, 668.123397561845, 683.39943207838, 655.060461644707, 662.668101964683, 662.420381196744, 674.724311857179, 676.027921942015, 669.927830224342, 694.217394468069, 672.818951383757, 669.536738099565, 677.938696463116, 658.191147475946, 652.933272167159, 681.253895712695, 683.874744616168, 668.511233674041, 668.451792017081, 659.815041650424, 642.279601122089, 690.00648108364, 682.217961968869, 642.652977084225, 677.956605441076, 691.25123679838, 660.539337355546, 667.091653824759, 659.482909223683, 682.347687733315, 688.595882293823, 637.324948792119, 645.195765871409, 682.644962457274, 653.799803091911, 665.330347628944, 675.051255847766, 661.257255861413, 668.620676386391, 644.99015094973, 664.34740887624, 700.836723166934, 676.46195900998, 668.978500380785, 704.067331793385, 661.822749379376, 674.84487354168, 679.894724414343, 675.1124129292, 658.137735204049, 673.567157159291, 678.159873832437, 666.282366300187, 683.588694599072, 641.100675945976, 644.403768892135, 659.222354287945, 663.647494360308, 667.077869231392, 672.539156609229, 644.759034557748, 681.614424878589, 657.369952457955, 682.540980498595, 634.341979844963, 671.661217065536, 652.617451788198, 669.143068002255, 632.77037506789, 683.293588260344, 669.238184450497, 671.716521131187, 681.099910016444, 663.819813101882, 683.863843850942, 700.588089392822, 649.206653283828, 689.838319894516, 681.094593688085, 684.924481756826, 663.989488615005, 687.03468312723, 660.947118362966, 667.678177868187, 670.930717535203, 662.692961831205, 675.934867732819, 675.719593451278, 670.453594035571, 663.641927267788, 650.983039736859, 679.171719484476, 681.698628028215, 679.295604634696, 668.822259933743, 686.322828123231, 684.165745386065, 671.174660767224, 672.127247641551, 642.472010936852, 665.183003029257, 675.697170697832, 681.483812092435, 655.626751331225, 706.676019971976, 666.264386292033, 656.404328865252, 670.33431529837, 692.672886892333, 671.678342010764, 668.556929072612, 667.019425228065, 678.580076638689, 689.296507200175, 672.041268222227, 678.467819721729, 691.76761292584, 678.096209679663, 650.366224999826, 680.23319035028, 666.221954509634, 687.572815182323, 685.829320960215, 697.125216635033, 654.80413978411, 635.202549139799, 672.170096254117, 680.065427040702, 670.504034627971, 667.77963724817, 651.700318525856, 687.081062992853, 682.490691764793, 671.474466537751, 698.723508579734, 662.844536819786, 682.369715464612, 654.703757993168, 665.108612054148, 642.876303011507, 665.947075497113, 686.500396622839, 680.903654156796, 680.314439924073, 629.35620902556, 691.775352470939, 672.106959036165, 666.123089130952, 655.768687372852, 662.754919367986, 665.817118028472, 677.058043688208, 669.178849589259, 680.532464215251, 654.53491939451, 685.759761432558, 695.283166518539, 672.231902143595, 693.500181345532, 688.930997673791, 668.933556618023, 663.680976462683, 662.702585288878, 725.596438052823, 698.249305248058, 669.148059827032, 711.317303509538, 653.993248592969, 687.42255251634, 658.277212191326, 688.542764078556, 675.217483695935, 642.723312945217, 669.625407382362, 656.415411689999, 699.982482968854, 665.355259085764, 702.816801793371, 672.844620490342, 648.98927976776, 668.770959483044, 659.067304236776, 694.658222106644, 671.259042535193, 680.404782675137, 693.276315679502, 702.559123206945, 702.266226675333, 684.352415359332, 668.688503072452, 678.619533975473, 679.165633674314, 663.972202422422, 674.382830749, 691.662697717809, 658.988194719888, 654.573585766817, 634.981405517035, 672.840978048457, 665.519745733053, 655.726679924561, 689.407517852479, 663.693185949377, 697.745994943918, 667.46046406159, 667.718042018202, 691.220698443484, 655.931048886336, 660.219270372374, 703.1420594447, 689.460123399379, 680.789513014917, 679.434135909677, 658.648218755959, 645.289817521554, 668.692490595941, 668.269905066146, 687.17236964158, 685.49298493223, 685.415309690769, 648.078359744493, 645.046315748547, 689.54623081871, 674.02065567645, 677.241081851095, 655.922353700602, 674.315013626604, 667.801864350586, 653.025063783918, 676.091248491583, 672.08881511052, 680.499917858594, 687.427024373179, 705.366730895431, 673.984091678272, 647.35585374429, 654.740275640555, 664.802849605075, 687.983407777082, 712.161225753676, 667.139324237028, 688.520708532634, 620.2623605054, 668.211050272974, 638.643669599055, 668.510329237266, 668.741314799678, 662.203286770639, 690.251978588887, 678.223405973241, 702.658770712394, 685.409258220419, 676.87818826859, 672.98994987477, 638.187601890218, 657.991959384354, 663.974799651217, 673.944022292665, 684.15073414741, 674.339645850301, 657.563438626043, 674.876301986572, 662.786528159501, 703.34258194772, 669.43898658039, 681.646582952001, 685.680029522061, 680.765178419912, 657.779026508322, 653.423414931713, 703.312000461244, 674.901478035808, 634.994776108391, 699.361919002178, 672.43326095147, 657.16143844482, 668.319558719185, 650.797497377384, 681.635416361344, 683.91999463104, 668.181234062352, 666.457396411746, 677.64775247672, 666.191001534828, 687.929462017393, 648.997103270839, 662.313895928281, 691.63946645765, 661.913661026777, 672.809807932735, 647.046187484448, 704.3639038372, 661.55276650435, 683.291973651269, 680.573424374127, 670.211719169843, 682.281722139889, 677.488301343323, 668.542883438883, 684.348195644659, 677.362655399637],[527.752485955952, 520.632364426477, 523.25661426062, 522.809635088359, 522.873514756521, 518.270835062775, 524.621632653831, 524.496373637649, 523.760740162015, 523.089737339177, 519.813694927658, 520.938835667084, 523.037365281306, 519.476222876871, 523.631834577312, 520.521024435742, 523.191382654632, 523.531965241564, 526.403458803899, 520.095623688036, 527.269206854171, 516.387954723339, 521.072266863557, 519.961703868592, 523.823617907787, 523.26148250998, 520.779695134691, 525.11415695909, 527.242632987503, 521.255222543575, 526.527361031343, 527.015926434842, 519.172298773742, 526.289096786577, 526.867754883536, 522.533656092595, 519.07658569342, 521.205834158815, 524.076157884357, 525.961578071465, 527.248246576128, 520.939506566247, 519.524805745645, 526.275707632693, 526.795304664507, 527.650283635002, 519.92590590213, 528.96406971343, 523.415572342009, 518.360527197885, 521.049694260084, 523.789215091407, 524.087644436358, 522.918288879653, 521.145810660315, 519.410723478497, 522.367150764871, 520.757002473678, 518.793072029053, 523.57498821672, 526.701992790735, 527.209335219862, 524.578942764922, 522.022219142186, 524.153253888649, 522.462210156473, 526.841469402867, 522.191682214606, 525.043217063522, 524.723016849208, 522.346006490171, 522.588894127719, 523.700852908169, 520.543799986845, 522.847947504146, 521.872005508014, 523.469873325651, 522.651763096723, 524.868983285866, 526.060314022855, 525.445170830073, 523.054664851685, 519.761612143694, 526.549923016336, 520.515452952731, 519.091635426182, 521.236705162402, 527.73774203426, 519.777251788534, 522.579224151764, 522.747613024759, 524.304242897513, 524.82662899616, 523.297751939141, 525.502875487552, 525.304437150679, 521.301356742723, 521.916374086629, 521.994482127967, 525.760091645833, 517.066586720582, 522.141395018262, 520.803112230388, 519.290827421883, 519.44828219212, 525.156261136369, 530.702235308961, 523.201042053824, 521.461119314336, 520.635680631629, 522.385714979332, 523.775319038675, 520.112557212196, 524.758965579709, 523.129317884823, 518.984500281795, 520.478952238324, 522.782549472686, 523.485631421143, 524.794033428634, 524.883092707217, 520.900283986762, 521.696090445847, 525.898302807803, 524.566474076591, 519.714087239431, 522.061753373601, 521.466533145211, 519.222728654136, 518.691383674018, 525.977540277309, 518.382276578261, 523.661141821668, 521.893447312294, 519.996980548006, 518.643910584191, 523.296211788128, 527.803383423912, 521.912132004882, 520.358029897069, 524.809188584492, 525.405140442851, 521.375081320794, 526.075325261428, 520.798940206222, 527.281309509888, 523.42192258095, 525.004400243555, 521.176228685054, 521.801388274245, 515.068090540239, 524.335590743282, 517.856813358814, 520.691176501923, 524.602048791977, 520.674073484625, 526.591256974456, 524.692519959327, 523.655355471592, 523.307812234622, 517.846325603182, 522.401111146088, 519.472603212827, 519.896267440511, 524.281022130362, 523.775156164441, 525.598569156297, 521.242870348389, 525.906852721678, 522.492744980186, 525.367058915262, 518.991964833247, 517.481521086137, 521.497976534842, 518.396322167142, 522.184880440899, 519.92979221172, 527.550673771207, 529.447193235385, 527.85169189944, 522.468058768667, 520.243126382966, 520.986048116824, 522.531260183428, 526.32342606023, 522.212000913761, 524.893535045456, 518.240254789951, 525.097900234548, 525.226699392151, 520.953285866624, 526.549642323868, 525.972703923116, 525.052984770564, 525.04451321409, 523.255273949179, 522.950517793037, 523.710238947353, 525.670856747262, 524.140362117625, 522.243671562715, 527.54230733953, 526.598045772514, 521.220049167243, 521.655300579081, 526.408459968209, 519.849957260588, 520.63188422035, 522.560525002496, 521.336547660877, 522.881873657082, 524.974301830122, 520.149180914526, 526.242503438174, 523.482143575634, 522.920196775852, 520.239942924645, 521.432680924341, 521.991582837132, 520.828222172277, 521.745027844112, 527.983013316815, 519.243150390852, 520.657240688813, 519.849185967483, 525.230990299514, 521.561969139016, 522.702073196596, 523.482758424886, 521.111780958017, 522.708878898177, 526.71018836326, 517.949062013901, 523.873115838126, 523.080125348471, 522.976123968371, 524.218868970083, 526.965332272721, 519.724243837708, 525.597291933284, 522.490853766575, 525.837518914238, 525.614281140095, 521.387405842327, 521.895058549157, 520.963605291186, 519.38433974453, 519.600700672481, 522.301450798032, 521.857589938011, 525.771882377153, 521.985179164887, 526.536641872669, 527.226765310544, 524.657106171164, 523.385929450763, 519.242579866706, 520.975274258891, 522.850895394039, 523.254764296247, 519.995332785475, 522.907994215606, 524.256528173998, 530.041130668498, 527.423185882017, 526.421882944879, 522.130028878875, 524.816393028925, 520.199189577786, 523.936009444865, 526.991602082542, 518.126940997432, 522.207101142568, 524.7617794281, 521.169255800111, 522.837361132009, 525.389784119195, 525.92224696552, 520.431297098062, 522.797052593709, 522.565708910673, 527.771396077086, 524.947116397896, 525.556443562493, 516.835948841387, 521.74072390905, 523.154232672184, 521.419182036726, 523.93537112878, 521.648076317979, 526.441248157719, 515.890550493766, 524.183601227192, 524.834934539396, 521.688960315553, 525.366733793859, 521.566113444225, 521.357463332375, 528.205987871293, 524.905816101124, 517.162950250509, 520.015322473196, 524.6934823682, 520.851187273423, 522.566136363243, 521.795335418242, 520.196668003885, 524.56399199491, 523.629103573566, 524.897854799478, 522.530338405745, 522.264103698187, 521.860996584604, 524.497897296064, 524.269058844713, 519.628201913909, 525.785884093666, 522.391305006011, 526.519582283623, 520.020797234293, 523.909553577788, 518.886765617958, 521.500269098565, 526.992187397123, 521.71431810396, 524.981219522131, 520.427928208331, 524.58869233632, 521.402886575784, 519.719154527323, 526.916048977707, 525.701684721572, 522.486148487967, 517.300930755655, 516.992844123912, 519.951070914012, 528.062642006782, 525.395208611111, 524.02187949212, 518.0914012225, 531.4552995747, 520.23616788836, 526.344425949669, 520.737293522835, 524.649572416202, 521.901298806792, 523.781224044587, 521.55406858294, 526.03372287491, 522.354601677906, 524.003990190872, 526.697203756181, 522.476825363704, 516.830633835508, 518.015017744003, 520.412847141373, 524.601736587497, 519.973217461641, 525.51713610812, 524.795594646268, 522.739243524326, 519.645391313454, 526.722714564555, 518.379568341796, 525.305108879732, 523.492076576336, 526.072589187024, 527.359062477144, 524.556705408418, 517.397967336674, 524.107747226422, 521.723079222156, 522.156092120786, 523.754242511593, 519.801400900273, 526.669331044436, 519.335745750701, 524.02628729784, 520.607404035467, 526.722611111476, 516.967373519698, 530.979614315017, 522.105811350927, 525.309323673996, 520.976142860318, 524.902279620656, 524.837045189816, 521.367270171146, 523.361437925129, 523.384958714823, 520.825400290069, 524.390189920041, 528.485533445031, 523.722138631478, 523.399169036822, 517.620837490806, 518.604826389414, 518.611547320581, 524.18599662809, 528.354186921544, 519.927773439976, 518.559979763534, 520.538261440995, 526.5179943217, 523.155394824175, 524.581390898702, 520.661105706722, 522.999438495531, 519.730201738837, 522.743336930617, 523.008767251224, 524.112921993456, 522.108586615828, 524.325728196594, 524.453669802867, 520.921287932181, 517.128936216289, 521.265330969122, 522.19579179172, 522.278093707535, 529.059469989212, 521.810282267719, 523.021700375326, 523.81386790337, 523.580301945434, 527.462381244277, 523.360746825635, 520.453370688203, 529.072140853074, 528.83753000604, 525.686279628088, 522.629164618507, 519.159617253334, 522.994964699418, 528.21192041524, 524.435029894203, 528.083571495394, 526.789630709432, 517.53091941211, 519.826821874236, 524.694793127429, 528.850246720586, 519.773953906187, 526.24712442335, 520.674261321672, 524.575018171552, 526.835512880551, 521.54901348153, 516.178282695233, 525.327248576036, 529.231521199401, 520.083179575272, 517.339423331844, 527.697178728818, 526.436720859399, 520.724861829934, 523.789900599709, 524.743257355389, 523.341916329291, 521.535669544821, 522.890790619936, 521.950903563202, 521.120527034638, 524.025588034145, 516.348179787649, 522.893607989732, 523.102512689878, 521.991545493009, 518.17480567928, 528.099108595532, 524.690979158461, 520.135810422392, 521.87298961857, 519.080066103614, 522.803313203775, 519.195113727018, 518.39778560874, 525.101691505782, 524.119119683214, 519.924003297278, 523.808935924184, 526.078470235556, 526.515761740774, 520.736815544474, 526.223525654008, 521.872354704908, 516.723478112772, 526.151804086971, 520.145201611438, 525.437601043777, 519.163684858356, 521.318149686649, 524.96750995808, 525.71868774976, 525.58764047119, 522.553442457364, 525.550802890268, 526.063888220501, 515.756290880158, 523.106961777679, 518.425973163698, 525.441438093743, 527.950984064063, 519.927917595621, 519.786187706914, 527.298223006252, 525.687875596, 520.396383461775, 522.603567969063, 525.257661324497, 523.338822615873, 526.606462256875, 519.702619349004, 520.47960807993, 525.175841627984, 520.248375507777, 523.169786627504, 528.817541925433, 521.43525522818, 521.139556654638, 526.642253253609, 523.795125262353, 522.401842711307, 525.125417058701, 521.367492234902, 523.727155049005, 524.750060543668, 522.797110595218, 525.913834008578, 522.611144176314, 525.579634008586, 517.627147874981, 522.501354129457, 529.24295485343, 518.160793367328, 524.197622125053, 522.681857190246, 520.526043649222, 525.048251816315, 520.594189691308, 521.569317218483, 519.202558852115, 523.452807896529, 519.386516381657, 524.212058861027, 523.978539130242, 521.341635165722, 523.579085937837, 524.043190401412, 522.806563217854, 523.192186767206, 520.530084249352, 522.251403888602, 525.262131142274, 518.696091215706, 527.798574016666, 523.4394241701, 525.328963246172, 521.18195361186, 522.292065830204, 519.744536878002, 523.970173504395, 520.782441231027, 525.046899948514, 529.136564585681, 529.869087850893, 530.402913076918, 519.489070228835, 520.657408215079, 521.445430936195, 523.64059831902, 523.923525155508, 524.982064706703, 528.841786525884, 520.735180643796, 524.379934935766, 528.324386810207, 522.521090642739, 526.463015077401, 521.679175350654, 521.646475678767, 521.100001856064, 525.621116642688, 520.540882166168, 520.749011511097, 520.211493463381, 522.430717799121, 520.048571350578, 523.561206346028, 521.498118987513, 524.4161045746, 524.523499865521, 522.644854735773, 518.010763023293, 527.420846855329, 521.317216094097, 521.572632741077, 521.807613007608, 525.209728554491, 518.204990336974, 523.188443237923, 520.78296251179, 522.982534022443, 524.356304904688, 522.180691448789, 522.844903083656, 522.41917939289, 522.490390032153, 520.806883295477, 521.062164769487, 520.381590292348, 522.168236107981, 523.918518503502, 519.887938290896, 520.475367651488, 523.455666854972, 523.040234622976, 520.726607473092, 521.454525080479, 522.691770226423, 520.669565018305, 521.336866842766, 525.77991573571, 525.576580965746, 523.355737667178, 523.664937288517, 526.518048002072, 517.682147909926, 514.352977838309, 527.728078973436, 526.027502076187, 525.197884419479, 523.509135490383, 520.979944690183, 524.63785800208, 524.019003991305, 524.144803715875, 522.943343511522, 524.01653762328, 522.204023084602, 522.153102769348, 515.827509523485, 522.944563063643, 525.099916292799, 514.789094666308, 528.446607877255, 520.370775634646, 518.247660610407, 527.49226865061, 523.827563239584, 518.230825754593, 522.502046966047, 515.258631499363, 526.193061917397, 517.934115035743, 519.107653021717, 524.067472006404, 519.454137802558, 524.2791420731, 525.81154199662, 523.285311791161, 516.88314444282, 523.634966440393, 525.802896773888, 525.448037999337, 531.61252654769, 522.155506245255, 526.207418945689, 527.824079074556, 523.709243042219, 528.960978263884, 523.674348558399, 527.665313513598, 523.081972856237, 523.424651933713, 520.351407275954, 527.199626193269, 520.968384030706, 523.293518774212, 523.782815456866, 526.802109449223, 517.547680254239, 521.925925545394, 523.96296852701, 517.999414973509, 526.515587268648, 524.420572933058, 525.378756227939, 525.292212113797, 522.754498728065, 519.509843648865, 523.379094707626, 522.621206388805, 524.367024223657, 524.329770185529, 524.528386738502, 518.536721848186, 520.206475162167, 520.777733238411, 522.715650518708, 519.780020266913, 518.666270659515, 523.885775773561, 517.600183756807, 521.609986805126, 522.973437440922, 523.34193113467, 529.296565192146, 522.414983441875, 521.120435641507, 521.036201958292, 526.680014635193, 526.354853412149, 525.374428801724, 524.08012686944, 520.586060132856, 523.333491759712, 522.666942536664, 523.089872864514, 523.228761063523, 516.432675455917, 521.07562504162, 523.953202685261, 520.258681127873, 524.076349242105, 517.705824223657, 519.076667834108, 524.289498408108, 525.736124111341, 526.690095653378, 522.914774198539, 518.833215995065, 521.835631954939, 525.453291671912, 522.54290105017, 523.134269770693, 525.055306815815, 518.464248167562, 522.732897003485, 520.185203516535, 522.518324126944, 518.797312515421, 522.268979325498, 517.439251211567, 519.061556320667, 520.655560518213, 518.28393230267, 522.88947392199, 522.777700348933, 526.523464471725, 519.772487289654, 523.431887441395, 525.609570773292, 523.694494275787, 525.667862267327, 528.837274141952, 518.256160068204, 521.056901564726, 522.738273523224, 519.736264238863, 525.737803112671, 523.04752011136, 521.095082277062, 523.33055145838, 523.034478751031, 525.165491622569, 526.642342535995, 522.248555944196, 521.846589891681, 520.791637487238, 522.538773384019, 529.228546322449, 523.464716633761, 522.872898836332, 523.030046444921, 523.812168959583, 526.231828012132, 522.288289656608, 519.2815186018, 520.257613018501, 518.033690925696, 517.90916595403, 524.960921761051, 522.864306951887, 522.39620109644, 526.687028735574, 520.615423645531, 521.886775694788, 525.437502801739, 523.621992567936, 526.072129109516, 521.107272072063, 517.354479498608, 522.893799934456, 521.785490814313, 520.906807016825, 524.685731790846, 521.895064940042, 522.578264267147, 528.887729030463, 518.884669544364, 526.386563825581, 527.064863266925, 529.047366988657, 523.908160134311, 516.797907861949, 524.823907614662, 517.115070617519, 519.638105342642, 522.923427414246, 519.113966334256, 519.371431916398, 523.097560930024, 526.050946104862, 518.384630570918, 524.501769252777, 521.332340747373, 523.281459820439, 513.947024101273, 522.607017345768, 525.964074462267, 527.853877314768, 526.581879547811, 524.345247975116, 524.454732700594, 525.86628757144, 525.107521792974, 522.720873872248, 527.459331328626, 526.151899952017, 521.527894192194, 518.43826689662, 524.163265610644, 522.124800051703, 520.897741288417, 527.01020524357, 523.485132058182, 523.450859743803, 521.400937943604, 521.633640814342, 520.671081071993, 531.529722282506, 517.360224723822, 517.4814274153, 520.53512433187, 521.895710897477, 523.687907225332, 521.87067470751, 520.754584998801, 522.554520002337, 524.346572380133, 528.831871767677, 521.324967831081, 521.951717075236, 521.495379577332, 519.307047255963, 520.293167944038, 521.652046319518, 524.367994722929, 522.497057267228, 518.154082983722, 524.564071141329, 525.212636885652, 523.06477744642, 521.831945568017, 523.860073868931, 525.297492671495, 524.873013986218, 520.573692190501, 525.860030139723, 527.919589483692, 518.684528766607, 524.23221619814, 522.802631750798, 524.618391588163, 527.334970781147, 524.284406988939, 523.058171728925, 521.075960651055, 517.723903951541, 523.72006191133, 519.172260186781, 517.522193659059, 521.171236256377, 524.79909380331, 524.128229984939, 531.9017092148, 524.585639126802, 524.546128888069, 523.128773038649, 524.122856681802, 522.380167051222, 520.349696596899, 519.657120472198, 517.774457480621, 526.256993441149, 521.548557534572, 527.714481947742, 522.76484723739, 521.201763647541, 524.950220631926, 520.453338192301, 529.018728889104, 530.088171000337, 525.475195353936, 524.642341190149, 519.237462640269, 521.919495609727, 523.106769317197, 524.715937671966, 523.303127573825, 525.232473251966, 526.328104427327, 522.232959941007, 519.162603757753, 522.289454312697, 524.250931213094, 519.354880338092, 526.583094183809, 520.427066861106, 524.78339185976, 521.446556506249, 521.428520391691, 523.764459024091, 521.800267167452, 525.874927820949, 522.516515313644, 522.291311131928, 522.637404278346, 527.457203445136, 519.778935370068, 524.830728829534, 518.6749156478, 523.723474623457, 523.718416415367, 523.628867520694, 524.136151531905, 527.295643823604, 521.242659721044, 523.949899981241, 529.567918416526, 522.710066544092, 520.044748268532, 520.981478388473, 526.072198834295, 526.357910721719, 523.098607061558, 520.355217197029, 523.162541807577, 523.130135557246, 521.878660269866, 526.941095985577, 526.159577407264, 527.420857723844, 519.268987784923, 522.497027381505, 520.08958413836, 519.619202735796, 519.787304781648, 518.554363933777, 520.260081745725, 522.118548916357, 521.810993703173, 526.574960171502, 524.635416199652, 521.295841162362, 523.528541405202, 521.677047660499, 528.080090163811, 523.605301316, 523.930080352788, 522.198173121356, 520.7195668207, 524.548868890162, 522.386278088961, 519.117352281624, 521.469458718731, 530.495997113128, 526.636560320747, 524.828496250702, 516.949790799282, 524.690150904287, 527.885269134749, 518.161149267925, 526.039203369545, 523.189161478078, 526.384444199824, 523.780137462186, 519.892855977104, 523.555382684601, 522.398127711022, 522.763580837011, 522.125184262755, 524.351065682436, 519.655361014333, 524.370801837806, 516.268316711131, 525.940813725003, 520.658014024156, 524.86657391618, 522.766840455564, 522.671796430996, 525.878710574211, 519.482271122473, 523.671025225034, 525.612455619382, 522.451568465732, 525.505303627503, 523.017580106898, 528.778479621482, 522.50628444601, 525.585347895604, 523.054935072119, 524.274137979883, 527.784724368018, 523.271900600358, 524.465169275622, 527.17157898636, 525.781126213664, 519.682465353233, 522.649097724942, 518.927088891247, 523.474009594765, 524.561241258547, 518.64805236013, 521.815653439088, 525.231587885093, 523.081016280535, 522.188257517363, 531.231587858587, 525.761498829525, 520.902474281119, 525.116883475445, 527.29293950117, 529.925501347656, 523.13721036421, 523.363980993671, 522.709229347289, 524.928140096064, 520.967669853733, 524.121772103386, 524.719854793447, 526.62903472122, 529.618871200905, 521.219665022803, 522.423726088338, 519.965201084475, 519.834827600462, 525.047014532838, 522.2041449229, 523.951700247681, 532.77900760002, 528.970060620504, 519.085138023088, 523.776956538745, 523.393843867602, 520.894165948345, 525.399813832334, 522.349068709998, 520.432598108473, 527.06083272951, 522.642202024098, 517.744652251543, 522.551380635124, 529.646332663663, 523.163276307771, 524.121601333387, 520.403260255282, 523.319978908882, 525.169383770977, 519.398661673923, 524.538980186856, 525.485793365126, 527.42727585297, 528.349215024824, 518.781799866864, 520.267920624845, 521.245354737408, 521.497936364115, 522.234463816298, 523.787170679483, 524.899721968589, 522.325179304887, 526.536174622527, 523.083843736397, 526.587979402289, 524.437574465214, 521.851912469214, 526.444196324604, 522.91050703944, 522.997280179176, 522.063615859711, 523.130104543741, 527.282467019275, 523.762080060231, 520.936241553094, 521.119317833997, 521.300545669815, 520.659217253016, 523.194516733447, 517.853678544239, 522.764456296039, 521.340267343744, 519.405613241524, 525.234126080137, 524.504896321955, 524.594718158963, 526.77400967128, 524.375356757294, 521.143921564667, 523.787031637391, 521.512199074343, 525.585500293074, 518.433158313018, 518.76185910104, 522.701621319983, 528.202694807366, 522.93898971224, 524.038479565708, 519.315834840608, 524.30431347341, 525.849442844973, 525.583769408989, 520.306030914203, 522.467205122062, 528.000367983405, 523.850016217262, 518.705569539798, 516.028218989709, 523.046704513922, 526.337274211719, 526.260003251012, 529.144241913751, 525.189608805002, 520.808448277203, 528.885317902923, 521.235777826611, 520.760951499281, 523.357794783165, 517.402094246978, 525.225701294589, 523.289930387429, 523.80425016536, 524.218106259175, 521.789527373089, 529.261608258985, 524.674499664639, 526.452294196749, 523.079176946153, 521.177943051439, 525.931286264255, 522.789150004159, 517.905145169347, 522.114126524218, 523.195246639222, 521.056505547112, 521.145883810752, 524.040534305259, 525.942155627206, 526.532414056628, 520.387571865216, 524.806977266203, 523.161000489657, 525.569105682859, 522.427449570195, 530.80713801303, 524.968830524067, 524.017574794728, 518.726103260923, 526.294582843351, 522.216571680491, 520.893219074573, 521.777283462873, 524.343503581781, 525.041728972271, 521.691921131928, 526.985852259727, 518.097820467624, 519.148507228515, 520.15194954986, 523.552160827277, 521.010176237445, 516.574137664861, 522.609432734675, 516.192749487946, 522.096902766718, 520.650585848077, 517.589438345382, 523.914356071369, 518.656945899441, 522.148529630607, 519.509190152474, 521.891536199732, 526.835346947932, 525.463856652196, 520.240023182055, 518.787921658031, 515.463458947734, 521.227728861582, 520.527560647447, 519.563471640487, 525.83493975941, 521.350490373188, 525.271704028724, 523.098828269335, 524.518244106461, 523.238980003358, 526.28940317151, 522.211227257583, 523.464923254679, 526.019527945836, 527.766408359753, 522.862824214975, 524.299882519952, 523.551084523591, 524.763416280498, 519.747701093392, 523.04505030681, 525.793703781132, 525.852228980822, 522.339621804962, 528.060310344242, 517.021493282849, 526.09772832797, 522.916995628188, 526.131672489953, 525.136316098908, 520.245619662, 523.756234820398, 525.080839872267, 522.912522411509, 518.09455903936, 525.442653894155, 521.70204716893, 526.049505474249, 522.341180119317, 520.063147016519, 528.55462105935, 519.317708040794, 528.296161669555, 521.196253127155, 527.964427846495, 525.119945181, 519.873871277558, 521.320909551519, 523.707568360551, 520.976167074503, 521.556460767371, 523.844629801917, 516.84474872093, 521.371862656717, 523.512881947367, 520.809014884401, 524.621601188499, 518.984768408147, 524.288809245286, 525.81808847877, 527.305635690027, 525.789859376531, 525.920599646731, 523.662150370482, 518.622001936597, 521.029893694616, 520.56344635988, 522.941883890739, 522.000930841133, 525.528197049763, 524.0450797794, 517.064220319187, 520.584540477245, 524.638571194917, 527.29852039385, 522.979066711638, 521.51643766547, 522.831155392541, 525.500744962043, 524.24850077066, 516.013437512052, 529.45649759028, 524.827809967432, 523.027495487882, 523.694049937836, 522.919124214354, 519.869963494468, 521.358293345852, 525.302454084807, 516.867816007127, 523.015552992279, 520.74392733563, 521.057882394026, 522.373607506645, 518.794594146153, 520.768438921986, 524.041194923402, 527.08598863533, 519.12479708249, 522.059550994279, 522.997553621024, 520.52368497222, 517.300361830291, 524.515453974028, 523.692575879822, 525.420925094766, 527.310394565518, 517.90499276116, 522.280780430327, 518.778305589545, 519.958030994393, 516.411295139804, 517.72230474, 523.508633872154, 522.443542235175, 525.034517486673, 523.602371906434, 525.137367999301, 520.83598381598, 525.798966119438, 527.744108046652, 520.902902104339, 525.61089483785, 522.499934324013, 524.081069553118, 519.322896579646, 520.61538701313, 522.038896634455, 519.973030365913, 519.560586012425, 519.780507059825, 526.1088986249, 521.366814332043, 521.993629122607, 523.165447119463, 524.89572604868, 521.46387804441, 523.698313105925, 517.216717937772, 520.401294444586, 520.318217434204, 520.417982647956, 527.767987359789, 512.702885808714, 521.715829447121, 525.077302310905, 516.791475917294, 523.469541220477, 519.675733550671, 522.468850163859, 519.879391278754, 523.986512404814, 525.859823007796, 518.837329095748, 526.861990068247, 522.158634456564, 522.140283234251, 524.90992171495, 523.046307418999, 527.187090594613, 524.581343886979, 520.154977260084, 526.586347841213, 522.501624860079, 518.977899128715, 525.54681815244, 520.249781868075, 519.10016447358, 520.124430950652, 528.024460298663, 522.814318829856, 516.32058692488, 523.215427012357, 519.714452837637, 525.614557694551, 523.606402590058, 521.354531663945, 521.494283067032, 526.014738536021, 522.846268110279, 524.291412247854, 519.326725991852, 523.704687105198, 519.828076344828, 520.172285974887, 529.337691771542, 522.789878116484, 523.902257089799, 520.690301045434, 526.108218948551, 522.698790583276, 524.484619846457, 523.66663254835, 521.647761421157, 520.941178740222, 526.057472614584, 521.960988406078, 523.172925009749, 525.614691622966, 524.479640507205, 523.412244868892, 519.777363555497, 525.249081663789, 524.218550196412, 524.531610666903, 524.460157313526, 517.328592742395, 519.253815169572, 525.457330990593, 524.029389546078, 520.448131307204, 527.008069745387, 526.482706958914, 521.982499088623, 520.007098238693, 527.633756028286, 526.757772060102, 524.672536088864, 521.187979596532, 520.76538543298, 528.188035296042, 521.653737655571, 524.230859476022, 525.325408241669, 523.585761612255, 523.02366813943, 520.627948009102, 519.212692603671, 521.942940176188, 525.679652691844, 526.929843768466, 524.088593882821, 525.232586102521, 518.696528046439, 524.432937597016, 524.874525794422, 521.414090514255, 523.863259372893, 522.394320858025, 526.544421901879, 524.918356917085, 516.666694458033, 522.232321656065, 519.573883153122, 524.317769972903, 518.673164363584, 521.382382724101, 524.887882343377, 526.97608756018, 521.849843367846, 526.658373903673, 522.559106896518, 521.646419844961, 526.695297015854, 525.834692604934, 524.772487605744, 531.112254807353, 520.506165825581, 521.410113592497, 523.239866427058, 526.778498556606, 527.901992639824, 525.536782418915, 527.530019767686, 521.802343235703, 523.99394181911, 519.23814405124, 522.208628372142, 525.70678823927, 523.848421397879, 521.118452685751, 523.174593053206, 528.466362056291, 525.884030911487, 523.247030053032, 520.805647685044, 521.362516075555, 522.991485358861, 523.135715592279, 524.681659086709, 526.512995396703, 519.195785377689, 522.266390981118, 524.003012626099, 521.261493703582, 520.734308546186, 518.4794048335, 526.927977778913, 521.942978356854, 519.289427225311, 520.717249711621, 524.738574212089, 526.798576286685, 525.843185490852, 519.120506668494, 526.394696355993, 520.490163169913, 520.500948108847, 523.314273519927, 523.147528272228, 518.649306719417, 521.05903816451, 521.171241388516, 521.117625075866, 520.353237420719, 522.837878251692, 521.256861556778, 525.122742817057, 525.857948550174, 525.277283391374, 525.781768636071, 524.809290252176, 521.607638204668, 527.619800626763, 519.394296792738, 522.364216218067, 524.986103352633, 525.609929214895, 524.679219054334, 521.127477349676, 519.704368099359, 521.45663041791, 521.665376569961, 525.075624031712, 522.99062686279, 522.683108165364, 519.000859540726, 519.518904417014, 524.904386790174, 519.439445485551, 525.538505611889, 524.729530167328, 524.662229567481, 518.081484215906, 521.050676531242, 524.640028379971, 523.121884660143, 522.026993177667, 520.126999140109, 531.869031772496, 527.072611585607, 518.269742679327, 524.259611860502, 525.287325902996, 522.649082862403, 523.683786532223, 525.301052261845, 524.517064954778, 523.712773007948, 517.043334541564, 519.838137873747, 522.313493669105, 523.875868282143, 524.466652053577, 519.53661717037, 528.778139882576, 520.146949646277, 522.221605893972, 518.807299654772, 525.710578730069, 523.299969651108, 520.835982568356, 522.505856460245, 523.293058292836, 522.972877940447, 528.950001594035, 525.829023460895, 518.435588725262, 523.898074918574, 519.737013404184, 517.556744312861, 524.353094131804, 525.331267273255, 521.159526076601, 528.231575274719, 521.424882186536, 524.103804188823, 517.973268153463, 523.617215987877, 519.644038921139, 523.238258326205, 522.931510493217, 525.621374179944, 524.016406718676, 522.270471491734, 519.712932222819, 522.332396568555, 519.032657115447, 525.274683711934, 523.008861183936, 522.668242720887, 523.471586454208, 524.229409299213, 524.930754582475, 521.474784892382, 519.526538250161, 515.594361971894, 521.871243765024, 523.481023506483, 516.721006058636, 525.480258504781, 522.268822454826, 519.104550001086, 528.205467844054, 517.339596648467, 525.013974211056, 524.7435831545, 523.839074266482, 520.187437830298, 521.937757959438, 523.408635014338, 525.488913932566, 520.521182165393, 524.151399869604, 523.558299869048, 523.271163508039, 522.1084311949, 527.157632501097, 527.283870483178, 526.273508299522, 523.337209606487, 525.137613463059, 524.821085294757, 523.256445957272, 517.324504721915, 524.358650767065, 519.94479033421, 529.017180460831, 521.759540573232, 520.927225983966, 521.206290789739, 521.318867950112, 527.636741529438, 522.016322881603, 522.489992410701, 527.903151655513, 521.624222651193, 526.813943710986, 519.523286642446, 521.741013995551, 520.441162088747, 528.177483203545, 522.442188764961, 526.148153894869, 517.280865146296, 528.201557743563, 521.163034228667, 521.487731146301, 516.436417524498, 522.205811072578, 522.896568944778, 518.546555145672, 514.912114951226, 523.214635762436, 527.981798697367, 521.873266287324, 528.437297631151, 523.520005433835, 521.241685083181, 518.242265068665, 523.953503148625, 522.518971168778, 521.376288030044, 518.562750242705, 518.936259419246, 521.072633161925, 525.842886798669, 525.771918724652, 519.800101098056, 524.447526637087, 522.773573770548, 522.957422102527, 522.936367558535, 523.643025250579, 522.893838247806, 520.445520932885, 525.210276608268, 525.740052201612, 524.961312422363, 522.445813693167, 522.697229944681, 520.022310598536, 524.241642893767, 524.217297851234, 523.544362018938, 519.98208034307, 520.135271297966, 521.597649261681, 523.407640582375, 528.424170075412, 521.594687963121, 520.178754238808, 527.021061130858, 522.420133482956, 519.945004566558, 519.728868461323, 520.256317272845, 521.17024065434, 525.090985842157, 522.570311275479, 523.686768717217, 519.491958584802, 518.900132062116, 524.838774677301, 530.859565009646, 518.901532318769, 523.908966828818, 518.6357902516, 520.968744815029, 526.457437434114, 525.631756287212, 521.533299172097, 524.830908009198, 523.947555410342, 524.378043538416, 519.223551945781, 526.243799070503, 525.824291704438, 524.283517849313, 530.830158030485, 520.611822749097, 522.908698535406, 523.771554684581, 520.220629496273, 527.700320892335, 525.067733248442, 523.525429484151, 521.445645165039, 526.052038655882, 520.168663297837, 521.730816169335, 521.452767960835, 516.133438309914, 524.432612811575, 527.036014006778, 520.442041768561, 523.275516783271, 521.573060629489, 525.46595289494, 521.182970815247, 526.148140051355, 525.471058943487, 522.082706560142, 524.97812083372, 525.96503174883, 527.909182394632, 523.769680024027, 526.304969600965, 527.772934401395, 523.567390452752, 520.450515537158, 526.540246771768, 525.263735328092, 525.053830381464, 518.667907069212, 521.269975526525, 521.528860595028, 521.638328595373, 522.920306514024, 520.948920293496, 520.330375381357, 524.090917396953, 524.461157936087, 522.924560240961, 527.429798068604, 523.518495894786, 524.147752467489, 521.281402465023, 517.856509436725, 530.052731763567, 518.988372852971, 526.662149754473, 523.173608510627, 523.632155363364, 520.227701005737, 523.872186864196, 523.385580956192, 523.059914644919, 526.006425393483, 526.128732318262, 527.059490343319, 521.016141793259, 523.894153845711, 525.197358564221, 524.58526581711, 524.001279118634, 519.897812990597, 521.492646746388, 518.180564022767, 525.167763459539, 525.102167839749, 522.051449610873, 522.211762704483, 520.671502743936, 525.02177276005, 522.385762308338, 525.457255712844, 519.904529634894, 523.810691065831, 523.030304412506, 520.343069103962, 520.913745961319, 518.611728480406, 524.658541026668, 524.978700709016, 522.755081815276, 521.455966594896, 530.540199156232, 524.09068461897, 521.268478100064, 521.79164533921, 526.342336087075, 523.956137092121, 520.965322930742, 526.60063462335, 524.937034924179, 521.120615909998, 527.29895573655, 518.29626965991, 523.035193279821, 521.733711600289, 527.141009652894, 521.658142474189, 526.760068505863, 521.852016424781, 525.264235547052, 526.235453107619, 521.074216426776, 528.590766006398, 525.013374235843, 523.99211306723, 522.277624473977, 524.711831809432, 524.107720706509, 523.226216770589, 520.466860097256, 518.57192418966, 520.165773095456, 525.690043138257, 522.827596300195, 521.762534042895, 520.799044082752, 524.515395306229, 521.187164921158, 523.557445781498, 519.207932567101, 515.938841680776, 520.21915273149, 527.115765347364, 523.903582900203, 526.806409431839, 527.237453762142, 524.876740626199, 519.845998523878, 518.71224621389, 522.131612055266, 518.381312151343, 520.37693036965, 522.192707224491, 523.856879300956, 521.800129329146, 522.911980742984, 531.750678761699, 523.571270792984, 526.793744317794, 524.334328881742, 521.248693236308, 522.436615572928, 524.20134704527, 523.138693114307, 522.855635939626, 523.239200507045, 522.170559956549, 522.743773264753, 523.363317607843, 522.797183125992, 522.79015557322, 525.463441465959, 522.89967464766, 520.501413560112, 527.364336610239, 525.003560180106, 522.73397750939, 522.923966900961, 519.169368954529, 518.770836431119, 522.289620584421, 526.060784610156, 520.405594667585, 524.934712467856, 524.777975936101, 522.645558192017, 521.636343073563, 521.468731772543, 522.360403598677, 521.53095944576, 520.457871778331, 520.366131688752, 524.449697053744, 521.091282982424, 520.718474591961, 522.912018931078, 521.211497764802, 520.813521813831, 517.273511341572, 522.576911903105, 527.862803699713, 525.682233674261, 520.930996411757, 517.303473188331, 526.961598792282, 526.107683447035, 520.394024945177, 524.863144995367, 519.004658756614, 519.999312425688, 522.646757252026, 522.619012382944, 528.062571588609, 521.320234364097, 522.478366186894, 521.365976729131, 520.730478023513, 531.058949261502, 530.559757434509, 526.759704834716, 522.945271867091, 520.906736263939, 524.013451323594, 526.401216294068, 523.593670409762, 520.334641243469, 521.123453096512, 524.676466465841, 523.535326443489, 519.12534091097, 516.768486318175, 523.406919346648, 519.539844762627, 518.17045765364, 520.900738915616, 522.654046351928, 524.887871812638, 524.291066770643, 526.664700860159, 523.568289047069, 523.394430524146, 522.817688592333, 520.317472785113, 521.947986127969, 527.959740691096, 520.290166337671, 516.872436682723, 522.795576033852, 521.022799158195, 518.904922034774, 527.986962255161, 521.205884699266, 520.577842575062, 529.667235687438, 522.01233015807, 523.675909532291, 519.685193156402, 522.481317371753, 520.565417517063, 523.203634080221, 522.130886072318, 532.120282299477, 526.119268135349, 524.908065203902, 520.659417279691, 522.169381631612, 521.734381830737, 519.454631361919, 528.244117259289, 525.95664456365, 518.300833666508, 523.224434847952, 524.10310152563, 529.876110452833, 524.415521085928, 521.403763185592, 519.93757676712, 525.177107794864, 525.877780008946, 526.210340347743, 522.122177190639, 521.716494733654, 524.782966227642, 522.634063119023, 524.226997138303, 525.591848899374, 523.444149143926, 523.302417076997, 520.154536905846, 516.388526508534, 523.497303811984, 521.431373873534, 520.965612373261, 524.265950373871, 522.173899087529, 518.828766614707, 525.655341823284, 522.741398324845, 518.024467839653, 525.137682640887, 526.559551459344, 522.700831831184, 523.484390610004, 523.700002489606, 522.02121877241, 526.625450105698, 524.776878061244, 526.849143343211, 523.709322284291, 521.273778717578, 525.187251646761, 518.319103021501, 521.652455665687, 529.903576886619, 522.700928110286, 524.999323026419, 519.758774048415, 525.838051258172, 523.679707630784, 519.590472975336, 530.4128819227, 523.089679537131, 521.649125450265, 518.277786178929, 525.389412051139, 516.147491516816, 520.54861494532, 523.904855685251, 525.282653235039, 524.69085313071, 524.307514099479, 522.864047487496, 520.762199708784, 523.891711542361, 520.845510181138, 525.316760181023, 521.104804032121, 523.584823341904, 519.240083987611, 519.919230198833, 526.073609151731, 520.797307948709, 524.2597493123, 518.851095571458, 522.469524188905, 523.83139825607, 532.364956436971, 527.241190981646, 519.930972961284, 522.174219392416, 520.991374565908, 524.129564884513, 529.465135108445, 526.658822543706, 524.79611033153, 519.318100438423, 523.627856640299, 524.256326262505, 523.474127905638, 518.81347755875, 522.056146124945, 521.164471877012, 523.981072120792, 526.117310540776, 521.774326441043, 523.229374040017, 525.06419791598, 519.344041312565, 518.82994947291, 525.357909842518, 525.717224477886, 526.689495017835, 527.345630821864, 524.490348613216, 524.607958056595, 526.396408630164, 524.021719383486, 520.538085412358, 525.149198523945, 525.63676649779, 528.670257147246, 525.437885863454, 522.943840524187, 524.535515473565, 516.622189139692, 521.652579247625, 529.374656969705, 522.246456457838, 521.375660930642, 526.263859401731, 517.081214836374, 522.193672969536, 521.096040276818, 518.387056747618, 519.684886498769, 528.884761962454, 522.839406163384, 527.33664169415, 526.291927973704, 524.683704158991, 523.588677035735, 520.077568755875, 521.797832861967, 524.518769974348, 518.551357598081, 518.834747591843, 522.954461011759, 518.180309415583, 519.557769840307, 518.223674105885, 525.85874876278, 521.688138739887, 523.973488847711, 526.71271926982, 519.409027554465, 523.567163684571, 521.21438412053, 527.006074727546, 520.204652096016, 528.234771846703, 520.975371962795, 523.376379024966, 524.807295787314, 525.840469695369, 525.020711100413, 524.052899559923, 526.101968478252, 523.924120164389, 521.163380458171, 523.631945420725, 521.085871145589, 521.37004408746, 523.63846670669, 522.687180220128, 526.94017811205, 527.266541049641, 523.289753597087, 523.328257639763, 527.93958880908, 527.238829055175, 519.448046373149, 522.28775756536, 522.182729884198, 522.420346368841, 521.221098066733, 526.508523738761, 518.366255363816, 521.683032413961, 524.897921088094, 522.87796110468, 528.003373512671, 519.506662847818, 520.040574494542, 528.74028844903, 526.105886816105, 524.319841785341, 521.778446054553, 521.364989201286, 522.715072859461, 521.545270280287, 523.875698438775, 520.001279901105, 522.242515150143, 523.81110001011, 522.232474630271, 521.93645191792, 525.99091737315, 525.123398709276, 521.051533986454, 524.251941112829, 522.948302417157, 519.681570038143, 518.057807967184, 524.736702437502, 523.349300837374, 515.528580504953, 520.265269206369, 526.039761722262, 521.133135062314, 522.220938060745, 520.513196550805, 520.413174079589, 525.611567656592, 520.285310241864, 521.708399371573, 525.155890762778, 519.234920442642, 520.527421499281, 519.321860549049, 523.631936366223, 521.132249091432, 526.988528018652, 525.209984441566, 522.485044533742, 523.311757773211, 522.646166152947, 521.087679869448, 523.124188686741, 521.043450245179, 523.942173333443, 523.152906093718, 521.917378594885, 524.856149775063, 521.381852382339, 523.112156811605, 523.355862220199, 520.51441058814, 527.572558309998, 525.576019283836, 525.004457974043, 521.170640075103, 524.359711238736, 527.237196714287, 522.019777787157, 527.94739303033, 525.384645686982, 524.155632170975, 522.108519426829, 523.218141194679, 521.254043358332, 518.617955671136, 520.77041701866, 524.649696741371, 523.072292083631, 518.379151629683, 523.159991262441, 519.078463620918, 526.422974075484, 522.920631422982, 527.175015094216, 523.210604533425, 525.498321499057, 523.332694526791, 519.03200324245, 523.093525519695, 522.040365164838, 522.80490411283, 519.242489140359, 523.984150324427, 522.414840064422, 524.000870135067, 521.00824615395, 522.288483727054, 520.500674940861, 527.142665252425, 520.450847385974, 515.478402066515, 519.604970308028, 520.900411630712, 525.140096105674, 523.546129818926, 525.772506631212, 523.667793636707, 520.284535760434, 525.571239242163, 520.85546017237, 525.26192233114, 522.35958731708, 522.779934868331, 524.519760791713, 518.216084654438, 519.779217005194, 520.060860169046, 521.558787745995, 524.668937780654, 522.230198646703, 520.834597540146, 521.605237091775, 522.003458010186, 521.151575205316, 524.328015557491, 521.335889309953, 518.233593144256, 527.40490294121, 521.287989874213, 520.48653040614, 516.364304192399, 520.60279880923, 518.561917978662, 524.531029667191, 519.902708531855, 522.849574181078, 518.695899204227, 523.060997745005, 518.564988437125, 524.073776877356, 523.185208352654, 522.050669293779, 520.792099625729, 521.608781110573, 521.960183019839, 522.258139899741, 519.097981255526, 518.751787715585, 525.724646413969, 525.635773648823, 525.294455626167, 523.405376846287, 525.440039434249, 522.612128668183, 519.454148861779, 519.485075203151, 522.796634436948, 528.809081180411, 526.521350708957, 526.519989642102, 524.199110267722, 526.451969386313, 520.52893522322, 525.837691847204, 520.510141997341, 523.242983642908, 521.156416253504, 525.980941159587, 522.600726450418, 523.992845864106, 517.850769622931, 520.137398640247, 522.698833152831, 523.137728273492, 521.148921912832, 522.724312032874, 522.179141408401, 520.038838118201, 522.956484337317, 521.425644052191, 523.729997091262, 523.692911031908, 522.943563460599, 518.256344634122, 518.935281602839, 526.773476368839, 521.002772187337, 524.638778680743, 520.383967160275, 522.211632083858, 520.882408560238, 521.422283873696, 522.987654321628, 522.132129058463, 517.904737589359, 516.363807509696, 518.201357545291, 524.29941242666, 528.079545483205, 528.028169706021, 519.263773785854, 525.567879420582, 525.404468956186, 523.979173925684, 528.352331660885, 525.013160491818, 528.171305440473, 526.85469207415, 522.900291721874, 529.685202803118, 521.582436024516, 523.495670069337, 521.991836253117, 521.419054440827, 519.879811154569, 521.840082175595, 524.034714324756, 524.900225794499, 520.660258473695, 527.241007757839, 527.607986903353, 521.009969337919, 520.237954062493, 520.366070857331, 525.346441100165, 521.799462871723, 518.998542866827, 521.523285328793, 520.870020086369, 524.113162136161, 522.026019961087, 526.144573869529, 524.730859433104, 526.476306277411, 525.623745052834, 519.782560060215, 527.286881471011, 522.77627476844, 524.053239044441, 522.949890030785, 520.653223608002, 524.696600298267, 521.08740526041, 521.063051655747, 527.634698358697, 517.380532398232, 529.441689019224, 524.275574688562, 526.496309385575, 521.1815412489, 523.043209471331, 519.23453249822, 519.171894731968, 523.205889647866, 522.956225030972, 523.083050444948, 519.972980505126, 527.325272422092, 526.511691612338, 521.841615866228, 523.455949521847, 518.764006938444, 523.599455805832, 524.119253937729, 522.415335139858, 522.573409196424, 523.61997925967, 525.960657570972, 522.65186355824, 519.321315593589, 530.596297560775, 517.787642310219, 522.836411624009, 522.713022840773, 524.555623491947, 521.187220420414, 524.337940641174, 515.286275856279, 520.621680535733, 524.971289575543, 524.166407673141, 523.780755116294, 532.353638733983, 521.96974060981, 526.195366144351, 526.845116400992, 521.890142101449, 523.798641158446, 520.191872709165, 522.143459449583, 520.163181032779, 525.397955472859, 524.002425720175, 525.283006433831, 524.372777724582, 520.154060713461, 520.750041235053, 526.958732372463, 520.828460091964, 526.390764986028, 526.285849802576, 523.04455144552, 521.945070275159, 526.929974794947, 524.345751702409, 528.182792351542, 520.685474190832, 526.24274029045, 526.895129825725, 519.007555580659, 525.443909869029, 522.75176901725, 524.757502531335, 520.762640062643, 518.62454475494, 524.258406034182, 527.815072134933, 526.434540889101, 530.749841966508, 520.808180065029, 523.213788010464, 520.010158032916, 513.786568735353, 525.464138102449, 520.302984148843, 524.802431253705, 518.845137503879, 520.94411714767, 519.178202556623, 526.36338130698, 523.157558031645, 526.234282201137, 517.461846305595, 523.331905655305, 523.680103503762, 522.870441046874, 521.753626067279, 524.545915994869, 522.42508258901, 523.74079424842, 525.211029206302, 521.7105445575, 518.349970865656, 522.788697565612, 518.980216019983, 526.269607145791, 527.429513759181, 524.017848169573, 521.399750297473, 526.246761245117, 526.076699260315, 523.924719578169, 528.13380941214, 523.791553148643, 526.825891467066, 521.847883956549, 526.080608656323, 521.747042228992, 519.702991336917, 524.181017605608, 522.614628297821, 529.268316874152, 525.525741562826, 525.713490534409, 524.723856813805, 520.130072307348, 519.517815698023, 522.575299747442, 529.317346765228, 523.754998126079, 520.111837195742, 516.780726920168, 525.510097855144, 524.573756178341, 523.936612559547, 530.494571440431, 524.534060060319, 530.104675420428, 524.134971151903, 523.035751278209, 525.518094380244, 520.460539367551, 520.507749151112, 520.102177990882, 521.416940191977, 524.251285329799, 522.278269415423, 522.827830094731, 521.094118146647, 516.933533413526, 525.6088644504, 518.036655829636, 526.074691686472, 525.271667138407, 522.035772894024, 525.739766336977, 523.717796211592, 522.547079858693, 521.317550928198, 523.766471349367, 523.775805496735, 524.546600134161, 523.696294880832, 521.529506453918, 525.568154986239, 529.916917520941, 524.578793072616, 522.482473542877, 522.772048254405, 526.690860437623, 526.853645248023, 514.370829877749, 522.045078220826, 526.250580095279, 519.792596889888, 522.093177738953, 514.255246004245, 520.17987335629, 522.771845936681, 523.534804873238, 528.314972909921, 526.09199372963, 529.499207064188, 527.468210382575, 528.25278693019, 518.637074650122, 521.895950824336, 521.330359975336, 520.947401454457, 523.660469059655, 524.090904715956, 520.507323248313, 525.924600055281, 527.140920246489, 522.342710558028, 520.604392682538, 525.65474397455, 520.314779110414, 526.625945977519, 519.165115744012, 522.712464150638, 525.196278971391, 521.925449850964, 520.939119681696, 522.713911558892, 519.642689388113, 521.101233073817, 518.392506917506, 518.867774237781, 526.656003908526, 521.017640458499, 526.318072342247, 525.916256009621, 519.34663126575, 526.092826721157, 524.223304026841, 526.180523406809, 524.357856018207, 525.154073314715, 522.223930853001, 521.572418810083, 523.15109631687, 528.693654193842, 529.480134930952, 526.611776135378, 527.358423697139, 526.100634651757, 527.72991997111, 518.463396243964, 526.308173667457, 525.065286397784, 521.086377406728, 526.055848697465, 519.04875752284, 525.25636091977, 517.878528801714, 529.307872762041, 525.735629049181, 522.592158344498, 524.188698700312, 521.032291051435, 525.272873263566, 532.754591040111, 519.987893057673, 525.627184324899, 526.810540884471, 526.29240170064, 524.135479730203, 524.279307271413, 519.641809767147, 524.720885571395, 520.108500471849, 527.446130875561, 522.444395847343, 525.838884727371, 522.981334953162, 527.796350661604, 524.07661479205, 520.439495881309, 523.910414486434, 520.628922532621, 521.432252094087, 529.820595158433, 520.577840917, 524.487547953453, 524.382184422516, 523.343683184883, 524.268908556917, 525.117594888358, 523.448552709604, 520.320048848867, 523.119247483764, 528.17475612034, 526.187249538921, 521.479151711508, 520.514587087767, 521.804561317143, 524.698783281797, 521.297642871127, 523.753290972592, 524.692412686117, 529.352987952044, 525.671530146869, 526.040532614599, 524.462401704872, 520.618193311516, 525.981610766772, 517.835887699448, 523.627388317622, 521.797244190902, 518.211076094369, 520.912574637872, 519.535947877779, 521.80470897864, 529.001914003685, 522.125834886557, 517.030745627586, 520.634519971031, 521.858662521627, 527.189081478975, 517.815573415134, 521.381194320554, 524.677925998467, 516.407738349575, 519.642222053442, 521.871494319328, 523.17264923055, 523.118823259745, 526.402665803264, 527.812176775271, 526.455835554219, 519.965383199769, 519.903625908801, 526.07329688943, 522.876582278546, 523.967612672424, 521.324749657009, 525.332813010517, 522.845729866039, 525.917806028927, 519.110817105838, 520.224560110573, 526.914265897359, 524.024308203963, 517.900103954505, 521.663830184112, 522.493397775619, 520.461067452493, 522.195935655656, 524.499091297743, 521.782445927675, 523.513217288799, 520.166347119759, 520.922525720358, 525.795279645127, 523.007553095495, 523.499249919415, 522.155747927334, 524.511995220752, 519.425216762202, 525.066244569842, 524.312425530596, 522.620959369624, 522.65827165727, 523.916537292353, 524.718068133615, 518.701836354907, 517.829133214891, 525.984689104806, 527.533301139004, 521.301550986862, 521.829382530063, 526.153358965691, 523.599476850893, 522.004007433809, 525.944276899761, 525.109475797209, 515.569162329766, 517.171508549547, 522.597766874994, 520.598618324307, 523.387509189067, 522.731808391786, 525.830821204062, 521.980481265619, 526.375904307428, 521.505293712993, 522.908923972749, 522.784208984016, 523.692456565885, 527.01226837883, 522.498115387609, 524.867437131169, 519.26221669807, 519.202130484376, 527.529199222182, 522.276854402334, 521.350107063659, 524.167691103627, 526.650953993913, 521.912219934164, 526.222896565994, 527.276040865363, 525.969895009084, 523.241267470956, 523.826234570963, 521.453340868637, 520.322788946379, 520.966047522843, 521.092458249257, 523.346690088466, 523.510414630094, 519.95970111579, 516.898135057314, 521.113664680762, 520.066579344808, 522.14069997719, 520.758737298244, 526.918810845948, 524.110842680734, 521.045564511742, 519.93599841131, 520.403056415884, 520.968364168877, 524.72624492412, 520.299745184631, 522.902871366364, 518.234705312545, 522.585081618855, 524.129371635401, 520.718609699475, 521.339525843282, 519.139491770115, 520.754398317876, 523.386519837529, 517.671254508374, 525.89216982339, 524.125487552334, 520.378138124998, 520.472573451592, 520.514600773547, 529.548798639363, 528.860221446948, 525.946210638285, 525.956178437525, 522.260760110551, 520.44601903931, 522.368707194804, 520.896337641556, 519.89326127389, 522.898197157165, 520.346509294086, 519.075486408452, 519.339076023832, 518.809935037701, 526.690459210137, 526.908250703885, 521.243828618945, 520.310551504323, 523.773975965895, 522.086849313076, 520.86972272168, 517.537722514129, 525.699588174571, 521.556467200452, 519.664110477594, 525.332247073387, 511.921667118437, 519.856992490841, 523.952504396795, 524.494541157613, 524.78035039981, 524.360246899744, 522.580878451728, 523.72690085636, 517.537933594974, 523.138417520336, 523.999178126832, 523.179022251545, 523.805452954952, 523.018123826558, 525.029406475574, 523.259941609714, 521.329625008859, 523.844512595464, 523.236206586475, 524.825425509118, 524.088774748512, 525.588355565155, 517.491720621919, 526.040477182382, 517.546605258756, 525.886740198682, 527.495322782406, 520.493317790226, 526.408637599671, 527.502655499393, 523.819414750646, 521.935528353463, 521.571684772993, 527.584538665434, 522.959522494359, 519.798555398445, 520.724504860553, 521.727789669077, 522.819400302226, 522.80265728811, 523.08346471618, 524.819440416612, 525.376479566051, 523.614132354804, 519.290808431456, 525.658697440395, 525.885160474408, 518.501073253022, 519.152370844952, 525.572464377221, 527.052091426133, 522.990535085003, 521.015777120491, 522.46129368273, 516.775107979826, 522.701960202028, 523.926476643909, 519.511431477958, 524.932824058075, 521.627338795443, 525.204598129372, 517.264130007777, 525.483635603821, 523.094846827966, 519.044485818066, 520.874208433707, 528.619875569193, 526.405378696336, 522.146352898147, 520.762328697244, 518.536885625096, 519.140086876431, 524.564764314353, 522.452487429983, 520.93701193029, 531.677398866827, 522.67231324858, 523.736927891381, 526.226250439843, 520.184899091163, 523.916934126165, 522.843642264037, 523.786981818593, 524.001629227861, 521.665818142637, 521.548107544455, 519.428737795655, 520.294473787006, 523.856861073886, 522.98840891012, 521.841239367951, 519.02335849819, 522.530767573675, 524.176058579676, 524.086014228119, 524.587244804837, 525.367220131932, 521.696233261047, 521.937574982097, 519.586398685075, 524.212242807877, 521.020976430563, 521.636438476019, 521.340902980104, 523.366554871239, 523.893317500566, 524.652576508315, 526.223359269425, 526.582613953718, 523.914182392763, 520.099124868158, 525.980331320637, 524.204561432879, 520.000009045428, 518.171817117621, 522.064448056608, 523.141286016944, 523.099329262389, 516.15592543727, 518.83423098863, 525.494657583467, 518.367867450582, 521.06530308583, 527.185404055176, 525.692434931026, 520.94218946896, 519.594111244898, 523.608084786133, 521.83110556063, 526.677577941876, 524.28454376472, 517.086196046382, 518.023940985189, 525.369284835656, 521.307664290767, 527.293722486645, 524.801934039924, 523.822016341195, 520.571860055723, 523.270950302662, 527.231534861214, 520.777522850531, 522.36874264957, 525.011148963357, 523.53078193139, 523.126410028589, 524.103266553248, 519.818892207589, 523.799589225684, 523.391129057827, 520.664649496895, 526.871736485731, 521.097186847717, 516.565309555516, 519.649987686174, 520.963275319371, 518.396355347354, 521.517263053214, 529.223146656707, 521.043922782197, 521.76894450737, 521.083107181001, 520.916405683939, 522.039423702862, 531.036335528798, 522.182312072369, 522.430408010634, 525.365243616129, 525.379304968726, 521.802906041341, 521.986932945306, 525.87395403694, 521.550134625711, 525.008582266619, 519.412561074753, 522.240670485408, 524.880305154117, 521.813323749482, 519.166194986492, 522.963649562039, 526.839473753551, 522.862685021778, 523.674966858734, 522.286233961346, 526.565310270409, 528.109827620465, 524.366843551322, 524.61779453201, 525.871956729678, 521.819695050442, 518.872360104721, 524.317875282363, 523.757977283868, 521.866968733532, 519.900651913518, 524.767441786684, 522.100659152939, 517.309116696592, 517.506525701327, 526.082281473965, 520.33513399273, 520.901072993795, 515.240745381496, 519.709177928517, 523.957509546358, 521.917337057841, 526.440318198504, 518.102696355919, 527.073413428938, 518.738008560678, 524.144223660105, 518.789651759305, 520.477732259145, 523.68296760417, 524.078779325932, 525.473350631383, 524.445556045309, 522.081967097735, 520.465598111605, 530.205611128382, 520.270320482124, 526.458387344264, 523.635479421308, 525.83314706837, 527.229710386479, 522.774692143629, 519.256266005644, 523.965351232576, 519.819501157753, 520.954903678988, 524.388128751368, 520.771018700434, 521.351857670819, 526.37419319066, 523.102929087424, 521.856962693822, 521.757178887776, 521.091197470691, 521.647423572777, 517.228872411702, 524.917767118498, 521.915718491465, 524.146001069138, 522.836982450109, 523.757452687079, 525.666735449183, 519.595028067784, 524.512002474121, 528.645336035071, 517.133135269099, 521.898113076571, 526.587183493713, 524.072459580012, 523.202742348875, 521.199621560666, 522.033681331608, 522.432683208796, 523.869983397575, 521.834669546804, 524.453131498664, 522.239546557242, 528.29674649466, 523.936623514487, 520.659077228052, 522.372783528367, 526.829966417742, 525.044627977422, 519.515534709515, 525.131584542032, 518.239379509476, 522.225064794022, 526.640686874848, 531.97430202857, 523.714703722475, 525.599445350101, 528.100975917919, 521.089785559907, 521.674245729995, 530.600461674055, 523.232920418396, 521.37099747515, 521.43776151183, 521.547842139417, 517.144509476041, 523.509752164925, 527.801945346107, 523.802943056907, 520.076718301319, 522.570885922372, 520.008775022596, 517.809683072155, 525.614036786199, 517.649901606782, 525.723683401987, 521.29343957025, 523.775879210474, 521.08943001014, 515.875091496813, 525.639559893379, 528.278642249377, 522.264240454467, 518.438483976553, 518.509688973664, 520.571784694115, 518.928462749304, 523.799052883179, 523.738024564343, 525.951980791227, 523.172498650939, 523.896006066436, 527.414754804541, 522.435448288054, 521.874026162243, 522.729480935584, 522.960373855518, 524.185131395347, 525.952746147296, 525.310050070027, 527.414295408266, 525.807634834317, 524.245914051347, 523.295984652147, 525.038111817161, 519.678762329001, 525.356495124401, 521.528643519599, 521.211130529983, 524.236444679578, 521.187559924733, 519.819596843018, 518.754296478203, 520.494896322322, 523.964690275841, 522.242111039669, 518.788479109835, 520.590813163009, 521.680375292456, 521.133478462703, 521.676193209014, 529.739181557276, 521.960709231988, 519.676458874288, 526.486413081923, 525.440394805873, 516.410798366443, 515.868527760009, 519.283854019017, 515.75269036226, 522.948598812336, 522.236380889066, 519.538371050278, 526.338428219064, 517.970650733334, 524.110661606889, 522.069994039567, 521.812976538646, 519.609188199195, 525.334955194933, 525.713426415943, 523.227492003119, 524.673848103938, 524.439304803901, 522.309417250376, 526.244668288577, 522.048813805955, 520.510209329559, 524.032847722723, 522.835890930275, 524.030941537272, 521.277931192931, 521.551352507563, 523.931111862491, 524.412287182564, 520.747960590116, 527.068562522756, 524.789941691161, 528.014054004156, 518.174809630302, 518.324824797579, 521.399610159964, 523.38239471629, 523.593436980449, 521.05375452157, 523.988477933437, 521.257095137986, 524.47238254705, 520.795185963569, 518.07894252941, 522.354773818508, 527.159581388011, 524.990428220453, 518.857874426363, 523.05287214171, 521.573568671316, 517.627559101926, 519.606842524431, 521.146876448094, 523.205608407082, 523.136522894541, 520.792882014629, 520.257475748737, 524.905107085757, 515.683097815592, 528.626927523013, 524.746473180421, 521.925079607195, 526.432975920335, 527.198435721721, 526.29774295952, 525.056000651593, 524.745802771986, 523.058659178709, 524.874789600373, 524.649118256388, 519.28790430322, 523.39837682709, 526.400691150455, 523.902550030586, 525.283288507639, 521.081351627861, 524.15291451477, 518.294090959228, 523.12875215672, 525.945958818389, 524.075611857612, 527.327004110638, 528.468233270166, 520.468058346734, 513.022838397768, 524.963259603459, 525.489197595792, 520.341707041103, 521.050011345285, 527.022047447511, 515.070378881342, 528.245777879669, 526.155793276605, 520.95656079584, 529.261661422488, 523.6134488063, 527.883018409275, 517.492742468155, 518.376207586015, 521.345348108391, 521.830750945144, 528.640869655721, 521.153901487236, 519.750431991097, 517.612103893686, 523.586685439874, 525.518795301195, 523.680693107455, 519.915040451414, 525.794798373384, 524.322518240275, 525.541315492079, 523.407446147626, 523.848943380072, 521.590514217957, 520.602283929786, 526.923107478622, 518.355447217346, 526.148917560364, 521.088733194683, 524.428917125456, 527.590988678012, 522.477089277433, 524.676364441748, 526.491645870435, 527.608734539636, 527.512785138113, 524.827940154102, 524.927789722048, 520.966026246915, 518.589044060469, 523.985350606664, 514.728824685593, 526.804195350102, 524.128928133541, 522.372361901092, 524.683866491202, 525.460741303939, 519.456884774436, 523.309132769624, 521.7581755817, 526.701004458978, 526.424812748359, 524.987307882268, 521.910874855112, 523.453683874448, 519.259188362819, 526.420775418244, 522.113631851087, 525.406693452321, 518.655136728724, 520.862858241166, 524.103515101705, 527.392877327123, 522.193762510291, 527.022839936101, 519.8199447219, 523.718419356863, 523.170710888785, 524.10969558751, 522.024893343834, 519.270739848002, 527.714356624416, 526.037684224918, 524.647393924791, 524.742223870421, 522.328105129035, 525.277245797262, 522.153611328136, 525.900338816559, 527.773813481424, 524.337091115507, 522.964787769931, 522.935596922602, 523.325711652715, 524.526484426388, 523.231673309707, 521.073533627862, 526.958580899961, 525.518747274759, 525.17828231322, 517.933479592344, 525.726075446537, 521.998796311857, 523.866558859402, 517.560367804889, 521.490412196895, 523.776229532747, 524.603181905695, 524.842555419012, 524.448715317203, 521.6497970887, 520.529829281512, 521.888215092644, 519.391860955629, 523.501160763696, 519.783327819242, 520.923114809417, 520.466358367505, 523.009272589023, 518.815498234094, 527.083065145629, 525.725868689928, 524.082704963227, 518.054141183356, 519.299020146803, 523.15685125115, 523.604126342241, 524.66768299137, 520.479766447979, 527.588607510623, 530.308521390214, 522.550517539349, 527.38038617806, 526.954158264737, 523.490575783464, 525.55117822813, 522.155954241716, 527.834010211398, 524.297569552384, 524.767009290735, 523.781023016346, 529.531918161914, 526.958924132563, 513.502395756913, 523.380601888869, 524.925054495976, 526.802206056982, 523.162534277548, 528.194762295052, 525.652332794744, 524.289638788861, 523.11775765216, 522.331480330295, 523.73909283394, 524.08379032211, 524.926444579429, 526.385080147822, 524.96938449856, 519.984668628575, 524.554606012662, 525.341577185274, 521.862773772077, 520.253245887888, 523.351300056285, 519.210577528213, 524.249547722428, 524.517858207765, 524.918627577429, 522.366756338246, 520.708227950233, 525.777525581912, 521.748596461672, 524.865139895054, 524.773881216661, 522.493573732556, 520.942877074008, 529.51773572783, 522.87406782227, 526.34258606142, 525.628479073752, 520.196162399104, 522.612372804446, 523.997255797172, 522.579215631181, 515.731846657633, 520.591366959653, 518.922965945517, 522.533934137091, 521.687297224035, 524.713167998823, 517.679213681494, 526.449685321931, 524.583090670906, 522.068532423936, 524.031055950503, 522.545078194909, 524.823453199768, 523.779014518924, 522.756862279345, 520.309552800801, 525.877361594807, 522.768640492142, 527.141335966411, 518.713910842423, 522.582413656092, 522.954573710199, 523.819032741419, 525.488315772609, 523.618056526931, 521.33270091975, 524.25270332726, 527.576108098179, 518.636557294891, 521.217099983052, 525.149299659699, 523.827958599717, 526.527009373398, 520.970780820135, 527.55896189174, 527.093309438542, 525.943548875413, 523.606651346959, 522.751303559235, 519.550904186731, 528.022909829663, 523.294373718764, 523.369611440685, 521.949245676664, 525.632271647341, 519.717214768068, 523.33265956761, 520.653901965514, 525.254300490775, 520.09907782377, 525.567125184399, 519.06906148055, 523.39198859826, 519.703487565972, 525.59926501543, 523.279774897812, 522.11719918245, 517.152958482989, 524.670772201983, 521.109951618186, 520.908523485208, 520.428363166739, 527.422378015117, 523.784198039575, 523.442408581222, 525.625484973086, 520.832880850714, 520.430533517478, 521.438811713801, 525.034482458714, 525.256003692326, 524.745382905781, 527.247067513343, 526.706033269452, 523.718521551175, 514.861377140218, 515.21057854102, 522.106536315032, 525.964452562965, 521.714622571185, 521.271066024139, 520.879999326698, 527.788697130254, 521.551133468298, 522.140023763145, 520.185189106866, 520.130211960369, 525.643837068856, 521.921644796438, 522.253353303872, 523.587651785364, 518.515187145933, 521.540396490105, 517.96473751024, 522.112390006089, 525.799477666649, 520.004804542557, 522.385571724771, 520.87992685961, 523.837265924653, 528.439667225462, 520.781267737084, 523.812150321321, 522.252721167182, 528.499941238678, 523.076117611251, 522.476995273893, 521.592676048476, 526.506509698889, 520.94005911169, 530.059577925036, 517.652276114193, 524.604646297572, 523.176033951623, 522.732111443014, 520.379769971318, 520.378224991024, 524.550448421298, 520.795585486487, 524.912564248551, 525.390376886257, 526.135295214192, 515.479870941039, 521.477822979521, 523.586062756589, 517.703661125328, 526.491239219241, 521.432090288022, 519.987604960063, 522.510957369136, 527.555337934519, 518.623007766095, 523.953124404821, 522.062206455383, 523.823162694088, 520.879701198207, 522.27389318733, 520.774311601304, 521.568056170196, 521.638693983392, 519.831280981204, 523.027743391198, 525.850823950218, 519.959784126528, 523.749341324258, 525.647229628819, 517.995019563385, 523.391612784752, 523.348626963628, 522.818173850464, 527.845197407616, 521.403637793574, 523.572025810372, 528.00138102354, 523.7419174212, 519.871602977895, 524.084183129789, 526.229863834939, 518.515227939676, 524.239399829082, 523.939999650333, 525.052664546429, 526.294622758556, 526.125487662506, 520.264390851807, 520.824478244353, 520.072141085113, 521.105097644291, 522.347344760858, 525.769517427602, 520.851412230416, 519.511908829414, 522.759790903289, 523.836776904352, 520.039952528394, 523.949449497069, 528.077209085626, 521.137184980433, 523.873620376679, 521.040536987599, 517.773210499693, 520.469086833541, 521.461329439979, 527.501206400841, 520.415537992537, 525.667918144146, 526.93328477002, 520.093579314253, 524.26043089304, 523.36110363057, 519.867682858569, 520.092701793502, 521.97888128201, 521.504841898265, 524.738623035402, 524.704860201762, 525.05037998115, 518.790973521342, 519.008172689684, 521.83325682999, 520.081756669312, 523.797472753326, 523.893793445595, 523.127298052538, 524.066474817933, 521.680715642748, 519.657259758221, 513.942510909586, 522.089009452937, 522.401982457072, 518.017429292605, 525.408741512775, 523.092457029855, 518.06136988522, 522.256234487612, 521.373421130418, 525.861491083658, 518.908877860753, 519.274109351534, 523.500746343866, 519.947964505604, 523.071828357608, 521.85695255836, 520.879903404615, 521.254643010198, 517.682713707545, 525.797116023082, 528.178829704562, 528.681436143697, 521.654125298417, 523.828090780184, 525.790784918205, 524.842850361902, 522.062877543719, 518.610905241004, 528.074972351685, 524.708968719024, 521.466094830733, 527.365785021514, 520.223699735564, 516.471511058899, 527.714108140557, 518.061585440896, 524.844155282906, 523.476115116838, 524.340791892099, 524.977783662801, 520.894076363314, 521.878517133406, 525.996602214009, 517.272871209688, 525.131917776176, 527.267091170249, 516.59218357663, 522.535110175567, 521.335009040314, 524.635846220409, 520.757649684322, 517.214774045771, 526.259269139359, 522.876798687131, 527.431014140323, 520.14000241608, 522.975051577177, 527.632129318086, 519.732441157971, 523.039868466673, 522.982724387993, 526.580726945985, 522.517703029567, 526.765379544038, 524.766094043887, 521.734075499664, 526.518069992666, 521.453786097754, 520.387198491803, 522.049079126998, 518.721032122958, 521.908464275455, 528.453464388507, 517.939602003585, 524.603226152853, 525.545969080481, 524.713759595184, 523.705677916927, 526.622145339868, 523.948450422045, 528.632135028107, 522.101745263312, 516.205992653033, 517.591657503237, 524.680601037387, 527.041610508633, 524.115418646673, 520.800371778644, 518.279951145123, 522.773983376992, 525.151599420569, 520.403819994818, 522.056897015344, 523.252490954531, 526.556665672598, 520.070307741908, 521.247068467725, 520.982129930494, 520.871927663719, 525.953066317609, 519.834965639927, 519.240328988399, 524.969125996672, 517.937651539123, 524.060188083155, 528.007916284055, 516.831228539475, 523.227067320476, 524.310162456801, 523.383807505546, 518.764141854114, 523.907764754351, 519.141926559119, 520.299884188209, 522.828783854578, 520.94415996302, 523.770782644449, 525.878346091852, 522.504733136369, 524.389301239016, 525.188585507911, 525.731932030832, 528.365283638403, 519.134171961493, 520.516891894667, 521.529384879679, 524.401208176316, 521.285039372411, 518.744923648345, 521.510520499468, 524.158950694503, 525.867545728712, 518.740182884829, 526.195218460269, 522.337475109293, 518.466772989219, 521.033888808397, 519.469197523454, 524.454599487166, 525.481414020157, 525.280901273355, 523.836481223518, 522.124120668572, 518.067047215701, 523.090584270599, 517.700577507534, 519.309301514233, 523.585110927598, 520.875125775588, 519.730328088499, 525.472943818545, 522.980128386574, 525.416646995064, 528.914480270994, 523.906086946761, 519.377562024875, 525.068731084221, 518.642201620298, 520.473394681087, 522.593099017769, 523.632742544729, 521.127388020178, 521.151334028648, 519.321753621711, 530.395492136508, 526.990150141725, 525.126146936608, 520.815437036576, 519.623194919855, 524.760345497164, 523.32219957103, 519.805021054174, 524.429113419192, 518.250505189012, 525.78590512752, 524.654453773541, 525.028027513519, 522.035892317779, 524.824160766808, 521.559281353436, 524.094873156213, 528.295667112983, 522.758712349318, 524.172066505892, 524.631203331977, 525.378031115075, 520.592089086345, 522.232119146497, 523.1890828865, 526.279363033024, 521.491971551269, 529.647157282547, 519.73543148751, 521.397153300824, 526.058970745091, 528.785518761866, 525.16760265454, 526.72835048062, 523.062971027993, 524.594948961211, 516.971917640979, 520.545747554537, 519.382591182338, 518.432468914538, 523.741166082759, 525.750293450309, 524.814293831344, 517.551950188025, 522.363085167069, 524.861138098552, 521.04069353544, 518.593082937443, 520.45980490591, 522.28046773107, 516.963255841494, 522.467307908615, 531.036661435452, 522.300505766176, 523.102012712021, 526.311210420672, 525.395637161295, 527.003890117449, 527.619940782115, 523.51258812313, 526.089451069624, 520.75584975175, 524.345099517317, 525.667842616365, 521.30732936616, 521.897160601226, 526.335798912377, 525.863087757722, 520.658369284589, 517.15159191456, 522.018900621977, 523.779393184564, 523.713910341942, 521.481573493156, 523.704766488576, 521.285278399546, 526.444269677085, 522.438784855857, 521.859922271616, 525.110249886567, 519.125674357528, 524.23367160731, 522.779303315124, 523.651753101032, 523.350677088066, 522.684864207415, 527.618378224153, 524.220713317435, 520.848662014067, 521.822560772408, 520.767611997795, 525.684716786468, 520.914466179334, 527.86345661164, 523.229271986198, 521.390647698944, 522.889122598134, 522.367651059151, 522.11248852921, 520.951087433253, 518.800392717831, 523.465202021461, 526.948588481374, 522.385779504994, 522.232251241267, 520.925876158705, 527.194922591184, 527.150391398279, 526.888866043123, 524.086825374699, 522.326030412923, 520.554392637791, 524.384721896583, 519.009990209171, 521.235201244886, 522.774823224873, 515.381028107125, 522.658671229229, 524.286816401648, 520.363893958425, 525.083679319729, 523.836520775213, 531.357769096327, 522.962069637516, 521.724985466226, 524.163006035483, 525.666679604677, 524.050265196607, 521.687177125206, 524.496962871676, 519.995171760393, 520.612037085348, 520.651271235429, 521.343631557953, 521.704155947374, 522.025349026647, 521.992682707265, 522.715095052139, 520.286945354528, 525.044239096909, 522.638300004941, 522.458016676026, 529.613146332209, 516.988213855561, 524.032362347112, 522.310946410255, 521.54356728845, 525.693416227391, 525.936505023977, 528.760847700205, 523.701525551038, 525.141925177292, 520.477024120032, 521.813185304922, 522.659124121868, 523.003278164955, 527.32278251883, 521.321015254463, 522.443958455821, 531.964180880821, 522.563444207185, 522.893424402619, 520.507255133658, 518.669190472179, 519.968764470113, 521.05956151581, 528.68519250275, 527.978931405983, 526.579304056179, 525.714924371503, 516.915946791409, 522.285222666676, 523.742717851073, 523.424527213708, 524.266470905018, 522.533210524048, 520.230268696568, 522.255139858896, 519.534916027816, 526.479531041991, 521.826730286087, 522.23969947981, 522.300889550701, 526.423074342577, 517.144865948328, 521.355811862742, 526.506869792564, 525.054865392802, 517.559202244168, 527.536174592712, 524.457754041324, 526.346481860147, 524.464216349021, 523.269726716733, 523.142841824019, 519.419959049507, 520.248219883756, 523.562856267825, 527.239732152865, 519.005666546835, 519.143361371028, 521.742948248191, 524.41841048936, 519.998747341485, 519.645481509895, 520.505442885727, 527.893562671704, 522.410988645176, 516.178593744496, 517.918959986776, 519.425876311301, 520.8272181701, 523.271839170794, 523.888879615877, 527.159314679004, 519.830050461597, 525.424538587081, 529.956990646319, 522.856964044092, 517.751175114078, 521.734817806004, 520.416438081808, 526.980284657646, 519.507409430083, 519.613455411081, 525.854436411621, 527.141148657144, 523.688142868242, 520.149209752626, 523.70419225176, 525.226316386151, 517.703323973118, 524.950711139628, 529.672386401761, 526.270733386395, 523.391954398198, 527.123780129712, 525.214946578829, 525.708411476621, 524.234762908793, 522.435505297889, 523.009782546579, 525.177697176318, 524.728746023456, 524.739638381572, 521.039593614827, 521.542164165903, 520.541340991985, 523.324149203139, 530.405292191045, 522.495851195257, 521.611772445248, 521.703951339804, 523.668461448781, 520.86814640394, 524.095829866876, 522.659772751135, 523.822946994361, 523.023797049201, 524.435002312885, 523.793256255566, 526.529781775005, 523.704927593581, 524.195318252823, 525.130727644319, 516.363976248964, 524.877570031303, 522.267967969166, 523.51077015108, 519.811174726705, 520.733745817472, 522.297986664821, 521.737697882663, 520.53913596867, 521.452573864467, 522.514731904923, 524.364978699685, 521.863030772419, 517.38198614792, 520.72776634866, 523.481672916846, 519.327942642855, 520.630872080807, 521.102478967439, 522.08607441809, 519.098186434043, 526.302492186001, 524.278905602142, 522.68563494353, 523.530728128916, 521.510508797636, 528.218548808628, 524.985866228305, 519.359456949081, 517.4035547949, 525.395847353528, 518.867343620935, 522.837548944925, 525.875725667571, 523.852287087128, 520.768857046588, 522.854045682755, 525.380594900478, 520.091362267032, 530.875388267951, 517.534611512002, 524.406462249204, 521.67992077406, 523.049974716419, 521.749791958616, 524.536997562754, 526.334697487275, 525.134297907566, 524.459910182335, 524.020926807682, 526.540556175373, 523.398713014203, 524.729055598547, 522.697771129157, 524.825096566282, 524.50978249708, 522.937432385873, 523.249186355025, 528.842414486232, 520.393166209763, 527.484435957975, 520.385489962838, 522.045551191151, 521.65879969792, 522.304685183128, 525.08593027788, 522.743379036961, 524.663882322749, 522.224769101792, 522.385292609544, 522.585077216236, 522.366208075748, 524.138265856271, 526.796741423172, 523.886957996044, 523.511083866979, 522.213215876328, 524.061582350089, 524.985690890474, 521.424150923524, 524.434319600047, 519.669550938102, 525.18242606695, 522.824028318938, 523.929770499556, 522.01018955504, 520.329835313809, 523.368021206453, 522.523974725152, 527.162412320551, 524.546387196263, 525.115429789358, 523.30261033683, 522.51453583871, 526.713907251986, 520.380627610714, 524.610503481239, 520.361130869459, 522.599316832002, 522.918504435317, 523.36627147027, 527.371731453308, 521.490531451929, 523.165479819736, 525.437448972015, 521.764694975547, 519.503491566253, 519.527494413593, 520.9466849805, 520.974059381107, 525.628677496111, 525.439501183248, 524.90016509294, 522.173062860405, 519.486882974683, 523.367042902865, 525.719408141428, 522.543616252536, 524.339026190782, 518.141237309157, 523.951345165795, 517.532924273693, 523.975735894879, 520.640045560827, 523.983063929294, 521.843589984938, 526.098552848527, 521.383123624954, 517.874040790646, 521.971681668868, 524.640289766918, 522.773113532334, 522.694147944165, 521.420393774746, 525.331451595123, 522.993289992951, 523.446828996543, 525.620836364691, 518.407348945928, 522.532204614767, 520.905267709559, 525.932264426686, 528.224286017693, 523.273380370355, 525.849282301497, 527.156841839275, 526.182222013452, 517.42221717526, 526.573397586769, 521.860763105969, 523.420955019779, 524.571794119239, 528.385616379742, 521.665822141554, 519.818615367131, 520.862492834517, 522.883972765486, 521.673174212893, 527.251485144296, 516.238076038854, 521.66501486289, 519.725652214653, 519.110575117177, 525.05977235838, 525.550941956965, 525.042053405983, 519.678270396487, 522.385414930915, 520.356688394299, 522.25618728578, 525.66945965217, 518.807844365645, 525.81141817952, 522.633274982137, 523.530283668334, 524.372043360216, 525.497804323666, 525.099820781758, 528.499278457538, 525.327101191326, 523.190659308203, 521.237475289939, 524.393543587935, 523.827868639259, 518.799182880959, 521.928952223566, 520.748363327485, 522.500058944201, 521.255658078386, 521.990970878618, 526.239394582953, 521.802830939988, 520.945270592613, 522.355581375143, 521.963012110891, 518.207502279756, 521.798595237781, 523.553315789039, 525.075718782149, 524.340678816803, 528.103069079076, 524.903496703723, 522.391386041576, 522.843836582874, 521.506262771386, 521.359860342704, 526.788422769461, 523.651880588228, 519.973421878478, 519.975492255804, 524.152052696403, 523.054165566117, 524.51129679748, 523.156792636489, 523.237957533088, 519.62851163596, 516.941607151608, 527.893494625553, 521.562209635799, 522.750648115068, 522.765238078483, 523.26612275094, 525.645655741618, 524.199982758317, 524.061055008805, 527.863874021029, 522.171219877503, 524.796267867925, 519.575393926688, 519.971279278243, 522.073457182513, 522.708197232813, 519.255746063185, 522.417213565162, 522.375796094532, 519.632239813372, 523.61807829885, 524.429438932714, 522.050364854036, 523.420820538834, 523.806412258991, 525.125476667001, 521.585461786889, 527.313332296666, 520.628617212388, 524.71829161705, 520.464408824708, 525.797202058508, 522.127350620684, 522.179575064653, 523.963895321231, 521.874458326561, 526.127404490043, 524.899953905969, 520.614988117742, 522.445504899855, 526.480411443794, 526.284131634902, 518.278299468411, 516.477527462616, 520.64009861953, 527.23478280264, 523.253304272617, 524.966386148348, 522.95272020711, 519.672961353278, 522.358527714009, 530.773051555646, 529.303653872536, 527.964700446046, 517.862892007687, 524.564095498363, 522.157166187812, 526.834214291261, 526.453072083676, 521.815290638389, 521.164214263466, 527.539279879491, 521.009492400811, 519.644969526431, 517.427171778386, 525.596366872803, 526.223657215746, 523.81816686218, 523.399612324185, 524.0263484035, 523.808267667034, 521.224070144291, 526.245686733981, 523.204192370082, 525.134463575071, 523.903723001401, 526.322162845078, 517.268740989558, 520.063809959053, 523.806238610416, 518.277223246484, 519.467532193928, 521.691797842172, 526.153017848494, 515.887562021055, 519.185711801495, 519.078368271226, 524.203845254894, 524.959276480987, 517.878800114922, 523.660674517967, 523.459997465374, 524.862573850598, 529.061549490013, 523.331612991342, 523.739326725413, 521.713440989531, 520.546849851826, 521.697174126858, 521.460964299298, 524.107575613175, 529.21257677969, 520.350700479721, 523.406368081266, 524.534732359544, 529.280367415351, 513.621689207473, 523.023589196037, 522.561444903908, 523.633639595772, 527.777774951803, 526.12263630171, 519.384533031474, 523.264155494308, 526.190935704704, 521.582480174897, 526.282312030892, 518.634992180961, 519.75556798456, 520.16512782435, 524.81586429428, 525.475438340148, 525.594961962524, 523.397363612031, 521.909124534728, 526.037978746118, 520.907667899051, 520.938598250276, 526.76126942928, 525.951052176492, 523.173702377173, 519.441265608932, 521.026635884983, 531.369688379248, 522.982255667789, 524.382216145932, 516.192463152091, 520.646900657515, 524.349469093576, 525.213627266557, 524.029047522878, 520.478552097782, 519.622303563547, 520.08395217101, 523.718106596162, 525.695115344506, 526.108715857649, 521.54391685072, 525.288760479495, 526.73898154153, 526.654787365448, 526.628175719627, 524.746229180784, 519.86940053705, 518.485686473488, 520.804774298993, 525.097895319484, 521.42710877118, 523.857126151973, 519.202958679137, 523.98835612591, 523.543032358545, 522.809300450069, 525.415029127263, 527.510895180917, 526.146416960862, 522.045220592767, 520.759951584892, 526.843858563371, 521.810234163941, 526.723462826801, 521.394929817237, 522.742503796546, 522.86303967942, 521.384619660083, 519.128905803089, 521.312758489195, 522.298169920758, 524.281274479055, 521.506280644223, 527.232410632832, 528.874437866206, 517.843242960261, 525.167892071938, 521.821271415614, 519.202215177827, 522.06877304089, 520.947397811158, 519.933143271089, 526.067057887075, 519.407681509355, 524.691673419303, 519.730212103631, 521.167149267006, 524.516042879497, 523.604586848298, 526.717631538641, 520.8726544265, 518.477163981162, 525.293828008998, 516.478822430035, 519.93128563462, 529.499642517294, 519.813909980723, 524.964777077668, 525.708688775489, 518.930163271373, 523.989746604695, 522.470339426507, 530.182823175516, 524.71661008284, 520.648425296487, 522.163627265021, 525.181768696296, 523.120341103383, 522.597296920731, 524.112144362563, 522.008713850393, 523.812831346314, 526.783140980213, 523.721216264926, 523.573807403476, 524.165361078133, 522.669613306821, 521.879310826711, 528.694948628141, 522.001157381748, 524.502081243029, 524.38335320598, 522.550412809199, 523.395519811017, 520.548297184211, 524.420583720327, 531.526204960826, 523.269869972155, 521.480911397846, 523.060826438572, 523.114920629713, 516.436081403116, 524.923007323801, 518.111208543695, 524.840530459323, 521.709142893854, 523.281131500035, 518.91157704866, 521.520213540266, 522.659031249658, 519.629990017266, 523.767600820657, 517.329236827284, 523.961427737433, 522.607219625921, 525.6278040399, 522.14193828677, 524.883743803969, 521.089684873636, 518.163144764376, 523.245489383008, 524.069230696954, 521.949990946667, 523.553083096701, 523.635930899947, 526.976648371247, 524.97303028964, 516.927000502154, 520.960970026919, 523.862828606884, 523.086588687536, 528.061254400729, 521.926830563511, 520.927941359941, 519.627659063825, 521.906631960019, 523.534205285375, 526.142869989201, 524.839631288015, 525.559781517748, 521.356107686466, 516.708649190698, 522.142898464409, 523.517751518578, 526.210130420018, 521.04745621611, 527.27553282441, 525.772137510207, 523.729647817445, 523.294696979475, 524.483005683098, 522.613711099796, 521.539453236295, 518.144816821056, 525.074250031227, 522.852861159602, 523.874033874055, 521.495857786747, 524.954466148329, 516.499540800659, 525.457744114543, 527.18749738332, 527.190008417891, 523.125627063599, 519.37957941871, 528.222845994055, 527.690250098523, 522.854182393164, 518.977775629625, 522.709334281274, 525.571102292903, 528.177439617366, 522.621056811712, 524.380923313223, 521.00023327185, 522.491607843784, 521.139374145095, 521.795440141481, 524.081265848432, 519.256927294853, 527.878245585616, 523.623815645294, 528.855372765764, 524.210035332042, 521.410641617422, 528.027451604108, 522.138602820958, 528.965387465454, 517.970767371628, 513.865864439769, 517.135647960952, 525.297195702713, 520.872569118755, 524.102578625537, 517.819999253761, 526.662352530712, 523.234652083566, 519.8100988066, 522.715196528725, 519.55169496937, 523.14727882161, 520.096484736221, 521.895660587866, 521.239487038795, 524.98541229876, 525.520071565135, 525.039571727616, 520.492056619604, 524.594683326293, 530.128632786402, 523.620465445926, 531.525630961464, 525.34919207364, 519.384518064187, 521.522967190717, 520.507780670238, 524.677830680929, 525.090458756844, 519.261451032512, 516.5163112238, 517.389020498539, 522.825239364274, 522.003670965559, 523.647036200059, 525.336648659906, 525.21338630466, 520.468766462111, 525.404797643579, 521.537556204426, 523.035401211457, 526.360190075205, 520.358020832041, 525.427494022723, 527.027085470339, 522.303423121444, 518.904345723911, 523.018788226709, 521.611434933246, 519.613220919566, 524.198916073302, 523.557259316272, 524.760156194629, 524.430946599379, 524.581727338385, 527.597142798874, 520.164428479173, 519.131718914544, 521.293669473936, 524.647881789393, 524.60751589645, 517.045873771149, 524.317317498875, 525.25775833347, 524.611958322826, 524.566586237337, 525.686285762316, 524.139541855325, 525.214740796053, 525.504710140908, 523.051483694151, 524.429469782489, 523.864550568554, 524.560201672648, 519.292333686687, 522.926414904681, 522.977188950972, 524.919363024634, 524.08876892605, 522.112148830227, 522.507005671285, 521.796792374145, 521.214551195132, 519.912524556623, 522.454208339061, 518.614909108491, 522.592003459239, 529.850908270132, 520.961411851846, 525.981188613538, 517.900606553722, 524.878434358606, 526.697404805144, 520.800238909976, 521.365001828336, 523.104494885084, 527.017331368481, 521.909787676152, 521.319683858286, 516.234472540955, 525.300185464369, 527.00575807612, 526.150819508848, 523.866481971721, 523.746778918553, 521.793592807085, 521.337921989449, 522.783968805367, 525.746061891875, 521.071062954022, 524.415057273279, 519.031919060385, 518.36178469922, 526.169896480239, 519.583213027817, 519.508145918286, 519.988080897764, 523.277434161863, 526.231061827404, 520.364619013859, 527.124792996792, 522.962311359042, 525.445301823787, 520.865821205074, 525.242165797284, 521.571100053154, 525.656053380077, 520.134162185305, 523.977796780687, 527.198793249949, 520.401373053708, 520.220064270749, 522.879442658423, 521.464626148785, 527.71432141989, 524.779427034217, 526.754078055617, 518.243564760239, 520.612712882474, 521.04906308243, 518.236281482015, 523.439707514196, 521.03992518122, 525.343086868236, 521.311736500538, 518.598824636592, 523.888852840456, 519.312281255484, 531.372540550828, 523.095011865978, 524.888200736177, 524.675335898354, 521.861828590736, 522.71270994861, 525.010438046022, 526.333052773289, 524.033134005017, 526.386559314558, 523.90610057124, 524.564384306437, 523.763206122524, 520.98656286599, 523.611206139867, 526.614489347968, 523.450907732788, 521.759608851834, 522.902915767641, 519.435585918703, 523.84083262439, 527.264572866346, 524.028604711437, 519.200154952563, 521.269945058542, 520.953008534015, 521.876293854828, 524.85404163108, 518.984321414617, 519.228069886055, 520.381046034003, 526.777690655163, 522.812109559278, 525.270944371936, 524.902919851615, 521.115650543288, 522.454516284099, 520.785738741541, 524.70751864984, 519.810336623441, 523.740511410469, 524.397214910037, 522.081285565483, 519.290008472676, 523.398384536585, 520.842085822872, 517.755636475937, 524.420500970044, 518.233345382723, 524.450690887929, 522.340210770256, 525.548987992163, 520.378371179112, 514.925976710442, 520.911217837855, 519.045695350151, 517.993703835846, 526.494256751133, 521.840228781121, 522.82373704315, 521.805521778909, 522.860978014235, 522.796485618421, 520.116454407844, 519.217936639276, 527.292564506899, 527.749617873036, 522.988010019754, 527.367618921543, 523.091793158983, 524.41794962947, 524.764457925024, 526.081415499774, 518.439167358583, 525.348420509408, 524.265466328266, 520.676470500412, 521.913687561956, 530.901632217087, 520.468724296385, 521.869395228629, 525.662331203591, 522.777859286015, 519.595663284812, 523.791141041198, 520.819906760847, 520.78065672487, 521.681907107728, 521.424172498077, 518.577329193827, 528.35676870911, 524.838105670847, 520.835409231918, 527.026891229584, 518.973400937496, 520.103058619604, 523.521447175922, 522.858101985815, 521.773078037019, 523.783401765949, 527.373323638827, 524.419697146829, 525.34278011582, 521.554405560025, 517.299001585449, 527.401608843182, 522.920544511438, 516.263638690418, 520.812250685967, 525.883609762549, 528.008878845071, 522.012927926536, 524.199925961248, 523.020952978421, 519.645103112829, 524.445925357386, 517.8443438627, 523.013546652787, 522.864852732321, 524.333421446263, 522.332891416705, 525.985421958916, 521.993702399224, 522.005883152981, 521.945119374882, 523.427853606171, 521.987704470803, 518.736287468259, 522.202991133897, 524.306060535185, 524.067151004113, 521.84968645444, 528.273505011787, 523.062976065658, 520.654614219848, 526.19580810383, 520.812899686955, 522.288912654264, 526.843296453781, 524.395017069574, 525.398782597048, 523.86397644213, 521.666884600998, 524.128083326466, 525.150069560462, 521.637592849336, 520.738836972211, 523.61989326815, 524.098804200126, 523.279168216512, 523.007857659566, 516.331491890635, 517.292120566451, 527.797518777544, 522.426391891518, 524.541520319313, 518.614678565358, 526.027159197519, 523.509968534554, 522.490297232953, 527.51340888613, 519.74221136569, 522.66220448235, 523.836543734255, 521.586861094067, 529.612484518854, 522.343556410196, 516.866364218433, 524.428649812189, 522.601916827586, 524.411661782344, 526.693290670886, 524.249626847487, 525.057178162729, 524.998944653789, 526.514921271182, 524.464661237827, 528.392407510598, 522.000413236226, 524.951122088526, 524.475380424004, 524.164404141827, 522.605793459303, 522.325129470076, 527.317089031001, 524.573388171925, 523.882636950177, 520.4506373354, 521.53551744351, 521.740804942704, 528.223644080806, 523.896165859751, 521.96707714244, 520.878428131739, 516.592059105504, 522.045587241012, 527.678712584855, 527.266744400556, 519.928449502619, 524.189392722803, 521.589477503045, 522.819232131728, 524.615035107128, 522.800780870824, 528.248188428895, 521.831925093071, 516.638514314047, 520.231626018506, 523.017626924007, 516.830630331771, 522.723118704234, 522.066716412774, 519.633400770135, 523.063215455318, 526.429301941123, 520.186796071976, 523.634007504379, 520.210079623628, 525.231867300659, 524.514697333326, 522.330321268946, 524.019963624736, 522.084118028379, 523.542411628229, 518.745200607635, 521.800364536385, 522.682743268417, 527.424772436978, 522.029998886825]];
