# Supplementary material for: Hypothetical Outcome Plots Outperform Error Bars and Violin Plots for Inferences about Reliability of Variable Ordering
Source: PLoS One. 2015 Nov 16;10(11):e0142444. doi: 10.1371/journal.pone.0142444 (PMC4646698; doi:10.1371/journal.pone.0142444)
Supplement: S4 File — All experiment interface and visualization stimuli code is available as a zipped file. (ZIP) [file pone.0142444.s004.zip › experiment_code/data/one/43.csv]

	sample_num	task1	task2	task3	task4
1	1	349.312577295585	128.989584184827	663.19938905384	525.050264609959
2	2	348.388395233956	121.262262597595	646.000593060587	525.414620570013
3	3	339.801371790824	120.027283450087	699.527578859496	521.524811896009
4	4	344.434967236368	126.69620416189	681.382993159572	525.490292967991
5	5	345.247331734692	122.250417924653	660.692506800155	523.355888608287
6	6	343.542567347407	96.6991187272549	663.779065168347	519.437148218919
7	7	347.855649578333	105.436654208551	676.092015014083	521.392670590205
8	8	348.953583670609	132.533265850353	650.59818580873	521.710885797951
9	9	339.868221202831	127.346844304811	682.30312097299	523.841731099407
10	10	345.243505856106	120.003957400934	654.733546728999	524.827417062036
11	11	344.708589454025	91.1363189190695	657.572504115167	517.54411905813
12	12	341.763610072119	136.217242675511	669.097664261109	525.354086194087
13	13	342.447715783319	103.445941040101	707.775379304584	524.357729189061
14	14	343.715605989793	169.448649556168	672.495815770361	525.759238949325
15	15	346.996656494403	124.484581233371	669.164050568374	524.669901837022
16	16	345.372978048636	116.733234014579	619.827370679895	527.074895350127
17	17	344.34504765559	108.434849084326	652.330426292294	522.563571099186
18	18	342.132501825224	128.476276248498	688.93166242285	525.357167810449
19	19	338.645907339452	115.707687217995	667.452658111117	526.593941002244
20	20	342.017737552499	127.43868082165	681.689305001726	519.298985139406
21	21	344.041170935792	125.393336375251	690.172268888645	521.255501482432
22	22	340.213340895717	168.557308712527	643.030623089103	524.400447309505
23	23	345.319301895284	136.281201146262	657.439694532	519.202811195864
24	24	342.674269997441	95.8519711319728	681.289990179939	523.945181114067
25	25	340.780336621109	158.396150300761	631.778359260207	524.239616997636
26	26	340.099940969538	87.8861502105544	657.814978903243	521.88951610462
27	27	342.432637954527	139.025628639449	654.607112049568	523.42867262589
28	28	342.31703225402	141.226463567504	658.789259073463	522.061652093985
29	29	346.948114542806	144.487979610054	661.563097137477	525.593482815421
30	30	349.122080960461	122.755856815445	667.451251420814	526.491228594856
31	31	342.748661757403	137.819779341704	680.262722398636	523.332213830058
32	32	347.257878910289	124.12606829414	668.396428804727	521.49962226305
33	33	347.848012595646	120.47686096531	657.148796240109	516.196521111702
34	34	340.007325032501	111.486168636412	672.321817520021	517.852022913983
35	35	342.11055848485	130.682298209445	655.347907655161	520.076624172758
36	36	346.463202103491	136.85278851428	668.920213302725	516.88550090706
37	37	350.566170694205	136.968672540038	665.547401259327	526.971535963272
38	38	347.279062122432	126.326385793787	674.506093316032	522.946047053484
39	39	344.559816102922	116.250339215849	673.977817995728	527.387007176678
40	40	342.254074583177	125.325529416152	675.617339611279	523.584295462745
41	41	344.77186314331	124.115103123887	663.797669141935	527.015687363532
42	42	349.580167150404	103.224298637847	674.797699290585	521.581672416774
43	43	343.101152044394	144.642314051518	655.864566179643	524.613534254651
44	44	347.741812614486	137.102735539117	683.758291034882	524.541856352832
45	45	338.008028974526	144.176990977291	659.972520136143	519.80942590314
46	46	343.463544770899	137.057554320694	659.294976904852	524.446304395711
47	47	337.801594626504	136.975864241623	689.899520748651	529.97197879664
48	48	344.063862360049	152.670952900838	688.241363488023	523.475768708166
49	49	340.255676467644	133.845272780556	678.782455968318	528.392865396365
50	50	343.209702190767	122.366390575676	689.611416100108	521.55416701853
51	51	342.666401440371	122.5293780667	644.30127209182	522.334630435846
52	52	346.596111317828	149.452953975605	646.31657870938	520.07677965746
53	53	340.958751465076	126.749843252698	653.850639220968	517.571329171422
54	54	343.489257751946	156.859655869973	684.292569681121	522.421138871951
55	55	340.801538265111	118.743179633381	673.117268878392	523.043448307995
56	56	344.185739477519	128.777044654953	667.695625222106	518.322757137654
57	57	339.011062576024	125.704205312589	679.535217635124	521.718704319572
58	58	344.558215798905	119.113259537528	656.351637771879	527.483887789334
59	59	347.904772412484	128.448644201196	644.107927818017	523.757675148735
60	60	345.620000273321	137.915403235631	655.914057651881	520.588382547942
61	61	343.245109653293	127.858916062736	685.523966163291	525.64347090422
62	62	342.130374134155	128.929760535632	678.045702120285	526.628159330846
63	63	346.99459322533	126.317397821849	667.388037912987	524.081574650732
64	64	345.934216771968	139.598948404146	684.439336376579	522.325459932961
65	65	343.498718416499	119.245297302936	678.270228523827	520.330201990288
66	66	348.676190108488	160.881520118238	658.332298470621	525.46607088325
67	67	345.106569031589	99.9441731414523	682.660289288082	519.182871258709
68	68	345.236491128396	129.215897208524	688.267830101485	523.323817976886
69	69	346.930857896504	101.324449123008	653.64993097732	524.42148133754
70	70	344.565684086723	149.741973094049	669.704671161658	524.180431020988
71	71	345.246149991224	147.448480211851	670.4767067006	520.934047899184
72	72	341.863470172083	117.032004828648	659.23126540332	521.416909189523
73	73	350.137935362966	154.645128901831	660.959895558875	518.683069313786
74	74	342.375727027834	127.151941089081	673.608882178464	527.340439166236
75	75	345.36157533508	130.989645317624	674.488762682758	523.326195608519
76	76	342.402797253371	116.015884936145	684.565677291826	522.427840091163
77	77	339.925769598664	121.212265505024	681.815010819265	519.725367205591
78	78	345.593505821842	125.11201677051	668.528521970011	522.440017329312
79	79	341.615601838452	139.251931252476	691.251426424481	519.350442021758
80	80	345.033987800779	149.288059185576	671.550314977902	521.432077332723
81	81	344.750188352257	124.516999030781	653.330157053896	526.167379061208
82	82	340.52225346259	99.2369153510886	674.342040352772	517.586242517666
83	83	344.183130644204	113.14765748193	664.31601904162	522.025840783862
84	84	346.362168897339	135.055600231971	677.604386342355	522.979513759736
85	85	345.349762292575	112.741813235092	678.464332309319	524.370201392058
86	86	338.636386291333	128.710478569161	684.058415060591	522.045141458813
87	87	344.183644751277	114.133639269604	636.940885298529	520.397136577952
88	88	339.348727275042	115.538324780121	690.523091289466	523.115050678878
89	89	344.542411269869	127.030946216403	666.622315816183	526.074949875416
90	90	348.506969778052	140.992971727047	668.216136677739	524.799404039798
91	91	344.884149430514	120.376983428243	712.670891391045	519.658152422668
92	92	341.402925698494	140.466297104359	676.11678774369	521.88034317459
93	93	345.084765796378	132.69717418493	650.933070350391	519.11902117496
94	94	342.789434557646	122.638458388216	662.639309743853	524.381822131354
95	95	344.16288368807	93.9958816217601	670.427822663512	522.571951159831
96	96	341.828505696769	125.605509667939	675.761755245249	516.956222993191
97	97	340.603769500447	88.3538318634691	671.554255848442	521.760986264239
98	98	337.569311981632	114.256188093086	664.260374198798	522.485104385471
99	99	343.34912957242	108.186077329879	674.405449988401	521.043150523515
100	100	347.454221998522	139.035093611408	692.85998409587	525.077497531746
101	101	343.983129004878	122.91554903512	657.336903923873	522.083357244872
102	102	348.683974185919	135.959931321898	659.002818479995	518.776221962157
103	103	344.357761055738	133.886841429693	700.45629479916	522.8370290869
104	104	346.978807708264	98.5181012307886	689.868205185952	524.841609686496
105	105	346.431780881512	115.356284577608	667.386870968681	525.623954694288
106	106	350.09539541006	148.709737111361	662.781480874249	525.905668064838
107	107	341.339930711618	120.38047101507	681.029473951518	525.111582245
108	108	345.34754646423	117.729471077518	690.074923638778	524.796926509972
109	109	342.903155364699	143.614656234588	692.48312291635	528.124952703362
110	110	348.145508820808	134.162985975994	694.16896642785	524.923572409417
111	111	345.151670088309	115.843742964969	648.396082240592	527.420911152086
112	112	341.719520728405	110.378367092632	680.738599782226	520.630480939467
113	113	344.348569696983	119.888302985929	673.4604389155	519.276053086792
114	114	341.599312156261	138.458362390565	679.330572751257	522.732163036413
115	115	342.776995485073	152.866920893945	690.753917885847	518.067104697525
116	116	342.793668368821	133.980761579288	661.558070176066	521.805385108441
117	117	346.877560527606	111.298020061683	660.879956422093	528.298944089484
118	118	344.157314565253	167.815226839956	665.040563780974	522.089129651186
119	119	346.043365580499	118.832066236326	662.729767995023	525.922128583631
120	120	346.105382546502	131.583341672875	656.776659527021	518.456615457258
121	121	340.858145763916	108.80777701116	706.999305701708	522.800337497444
122	122	342.249805144412	114.736755632454	672.521677735361	524.871773577451
123	123	341.49734785489	112.682999477124	687.635957409985	518.598929847239
124	124	346.982099103464	163.494663914524	672.945682010919	522.765183729583
125	125	338.707709350763	127.393351674635	672.21033137163	525.026822558115
126	126	346.478595411825	108.520886585797	691.449621884985	522.817778254398
127	127	343.767026214725	123.936878605097	706.769746031846	519.614485698342
128	128	343.238733855951	116.850545912276	668.710883019711	516.964188503218
129	129	347.245494137829	121.421999284458	688.176192354437	521.61905073607
130	130	347.018569728505	104.316719239087	681.840686558818	517.640805156024
131	131	344.791535573728	139.929140652281	702.884698354126	521.982108899209
132	132	338.854579980063	125.82842387738	682.602362436304	521.298685756266
133	133	340.612234957909	124.379603661594	688.419046729408	519.647980876027
134	134	345.598295210072	104.90426685424	692.968286830124	524.56217549867
135	135	347.340861120047	150.718893710839	680.760306668953	522.988089156358
136	136	343.635636675466	113.529176703519	678.572585796117	526.052169911344
137	137	342.33204393449	120.92112478365	662.324713598386	524.575089375085
138	138	344.389613224519	124.578344854997	670.487622105353	521.091528828845
139	139	338.099712487667	112.506550911667	661.957663952201	524.016493480065
140	140	339.883657367589	131.065659562818	683.669693204066	524.039633496508
141	141	341.940364320943	144.052921046842	652.557802531262	528.063498286246
142	142	345.99581896972	148.321522701137	674.753433199121	521.427134587633
143	143	339.859870873502	168.364823824652	656.050119205603	520.407694112453
144	144	343.462006896252	119.490339743262	671.383641597853	529.60073176844
145	145	343.485530935773	116.564829551448	695.079631513123	522.688326506709
146	146	341.27221116438	170.525334180857	688.95573965179	522.988710616228
147	147	346.087490450654	161.183477635601	656.231242970006	525.624119112392
148	148	344.398355501659	145.172753614524	672.414979761222	522.831502490979
149	149	343.763382096847	166.708703432141	684.844374574464	526.274629830049
150	150	344.99544817381	106.953277413072	675.631251161275	521.361385165122
151	151	342.999808771941	106.615879071443	642.160446965346	524.168985298528
152	152	342.437559860115	132.039439901818	706.414791845354	523.401391002582
153	153	342.920126108723	120.84554782447	652.462407916048	522.439722646128
154	154	343.521301341366	140.015381019114	650.295740839852	519.914887375784
155	155	341.867035258491	144.01576182174	656.744646279425	520.308854897265
156	156	340.745069731239	143.312847721866	687.24337886127	523.380193862534
157	157	342.55920392588	165.705720244131	653.769588006707	524.560107080918
158	158	342.456789940297	92.4013364664251	676.970106309882	519.946603564546
159	159	339.363578296123	138.500106955013	684.386632434016	520.219291824484
160	160	338.680433339633	130.449754498996	647.436866978363	525.638251491983
161	161	341.939333184745	101.561355425903	675.191115940428	530.414698280723
162	162	341.916660416233	174.13788335339	684.586858270031	517.226709878359
163	163	344.997645904544	126.728667157524	688.593233962894	522.198859752753
164	164	350.483642735494	146.966689632248	668.322676544797	519.102955373284
165	165	343.65574494688	124.42993108759	673.08137737612	522.898403035689
166	166	349.838503692734	119.959973591149	683.849394124246	523.015872985185
167	167	346.652077006285	156.372710883298	660.362515358017	523.484189748431
168	168	343.206729893606	119.043066429949	672.369236493255	519.039520026126
169	169	340.688880542259	137.970470252389	667.544363299476	521.670722280522
170	170	342.601445929809	132.73912839934	646.855886450265	524.677533229622
171	171	343.531486985262	112.190250353645	669.037736068245	519.039192874713
172	172	342.451757397862	139.409015822668	667.208308575471	523.083016749503
173	173	344.8014675798	141.688472828782	673.097253399846	526.982266044564
174	174	348.362391427713	144.992444006706	686.518309675082	521.617268880615
175	175	343.511278168222	105.142824458332	655.089232774072	523.493598331098
176	176	347.910808775715	134.77994535638	672.139231356636	519.329579150318
177	177	342.524898558631	154.504202073705	702.503847339635	522.256812098706
178	178	339.278306322701	130.214471401906	671.740038421116	525.172636510497
179	179	340.242736767216	122.948270996711	673.077682877903	519.650044524164
180	180	339.192386042245	132.917999130314	671.892296077282	526.885039477485
181	181	342.128742456176	115.919497158622	675.892921257325	517.947194851895
182	182	351.461278062727	115.952570592081	670.624117009995	523.864640843105
183	183	343.973845819221	120.009849199085	698.829235570238	523.289010973617
184	184	343.636621524602	113.550105129147	664.471977536201	523.763967004277
185	185	345.704292305675	139.543240246521	695.433239880417	522.696954775222
186	186	344.97925774858	135.603240202301	657.453677463221	525.302461579181
187	187	341.957346361466	107.778624017133	646.522655190833	526.161729310222
188	188	344.230304867282	115.08980828372	672.190083590871	527.718300466537
189	189	343.211105935925	102.57295856321	684.785043341313	522.979899674033
190	190	341.502944074085	127.044516573894	657.270324576257	522.705481062796
191	191	346.691469357781	156.873081547486	671.171960282619	522.412388480646
192	192	347.136485933482	127.819744408979	694.458456698164	520.703435633645
193	193	342.677201881669	132.440677356369	712.066664789287	523.541815387801
194	194	346.673724415342	114.948901359784	710.711567883355	519.276878243206
195	195	348.888922911401	145.578036808187	694.362119322362	523.995181560521
196	196	347.302319536059	140.955310467364	648.242562696403	521.989728790242
197	197	348.666352224913	137.447878952831	639.965331505587	525.044042796546
198	198	343.952890447114	122.003693136372	652.88413973385	526.464239308559
199	199	343.269390976539	138.852121676508	675.525182295085	520.554700774216
200	200	341.368553433763	142.208481162017	692.18929176435	519.813828792059
201	201	341.75269877097	124.478027774342	680.159287453078	524.098322778371
202	202	341.259972164607	112.951874514125	672.999616067311	523.734385550038
203	203	341.16220345488	141.904629032069	720.102182818606	523.851612542307
204	204	345.123337418326	120.602931274549	663.985271798381	526.804269640737
205	205	345.97028053247	122.227655002499	685.809969161169	521.625227620286
206	206	343.980760486771	161.803866961175	681.705087758055	522.988311391515
207	207	338.225847055068	151.029043356314	667.792214930232	523.02852059097
208	208	345.441420161474	132.518538478381	705.124033281876	526.925474066428
209	209	345.783355579403	122.766550110266	694.344688182172	517.260929977179
210	210	343.257182229572	152.077780404494	635.043852732997	523.013107366765
211	211	344.8506994381	137.072284310315	647.654979546033	522.588504021766
212	212	342.554970978038	137.784661096862	687.63501941935	523.186636225235
213	213	343.372643723735	165.847413667512	675.711305262043	524.723243407958
214	214	344.734104395705	141.230515877618	699.207269535349	523.605917462734
215	215	343.843990378914	143.44527701221	630.722024525473	524.999516716003
216	216	346.635495175581	97.0767454367393	681.381486569218	519.524351319925
217	217	342.597162203439	133.111673035697	688.32410029772	527.103308148298
218	218	349.519329935118	143.040511670225	658.153736582894	521.053304449378
219	219	342.820909586469	117.420018768163	683.254532030879	525.826974307512
220	220	343.232610207985	133.844313274647	669.769603851093	517.210181516667
221	221	345.440427278632	146.630643840311	675.112472172433	524.108769665237
222	222	342.116124835118	99.0022044691923	656.543446509835	524.82212251872
223	223	346.295120127707	125.331666919143	669.597178114434	523.141749243246
224	224	341.962947688593	146.964750253093	658.387580276558	526.538824782898
225	225	342.620446829621	129.360913682556	712.337418956528	521.658505222457
226	226	347.957742928001	136.351801446743	667.385649247932	522.141988961063
227	227	342.270482829674	142.087204389019	673.921619391768	520.551639341764
228	228	343.235072141518	145.35641629955	677.041837271629	519.35825485416
229	229	345.638593345997	117.703872241228	704.740288078505	526.060445268268
230	230	341.01835049535	123.746496523569	678.550669458168	520.280540985615
231	231	345.559854828971	138.259167786856	681.600509273941	518.953341134123
232	232	341.333927861574	113.115814040879	658.392136408429	522.191872926549
233	233	345.76709609555	131.988771840345	695.907569740705	526.986572360601
234	234	345.862622965753	121.387847424603	639.627698924376	527.07335595683
235	235	339.30395877746	140.579321444228	666.00827724615	519.665760402316
236	236	349.284790680417	128.351792211647	703.616104710815	529.25737213354
237	237	346.313797334057	136.324096958333	686.804351116779	519.126034352116
238	238	347.759684397249	109.316889751364	679.098612207583	524.193437661003
239	239	342.601073376823	122.407634799311	676.276469740821	521.49147994287
240	240	345.225747699507	122.666086911522	659.695034879398	519.234992872397
241	241	345.976154220089	129.708460083062	710.171677322477	523.510248312588
242	242	346.411179292018	133.047878717742	650.553275011284	523.070092137226
243	243	344.499630664129	114.533717977848	678.144688991108	517.805841795508
244	244	344.243764498818	118.300652024146	670.72716601624	521.896548352846
245	245	344.952206569784	98.7906346351664	686.446056615759	522.152227742499
246	246	344.710048424435	151.616365345775	638.482774947462	523.894027035569
247	247	340.350518504884	131.004885025802	648.551936560921	520.088933274525
248	248	340.378338929531	134.462402689133	663.721630820965	528.307171202306
249	249	344.956350943776	138.04372722616	677.493554644889	523.893518229422
250	250	339.768514237493	140.197578350352	655.076869181547	523.888198807161
251	251	348.670372627572	140.403229942805	670.916459777268	519.408901569628
252	252	346.985016704524	104.129965595326	653.714413307686	518.930947565349
253	253	343.236165342117	149.969863293044	667.241766036746	521.051088472347
254	254	346.199270066804	98.0703114087516	672.611830756693	527.122312659448
255	255	341.318438416166	147.130115537125	670.098957913127	521.584193463352
256	256	342.256389333528	140.371168286147	654.722278644153	523.65212991596
257	257	343.968653561656	147.040316974139	679.386972353639	522.526514765243
258	258	342.837096786658	134.814914102992	663.825999336324	523.295759426817
259	259	347.301496426579	120.751696341042	687.88781668884	524.513375970638
260	260	345.519571884703	135.329061992561	670.950628751291	523.858599875607
261	261	345.4352592628	150.439313583011	662.05293261812	519.492249237696
262	262	341.14023459767	102.741074233742	659.398799804429	519.610023546132
263	263	343.566632533843	144.265524998944	676.440022214286	523.391600909068
264	264	346.739947496131	117.819141517485	685.733883324617	523.000597371126
265	265	342.215391314776	123.625890772511	657.019290383037	529.740319776683
266	266	345.846775497888	108.679175861138	685.681883791827	520.737738328778
267	267	341.172127955869	117.443937605376	668.856678227915	519.273044315177
268	268	343.673475759441	110.592894138627	673.938807953503	521.695461691016
269	269	347.290716780533	137.361339810379	671.84675088248	522.565949083892
270	270	347.767398342001	130.883427844894	630.823331808511	520.947229685542
271	271	347.124050451364	106.383566350277	645.510421314777	519.2686302126
272	272	341.103823861401	110.048749967346	673.301655925237	518.052179213409
273	273	339.36446482054	130.841366366858	689.176698584745	521.610002151045
274	274	346.368030521173	121.867026549139	704.806424690687	520.797852576411
275	275	344.185505938232	111.393976738172	687.196148407768	526.881246271218
276	276	347.542444644254	139.530312520474	684.132379037244	520.821673078309
277	277	342.538888589854	136.577784288715	678.82901394188	519.994704460314
278	278	345.050771454148	132.487882469648	673.158492039584	521.21732008831
279	279	343.276642935098	147.595940116296	678.36360135937	518.987858449248
280	280	344.426476802026	106.008569866817	703.570342412992	519.31739800558
281	281	342.460856165005	88.9665781066291	698.618710328019	518.26341232733
282	282	343.914926297338	125.150986485211	675.406916799448	527.782624138366
283	283	339.278462811585	133.8338204116	693.983106073794	525.558570165663
284	284	345.738379030557	139.976798738805	658.05266708911	526.061031968824
285	285	344.049536740759	137.9959947698	669.423739997378	524.00667466373
286	286	346.01806274285	120.337209395129	668.362546266726	524.823898923691
287	287	340.574105645552	132.8454139408	679.105818604784	525.249225737652
288	288	340.367079796014	162.252091595712	694.389012955437	523.32325771099
289	289	349.90627356333	125.695025790328	695.584493909886	522.260356150147
290	290	344.374330388856	161.783516138846	697.988622118923	522.121841011866
291	291	343.896438679611	118.721211158361	652.73572710103	526.0644128858
292	292	340.619716002039	121.301379680475	672.783476027815	519.192504596592
293	293	340.973899742837	127.00684948372	693.568247103702	521.287954741467
294	294	345.646591903763	145.227009153995	658.074508114724	526.475572734499
295	295	345.607980173893	135.694768919018	645.493305366464	514.123806434207
296	296	340.669617650064	96.431968861636	676.588038741406	521.756896269077
297	297	339.732359148832	111.161015786078	689.297913832039	522.207567406475
298	298	344.084821976132	123.911663941876	643.670399366628	521.927606246189
299	299	347.170108399503	112.256478875685	672.651262562091	522.724074788641
300	300	342.338366266627	145.482354397659	672.585400792839	522.835321802272
301	301	345.064995071292	145.607027199244	688.230798980998	526.270844824783
302	302	347.090278351332	117.92689098462	661.009298591849	524.462446402367
303	303	347.799069368322	158.451319098412	688.280290138669	524.437321437354
304	304	345.389210057736	124.206969725214	700.053695963746	519.635289367408
305	305	345.63591113203	116.434016827706	690.2827093543	524.7008358258
306	306	339.864948960135	137.599512998819	663.64127432822	525.783982909341
307	307	343.276834478965	129.956410243667	667.364637367141	522.411871468306
308	308	349.160624245285	140.003847042873	677.638234521108	523.58294007709
309	309	348.516111377006	152.083816087824	664.745992123274	523.758626139863
310	310	344.399141266082	142.625434093444	673.314580095743	521.597412687441
311	311	338.410763690634	136.467521263669	664.747552426314	523.566619696731
312	312	346.844914048417	128.931062388313	668.029825930963	524.398459373552
313	313	342.84854869199	94.6971489144645	671.350222041588	519.095759126356
314	314	345.294109850559	128.715810461414	672.452045505658	524.280877962792
315	315	347.978962269186	128.989350825195	661.36375271068	518.845767697866
316	316	351.869347854028	139.964439051736	667.353498195793	525.769305053704
317	317	346.484817207477	152.607028896066	657.515327427393	519.21362570062
318	318	342.779224764873	134.284093329161	682.365123196797	525.029078259235
319	319	339.552455183206	137.83456554033	687.591465851586	524.394303024181
320	320	341.553873583594	120.190017633302	645.911528110872	520.614255631418
321	321	342.978091694796	123.652314994473	662.875121894604	525.021353997293
322	322	343.813318499728	139.746449806973	680.515692965972	525.585662875398
323	323	343.837119927632	118.642663373055	657.351231703145	522.505453295583
324	324	345.76656613688	128.71813065309	706.77077204764	524.947432515851
325	325	344.670978454494	107.628855686853	660.230873856014	516.907288085209
326	326	338.714575710946	128.137954644443	677.075144306061	524.70910558785
327	327	346.405505081693	136.918722019714	668.335912282438	520.964762248293
328	328	347.130667542052	117.861798183963	669.26896614546	524.057167117631
329	329	347.093521120863	139.713532720737	654.641593634456	519.313140738159
330	330	346.126251765516	127.708300097232	677.700316184117	524.236149615233
331	331	339.665568485305	143.281572489349	663.516348893927	524.769631845509
332	332	343.502493399398	118.351601673282	670.415732824572	523.244101552788
333	333	349.893249054602	108.059709401997	670.476564945452	524.044345068591
334	334	341.4925300792	126.248175911467	674.646440298188	522.716091037164
335	335	340.708560311069	122.406096092001	664.634407734148	523.936198174762
336	336	342.312411112044	151.126346165209	659.74106199311	519.278199633214
337	337	343.462936963037	110.963012397653	698.29866532926	526.190134283039
338	338	341.317860363575	147.659327344475	680.546539353685	526.353917276934
339	339	342.306077535448	113.665895446288	637.081134729579	521.765457752248
340	340	341.598707470909	161.988542163317	694.326450262509	518.837970408318
341	341	347.267645278153	159.674284873146	652.520768032853	524.6606178089
342	342	342.626810684396	129.347789909174	664.228350054521	521.991833084042
343	343	345.529421633028	122.46084261868	685.406716156446	522.662441142973
344	344	343.049692384884	111.575129216	693.569356734018	517.518379576291
345	345	346.513465171348	127.542012856369	686.116904206874	527.243993729238
346	346	343.478828660563	124.846129168106	649.800661467779	518.555810566132
347	347	344.009521369144	134.785902291126	700.27647783894	518.752536136546
348	348	344.219389944877	147.231824668958	666.086840199591	522.832268622335
349	349	339.412085559629	117.61471241217	669.837688187376	525.240886571228
350	350	341.692547144465	140.146906230517	683.127162947971	524.887133890394
351	351	345.619278821001	144.803134493493	682.118687166919	528.925497112367
352	352	345.224764114431	115.641439741137	670.080284346738	521.59829881818
353	353	343.704896899786	124.981439177293	688.744934918328	519.982720938759
354	354	336.929683913868	116.621941241753	684.320464750932	523.150118867086
355	355	346.426464269148	128.567851414944	651.96204857139	525.956643185255
356	356	342.654259626182	120.734318739488	664.440221590811	526.759257798478
357	357	346.915291334102	125.505430160945	632.748751688447	524.502596220816
358	358	342.063145981046	109.095851302136	677.697492503627	529.993462003918
359	359	345.562161932898	131.09300425827	712.267501868852	523.431439046125
360	360	340.859049214051	116.982360141525	679.921956211337	524.635358003483
361	361	343.122745066343	131.813207518851	640.917910813048	523.15233331946
362	362	345.657943756039	119.073833932059	669.354117433109	522.273313786813
363	363	345.482294387501	125.051370094376	664.719694161422	520.187400173818
364	364	340.664281335859	117.700585668017	679.888354610231	518.171870401537
365	365	343.862971335756	118.079664191377	666.485914501861	525.546330459133
366	366	343.480895478041	101.670008565302	710.171530023043	525.791144365658
367	367	338.302059006145	160.856952817339	683.112425296737	526.870301091154
368	368	346.584415146553	138.872020369282	654.32407921346	520.149219287075
369	369	348.946963605758	115.031738699734	691.873892186436	523.315120014942
370	370	339.286900195742	120.552678494182	673.510170297407	527.134024294379
371	371	348.257819317021	138.349494942246	679.1786731591	524.529083933647
372	372	343.460486544666	130.96205371519	665.039041296975	525.845541201762
373	373	344.954294122259	143.741531234057	655.414419785923	519.849541294694
374	374	344.828018376444	170.888261103089	663.678680525127	524.558652647538
375	375	342.394660939694	145.28628156679	681.587889837098	526.883316823544
376	376	349.570970267574	133.901010988026	646.936468832751	522.275221457582
377	377	349.771635681431	144.684163607701	660.164474549329	526.70708863994
378	378	346.01021972048	113.572136132463	687.427799693363	524.240658773116
379	379	340.691682601425	123.562564600141	630.191769384123	528.712151151716
380	380	347.253075643781	127.827765475504	676.049671568383	522.711766096567
381	381	343.247919940063	108.931588684308	682.146004660666	522.315688091211
382	382	337.947263449257	148.499845026108	661.155432547312	517.393327063114
383	383	345.917293048809	130.230660373187	668.900951093978	522.500229020434
384	384	342.644974591609	96.0521948061206	686.195464181488	519.662358373823
385	385	342.097642500831	111.467109863388	648.141747390197	522.185571667535
386	386	342.456323140595	113.305141459259	700.623380914593	520.630361027027
387	387	343.212552170298	130.477988308896	651.803014239873	528.092838900593
388	388	346.644472777553	156.421249656524	652.306567004621	523.878631692271
389	389	342.485758364522	132.570993273466	677.871019493399	518.069331202461
390	390	345.182747858537	113.316688348201	671.56888621018	524.192074573706
391	391	342.135569882148	120.115943140102	652.143968842498	520.282382453976
392	392	338.679486560946	152.22433129857	653.945475958088	521.42590591973
393	393	344.590966777204	129.579600767956	682.419559939269	526.110823007852
394	394	344.56417471412	147.707278728428	629.244908686676	525.832469769488
395	395	348.662125109073	146.94520339758	654.534598714208	524.532949029456
396	396	343.54825333842	177.44371237958	691.764100272493	517.783860036544
397	397	342.501225258787	157.938032584494	680.930623873358	522.851208587295
398	398	340.340626338246	122.135796726611	689.099360535322	518.964920838459
399	399	347.596111042686	121.502126198758	681.167959273147	525.258491533288
400	400	342.489012062736	131.579088507673	685.503049493042	523.618335775337
401	401	348.980099499819	137.488709344621	689.002361010479	523.520636354876
402	402	343.667312025944	132.910961674116	692.887144764182	524.038980300582
403	403	340.650260442673	129.120045433681	651.135324660436	521.495036236103
404	404	345.749118338852	121.92954603029	678.801565293883	523.229656298016
405	405	344.552314086763	123.51482054369	670.075550592933	523.705897749261
406	406	339.403014005378	94.3391297082563	680.911651021001	525.715331155335
407	407	344.592447726957	123.236075694594	707.797555849036	522.01597437718
408	408	347.361089015049	149.611808955466	675.463594854528	527.096552244911
409	409	347.13426736132	136.949051560121	663.69443710097	525.045521704262
410	410	341.799902998133	119.154329184319	657.649468211621	524.227694877785
411	411	340.228607483156	115.155135916526	692.253028695776	524.074484956629
412	412	343.800942550911	153.389512162466	674.796093203654	524.546115001252
413	413	340.96848885129	147.97566609064	673.917364066126	515.757428796694
414	414	341.361580664992	106.226978250682	660.514866249967	522.630550831846
415	415	343.360639161834	136.604950229873	674.755597062188	524.669095148245
416	416	341.605668954242	135.290016247369	657.522742098649	520.008928404117
417	417	342.568525631278	127.843530373277	655.517004141681	518.074066100402
418	418	342.440288808361	154.611321073966	670.67582224495	521.659486627242
419	419	343.518223705693	109.905118289655	689.071256275287	527.003737602328
420	420	337.918528750121	124.004803321753	686.955546664224	520.847338569611
421	421	345.230618657657	126.368160770801	688.346256540385	525.895990099994
422	422	344.182692933985	138.154522208892	674.86002712673	524.772739717442
423	423	339.966374657873	148.33844514073	670.760170054721	519.025471794742
424	424	341.545140658706	144.629780663966	681.346988038503	520.466665075441
425	425	336.61501728198	129.530964459468	665.14135046386	522.412714432044
426	426	340.221406908455	121.677437495534	680.766138295603	520.452721218759
427	427	347.621589699966	136.2062498506	714.566066573933	523.068020028703
428	428	342.886306710075	129.830345189815	667.919873439386	525.754157605969
429	429	350.625026887798	124.675853912756	657.091296862839	526.023298931797
430	430	338.94881596897	149.187584970838	652.500321653789	527.718366623463
431	431	346.717649865206	132.927468566208	690.478377895829	524.941652658228
432	432	341.591062998331	113.637634765518	681.238473723105	519.366870661768
433	433	340.411597056354	143.701569146568	712.889846719639	526.032814164013
434	434	346.131343292793	110.684221411013	676.873260515328	525.154665730497
435	435	345.378451067304	156.445991714698	686.828303619637	521.401605504909
436	436	340.625905884552	140.963748430572	655.526983581765	522.064793557482
437	437	346.238009592839	126.200809003807	693.38938900517	523.232716219877
438	438	344.979278993876	136.448627485711	657.292164351593	525.496313839875
439	439	348.293192520884	120.935176125533	674.257319682692	523.73670084681
440	440	341.431189539675	129.56019476697	673.851342483466	528.281386878073
441	441	344.980975319309	113.332034164452	667.842062561458	525.674039904725
442	442	338.723076025682	138.924961502666	672.998024204779	521.758267907458
443	443	350.974795997072	125.116605056576	655.664146145349	516.668619237467
444	444	339.704638621881	126.70749721731	674.63272210415	525.381690853534
445	445	345.661873713694	129.254105939969	666.086398595198	523.92073387773
446	446	344.440547900596	118.88605977073	660.533953698588	523.026221690099
447	447	342.952556637929	104.577951696527	670.022299400382	519.435878652572
448	448	342.469613004411	125.619516944058	659.766036592533	524.973321303158
449	449	342.624959489946	126.823128578227	672.648300102162	525.900464391723
450	450	339.807649059407	149.777270381893	655.050409789243	523.851442508259
451	451	340.602727007351	111.449182374282	655.984207926789	524.927212933922
452	452	342.591095496363	138.194199211023	682.088019851461	521.436015448363
453	453	341.706678576921	103.011731320882	678.203095188514	525.395786595049
454	454	345.835602148405	148.047716132929	669.046346991571	519.740558606351
455	455	346.539176974612	135.939423299504	664.020360218582	520.678808717335
456	456	342.138403765791	156.818860560031	673.186882453526	521.372976844311
457	457	342.196925260629	132.679530455454	663.484302534036	522.647243666027
458	458	342.052310952693	120.328886119366	661.876490246237	520.615958148645
459	459	342.134064984123	141.469674783662	677.101555196051	521.136673034281
460	460	339.34165018553	157.356379084231	648.60102914611	516.989540661892
461	461	340.832470589066	130.307219238734	689.117059325731	523.213661000396
462	462	342.757629683719	107.632296295338	677.115075098604	521.836079312365
463	463	344.984451383825	115.876602834506	676.699941247389	521.371196281823
464	464	349.050697424324	117.997810923428	685.593110224038	521.33093545421
465	465	348.088619545461	136.903508614905	683.671103724116	530.152090282979
466	466	343.585939731463	104.325384856203	658.44418040663	523.625534392684
467	467	342.1221929758	133.252986952721	648.910541938143	522.064264629583
468	468	339.396101307983	137.319151623654	639.317803289176	522.730111762107
469	469	337.859526461022	173.393207203554	652.234726893529	523.780659603176
470	470	343.256887045095	111.044575565136	692.111852971273	525.740047971086
471	471	338.022531017463	139.810144884877	709.11605041396	522.999345473066
472	472	345.351909349149	159.600197146429	671.546131013227	521.281559548156
473	473	344.008935215041	128.650049438722	683.027685215988	520.26022339523
474	474	346.511849349501	131.127470242324	679.244699081575	521.281203383222
475	475	344.733962834326	135.309065918036	696.75857627765	522.822286704375
476	476	338.981497484429	124.611273401414	659.760734501912	521.103734379848
477	477	348.490218464583	140.202332289601	667.391969540514	522.838552640349
478	478	340.690231106269	145.936180119798	658.186215765219	523.993458023584
479	479	344.735322358572	137.020610279856	669.581083393197	521.974205986148
480	480	341.001759890233	146.730904812575	689.417565212868	521.354001291487
481	481	342.272590714319	140.548025176459	659.991359098256	527.225836379738
482	482	342.222650672977	111.236588770376	660.066389299522	525.829824614626
483	483	344.895825523151	120.622573565195	656.540751227405	522.346686871799
484	484	342.89378088398	132.521055349785	675.166367404172	522.842554940348
485	485	343.532775212787	144.182045155067	663.503546114692	522.042704345038
486	486	344.051802734713	121.146457749975	692.445178126434	523.850153700819
487	487	343.136842592884	148.125709544821	687.433025526951	524.216763137982
488	488	340.557331201368	161.67112306787	680.779369293646	522.535411346851
489	489	346.343075402958	180.20223584488	664.142169963514	525.118502755623
490	490	342.590493549958	116.217547163608	664.06821056113	519.079954798937
491	491	346.789785066795	137.642643690904	680.419965826019	526.857934607354
492	492	341.670003106592	116.854355067889	664.512584499799	523.007734411791
493	493	347.466023460471	131.493185137802	662.196452451509	523.103101581755
494	494	346.214374974402	135.360079601506	663.885231022129	519.494443351286
495	495	343.827717073475	117.373655965286	656.787917301454	520.724217962605
496	496	342.517516883877	138.728887092957	683.881767325947	521.220789911722
497	497	343.100236013166	139.240166367283	661.179368874874	518.959667931438
498	498	344.8186064278	100.778687865471	694.109503006477	523.038610162384
499	499	344.454358306997	155.737963075177	672.336932398244	521.081129549612
500	500	342.953362377393	115.014778960346	679.778189996559	522.67494900606
501	501	342.806659065118	124.684250341623	684.728208239907	525.318481169584
502	502	342.840735552251	115.285204045694	682.261997277063	521.940511021782
503	503	344.956391807357	126.653800033316	656.557118257682	520.820404712935
504	504	340.941485086023	94.5312139376578	677.964832978643	521.285980794978
505	505	338.616231430848	110.42254971508	678.907816145403	529.433825626734
506	506	340.575986456738	110.167466607732	672.063584272578	519.792082526896
507	507	344.15784862147	149.051508858216	667.492098574907	524.837774360894
508	508	341.698877971161	124.958498701705	657.912982446785	526.80721847628
509	509	346.555036553591	144.294709730388	679.799146346584	522.832846532703
510	510	342.444382359619	124.424087671751	710.116248246769	522.210795449022
511	511	341.113794033014	164.670019870424	645.779791798436	523.50277987941
512	512	346.190120351794	132.919199773853	656.03731001337	521.598411027925
513	513	341.56424251222	123.436596281725	686.343710888842	524.219835140732
514	514	339.800084376319	149.94535091894	680.096019002449	521.79767371909
515	515	342.609503513303	138.366864431605	653.884944519022	520.190390279013
516	516	345.278071661195	131.688654827577	684.971774810496	520.895314924173
517	517	348.202505393219	128.875300013016	683.281867668344	526.12058492443
518	518	347.133037844269	94.1844436211551	672.658305795153	520.95154378477
519	519	338.954404979257	142.057449375538	666.899020399391	522.837649801174
520	520	342.423735244884	109.803783730527	640.056870927885	526.212200036474
521	521	346.845394407674	148.601360433235	680.881131615861	521.753095077802
522	522	342.854020380486	120.365170516031	655.77171998347	519.686640701943
523	523	342.359147091396	115.657303934863	669.118625864836	518.096254432568
524	524	344.359836332854	140.537985688581	643.822759918538	525.254487793477
525	525	342.44242994178	113.068996540922	682.169942204346	520.557058485801
526	526	340.421239616978	104.625807227019	676.324141133718	527.797387601831
527	527	344.417720470271	161.723541934944	673.75708842191	521.347271266306
528	528	342.153065397956	135.251491570736	640.432433111111	522.266360052631
529	529	345.405844282958	133.206149424279	680.588426262006	519.099693937165
530	530	344.649453037136	114.511175305125	701.292371684687	519.656919225919
531	531	345.191114211345	89.0597842063315	686.274214703816	526.059354925069
532	532	340.994988358021	168.788743753993	699.188895072814	526.047438134552
533	533	348.579533969147	119.756770724984	674.511869089937	525.78285455865
534	534	342.719017913337	119.196251982196	689.062889817887	531.069183766648
535	535	339.036985087673	132.478267738478	666.574769003686	526.356526390943
536	536	352.43154887165	96.3535191534496	676.571180825373	519.936802274266
537	537	343.735053422287	120.622885754872	672.502722595952	517.561906030302
538	538	339.472587941712	117.116904725123	668.416029598036	523.161428752137
539	539	345.264105683243	131.849329526713	667.849634351618	521.53880868283
540	540	340.364356977822	107.77119506719	678.167114344784	524.626651319605
541	541	338.881413712266	166.281494839036	650.717085612695	526.709000720144
542	542	337.474610426562	120.493145174728	670.978461264588	524.498491172127
543	543	353.744405997245	116.389189493306	654.30616966351	520.17733178791
544	544	343.954373997706	98.2927074374235	668.938353884689	519.751128126447
545	545	344.663851259174	151.041577191303	669.021984919691	520.438040109997
546	546	345.127090524575	153.483550850318	650.22970438266	525.146075835451
547	547	346.543769259321	116.588733960797	688.895364699921	520.142858676114
548	548	345.603206904382	154.258393705276	636.956788757259	525.29952125111
549	549	346.24760500996	116.836366203405	660.425687294628	520.995751997399
550	550	348.370043493941	149.304925185829	679.859315462994	517.609859246199
551	551	348.104549591859	114.634210655382	677.741294662954	523.560412451279
552	552	349.84857242317	140.047015888399	656.30490895016	522.669752196951
553	553	342.247238321912	124.276366303404	673.102177051023	523.263614970605
554	554	346.877731254674	132.804841699932	678.013167390054	521.758711602424
555	555	342.135516392416	115.741047549472	658.674364928483	521.121274002127
556	556	342.669806017997	106.435534794977	686.539146026591	518.525743483649
557	557	341.871424476069	132.685782794509	695.614289509913	524.957700282915
558	558	342.398172624437	128.513118853111	690.74214360814	524.594751316699
559	559	340.771914249242	107.354213818344	661.530404097576	522.632963190506
560	560	340.122019124239	135.340461372051	644.345505886155	521.687110308319
561	561	340.097763531983	127.27283994562	676.939140281748	520.98606727295
562	562	344.289165336213	116.41070985424	662.505027482348	518.026314976772
563	563	344.933018016999	120.445673661898	696.365345114604	517.388768006402
564	564	348.017998136755	143.23567096029	649.746581844802	522.140019217274
565	565	345.758112871444	136.74881505639	692.325395803285	521.835115341256
566	566	344.43702461507	163.468584900823	699.863124675202	520.487684774819
567	567	347.97633217121	140.186270098122	725.507978746975	521.893573350761
568	568	339.621357704804	129.767715123156	650.35309541041	523.106158204052
569	569	343.771229197321	120.271912302079	635.537576302613	521.687040684773
570	570	342.578792900292	140.573026467691	680.794001384179	521.441533121511
571	571	350.900194549286	161.50980797754	690.776630703878	527.403509512851
572	572	341.821464003061	125.12695099443	691.464470305313	527.271222556967
573	573	340.128077948622	159.038363820033	670.383600947687	521.544699521107
574	574	345.447971324845	124.181340193328	672.331097660159	522.163000920129
575	575	335.207844870761	143.178943569581	664.54829479109	523.860648782476
576	576	342.683754324051	151.99322156748	667.761682219687	522.458516541097
577	577	345.424885999312	123.080941321814	702.457866328423	522.433538633179
578	578	344.1534224362	128.017901630885	629.780916750243	517.969845614249
579	579	343.316409783133	112.38872735887	686.520048604815	527.068574633673
580	580	344.890029691947	109.139551113106	664.579548382636	520.940491866101
581	581	341.506466544661	116.217634247281	679.212867739036	523.176375426555
582	582	346.990404706903	129.402627192508	693.014663682345	521.860518496419
583	583	342.564603025674	121.021584357985	685.275709573777	519.889838469127
584	584	344.732357827841	122.485685429933	659.825063278799	525.933766403328
585	585	342.364027387134	121.722384441341	679.456819304119	522.239947625802
586	586	349.461293350764	123.87948845753	681.954749939715	520.351262169305
587	587	344.077614064926	154.337537390342	707.132600058851	521.950417956472
588	588	342.017608532503	152.425153215477	674.561230514154	515.099331975517
589	589	346.620313969854	131.491418553627	678.49740122474	515.206210797604
590	590	348.385989048815	130.405678647893	666.382917832065	526.786330075709
591	591	342.538027808879	114.296262651936	668.92843355486	521.28084340987
592	592	346.341545328286	92.838553130862	660.839272184754	520.439113858362
593	593	338.643141673941	147.46626386068	717.3169460898	520.767072622096
594	594	344.649009779642	162.545359692844	656.894424886767	522.758561522429
595	595	340.660554350527	137.918919528176	675.524333664738	528.097782063519
596	596	342.066647841457	133.187728728097	669.590292485397	520.326105391477
597	597	340.360382681565	137.322308874831	662.050443929593	526.156352033027
598	598	341.811285788638	100.022915463377	700.237342844009	521.42106844274
599	599	343.759497625898	148.23594427683	664.192354014246	521.48242889186
600	600	341.059055316861	123.755312980931	689.822545502422	523.913317258915
601	601	333.18832166657	108.763718317768	659.731897384639	521.483184883945
602	602	342.404647365171	144.325006386446	657.209864364632	516.710062578981
603	603	345.411733679006	127.569950721342	664.543852564001	519.041297122087
604	604	340.678493093808	118.823668178267	678.618628995357	526.75405884553
605	605	347.738015330546	132.032534818808	671.514942878087	519.603587254481
606	606	342.812049372289	129.711331067769	655.098382957127	520.230338156692
607	607	342.136897827152	153.328272500734	655.619627667366	520.14773421203
608	608	353.156279525303	131.725019749614	699.566164322814	521.401038296228
609	609	344.822206035794	127.436317605329	687.907290957305	522.07013419145
610	610	343.776039556049	125.786353905048	666.90501783173	520.797695690361
611	611	342.571383997957	118.020572116559	686.196701146267	523.738075264796
612	612	343.678090714557	138.971550505506	675.239565029071	520.237552199543
613	613	347.752679808045	114.697575717405	692.443462828626	520.326315487785
614	614	340.3322000445	140.676927055813	690.885003325967	524.897905690563
615	615	344.75107019586	131.079814700593	674.452318775761	523.81821546655
616	616	339.399073694775	153.981601802213	657.637997093752	521.970664040692
617	617	346.271575574933	120.245252717249	678.222082084684	520.829720577022
618	618	347.805473211293	127.761145913858	676.072001127676	519.509343785165
619	619	344.863470687168	120.174489982928	646.082155259637	527.489411424042
620	620	345.495066886855	125.5099682099	673.443077131094	523.655077568406
621	621	340.316049523204	134.82479731491	656.680029946782	522.284304808747
622	622	341.076530365393	125.178668687334	679.628011701416	520.787783431194
623	623	345.589586264389	136.038263468428	679.914728536161	516.650598641165
624	624	343.54431190682	118.900711987233	670.292596987032	522.326909688765
625	625	344.962759396503	114.831998607718	670.943672972517	525.764425413529
626	626	347.657189913606	128.018549575702	660.336717776517	522.997564317365
627	627	343.494905706292	105.919921433545	672.352968566508	526.263202825402
628	628	346.506235074235	141.835278159642	671.685388157189	523.210427904232
629	629	347.844095504167	93.9625856852044	710.082416753232	523.07846832663
630	630	346.971378737888	133.158987790641	665.177463778784	524.570919686784
631	631	341.433378555923	133.916585176742	675.229480863084	522.305615471453
632	632	346.973978186446	154.534423495052	642.424770478852	519.670321962006
633	633	346.105878124709	156.912239715983	667.142101811113	523.636672335678
634	634	340.437312600591	124.759585963647	696.881664566163	524.836049010223
635	635	339.730053979311	162.367548650758	670.622250212439	524.7832706644
636	636	345.436444512708	147.229798143541	690.220074709458	523.59906323124
637	637	338.268735973532	127.800981917796	691.695501238618	525.163135289453
638	638	343.647501844061	140.907310855729	676.016898369162	531.178863223224
639	639	344.390768371099	139.455045823474	678.009053364995	521.69694274382
640	640	345.182501001367	128.852063123056	687.518297392308	526.029229889143
641	641	345.529817705105	131.131532049429	659.24969147178	521.688278167901
642	642	348.227353986706	134.416790848559	673.555390343819	519.889124124292
643	643	344.956064917975	133.433109360052	666.406337969974	525.908683130406
644	644	340.879287769863	141.753641437975	670.716182960648	520.814449957665
645	645	345.229574622437	128.558294642572	651.912763029911	519.540964358988
646	646	345.72006655671	140.752011744208	653.406211628877	520.802065218385
647	647	345.048247208768	123.895462249354	685.082118651781	528.441491041998
648	648	340.098031176085	137.656503861805	641.768704338606	522.505235777104
649	649	344.58607287846	151.795778540155	671.227055898886	524.987956506886
650	650	344.11895626011	119.573446005957	678.859968456701	526.246693673511
651	651	342.974020013927	126.115560941709	682.15847378965	527.022166384188
652	652	343.49040408863	144.824251838534	669.068496278637	521.594439599766
653	653	351.198589261204	115.13939713541	649.47107401926	517.816361867702
654	654	346.388010228343	155.191989628579	680.926624505465	524.727836383146
655	655	343.175089862814	136.993796860665	674.264629167337	523.564369113087
656	656	345.529018238213	108.248069961991	673.851856316514	528.212494463958
657	657	339.862209517372	126.480052460478	671.993053146895	522.493868744659
658	658	342.58404041139	147.792940478865	668.134653277847	519.39370241905
659	659	342.563102458121	119.578945670219	683.535854488772	519.536277372041
660	660	341.786393843038	134.08998878486	679.17920333301	525.291012378522
661	661	348.281420310431	115.329540470264	684.174838349384	520.670793898849
662	662	342.891407067696	126.324761771268	685.52743181056	523.588761474134
663	663	343.783311723527	129.126175533268	665.119575123244	524.338605384178
664	664	345.420953029491	134.627222357741	655.972916215664	517.410805239958
665	665	339.430124658809	98.6076660646962	650.950654924598	526.937233642246
666	666	342.623267147859	139.769064367577	662.901070779049	525.581288613266
667	667	343.11983794737	133.644568467339	686.380880265376	522.163787076865
668	668	349.692208300229	160.060429251784	666.1240191017	524.401110770258
669	669	342.860174391782	131.786906052116	688.335547227198	525.765317025497
670	670	340.861746991353	95.680963264619	673.455428212213	523.484823002289
671	671	347.176558673848	105.319119623347	671.024830218319	522.499207646505
672	672	343.680257665955	124.800681337052	705.201327668238	523.37278405863
673	673	346.027966731876	143.785652998462	675.436879914761	525.175738273315
674	674	344.273627081148	123.42278769861	653.88265603255	525.617090780403
675	675	342.840674788531	152.818676024585	690.942110444904	529.537487391242
676	676	344.833286597708	140.760590034832	683.114607940308	522.785281074606
677	677	343.455080880242	124.381872099934	662.098667315171	517.698957328782
678	678	344.370029808656	130.128958559858	650.284286928242	522.984215634602
679	679	346.186714352362	121.865209680589	681.473617707462	523.426825506092
680	680	344.137798034865	113.302445284449	651.681060080274	519.465445605972
681	681	347.506392447854	135.080629931125	680.509745568902	526.541386313458
682	682	344.480917569971	140.454702908079	670.934102496724	522.445538649633
683	683	338.58545390435	157.659620246712	700.413501051399	521.884560618089
684	684	344.752935019837	104.653265583896	673.017299004736	519.547024780947
685	685	343.41347138585	158.227783295846	699.612358609804	521.830046101112
686	686	345.586637242462	119.443431386477	658.164952706668	518.315274530666
687	687	343.917457780701	146.408160454632	693.95391169525	518.093626880207
688	688	341.417014859608	129.920064841366	698.908814033157	522.816980824038
689	689	345.142074744628	149.744552624682	678.481204340514	518.929498705866
690	690	348.827779239747	142.974500362634	683.24535061072	523.61659668268
691	691	341.371384860073	139.300682759277	672.792613135817	521.86669381603
692	692	343.739166124631	140.242777468598	660.396709599149	522.562407607157
693	693	340.643900360795	132.697405783361	644.579344967684	525.451434716523
694	694	345.573413585195	158.024809038869	659.889365162096	521.923827254353
695	695	340.124428619998	131.083327917251	657.414158740483	518.31559413989
696	696	343.944206683572	122.145588032359	652.458153435454	524.763878935498
697	697	350.363339832515	124.652697916272	670.617672763562	524.016708839292
698	698	341.720426357434	131.802968964313	681.115571939945	528.363818262282
699	699	344.761564368317	116.880577581283	671.836112956392	520.64119032987
700	700	347.855078152147	119.716501714089	693.654055601452	524.474393520074
701	701	345.98853292009	131.359501910508	681.871624952339	524.634779437095
702	702	343.191875815932	132.246364405334	646.808753094811	527.805301724222
703	703	343.097117284505	157.464328323716	669.447460850435	527.287320025519
704	704	341.599395034365	151.505385958455	681.738812890392	521.417630582697
705	705	341.773106009678	117.63139004932	685.031523155066	528.610312367011
706	706	345.748150206814	125.475159543382	665.743526166902	522.516660769681
707	707	341.2191757358	113.54009229433	681.68527100946	525.387576189988
708	708	349.059801565767	137.710839146711	643.322648420991	530.172990417225
709	709	346.901755291915	139.273810693758	682.832402934767	525.704737912456
710	710	345.102812112675	136.534977919328	679.532316889938	523.607301817207
711	711	342.841493905618	151.231471015396	657.378170189811	520.875975501818
712	712	349.155320916368	127.309851208704	706.244990667287	523.209783478364
713	713	339.522084609446	153.997651243985	676.126689032835	525.511797764343
714	714	342.503870212082	143.339565645861	692.588357393418	521.052001814682
715	715	340.963889191678	157.761162618826	621.404958567834	523.860095088642
716	716	340.056458613313	117.019898789905	687.372573878392	525.869599533103
717	717	347.272629024342	124.343316349864	640.742900320605	523.446741219423
718	718	343.695928393302	116.076093957149	677.083952590801	524.085131392455
719	719	348.572905957778	117.771662126488	662.655195919051	520.561192878644
720	720	347.074440586049	135.335694692541	659.118597544227	522.099202938041
721	721	339.023473297242	151.224702492113	701.125290247949	524.635681745361
722	722	352.593247904797	125.150886296863	655.665930907726	522.858855343912
723	723	348.588852880903	145.381863442658	658.785994006042	524.6017194497
724	724	342.992197900323	139.628027675719	643.455201706671	522.446474826027
725	725	347.110128855782	121.360942206874	689.326740059259	528.742377186699
726	726	341.155430118369	131.188230831546	682.448435377284	518.191621285491
727	727	340.704162278687	107.499757639381	643.452055403382	522.944332450668
728	728	346.289689695219	126.374153107003	676.637492058238	522.13573121602
729	729	345.795812801818	130.803297970381	676.564589024616	524.091782218644
730	730	340.167442250845	143.754940051993	675.742634843343	525.004594096878
731	731	350.425398097724	138.493803879782	627.426312246257	528.716189670706
732	732	342.213444086489	126.051372403602	687.559369859179	525.213110995967
733	733	338.019572580946	139.256373593098	673.094035265653	521.206989907068
734	734	347.755170531757	132.331551493832	686.068431507197	524.728074695069
735	735	342.901956992325	125.440900749493	705.493753424566	521.4906539578
736	736	351.13419590482	144.487811871382	638.920467166139	524.046871201597
737	737	339.07808543055	146.865861126808	658.116720442888	521.654150525306
738	738	347.389973638766	126.305165938326	679.790423387715	523.492063676133
739	739	347.095520923435	141.329077879292	693.108626489838	527.810387020672
740	740	343.022727059858	107.988274666098	657.804221846483	518.837552020926
741	741	343.043080186527	120.505330662853	666.977353785403	523.475731393955
742	742	344.260629375164	119.588776733776	673.908304753352	521.77236962192
743	743	347.302889810804	124.579922837194	715.876333008589	519.87901848402
744	744	348.21790326112	127.921612239174	655.514746508718	523.941850956564
745	745	344.033100096328	126.012091439746	685.629213572467	526.679320035376
746	746	348.897146904968	147.805752579823	663.191598301779	521.76630918577
747	747	346.988206567561	124.729783041559	657.452680729124	521.55795078051
748	748	342.975139961472	122.658871993125	671.013530559699	521.498276893469
749	749	342.76055078556	125.650608748781	677.595513102369	523.229003272933
750	750	345.627626524657	137.467155453826	645.924434651334	523.458216458934
751	751	343.79971273564	113.217537159219	678.094159323294	524.539411158655
752	752	345.73280792413	163.532319629715	676.312536876713	524.140597849386
753	753	345.892466265726	141.862593615003	669.199387620719	522.017099510383
754	754	339.690874523751	135.287635009952	670.933272837569	520.948063286461
755	755	341.052537223761	109.115864883011	662.790460464592	523.271527460602
756	756	349.75278780255	125.790617129035	667.78552597918	521.382106906543
757	757	344.202166336557	93.2132607288461	661.126350609613	525.886206644698
758	758	345.908757771666	140.390816150909	675.414448044381	527.850987976127
759	759	349.019705237137	118.044458789883	672.48281054688	522.797777353335
760	760	344.328371131746	117.19817059256	664.055517554352	521.868411259968
761	761	344.32207754807	138.249291254838	665.058223543494	521.086430078816
762	762	342.639809355489	115.041229662194	645.555889606268	518.246357239949
763	763	344.892585353273	158.822022918021	662.792531806229	522.399461877902
764	764	342.453854892065	80.014710165122	686.843650794236	519.440326341411
765	765	345.619590276551	153.757203673964	683.638480981685	522.946364982666
766	766	345.284762608952	144.939486861224	642.065693312211	518.500240695554
767	767	343.229846210417	131.06936152881	666.013814974091	525.798455053713
768	768	339.905608021443	133.600613306208	676.623351658407	523.061146878814
769	769	343.737611585898	154.069878749793	672.462009156754	515.964700690723
770	770	343.374016396769	172.14727457037	690.556070235652	519.534954160231
771	771	347.480665263094	122.299976368557	629.779332927279	525.226569422422
772	772	341.861836028163	140.222139207536	676.936639892361	529.66236907957
773	773	341.220287732043	128.169326560811	669.913912470192	525.296470858194
774	774	345.368765956836	124.625687431555	672.458702102934	527.485188198455
775	775	342.340762472695	158.08520717695	673.968215721996	526.639688616278
776	776	341.350972067797	113.551844715677	723.038473670368	522.620037790549
777	777	347.196702771239	152.386875760877	670.06692799302	522.422595233752
778	778	345.654748870008	131.193719840931	677.576344653731	526.24263212839
779	779	344.31669669053	127.831051498349	653.849341290517	522.972847681039
780	780	346.178355022874	153.94921517556	673.316370176321	522.40951744917
781	781	342.051547551409	163.493880626094	657.235652044719	524.044783607672
782	782	342.6404158232	130.410286872129	657.613530724007	520.729266410836
783	783	343.869811070345	142.130100072526	668.757535933388	523.438357472742
784	784	344.155382657357	137.707387284424	678.790872702994	524.646396650086
785	785	344.298454377798	123.043773269357	674.074402581256	523.942389608219
786	786	342.670154051241	146.665410247225	668.572549073463	521.67495403981
787	787	340.924783364884	123.108330187986	661.390001919075	522.48514919198
788	788	345.38032174813	140.717469965389	673.530011682513	525.962624209262
789	789	344.233813714862	114.430620755592	728.84676071541	523.374598275317
790	790	342.783763230816	99.5209668959484	687.193402302235	523.42893496958
791	791	340.769242911843	118.070065473811	667.161080028814	526.168246432302
792	792	343.283134960209	148.162391624152	661.94135785933	523.377819905836
793	793	337.815349095645	129.126596044896	669.915365561283	522.791950237462
794	794	343.961428166788	117.665205552079	644.045848882792	523.985182113891
795	795	344.017468842401	148.771320163081	664.929442748796	520.692933208021
796	796	346.969841268619	145.204638226475	642.819023023089	518.468157583652
797	797	342.486008085603	144.889359379425	688.550145688956	522.381089526691
798	798	340.941568594028	128.884918583169	655.024022802109	522.742616668131
799	799	345.443255957726	148.453561721882	664.410382384311	526.196763249245
800	800	345.21335479492	160.973976848416	678.009612495301	521.482960303238
801	801	343.988285918226	132.101219412884	693.783815300141	524.4341528497
802	802	348.331316272386	129.157946859677	656.845397571017	522.58425143425
803	803	346.513362852675	138.986959408106	670.494300701694	521.312619728163
804	804	341.141073641855	144.525369665611	665.676698900858	522.281879493546
805	805	343.171600380225	130.354058122939	673.419890821868	522.581841957373
806	806	345.306636035161	153.279163600702	686.542728408104	517.78128071031
807	807	341.144442696473	91.108370844696	653.796553606497	523.113265012473
808	808	344.55081674652	132.996779703747	702.223498731439	530.336970312965
809	809	339.563437279232	123.763999616593	659.250678304875	527.862708889336
810	810	339.586732306344	114.717914539573	624.214435825	524.691888484245
811	811	341.0613625482	132.085563554715	658.736631022734	529.322758738839
812	812	348.348473391939	149.544694239668	653.189721670361	528.706653991455
813	813	345.750371333852	104.828142544974	653.350029187461	519.04871084983
814	814	343.822284183894	140.095385351506	642.696304881116	522.783506518243
815	815	344.635362824642	142.114018024771	670.533975671719	523.733212814636
816	816	341.476393440312	141.169564690595	656.378580295474	520.828360330825
817	817	343.710063707212	88.2780744671454	658.257261130746	527.975095315677
818	818	342.744060132852	117.968102397056	675.846216742017	521.529156421506
819	819	347.8845385697	138.028584345232	675.09207978474	525.035104720754
820	820	346.139994264019	107.810830234656	680.15575437149	523.484759320027
821	821	344.680402939173	124.866638427116	682.719287668193	523.083149900624
822	822	345.915342088978	111.68359115235	690.205016862726	522.75796955185
823	823	339.08171042082	118.440882088097	624.472603429247	521.795017803909
824	824	344.449444618053	114.585171463892	688.10350111181	526.612582276005
825	825	344.079654057599	134.079164586478	697.236931737323	518.900560187415
826	826	344.634083337815	145.721952489844	655.565630074417	519.309545483061
827	827	346.3506262968	125.605615039702	694.051484887962	518.973843758346
828	828	342.611763225262	114.744024491318	702.15374431178	519.370778241126
829	829	335.382092088426	158.634388513242	694.843099267333	524.610170938443
830	830	340.114284154892	125.530458482993	684.820556668674	523.813585924215
831	831	342.923486150427	89.3945241413752	669.032095968704	526.036169380109
832	832	349.282266173357	136.589620880092	665.706503781374	523.852796582856
833	833	345.262861890727	148.149120379369	667.112809766604	525.973235470623
834	834	345.930124717688	131.66181755756	663.411063815361	521.93145444219
835	835	340.524975687468	138.768208227821	687.109036338728	524.190248703142
836	836	343.952021435424	139.851255208742	688.074562650483	523.700317879167
837	837	338.628858141857	142.487112009857	669.599410746968	520.943291514509
838	838	343.211604548895	119.341642535189	679.30603789438	523.412144022686
839	839	341.219463431606	156.277525761605	691.728003463373	519.156244808628
840	840	350.76938443376	166.432145022728	649.730834637301	527.091127729243
841	841	346.396648751507	112.078765454728	690.973691248346	531.321712056167
842	842	345.603070607764	123.29872896746	670.271742841946	522.38785269088
843	843	342.540596427867	122.899136241957	651.605372889864	524.557278988795
844	844	346.534433768229	124.364496188877	671.930196948874	524.875905074881
845	845	346.039043964222	120.32503752798	673.711734637283	528.876760718243
846	846	334.863402113667	153.728831662124	672.311607457058	525.528591041906
847	847	340.646896326014	128.857316346541	667.867057407509	523.915856669583
848	848	341.076406077305	109.869217728278	687.424591517234	521.414439438109
849	849	341.817971079982	123.254868975147	669.076998309671	522.184489892876
850	850	341.714205247861	145.725430473627	677.140775965307	519.753036873609
851	851	340.455770604188	139.895165782891	697.033727875587	521.909220167531
852	852	344.162603118869	116.036510905137	664.485222019654	522.466135051197
853	853	346.527695373346	134.987049927513	661.29120701411	519.845530517909
854	854	348.956727250054	136.53819333278	701.10747983555	516.783982088888
855	855	343.402625894619	131.658096533928	654.876124270267	518.45453609456
856	856	342.519166503479	136.753627533579	688.293657083506	530.356894589101
857	857	339.714325544664	148.496260582576	680.408633845156	521.222432258694
858	858	344.399215066831	159.818075007335	703.992210250452	520.486009132817
859	859	345.378447079932	122.964359938991	688.679003912567	528.100441399958
860	860	350.193415188433	125.793335324003	666.174916723544	524.863079518927
861	861	344.646465766795	150.508579496976	676.842498080117	522.87688317916
862	862	345.152333908549	128.687861316086	635.297481404621	523.686344891704
863	863	342.972193177473	118.319769099409	657.913121352408	521.921892614612
864	864	344.098595605843	155.018433203364	660.139657910928	526.815501670858
865	865	342.490883519136	141.115721198301	664.180286110132	520.869275612857
866	866	345.247919523394	129.939462047132	673.806234905771	523.223140068095
867	867	342.768342407582	158.419905718239	662.670243693751	519.636650503712
868	868	339.357118656936	119.620227949213	679.805559904095	516.11588211794
869	869	340.719764269306	123.93422682215	677.362403132996	525.238794601182
870	870	350.700557495985	139.504611884209	666.782912625514	521.958301766478
871	871	345.241946076193	127.382090506976	674.111824891918	530.524184520302
872	872	348.993913990788	129.919917773299	662.850781459806	525.521434306216
873	873	351.244907094302	142.395936067328	666.675113446346	523.648281180752
874	874	344.75138762625	148.493330484662	666.507284807945	522.002624605363
875	875	342.388238879772	109.883923090784	648.413569699552	527.201386021943
876	876	343.918893158832	115.246935299435	672.306200589168	523.40628615723
877	877	342.427311007445	125.906506958335	683.434692164958	528.453419986099
878	878	342.963491944204	143.298972195097	672.990475209947	519.722151932253
879	879	341.66802899494	99.3132003651656	674.086295917587	520.278239294929
880	880	341.269884705016	134.75033443859	666.336419195882	523.038506881014
881	881	344.008234834598	120.333252588897	665.219704086389	524.853256436042
882	882	341.452499057556	141.764927195278	667.351708344621	519.934369649676
883	883	342.44723583137	114.533768442352	707.839231216458	523.527087370536
884	884	342.745814956477	139.452680813391	679.520443807781	524.476098889249
885	885	347.411491089497	123.064883314584	678.249820603222	521.789065793864
886	886	343.470227356252	101.624685477957	691.209265335427	521.477061971325
887	887	343.107467734483	116.538721257964	675.898671304509	523.503319743747
888	888	347.237767492132	166.859421016804	659.918695111122	522.202902862616
889	889	345.78753122335	116.76630443589	684.481944679843	522.054947379113
890	890	342.693164824232	114.283619376237	698.183410068412	521.949283178838
891	891	342.793530165842	133.566582943781	667.744428189327	528.766866835836
892	892	340.779202963843	109.227184304151	636.874481308127	520.173480571253
893	893	343.8011404278	123.40044600677	669.585135834537	521.987997720969
894	894	344.010419625169	162.242388147682	676.481479431569	518.757703847248
895	895	341.496381439538	142.934542691191	658.772623064488	530.40919846039
896	896	344.542791103304	132.895115594307	663.817417414391	527.054716991429
897	897	341.584586944312	146.854233135558	664.607543733785	524.320199077852
898	898	342.615395626094	117.235991198412	636.286015645739	527.767232051023
899	899	344.108594316753	104.3079377242	672.72934975773	524.757727038251
900	900	345.158655552822	121.648924106207	692.21485565665	525.390092898778
901	901	340.749095392739	129.772481552192	684.565120210519	516.844773137163
902	902	347.118686143892	113.579395238245	688.035476950025	520.891255815614
903	903	340.862086197671	149.023165766821	679.543392798721	524.912461266683
904	904	343.300784796394	111.660960181502	677.280573915669	519.799449895927
905	905	339.454310670125	133.815574565886	681.787715238145	526.32143198142
906	906	344.066059467301	138.111145393641	658.061284826627	518.601738144296
907	907	347.204581655431	102.095512797638	677.360407725956	524.982528789362
908	908	343.766171353975	114.407658445872	652.936586125354	520.883622972421
909	909	342.243229681981	149.524313059478	682.832779855907	519.418426014326
910	910	342.530324802471	124.354808390949	678.652856254624	522.290103924794
911	911	341.535216290248	173.310033138516	644.993963145337	525.100174273684
912	912	339.295672357697	106.76096716569	667.468455902398	522.399548221297
913	913	346.608426583406	127.910504702042	689.273528695954	521.364061671157
914	914	341.390813331285	156.848134468905	688.07613042603	522.616586153218
915	915	346.19432838299	150.824012908337	666.195178009296	525.724846563007
916	916	346.495136768648	127.341857313765	688.622285158425	521.313562669541
917	917	343.318108522659	158.461434102503	667.467302439874	525.684472628245
918	918	342.475792836544	156.724618346996	653.697054567971	525.15516386145
919	919	345.764589777994	141.410260352598	717.894502288799	522.213870313216
920	920	342.744438619078	152.728419754932	696.698497273266	522.241094150807
921	921	346.892025415252	153.59705693036	686.800516957815	524.166458636006
922	922	343.105513129096	100.80184613735	701.597575910088	523.912185938107
923	923	349.059355668794	121.372323409141	696.728525791248	522.54077890417
924	924	343.145399389744	140.80166692273	710.645294152923	524.173507985236
925	925	347.080144162243	138.697612731446	682.628769239305	525.507659565365
926	926	348.764992535464	149.910705018622	662.967640267747	522.096902748922
927	927	343.093790514968	116.087230454508	663.106411602994	518.282840091989
928	928	343.91823714416	150.523985752003	668.868381332044	526.081223503633
929	929	340.555493332823	135.395664189013	663.034085160275	523.618887740619
930	930	339.400525535673	135.716366168152	669.879733053061	519.532771300725
931	931	344.501786514625	126.820484228703	657.895807613557	526.849307259828
932	932	346.278914260819	105.599954809929	660.209087925771	524.76452206925
933	933	344.58626514684	116.779013394663	638.068885467205	520.170512194125
934	934	340.426722981319	124.183038856182	667.805051520102	523.779060997734
935	935	341.493764001779	156.235538817044	667.203720122594	522.835155758466
936	936	346.119483488188	127.524761935762	681.414580270808	523.055066344001
937	937	345.824507875926	112.483416313189	667.988796972368	526.432238655656
938	938	341.651912327138	116.088731645639	673.297850317819	523.662103060003
939	939	343.672253942308	154.982955973483	684.501721276107	525.970665660082
940	940	342.256658491871	161.23457162896	675.271134851936	519.229056924017
941	941	342.616849371072	98.4399042643437	638.26365219746	526.18982056833
942	942	342.958706085604	102.575808216167	658.245647301412	526.59961557456
943	943	341.718594872762	136.589781084047	687.305168831918	523.429048683918
944	944	342.771342415774	139.657375257851	647.971600204017	517.375115596189
945	945	346.743594493382	144.229005270263	667.622151434828	522.732263979443
946	946	340.937923108003	133.644256748465	690.186682147309	518.420070762368
947	947	341.095383409327	149.652633299757	671.665746846409	520.895044141048
948	948	348.027316780793	121.245649526066	676.969771455494	521.259035246168
949	949	345.314272192279	145.735706941146	665.184015985496	520.275147386587
950	950	343.581325143549	136.560384126356	658.618542546704	521.849144140507
951	951	342.184856073136	117.752991861844	687.820469525829	523.622956658465
952	952	346.673376574012	116.894293001951	675.946462884994	523.815161080417
953	953	347.138305395953	142.880909616892	663.981897913299	525.997916233912
954	954	342.734237562387	112.824376876952	661.679644054018	526.010424750477
955	955	343.833500841863	136.139616181979	678.421279825295	527.77234291014
956	956	344.741574935417	126.783676629454	677.957659224843	523.073570554836
957	957	340.439055714248	112.851960669601	716.431811796162	522.326322383511
958	958	349.449558155796	151.914064590029	675.216140265654	522.423374831158
959	959	345.711101704913	151.902990405523	662.819989324708	523.396172913489
960	960	342.82917656835	109.535462248163	668.773786631182	520.242974918725
961	961	341.954432532442	132.121846997436	672.231703376774	523.781011078813
962	962	346.719118188381	155.277454230035	674.756113329561	525.465264374124
963	963	344.984731993162	98.3608859287366	611.847579978306	521.977648807589
964	964	338.496773513242	118.572994463489	677.337475605747	526.144893052492
965	965	344.098903271418	132.523938188335	691.764783276638	521.925732364737
966	966	345.377064270467	131.619737782407	681.402963435967	525.622185882334
967	967	341.451942254414	129.26671216978	665.084397041652	528.622309493594
968	968	341.834221186643	141.666109601112	686.521725115244	526.086794467488
969	969	345.741765663021	138.09883491483	700.844194555493	519.215686066929
970	970	344.433634543149	130.803759747952	667.814829340703	517.764353371004
971	971	346.550301134445	118.868206555196	663.556246915734	523.459249208965
972	972	337.619883616976	126.353959601562	679.676770865705	521.320058061061
973	973	344.544321260668	117.400761667295	700.365176392928	519.630949108438
974	974	348.511306736113	133.862664240814	677.796540916102	525.63248017148
975	975	342.746252078687	137.492234915722	663.22588821457	519.365976640484
976	976	343.385998865203	106.317034097589	663.279227368355	523.106462605266
977	977	344.580544162193	121.310573284446	654.480251271832	521.916698295023
978	978	349.409772359114	112.347846924114	674.032500006291	519.84331135309
979	979	342.864781623986	122.433202344621	690.697682520038	519.588255412425
980	980	344.884307614377	137.375550069544	689.670873518732	522.914904028158
981	981	347.085943200499	148.117116743834	661.354403039496	521.943663581135
982	982	337.667360807145	131.255121815052	699.008694062555	519.019918019973
983	983	346.102536525023	147.546581362009	691.769753560587	520.769758203524
984	984	345.830664306608	111.011945738906	665.193751921447	524.709476684403
985	985	344.113635679383	107.374610979314	678.562737663208	522.533345747901
986	986	340.637382072051	127.135402230252	660.376342296118	523.474210610733
987	987	343.954121791932	129.482733195429	675.309896675819	526.007099434765
988	988	340.216465646239	92.2645223008682	681.780108596622	527.301887289538
989	989	339.84623921265	151.414115959076	702.336806061565	524.921115186767
990	990	347.053732874551	110.073477660233	673.562367710407	521.541657713496
991	991	344.407017681228	132.787271936633	663.815786090887	531.901786741444
992	992	343.947810315314	92.0964172343209	673.642727967906	523.340253515988
993	993	343.140116664118	166.727550888063	667.836189474274	523.330247898935
994	994	348.377033742112	125.395508440956	677.713093168104	520.757938358658
995	995	342.102713897651	120.49976553244	665.567820487822	519.373131343454
996	996	345.102393035868	139.441442485537	658.941871003846	528.3732106972
997	997	344.318241744971	107.832012650941	701.436802220047	527.528113322354
998	998	343.240714655184	117.447539050686	652.669228030039	528.336250597863
999	999	343.801018379692	117.993621219658	658.957464242968	520.545005132693
1000	1000	346.314048240112	125.912019164421	647.342256072056	518.849874048123
1001	1001	344.400600907609	147.676319469544	639.604432833315	523.515386501601
1002	1002	341.236776512049	132.197069310565	657.93075019153	525.835331736606
1003	1003	341.575588971547	119.682221851261	684.307125343978	520.193605061557
1004	1004	344.474658121242	117.914583707719	683.958155210137	517.633104367576
1005	1005	347.313165780623	156.479609275653	695.923105162301	526.452581403575
1006	1006	341.484094122949	136.916649036733	680.887617944675	523.985632692763
1007	1007	343.732494542366	169.43371011045	672.188651187766	522.49044762196
1008	1008	340.226894528869	162.306374081544	656.344338613101	524.293936002167
1009	1009	350.189484995643	149.25134381279	695.367943225571	524.441946166758
1010	1010	340.256010193918	124.291986474583	669.125310615603	525.214591297101
1011	1011	347.516786159355	103.272705764917	659.249907889339	521.940482406991
1012	1012	345.821628370768	136.637038876247	671.703901415477	522.923321281851
1013	1013	346.969107842192	155.611819817705	666.589811221919	521.782332103252
1014	1014	344.377033683288	113.96948866338	658.324095923204	524.691943063283
1015	1015	345.114770029449	112.054583386363	651.076517809668	516.41923305269
1016	1016	345.202353850846	138.808102810566	680.41278792838	525.12802787589
1017	1017	342.271821729752	157.166963545507	677.267495257656	518.970541968718
1018	1018	347.749166548362	113.802577747934	661.617105110702	524.47477906324
1019	1019	347.102462605532	163.259526753103	675.112081352227	524.42807644496
1020	1020	337.466944560454	136.028514334188	670.41033818173	524.668584407887
1021	1021	342.570164319755	140.144093042277	665.936285357892	522.675275581527
1022	1022	339.912481705852	136.745462493309	697.022058905208	520.229503012388
1023	1023	339.335475297877	136.127548933397	681.873933749895	520.004843405129
1024	1024	346.45155080349	150.189195227033	676.423170190365	525.818326837722
1025	1025	342.79155890234	108.532867733001	658.166091317656	521.682055141289
1026	1026	343.778665609683	153.2229015037	675.08401833604	517.999173022957
1027	1027	345.037373811268	170.882023802074	669.171246014068	526.938472076094
1028	1028	345.371346124795	115.733972008012	687.295449514112	526.736199522115
1029	1029	346.750081110034	134.703288644503	653.224967682734	527.715351487267
1030	1030	340.751164581383	134.107549787861	665.197458208049	523.862424682589
1031	1031	341.948369167985	143.599441452501	666.585764654819	521.647767652533
1032	1032	341.854183864802	133.282667947193	665.020454956935	522.666523620926
1033	1033	341.809615049663	138.006791534453	674.036321944725	518.241929809809
1034	1034	348.083348826168	159.472000907966	672.351843889699	526.394118905758
1035	1035	343.949158329153	115.9421471372	669.265209739123	523.479378087094
1036	1036	342.934117864562	138.374569452543	662.957822681853	524.601773857412
1037	1037	342.533882445259	167.720935930144	692.768609846695	521.743419980591
1038	1038	340.020025981169	137.657924335918	644.723626605375	520.848527604738
1039	1039	344.067908716254	135.682318951759	705.75185129407	523.598860360151
1040	1040	343.438363599727	146.254327048863	666.989696344818	528.301000412519
1041	1041	343.40847876915	152.906022358699	687.444643008177	521.208140777794
1042	1042	338.76601452148	116.849755428377	696.887281418781	527.359588355969
1043	1043	341.313713413894	145.867090155049	670.463143433383	517.798234139081
1044	1044	344.894837592916	112.222810452692	689.309591595773	526.756760507538
1045	1045	341.823207062386	132.564244286472	670.810197115118	520.450450405895
1046	1046	345.611564999757	101.662043967026	642.774599879361	522.304322992341
1047	1047	341.845083992171	112.632409985134	685.992391408977	521.429394516543
1048	1048	340.1173029713	120.858617507221	682.386937022027	524.061235442875
1049	1049	343.858541006696	101.745423302406	682.450407220708	525.253719125001
1050	1050	341.471785154486	109.281661250988	697.438875918244	522.935658853405
1051	1051	344.199908964677	117.095287443504	654.841343132482	527.496821315349
1052	1052	341.382894285653	132.51091302576	689.410723138515	521.799216294709
1053	1053	339.26122677673	130.446280546334	645.463943186959	527.018508743575
1054	1054	345.020293586225	133.041789401067	664.470583548167	517.039046507328
1055	1055	338.523358531284	137.417576352187	657.480945635862	525.393496717787
1056	1056	343.551354064629	96.4858199123945	687.107030852951	525.886894602217
1057	1057	341.596132703504	144.671627014543	665.875822698007	520.004147420543
1058	1058	342.806503183668	135.431403085136	675.938586730922	526.088398174834
1059	1059	342.860482930144	131.749756702513	674.456489967882	520.1302923205
1060	1060	341.903252505938	116.492400522704	641.445038499013	519.806293659718
1061	1061	344.643282052658	95.2181178465424	683.299937429393	525.630324752499
1062	1062	338.318784891774	132.10934608419	647.712063887899	521.529539914093
1063	1063	344.130745278958	129.630375888073	675.780603492243	520.624378398697
1064	1064	341.46772543477	129.852568307946	676.143278235313	523.08905475305
1065	1065	343.835184325983	156.318182540677	688.89888652262	522.45580111764
1066	1066	344.568546762657	116.147164636673	664.128772701447	524.95784412482
1067	1067	343.960192745366	108.43090091481	687.744415979177	526.13583439514
1068	1068	346.084596362092	125.257476681077	663.84499142426	523.826106193763
1069	1069	345.044628692885	86.183521196159	689.689078347641	523.58755329677
1070	1070	345.426615281293	141.246913128133	668.402485473119	524.491113964426
1071	1071	345.83983331288	134.181385809773	650.648920249956	525.784282359931
1072	1072	347.197989933274	111.221742251843	661.42366702819	520.147702785247
1073	1073	342.228586409671	144.002208895003	644.671434741871	525.385499024759
1074	1074	338.533574544586	128.765949904467	668.868887256125	524.728653143337
1075	1075	343.970302514862	125.890275745563	683.038400792199	524.714147060961
1076	1076	342.420601934978	114.231548937579	668.046551922589	524.800306447554
1077	1077	340.560819772558	148.127900184079	671.562764872186	523.452819664716
1078	1078	344.043008924519	151.588289562813	667.072138555042	525.627137116959
1079	1079	340.111850317561	160.602762195623	686.107320815081	523.042492936325
1080	1080	347.35862934362	149.786875415128	674.437157592583	526.143794213503
1081	1081	348.68872298732	154.712607019774	659.327010165984	519.295309142394
1082	1082	345.165941440707	82.4881905828741	658.712381659017	524.581637802057
1083	1083	345.008608577073	119.376499061915	706.036762996946	525.697206819753
1084	1084	343.532123985676	110.350775194092	678.371614153479	520.893350038786
1085	1085	340.101912724624	127.822806573531	688.636278711253	526.757055381208
1086	1086	349.118995372256	87.2013614198587	676.028331122582	522.241481817026
1087	1087	347.26440981029	134.669903592211	653.485033289133	523.244464153811
1088	1088	346.655972881405	121.072304029639	664.235720368829	525.184239056922
1089	1089	340.38086608957	119.243121398331	673.351231881652	523.255581497025
1090	1090	350.436797803338	130.38681175993	668.066644734743	522.058253279043
1091	1091	340.049211975847	128.907736701517	652.710774912454	523.730000543157
1092	1092	345.904407034669	133.025808378085	680.934672646177	526.7650962303
1093	1093	343.137206129354	134.852725564682	696.575015638222	521.401872924237
1094	1094	341.12034757182	109.306182747463	659.81578797562	523.938751256347
1095	1095	346.462840555539	143.203598349013	681.958838120853	524.229478192827
1096	1096	345.219872940187	142.922523577312	676.227061418507	524.01574764362
1097	1097	343.321222325758	137.898325169908	663.805641955406	521.543073157757
1098	1098	339.636092369543	124.531675075414	671.825701896791	525.873144925676
1099	1099	343.944990884502	148.769619689404	640.805231620909	524.600625834975
1100	1100	346.225024659423	136.668093680926	677.983859542906	524.558006023089
1101	1101	344.428259211434	121.795975047141	684.306964732396	524.81508632148
1102	1102	348.624821232151	142.63552167046	693.767227454944	526.147839802815
1103	1103	346.854771256383	119.372910864748	681.21216634872	530.781863526109
1104	1104	343.973845518346	130.346467856735	690.367902560154	522.119652812843
1105	1105	338.718717400539	129.829158250848	673.387871178333	519.497815272295
1106	1106	344.984759545833	126.838205058751	672.111151509656	516.912251457218
1107	1107	342.763024941961	141.027129573195	681.265645608792	529.102870000696
1108	1108	341.628471035763	113.493520958636	665.30814385501	518.09196436776
1109	1109	349.60018008535	131.460867778678	667.469337147697	525.999772320029
1110	1110	346.108909306065	116.208210473166	673.712122603765	526.158488738926
1111	1111	343.591115736834	125.015935772851	652.413334487149	522.964803594968
1112	1112	348.028169991429	149.58780347005	678.340268644718	524.663556333762
1113	1113	345.7285526952	152.269812858751	688.089744470723	518.621048373213
1114	1114	345.859280498518	120.806271688598	658.846967876207	519.043584582537
1115	1115	343.101825026615	125.656861354525	703.562040952246	524.661932091857
1116	1116	341.214561854978	144.506015847266	665.4687907907	520.018929112499
1117	1117	344.514405100476	126.420008437171	692.585609231522	521.883699275514
1118	1118	346.537121102998	150.375440822174	676.588006498097	527.847410688919
1119	1119	347.6654486753	141.111414363159	679.775745229963	522.683518920085
1120	1120	339.188942360993	157.953710816382	663.170316571476	523.920148111704
1121	1121	342.569813219141	147.292204854134	652.638959288636	523.70421050407
1122	1122	337.487551165726	148.622278736921	692.98342436431	519.206568585795
1123	1123	338.873658530583	139.634127942655	673.48096068231	520.362179053204
1124	1124	347.557758227063	130.30050504414	652.078488086697	525.608677483182
1125	1125	343.70025767241	137.928765045416	652.362726655609	526.115896557186
1126	1126	348.097540386381	114.328740661246	675.411641319134	525.263021129813
1127	1127	344.447808144205	104.962748449072	664.549358957764	523.269665661677
1128	1128	343.125938858572	117.869576683542	693.998488643538	525.691688829927
1129	1129	340.278300403421	149.979118218835	656.311802957839	521.103701934731
1130	1130	346.44622539782	140.306059496091	680.562269662901	517.477286401592
1131	1131	343.49453393687	117.297218545431	664.743707119811	522.213053164718
1132	1132	346.298964893918	134.875253715793	660.535727013876	522.782825347072
1133	1133	344.826699725559	106.176475204421	698.258853334938	525.895534685776
1134	1134	344.880714353852	135.797795176978	672.698541275746	522.065618499306
1135	1135	342.813638905322	128.558780632927	663.99111433945	521.426566024496
1136	1136	341.225218380987	138.862064694678	649.475849721903	527.407562030064
1137	1137	343.420347576755	135.888421476162	690.26952748709	527.007488371448
1138	1138	343.168799828149	135.943008656049	659.882458785589	525.896511637914
1139	1139	346.815535607698	137.699264932289	659.881997930145	517.670309601796
1140	1140	344.425681106571	166.554283603708	629.4751132171	524.034602054845
1141	1141	347.396123156269	141.948729234288	703.850287314393	524.350370298777
1142	1142	337.78593977806	127.304809850127	659.408762875561	524.97093909053
1143	1143	343.600011162329	126.953112831824	649.57199061654	523.975657292932
1144	1144	344.645411897746	153.746252979056	695.533169901689	525.989539948659
1145	1145	342.593651863041	132.517412489065	662.507074667777	523.414102972958
1146	1146	339.69228158704	114.349908227459	684.830238540976	524.436069012468
1147	1147	345.658820299388	96.4912776321947	651.454077410636	517.874652546148
1148	1148	337.457410446463	91.7829193323501	693.578501065273	517.092961654239
1149	1149	340.825122652705	140.41913956397	716.52960777927	521.397530402158
1150	1150	345.497356548109	140.947263421487	686.11062562007	523.707919487868
1151	1151	343.321008695131	160.48863094384	690.436795526748	525.835976605065
1152	1152	345.618510968231	137.638228271515	660.694554333421	527.056057310494
1153	1153	344.232275424031	129.622950902429	699.838544810839	520.220669157472
1154	1154	343.440646891361	144.118595936789	663.057124512251	519.18997340023
1155	1155	341.486250447971	97.5626897536325	654.162336062567	524.978600470599
1156	1156	343.884359560905	124.382005532018	679.508479022567	523.708399016502
1157	1157	345.290705982372	119.863917736055	656.531974671929	517.345277620165
1158	1158	341.763842801966	156.660589708412	672.126026415416	519.419214241541
1159	1159	346.088772587515	101.764103711237	703.373090830425	522.45960373512
1160	1160	346.953630158958	109.049381673308	668.689964155209	524.725610575169
1161	1161	337.410305184036	139.756709628079	684.359118943957	525.71171683343
1162	1162	341.958364143401	127.12580851547	669.705076820741	520.639844000839
1163	1163	342.011603820899	141.951619204471	663.847887686411	525.262598559613
1164	1164	348.973139911639	152.741185009746	677.02190248785	521.099407659931
1165	1165	344.455894008858	130.260919509782	688.552717736275	522.9030616742
1166	1166	341.185813710966	108.890950997106	646.657834638099	525.260383174802
1167	1167	341.420669211729	141.292519064478	681.324906214942	526.490809005717
1168	1168	339.043375446748	153.431899899673	659.933192576094	522.115047922867
1169	1169	350.795982356208	156.622925407385	634.654658482779	521.202563199096
1170	1170	344.31180848661	159.967411265531	662.803492014709	521.167611258085
1171	1171	344.558103723028	116.50263782454	675.226873495022	524.496599345782
1172	1172	347.99099833825	135.844849557273	676.476098454384	530.095780326422
1173	1173	343.855286329881	132.316404609772	677.924820233479	520.745462786284
1174	1174	348.612608320692	121.884041915021	675.17674535563	521.293333129108
1175	1175	344.122628954916	135.679756331922	695.529489442774	522.436524479519
1176	1176	346.525991733457	142.820518138028	681.364757663219	524.045120391666
1177	1177	347.42087303254	128.166816831187	669.542601075964	523.702234642317
1178	1178	346.876862961551	116.424890498464	664.633820884559	523.58804673681
1179	1179	341.586065116009	91.4226769076582	678.379329613691	524.875835372642
1180	1180	345.404261054926	106.479442405976	696.069229584455	520.508530322972
1181	1181	342.887589402301	135.181551324095	665.155524242413	522.78509003661
1182	1182	345.52246901111	127.446262607099	684.371373266996	520.022983640779
1183	1183	343.377432195904	122.168233757614	659.192895215151	516.549398929583
1184	1184	346.173942790224	135.116337632944	658.210016150259	520.196226208778
1185	1185	344.249016401405	154.506755363256	645.814778504874	516.468805484987
1186	1186	344.508008460805	130.17245752332	683.409401071338	521.571076907157
1187	1187	346.783665874424	149.163607854965	676.980694167717	524.090886068506
1188	1188	345.682126018106	116.570059948262	663.340138291624	522.151478723951
1189	1189	346.289255122092	110.033109440017	677.748001866813	525.002715575641
1190	1190	340.731727025899	139.681999390877	690.704515267297	524.034693294498
1191	1191	349.720345975299	141.628266094852	687.958195974126	522.769665653159
1192	1192	350.559960623252	144.107110337244	680.616901269966	522.137483350737
1193	1193	342.85702590068	136.423469602917	667.393391852889	523.965248044244
1194	1194	348.101800091704	134.975405255089	665.884663733924	526.036799219741
1195	1195	342.893148652805	121.853914822305	662.247317941459	519.104304192676
1196	1196	342.799186261822	131.394005575263	665.061697596959	523.586567955345
1197	1197	340.851334438973	126.909759623549	651.971294246411	526.239794728383
1198	1198	351.218320661761	126.180597067884	665.482830719751	524.088741088682
1199	1199	338.980806631349	127.628700439253	685.316465871791	523.022272282253
1200	1200	343.671419539343	158.598694362059	666.223236951464	522.643113724843
1201	1201	340.566898734729	136.771018850082	648.136290350035	519.688599220476
1202	1202	345.747310814781	115.574951035521	675.259919216076	524.79662119767
1203	1203	344.251861512942	127.11650639917	664.649027513209	521.15945189037
1204	1204	345.268493908896	130.680120908034	667.102845112575	519.97641674881
1205	1205	340.54333175453	126.704532885968	659.011397344831	521.054088538648
1206	1206	348.775023585663	124.21085150764	680.746976184009	521.275558444057
1207	1207	347.320069755491	129.875253378415	654.0155981384	520.421721569936
1208	1208	348.308375935386	154.527395361714	688.94424084096	524.656645337983
1209	1209	347.905174474051	119.527600943119	667.893977941563	525.80987289749
1210	1210	348.747495660817	142.980393189214	648.288429725528	522.180342309945
1211	1211	343.220194388566	144.733329948898	677.117078824795	522.081249911132
1212	1212	347.695236553814	134.616427982415	650.299161973311	524.963233934424
1213	1213	343.988789366963	113.371421348996	645.209147782071	520.923900957255
1214	1214	344.636432453106	152.402169953221	667.790417828408	520.868248892072
1215	1215	338.084515845506	148.582028208679	657.833440279509	519.463163421779
1216	1216	341.556634234105	118.443668553386	674.395084599759	518.277920560429
1217	1217	342.415916585465	108.488975344092	669.404926687276	521.331425483738
1218	1218	345.454476245701	153.880398015964	656.81493959121	522.585989700539
1219	1219	344.535318863674	146.867602787085	689.737642895906	518.678508920931
1220	1220	341.25829598927	147.819756837317	679.429205278291	525.363661315967
1221	1221	344.77753943479	122.347947280759	657.366408422549	523.144650359168
1222	1222	343.258697248801	133.024900165769	689.4891667219	526.118862156802
1223	1223	343.9292694301	116.342492969986	673.940409088488	525.078212692468
1224	1224	342.63267123663	108.681159418153	649.154119885146	522.522869136617
1225	1225	336.455495608752	114.853722581675	668.855375397886	515.243332035878
1226	1226	347.113401181433	125.499171917771	658.828129342274	524.601808596137
1227	1227	343.470857411144	110.48713613362	685.66418631001	522.332119048505
1228	1228	343.476360580222	129.138894064194	645.983873068941	522.464204914714
1229	1229	341.562394117759	131.685340260405	667.302105573237	521.03088035856
1230	1230	342.48200666319	108.736982502873	639.987689774295	524.06733303872
1231	1231	342.964960933287	122.149010463372	679.056303291318	527.026338607372
1232	1232	338.539780689999	156.389671030493	651.22414437954	524.331674741527
1233	1233	335.984637514775	131.645797267064	700.990637015418	517.291290723647
1234	1234	348.038834677455	127.671787569705	694.497970829965	521.359864514752
1235	1235	346.550100462718	127.75368494102	694.21178276969	517.412138408671
1236	1236	349.195202732174	130.245129106435	664.977242516125	523.25213303913
1237	1237	344.806507544355	148.642042316914	673.376544791654	521.754512763043
1238	1238	343.665248037881	100.786556727717	686.603261402776	525.228815197235
1239	1239	341.024727624061	117.737470253901	657.611362377737	521.447920488446
1240	1240	343.894760679267	112.762747356005	691.276783538878	524.720031132853
1241	1241	346.083809380652	119.416266822135	659.563010090814	515.456000770228
1242	1242	341.721427404413	116.618147297999	657.237805767471	524.204564256776
1243	1243	340.275990791685	161.959411147194	662.518146311255	523.070895068062
1244	1244	341.079457636277	128.52451329501	684.264842861941	527.415043584228
1245	1245	341.153071919137	113.8521945904	686.660976099246	523.101648300438
1246	1246	346.019385617085	97.5552288315187	672.445863950964	524.567076005949
1247	1247	347.773841749811	137.568406748815	647.956026079787	520.119309652418
1248	1248	342.47921232169	123.058816292532	715.592151020707	523.06930579454
1249	1249	348.237710257066	104.432968489035	664.56869058548	520.966697904029
1250	1250	340.785158312717	102.754238938163	668.593129386255	522.654857807352
1251	1251	343.219306235816	132.197728659338	694.180087305913	525.982232765189
1252	1252	344.093015270029	151.993809196348	696.970684787219	520.557253124597
1253	1253	346.443446027002	133.603926920161	688.768206958205	527.347547299088
1254	1254	349.978120341309	113.198380502936	681.653042095681	524.332722941689
1255	1255	346.912348125918	136.641005899334	680.865058941298	518.247506098367
1256	1256	346.357950171924	153.454489982956	660.525618339198	519.953332611285
1257	1257	349.370277084551	123.56849251463	693.542487437477	525.48236944643
1258	1258	346.72369220692	133.130809164681	685.980273874362	520.531171337903
1259	1259	342.349602454058	128.103513711394	658.21801947096	520.816669180851
1260	1260	344.05494153652	143.544096234731	656.299817465592	518.25431336069
1261	1261	342.80001692781	115.214337090851	674.618788631385	521.838742048509
1262	1262	349.371370636958	141.643300574572	704.764546921224	517.375247951144
1263	1263	348.413114823469	126.965000701039	666.306661332056	514.590767874308
1264	1264	340.242366219143	97.9043394328834	664.759291565837	525.815911270747
1265	1265	340.912429233347	110.61564584375	681.739955882688	521.249464205666
1266	1266	335.237759103255	131.454331783582	709.964464983973	526.778376163128
1267	1267	347.980919451706	144.997089127144	671.248175119056	522.310789482153
1268	1268	340.486677685564	145.460553284663	696.186989599874	520.528298216429
1269	1269	340.116319665258	124.398332797664	696.483149416169	526.819831710693
1270	1270	342.76308624763	119.601455371504	712.000300984347	523.818989994223
1271	1271	344.076257142195	119.664458097366	695.933390272416	520.940811087716
1272	1272	346.8149922103	137.641402354973	647.114989002752	523.104418251978
1273	1273	343.557627241792	141.499126507095	645.583072025499	521.553639527103
1274	1274	341.546787402952	127.387523141891	669.402465402903	523.118703280914
1275	1275	349.158998738066	113.772126673432	667.095953609934	521.300620891382
1276	1276	342.835170655267	137.918847117055	685.574213516808	525.294612357378
1277	1277	342.76336759859	120.941341528324	655.670577514286	523.606596798903
1278	1278	343.092351236444	137.516235700049	679.392786156817	524.605067854974
1279	1279	342.88884321255	110.11922178134	692.564650194945	524.163097759907
1280	1280	344.073824713514	107.791029671832	660.675701630507	520.258912909466
1281	1281	340.777354675275	128.851408959058	695.691015608185	520.356735573931
1282	1282	344.647961897178	135.258922250588	666.526409629178	528.111525363755
1283	1283	340.712604141394	115.849785747016	692.914531074977	521.739027815384
1284	1284	346.939001901313	163.451210528412	670.65595019865	513.698421785684
1285	1285	339.020276097102	113.944731073602	682.12412623926	526.17698541328
1286	1286	344.446534686846	119.009741054184	705.151094933736	521.787560559658
1287	1287	347.296657979561	110.833394367374	721.791985586345	527.723508379457
1288	1288	349.119454185665	151.749131384959	652.101568733222	522.12248769314
1289	1289	340.560684679962	150.715555184315	663.849091695148	522.010190436303
1290	1290	337.752346191019	89.2424622970238	677.576798151699	523.126472939342
1291	1291	346.513182532022	150.318746274006	676.852751172188	520.563748170885
1292	1292	343.794361383654	115.175962760196	628.21099360446	518.438583648611
1293	1293	345.274407038708	116.799495288596	676.062844237219	520.309151785815
1294	1294	346.435862914838	128.680408924748	661.378286379405	520.181745990502
1295	1295	341.697421444751	151.766652027452	635.407671052697	524.693158426879
1296	1296	347.610279419273	92.4119979000759	706.086851714579	523.027549331266
1297	1297	341.113368989762	160.374540665605	668.072204280398	519.957497276481
1298	1298	343.60108697091	141.447228684597	694.783091726126	518.326402648568
1299	1299	347.291363441707	136.373569136551	661.993297348682	518.793844142412
1300	1300	345.03189726497	150.255929605755	709.709386186721	525.979004495969
1301	1301	346.551030975755	130.283693174671	662.378736925139	522.750535671541
1302	1302	342.555084308878	139.97240950355	655.471051989011	521.539926703157
1303	1303	339.920952161008	120.957097874741	656.656693890415	528.613672510183
1304	1304	345.778928207318	126.768520758325	668.594139539794	522.507478841575
1305	1305	348.444077006493	125.423862234672	678.631374809685	528.440215197616
1306	1306	343.411894195015	122.968213734227	664.820980071594	528.847514780268
1307	1307	341.024099142678	106.932237488769	715.164411187918	526.736457163878
1308	1308	343.402574793973	127.154744442238	671.192916456385	525.171661846398
1309	1309	351.530981361957	131.058951062043	672.485412537238	526.61736142891
1310	1310	346.207854229201	145.207579304639	671.693114270902	530.418674525256
1311	1311	344.552751579238	124.089683051972	664.751093321038	521.981752203949
1312	1312	345.346336536289	126.858429550116	655.543043298038	523.128296108233
1313	1313	348.870894117873	122.794468851978	695.206211520376	523.443623702006
1314	1314	342.345613635081	142.939373268264	640.175296104636	524.837700360731
1315	1315	344.891786172851	152.456562976795	663.987606315833	518.763710784014
1316	1316	348.475000370809	134.227606677157	687.692168829625	522.262671913022
1317	1317	339.76084559947	114.839844408656	685.461864506284	520.953886282679
1318	1318	343.357449450559	122.221083797564	667.11545026322	519.362927597777
1319	1319	345.270783109981	109.188634948825	660.172435627527	530.971516599845
1320	1320	340.449649597059	118.827043598942	655.76565735919	523.670764529113
1321	1321	345.26918313111	110.981487937987	661.499833446974	521.412863431473
1322	1322	344.860406624535	132.087267197522	644.87785108968	524.174809124898
1323	1323	343.102254088794	119.26579056815	676.216442708539	520.228629622316
1324	1324	341.072500339688	159.521631576749	665.824334281055	516.320861290042
1325	1325	346.225705043056	158.505323685714	694.174227624329	521.211905734254
1326	1326	342.49854641031	158.223836577672	643.039672608462	524.107332744368
1327	1327	342.5234627906	163.672552432993	699.314334490637	522.323105695138
1328	1328	343.766773631342	102.585044348678	683.851582685619	528.315497721027
1329	1329	340.864492183765	137.875169664625	686.249002876575	521.607168261351
1330	1330	340.346761504599	143.670065732049	662.289974333795	522.720528294782
1331	1331	343.81727052539	146.413362955194	670.054511076088	521.041670490336
1332	1332	349.999092059474	119.325120920736	672.597505558655	518.719688755724
1333	1333	342.745040935	120.362811828556	669.677042370944	521.037319529191
1334	1334	340.579745881791	124.827694511862	665.01696721735	519.973950029727
1335	1335	344.452618982822	120.379967413007	687.411274469275	523.849318288391
1336	1336	342.554869737592	112.606466970478	702.851053829396	521.242136215035
1337	1337	345.824526166527	150.423654688701	659.536518223311	525.024345684943
1338	1338	343.717339010235	131.27934424102	657.364948648899	522.435047936653
1339	1339	343.904603248765	133.350181596553	649.07159873741	520.11362422708
1340	1340	344.099109782654	137.461881619953	666.351600073988	522.242179327725
1341	1341	343.686320446435	151.663844491351	688.40515702752	522.248639655788
1342	1342	346.718460957999	125.263978773019	673.084697551763	526.142748565637
1343	1343	341.26444079476	139.305860449797	661.150677630949	522.475295149953
1344	1344	342.878593744001	128.816732185341	679.472205513104	521.939740576841
1345	1345	351.484758650119	126.52838620363	684.336290673906	526.374373778337
1346	1346	347.059719851884	100.612139919046	666.445486545298	523.603827055106
1347	1347	339.189727434264	154.775139392917	677.532150058159	527.236883952356
1348	1348	340.334139099416	91.3929471612141	651.957469330032	518.801308632803
1349	1349	344.569909544065	118.491458148294	672.404367416375	524.320491996996
1350	1350	336.129141157794	155.525603320868	683.966992979005	530.588252289164
1351	1351	346.264416385247	145.173385573674	665.774545909769	521.13178441062
1352	1352	346.348270933208	136.296772970704	686.795167967673	521.535958997309
1353	1353	337.904994986425	143.926285540115	652.464704088301	526.452603158484
1354	1354	345.485864408224	117.608472293752	684.048321142398	522.991090928391
1355	1355	344.634303394557	137.878232863011	687.472420653243	523.143046926457
1356	1356	344.259685206328	128.706419357657	682.20603410233	527.735580906251
1357	1357	347.707223954013	127.06192069895	660.407357583465	520.168873194399
1358	1358	341.992120190771	132.34661628196	655.987846208943	522.045480711643
1359	1359	348.023130012325	139.297062692138	700.431508871968	527.591485582324
1360	1360	344.493824110491	141.126363400069	679.287813010124	523.168466369047
1361	1361	340.508643781626	126.661660319439	681.19336324764	521.821725873759
1362	1362	344.179841947038	134.152803509972	693.887623503589	522.758717592488
1363	1363	343.555330454836	126.133880280118	700.328933243534	523.167040162716
1364	1364	348.24793020863	125.290806509451	682.447218393934	524.267134975428
1365	1365	342.483763699065	140.642688322895	656.713145452922	525.822474440729
1366	1366	341.528186631434	144.722570891466	671.825613000784	523.950202105345
1367	1367	341.092654384623	141.84913742087	708.727186505553	522.019757996375
1368	1368	340.443326608867	138.112163981245	689.074679494499	524.353316066337
1369	1369	336.502327685767	136.086785145763	685.759573938666	526.938316716874
1370	1370	344.476432356448	121.803594878325	668.389928418234	524.571906474239
1371	1371	341.646776279541	150.107010099339	684.862834381026	521.644768440921
1372	1372	347.307108248493	146.483739178621	643.042371607211	525.933250120298
1373	1373	347.442818777958	142.169953282632	682.649196769193	524.832329198224
1374	1374	344.348192933569	138.867157821583	666.029795014362	520.143500206047
1375	1375	345.155321279324	130.766500987739	711.096497968366	523.014348424482
1376	1376	340.870759248623	157.506747739975	671.378850363161	526.342262561153
1377	1377	346.16034557384	134.218204549808	664.054129661051	525.177872861123
1378	1378	342.522748127018	117.529173380359	663.749570370555	524.35959147427
1379	1379	345.960208096712	117.345878532917	687.761740549417	525.096841978694
1380	1380	344.73673880616	124.252972608306	688.00633874488	521.369713599146
1381	1381	338.50124651242	122.621757626226	690.582050401455	526.498083581117
1382	1382	344.129595947156	114.086376107527	665.051200832596	524.788104242881
1383	1383	349.823926744017	125.457339049531	679.315943012744	520.729610342302
1384	1384	344.334490992823	152.545691620611	665.894773762685	521.909079345897
1385	1385	347.706931402856	143.965201159486	681.168418935492	522.941940039747
1386	1386	338.580285139116	133.710779259264	667.027673409631	520.573983018881
1387	1387	343.74012375972	164.952572285162	669.832112717682	532.801377094807
1388	1388	345.089311125647	139.743934467999	650.970527025094	525.313482728363
1389	1389	345.1170037301	150.319261292812	668.920455267618	527.423112706674
1390	1390	343.676388602065	161.302133026331	671.813888404717	529.284465643173
1391	1391	343.622306457471	163.918955545264	677.774840785728	523.070631143971
1392	1392	347.773183364925	110.513200800221	698.894680726964	528.667522871292
1393	1393	341.008536913847	117.879245531567	675.335910224341	525.545720121329
1394	1394	347.670962282846	115.706185068064	663.779125966429	525.44624645502
1395	1395	348.592169294033	135.850828730982	697.755669703545	520.569035228417
1396	1396	346.602554633167	125.871413280814	668.071999212976	527.386627770757
1397	1397	348.390770650848	142.281932719796	673.000878594216	523.673450285376
1398	1398	341.08867931349	144.636109965028	702.603467496646	525.805861357755
1399	1399	347.613583132575	131.720255114684	663.254002362413	519.59506889545
1400	1400	342.717873028772	135.057688545852	694.46778447289	522.422276882892
1401	1401	348.2713966335	138.853284958726	657.97990399965	523.156267259325
1402	1402	345.218374492671	127.814497120202	672.643111185204	520.801062438473
1403	1403	344.588775816288	145.776536099915	674.481964923794	522.489114865178
1404	1404	345.877406191225	113.355069610681	655.6581664166	526.985214681218
1405	1405	343.529501628409	139.716927611852	696.921377943522	522.556400379211
1406	1406	345.07191403418	124.437476919505	635.812020543756	520.804656509463
1407	1407	342.462530950425	145.982627497724	680.187103862338	523.632411248462
1408	1408	339.697543380133	129.257989155753	671.65499864865	521.685439154585
1409	1409	345.829668586488	146.899971896798	655.78520835792	522.751137712531
1410	1410	347.327942372591	131.084319479628	691.592250026346	518.189656122903
1411	1411	347.945264726277	121.985467759106	685.331574850247	525.748496545301
1412	1412	337.400956540107	132.618707357325	700.018144098464	522.969105098354
1413	1413	340.224760876389	135.270028221117	669.503407899443	527.451833706846
1414	1414	346.629752179109	114.579199281338	674.194954957369	525.019810235028
1415	1415	337.453110995029	109.943205990384	728.392971349025	521.20581584235
1416	1416	344.41320140375	109.824406494886	674.858712619336	522.728050363134
1417	1417	342.750057559555	172.781773410422	686.880893295729	523.627020287148
1418	1418	345.244340576275	107.23054273421	668.614297709121	519.559266423746
1419	1419	336.16401528286	127.010506535986	645.994000433885	523.558917570588
1420	1420	347.464669300987	157.521936431559	640.437201428667	525.904021278489
1421	1421	344.214353532818	138.299004032772	671.30383289575	525.002898694327
1422	1422	339.677202843717	148.070102752315	677.948475501558	524.809780760359
1423	1423	338.588363228741	122.216392204312	658.154389803945	526.935531877938
1424	1424	345.444070468407	131.170137200291	647.981528204561	523.862165180073
1425	1425	345.774739678534	130.004075709815	678.087082541768	520.860114320594
1426	1426	345.305571564282	121.907620435835	659.783823278972	518.81621561244
1427	1427	343.229344651953	101.281680117127	679.517610989892	522.363852190674
1428	1428	340.606458965789	117.507844922329	693.05644068506	524.429825343918
1429	1429	338.710153634848	136.983962477482	681.84933863046	525.829554327095
1430	1430	351.151960144555	127.021458947768	687.098077645566	520.951302482139
1431	1431	344.830389320249	128.748640495705	668.639281869524	523.510781468445
1432	1432	343.674915072391	131.142493248582	654.399862158038	526.392764990103
1433	1433	346.896736331219	127.940682964468	668.671634574232	524.3274997958
1434	1434	346.928816171589	141.532654737889	656.456527956914	519.350436161046
1435	1435	347.223436107476	107.722988335403	688.443649156829	522.768773245275
1436	1436	345.008842507853	165.383334846946	691.982281746041	524.598809919968
1437	1437	341.753924527374	122.438459657675	706.411089930619	524.073364316035
1438	1438	345.103628245784	157.404547566144	667.214630756299	524.445953332606
1439	1439	343.497864121472	134.780742840768	660.992454371525	523.810424757154
1440	1440	346.18289657658	123.474086141262	695.038419621687	527.337997072379
1441	1441	337.504956295017	146.912420209295	664.409216935209	525.672461968148
1442	1442	345.038809160229	128.972399846882	698.057570813294	525.10049631831
1443	1443	340.062065911578	101.743503453905	641.389081446626	522.476924210431
1444	1444	347.284817969466	145.120933493661	667.524969327357	520.208625523465
1445	1445	340.220343662181	128.621003883395	670.586892909762	526.385393594063
1446	1446	346.934711128512	139.340397733401	657.54774137366	519.194671618241
1447	1447	338.750305203376	139.36565090488	682.751055251184	518.744463898139
1448	1448	344.417516731116	150.122724952546	688.939354887317	524.841950320497
1449	1449	345.682157774759	130.899953414224	658.469556602606	525.55109813606
1450	1450	347.115920395472	124.765061364561	680.933452133699	521.566170167457
1451	1451	340.302492376709	144.348005193881	658.481703918896	522.433830681396
1452	1452	340.322249899539	113.339931498355	670.665669326684	520.362715764063
1453	1453	342.472579887139	90.2184839735195	662.487559115072	517.625940253647
1454	1454	340.460024756185	119.273763836666	666.110827427162	528.810807565478
1455	1455	344.114178058492	153.210269550335	663.968581266092	519.871648948629
1456	1456	342.501402796607	149.288866770837	651.665139434205	522.245598031444
1457	1457	337.920149462546	122.68374421149	662.375044914444	524.336485932667
1458	1458	342.58037999581	135.048368709948	685.394391843524	518.143089304757
1459	1459	342.588676955547	136.752282307172	694.996231902649	525.487962954526
1460	1460	339.742773898701	128.211957494923	667.28515847065	521.024761679389
1461	1461	340.208169730894	131.92062935298	692.341867505559	522.610242565286
1462	1462	342.047206492973	139.122340774833	641.901753035733	524.410013063625
1463	1463	345.224799055904	106.827755409156	649.488266046317	525.152793356367
1464	1464	345.957064041726	159.158317106082	673.904470680245	521.103251448104
1465	1465	340.464854108927	138.133504311161	699.101564429815	529.78007555469
1466	1466	345.874131800453	131.452894223577	661.013458677279	524.078272034198
1467	1467	340.432530398293	127.564238290531	703.729969764296	522.782801296375
1468	1468	345.330147184872	116.200262905355	679.626609015092	520.05537912651
1469	1469	344.443930619708	123.540607236117	666.740300164499	516.4795304201
1470	1470	339.610133534051	138.151425393203	647.832128456791	519.06088236033
1471	1471	346.563395788235	118.161276767705	678.218151905368	525.756427185516
1472	1472	350.021600225303	121.486590699343	670.437884506712	519.695535601131
1473	1473	346.521198853954	124.647783332806	699.789740713587	522.633853926245
1474	1474	343.824505390834	92.62556893545	687.890964927531	523.167437257529
1475	1475	346.960061853083	152.237334804061	656.337967051196	522.44231915284
1476	1476	344.273246104993	134.566653831846	673.122991537694	529.332588212015
1477	1477	345.860122050214	137.473942673287	655.500057361477	519.927030880582
1478	1478	343.295719627593	128.143244954082	642.465077537615	525.923843430706
1479	1479	339.847190511438	115.187365846516	669.666957475171	521.813223086336
1480	1480	344.173307820248	127.479163987226	674.715768764383	520.751140820829
1481	1481	346.71685809432	127.273117066431	678.008476349319	520.133795537797
1482	1482	349.053115852613	122.478569069727	649.025139521214	524.713603849992
1483	1483	343.288321552797	103.592198782396	668.852669554891	525.001985293404
1484	1484	345.997673382456	123.796752896074	650.843036942341	521.251597290414
1485	1485	342.85814064638	153.259737605652	655.291275363713	519.599815734935
1486	1486	345.083940694424	140.078013902434	658.094085396585	523.844454795741
1487	1487	340.239037002206	129.687869409059	642.580516327082	519.391903054871
1488	1488	342.572359042303	91.4836439566534	679.962715367287	519.860754773833
1489	1489	347.160688230113	134.796092386128	701.025249151681	517.545660039152
1490	1490	345.344744411107	135.582506384009	684.283858449165	523.982572550973
1491	1491	346.110850808611	123.123866174423	656.608606686759	524.670857568234
1492	1492	338.81421509992	95.4717813295437	688.448680692754	523.38334976086
1493	1493	340.222632503719	122.932071949421	675.987784748023	520.416276603709
1494	1494	341.611024066204	110.195085644344	669.304643227868	524.847419121493
1495	1495	338.246080335671	125.212513100668	684.061926232953	521.058738835286
1496	1496	348.331643305322	156.578093506198	668.713948828148	525.334067401906
1497	1497	339.979338242906	145.727373699555	702.669751867933	523.301695056889
1498	1498	345.924291708891	116.657996511536	686.005982750673	524.073829105897
1499	1499	338.987061759998	145.630427188037	680.511110418092	525.341816702084
1500	1500	345.595492892126	109.43757583572	699.457101440901	520.781655815965
1501	1501	340.087502619916	124.807496557176	689.31605019452	530.012422226243
1502	1502	341.115305201288	153.265197091201	652.172336956518	526.499314127567
1503	1503	346.171917774845	169.142903296592	674.751889490778	525.240575990342
1504	1504	342.349561624284	113.102038799251	672.837713714665	523.608824768637
1505	1505	339.646045683146	115.788007653588	680.09416268642	522.070183355699
1506	1506	345.055461161014	122.673371077414	634.127716791425	525.11201380059
1507	1507	342.180368812282	159.643393782535	665.158062969235	525.196107557988
1508	1508	345.036653798688	150.974386882884	674.365784106405	525.496651121697
1509	1509	341.10277778191	120.053964907126	683.364451264763	526.936903595065
1510	1510	342.221061537642	115.293903327536	676.26350077409	519.386115812471
1511	1511	342.619659441434	138.103273500034	672.738881577185	525.27171862984
1512	1512	346.489689847501	122.905705470809	662.029443066519	525.004724482486
1513	1513	343.880273746175	133.454016981569	671.299703087405	525.076886842262
1514	1514	344.726367990238	123.769698691682	674.819312630013	519.030190463597
1515	1515	340.728828683802	141.113755825352	662.398246226373	519.056082981775
1516	1516	347.77082002583	132.800847507426	669.020061767996	519.819103753405
1517	1517	348.29117066123	128.701310904001	649.411672127692	527.68132293463
1518	1518	342.233195501058	127.889130319276	653.843938728732	520.134389849582
1519	1519	343.704138606971	132.401823617217	682.266273695069	517.838582767487
1520	1520	339.374338473875	118.814474027823	665.304879925917	523.861024797169
1521	1521	348.108081570905	147.900618499819	663.797620465223	517.614914939961
1522	1522	349.704074690915	116.938831155818	680.785234900888	524.972464308101
1523	1523	344.114699391228	143.417237399509	678.338191562504	523.639528548098
1524	1524	341.651884214235	156.550101059326	664.442769333321	524.413757770392
1525	1525	344.853190221932	121.823924564502	665.083632791554	526.737476924113
1526	1526	346.541055767521	93.1279355121459	670.615545542182	523.595170492493
1527	1527	342.996930336513	151.608116570584	646.852446261844	528.110897292552
1528	1528	340.076263377083	124.868589628266	672.187463206591	517.466177687443
1529	1529	346.779654173164	133.968286561085	668.974723515313	527.637561811968
1530	1530	339.770343636243	136.457204100981	681.991145802076	524.626324009861
1531	1531	344.665549387828	114.30407691682	667.021979799671	521.255362262652
1532	1532	342.570208964955	136.150747642627	670.543839533682	521.87709041047
1533	1533	349.168541761192	124.171627621072	693.319071153283	526.255675507037
1534	1534	340.158485491092	114.73166457448	649.673344068274	518.354826828822
1535	1535	339.440488786212	120.640022166349	674.80673547588	525.18524932751
1536	1536	346.088581550658	126.091904591737	670.832321056822	528.506452186896
1537	1537	347.353619817149	128.813107343212	668.018048528541	522.34313628338
1538	1538	339.712292353405	160.026787399952	664.49544113534	520.270691243834
1539	1539	340.615263088261	156.532229634247	669.040824352301	525.810640501801
1540	1540	340.825663691906	119.65248504328	663.507338365624	523.776963691526
1541	1541	343.886966856625	131.296993182514	650.065653253109	525.729999935272
1542	1542	350.830155311138	144.199228920745	658.327998344366	526.637739002063
1543	1543	344.955633478557	145.96182105215	676.592145426211	519.734227323493
1544	1544	342.162228568659	164.296152385402	623.771006229863	531.407376103023
1545	1545	342.532097258674	152.304413012623	648.716674190221	524.545960202938
1546	1546	349.414720575653	112.565382138851	688.076321130501	522.025349164541
1547	1547	344.693609159524	105.256667456599	674.511294489705	526.382163697
1548	1548	343.695326270813	100.756761464225	689.687098716234	523.876771072818
1549	1549	337.549744447017	155.565617327758	649.900166622112	524.854837360399
1550	1550	345.36815338458	110.406923890191	674.476474179995	519.597984573011
1551	1551	342.563922501379	125.959620639849	661.149358199013	521.892285795773
1552	1552	344.648611427485	130.625963223903	646.582383214937	521.04586079821
1553	1553	339.883458013027	139.498704652935	678.786015934298	527.410058445122
1554	1554	348.115845447368	116.76844346464	696.630943701953	515.964194988816
1555	1555	344.015812319258	131.592454331703	660.398301439794	521.433070459889
1556	1556	349.435364849958	122.340613142088	669.344951887465	524.935216006124
1557	1557	345.58374809446	132.076577406189	618.543965616979	519.001674005638
1558	1558	348.067900260473	120.034352058616	672.716148940803	526.272526370322
1559	1559	341.775320771364	153.276117161988	666.111285138138	525.904342928811
1560	1560	342.189817036271	134.134149689453	664.277238294241	519.80702334586
1561	1561	339.203341352458	156.516462503358	664.403669028409	521.567477031232
1562	1562	343.760772340762	146.397147719115	658.682037286386	520.461040364953
1563	1563	346.594970934795	116.231440582871	657.702639100565	521.499180933494
1564	1564	342.503616404433	135.564666353261	685.852252013872	521.162875220258
1565	1565	343.225177128904	126.633210502424	667.261063502418	523.419657358464
1566	1566	345.12475788017	120.878245105809	678.052616037999	524.393846381298
1567	1567	343.611646024311	153.142560440882	687.988749149317	524.60864058115
1568	1568	344.75097593038	151.48313955366	699.049188317738	522.352628669143
1569	1569	352.020768791616	114.35734993898	688.968215303016	516.492572615424
1570	1570	348.896536092732	162.221780765042	676.931628726037	522.409387132398
1571	1571	342.88579673163	151.400054806517	688.79394947424	519.335710933534
1572	1572	343.636429352759	137.611457457571	665.364486709109	517.564270782786
1573	1573	349.610101481721	147.517958872573	652.167193909242	522.256203053264
1574	1574	346.195376402734	128.240088109297	672.237795645817	521.829969217705
1575	1575	337.913821916977	136.397643276396	677.717250708765	525.394619985979
1576	1576	346.439282167947	141.337512353908	661.390569857528	524.607616361052
1577	1577	343.180714533579	130.514863056289	695.791252518871	528.464188631615
1578	1578	343.028555285897	150.551510945277	657.02366641193	519.777639895902
1579	1579	344.584572973123	117.25792384961	686.60781868997	522.946437805748
1580	1580	345.089131912978	137.522671508555	649.45972971418	521.595324472828
1581	1581	342.883960872757	118.911810136066	689.070539226017	524.798572512206
1582	1582	340.223835416069	139.965308649364	684.202097336406	521.463798613653
1583	1583	343.807239081228	126.309124213615	674.326826464002	523.367210651835
1584	1584	349.227558229314	123.638654693893	687.801829312687	520.122696783047
1585	1585	345.362502577725	122.848354635989	682.456448809278	525.900507379892
1586	1586	344.527380165873	157.490172492127	682.210990115654	526.588551651953
1587	1587	345.689721842062	131.736588921555	677.036325607605	520.512179357758
1588	1588	343.678706478153	119.519283510597	702.138289675873	522.021219430828
1589	1589	342.210283366469	125.505019623849	662.186430897601	521.930545324894
1590	1590	346.027943241689	110.881374770704	685.357158293794	524.650956931345
1591	1591	343.339470524407	127.89246308039	664.266530070672	521.327337974275
1592	1592	348.130120209803	137.508084561828	672.567053412414	521.776491600767
1593	1593	345.404854677022	108.865624276346	666.990643377927	526.303183647332
1594	1594	342.838498485529	150.732011946593	686.648900144491	525.695810595503
1595	1595	341.842373310345	148.730044197389	684.883035967992	526.710863529166
1596	1596	342.404489449179	133.548638984708	678.292413230246	518.507777056958
1597	1597	344.006034947268	135.475118673985	665.001213494973	521.79552020425
1598	1598	345.034690017046	136.23046499381	701.264985410494	524.298026349851
1599	1599	348.834603971429	124.754000870836	684.626402118006	518.822899859961
1600	1600	339.818579090174	101.982767211167	665.921363940567	524.144585039337
1601	1601	345.114886972798	123.162516692427	663.026301271963	520.191618161623
1602	1602	341.771851461102	143.219042651447	682.37647868476	514.791697491943
1603	1603	340.196649091671	149.395692822026	674.708121551006	518.738960071697
1604	1604	342.907244420173	141.468489262609	674.832505537596	524.760615212202
1605	1605	345.005975910854	127.667888287962	669.878779681583	522.091028599606
1606	1606	341.200472614564	178.896276695256	666.227657279852	520.111391706087
1607	1607	341.559915533436	129.029545003567	670.069631689778	522.79925469525
1608	1608	349.662483617554	141.671601639799	675.888901451937	523.004704651444
1609	1609	344.534543999533	149.422697607405	684.258000962172	515.948809603132
1610	1610	342.40498431881	135.560696755575	667.473317019146	522.65053443473
1611	1611	344.162552812477	110.350141983052	691.702890411734	524.512151458935
1612	1612	345.475160202115	160.702747234731	679.775651900665	526.48270260388
1613	1613	345.366049885463	121.628936974581	661.695461030687	526.240676113044
1614	1614	345.627244089385	117.706741531051	684.135669203422	517.912399925739
1615	1615	340.811394085608	130.283122844629	657.663062795952	523.765441362509
1616	1616	341.109704926487	125.761036962611	687.001040368464	525.384960412868
1617	1617	346.158228344684	126.14873348931	664.786921046608	518.519236322297
1618	1618	344.041441120083	143.847530040113	673.235221276322	523.573448784283
1619	1619	343.980981582172	148.82189716095	680.111247845515	522.272319674807
1620	1620	344.616911648904	104.646210227103	693.484486494468	523.577188085464
1621	1621	340.417116926968	144.727272794254	683.43762524891	520.82918777417
1622	1622	345.309314434354	137.418398718465	683.867356418522	523.60316005525
1623	1623	341.12558119599	140.687246429258	673.174904640692	524.350557646136
1624	1624	343.109227494343	120.078469796078	684.103632735408	520.427430417278
1625	1625	341.119743801319	149.621681322891	663.489298201195	524.039738702221
1626	1626	334.947169033851	92.9105396828665	683.753019437441	522.924998038298
1627	1627	346.18357269358	114.867122517196	677.605354559342	527.505997898524
1628	1628	343.644306252302	118.266164670598	671.401953085002	519.865434483788
1629	1629	347.113506346933	119.731223085179	667.194607656685	520.342463539695
1630	1630	342.276560944945	124.824948229452	666.583417100458	525.656281021995
1631	1631	346.002895824579	145.572466623876	686.737496982715	522.93865790719
1632	1632	341.593482938044	133.060551728797	687.670883523273	528.432278250124
1633	1633	342.164706777283	141.546305431228	692.854243544544	523.178851399936
1634	1634	346.815881742645	141.29018463555	665.576200974257	521.83326460274
1635	1635	346.915515933904	141.625840317427	647.965677532717	527.159214604867
1636	1636	340.650193075667	141.261108133543	638.662219139389	523.407821405958
1637	1637	345.838412133588	124.277391929446	696.725986040955	526.204107638182
1638	1638	342.823953122002	98.6135096201911	686.591469471651	528.389023067146
1639	1639	338.703324449601	135.024174907689	645.465437818514	524.338423227095
1640	1640	343.784415426268	93.2953668240399	665.915397278558	522.03077621997
1641	1641	344.058858787115	152.287997512648	671.23159582522	519.670030404658
1642	1642	342.88197717591	135.007767404149	684.389635469219	521.933435935059
1643	1643	343.832705087108	154.400793015647	676.301999692764	526.454923609923
1644	1644	348.779066253464	144.159957019733	644.505564778362	526.351033797661
1645	1645	338.560819235995	150.027437448017	672.8801882582	517.914580391533
1646	1646	346.586065408735	145.567230425428	683.531921787227	524.078759904605
1647	1647	343.810358395721	156.668617277268	676.564866923536	520.258207916667
1648	1648	343.012883578759	126.723032821331	663.622934605232	521.533408257956
1649	1649	348.073282566253	124.257261360632	678.102708815077	521.894320175241
1650	1650	346.999019853089	142.727650995821	672.516634037062	519.148537406884
1651	1651	348.020061601098	104.790123224066	656.606685072329	523.649453400478
1652	1652	342.277851711544	119.487971833098	669.885215693401	520.029425613091
1653	1653	342.87331262563	155.909012240294	704.089508541263	522.919018605228
1654	1654	345.632531361064	115.888859536172	652.369748687628	521.146753474415
1655	1655	350.463110000127	89.4607041221297	683.248530819626	519.511946190649
1656	1656	349.611742342396	138.106150349728	657.276515421882	524.415883062478
1657	1657	346.77943594933	128.679979244409	676.384566497141	527.822123764521
1658	1658	348.14160783547	163.457324238712	665.94526249525	520.576467219725
1659	1659	342.849782567107	109.080479914538	652.299645915661	520.808287064469
1660	1660	345.106698245352	160.619484288657	688.863584676243	525.177807100139
1661	1661	348.057377438939	121.031298421904	677.37423320641	526.120732186244
1662	1662	347.03993715507	152.502196983844	646.342618617985	524.202254838894
1663	1663	342.229510249304	151.831161237656	686.15664409389	526.821977928287
1664	1664	343.5255528015	140.314096281053	674.52790593683	525.32603035029
1665	1665	345.442965557319	109.217939066981	641.681624856198	519.790280851989
1666	1666	343.797952301573	135.51998984782	709.04822790364	523.766019874047
1667	1667	344.738389556896	138.722677365734	684.937817662365	523.241718936739
1668	1668	342.73317830779	146.906185260299	683.547061123207	523.875164491612
1669	1669	343.442778997001	130.695251794152	657.501426011885	525.247084428648
1670	1670	346.561907204624	138.170440863141	658.17194020425	525.303697525163
1671	1671	350.415105669145	139.817683982513	683.33818087317	524.402500471403
1672	1672	345.252189999034	139.310878544162	699.967378048254	521.533666908644
1673	1673	342.744318573023	97.9372269135323	692.390248947535	520.789092416236
1674	1674	342.857177247377	107.271321137237	676.174635063607	523.35609864232
1675	1675	343.13322535923	138.067664738608	668.640197480603	523.011455818739
1676	1676	342.938768521641	125.917544184608	670.865465631745	521.374086844341
1677	1677	339.53083592389	139.809026904717	652.999637447193	520.874387712484
1678	1678	347.302529901355	146.268981145089	675.700463952683	521.402630604552
1679	1679	344.395159146505	134.700610206303	651.232511821243	527.833113035434
1680	1680	348.01191944336	116.550894439777	658.934842128732	525.106734912
1681	1681	345.954810398288	152.347266252427	684.048096912673	522.459564000018
1682	1682	340.051034943659	127.839423659075	670.054641672161	524.646867028206
1683	1683	348.93251907388	140.48458899818	674.110469421731	521.300527132643
1684	1684	343.549648232471	115.280390016751	685.659934314818	525.015870450757
1685	1685	351.220352980343	133.671449097461	677.487584984615	526.35764474798
1686	1686	342.823429740775	144.432313887477	663.541806767039	515.748814136939
1687	1687	342.941513350062	104.590042359404	701.228148161749	521.658947122226
1688	1688	343.515656925375	115.078732819142	668.164412027291	519.081264588307
1689	1689	339.537258597441	132.804955547408	670.139508229448	522.187546287992
1690	1690	344.703543971784	93.2207138169967	708.439119421603	520.926511419767
1691	1691	342.418095499139	135.930802538107	678.113454694584	518.253863360624
1692	1692	344.957555992424	121.721701375434	690.500626553342	522.42194629356
1693	1693	347.895734365187	130.328461265039	658.614622718008	519.381737596594
1694	1694	342.96571375289	150.981485841335	688.739602316521	521.903905960343
1695	1695	340.896955270043	128.041915491744	692.837394640233	519.814408441021
1696	1696	348.277999341186	127.24919718963	674.56524766421	521.730030929421
1697	1697	341.289578331498	126.97438730892	655.426731196474	525.32196923654
1698	1698	342.216881492811	122.807031766995	661.974734600839	527.567281369201
1699	1699	344.280666279964	107.761156824342	658.887585459092	527.658769012978
1700	1700	344.1203543074	156.032111759324	665.060238692097	517.91284699044
1701	1701	343.268298543111	112.574002644865	688.458493442648	523.134288944241
1702	1702	343.9293286413	147.121915036421	671.029312159468	518.893910970763
1703	1703	343.546054380856	142.460600364833	653.332252072001	526.074051409399
1704	1704	347.933188866431	126.439451177771	679.413402529238	524.67333082954
1705	1705	345.557947436362	167.459337003206	655.704972007254	522.308565352491
1706	1706	344.457752281999	123.080177246206	666.820042809414	525.168235038535
1707	1707	345.139110125431	104.685564996727	683.658271925349	521.542147781401
1708	1708	348.585832980634	127.051028984571	684.776151603365	518.374293292195
1709	1709	340.921981569702	144.143692088839	655.019314108418	525.341705558578
1710	1710	340.500648793131	114.812248162658	645.650085122958	520.56352761041
1711	1711	341.8134869851	122.275018795506	681.669053640465	525.357660373988
1712	1712	342.842400854269	104.746788819713	670.435980359932	520.529474965061
1713	1713	344.717929750091	111.588026945284	679.71108988181	517.062932482856
1714	1714	344.190947155498	108.464286196788	681.539438532269	528.273502177818
1715	1715	341.317708588227	159.455733679371	693.833536646404	521.535932305603
1716	1716	341.549370400187	140.354855739704	676.897765364116	521.745968448517
1717	1717	343.508319852693	134.524193026791	680.791421492769	527.063887113381
1718	1718	345.059098207028	123.432364229203	685.591337489044	524.92092440801
1719	1719	345.223671891366	141.04913294276	659.851312399496	517.965822947749
1720	1720	345.280286911877	127.463438876808	667.122779774568	522.882099370246
1721	1721	344.821191225257	143.198188094854	651.826358408348	519.73970529317
1722	1722	342.940617158695	138.966191038022	683.637300334684	520.053708302935
1723	1723	339.993269071424	116.178562679511	663.120094280545	519.485505410673
1724	1724	338.330502508065	117.655981378929	685.417976888426	519.292076935141
1725	1725	343.09473784176	118.64847991633	655.871625651928	519.496836352841
1726	1726	343.14514172319	134.163999784925	674.264342574983	523.435815622659
1727	1727	340.768431150582	119.635846579801	676.412889702691	521.783305307936
1728	1728	349.691343554635	119.361382741732	658.073665592477	525.498514108694
1729	1729	346.22843972367	151.00108894901	660.042290793808	525.483128682642
1730	1730	340.194005314838	141.877918627203	659.103738861182	523.170019790903
1731	1731	350.654227133789	128.229434817364	699.151965293711	523.335505076308
1732	1732	345.215867453767	115.122146784444	650.734682243349	524.091105419639
1733	1733	340.426036148094	137.300647476421	671.091670213649	523.199902075013
1734	1734	345.059608772209	159.548310530115	692.046828109804	517.696335164879
1735	1735	340.993778929892	148.618104695171	673.809891826326	521.178672746348
1736	1736	342.612085981945	147.71658904649	658.916978866502	523.555771220732
1737	1737	338.633091173508	130.718799514889	630.002363568921	527.405762375325
1738	1738	337.059147676281	141.417803857515	677.484626918773	520.014351465475
1739	1739	346.551571267984	129.608980838126	684.635147498609	519.297594438562
1740	1740	340.281593988548	131.059768274223	687.301289187765	522.619394927271
1741	1741	344.992225357671	151.594795193853	682.64698178742	523.294467878376
1742	1742	340.757978891843	118.250048698434	656.61706859208	520.063519703299
1743	1743	344.381507431195	150.900039059272	639.504243206266	518.832523558533
1744	1744	343.251815102681	134.276522890153	676.767728846112	529.734652629277
1745	1745	340.221207786376	124.947102809374	662.787836342163	519.767960499315
1746	1746	342.039974974618	128.112378005114	671.410207653066	525.515717841826
1747	1747	342.579533643058	146.507314898954	649.12832812504	524.991680744024
1748	1748	340.656638722073	132.939885310959	668.440019650892	524.129630332276
1749	1749	346.135914335338	168.429472694153	666.765775118916	520.122271228025
1750	1750	342.344459205453	135.12667316	653.959891106734	519.553285590918
1751	1751	343.120727956441	121.211244165639	664.980872036999	520.954151757685
1752	1752	344.265786692523	120.306280446632	692.475817201534	523.059214677608
1753	1753	345.873896655914	115.592154957019	665.360793962695	519.889757272271
1754	1754	341.999424799148	122.221131635985	660.338704756781	523.796652166802
1755	1755	344.61654337276	129.915543251054	639.739657148209	522.57907528064
1756	1756	341.098894236222	111.217136241504	669.523518176584	524.952124000364
1757	1757	347.84628985499	152.427181201576	662.786584348124	519.725939264855
1758	1758	344.073159784323	135.729843876034	662.203151111186	523.337607156784
1759	1759	346.052009887272	136.273040957119	670.41768637116	520.873314356729
1760	1760	347.927668935667	146.637757509293	684.894463670047	525.973803692252
1761	1761	349.12159585556	144.76365464828	675.918629540519	522.590975878389
1762	1762	345.759510556409	134.881118926478	671.692238710096	528.433927306764
1763	1763	341.77611106187	125.861339311878	667.504281078854	525.655867187206
1764	1764	339.842782661016	138.500509498326	675.891390663998	523.036187688793
1765	1765	344.254545471934	143.116868155572	689.613680292149	522.546613028988
1766	1766	346.520117168884	141.425654927343	676.787736476947	514.73959561226
1767	1767	342.268466356756	118.589234147979	669.129811132594	520.648690278907
1768	1768	338.800537385991	122.785844864102	661.112695764943	524.559187075641
1769	1769	348.039774568783	138.958180308504	652.661189106984	523.26548200896
1770	1770	346.309126340859	153.561519929156	705.943329257159	515.729788668605
1771	1771	346.080558563116	106.735487106838	661.917772658649	527.290108279856
1772	1772	343.839753893941	152.94209394568	684.433378626155	523.905057753271
1773	1773	343.416935204039	146.755630227813	694.908372377008	520.495567490095
1774	1774	341.392162018522	116.482574143835	696.28275221417	520.619085230052
1775	1775	340.174151527634	116.137573759526	669.662473538686	516.348744368734
1776	1776	340.27821024474	129.619751447252	662.323231373359	524.578629051479
1777	1777	343.248553114915	146.053418155585	712.982682646504	526.626408689342
1778	1778	345.272076233842	142.786723442801	662.975920209078	529.480653264998
1779	1779	339.862771717939	124.206883331756	654.224796112984	521.653007034055
1780	1780	345.812110648517	163.113554676967	681.801062379081	527.967427367896
1781	1781	348.533706322874	120.473288331077	651.112716425601	524.837603627014
1782	1782	347.250579284564	161.2484597337	695.677964720678	522.359996359056
1783	1783	341.227852117798	135.900180315783	659.326505671464	527.043660461379
1784	1784	340.892341883028	95.7578509793054	668.416656138032	521.935551454365
1785	1785	346.992708690507	120.192343552772	668.185517728088	522.837247223431
1786	1786	344.197691495962	120.096072601334	687.776904720196	518.654439962004
1787	1787	340.295589620522	124.123096583619	689.298241601395	517.584571640142
1788	1788	341.470937857107	115.125722551263	671.341568290383	523.424273021603
1789	1789	351.365662689287	117.556469726533	695.46277790231	522.158500168343
1790	1790	346.176333331522	173.894766718221	658.69898303827	527.073009541971
1791	1791	341.193902062932	148.501389095496	687.997228338018	519.289044306087
1792	1792	339.643786394899	145.07343571422	653.273464862908	518.914561498943
1793	1793	344.782129510792	136.345980716125	680.674673771408	525.944813362086
1794	1794	341.014039718238	113.246752560137	669.164732412715	525.977636751659
1795	1795	343.084523451063	170.359404885746	671.028102878289	528.173683530456
1796	1796	348.241610236132	126.530555475777	689.733809800155	520.933414448969
1797	1797	341.806768576591	154.907288961653	664.741692683243	520.958756156027
1798	1798	345.906137376822	132.932550495548	665.112112780812	521.681495787278
1799	1799	346.526234112673	114.910287076711	685.120425892661	522.189155901529
1800	1800	345.961594792078	143.592000652426	651.076081071883	522.167286211011
1801	1801	338.866894295471	138.99065462888	679.496181709238	522.223144522231
1802	1802	340.495241022261	148.381452690667	656.792656790358	518.182549578107
1803	1803	344.662321237858	175.323030954201	666.708394185959	528.808668985105
1804	1804	344.929756812729	114.634814010713	683.718516532407	518.637146861258
1805	1805	339.916401038323	96.0747040452522	658.214613093171	515.751577398068
1806	1806	344.174992529715	128.102525914861	678.552261896793	533.118177212858
1807	1807	346.383018356909	107.696292472287	668.616041744297	521.215129539909
1808	1808	350.445830506704	116.258469941814	678.122564986997	519.672538093273
1809	1809	346.943553808189	113.126646266077	659.404456751444	527.120553906074
1810	1810	348.103406838385	129.111487229312	662.28760712411	518.005433575099
1811	1811	339.769856582029	96.6362415679616	663.600562059851	524.786675639235
1812	1812	349.290267607973	137.047434988006	668.652740327414	524.827032417803
1813	1813	345.972581691324	117.059044597066	691.646426348999	526.523594643657
1814	1814	341.516150631619	125.543942593535	638.983595686556	526.076558269089
1815	1815	348.301317675851	128.738678153151	689.228459937855	527.915348621296
1816	1816	341.216332562242	152.271830458058	639.490675009771	520.482224384245
1817	1817	345.860273350447	118.764965379592	682.86023945385	520.154799087365
1818	1818	348.890538769323	116.250017115206	654.33603173478	524.97463946793
1819	1819	339.643196647802	128.943034938995	658.719018613261	521.577158033819
1820	1820	350.303908922531	142.088251612145	656.460800145286	520.508958944619
1821	1821	342.100916149635	148.859086739008	687.040612320554	524.778755228764
1822	1822	341.861163989539	115.646139865623	653.494643797632	521.25207933172
1823	1823	345.400066163672	150.930693956979	663.821500374708	522.933535099545
1824	1824	341.088868809102	122.147293685468	680.122614492539	523.884358744827
1825	1825	342.69696040021	127.172643450798	646.92592092595	521.134989744012
1826	1826	341.66588126431	141.862493199089	656.51328507265	524.122885128195
1827	1827	347.307941676721	132.182565683769	675.308073943005	528.025999786491
1828	1828	337.180525291522	143.913509013456	657.128919479718	523.444637416184
1829	1829	340.090599998327	140.68482735089	695.925223733838	529.779361851065
1830	1830	344.140398269914	126.457771093895	655.700095857046	521.668165590095
1831	1831	340.057174008709	106.741728460748	688.050729279358	524.508757066391
1832	1832	341.766868714111	123.318067234012	677.742085400823	526.690004704475
1833	1833	343.227882107153	144.017833905508	672.378771537094	517.346351970795
1834	1834	337.5049418193	127.160772669567	652.536039114437	521.53842523419
1835	1835	344.104239863983	130.253908907638	657.436439838149	525.704163801729
1836	1836	344.452436947339	125.603818665446	668.911948334366	521.548320772242
1837	1837	343.502429126756	130.381999549239	657.852917527639	522.694365920888
1838	1838	347.852301530913	158.855748466524	626.188302805042	517.214744860571
1839	1839	340.065267249637	140.033796709382	690.516648783703	519.466740176111
1840	1840	344.771377755578	148.629373092299	649.911435957678	526.711427481346
1841	1841	348.288446748285	143.165518307202	667.277065081465	526.851363161027
1842	1842	347.130004589272	109.120370375864	676.024276029149	525.838753566183
1843	1843	344.759923233775	135.717932004133	675.230455695652	525.88418260658
1844	1844	341.120581175932	118.466533330028	653.928814681486	527.612457828994
1845	1845	348.66911788804	123.119185566161	628.338899702039	518.166762564731
1846	1846	343.93044450238	109.389042805729	662.541739503588	525.039952349892
1847	1847	347.963507156546	116.466742827958	653.74589176793	522.964796798042
1848	1848	343.762752738988	121.623006391538	671.500646276401	522.643510857437
1849	1849	342.21484413722	140.270853527405	694.419889680451	519.766957406108
1850	1850	343.151747325124	128.12084971012	662.197781841965	522.022577762753
1851	1851	344.385508812805	142.506110891871	655.359189540594	523.649067732034
1852	1852	351.053949478641	132.695484680491	711.623544309054	525.671121037161
1853	1853	339.464846844955	130.129636231202	678.958312454986	519.017393163339
1854	1854	343.274207789324	119.373018359427	681.045365734632	525.109871979551
1855	1855	345.45254999509	117.509549721974	687.167911831518	528.68397543244
1856	1856	346.747462397925	141.322021028133	659.823028136721	525.16399174252
1857	1857	341.901890942256	136.694639792931	668.269655492527	516.795146153816
1858	1858	338.449428947692	128.210662388849	687.789154976619	520.803433485112
1859	1859	349.776618126333	147.311198645097	687.139931534552	515.945559925116
1860	1860	341.341842192632	147.158530590565	650.919891345838	525.268640804569
1861	1861	343.807499993917	141.615849253667	704.797572774325	524.125860762533
1862	1862	342.076944309145	101.776762912134	679.295410284308	523.765230737727
1863	1863	340.661459753168	121.571510091716	677.843014703594	533.45607000298
1864	1864	344.527473163607	138.769295264012	671.45965423488	522.583972073566
1865	1865	341.014110927338	99.947320921107	684.52182913823	522.482403901793
1866	1866	347.626999119297	147.999417479385	668.319491372015	526.35070664845
1867	1867	338.197144842762	157.537556343153	684.977258641239	528.799327593286
1868	1868	347.556689487343	91.5786340168984	661.504035858046	523.195021021503
1869	1869	349.75952637953	137.543406140196	677.092508731362	523.668701215616
1870	1870	349.665649953133	123.251048254405	686.437505800645	523.975525479955
1871	1871	343.395792482827	140.61483943673	675.652957212915	520.815003632607
1872	1872	346.26198778479	178.708269610091	631.703320628223	521.381687000003
1873	1873	343.787482451222	129.0397386567	681.649101895422	524.972230312842
1874	1874	346.112857395379	138.148137107179	663.437635245606	524.312025855104
1875	1875	340.729274285198	153.331655338462	683.274851174357	524.587125445123
1876	1876	350.910106813945	117.015069738446	653.953426069681	522.831828852153
1877	1877	342.270202355829	158.543593168677	677.687922054622	522.860469150806
1878	1878	340.624652544623	116.924535882065	682.253272713825	522.760595909786
1879	1879	345.762488342241	93.3106717339041	649.920811103993	519.320264650079
1880	1880	340.170283691196	89.0909932532618	668.527191622776	527.739473395213
1881	1881	347.734555443466	101.666753066489	668.33954653155	518.114466928939
1882	1882	347.16170068252	165.045111494822	659.3604616297	525.827964299133
1883	1883	342.607641264973	130.324634531199	665.538624912008	523.285528932119
1884	1884	344.510152550397	108.155269305634	675.265702093562	515.707545932689
1885	1885	341.917474322277	122.789015669604	677.217045774583	522.592898719348
1886	1886	342.399465309425	145.749233643994	694.677083411455	525.698115593907
1887	1887	341.38647734352	142.061955512722	677.439596969047	524.644861687557
1888	1888	346.268793112686	143.880903708715	685.03258425886	525.85871476603
1889	1889	338.589071591804	117.560226686724	667.361980296351	523.943091253235
1890	1890	347.529205217426	114.595782051888	648.522712657199	524.547688211227
1891	1891	340.720531071228	132.348728458621	688.529681864625	523.049899801938
1892	1892	339.916002369624	129.356242662789	652.99974379448	520.363668852219
1893	1893	342.728069534484	120.866016816279	689.676308824392	522.174024241927
1894	1894	342.870084469556	111.526895664661	654.167216826916	527.155460226146
1895	1895	338.185912377509	98.7917235297334	621.556227371534	519.967594527793
1896	1896	342.419104074347	137.108911774283	674.822408833294	517.075524437762
1897	1897	348.587255509788	128.743986818827	684.988823684728	521.574388931487
1898	1898	345.086735331861	125.356361180331	664.874631608375	518.520695008546
1899	1899	348.083409805018	159.124992633184	664.084317993852	528.715217519679
1900	1900	344.608991475086	64.2887601763977	648.44114548473	521.371460492977
1901	1901	345.228872883669	129.949158274425	681.995139436826	521.261817867791
1902	1902	345.314259421372	118.642167136734	677.056390379147	525.04028805435
1903	1903	338.267922657496	139.623347699986	701.691191659356	516.282637248653
1904	1904	341.464037985656	130.439472465772	665.138119202886	510.187556392845
1905	1905	349.398274146108	131.841619352571	638.068790898667	524.747351752709
1906	1906	349.473297024816	120.401268935463	689.1929161489	523.114316091188
1907	1907	345.873772395709	138.380231018014	656.978366666376	527.403917850809
1908	1908	345.266144052156	144.699205794319	672.913671652318	524.32175020893
1909	1909	348.292429136944	157.689561894595	684.272457397963	526.727726797341
1910	1910	347.897123667186	104.827217128081	683.55547810005	523.017924400689
1911	1911	347.39396544069	123.605527636369	693.110128894176	517.289071466848
1912	1912	342.271740390416	156.636691632888	671.3542212942	523.199975608078
1913	1913	345.617692817898	156.70912939631	679.316465540035	518.624248894848
1914	1914	344.470282262955	122.465600099249	669.497125973166	525.368761175399
1915	1915	349.53717969344	147.601712641173	683.165816161106	526.507413442595
1916	1916	347.15535695513	150.526003497954	687.294413004806	524.454060336958
1917	1917	346.781797692901	150.898075072315	665.298234514459	526.270959998053
1918	1918	342.312786367285	139.603660879754	686.03405327229	521.9337205303
1919	1919	347.990505320613	131.656765739368	687.794929811239	524.816143221094
1920	1920	334.63494866734	143.973648880993	674.841647029462	521.360664081237
1921	1921	344.272243343989	136.634948256117	671.715415671895	528.07480125947
1922	1922	345.395936646918	106.63717298591	687.043803336848	523.448720053308
1923	1923	335.637315120203	143.395506174357	658.074749672129	519.261480607234
1924	1924	344.643360790752	128.796467724542	677.14618745032	518.667876943609
1925	1925	347.594226591459	144.622336654295	639.08679585379	529.814696905048
1926	1926	343.843251553325	112.555434870189	683.52094170534	525.757576531011
1927	1927	345.003900664086	145.336083340636	700.866559805598	520.08270667138
1928	1928	348.903738532301	156.663264049226	669.739967242007	521.662034375009
1929	1929	348.245912229116	126.381221474456	675.688933574311	529.360553301127
1930	1930	342.969210043226	157.942719719267	672.398107634237	532.142119050787
1931	1931	346.032710143862	145.207816450755	649.039673768303	525.108595272504
1932	1932	344.988551597353	121.075643183221	677.770162854784	526.452136132634
1933	1933	339.133429987021	122.103971385726	663.001341760625	521.144944747338
1934	1934	349.336087163725	119.257987794968	682.334564167805	524.854618247917
1935	1935	349.727341798041	106.289955046603	684.872468035896	525.591993352772
1936	1936	340.667196543004	128.151482447536	629.838123781781	522.559022371097
1937	1937	340.263529562197	126.451943637057	696.46485266491	522.980564322744
1938	1938	349.098713218896	132.294246007431	684.830095520932	525.679192994979
1939	1939	347.244680447539	111.74750612904	645.585735684104	523.189786007627
1940	1940	338.483241091535	137.5032411435	671.356869159555	523.877160631867
1941	1941	340.353175413173	148.575334495078	699.446324789525	527.088049956063
1942	1942	346.668575274248	114.947361072984	668.60829452707	529.926949531928
1943	1943	340.058739287993	117.144836932716	682.609227354511	525.594832713569
1944	1944	348.750477590162	150.570155468585	667.985482439022	524.782787508937
1945	1945	346.725295908035	108.491313407035	673.683776151192	521.531291221833
1946	1946	335.942107573896	143.731062046043	672.161295223101	514.319801252698
1947	1947	345.550449896131	126.564830626354	671.418322566136	518.483663443903
1948	1948	346.024881566986	151.193682227444	673.350684838124	527.335278303166
1949	1949	340.166912257435	135.179666351894	641.019164993781	522.541331504998
1950	1950	341.74856951985	140.789219386071	664.35614530423	525.946890381102
1951	1951	340.989285372601	139.106784526526	670.910652963356	523.903448396177
1952	1952	345.632295969379	105.825016779645	681.530961978174	522.455876829851
1953	1953	346.685199696273	159.671689051897	665.028479845381	523.471018494563
1954	1954	352.133004726679	121.870836242333	705.101160048626	521.752425702341
1955	1955	350.868435108016	139.649925021453	678.762013608655	523.357692989357
1956	1956	344.924181643269	130.961039684676	644.400880349287	526.213980959345
1957	1957	343.889112930436	150.530028782713	633.520088973203	526.506073518373
1958	1958	341.873268969529	111.80185416214	662.319964784941	525.809466516918
1959	1959	346.081903376323	139.513823783128	673.766075511581	521.663331678722
1960	1960	341.012352599139	164.195828540623	673.347841173965	519.146144308034
1961	1961	348.376240289763	148.530986116846	697.674430733404	520.884523817815
1962	1962	345.86134378397	118.020107182517	693.277763607988	519.244947462892
1963	1963	344.924743930117	140.751332168976	630.415836408244	518.389847034098
1964	1964	342.023114887108	132.871023108538	673.379615426301	526.617611751579
1965	1965	344.90484082178	129.643247622179	661.990981957188	523.239925386008
1966	1966	339.666364235859	126.87806547034	678.026762591169	524.762372148367
1967	1967	341.461403799007	114.607399208643	693.669690699111	522.679226834356
1968	1968	342.743759557471	139.829912668952	695.188280447451	524.77801904681
1969	1969	349.936917868888	161.314794716347	680.420821987862	530.843181966625
1970	1970	347.801806934139	144.596690976556	627.982811050009	524.290096797263
1971	1971	342.600403641158	120.778000065244	659.772010708903	522.540115108205
1972	1972	351.455101335737	118.09894904181	691.913446518055	515.011686059893
1973	1973	344.902904802141	151.895169199546	654.924943504367	523.632181206566
1974	1974	346.018743622642	125.901296571487	657.792876982833	522.31898228302
1975	1975	341.282154877509	113.838561082009	640.834731345188	527.36074283011
1976	1976	347.449882820331	141.060869919682	651.189542540485	526.55942970099
1977	1977	346.555351724252	131.814753276387	692.843431068026	521.15873577497
1978	1978	342.303689492793	174.14783476854	674.5981629797	523.375521639425
1979	1979	337.955674339872	117.475268828919	679.568709840078	527.786741062381
1980	1980	345.096942153774	127.098201576021	659.875303720147	523.399297458728
1981	1981	339.92693502437	152.263584661872	656.208198160888	526.51690859395
1982	1982	347.914232757351	124.259543250767	659.026081748402	521.658318035911
1983	1983	348.300800607172	137.213372066641	655.074676250346	528.052891832395
1984	1984	342.245392565313	123.364806624076	662.818468528823	522.939363296732
1985	1985	343.853515910617	134.689782269858	684.150343103065	516.244282229854
1986	1986	344.347397153773	114.297228102252	663.29819581428	520.96059799732
1987	1987	348.12470896178	117.571416994819	684.664488078974	523.484573585738
1988	1988	342.634128888391	129.840036176926	672.488200183008	525.231147295806
1989	1989	347.110228514059	145.847063013397	659.35038329584	523.452895086651
1990	1990	343.716499787411	128.625540574701	663.873305160185	523.460210586506
1991	1991	353.063991613424	134.585439135428	674.288897832402	522.544079686419
1992	1992	340.530483667581	102.594420444392	687.842243401333	524.957379500365
1993	1993	343.193496463758	114.146323652605	683.223906186097	525.815167279047
1994	1994	342.721673177443	123.048961471336	674.804556293931	522.602271705667
1995	1995	342.509996517692	113.30691567755	693.052987263549	522.881644582987
1996	1996	341.729803477976	113.144884748923	701.527634471504	521.62501689596
1997	1997	346.255008424927	130.393793705033	653.702954022036	517.526834797263
1998	1998	349.865030249202	143.091172845263	671.755292372969	522.837925945557
1999	1999	340.635474190057	131.994511096328	682.571410049951	522.889604630603
[truncated: 3,001 more rows]
