# Supplementary material for: Hypothetical Outcome Plots Outperform Error Bars and Violin Plots for Inferences about Reliability of Variable Ordering
Source: PLoS One. 2015 Nov 16;10(11):e0142444. doi: 10.1371/journal.pone.0142444 (PMC4646698; doi:10.1371/journal.pone.0142444)
Supplement: S4 File — All experiment interface and visualization stimuli code is available as a zipped file. (ZIP) [file pone.0142444.s004.zip › experiment_code/data/one/43.js]

var results = [[349.312577295585, 348.388395233956, 339.801371790824, 344.434967236368, 345.247331734692, 343.542567347407, 347.855649578333, 348.953583670609, 339.868221202831, 345.243505856106, 344.708589454025, 341.763610072119, 342.447715783319, 343.715605989793, 346.996656494403, 345.372978048636, 344.34504765559, 342.132501825224, 338.645907339452, 342.017737552499, 344.041170935792, 340.213340895717, 345.319301895284, 342.674269997441, 340.780336621109, 340.099940969538, 342.432637954527, 342.31703225402, 346.948114542806, 349.122080960461, 342.748661757403, 347.257878910289, 347.848012595646, 340.007325032501, 342.11055848485, 346.463202103491, 350.566170694205, 347.279062122432, 344.559816102922, 342.254074583177, 344.77186314331, 349.580167150404, 343.101152044394, 347.741812614486, 338.008028974526, 343.463544770899, 337.801594626504, 344.063862360049, 340.255676467644, 343.209702190767, 342.666401440371, 346.596111317828, 340.958751465076, 343.489257751946, 340.801538265111, 344.185739477519, 339.011062576024, 344.558215798905, 347.904772412484, 345.620000273321, 343.245109653293, 342.130374134155, 346.99459322533, 345.934216771968, 343.498718416499, 348.676190108488, 345.106569031589, 345.236491128396, 346.930857896504, 344.565684086723, 345.246149991224, 341.863470172083, 350.137935362966, 342.375727027834, 345.36157533508, 342.402797253371, 339.925769598664, 345.593505821842, 341.615601838452, 345.033987800779, 344.750188352257, 340.52225346259, 344.183130644204, 346.362168897339, 345.349762292575, 338.636386291333, 344.183644751277, 339.348727275042, 344.542411269869, 348.506969778052, 344.884149430514, 341.402925698494, 345.084765796378, 342.789434557646, 344.16288368807, 341.828505696769, 340.603769500447, 337.569311981632, 343.34912957242, 347.454221998522, 343.983129004878, 348.683974185919, 344.357761055738, 346.978807708264, 346.431780881512, 350.09539541006, 341.339930711618, 345.34754646423, 342.903155364699, 348.145508820808, 345.151670088309, 341.719520728405, 344.348569696983, 341.599312156261, 342.776995485073, 342.793668368821, 346.877560527606, 344.157314565253, 346.043365580499, 346.105382546502, 340.858145763916, 342.249805144412, 341.49734785489, 346.982099103464, 338.707709350763, 346.478595411825, 343.767026214725, 343.238733855951, 347.245494137829, 347.018569728505, 344.791535573728, 338.854579980063, 340.612234957909, 345.598295210072, 347.340861120047, 343.635636675466, 342.33204393449, 344.389613224519, 338.099712487667, 339.883657367589, 341.940364320943, 345.99581896972, 339.859870873502, 343.462006896252, 343.485530935773, 341.27221116438, 346.087490450654, 344.398355501659, 343.763382096847, 344.99544817381, 342.999808771941, 342.437559860115, 342.920126108723, 343.521301341366, 341.867035258491, 340.745069731239, 342.55920392588, 342.456789940297, 339.363578296123, 338.680433339633, 341.939333184745, 341.916660416233, 344.997645904544, 350.483642735494, 343.65574494688, 349.838503692734, 346.652077006285, 343.206729893606, 340.688880542259, 342.601445929809, 343.531486985262, 342.451757397862, 344.8014675798, 348.362391427713, 343.511278168222, 347.910808775715, 342.524898558631, 339.278306322701, 340.242736767216, 339.192386042245, 342.128742456176, 351.461278062727, 343.973845819221, 343.636621524602, 345.704292305675, 344.97925774858, 341.957346361466, 344.230304867282, 343.211105935925, 341.502944074085, 346.691469357781, 347.136485933482, 342.677201881669, 346.673724415342, 348.888922911401, 347.302319536059, 348.666352224913, 343.952890447114, 343.269390976539, 341.368553433763, 341.75269877097, 341.259972164607, 341.16220345488, 345.123337418326, 345.97028053247, 343.980760486771, 338.225847055068, 345.441420161474, 345.783355579403, 343.257182229572, 344.8506994381, 342.554970978038, 343.372643723735, 344.734104395705, 343.843990378914, 346.635495175581, 342.597162203439, 349.519329935118, 342.820909586469, 343.232610207985, 345.440427278632, 342.116124835118, 346.295120127707, 341.962947688593, 342.620446829621, 347.957742928001, 342.270482829674, 343.235072141518, 345.638593345997, 341.01835049535, 345.559854828971, 341.333927861574, 345.76709609555, 345.862622965753, 339.30395877746, 349.284790680417, 346.313797334057, 347.759684397249, 342.601073376823, 345.225747699507, 345.976154220089, 346.411179292018, 344.499630664129, 344.243764498818, 344.952206569784, 344.710048424435, 340.350518504884, 340.378338929531, 344.956350943776, 339.768514237493, 348.670372627572, 346.985016704524, 343.236165342117, 346.199270066804, 341.318438416166, 342.256389333528, 343.968653561656, 342.837096786658, 347.301496426579, 345.519571884703, 345.4352592628, 341.14023459767, 343.566632533843, 346.739947496131, 342.215391314776, 345.846775497888, 341.172127955869, 343.673475759441, 347.290716780533, 347.767398342001, 347.124050451364, 341.103823861401, 339.36446482054, 346.368030521173, 344.185505938232, 347.542444644254, 342.538888589854, 345.050771454148, 343.276642935098, 344.426476802026, 342.460856165005, 343.914926297338, 339.278462811585, 345.738379030557, 344.049536740759, 346.01806274285, 340.574105645552, 340.367079796014, 349.90627356333, 344.374330388856, 343.896438679611, 340.619716002039, 340.973899742837, 345.646591903763, 345.607980173893, 340.669617650064, 339.732359148832, 344.084821976132, 347.170108399503, 342.338366266627, 345.064995071292, 347.090278351332, 347.799069368322, 345.389210057736, 345.63591113203, 339.864948960135, 343.276834478965, 349.160624245285, 348.516111377006, 344.399141266082, 338.410763690634, 346.844914048417, 342.84854869199, 345.294109850559, 347.978962269186, 351.869347854028, 346.484817207477, 342.779224764873, 339.552455183206, 341.553873583594, 342.978091694796, 343.813318499728, 343.837119927632, 345.76656613688, 344.670978454494, 338.714575710946, 346.405505081693, 347.130667542052, 347.093521120863, 346.126251765516, 339.665568485305, 343.502493399398, 349.893249054602, 341.4925300792, 340.708560311069, 342.312411112044, 343.462936963037, 341.317860363575, 342.306077535448, 341.598707470909, 347.267645278153, 342.626810684396, 345.529421633028, 343.049692384884, 346.513465171348, 343.478828660563, 344.009521369144, 344.219389944877, 339.412085559629, 341.692547144465, 345.619278821001, 345.224764114431, 343.704896899786, 336.929683913868, 346.426464269148, 342.654259626182, 346.915291334102, 342.063145981046, 345.562161932898, 340.859049214051, 343.122745066343, 345.657943756039, 345.482294387501, 340.664281335859, 343.862971335756, 343.480895478041, 338.302059006145, 346.584415146553, 348.946963605758, 339.286900195742, 348.257819317021, 343.460486544666, 344.954294122259, 344.828018376444, 342.394660939694, 349.570970267574, 349.771635681431, 346.01021972048, 340.691682601425, 347.253075643781, 343.247919940063, 337.947263449257, 345.917293048809, 342.644974591609, 342.097642500831, 342.456323140595, 343.212552170298, 346.644472777553, 342.485758364522, 345.182747858537, 342.135569882148, 338.679486560946, 344.590966777204, 344.56417471412, 348.662125109073, 343.54825333842, 342.501225258787, 340.340626338246, 347.596111042686, 342.489012062736, 348.980099499819, 343.667312025944, 340.650260442673, 345.749118338852, 344.552314086763, 339.403014005378, 344.592447726957, 347.361089015049, 347.13426736132, 341.799902998133, 340.228607483156, 343.800942550911, 340.96848885129, 341.361580664992, 343.360639161834, 341.605668954242, 342.568525631278, 342.440288808361, 343.518223705693, 337.918528750121, 345.230618657657, 344.182692933985, 339.966374657873, 341.545140658706, 336.61501728198, 340.221406908455, 347.621589699966, 342.886306710075, 350.625026887798, 338.94881596897, 346.717649865206, 341.591062998331, 340.411597056354, 346.131343292793, 345.378451067304, 340.625905884552, 346.238009592839, 344.979278993876, 348.293192520884, 341.431189539675, 344.980975319309, 338.723076025682, 350.974795997072, 339.704638621881, 345.661873713694, 344.440547900596, 342.952556637929, 342.469613004411, 342.624959489946, 339.807649059407, 340.602727007351, 342.591095496363, 341.706678576921, 345.835602148405, 346.539176974612, 342.138403765791, 342.196925260629, 342.052310952693, 342.134064984123, 339.34165018553, 340.832470589066, 342.757629683719, 344.984451383825, 349.050697424324, 348.088619545461, 343.585939731463, 342.1221929758, 339.396101307983, 337.859526461022, 343.256887045095, 338.022531017463, 345.351909349149, 344.008935215041, 346.511849349501, 344.733962834326, 338.981497484429, 348.490218464583, 340.690231106269, 344.735322358572, 341.001759890233, 342.272590714319, 342.222650672977, 344.895825523151, 342.89378088398, 343.532775212787, 344.051802734713, 343.136842592884, 340.557331201368, 346.343075402958, 342.590493549958, 346.789785066795, 341.670003106592, 347.466023460471, 346.214374974402, 343.827717073475, 342.517516883877, 343.100236013166, 344.8186064278, 344.454358306997, 342.953362377393, 342.806659065118, 342.840735552251, 344.956391807357, 340.941485086023, 338.616231430848, 340.575986456738, 344.15784862147, 341.698877971161, 346.555036553591, 342.444382359619, 341.113794033014, 346.190120351794, 341.56424251222, 339.800084376319, 342.609503513303, 345.278071661195, 348.202505393219, 347.133037844269, 338.954404979257, 342.423735244884, 346.845394407674, 342.854020380486, 342.359147091396, 344.359836332854, 342.44242994178, 340.421239616978, 344.417720470271, 342.153065397956, 345.405844282958, 344.649453037136, 345.191114211345, 340.994988358021, 348.579533969147, 342.719017913337, 339.036985087673, 352.43154887165, 343.735053422287, 339.472587941712, 345.264105683243, 340.364356977822, 338.881413712266, 337.474610426562, 353.744405997245, 343.954373997706, 344.663851259174, 345.127090524575, 346.543769259321, 345.603206904382, 346.24760500996, 348.370043493941, 348.104549591859, 349.84857242317, 342.247238321912, 346.877731254674, 342.135516392416, 342.669806017997, 341.871424476069, 342.398172624437, 340.771914249242, 340.122019124239, 340.097763531983, 344.289165336213, 344.933018016999, 348.017998136755, 345.758112871444, 344.43702461507, 347.97633217121, 339.621357704804, 343.771229197321, 342.578792900292, 350.900194549286, 341.821464003061, 340.128077948622, 345.447971324845, 335.207844870761, 342.683754324051, 345.424885999312, 344.1534224362, 343.316409783133, 344.890029691947, 341.506466544661, 346.990404706903, 342.564603025674, 344.732357827841, 342.364027387134, 349.461293350764, 344.077614064926, 342.017608532503, 346.620313969854, 348.385989048815, 342.538027808879, 346.341545328286, 338.643141673941, 344.649009779642, 340.660554350527, 342.066647841457, 340.360382681565, 341.811285788638, 343.759497625898, 341.059055316861, 333.18832166657, 342.404647365171, 345.411733679006, 340.678493093808, 347.738015330546, 342.812049372289, 342.136897827152, 353.156279525303, 344.822206035794, 343.776039556049, 342.571383997957, 343.678090714557, 347.752679808045, 340.3322000445, 344.75107019586, 339.399073694775, 346.271575574933, 347.805473211293, 344.863470687168, 345.495066886855, 340.316049523204, 341.076530365393, 345.589586264389, 343.54431190682, 344.962759396503, 347.657189913606, 343.494905706292, 346.506235074235, 347.844095504167, 346.971378737888, 341.433378555923, 346.973978186446, 346.105878124709, 340.437312600591, 339.730053979311, 345.436444512708, 338.268735973532, 343.647501844061, 344.390768371099, 345.182501001367, 345.529817705105, 348.227353986706, 344.956064917975, 340.879287769863, 345.229574622437, 345.72006655671, 345.048247208768, 340.098031176085, 344.58607287846, 344.11895626011, 342.974020013927, 343.49040408863, 351.198589261204, 346.388010228343, 343.175089862814, 345.529018238213, 339.862209517372, 342.58404041139, 342.563102458121, 341.786393843038, 348.281420310431, 342.891407067696, 343.783311723527, 345.420953029491, 339.430124658809, 342.623267147859, 343.11983794737, 349.692208300229, 342.860174391782, 340.861746991353, 347.176558673848, 343.680257665955, 346.027966731876, 344.273627081148, 342.840674788531, 344.833286597708, 343.455080880242, 344.370029808656, 346.186714352362, 344.137798034865, 347.506392447854, 344.480917569971, 338.58545390435, 344.752935019837, 343.41347138585, 345.586637242462, 343.917457780701, 341.417014859608, 345.142074744628, 348.827779239747, 341.371384860073, 343.739166124631, 340.643900360795, 345.573413585195, 340.124428619998, 343.944206683572, 350.363339832515, 341.720426357434, 344.761564368317, 347.855078152147, 345.98853292009, 343.191875815932, 343.097117284505, 341.599395034365, 341.773106009678, 345.748150206814, 341.2191757358, 349.059801565767, 346.901755291915, 345.102812112675, 342.841493905618, 349.155320916368, 339.522084609446, 342.503870212082, 340.963889191678, 340.056458613313, 347.272629024342, 343.695928393302, 348.572905957778, 347.074440586049, 339.023473297242, 352.593247904797, 348.588852880903, 342.992197900323, 347.110128855782, 341.155430118369, 340.704162278687, 346.289689695219, 345.795812801818, 340.167442250845, 350.425398097724, 342.213444086489, 338.019572580946, 347.755170531757, 342.901956992325, 351.13419590482, 339.07808543055, 347.389973638766, 347.095520923435, 343.022727059858, 343.043080186527, 344.260629375164, 347.302889810804, 348.21790326112, 344.033100096328, 348.897146904968, 346.988206567561, 342.975139961472, 342.76055078556, 345.627626524657, 343.79971273564, 345.73280792413, 345.892466265726, 339.690874523751, 341.052537223761, 349.75278780255, 344.202166336557, 345.908757771666, 349.019705237137, 344.328371131746, 344.32207754807, 342.639809355489, 344.892585353273, 342.453854892065, 345.619590276551, 345.284762608952, 343.229846210417, 339.905608021443, 343.737611585898, 343.374016396769, 347.480665263094, 341.861836028163, 341.220287732043, 345.368765956836, 342.340762472695, 341.350972067797, 347.196702771239, 345.654748870008, 344.31669669053, 346.178355022874, 342.051547551409, 342.6404158232, 343.869811070345, 344.155382657357, 344.298454377798, 342.670154051241, 340.924783364884, 345.38032174813, 344.233813714862, 342.783763230816, 340.769242911843, 343.283134960209, 337.815349095645, 343.961428166788, 344.017468842401, 346.969841268619, 342.486008085603, 340.941568594028, 345.443255957726, 345.21335479492, 343.988285918226, 348.331316272386, 346.513362852675, 341.141073641855, 343.171600380225, 345.306636035161, 341.144442696473, 344.55081674652, 339.563437279232, 339.586732306344, 341.0613625482, 348.348473391939, 345.750371333852, 343.822284183894, 344.635362824642, 341.476393440312, 343.710063707212, 342.744060132852, 347.8845385697, 346.139994264019, 344.680402939173, 345.915342088978, 339.08171042082, 344.449444618053, 344.079654057599, 344.634083337815, 346.3506262968, 342.611763225262, 335.382092088426, 340.114284154892, 342.923486150427, 349.282266173357, 345.262861890727, 345.930124717688, 340.524975687468, 343.952021435424, 338.628858141857, 343.211604548895, 341.219463431606, 350.76938443376, 346.396648751507, 345.603070607764, 342.540596427867, 346.534433768229, 346.039043964222, 334.863402113667, 340.646896326014, 341.076406077305, 341.817971079982, 341.714205247861, 340.455770604188, 344.162603118869, 346.527695373346, 348.956727250054, 343.402625894619, 342.519166503479, 339.714325544664, 344.399215066831, 345.378447079932, 350.193415188433, 344.646465766795, 345.152333908549, 342.972193177473, 344.098595605843, 342.490883519136, 345.247919523394, 342.768342407582, 339.357118656936, 340.719764269306, 350.700557495985, 345.241946076193, 348.993913990788, 351.244907094302, 344.75138762625, 342.388238879772, 343.918893158832, 342.427311007445, 342.963491944204, 341.66802899494, 341.269884705016, 344.008234834598, 341.452499057556, 342.44723583137, 342.745814956477, 347.411491089497, 343.470227356252, 343.107467734483, 347.237767492132, 345.78753122335, 342.693164824232, 342.793530165842, 340.779202963843, 343.8011404278, 344.010419625169, 341.496381439538, 344.542791103304, 341.584586944312, 342.615395626094, 344.108594316753, 345.158655552822, 340.749095392739, 347.118686143892, 340.862086197671, 343.300784796394, 339.454310670125, 344.066059467301, 347.204581655431, 343.766171353975, 342.243229681981, 342.530324802471, 341.535216290248, 339.295672357697, 346.608426583406, 341.390813331285, 346.19432838299, 346.495136768648, 343.318108522659, 342.475792836544, 345.764589777994, 342.744438619078, 346.892025415252, 343.105513129096, 349.059355668794, 343.145399389744, 347.080144162243, 348.764992535464, 343.093790514968, 343.91823714416, 340.555493332823, 339.400525535673, 344.501786514625, 346.278914260819, 344.58626514684, 340.426722981319, 341.493764001779, 346.119483488188, 345.824507875926, 341.651912327138, 343.672253942308, 342.256658491871, 342.616849371072, 342.958706085604, 341.718594872762, 342.771342415774, 346.743594493382, 340.937923108003, 341.095383409327, 348.027316780793, 345.314272192279, 343.581325143549, 342.184856073136, 346.673376574012, 347.138305395953, 342.734237562387, 343.833500841863, 344.741574935417, 340.439055714248, 349.449558155796, 345.711101704913, 342.82917656835, 341.954432532442, 346.719118188381, 344.984731993162, 338.496773513242, 344.098903271418, 345.377064270467, 341.451942254414, 341.834221186643, 345.741765663021, 344.433634543149, 346.550301134445, 337.619883616976, 344.544321260668, 348.511306736113, 342.746252078687, 343.385998865203, 344.580544162193, 349.409772359114, 342.864781623986, 344.884307614377, 347.085943200499, 337.667360807145, 346.102536525023, 345.830664306608, 344.113635679383, 340.637382072051, 343.954121791932, 340.216465646239, 339.84623921265, 347.053732874551, 344.407017681228, 343.947810315314, 343.140116664118, 348.377033742112, 342.102713897651, 345.102393035868, 344.318241744971, 343.240714655184, 343.801018379692, 346.314048240112, 344.400600907609, 341.236776512049, 341.575588971547, 344.474658121242, 347.313165780623, 341.484094122949, 343.732494542366, 340.226894528869, 350.189484995643, 340.256010193918, 347.516786159355, 345.821628370768, 346.969107842192, 344.377033683288, 345.114770029449, 345.202353850846, 342.271821729752, 347.749166548362, 347.102462605532, 337.466944560454, 342.570164319755, 339.912481705852, 339.335475297877, 346.45155080349, 342.79155890234, 343.778665609683, 345.037373811268, 345.371346124795, 346.750081110034, 340.751164581383, 341.948369167985, 341.854183864802, 341.809615049663, 348.083348826168, 343.949158329153, 342.934117864562, 342.533882445259, 340.020025981169, 344.067908716254, 343.438363599727, 343.40847876915, 338.76601452148, 341.313713413894, 344.894837592916, 341.823207062386, 345.611564999757, 341.845083992171, 340.1173029713, 343.858541006696, 341.471785154486, 344.199908964677, 341.382894285653, 339.26122677673, 345.020293586225, 338.523358531284, 343.551354064629, 341.596132703504, 342.806503183668, 342.860482930144, 341.903252505938, 344.643282052658, 338.318784891774, 344.130745278958, 341.46772543477, 343.835184325983, 344.568546762657, 343.960192745366, 346.084596362092, 345.044628692885, 345.426615281293, 345.83983331288, 347.197989933274, 342.228586409671, 338.533574544586, 343.970302514862, 342.420601934978, 340.560819772558, 344.043008924519, 340.111850317561, 347.35862934362, 348.68872298732, 345.165941440707, 345.008608577073, 343.532123985676, 340.101912724624, 349.118995372256, 347.26440981029, 346.655972881405, 340.38086608957, 350.436797803338, 340.049211975847, 345.904407034669, 343.137206129354, 341.12034757182, 346.462840555539, 345.219872940187, 343.321222325758, 339.636092369543, 343.944990884502, 346.225024659423, 344.428259211434, 348.624821232151, 346.854771256383, 343.973845518346, 338.718717400539, 344.984759545833, 342.763024941961, 341.628471035763, 349.60018008535, 346.108909306065, 343.591115736834, 348.028169991429, 345.7285526952, 345.859280498518, 343.101825026615, 341.214561854978, 344.514405100476, 346.537121102998, 347.6654486753, 339.188942360993, 342.569813219141, 337.487551165726, 338.873658530583, 347.557758227063, 343.70025767241, 348.097540386381, 344.447808144205, 343.125938858572, 340.278300403421, 346.44622539782, 343.49453393687, 346.298964893918, 344.826699725559, 344.880714353852, 342.813638905322, 341.225218380987, 343.420347576755, 343.168799828149, 346.815535607698, 344.425681106571, 347.396123156269, 337.78593977806, 343.600011162329, 344.645411897746, 342.593651863041, 339.69228158704, 345.658820299388, 337.457410446463, 340.825122652705, 345.497356548109, 343.321008695131, 345.618510968231, 344.232275424031, 343.440646891361, 341.486250447971, 343.884359560905, 345.290705982372, 341.763842801966, 346.088772587515, 346.953630158958, 337.410305184036, 341.958364143401, 342.011603820899, 348.973139911639, 344.455894008858, 341.185813710966, 341.420669211729, 339.043375446748, 350.795982356208, 344.31180848661, 344.558103723028, 347.99099833825, 343.855286329881, 348.612608320692, 344.122628954916, 346.525991733457, 347.42087303254, 346.876862961551, 341.586065116009, 345.404261054926, 342.887589402301, 345.52246901111, 343.377432195904, 346.173942790224, 344.249016401405, 344.508008460805, 346.783665874424, 345.682126018106, 346.289255122092, 340.731727025899, 349.720345975299, 350.559960623252, 342.85702590068, 348.101800091704, 342.893148652805, 342.799186261822, 340.851334438973, 351.218320661761, 338.980806631349, 343.671419539343, 340.566898734729, 345.747310814781, 344.251861512942, 345.268493908896, 340.54333175453, 348.775023585663, 347.320069755491, 348.308375935386, 347.905174474051, 348.747495660817, 343.220194388566, 347.695236553814, 343.988789366963, 344.636432453106, 338.084515845506, 341.556634234105, 342.415916585465, 345.454476245701, 344.535318863674, 341.25829598927, 344.77753943479, 343.258697248801, 343.9292694301, 342.63267123663, 336.455495608752, 347.113401181433, 343.470857411144, 343.476360580222, 341.562394117759, 342.48200666319, 342.964960933287, 338.539780689999, 335.984637514775, 348.038834677455, 346.550100462718, 349.195202732174, 344.806507544355, 343.665248037881, 341.024727624061, 343.894760679267, 346.083809380652, 341.721427404413, 340.275990791685, 341.079457636277, 341.153071919137, 346.019385617085, 347.773841749811, 342.47921232169, 348.237710257066, 340.785158312717, 343.219306235816, 344.093015270029, 346.443446027002, 349.978120341309, 346.912348125918, 346.357950171924, 349.370277084551, 346.72369220692, 342.349602454058, 344.05494153652, 342.80001692781, 349.371370636958, 348.413114823469, 340.242366219143, 340.912429233347, 335.237759103255, 347.980919451706, 340.486677685564, 340.116319665258, 342.76308624763, 344.076257142195, 346.8149922103, 343.557627241792, 341.546787402952, 349.158998738066, 342.835170655267, 342.76336759859, 343.092351236444, 342.88884321255, 344.073824713514, 340.777354675275, 344.647961897178, 340.712604141394, 346.939001901313, 339.020276097102, 344.446534686846, 347.296657979561, 349.119454185665, 340.560684679962, 337.752346191019, 346.513182532022, 343.794361383654, 345.274407038708, 346.435862914838, 341.697421444751, 347.610279419273, 341.113368989762, 343.60108697091, 347.291363441707, 345.03189726497, 346.551030975755, 342.555084308878, 339.920952161008, 345.778928207318, 348.444077006493, 343.411894195015, 341.024099142678, 343.402574793973, 351.530981361957, 346.207854229201, 344.552751579238, 345.346336536289, 348.870894117873, 342.345613635081, 344.891786172851, 348.475000370809, 339.76084559947, 343.357449450559, 345.270783109981, 340.449649597059, 345.26918313111, 344.860406624535, 343.102254088794, 341.072500339688, 346.225705043056, 342.49854641031, 342.5234627906, 343.766773631342, 340.864492183765, 340.346761504599, 343.81727052539, 349.999092059474, 342.745040935, 340.579745881791, 344.452618982822, 342.554869737592, 345.824526166527, 343.717339010235, 343.904603248765, 344.099109782654, 343.686320446435, 346.718460957999, 341.26444079476, 342.878593744001, 351.484758650119, 347.059719851884, 339.189727434264, 340.334139099416, 344.569909544065, 336.129141157794, 346.264416385247, 346.348270933208, 337.904994986425, 345.485864408224, 344.634303394557, 344.259685206328, 347.707223954013, 341.992120190771, 348.023130012325, 344.493824110491, 340.508643781626, 344.179841947038, 343.555330454836, 348.24793020863, 342.483763699065, 341.528186631434, 341.092654384623, 340.443326608867, 336.502327685767, 344.476432356448, 341.646776279541, 347.307108248493, 347.442818777958, 344.348192933569, 345.155321279324, 340.870759248623, 346.16034557384, 342.522748127018, 345.960208096712, 344.73673880616, 338.50124651242, 344.129595947156, 349.823926744017, 344.334490992823, 347.706931402856, 338.580285139116, 343.74012375972, 345.089311125647, 345.1170037301, 343.676388602065, 343.622306457471, 347.773183364925, 341.008536913847, 347.670962282846, 348.592169294033, 346.602554633167, 348.390770650848, 341.08867931349, 347.613583132575, 342.717873028772, 348.2713966335, 345.218374492671, 344.588775816288, 345.877406191225, 343.529501628409, 345.07191403418, 342.462530950425, 339.697543380133, 345.829668586488, 347.327942372591, 347.945264726277, 337.400956540107, 340.224760876389, 346.629752179109, 337.453110995029, 344.41320140375, 342.750057559555, 345.244340576275, 336.16401528286, 347.464669300987, 344.214353532818, 339.677202843717, 338.588363228741, 345.444070468407, 345.774739678534, 345.305571564282, 343.229344651953, 340.606458965789, 338.710153634848, 351.151960144555, 344.830389320249, 343.674915072391, 346.896736331219, 346.928816171589, 347.223436107476, 345.008842507853, 341.753924527374, 345.103628245784, 343.497864121472, 346.18289657658, 337.504956295017, 345.038809160229, 340.062065911578, 347.284817969466, 340.220343662181, 346.934711128512, 338.750305203376, 344.417516731116, 345.682157774759, 347.115920395472, 340.302492376709, 340.322249899539, 342.472579887139, 340.460024756185, 344.114178058492, 342.501402796607, 337.920149462546, 342.58037999581, 342.588676955547, 339.742773898701, 340.208169730894, 342.047206492973, 345.224799055904, 345.957064041726, 340.464854108927, 345.874131800453, 340.432530398293, 345.330147184872, 344.443930619708, 339.610133534051, 346.563395788235, 350.021600225303, 346.521198853954, 343.824505390834, 346.960061853083, 344.273246104993, 345.860122050214, 343.295719627593, 339.847190511438, 344.173307820248, 346.71685809432, 349.053115852613, 343.288321552797, 345.997673382456, 342.85814064638, 345.083940694424, 340.239037002206, 342.572359042303, 347.160688230113, 345.344744411107, 346.110850808611, 338.81421509992, 340.222632503719, 341.611024066204, 338.246080335671, 348.331643305322, 339.979338242906, 345.924291708891, 338.987061759998, 345.595492892126, 340.087502619916, 341.115305201288, 346.171917774845, 342.349561624284, 339.646045683146, 345.055461161014, 342.180368812282, 345.036653798688, 341.10277778191, 342.221061537642, 342.619659441434, 346.489689847501, 343.880273746175, 344.726367990238, 340.728828683802, 347.77082002583, 348.29117066123, 342.233195501058, 343.704138606971, 339.374338473875, 348.108081570905, 349.704074690915, 344.114699391228, 341.651884214235, 344.853190221932, 346.541055767521, 342.996930336513, 340.076263377083, 346.779654173164, 339.770343636243, 344.665549387828, 342.570208964955, 349.168541761192, 340.158485491092, 339.440488786212, 346.088581550658, 347.353619817149, 339.712292353405, 340.615263088261, 340.825663691906, 343.886966856625, 350.830155311138, 344.955633478557, 342.162228568659, 342.532097258674, 349.414720575653, 344.693609159524, 343.695326270813, 337.549744447017, 345.36815338458, 342.563922501379, 344.648611427485, 339.883458013027, 348.115845447368, 344.015812319258, 349.435364849958, 345.58374809446, 348.067900260473, 341.775320771364, 342.189817036271, 339.203341352458, 343.760772340762, 346.594970934795, 342.503616404433, 343.225177128904, 345.12475788017, 343.611646024311, 344.75097593038, 352.020768791616, 348.896536092732, 342.88579673163, 343.636429352759, 349.610101481721, 346.195376402734, 337.913821916977, 346.439282167947, 343.180714533579, 343.028555285897, 344.584572973123, 345.089131912978, 342.883960872757, 340.223835416069, 343.807239081228, 349.227558229314, 345.362502577725, 344.527380165873, 345.689721842062, 343.678706478153, 342.210283366469, 346.027943241689, 343.339470524407, 348.130120209803, 345.404854677022, 342.838498485529, 341.842373310345, 342.404489449179, 344.006034947268, 345.034690017046, 348.834603971429, 339.818579090174, 345.114886972798, 341.771851461102, 340.196649091671, 342.907244420173, 345.005975910854, 341.200472614564, 341.559915533436, 349.662483617554, 344.534543999533, 342.40498431881, 344.162552812477, 345.475160202115, 345.366049885463, 345.627244089385, 340.811394085608, 341.109704926487, 346.158228344684, 344.041441120083, 343.980981582172, 344.616911648904, 340.417116926968, 345.309314434354, 341.12558119599, 343.109227494343, 341.119743801319, 334.947169033851, 346.18357269358, 343.644306252302, 347.113506346933, 342.276560944945, 346.002895824579, 341.593482938044, 342.164706777283, 346.815881742645, 346.915515933904, 340.650193075667, 345.838412133588, 342.823953122002, 338.703324449601, 343.784415426268, 344.058858787115, 342.88197717591, 343.832705087108, 348.779066253464, 338.560819235995, 346.586065408735, 343.810358395721, 343.012883578759, 348.073282566253, 346.999019853089, 348.020061601098, 342.277851711544, 342.87331262563, 345.632531361064, 350.463110000127, 349.611742342396, 346.77943594933, 348.14160783547, 342.849782567107, 345.106698245352, 348.057377438939, 347.03993715507, 342.229510249304, 343.5255528015, 345.442965557319, 343.797952301573, 344.738389556896, 342.73317830779, 343.442778997001, 346.561907204624, 350.415105669145, 345.252189999034, 342.744318573023, 342.857177247377, 343.13322535923, 342.938768521641, 339.53083592389, 347.302529901355, 344.395159146505, 348.01191944336, 345.954810398288, 340.051034943659, 348.93251907388, 343.549648232471, 351.220352980343, 342.823429740775, 342.941513350062, 343.515656925375, 339.537258597441, 344.703543971784, 342.418095499139, 344.957555992424, 347.895734365187, 342.96571375289, 340.896955270043, 348.277999341186, 341.289578331498, 342.216881492811, 344.280666279964, 344.1203543074, 343.268298543111, 343.9293286413, 343.546054380856, 347.933188866431, 345.557947436362, 344.457752281999, 345.139110125431, 348.585832980634, 340.921981569702, 340.500648793131, 341.8134869851, 342.842400854269, 344.717929750091, 344.190947155498, 341.317708588227, 341.549370400187, 343.508319852693, 345.059098207028, 345.223671891366, 345.280286911877, 344.821191225257, 342.940617158695, 339.993269071424, 338.330502508065, 343.09473784176, 343.14514172319, 340.768431150582, 349.691343554635, 346.22843972367, 340.194005314838, 350.654227133789, 345.215867453767, 340.426036148094, 345.059608772209, 340.993778929892, 342.612085981945, 338.633091173508, 337.059147676281, 346.551571267984, 340.281593988548, 344.992225357671, 340.757978891843, 344.381507431195, 343.251815102681, 340.221207786376, 342.039974974618, 342.579533643058, 340.656638722073, 346.135914335338, 342.344459205453, 343.120727956441, 344.265786692523, 345.873896655914, 341.999424799148, 344.61654337276, 341.098894236222, 347.84628985499, 344.073159784323, 346.052009887272, 347.927668935667, 349.12159585556, 345.759510556409, 341.77611106187, 339.842782661016, 344.254545471934, 346.520117168884, 342.268466356756, 338.800537385991, 348.039774568783, 346.309126340859, 346.080558563116, 343.839753893941, 343.416935204039, 341.392162018522, 340.174151527634, 340.27821024474, 343.248553114915, 345.272076233842, 339.862771717939, 345.812110648517, 348.533706322874, 347.250579284564, 341.227852117798, 340.892341883028, 346.992708690507, 344.197691495962, 340.295589620522, 341.470937857107, 351.365662689287, 346.176333331522, 341.193902062932, 339.643786394899, 344.782129510792, 341.014039718238, 343.084523451063, 348.241610236132, 341.806768576591, 345.906137376822, 346.526234112673, 345.961594792078, 338.866894295471, 340.495241022261, 344.662321237858, 344.929756812729, 339.916401038323, 344.174992529715, 346.383018356909, 350.445830506704, 346.943553808189, 348.103406838385, 339.769856582029, 349.290267607973, 345.972581691324, 341.516150631619, 348.301317675851, 341.216332562242, 345.860273350447, 348.890538769323, 339.643196647802, 350.303908922531, 342.100916149635, 341.861163989539, 345.400066163672, 341.088868809102, 342.69696040021, 341.66588126431, 347.307941676721, 337.180525291522, 340.090599998327, 344.140398269914, 340.057174008709, 341.766868714111, 343.227882107153, 337.5049418193, 344.104239863983, 344.452436947339, 343.502429126756, 347.852301530913, 340.065267249637, 344.771377755578, 348.288446748285, 347.130004589272, 344.759923233775, 341.120581175932, 348.66911788804, 343.93044450238, 347.963507156546, 343.762752738988, 342.21484413722, 343.151747325124, 344.385508812805, 351.053949478641, 339.464846844955, 343.274207789324, 345.45254999509, 346.747462397925, 341.901890942256, 338.449428947692, 349.776618126333, 341.341842192632, 343.807499993917, 342.076944309145, 340.661459753168, 344.527473163607, 341.014110927338, 347.626999119297, 338.197144842762, 347.556689487343, 349.75952637953, 349.665649953133, 343.395792482827, 346.26198778479, 343.787482451222, 346.112857395379, 340.729274285198, 350.910106813945, 342.270202355829, 340.624652544623, 345.762488342241, 340.170283691196, 347.734555443466, 347.16170068252, 342.607641264973, 344.510152550397, 341.917474322277, 342.399465309425, 341.38647734352, 346.268793112686, 338.589071591804, 347.529205217426, 340.720531071228, 339.916002369624, 342.728069534484, 342.870084469556, 338.185912377509, 342.419104074347, 348.587255509788, 345.086735331861, 348.083409805018, 344.608991475086, 345.228872883669, 345.314259421372, 338.267922657496, 341.464037985656, 349.398274146108, 349.473297024816, 345.873772395709, 345.266144052156, 348.292429136944, 347.897123667186, 347.39396544069, 342.271740390416, 345.617692817898, 344.470282262955, 349.53717969344, 347.15535695513, 346.781797692901, 342.312786367285, 347.990505320613, 334.63494866734, 344.272243343989, 345.395936646918, 335.637315120203, 344.643360790752, 347.594226591459, 343.843251553325, 345.003900664086, 348.903738532301, 348.245912229116, 342.969210043226, 346.032710143862, 344.988551597353, 339.133429987021, 349.336087163725, 349.727341798041, 340.667196543004, 340.263529562197, 349.098713218896, 347.244680447539, 338.483241091535, 340.353175413173, 346.668575274248, 340.058739287993, 348.750477590162, 346.725295908035, 335.942107573896, 345.550449896131, 346.024881566986, 340.166912257435, 341.74856951985, 340.989285372601, 345.632295969379, 346.685199696273, 352.133004726679, 350.868435108016, 344.924181643269, 343.889112930436, 341.873268969529, 346.081903376323, 341.012352599139, 348.376240289763, 345.86134378397, 344.924743930117, 342.023114887108, 344.90484082178, 339.666364235859, 341.461403799007, 342.743759557471, 349.936917868888, 347.801806934139, 342.600403641158, 351.455101335737, 344.902904802141, 346.018743622642, 341.282154877509, 347.449882820331, 346.555351724252, 342.303689492793, 337.955674339872, 345.096942153774, 339.92693502437, 347.914232757351, 348.300800607172, 342.245392565313, 343.853515910617, 344.347397153773, 348.12470896178, 342.634128888391, 347.110228514059, 343.716499787411, 353.063991613424, 340.530483667581, 343.193496463758, 342.721673177443, 342.509996517692, 341.729803477976, 346.255008424927, 349.865030249202, 340.635474190057, 345.227571668872, 340.199764291937, 350.662228331026, 343.487008284396, 343.205550278034, 340.52785735667, 338.8957864764, 344.091351133731, 345.403256957307, 349.206736217698, 348.854787221031, 343.241533246911, 340.871792126496, 344.576700534198, 343.910738343964, 344.041652170538, 345.035708814175, 339.779348621307, 347.709310173852, 345.372339223931, 344.56394893718, 345.918236140629, 349.422084400236, 345.775091008359, 347.419096490835, 344.851370448071, 341.829344911116, 342.283056215911, 344.725006454994, 346.640573501237, 346.410756877809, 340.679879366776, 342.321645059593, 345.803389024331, 341.229829163736, 341.938325604975, 340.157646739498, 345.353878877262, 344.158411151864, 341.489652912144, 342.840471211959, 340.70513660833, 343.388322716603, 339.390024642579, 340.851907874189, 347.84535912418, 344.646490469845, 344.204669989127, 346.582478218357, 344.798516959159, 344.186365426945, 343.138549561735, 342.667677281734, 347.056776142914, 347.8314879572, 341.982668284422, 338.32534287799, 342.491758251186, 341.333940032569, 351.009685922448, 341.302274010935, 343.376384092553, 343.839763430152, 348.518263548323, 342.885880112746, 340.321019240331, 342.971732406551, 346.204279367857, 346.361334138771, 347.874753489112, 342.705240710165, 342.545346210391, 344.37427919541, 343.062320066321, 340.342067986022, 346.337134102775, 340.476122031489, 347.607973938202, 347.05927164481, 344.854326487663, 334.660736842577, 342.68681245843, 345.877740001659, 341.731185409486, 345.487221697849, 347.652324223957, 343.0247690222, 341.694036367302, 342.808194324851, 344.993385450582, 342.909955739833, 346.112389505352, 348.284409357634, 343.895325156282, 345.720759121753, 338.873127145797, 346.433278841746, 343.4882801425, 346.690553597824, 345.807198761113, 343.635775810095, 346.273171427999, 346.104198182474, 343.431498213843, 346.512194080195, 343.347726410901, 344.978062875714, 341.150983006027, 347.15493237338, 342.911719773677, 346.369974969165, 343.343316081382, 337.884882699378, 347.301816770818, 342.480949392499, 346.788343721701, 342.769445522185, 343.141169965793, 345.860717264592, 346.251592728634, 344.743097092777, 346.47052561079, 344.254455867576, 340.862347263531, 343.084184909604, 343.62930172444, 341.333808288052, 342.912568076811, 344.621853724391, 345.406159330419, 348.741193931644, 347.117724387824, 342.437861537134, 343.699211710599, 339.779456279196, 342.637025683614, 348.215498214253, 346.347667300993, 343.620237538002, 339.665065402297, 346.650842307742, 344.863371936423, 345.268777003723, 341.470740329887, 343.573694327172, 341.671961207051, 341.654441033259, 348.272757399801, 345.134616746135, 345.007261997377, 343.277717939603, 347.194378240563, 341.615198258249, 342.602924873653, 347.590852969577, 350.341599954808, 337.620142967909, 347.948375274956, 339.072593518812, 341.924627780164, 343.895150575948, 344.650781908415, 346.427720576214, 340.795045407167, 345.871614402243, 341.16291391332, 345.572185648483, 346.643893610204, 343.4459519657, 346.163163318281, 345.474151218492, 347.07785235728, 346.493008976527, 342.173701550289, 345.939516255687, 344.275192938885, 343.254291340088, 346.233967939151, 344.646541368679, 342.758669011084, 344.457551216663, 344.158498548583, 346.029630573075, 339.29926239807, 344.221389450636, 346.613767321667, 345.394140162858, 345.302483041861, 346.664612479652, 341.325094905605, 340.936938711312, 342.448387752817, 342.963112337239, 343.671191299616, 341.167663239552, 348.957325055826, 347.811544969099, 344.544326736537, 343.713660689945, 341.440914753608, 346.82401184796, 346.659171628718, 344.77532417736, 343.664705419874, 346.148463767954, 347.528359829922, 345.124341653445, 343.913371880472, 346.553250386415, 348.779004220598, 341.179529955527, 345.911841454343, 345.429597501177, 349.118051944912, 342.660421615666, 343.42117536847, 344.072268302683, 340.657714753291, 345.345590245803, 344.887945828553, 345.586201681352, 343.92326077926, 346.159636294573, 342.870897635508, 343.038439728479, 347.967977373302, 348.553436222541, 339.638587289617, 341.728656605333, 348.865982261923, 342.213352476519, 344.62355893822, 341.396628759071, 341.266557200246, 339.872023447373, 336.52173068808, 344.212923773255, 346.818542951449, 346.762300867323, 345.871512406263, 341.393390145589, 344.60063453511, 338.34219966275, 342.861229097333, 346.113424287259, 344.196567521433, 341.642016016336, 348.280153887119, 344.072146112569, 344.761335015101, 344.633484130231, 345.604585420639, 352.22588078662, 342.100996249287, 345.760634770564, 341.160282577312, 341.836674157006, 343.457471731292, 339.278643057425, 345.029578194591, 347.039628600748, 345.826939816446, 346.118139914244, 343.271106422486, 343.669587776304, 344.070427867375, 345.316338067814, 344.395105409011, 346.426652235478, 347.077041263788, 341.991637657471, 346.877202466372, 343.960849338259, 345.523650720247, 342.473803311354, 344.564322668707, 343.771821179981, 348.41579540559, 344.494818857079, 342.300270347645, 341.672693930402, 340.933886090656, 343.669121845192, 342.965235260871, 347.528952761117, 349.640043457336, 349.386668381076, 343.754805706065, 349.605869834948, 346.564294193596, 341.016811624603, 344.490054193525, 342.613629837375, 340.320679895411, 341.998831330519, 339.625466308856, 334.520081163076, 345.630097560847, 343.07111831473, 347.165639951937, 342.598464500083, 339.587410231951, 341.816520779242, 345.102644379591, 344.094327035208, 340.606694375608, 349.041844644939, 345.656800508956, 345.911058106048, 346.003241967862, 341.629076115621, 337.404158237116, 343.7861303355, 340.402844311546, 342.482263718316, 345.31665662415, 346.31559763069, 346.241781873405, 347.702651670961, 342.36367616521, 337.693624566388, 344.963984892314, 345.724754004741, 343.344462427152, 341.928996587825, 344.743593208541, 347.137849610316, 342.983100025666, 342.894356928561, 342.140476482851, 339.013574344875, 342.421963817649, 344.496854453095, 343.261808737909, 343.904033293955, 338.990691460089, 350.243196905817, 340.072686768652, 338.162629513987, 350.486772130542, 346.768925216141, 342.410565519148, 339.975518094907, 343.361414663707, 348.778372903161, 347.163776678863, 340.787212699321, 344.149188211676, 345.683951748049, 344.467881049634, 338.397446422606, 344.435764617317, 341.693082496685, 338.634175463469, 343.739925557709, 351.756675639157, 340.791195771908, 342.007326286785, 349.106423570381, 343.142261049043, 348.353137545474, 347.356698311853, 341.821581866783, 342.541237664436, 337.13730918489, 344.547069873798, 343.519084478851, 353.618120470051, 343.082746558289, 346.05605048831, 346.645611195481, 341.218992462145, 337.669536228944, 348.243923354959, 343.450186847478, 346.030840640046, 343.08477597727, 343.866375302896, 339.450902074356, 346.83014056389, 349.716140517491, 346.137872360312, 344.207359996833, 341.56448022095, 333.697023808593, 343.428671530952, 343.630332950146, 340.523499262901, 339.683497720456, 342.428898628461, 349.757014626982, 340.48879502238, 341.84299941261, 341.220371173949, 339.392741193585, 343.021612031011, 342.295161974864, 344.460151878616, 345.192292590433, 348.167557082359, 342.914002861414, 342.874016901631, 345.179002507682, 340.236668724664, 341.265911083838, 342.174496246528, 341.655756318312, 338.241843267953, 342.96547845565, 343.969753982047, 345.970866569529, 346.76009011062, 344.126038739231, 340.611625590002, 347.681050916932, 347.445333519007, 349.983686017467, 346.717159465336, 343.193454920151, 343.800477810564, 343.366511348846, 343.728843212006, 345.399186059519, 341.379992739649, 342.360822412532, 344.536793426558, 343.856228328534, 346.047033664019, 339.514939677797, 343.87476750869, 344.369607648577, 342.508188199759, 343.828033314243, 345.946076609081, 344.180022311002, 345.410624095219, 345.220312714341, 338.310794914664, 343.580173285054, 339.562925533499, 340.060281182041, 339.283072070993, 339.622184528237, 344.066805563992, 340.955428848171, 341.417349813301, 346.128113886989, 340.909649907499, 345.278947968518, 341.172610081737, 339.594728996143, 341.56075007819, 339.816860775219, 344.64013119272, 347.998880297155, 342.585913433056, 346.37799125425, 343.876930143941, 349.675545488847, 341.013957536912, 343.876557348806, 343.830197235983, 343.097979648522, 348.109675978435, 347.326982340513, 342.168166556766, 343.013498275296, 342.12113305344, 343.642179855466, 338.445097513352, 342.330073014098, 341.98836896717, 335.409963506066, 340.596480159857, 349.00071738371, 341.098866345178, 347.589744718779, 341.031795906897, 343.158404908135, 344.83641429962, 341.160458412999, 349.631327559496, 346.266423478435, 343.463284960648, 341.539812871976, 343.972273646265, 341.487900151883, 349.854343757361, 340.383683604394, 349.421011406236, 342.774658202934, 343.16222268638, 340.141961483548, 342.705698602088, 346.870319359958, 348.159840347918, 347.90203028455, 348.779803632179, 337.925357779342, 342.852677793443, 342.998402904539, 344.497302659087, 345.113629445807, 340.95303313182, 344.235627104056, 343.674333686598, 347.903560382636, 343.726630262377, 350.546160329244, 338.995092099041, 346.937025596174, 346.591917292992, 344.712206403122, 343.306976603808, 339.56480522729, 346.870948087709, 344.5742069592, 340.854436526495, 345.033161583595, 341.929285777971, 343.079937218828, 345.81539792683, 343.781005814632, 346.416272914983, 342.793211694351, 344.168429264027, 346.267484448853, 345.53796655998, 343.263623309398, 348.25573061268, 343.595226574712, 343.043816138572, 346.598488592496, 350.454850819385, 346.621182719287, 346.856994492741, 346.499187380008, 341.842487081784, 346.795795705718, 346.994450829509, 341.904056295224, 340.053603822154, 348.050047719421, 338.90644321569, 342.188325998743, 342.361086976178, 341.606292061677, 346.378521284783, 346.041693292813, 347.595235583958, 343.09733039113, 343.945478705636, 342.39458648036, 345.388624279789, 339.664569108851, 343.050527096677, 345.179963037562, 345.818346780561, 338.619845405494, 345.82333661019, 342.775564339357, 340.491596721969, 343.63479496859, 345.605538601616, 340.738498648306, 341.217170773666, 344.225014149714, 345.421260626878, 340.704270201895, 338.814535182959, 342.868050920314, 347.511636026531, 347.416966101618, 343.652910537712, 346.14036270875, 341.829403070301, 344.755695087973, 339.190294087985, 346.151588171363, 343.023453936391, 342.664930018245, 345.463878660444, 342.502123275773, 343.833483079772, 342.140884337018, 343.840105938, 348.327419650883, 344.318951922254, 344.736372043367, 343.479206795338, 339.790675606532, 344.395341936577, 349.130009118331, 346.041873089436, 340.615195717235, 344.424064331047, 345.062304877743, 344.546491178531, 347.297179612709, 347.208667270699, 349.765291062432, 341.150103033089, 346.478217344976, 349.55247053746, 347.627957128441, 344.29011787072, 342.858634234931, 343.259381637087, 339.938208624188, 345.370489625495, 347.101370489997, 341.374665704665, 341.110291241709, 343.53563031493, 341.272248452516, 340.141513149185, 347.876040983598, 347.779864391096, 343.33714623596, 347.666601260428, 340.959136460637, 341.274895000897, 341.797445170566, 344.720621707096, 346.018417448175, 347.97349374578, 340.173402096884, 344.186334405823, 342.794775550098, 340.573546562207, 340.467708661143, 342.658665811664, 346.72356183157, 340.897530413783, 344.439360657976, 344.962117639747, 346.757905178085, 342.675064249752, 347.927776413241, 338.698598202772, 341.306799377316, 342.470422509407, 342.114340705854, 345.10834354601, 340.638770603206, 347.115199778212, 342.88179014406, 343.122559067751, 343.095145696833, 345.3691364737, 346.33484878141, 346.337438296573, 343.255725928435, 349.156582856111, 343.284255932897, 344.33014200069, 344.413527276793, 345.801023054046, 345.959934403498, 342.098156537858, 345.877968819292, 345.943139864207, 345.749534766195, 344.080218269588, 348.761945862412, 344.875595073361, 347.204378119639, 339.97033466812, 344.15005910362, 341.598557113033, 350.314018880142, 347.901713286867, 341.539323216761, 347.854366865707, 349.068277023664, 341.21377070424, 342.607280279841, 343.66035666173, 345.19258635107, 344.245454066933, 344.314645243387, 342.325835258709, 342.047197923522, 343.986542978257, 347.886346731835, 343.421865864651, 342.807555243162, 341.620342301187, 343.194968492322, 342.243293017365, 339.813797430244, 344.069183918263, 340.149764208275, 342.311316089039, 344.130949007876, 345.905736752602, 342.6397039482, 348.820690389791, 345.761139642394, 344.741250289171, 337.262145177231, 338.741862278991, 346.445053606988, 340.901691133584, 343.15809665435, 340.859285052279, 337.536080288104, 347.440689862744, 345.858847690883, 348.776774090506, 344.784267408573, 343.929952229603, 347.283512481232, 335.916197419114, 341.72874488337, 337.971578324355, 345.725363439943, 344.427477218397, 346.309313886319, 339.973106800806, 342.940879448165, 341.834709691651, 346.563742524018, 344.139937364015, 344.296121355061, 341.613861458334, 343.010451215222, 344.856554045824, 336.942774773803, 342.464814870999, 348.306585340338, 342.607491137322, 347.212443591412, 347.441993360613, 344.334820135118, 344.142609091441, 349.254736307922, 339.890952044138, 342.866511830665, 343.545119026595, 341.492818464698, 353.19609217319, 345.828630970142, 344.43004227357, 340.981320068591, 342.692808311222, 342.712045116243, 344.834897785526, 344.142397932731, 339.138161384574, 348.063637342979, 344.211845844376, 340.802639343256, 346.901633224613, 345.049319862322, 343.052462937817, 343.96168515327, 337.53894374542, 345.105263132326, 348.260210822758, 343.592995740361, 344.138132116277, 344.556589721818, 347.727297136933, 348.455158595244, 344.818832062185, 344.738852331614, 346.169845859796, 343.406522859098, 345.075029382247, 340.35250771456, 344.298215300683, 340.443362975183, 343.334883489037, 344.044368472802, 343.548068926819, 344.134805465693, 344.611095138196, 340.48386956775, 339.220521736664, 348.330748049723, 343.214578240262, 346.644458907246, 347.944835010203, 344.372453446211, 340.086860253306, 343.585916766373, 341.051790409167, 341.175017465188, 346.906766870873, 338.355078334487, 347.853069311476, 340.513313996213, 346.406023818901, 346.157017052758, 344.562709079384, 344.92786881827, 348.79690433597, 344.077826352855, 344.078367212536, 342.501945978045, 345.035180335763, 342.677925320595, 349.013945993774, 342.723927895105, 352.104724258178, 342.790650024635, 342.270212356985, 346.993027333051, 341.787090602625, 345.680163516766, 346.080214460723, 341.505552065402, 343.202033560735, 348.516127322309, 339.243553871464, 342.975828501945, 340.152044277902, 345.979947720107, 339.875107150921, 349.484165702804, 343.748519167025, 343.132698703658, 345.695987527007, 346.227871660046, 351.379391746386, 350.986510818801, 340.183285379828, 347.709018685802, 346.39759582262, 344.568378052284, 345.156009630764, 342.64663200958, 344.128825027324, 341.230565200616, 342.340100404642, 348.50322250569, 342.738870981345, 341.384392024849, 346.133729909368, 346.669725780394, 340.456974669892, 347.189137533278, 346.037754974882, 343.062797517196, 347.158448530741, 346.31684726773, 340.453329938813, 346.484562962005, 339.918403949163, 344.986248834715, 350.081609022137, 341.519364298, 341.419566442554, 343.166420000126, 345.238156929931, 337.892033352399, 342.529509796048, 346.245326211727, 345.504619601399, 343.468246236946, 346.69416199222, 343.621719686469, 342.622628762318, 348.762179504325, 338.052771562995, 342.146320592617, 344.65326305592, 339.825570391973, 342.89618542294, 344.511542126966, 339.86130571467, 343.29795599761, 343.335438704928, 340.456431203363, 341.042703083649, 351.144654806794, 348.154412839857, 340.477954622756, 339.117898423204, 345.966188458638, 345.174029465327, 343.726866662239, 342.235481368478, 348.03673344414, 345.036833467705, 342.674310212446, 344.425371605333, 347.118450798754, 346.386624602331, 347.027402484393, 344.739210865804, 344.335060333776, 345.470597459907, 341.376394484968, 333.232983827529, 343.04599055461, 346.746214519163, 334.659874005817, 346.002804240995, 344.165268711946, 343.46878317712, 349.940814337314, 341.462080963357, 344.34437412236, 338.160156872189, 346.648742003341, 341.342762980175, 342.33739549212, 344.719585644029, 342.00530068482, 344.538475627455, 341.134898806872, 342.708969939366, 342.102578357665, 341.932627951655, 344.665701299653, 345.369432904573, 343.172885704926, 338.988865047062, 345.04584559371, 342.348395747671, 342.561326755981, 337.093509860054, 343.818152957065, 346.877673831563, 341.471256203404, 346.780164200898, 343.12379015356, 343.241442843607, 345.872446087947, 339.967073593468, 342.192308944757, 347.721691530106, 343.355715435455, 349.085670156747, 349.924970279616, 342.243153239168, 344.966099101679, 339.808965211171, 348.676403221103, 343.879773189263, 343.480342209005, 344.441590821145, 345.643730859613, 339.516465807238, 343.85531542488, 337.555575621744, 349.415808758661, 341.601395480609, 345.899300117129, 340.259598730558, 343.978276795901, 347.850746421284, 343.488916311712, 349.221159667274, 341.942643525762, 340.627825082437, 344.354960730574, 344.018004906855, 350.449966734697, 349.433015894189, 348.961115141981, 343.691493504157, 344.497162029834, 346.755052888203, 339.894332368841, 345.362237458669, 342.494614254461, 341.278336200393, 343.877160992206, 345.010015953427, 342.517449930199, 344.380363937138, 341.324145721245, 342.364797387076, 338.488609833537, 348.450071310485, 343.580319767951, 345.076354113301, 344.769246147646, 344.474048588964, 345.307853952334, 343.269052675905, 348.289367974711, 342.417428202056, 347.577938270714, 342.158491153131, 347.150744304352, 344.965121097999, 347.613995685997, 344.165605346173, 340.602601195216, 346.040353948255, 343.667018271129, 348.78535106442, 345.365966192068, 343.677974831035, 342.647018710738, 343.565401573171, 346.325576205804, 344.205892289233, 346.178468267582, 340.599997328172, 343.729362327751, 341.399495622454, 340.96171974789, 350.310316676947, 336.749466594366, 343.304911928687, 344.867512485284, 341.194496977199, 343.962294137399, 343.880996066759, 344.782725597684, 344.135646517267, 341.98039284028, 348.960521824641, 339.294615124524, 345.62110311004, 340.224962389417, 345.537572390921, 345.268193183368, 344.256315571428, 343.74227184695, 339.63059177725, 342.874522920804, 341.377681321647, 345.580319661701, 343.365000229096, 346.290711841873, 347.117962666262, 348.567634231082, 345.008251037258, 343.040056811616, 346.997458103529, 345.70543780331, 340.538814500787, 341.453555317755, 343.115426279487, 343.706321505174, 341.208045898741, 340.660218009664, 344.819923225886, 343.511766027279, 342.711485798534, 337.924601357431, 344.138172076795, 344.482192668343, 338.496453090214, 343.69285547445, 344.08910813627, 342.740115628146, 344.550425990173, 344.302571627752, 344.398786933844, 342.921265157959, 343.742134724227, 343.354282590979, 340.940960453987, 343.88455551616, 342.068853840764, 345.521035550166, 341.950938500267, 344.539862164681, 338.794953340304, 347.125136985312, 343.004307992283, 340.737521017, 343.696689759599, 345.993515279396, 343.965776366727, 344.965954810815, 336.765457991249, 343.085496535894, 345.530582420727, 345.581557706793, 345.294626863384, 345.812510884757, 350.611452451522, 342.566406755811, 339.481027275457, 338.254868327037, 343.209101296555, 345.527313207246, 341.829200051033, 343.560912688609, 340.558113650672, 342.724280822737, 340.674960262944, 343.744627712055, 342.918639821033, 339.715816258803, 342.802427038369, 343.720295463507, 340.497546008104, 345.480305871857, 339.380666074646, 343.102208412948, 345.307587265907, 343.88550993221, 344.462826963283, 341.000761443145, 345.847075459493, 341.115773213101, 343.748661145412, 345.441052816645, 346.659358677232, 344.143793500655, 346.414159169613, 348.088779261665, 345.364997461771, 344.95667942832, 341.457883671529, 341.276490820301, 346.323515103165, 343.582103697292, 343.465360735811, 342.516056559864, 347.854993537019, 344.205117608021, 345.507503034251, 349.032605940004, 338.219266956324, 347.460496556593, 347.635544683634, 341.257353626406, 338.537956287225, 350.950581979632, 340.731069793141, 343.402549384567, 343.975105452237, 340.989674328465, 347.81283287415, 345.369492143795, 339.367566856067, 348.807983195742, 343.171191007226, 347.790699814737, 341.336734771398, 341.005746278175, 346.16414240827, 344.996961385109, 344.995530157626, 346.768372685136, 340.254451735456, 341.676227360268, 342.251668806922, 342.314315735101, 345.727109061561, 340.722577945365, 341.687591166677, 341.280617587846, 345.31803366876, 342.617683813273, 348.534184652751, 347.843786145758, 345.68242071335, 344.655156111831, 346.082449365245, 346.492085483339, 342.312760983473, 345.667314581937, 342.890020558532, 338.476229172654, 348.47269376729, 344.470514267986, 345.789600719556, 344.424564764204, 346.649109029639, 345.229731844572, 343.669923829424, 343.174107557304, 342.99879361387, 347.868019263891, 342.144490125519, 341.245695106497, 340.372054728366, 344.150524686523, 345.887109456401, 345.673136290775, 341.455845526654, 348.5552933772, 342.7095355946, 343.889239521642, 342.499065336495, 340.743152133866, 340.93237933914, 336.660912953309, 341.059815056329, 343.442695592793, 345.88143949082, 342.498287212592, 343.520370441081, 347.759518845564, 343.859079595883, 342.989679422332, 342.583176999464, 342.494437325882, 346.698105978201, 344.556818179251, 343.723066218918, 348.239899848122, 344.943486870995, 346.693171388577, 344.476071032934, 342.751299255732, 344.159962239717, 345.468010176054, 338.039291926296, 342.459505120259, 345.167591843999, 346.569350271623, 349.534361167939, 341.802184747002, 346.611119446218, 345.818676199686, 347.068592383158, 345.575680668261, 340.512671925089, 340.303334656388, 343.354247215424, 347.136272877456, 343.792009406548, 342.805689800212, 347.10698501465, 339.340872831076, 343.261237073858, 338.795401427637, 345.575323224568, 345.43488827446, 349.754377374528, 348.1504141947, 344.891992843761, 344.189779858061, 344.728280196746, 347.700716130998, 345.894888389405, 341.66009152063, 341.736158871394, 343.542035290139, 342.764300365001, 342.992278437475, 344.427188884126, 346.349263437899, 344.593233060699, 341.66074008897, 344.660389683807, 348.611520608115, 341.466530497465, 342.46609637701, 347.63333490889, 340.689405535674, 347.985021939359, 338.141071600534, 343.607276238824, 345.810270263476, 342.575489702151, 343.1938476811, 346.986690064456, 343.521074044593, 347.619575091605, 346.99928586957, 347.516379051805, 345.674599131474, 341.21637927192, 348.201822909353, 344.219067054812, 351.072196354721, 346.040866250388, 342.697020621842, 344.56343161282, 345.350513485143, 349.166475305505, 342.619472266863, 342.757905770823, 339.469506092173, 341.949591718889, 344.30740984342, 345.557846062717, 346.345355634319, 347.132646257097, 344.781357000096, 341.520272337259, 339.216802529702, 346.223040639803, 346.569930074482, 346.162964136996, 344.491571393398, 352.83591038268, 342.858387341836, 342.702936920979, 343.563836823744, 344.43809278237, 348.227620843171, 343.173049613575, 342.258266066728, 346.751877863656, 346.091918935359, 346.65098444959, 344.638712721814, 340.641760916081, 342.807335129027, 346.214751070143, 349.985586816719, 341.605183029599, 346.492182006328, 342.232554944008, 339.919318284856, 343.80298330473, 344.673175356176, 348.573911500127, 342.843601726038, 345.510405565861, 347.154204025235, 342.704074079243, 346.569271538232, 344.313368589931, 349.822864683355, 338.55491145913, 345.023140008719, 341.555625917611, 345.262270337191, 345.21291141185, 342.233492965012, 339.668252193602, 342.104268455251, 348.157506708409, 346.681281096367, 345.386010824692, 348.822256905567, 343.663260701256, 345.499628389941, 343.240991608184, 340.677919473673, 343.614549828655, 346.537823829718, 341.95015470488, 342.582349041397, 340.643663729383, 345.579918280261, 343.451976061637, 346.253478432249, 342.230097268739, 342.57088754825, 341.419679313614, 345.236997837997, 345.498463984745, 339.358714911197, 336.777824394323, 340.34599282949, 346.829272012986, 348.693411520389, 345.395430286928, 333.795059593185, 345.833431625067, 339.561484143746, 345.075575646531, 342.775851272202, 344.950270989545, 340.325395378514, 344.383796809905, 345.793718566718, 341.554053921887, 343.417339715586, 344.381602918238, 342.368441407747, 346.507875120246, 340.997799515709, 344.601725406013, 342.300476747628, 347.034394600986, 340.998699361419, 343.095511567683, 343.574389235065, 348.369359142912, 343.872830643939, 346.384951320551, 342.915384017499, 347.729469402383, 346.814363991932, 343.644947377352, 345.479693332554, 344.061965354974, 343.647395901063, 343.966907336244, 339.886934692521, 344.077140022343, 345.670038572157, 344.819122123911, 341.664781311464, 345.895832879768, 343.525293856857, 341.265205530188, 347.303617938886, 341.189382582321, 347.22775965058, 350.239978204131, 343.740866315093, 349.637762176953, 342.81794949379, 345.773547538502, 346.982391754018, 337.34576551002, 338.513747254135, 346.487960285355, 339.734155221255, 339.495515659924, 342.332289830231, 340.795321977018, 344.269051211179, 348.315906150002, 342.722997177924, 344.434400805308, 343.160678220665, 342.409906023457, 347.296100378339, 350.508664770509, 342.46290737626, 343.942785956634, 347.150159322802, 344.64574755222, 347.258319178108, 344.070701138738, 343.319404456174, 341.283049251566, 342.274197567323, 345.110241139355, 345.475410982222, 338.792626157983, 344.964005214975, 343.227593656839, 351.677832000351, 350.581148417862, 341.423848442607, 342.026041386142, 343.371306893671, 342.117372320882, 342.669314297361, 341.410744445086, 345.456890616924, 345.946364510631, 339.235843416714, 346.540319311282, 346.904567257755, 347.86723437109, 349.445787794853, 342.745161135822, 350.04255742115, 345.218168660009, 342.707412812919, 338.924962023615, 344.691701778421, 340.754095943769, 341.535237912416, 346.371991485344, 341.266041989073, 346.668541775715, 346.126107330556, 341.383412417321, 348.810735275174, 342.063441897706, 346.730829462255, 344.373858586382, 347.644969346944, 344.212155653512, 339.909191817068, 344.839333340948, 336.206735363244, 343.482236520524, 348.701753837966, 348.337955358162, 349.249235345003, 344.809411962662, 345.198300033874, 343.218285024378, 343.229424906901, 346.981355841525, 342.64987368269, 346.458087996561, 336.609884033704, 349.29166112923, 346.670015877504, 349.161368260226, 340.275675257725, 345.17324724555, 346.481617023534, 346.022987135953, 347.586734156713, 345.133474681732, 344.558183537041, 345.873559341458, 346.164676558277, 346.591297411762, 342.853799504636, 348.16157927406, 348.031659920874, 347.266124283168, 343.808777730364, 341.380897151513, 343.728541670195, 342.955912135352, 347.44168717178, 344.815750056425, 347.23202232692, 344.349825088898, 344.60090394862, 341.995544439296, 348.264081640704, 346.078244682762, 349.095929958691, 344.946427022915, 345.958486441778, 349.158390170559, 345.343576897706, 341.199527512878, 344.398718152632, 344.151019449227, 345.541351504032, 340.770136496157, 343.248356463589, 351.477635511261, 345.184848773556, 343.419807688804, 344.387166995806, 344.352915069451, 343.929364371554, 342.379645627365, 337.154550889179, 342.368144817994, 345.202915780666, 339.700926891778, 340.553459814727, 344.552599927969, 349.156781021132, 340.845609201942, 343.530271378227, 343.61538738641, 340.937290160835, 345.338444352628, 344.194948173858, 344.627285087377, 346.425763856379, 340.588472179085, 344.273012280001, 350.715937847327, 347.999366337201, 346.754974051038, 341.5928160484, 341.614397826028, 342.010557323604, 343.293129228138, 342.056664907527, 343.503487979507, 342.039639166481, 351.767504631029, 341.006450787964, 342.870432551561, 345.755328767001, 345.26769396344, 346.638224283784, 342.914073751639, 349.606513133366, 343.979757972003, 345.140718303568, 349.878628817469, 349.330509401196, 346.001735247412, 341.909759736527, 339.634604033076, 343.229728016792, 346.400356625533, 338.887615987636, 347.859372860673, 341.475348832093, 344.21506754003, 343.315481323939, 342.761210950993, 340.310639286533, 341.211855294461, 341.182861782771, 344.272292113074, 340.292232496215, 345.236470741491, 353.731388127699, 345.034269141435, 349.098232357969, 345.859048997095, 347.208405826264, 343.740076918641, 342.216622622053, 346.849167663649, 348.525793167816, 347.214636874641, 342.186003533999, 351.617163582358, 343.253465512502, 342.076614079144, 341.336020235051, 345.5643324049, 344.926146187259, 340.073757916485, 342.385400921249, 342.833002046877, 339.989127331735, 345.760829782326, 347.654822936762, 348.07185189119, 348.919849617311, 347.800315743546, 344.610002471533, 344.608113924217, 343.964871591744, 345.287920737817, 341.094076319116, 342.358760505131, 341.809172888932, 346.18965291659, 345.915151236944, 341.2252039805, 342.775934604125, 343.094766554862, 343.80887827548, 341.424473078194, 338.292521506022, 345.447695637274, 344.198645916016, 340.114853683141, 346.644020567932, 346.100805742127, 341.405951140788, 342.805347727046, 338.194778828195, 344.157705918923, 349.384770762612, 347.01821406402, 341.17788916139, 340.447799400605, 338.651659106224, 346.378180838547, 350.142792018311, 345.334740178817, 345.721325896642, 347.380287206165, 343.654343864417, 343.81046529096, 343.038251564883, 350.219375249333, 347.620156582198, 341.981934876185, 345.844059585157, 339.256825830631, 342.589317747944, 341.946611301108, 345.909992225191, 344.134161478861, 341.334208914316, 340.189982819986, 346.287883160777, 346.066301501232, 346.996806903854, 351.731471903377, 342.001454685071, 342.122528697899, 344.523216441537, 339.365944958552, 342.973589153064, 339.038249538915, 338.256198401919, 344.954004441102, 341.289478605915, 345.975491117402, 333.710520601276, 344.514209895924, 348.166281584264, 340.934691384173, 337.387891960202, 344.929864617956, 347.090325270048, 345.336665608362, 342.995980003039, 345.978511271416, 342.566421348006, 346.497911292647, 338.923542989562, 340.036033116045, 340.645048105802, 346.619002400096, 343.497281136255, 343.406007594559, 344.025708922392, 345.099533143466, 337.787335923481, 342.275412167303, 347.45735473273, 344.592411394937, 338.26215526186, 337.030216128381, 341.724505329338, 343.075071612111, 336.647441666785, 343.076414374257, 337.832962193329, 344.06745707242, 340.327486084487, 341.393110004071, 342.341513750013, 342.012832510225, 346.293915508365, 345.930467615001, 345.089794890957, 347.387709131889, 345.480159148655, 341.680421916861, 341.242565422011, 346.509653482242, 340.486306967845, 345.134327281253, 346.773210534264, 338.616337246164, 344.3148007196, 342.852396539016, 339.661483445943, 342.692770275581, 341.143539509116, 343.686538417173, 343.520464361612, 349.561170532385, 344.798703185649, 346.394825093538, 339.050919325298, 340.040895626696, 349.231616612879, 348.068486578261, 341.295456426916, 336.618730912119, 347.475527869116, 341.741300764223, 338.288673911094, 339.089939425939, 343.499892999114, 343.648777611876, 340.911500873353, 344.193552277637, 343.586906420821, 343.722521996543, 348.344191061337, 342.668352503856, 342.9350435962, 342.951261812747, 349.049899589013, 348.182087648359, 342.262472110006, 349.026447457682, 344.329818098643, 342.306125470799, 343.749669594233, 342.517585227158, 346.790939655101, 345.131984893547, 348.362680130773, 345.599094377777, 345.809410290209, 344.041915772086, 340.778650338965, 341.060010082054, 343.876277706968, 342.483067401606, 345.005408811681, 345.894283992946, 346.56602165836, 343.127688813046, 345.53730131827, 344.946923449373, 349.804663441121, 343.582725362181, 339.605370572997, 347.166177562221, 337.582350891429, 343.62467243893, 341.704811537738, 348.083752021374, 344.856832660922, 341.046675977712, 337.098418787547, 347.107948355942, 347.72664576632, 349.624900031795, 345.469926857607, 345.40357511557, 342.942372563998, 343.224790355627, 347.878222979888, 340.268709095989, 348.886520156916, 341.217890502083, 343.295531020974, 343.544151091692, 342.728303439862, 346.085141781213, 342.569779309188, 349.464877287317, 345.39884233286, 347.296508779426, 343.50437553669, 343.544283297742, 348.206717885038, 344.414766370166, 349.247563925013, 339.201255962461, 344.133229715648, 344.184078467191, 341.967319086267, 348.606284878274, 345.043572527954, 343.773324219331, 337.197877671287, 337.800588833902, 340.361027270073, 348.380953035032, 348.841886828128, 347.601152461169, 344.414857076596, 346.749576116654, 352.436582044405, 341.114688330544, 343.782714128888, 346.468097995226, 348.2143015525, 344.58075407877, 342.825478037796, 348.830217839675, 339.532111228139, 348.165538217817, 347.570344076845, 344.478511761245, 347.303921761551, 340.526806690224, 346.285556092471, 344.923255458805, 349.639907198283, 344.527462257664, 348.188384282249, 342.142420873215, 342.50648508654, 342.003002072483, 341.060766270753, 344.127585269821, 342.48694242329, 347.120675076206, 347.905443273946, 346.422922800449, 346.183793549998, 340.443215425792, 344.717208028909, 341.097050265226, 340.063804963299, 343.671178256858, 342.526301753084, 341.241675126855, 342.770212162147, 338.969865164784, 344.779898177211, 345.16325397741, 343.053856391532, 339.487727495291, 346.797261917975, 342.994114575565, 346.904562498353, 343.131410057151, 345.855136094834, 348.870343865114, 346.922625385693, 345.889414460626, 336.644436010134, 344.177998564937, 343.78756457113, 349.718597414795, 343.91993967985, 347.401622556239, 336.877626188482, 343.933400661791, 342.248203826869, 346.772750571935, 347.461778893012, 346.749005037618, 346.211152195259, 346.888702251909, 348.719693547817, 340.645942649608, 344.782329850331, 347.796702703279, 347.341101527833, 347.172853093511, 345.06732656318, 340.741507663788, 344.264881880375, 346.466370195462, 340.717462138679, 346.868055733994, 342.510492231688, 343.945688109073, 337.740176671932, 350.789898633697, 347.634925516075, 343.048229884718, 348.232642752803, 345.395541638359, 341.650328361819, 343.671087443467, 347.711178959869, 343.152774010295, 344.656696565087, 347.382958732336, 346.724834268394, 342.972119114572, 342.217101892917, 345.581973381416, 340.473894506244, 341.255005703149, 342.674170373726, 343.234071013465, 344.793588917236, 347.166490440343, 341.165024349216, 344.793609132093, 346.084886627179, 346.422981818577, 342.712958918583, 343.166487836969, 343.434410906456, 339.406706834585, 340.38891140218, 340.100510810582, 342.640341403677, 341.347077237728, 338.135496021651, 344.238591324502, 345.593601665871, 346.916652421506, 339.423470055881, 340.91335797155, 343.061922987693, 343.498279294108, 341.508936103574, 339.908899543283, 344.633009025596, 343.633499903373, 348.718655805584, 344.959458931003, 345.687066530196, 347.85852021021, 344.585565407762, 348.897322182207, 343.841679833331, 346.788794445497, 340.243370525921, 338.967444458798, 346.753262367239, 344.515426984236, 339.225467774819, 344.921444007676, 341.940917226754, 343.488323113159, 344.65695218161, 341.230739737974, 343.417096398909, 342.038991255424, 344.026060357327, 341.900579643782, 337.822842888239, 343.387327481771, 346.861808851263, 344.495506773963, 347.341919453229, 349.912013544974, 341.029002312563, 343.496961490627, 342.928374673434, 347.431624901338, 339.603588716509, 343.519660946587, 342.097493853589, 344.914133073032, 343.22270985294, 343.530658146533, 342.73578627684, 345.840311288446, 343.639282858181, 347.941104840062, 345.297796174222, 343.369594422721, 342.265317634654, 346.062925342998, 346.218419266595, 342.547270322936, 346.073417208468, 337.614141995625, 343.775204108087, 348.634635651818, 346.578171721094, 344.578110645154, 342.961657249949, 340.91757115584, 344.001936240846, 343.089786204682, 341.587468011624, 347.36777166524, 342.891604622482, 349.814738366606, 341.389583831236, 339.786995743437, 343.860008946629, 340.945640179501, 342.869739925631, 350.121814090702, 340.464248593254, 338.919736966423, 344.7806467225, 339.259538152136, 336.216035562684, 342.257409401174, 342.55856443801, 349.829657362831, 341.573043593537, 349.520045886844, 336.289864934955, 345.418834384848, 345.193879787589, 340.495260526975, 341.626399280809, 346.023682648925, 347.418095502238, 346.101774371479, 342.446256225817, 349.243039875469, 348.869941475591, 342.11684878407, 341.458044421773, 342.328308485627, 344.952686931996, 340.382954737512, 343.721197169712, 344.85668677425, 343.292408539223, 345.516680538135, 341.902946417126, 344.831195120741, 342.481507078952, 341.942117719402, 344.614593972618, 342.688609795403, 339.907022930788, 344.287966370714, 345.657473317803, 351.556483211531, 345.067059362, 342.774776285162, 339.838743260585, 345.370798796829, 343.401611290576, 341.796851230343, 347.284253290561, 343.876260737718, 343.337636515348, 340.31816897304, 339.494427297711, 342.473204792869, 351.371001370619, 345.318707711822, 345.126182178749, 341.41122958294, 345.823058449625, 345.670542246792, 342.695484753123, 342.836577065315, 350.230832046677, 348.648910071552, 344.151252269037, 344.504185567927, 343.499290639014, 343.791637988957, 339.572175058612, 340.992981064636, 346.255132663497, 344.408894111788, 342.239679414388, 347.74949253658, 344.713981939067, 345.071106287102, 346.213829180006, 343.390746520926, 341.796632939207, 340.28102139305, 346.257157062823, 345.675416062517, 344.439809008834, 346.861866303224, 345.886750466793, 341.252609241809, 346.833640594543, 340.342702953869, 348.228982329948, 341.765621278226, 342.325958491411, 347.632055378685, 346.572464115181, 340.762494089084, 340.59757926355, 344.982648787426, 340.501687013888, 344.678241361674, 340.851852195299, 340.694241465944, 349.613096283219, 342.13312008762, 345.938903706384, 341.093233281019, 340.478393164707, 342.393706705878, 343.456980304754, 348.679274807096, 343.33102888047, 344.920161333844, 346.3085954938, 345.031372303212, 341.433170544334, 342.133592949957, 342.780651754718, 343.03770590004, 347.257695860521, 344.471228335306, 347.732267611037, 347.656024626361, 343.340219519328, 344.367336992233, 345.758936711687, 342.198879689408, 343.982291121882, 345.711557099332, 342.354047773019, 342.065080567971, 341.737240621714, 353.265030393981, 344.729333953683, 345.982225341241, 350.820270167162, 346.611530777661, 340.226622548329, 346.565107271308, 339.560900190212, 343.437270874592, 346.552559977456, 346.539107284757, 348.680196196851, 351.469102631571, 346.69773672528, 342.481162856623, 346.858221053711, 343.501093764285, 344.677893867609, 344.572134776543, 346.542995498677, 341.18279026495, 339.397658560583, 343.790298775815, 345.259720394037, 345.91859142112, 345.789504303363, 345.660195724725, 345.900157257752, 346.884382180114, 343.576981220534, 342.97038124645, 345.568991075017, 346.321145413278, 345.972323203824, 347.451451121466, 344.801287398473, 352.349392057101, 343.810652278976, 341.341877162552, 345.225758716228, 344.610241764873, 344.319959133351, 341.743865520312, 343.98421815003, 339.655510208383, 344.644606188436, 345.064765190601, 340.929869564255, 353.36873007469, 348.84528384575, 344.589297039811, 348.317105540999, 337.876467382984, 342.912772412358, 340.792249569351, 347.842007528245, 345.128327695853, 341.933377013009, 340.250136846447, 341.070450753262, 342.426796718675, 341.763519415837, 344.247682855438, 344.535804992932, 342.736338760992, 343.950339928056, 338.357892582655, 341.053341164245, 339.863380702767, 342.036731406601, 347.036748340035, 342.152037346982, 347.148121322194, 343.264434905772, 340.620274192042, 344.754331060367, 342.704474840631, 345.835121126242, 345.619932437673, 345.755449898435, 339.408138302697, 342.747255508837, 346.398588744947, 345.32082739777, 345.038166670966, 342.912764020129, 343.393764062836, 342.035720351789, 342.145734436338, 348.136018682163, 342.972893387313, 345.194304023247, 343.806104578782, 344.479755585951, 340.624347926348, 346.767342474917, 346.787004071835, 346.38802230846, 344.281535902999, 348.274494074313, 344.018217748135, 340.938543706432, 343.258635549455, 345.835839654689, 346.856638321376, 342.88692886661, 343.739029919297, 345.589431494891, 345.263111569885, 346.555226427314, 340.995851800645, 344.583325209054, 344.320703534865, 343.221823069878, 343.349223185429, 345.183852503115, 343.591596451471, 346.01184144523, 346.653028672853, 345.719117505311, 346.093887545217, 345.387043121017, 347.966949514666, 340.56807666781, 347.298155732198, 341.033685968844, 345.66981170789, 341.597172929347, 347.387449058657, 343.344843552522, 337.990069429185, 346.048619742013, 346.327121323276, 344.446244677822, 349.301052987126, 343.690542927196, 340.146916090964, 345.581250164046, 343.129335576496, 349.431666650144, 342.340278499404, 341.30111043903, 345.656371426406, 347.297678970525, 345.295559389609, 342.995784081997, 342.269369770133, 340.374137185591, 339.96497160763, 343.29081057864, 343.817443652316, 343.125781177731, 343.444449621144, 341.410449289713, 346.796177330973, 341.262725816997, 343.388859448485, 343.660371871413, 343.157806699982, 339.091155655294, 346.134908135747, 341.331363786422, 346.634035470651, 340.109430497164, 338.835463334859, 348.947888221015, 342.768998470237, 340.120603960829, 343.152024924047, 346.275151501683, 345.506556077112, 342.570849351886, 340.164905527067, 337.443501677814, 342.713038347319, 341.610189769677, 347.115851975644, 344.949215767377, 343.959739102426, 345.656406289056, 344.084124140157, 337.007512412579, 342.547237966414, 348.237619628032, 339.441635340647, 344.007413872861, 342.628337216411, 348.882104105533, 344.890450400837, 340.953438785734, 350.272285882841, 340.539958989311, 348.7658425298, 342.11343568345, 345.682381132311, 343.38094106375, 345.854114548817, 346.291258174573, 344.880637880919, 343.002066735825, 342.01729168208, 350.186241077408, 348.966783429713, 342.045907317496, 345.578722622233, 336.319228488954, 346.752178644277, 339.202285020703, 344.194591714608, 342.786654491671, 343.982027007611, 352.701781265359, 345.725281849896, 343.04417193828, 343.303691624865, 336.447928064603, 345.494319615075, 343.41442841799, 337.750796853033, 341.378536714058, 344.604845766247, 351.802320611267, 343.456987931958, 342.882405692604, 343.248384286094, 340.543845419853, 348.358934586603, 341.866886948535, 341.367389613575, 339.54123932218, 347.771300619728, 342.935596664287, 344.572586716614, 344.103384422825, 346.567936221197, 342.942432583762, 342.900246428273, 342.337003794142, 344.60355836076, 346.210596654929, 342.433482168897, 345.216835679652, 340.969302229436, 345.395649672778, 337.825172116294, 341.661991268627, 343.941775551408, 341.55471583345, 338.666304603365, 345.731166477938, 344.615970087376, 344.598182934255, 338.912451156144, 341.139903324251, 340.713583527393, 344.63048118332, 343.691657216308, 343.922789317083, 344.680217361512, 345.544955408952, 345.993141487346, 344.662102392766, 344.995027442885, 343.536855729395, 343.324140582513, 343.346677447995, 346.676241630539, 345.67523808271, 345.147182974612, 346.528099359258, 338.490299339821, 346.781246404702, 343.711766101914, 349.047767494138, 346.124462073243, 342.316629093152, 342.477093473648, 340.931382443902, 342.979040638994, 340.57064593457, 343.410269018625, 343.761422207381, 345.949670322878, 346.490666306627, 343.945348038116, 345.538808157623, 346.456604227979, 343.759618150149, 339.935578016542, 344.910340151363, 343.163351391254, 343.776737478535, 347.667574070481, 343.309121402861, 345.73760450438, 344.714635416724, 344.143590994034, 342.940140236255, 345.969170402199, 342.881331114593, 349.217072925876, 349.766739993395, 344.773274276056, 340.457407434999, 345.152195933702, 345.144606264945, 344.737363789953, 352.990113377812, 347.513815478988, 346.033645268386, 340.580864570699, 342.142554931757, 345.540159132139, 343.825675561226, 340.172870744565, 342.993624110375, 348.428649091578, 343.071888824009, 348.572263122294, 345.389336908071, 340.813001727723, 342.177927665619, 345.451758797677, 339.15784251493, 344.092117524227, 347.101469907795, 346.718322157235, 346.157421032063, 340.817208208158, 342.524727457119, 346.842484531907, 342.476347242697, 337.426908597098, 338.964949885283, 344.510403923028, 339.623832127853, 349.839966450929, 347.570714090735, 344.527144397856, 338.306256508404, 336.28587580666, 343.945206465165, 344.888900091774, 344.86927240983, 336.357759691602, 345.372872704495, 343.763936819555, 345.744551270654, 340.372133067833, 342.608425253175, 347.414688358152, 346.086260670206, 344.939334541568, 344.056924677479, 348.767750011067, 343.90084005202, 343.376621329848, 339.641813205773, 344.501675915144, 341.908221973389, 343.261311110668, 344.882211593906, 340.456908728957, 346.842236539284, 342.739176970748, 345.778984883024, 347.646264142841, 341.043127226343, 339.425045413995, 344.28076643351, 342.437084165274, 340.940431843503, 351.233297688563, 342.105669843683, 343.584895451272, 338.642584457952, 341.679787561828, 343.49262940513, 345.262715146789, 347.684804187131, 344.840024431889, 344.925974491458, 340.441831868277, 343.215906518174, 343.987982867506, 342.168222719966, 347.297641529653, 342.300249291022, 345.410303327796, 345.778265806672, 340.99244057827, 340.877512161693, 343.112032575327, 341.715627527186, 338.846431445202, 342.144904416246, 345.077320660714, 344.607708130716, 341.249793628364, 348.801171854279, 343.753263108842, 342.503889738135, 345.717963026335, 346.299743492354, 342.892016950101, 338.611942915178, 335.562892655106, 344.094184161997, 342.906595514548, 340.311279572601, 339.602072718539, 342.531552644073, 350.61692854678, 349.62799732025, 345.162683831048, 348.951652431397, 347.561174809134, 344.749346461202, 343.237552547737, 343.532246090591, 344.813982927201, 347.932663784622, 341.630479659685, 338.886021503598, 345.910750129497, 336.807592988951, 345.607180391652, 348.107470625194, 345.219748811035, 339.615914272801, 348.477059627347, 341.169639634763, 343.269204001337, 346.581737851431, 344.980428200551, 346.092191241721, 344.459698382857, 343.578529406903, 346.133288606955, 341.866886500992, 344.74446680271, 348.649419522303, 342.940287642309, 342.989510908494, 343.437457917227, 342.704273615906, 347.964242388101, 340.207364319573, 341.453748698904, 345.813874734079, 344.747901424492, 345.535241235271, 343.18466538165, 343.591081659583, 342.113442642327, 342.159722928677, 343.803916930851, 349.166478926991, 347.412016063988, 344.538525442602, 346.351717462593, 341.0621319068, 344.495302603918, 339.556534888573, 345.338575589332, 344.34762481773, 346.709818463703, 343.634810857014, 350.440718591874, 337.986880917672, 346.703198792273, 347.172175147337, 342.177031689315, 346.430292288348, 339.927729296461, 340.107732207718, 340.281612004897, 343.293054435551, 341.683131155248, 341.781025181063, 340.865673117995, 345.936794393402, 340.586999443321, 347.057004265653, 339.086972970649, 343.026889255754, 342.592667944265, 341.379821539955, 336.42434690248, 343.272276937581, 347.220398185937, 345.408729570898, 343.35213158307, 341.796264768016, 345.118958810251, 348.419424852985, 342.75247015362, 344.119344517423, 344.628751539363, 339.762240068034, 341.216450579049, 345.151021317137, 342.136834821967, 348.916038563107, 343.536582914827, 342.738673290267, 345.604579457345, 343.1414349759, 341.066902564362, 343.414587463378, 344.042260939478, 347.534340806741, 344.139703823239, 342.594629960143, 344.233746618379, 345.820306927986, 342.460879620207, 343.977837543214, 343.88119489077, 349.382295428931, 347.672581217306, 347.712193080272, 347.044008728952, 348.048811019178, 343.885127333342, 349.733916269431, 345.15710160388, 340.444218969781, 343.337524624482, 344.199503273883, 344.624509824184, 346.470388327693, 342.042133800527, 345.192507128437, 340.702064735392, 340.883297934545, 347.704044079037, 344.163905618548, 342.984002599508, 343.662839602245, 344.179988289573, 345.063294698126, 340.170745281103, 348.771403149437, 343.256540761091, 348.55845569053, 340.177662904932, 347.543839847661, 340.76833701698, 340.641204281716, 341.662884536357, 346.72171795471, 342.96726724859, 342.088976704211, 343.671067625207, 343.300199602127, 340.746597584583, 342.54435783387, 343.395317521146, 345.362618621655, 342.168417136868, 346.111630125627, 338.464281137182, 347.761039915313, 344.403914317645, 343.94919510671, 341.586715863608, 343.054146056483, 344.65500617423, 339.567249542884, 344.823076398763, 347.681307769138, 337.299739915653, 347.424374868075, 349.982502240206, 347.728730814201, 344.180329662384, 344.59997188679, 345.807139541199, 344.552251469871, 344.796633668689, 346.952666171632, 345.339910749878, 342.424658063987, 339.33055906792, 341.858780188152, 343.58309741553, 345.249085106833, 346.597982364888, 344.557860874704, 339.269627003265, 346.272320531425, 343.827699087273, 344.910559309882, 344.656899266681, 344.015770411407, 344.810152934983, 342.345792034222, 345.500871927565, 342.373678682692, 346.340439495983, 339.629929701528, 347.175433693407, 348.930287443373, 342.434254609596, 341.191992202837, 343.839093067075, 346.061739387926, 342.174262556763, 342.50505064566, 344.230947267092, 337.933704557024, 348.966015060948, 338.59479959842, 342.704119977969, 340.82344848119, 349.340443165258, 344.901127149588, 341.585142785603, 344.905554808848, 348.131491840657, 347.275724792264, 340.874982388079, 341.347907861455, 343.607672499234, 348.298249634839, 347.186700881366, 343.757315664143, 349.205405281065, 343.150914284818, 346.449734890775, 345.201324294248, 343.952724302964, 343.97992016008, 345.456101127764, 340.066343828593, 338.993574050167, 343.566011540556, 350.04878656885, 346.544973070354, 340.980788716708, 347.29482502114, 347.447326122336, 346.56082464226, 347.441124998033, 347.637703224837, 340.148904819181, 344.16348630079, 345.492753164198, 343.577862417291, 341.545305392219, 345.279883135279, 345.521261787508, 345.812394108299, 345.075929358583, 345.356744755643, 345.15844946738, 347.489266462831, 344.274741943383, 342.079033823091, 342.050087122037, 339.860754369635, 341.942262002673, 346.971706654162, 347.003447495729, 342.588551881853, 348.745717116277, 344.349312855015, 340.778429387073, 340.960808844973, 339.881197203034, 347.981608101285, 340.715911457064, 341.907050555871, 343.507935378888, 352.134005174274, 347.579502376327, 342.481173181267, 344.506309420991, 343.606189677908, 347.509704094439, 345.837648957879, 342.605233258313, 344.763762897673, 340.70798886777, 345.773037035319, 337.6691830622, 342.401979937577, 349.468062188688, 346.478726350286, 346.780372843956, 347.779031889141, 348.403723196059, 347.227758656197, 342.327953057442, 339.642947674008, 339.997341183328, 342.082195950243, 353.171558200271, 344.139744117494, 341.887125169649, 346.184225904024, 349.556435168499, 344.546196129485, 341.513518053121, 338.291024758848, 345.862641203043, 344.432040832182, 339.159445103743, 342.822130439915, 344.477966004638, 350.177202412675, 344.453797432883, 342.471123354386, 342.580231162048, 345.073568166925, 344.431108062523, 346.034356798993, 343.966976435175, 340.794257057982, 337.819235873058, 343.668006582359, 348.073988061787, 345.406353609904, 346.53386708562, 346.286294787266, 344.675296454256, 343.789307061163, 345.524209402957, 340.375226702935, 344.2313661089, 344.421334961248, 345.24087711144, 345.865847774924, 346.449758141712, 342.437916920913, 344.583021527955, 347.232222011648, 348.281838507775, 348.522192718754, 342.123104639912, 345.727752097926, 352.708796321387, 346.58457448102, 345.856501084652, 340.657836262951, 349.539691648595, 340.297462623518, 344.928181716628, 341.850080568472, 338.699992602278, 342.778372630445, 343.304351688116, 343.980765035855, 344.645369341324, 343.861346220987, 346.707734138305, 342.096676196598, 348.083167879686, 346.893223272616, 343.630224498745, 342.093179934654, 342.480606616978, 345.493311001378, 341.881771387002, 346.45435679951, 340.459913353925, 341.280942914482, 349.265006859081, 340.517945698374, 347.409690904465, 341.075077681034, 344.77047920508, 344.174453656587, 338.199833750628, 342.712081855488, 350.709115023821, 343.706640980804, 341.732925249774, 346.136163763588, 348.605406651149, 344.718662668025, 343.941621863494, 347.571325489205, 346.090443523675, 345.942574882102, 340.246055138419, 344.239208051775, 351.161174929847, 346.694509233282, 344.653086679876, 344.953060997717, 338.751093968781, 346.087109556679, 343.953801941771, 342.86095574137, 342.536527478236, 336.134910534716, 342.657969840757, 344.943890603579, 344.017288630332, 351.885849102018, 347.035903207743, 342.523584357073, 339.885384582471, 348.39606423927, 345.003656904261, 345.067640316287, 338.39622444383, 343.509994175862, 348.380502023528, 341.418070583673, 344.902185302903, 345.802933282041, 343.347570076262, 345.050659212815, 348.259679394534, 341.837389348968, 342.956287109461, 347.204243608598, 345.624377942588, 348.362555629342, 344.808932458846, 349.476438367824, 343.225592135348, 344.731269312829, 342.435932833172, 342.270611291783, 349.525510101919, 343.219025792491, 336.293498909406, 342.849408783762, 341.595967253807, 343.294386847591, 340.907126814543, 348.311086432479, 343.673062975218, 340.475398817211, 344.292403915957, 339.168611612077, 340.353464308427, 340.906556497953, 343.588507231132, 348.665643931167, 345.106153696299, 341.868942931586, 343.438209532954, 343.001253590233, 338.830314636328, 341.153228494583, 344.031061934487, 343.382884897536, 347.383552664111, 345.361340030234, 343.135782739211, 338.330262631287, 344.677461017656, 344.802208271051],[128.989584184827, 121.262262597595, 120.027283450087, 126.69620416189, 122.250417924653, 96.6991187272549, 105.436654208551, 132.533265850353, 127.346844304811, 120.003957400934, 91.1363189190695, 136.217242675511, 103.445941040101, 169.448649556168, 124.484581233371, 116.733234014579, 108.434849084326, 128.476276248498, 115.707687217995, 127.43868082165, 125.393336375251, 168.557308712527, 136.281201146262, 95.8519711319728, 158.396150300761, 87.8861502105544, 139.025628639449, 141.226463567504, 144.487979610054, 122.755856815445, 137.819779341704, 124.12606829414, 120.47686096531, 111.486168636412, 130.682298209445, 136.85278851428, 136.968672540038, 126.326385793787, 116.250339215849, 125.325529416152, 124.115103123887, 103.224298637847, 144.642314051518, 137.102735539117, 144.176990977291, 137.057554320694, 136.975864241623, 152.670952900838, 133.845272780556, 122.366390575676, 122.5293780667, 149.452953975605, 126.749843252698, 156.859655869973, 118.743179633381, 128.777044654953, 125.704205312589, 119.113259537528, 128.448644201196, 137.915403235631, 127.858916062736, 128.929760535632, 126.317397821849, 139.598948404146, 119.245297302936, 160.881520118238, 99.9441731414523, 129.215897208524, 101.324449123008, 149.741973094049, 147.448480211851, 117.032004828648, 154.645128901831, 127.151941089081, 130.989645317624, 116.015884936145, 121.212265505024, 125.11201677051, 139.251931252476, 149.288059185576, 124.516999030781, 99.2369153510886, 113.14765748193, 135.055600231971, 112.741813235092, 128.710478569161, 114.133639269604, 115.538324780121, 127.030946216403, 140.992971727047, 120.376983428243, 140.466297104359, 132.69717418493, 122.638458388216, 93.9958816217601, 125.605509667939, 88.3538318634691, 114.256188093086, 108.186077329879, 139.035093611408, 122.91554903512, 135.959931321898, 133.886841429693, 98.5181012307886, 115.356284577608, 148.709737111361, 120.38047101507, 117.729471077518, 143.614656234588, 134.162985975994, 115.843742964969, 110.378367092632, 119.888302985929, 138.458362390565, 152.866920893945, 133.980761579288, 111.298020061683, 167.815226839956, 118.832066236326, 131.583341672875, 108.80777701116, 114.736755632454, 112.682999477124, 163.494663914524, 127.393351674635, 108.520886585797, 123.936878605097, 116.850545912276, 121.421999284458, 104.316719239087, 139.929140652281, 125.82842387738, 124.379603661594, 104.90426685424, 150.718893710839, 113.529176703519, 120.92112478365, 124.578344854997, 112.506550911667, 131.065659562818, 144.052921046842, 148.321522701137, 168.364823824652, 119.490339743262, 116.564829551448, 170.525334180857, 161.183477635601, 145.172753614524, 166.708703432141, 106.953277413072, 106.615879071443, 132.039439901818, 120.84554782447, 140.015381019114, 144.01576182174, 143.312847721866, 165.705720244131, 92.4013364664251, 138.500106955013, 130.449754498996, 101.561355425903, 174.13788335339, 126.728667157524, 146.966689632248, 124.42993108759, 119.959973591149, 156.372710883298, 119.043066429949, 137.970470252389, 132.73912839934, 112.190250353645, 139.409015822668, 141.688472828782, 144.992444006706, 105.142824458332, 134.77994535638, 154.504202073705, 130.214471401906, 122.948270996711, 132.917999130314, 115.919497158622, 115.952570592081, 120.009849199085, 113.550105129147, 139.543240246521, 135.603240202301, 107.778624017133, 115.08980828372, 102.57295856321, 127.044516573894, 156.873081547486, 127.819744408979, 132.440677356369, 114.948901359784, 145.578036808187, 140.955310467364, 137.447878952831, 122.003693136372, 138.852121676508, 142.208481162017, 124.478027774342, 112.951874514125, 141.904629032069, 120.602931274549, 122.227655002499, 161.803866961175, 151.029043356314, 132.518538478381, 122.766550110266, 152.077780404494, 137.072284310315, 137.784661096862, 165.847413667512, 141.230515877618, 143.44527701221, 97.0767454367393, 133.111673035697, 143.040511670225, 117.420018768163, 133.844313274647, 146.630643840311, 99.0022044691923, 125.331666919143, 146.964750253093, 129.360913682556, 136.351801446743, 142.087204389019, 145.35641629955, 117.703872241228, 123.746496523569, 138.259167786856, 113.115814040879, 131.988771840345, 121.387847424603, 140.579321444228, 128.351792211647, 136.324096958333, 109.316889751364, 122.407634799311, 122.666086911522, 129.708460083062, 133.047878717742, 114.533717977848, 118.300652024146, 98.7906346351664, 151.616365345775, 131.004885025802, 134.462402689133, 138.04372722616, 140.197578350352, 140.403229942805, 104.129965595326, 149.969863293044, 98.0703114087516, 147.130115537125, 140.371168286147, 147.040316974139, 134.814914102992, 120.751696341042, 135.329061992561, 150.439313583011, 102.741074233742, 144.265524998944, 117.819141517485, 123.625890772511, 108.679175861138, 117.443937605376, 110.592894138627, 137.361339810379, 130.883427844894, 106.383566350277, 110.048749967346, 130.841366366858, 121.867026549139, 111.393976738172, 139.530312520474, 136.577784288715, 132.487882469648, 147.595940116296, 106.008569866817, 88.9665781066291, 125.150986485211, 133.8338204116, 139.976798738805, 137.9959947698, 120.337209395129, 132.8454139408, 162.252091595712, 125.695025790328, 161.783516138846, 118.721211158361, 121.301379680475, 127.00684948372, 145.227009153995, 135.694768919018, 96.431968861636, 111.161015786078, 123.911663941876, 112.256478875685, 145.482354397659, 145.607027199244, 117.92689098462, 158.451319098412, 124.206969725214, 116.434016827706, 137.599512998819, 129.956410243667, 140.003847042873, 152.083816087824, 142.625434093444, 136.467521263669, 128.931062388313, 94.6971489144645, 128.715810461414, 128.989350825195, 139.964439051736, 152.607028896066, 134.284093329161, 137.83456554033, 120.190017633302, 123.652314994473, 139.746449806973, 118.642663373055, 128.71813065309, 107.628855686853, 128.137954644443, 136.918722019714, 117.861798183963, 139.713532720737, 127.708300097232, 143.281572489349, 118.351601673282, 108.059709401997, 126.248175911467, 122.406096092001, 151.126346165209, 110.963012397653, 147.659327344475, 113.665895446288, 161.988542163317, 159.674284873146, 129.347789909174, 122.46084261868, 111.575129216, 127.542012856369, 124.846129168106, 134.785902291126, 147.231824668958, 117.61471241217, 140.146906230517, 144.803134493493, 115.641439741137, 124.981439177293, 116.621941241753, 128.567851414944, 120.734318739488, 125.505430160945, 109.095851302136, 131.09300425827, 116.982360141525, 131.813207518851, 119.073833932059, 125.051370094376, 117.700585668017, 118.079664191377, 101.670008565302, 160.856952817339, 138.872020369282, 115.031738699734, 120.552678494182, 138.349494942246, 130.96205371519, 143.741531234057, 170.888261103089, 145.28628156679, 133.901010988026, 144.684163607701, 113.572136132463, 123.562564600141, 127.827765475504, 108.931588684308, 148.499845026108, 130.230660373187, 96.0521948061206, 111.467109863388, 113.305141459259, 130.477988308896, 156.421249656524, 132.570993273466, 113.316688348201, 120.115943140102, 152.22433129857, 129.579600767956, 147.707278728428, 146.94520339758, 177.44371237958, 157.938032584494, 122.135796726611, 121.502126198758, 131.579088507673, 137.488709344621, 132.910961674116, 129.120045433681, 121.92954603029, 123.51482054369, 94.3391297082563, 123.236075694594, 149.611808955466, 136.949051560121, 119.154329184319, 115.155135916526, 153.389512162466, 147.97566609064, 106.226978250682, 136.604950229873, 135.290016247369, 127.843530373277, 154.611321073966, 109.905118289655, 124.004803321753, 126.368160770801, 138.154522208892, 148.33844514073, 144.629780663966, 129.530964459468, 121.677437495534, 136.2062498506, 129.830345189815, 124.675853912756, 149.187584970838, 132.927468566208, 113.637634765518, 143.701569146568, 110.684221411013, 156.445991714698, 140.963748430572, 126.200809003807, 136.448627485711, 120.935176125533, 129.56019476697, 113.332034164452, 138.924961502666, 125.116605056576, 126.70749721731, 129.254105939969, 118.88605977073, 104.577951696527, 125.619516944058, 126.823128578227, 149.777270381893, 111.449182374282, 138.194199211023, 103.011731320882, 148.047716132929, 135.939423299504, 156.818860560031, 132.679530455454, 120.328886119366, 141.469674783662, 157.356379084231, 130.307219238734, 107.632296295338, 115.876602834506, 117.997810923428, 136.903508614905, 104.325384856203, 133.252986952721, 137.319151623654, 173.393207203554, 111.044575565136, 139.810144884877, 159.600197146429, 128.650049438722, 131.127470242324, 135.309065918036, 124.611273401414, 140.202332289601, 145.936180119798, 137.020610279856, 146.730904812575, 140.548025176459, 111.236588770376, 120.622573565195, 132.521055349785, 144.182045155067, 121.146457749975, 148.125709544821, 161.67112306787, 180.20223584488, 116.217547163608, 137.642643690904, 116.854355067889, 131.493185137802, 135.360079601506, 117.373655965286, 138.728887092957, 139.240166367283, 100.778687865471, 155.737963075177, 115.014778960346, 124.684250341623, 115.285204045694, 126.653800033316, 94.5312139376578, 110.42254971508, 110.167466607732, 149.051508858216, 124.958498701705, 144.294709730388, 124.424087671751, 164.670019870424, 132.919199773853, 123.436596281725, 149.94535091894, 138.366864431605, 131.688654827577, 128.875300013016, 94.1844436211551, 142.057449375538, 109.803783730527, 148.601360433235, 120.365170516031, 115.657303934863, 140.537985688581, 113.068996540922, 104.625807227019, 161.723541934944, 135.251491570736, 133.206149424279, 114.511175305125, 89.0597842063315, 168.788743753993, 119.756770724984, 119.196251982196, 132.478267738478, 96.3535191534496, 120.622885754872, 117.116904725123, 131.849329526713, 107.77119506719, 166.281494839036, 120.493145174728, 116.389189493306, 98.2927074374235, 151.041577191303, 153.483550850318, 116.588733960797, 154.258393705276, 116.836366203405, 149.304925185829, 114.634210655382, 140.047015888399, 124.276366303404, 132.804841699932, 115.741047549472, 106.435534794977, 132.685782794509, 128.513118853111, 107.354213818344, 135.340461372051, 127.27283994562, 116.41070985424, 120.445673661898, 143.23567096029, 136.74881505639, 163.468584900823, 140.186270098122, 129.767715123156, 120.271912302079, 140.573026467691, 161.50980797754, 125.12695099443, 159.038363820033, 124.181340193328, 143.178943569581, 151.99322156748, 123.080941321814, 128.017901630885, 112.38872735887, 109.139551113106, 116.217634247281, 129.402627192508, 121.021584357985, 122.485685429933, 121.722384441341, 123.87948845753, 154.337537390342, 152.425153215477, 131.491418553627, 130.405678647893, 114.296262651936, 92.838553130862, 147.46626386068, 162.545359692844, 137.918919528176, 133.187728728097, 137.322308874831, 100.022915463377, 148.23594427683, 123.755312980931, 108.763718317768, 144.325006386446, 127.569950721342, 118.823668178267, 132.032534818808, 129.711331067769, 153.328272500734, 131.725019749614, 127.436317605329, 125.786353905048, 118.020572116559, 138.971550505506, 114.697575717405, 140.676927055813, 131.079814700593, 153.981601802213, 120.245252717249, 127.761145913858, 120.174489982928, 125.5099682099, 134.82479731491, 125.178668687334, 136.038263468428, 118.900711987233, 114.831998607718, 128.018549575702, 105.919921433545, 141.835278159642, 93.9625856852044, 133.158987790641, 133.916585176742, 154.534423495052, 156.912239715983, 124.759585963647, 162.367548650758, 147.229798143541, 127.800981917796, 140.907310855729, 139.455045823474, 128.852063123056, 131.131532049429, 134.416790848559, 133.433109360052, 141.753641437975, 128.558294642572, 140.752011744208, 123.895462249354, 137.656503861805, 151.795778540155, 119.573446005957, 126.115560941709, 144.824251838534, 115.13939713541, 155.191989628579, 136.993796860665, 108.248069961991, 126.480052460478, 147.792940478865, 119.578945670219, 134.08998878486, 115.329540470264, 126.324761771268, 129.126175533268, 134.627222357741, 98.6076660646962, 139.769064367577, 133.644568467339, 160.060429251784, 131.786906052116, 95.680963264619, 105.319119623347, 124.800681337052, 143.785652998462, 123.42278769861, 152.818676024585, 140.760590034832, 124.381872099934, 130.128958559858, 121.865209680589, 113.302445284449, 135.080629931125, 140.454702908079, 157.659620246712, 104.653265583896, 158.227783295846, 119.443431386477, 146.408160454632, 129.920064841366, 149.744552624682, 142.974500362634, 139.300682759277, 140.242777468598, 132.697405783361, 158.024809038869, 131.083327917251, 122.145588032359, 124.652697916272, 131.802968964313, 116.880577581283, 119.716501714089, 131.359501910508, 132.246364405334, 157.464328323716, 151.505385958455, 117.63139004932, 125.475159543382, 113.54009229433, 137.710839146711, 139.273810693758, 136.534977919328, 151.231471015396, 127.309851208704, 153.997651243985, 143.339565645861, 157.761162618826, 117.019898789905, 124.343316349864, 116.076093957149, 117.771662126488, 135.335694692541, 151.224702492113, 125.150886296863, 145.381863442658, 139.628027675719, 121.360942206874, 131.188230831546, 107.499757639381, 126.374153107003, 130.803297970381, 143.754940051993, 138.493803879782, 126.051372403602, 139.256373593098, 132.331551493832, 125.440900749493, 144.487811871382, 146.865861126808, 126.305165938326, 141.329077879292, 107.988274666098, 120.505330662853, 119.588776733776, 124.579922837194, 127.921612239174, 126.012091439746, 147.805752579823, 124.729783041559, 122.658871993125, 125.650608748781, 137.467155453826, 113.217537159219, 163.532319629715, 141.862593615003, 135.287635009952, 109.115864883011, 125.790617129035, 93.2132607288461, 140.390816150909, 118.044458789883, 117.19817059256, 138.249291254838, 115.041229662194, 158.822022918021, 80.014710165122, 153.757203673964, 144.939486861224, 131.06936152881, 133.600613306208, 154.069878749793, 172.14727457037, 122.299976368557, 140.222139207536, 128.169326560811, 124.625687431555, 158.08520717695, 113.551844715677, 152.386875760877, 131.193719840931, 127.831051498349, 153.94921517556, 163.493880626094, 130.410286872129, 142.130100072526, 137.707387284424, 123.043773269357, 146.665410247225, 123.108330187986, 140.717469965389, 114.430620755592, 99.5209668959484, 118.070065473811, 148.162391624152, 129.126596044896, 117.665205552079, 148.771320163081, 145.204638226475, 144.889359379425, 128.884918583169, 148.453561721882, 160.973976848416, 132.101219412884, 129.157946859677, 138.986959408106, 144.525369665611, 130.354058122939, 153.279163600702, 91.108370844696, 132.996779703747, 123.763999616593, 114.717914539573, 132.085563554715, 149.544694239668, 104.828142544974, 140.095385351506, 142.114018024771, 141.169564690595, 88.2780744671454, 117.968102397056, 138.028584345232, 107.810830234656, 124.866638427116, 111.68359115235, 118.440882088097, 114.585171463892, 134.079164586478, 145.721952489844, 125.605615039702, 114.744024491318, 158.634388513242, 125.530458482993, 89.3945241413752, 136.589620880092, 148.149120379369, 131.66181755756, 138.768208227821, 139.851255208742, 142.487112009857, 119.341642535189, 156.277525761605, 166.432145022728, 112.078765454728, 123.29872896746, 122.899136241957, 124.364496188877, 120.32503752798, 153.728831662124, 128.857316346541, 109.869217728278, 123.254868975147, 145.725430473627, 139.895165782891, 116.036510905137, 134.987049927513, 136.53819333278, 131.658096533928, 136.753627533579, 148.496260582576, 159.818075007335, 122.964359938991, 125.793335324003, 150.508579496976, 128.687861316086, 118.319769099409, 155.018433203364, 141.115721198301, 129.939462047132, 158.419905718239, 119.620227949213, 123.93422682215, 139.504611884209, 127.382090506976, 129.919917773299, 142.395936067328, 148.493330484662, 109.883923090784, 115.246935299435, 125.906506958335, 143.298972195097, 99.3132003651656, 134.75033443859, 120.333252588897, 141.764927195278, 114.533768442352, 139.452680813391, 123.064883314584, 101.624685477957, 116.538721257964, 166.859421016804, 116.76630443589, 114.283619376237, 133.566582943781, 109.227184304151, 123.40044600677, 162.242388147682, 142.934542691191, 132.895115594307, 146.854233135558, 117.235991198412, 104.3079377242, 121.648924106207, 129.772481552192, 113.579395238245, 149.023165766821, 111.660960181502, 133.815574565886, 138.111145393641, 102.095512797638, 114.407658445872, 149.524313059478, 124.354808390949, 173.310033138516, 106.76096716569, 127.910504702042, 156.848134468905, 150.824012908337, 127.341857313765, 158.461434102503, 156.724618346996, 141.410260352598, 152.728419754932, 153.59705693036, 100.80184613735, 121.372323409141, 140.80166692273, 138.697612731446, 149.910705018622, 116.087230454508, 150.523985752003, 135.395664189013, 135.716366168152, 126.820484228703, 105.599954809929, 116.779013394663, 124.183038856182, 156.235538817044, 127.524761935762, 112.483416313189, 116.088731645639, 154.982955973483, 161.23457162896, 98.4399042643437, 102.575808216167, 136.589781084047, 139.657375257851, 144.229005270263, 133.644256748465, 149.652633299757, 121.245649526066, 145.735706941146, 136.560384126356, 117.752991861844, 116.894293001951, 142.880909616892, 112.824376876952, 136.139616181979, 126.783676629454, 112.851960669601, 151.914064590029, 151.902990405523, 109.535462248163, 132.121846997436, 155.277454230035, 98.3608859287366, 118.572994463489, 132.523938188335, 131.619737782407, 129.26671216978, 141.666109601112, 138.09883491483, 130.803759747952, 118.868206555196, 126.353959601562, 117.400761667295, 133.862664240814, 137.492234915722, 106.317034097589, 121.310573284446, 112.347846924114, 122.433202344621, 137.375550069544, 148.117116743834, 131.255121815052, 147.546581362009, 111.011945738906, 107.374610979314, 127.135402230252, 129.482733195429, 92.2645223008682, 151.414115959076, 110.073477660233, 132.787271936633, 92.0964172343209, 166.727550888063, 125.395508440956, 120.49976553244, 139.441442485537, 107.832012650941, 117.447539050686, 117.993621219658, 125.912019164421, 147.676319469544, 132.197069310565, 119.682221851261, 117.914583707719, 156.479609275653, 136.916649036733, 169.43371011045, 162.306374081544, 149.25134381279, 124.291986474583, 103.272705764917, 136.637038876247, 155.611819817705, 113.96948866338, 112.054583386363, 138.808102810566, 157.166963545507, 113.802577747934, 163.259526753103, 136.028514334188, 140.144093042277, 136.745462493309, 136.127548933397, 150.189195227033, 108.532867733001, 153.2229015037, 170.882023802074, 115.733972008012, 134.703288644503, 134.107549787861, 143.599441452501, 133.282667947193, 138.006791534453, 159.472000907966, 115.9421471372, 138.374569452543, 167.720935930144, 137.657924335918, 135.682318951759, 146.254327048863, 152.906022358699, 116.849755428377, 145.867090155049, 112.222810452692, 132.564244286472, 101.662043967026, 112.632409985134, 120.858617507221, 101.745423302406, 109.281661250988, 117.095287443504, 132.51091302576, 130.446280546334, 133.041789401067, 137.417576352187, 96.4858199123945, 144.671627014543, 135.431403085136, 131.749756702513, 116.492400522704, 95.2181178465424, 132.10934608419, 129.630375888073, 129.852568307946, 156.318182540677, 116.147164636673, 108.43090091481, 125.257476681077, 86.183521196159, 141.246913128133, 134.181385809773, 111.221742251843, 144.002208895003, 128.765949904467, 125.890275745563, 114.231548937579, 148.127900184079, 151.588289562813, 160.602762195623, 149.786875415128, 154.712607019774, 82.4881905828741, 119.376499061915, 110.350775194092, 127.822806573531, 87.2013614198587, 134.669903592211, 121.072304029639, 119.243121398331, 130.38681175993, 128.907736701517, 133.025808378085, 134.852725564682, 109.306182747463, 143.203598349013, 142.922523577312, 137.898325169908, 124.531675075414, 148.769619689404, 136.668093680926, 121.795975047141, 142.63552167046, 119.372910864748, 130.346467856735, 129.829158250848, 126.838205058751, 141.027129573195, 113.493520958636, 131.460867778678, 116.208210473166, 125.015935772851, 149.58780347005, 152.269812858751, 120.806271688598, 125.656861354525, 144.506015847266, 126.420008437171, 150.375440822174, 141.111414363159, 157.953710816382, 147.292204854134, 148.622278736921, 139.634127942655, 130.30050504414, 137.928765045416, 114.328740661246, 104.962748449072, 117.869576683542, 149.979118218835, 140.306059496091, 117.297218545431, 134.875253715793, 106.176475204421, 135.797795176978, 128.558780632927, 138.862064694678, 135.888421476162, 135.943008656049, 137.699264932289, 166.554283603708, 141.948729234288, 127.304809850127, 126.953112831824, 153.746252979056, 132.517412489065, 114.349908227459, 96.4912776321947, 91.7829193323501, 140.41913956397, 140.947263421487, 160.48863094384, 137.638228271515, 129.622950902429, 144.118595936789, 97.5626897536325, 124.382005532018, 119.863917736055, 156.660589708412, 101.764103711237, 109.049381673308, 139.756709628079, 127.12580851547, 141.951619204471, 152.741185009746, 130.260919509782, 108.890950997106, 141.292519064478, 153.431899899673, 156.622925407385, 159.967411265531, 116.50263782454, 135.844849557273, 132.316404609772, 121.884041915021, 135.679756331922, 142.820518138028, 128.166816831187, 116.424890498464, 91.4226769076582, 106.479442405976, 135.181551324095, 127.446262607099, 122.168233757614, 135.116337632944, 154.506755363256, 130.17245752332, 149.163607854965, 116.570059948262, 110.033109440017, 139.681999390877, 141.628266094852, 144.107110337244, 136.423469602917, 134.975405255089, 121.853914822305, 131.394005575263, 126.909759623549, 126.180597067884, 127.628700439253, 158.598694362059, 136.771018850082, 115.574951035521, 127.11650639917, 130.680120908034, 126.704532885968, 124.21085150764, 129.875253378415, 154.527395361714, 119.527600943119, 142.980393189214, 144.733329948898, 134.616427982415, 113.371421348996, 152.402169953221, 148.582028208679, 118.443668553386, 108.488975344092, 153.880398015964, 146.867602787085, 147.819756837317, 122.347947280759, 133.024900165769, 116.342492969986, 108.681159418153, 114.853722581675, 125.499171917771, 110.48713613362, 129.138894064194, 131.685340260405, 108.736982502873, 122.149010463372, 156.389671030493, 131.645797267064, 127.671787569705, 127.75368494102, 130.245129106435, 148.642042316914, 100.786556727717, 117.737470253901, 112.762747356005, 119.416266822135, 116.618147297999, 161.959411147194, 128.52451329501, 113.8521945904, 97.5552288315187, 137.568406748815, 123.058816292532, 104.432968489035, 102.754238938163, 132.197728659338, 151.993809196348, 133.603926920161, 113.198380502936, 136.641005899334, 153.454489982956, 123.56849251463, 133.130809164681, 128.103513711394, 143.544096234731, 115.214337090851, 141.643300574572, 126.965000701039, 97.9043394328834, 110.61564584375, 131.454331783582, 144.997089127144, 145.460553284663, 124.398332797664, 119.601455371504, 119.664458097366, 137.641402354973, 141.499126507095, 127.387523141891, 113.772126673432, 137.918847117055, 120.941341528324, 137.516235700049, 110.11922178134, 107.791029671832, 128.851408959058, 135.258922250588, 115.849785747016, 163.451210528412, 113.944731073602, 119.009741054184, 110.833394367374, 151.749131384959, 150.715555184315, 89.2424622970238, 150.318746274006, 115.175962760196, 116.799495288596, 128.680408924748, 151.766652027452, 92.4119979000759, 160.374540665605, 141.447228684597, 136.373569136551, 150.255929605755, 130.283693174671, 139.97240950355, 120.957097874741, 126.768520758325, 125.423862234672, 122.968213734227, 106.932237488769, 127.154744442238, 131.058951062043, 145.207579304639, 124.089683051972, 126.858429550116, 122.794468851978, 142.939373268264, 152.456562976795, 134.227606677157, 114.839844408656, 122.221083797564, 109.188634948825, 118.827043598942, 110.981487937987, 132.087267197522, 119.26579056815, 159.521631576749, 158.505323685714, 158.223836577672, 163.672552432993, 102.585044348678, 137.875169664625, 143.670065732049, 146.413362955194, 119.325120920736, 120.362811828556, 124.827694511862, 120.379967413007, 112.606466970478, 150.423654688701, 131.27934424102, 133.350181596553, 137.461881619953, 151.663844491351, 125.263978773019, 139.305860449797, 128.816732185341, 126.52838620363, 100.612139919046, 154.775139392917, 91.3929471612141, 118.491458148294, 155.525603320868, 145.173385573674, 136.296772970704, 143.926285540115, 117.608472293752, 137.878232863011, 128.706419357657, 127.06192069895, 132.34661628196, 139.297062692138, 141.126363400069, 126.661660319439, 134.152803509972, 126.133880280118, 125.290806509451, 140.642688322895, 144.722570891466, 141.84913742087, 138.112163981245, 136.086785145763, 121.803594878325, 150.107010099339, 146.483739178621, 142.169953282632, 138.867157821583, 130.766500987739, 157.506747739975, 134.218204549808, 117.529173380359, 117.345878532917, 124.252972608306, 122.621757626226, 114.086376107527, 125.457339049531, 152.545691620611, 143.965201159486, 133.710779259264, 164.952572285162, 139.743934467999, 150.319261292812, 161.302133026331, 163.918955545264, 110.513200800221, 117.879245531567, 115.706185068064, 135.850828730982, 125.871413280814, 142.281932719796, 144.636109965028, 131.720255114684, 135.057688545852, 138.853284958726, 127.814497120202, 145.776536099915, 113.355069610681, 139.716927611852, 124.437476919505, 145.982627497724, 129.257989155753, 146.899971896798, 131.084319479628, 121.985467759106, 132.618707357325, 135.270028221117, 114.579199281338, 109.943205990384, 109.824406494886, 172.781773410422, 107.23054273421, 127.010506535986, 157.521936431559, 138.299004032772, 148.070102752315, 122.216392204312, 131.170137200291, 130.004075709815, 121.907620435835, 101.281680117127, 117.507844922329, 136.983962477482, 127.021458947768, 128.748640495705, 131.142493248582, 127.940682964468, 141.532654737889, 107.722988335403, 165.383334846946, 122.438459657675, 157.404547566144, 134.780742840768, 123.474086141262, 146.912420209295, 128.972399846882, 101.743503453905, 145.120933493661, 128.621003883395, 139.340397733401, 139.36565090488, 150.122724952546, 130.899953414224, 124.765061364561, 144.348005193881, 113.339931498355, 90.2184839735195, 119.273763836666, 153.210269550335, 149.288866770837, 122.68374421149, 135.048368709948, 136.752282307172, 128.211957494923, 131.92062935298, 139.122340774833, 106.827755409156, 159.158317106082, 138.133504311161, 131.452894223577, 127.564238290531, 116.200262905355, 123.540607236117, 138.151425393203, 118.161276767705, 121.486590699343, 124.647783332806, 92.62556893545, 152.237334804061, 134.566653831846, 137.473942673287, 128.143244954082, 115.187365846516, 127.479163987226, 127.273117066431, 122.478569069727, 103.592198782396, 123.796752896074, 153.259737605652, 140.078013902434, 129.687869409059, 91.4836439566534, 134.796092386128, 135.582506384009, 123.123866174423, 95.4717813295437, 122.932071949421, 110.195085644344, 125.212513100668, 156.578093506198, 145.727373699555, 116.657996511536, 145.630427188037, 109.43757583572, 124.807496557176, 153.265197091201, 169.142903296592, 113.102038799251, 115.788007653588, 122.673371077414, 159.643393782535, 150.974386882884, 120.053964907126, 115.293903327536, 138.103273500034, 122.905705470809, 133.454016981569, 123.769698691682, 141.113755825352, 132.800847507426, 128.701310904001, 127.889130319276, 132.401823617217, 118.814474027823, 147.900618499819, 116.938831155818, 143.417237399509, 156.550101059326, 121.823924564502, 93.1279355121459, 151.608116570584, 124.868589628266, 133.968286561085, 136.457204100981, 114.30407691682, 136.150747642627, 124.171627621072, 114.73166457448, 120.640022166349, 126.091904591737, 128.813107343212, 160.026787399952, 156.532229634247, 119.65248504328, 131.296993182514, 144.199228920745, 145.96182105215, 164.296152385402, 152.304413012623, 112.565382138851, 105.256667456599, 100.756761464225, 155.565617327758, 110.406923890191, 125.959620639849, 130.625963223903, 139.498704652935, 116.76844346464, 131.592454331703, 122.340613142088, 132.076577406189, 120.034352058616, 153.276117161988, 134.134149689453, 156.516462503358, 146.397147719115, 116.231440582871, 135.564666353261, 126.633210502424, 120.878245105809, 153.142560440882, 151.48313955366, 114.35734993898, 162.221780765042, 151.400054806517, 137.611457457571, 147.517958872573, 128.240088109297, 136.397643276396, 141.337512353908, 130.514863056289, 150.551510945277, 117.25792384961, 137.522671508555, 118.911810136066, 139.965308649364, 126.309124213615, 123.638654693893, 122.848354635989, 157.490172492127, 131.736588921555, 119.519283510597, 125.505019623849, 110.881374770704, 127.89246308039, 137.508084561828, 108.865624276346, 150.732011946593, 148.730044197389, 133.548638984708, 135.475118673985, 136.23046499381, 124.754000870836, 101.982767211167, 123.162516692427, 143.219042651447, 149.395692822026, 141.468489262609, 127.667888287962, 178.896276695256, 129.029545003567, 141.671601639799, 149.422697607405, 135.560696755575, 110.350141983052, 160.702747234731, 121.628936974581, 117.706741531051, 130.283122844629, 125.761036962611, 126.14873348931, 143.847530040113, 148.82189716095, 104.646210227103, 144.727272794254, 137.418398718465, 140.687246429258, 120.078469796078, 149.621681322891, 92.9105396828665, 114.867122517196, 118.266164670598, 119.731223085179, 124.824948229452, 145.572466623876, 133.060551728797, 141.546305431228, 141.29018463555, 141.625840317427, 141.261108133543, 124.277391929446, 98.6135096201911, 135.024174907689, 93.2953668240399, 152.287997512648, 135.007767404149, 154.400793015647, 144.159957019733, 150.027437448017, 145.567230425428, 156.668617277268, 126.723032821331, 124.257261360632, 142.727650995821, 104.790123224066, 119.487971833098, 155.909012240294, 115.888859536172, 89.4607041221297, 138.106150349728, 128.679979244409, 163.457324238712, 109.080479914538, 160.619484288657, 121.031298421904, 152.502196983844, 151.831161237656, 140.314096281053, 109.217939066981, 135.51998984782, 138.722677365734, 146.906185260299, 130.695251794152, 138.170440863141, 139.817683982513, 139.310878544162, 97.9372269135323, 107.271321137237, 138.067664738608, 125.917544184608, 139.809026904717, 146.268981145089, 134.700610206303, 116.550894439777, 152.347266252427, 127.839423659075, 140.48458899818, 115.280390016751, 133.671449097461, 144.432313887477, 104.590042359404, 115.078732819142, 132.804955547408, 93.2207138169967, 135.930802538107, 121.721701375434, 130.328461265039, 150.981485841335, 128.041915491744, 127.24919718963, 126.97438730892, 122.807031766995, 107.761156824342, 156.032111759324, 112.574002644865, 147.121915036421, 142.460600364833, 126.439451177771, 167.459337003206, 123.080177246206, 104.685564996727, 127.051028984571, 144.143692088839, 114.812248162658, 122.275018795506, 104.746788819713, 111.588026945284, 108.464286196788, 159.455733679371, 140.354855739704, 134.524193026791, 123.432364229203, 141.04913294276, 127.463438876808, 143.198188094854, 138.966191038022, 116.178562679511, 117.655981378929, 118.64847991633, 134.163999784925, 119.635846579801, 119.361382741732, 151.00108894901, 141.877918627203, 128.229434817364, 115.122146784444, 137.300647476421, 159.548310530115, 148.618104695171, 147.71658904649, 130.718799514889, 141.417803857515, 129.608980838126, 131.059768274223, 151.594795193853, 118.250048698434, 150.900039059272, 134.276522890153, 124.947102809374, 128.112378005114, 146.507314898954, 132.939885310959, 168.429472694153, 135.12667316, 121.211244165639, 120.306280446632, 115.592154957019, 122.221131635985, 129.915543251054, 111.217136241504, 152.427181201576, 135.729843876034, 136.273040957119, 146.637757509293, 144.76365464828, 134.881118926478, 125.861339311878, 138.500509498326, 143.116868155572, 141.425654927343, 118.589234147979, 122.785844864102, 138.958180308504, 153.561519929156, 106.735487106838, 152.94209394568, 146.755630227813, 116.482574143835, 116.137573759526, 129.619751447252, 146.053418155585, 142.786723442801, 124.206883331756, 163.113554676967, 120.473288331077, 161.2484597337, 135.900180315783, 95.7578509793054, 120.192343552772, 120.096072601334, 124.123096583619, 115.125722551263, 117.556469726533, 173.894766718221, 148.501389095496, 145.07343571422, 136.345980716125, 113.246752560137, 170.359404885746, 126.530555475777, 154.907288961653, 132.932550495548, 114.910287076711, 143.592000652426, 138.99065462888, 148.381452690667, 175.323030954201, 114.634814010713, 96.0747040452522, 128.102525914861, 107.696292472287, 116.258469941814, 113.126646266077, 129.111487229312, 96.6362415679616, 137.047434988006, 117.059044597066, 125.543942593535, 128.738678153151, 152.271830458058, 118.764965379592, 116.250017115206, 128.943034938995, 142.088251612145, 148.859086739008, 115.646139865623, 150.930693956979, 122.147293685468, 127.172643450798, 141.862493199089, 132.182565683769, 143.913509013456, 140.68482735089, 126.457771093895, 106.741728460748, 123.318067234012, 144.017833905508, 127.160772669567, 130.253908907638, 125.603818665446, 130.381999549239, 158.855748466524, 140.033796709382, 148.629373092299, 143.165518307202, 109.120370375864, 135.717932004133, 118.466533330028, 123.119185566161, 109.389042805729, 116.466742827958, 121.623006391538, 140.270853527405, 128.12084971012, 142.506110891871, 132.695484680491, 130.129636231202, 119.373018359427, 117.509549721974, 141.322021028133, 136.694639792931, 128.210662388849, 147.311198645097, 147.158530590565, 141.615849253667, 101.776762912134, 121.571510091716, 138.769295264012, 99.947320921107, 147.999417479385, 157.537556343153, 91.5786340168984, 137.543406140196, 123.251048254405, 140.61483943673, 178.708269610091, 129.0397386567, 138.148137107179, 153.331655338462, 117.015069738446, 158.543593168677, 116.924535882065, 93.3106717339041, 89.0909932532618, 101.666753066489, 165.045111494822, 130.324634531199, 108.155269305634, 122.789015669604, 145.749233643994, 142.061955512722, 143.880903708715, 117.560226686724, 114.595782051888, 132.348728458621, 129.356242662789, 120.866016816279, 111.526895664661, 98.7917235297334, 137.108911774283, 128.743986818827, 125.356361180331, 159.124992633184, 64.2887601763977, 129.949158274425, 118.642167136734, 139.623347699986, 130.439472465772, 131.841619352571, 120.401268935463, 138.380231018014, 144.699205794319, 157.689561894595, 104.827217128081, 123.605527636369, 156.636691632888, 156.70912939631, 122.465600099249, 147.601712641173, 150.526003497954, 150.898075072315, 139.603660879754, 131.656765739368, 143.973648880993, 136.634948256117, 106.63717298591, 143.395506174357, 128.796467724542, 144.622336654295, 112.555434870189, 145.336083340636, 156.663264049226, 126.381221474456, 157.942719719267, 145.207816450755, 121.075643183221, 122.103971385726, 119.257987794968, 106.289955046603, 128.151482447536, 126.451943637057, 132.294246007431, 111.74750612904, 137.5032411435, 148.575334495078, 114.947361072984, 117.144836932716, 150.570155468585, 108.491313407035, 143.731062046043, 126.564830626354, 151.193682227444, 135.179666351894, 140.789219386071, 139.106784526526, 105.825016779645, 159.671689051897, 121.870836242333, 139.649925021453, 130.961039684676, 150.530028782713, 111.80185416214, 139.513823783128, 164.195828540623, 148.530986116846, 118.020107182517, 140.751332168976, 132.871023108538, 129.643247622179, 126.87806547034, 114.607399208643, 139.829912668952, 161.314794716347, 144.596690976556, 120.778000065244, 118.09894904181, 151.895169199546, 125.901296571487, 113.838561082009, 141.060869919682, 131.814753276387, 174.14783476854, 117.475268828919, 127.098201576021, 152.263584661872, 124.259543250767, 137.213372066641, 123.364806624076, 134.689782269858, 114.297228102252, 117.571416994819, 129.840036176926, 145.847063013397, 128.625540574701, 134.585439135428, 102.594420444392, 114.146323652605, 123.048961471336, 113.30691567755, 113.144884748923, 130.393793705033, 143.091172845263, 131.994511096328, 102.752613435334, 116.771133309419, 149.854104223809, 130.90093738327, 121.72360717907, 107.979620305846, 117.10957628047, 148.291249011354, 110.747764768453, 149.488168741972, 134.828501859704, 131.364547891902, 123.261727649586, 147.637351220859, 99.3369762034824, 139.952183547924, 121.215710190398, 129.16884261265, 95.3531411644107, 128.419969851292, 148.847553290032, 131.065488383301, 137.389596511486, 142.487242875715, 143.497607605981, 123.791301412642, 138.727808909447, 128.242456038888, 143.932960259648, 165.13509936291, 145.737608766183, 130.627218694995, 116.064213688806, 144.522679972482, 127.288757087101, 146.438999234235, 146.115820845128, 135.007168177657, 124.474638355781, 135.186059931516, 134.769199697271, 144.949813794832, 116.590905081198, 126.248871600521, 124.312482052054, 121.574020542876, 157.804764615724, 145.061960185165, 142.660880629045, 134.944567725082, 150.349910251197, 86.1265502017708, 140.331407139313, 141.198314015572, 138.693869891874, 105.299058539441, 141.318045673953, 123.587300479218, 109.5293977937, 121.925794557278, 121.30613050615, 147.46375348064, 124.663131176673, 103.662984769846, 112.741977073526, 165.013451289671, 141.07051772493, 156.709400410325, 148.892266355506, 129.248165908979, 118.470331305898, 134.243972729967, 130.631241578172, 114.732070511282, 131.591650603721, 122.865761267058, 121.117244052802, 148.140549227576, 124.295773645537, 151.25306997931, 130.56828047145, 101.408539881323, 134.182037540586, 129.725370863926, 149.864783843163, 137.029461336439, 156.36463142798, 124.831399584321, 112.070158631328, 128.918053521205, 140.072131220504, 105.169328119781, 133.903232231631, 112.527257846643, 134.380648135974, 105.735389989165, 119.793053857256, 104.042452570866, 117.176393991786, 126.366641363957, 121.947545523349, 114.24741066802, 117.431277148042, 149.884101321853, 161.873614134604, 139.318042939135, 136.866645512133, 136.902369086713, 137.880141699914, 123.244645632877, 150.739018229198, 109.018363831753, 127.323428395421, 118.962201407367, 150.619815003832, 139.151851704401, 136.814739964774, 122.494453847462, 125.852318110285, 159.056631097311, 116.415948062281, 128.290634551943, 133.218631710245, 103.207481320768, 167.637513783063, 120.050056642639, 94.44527464003, 130.739284980335, 133.044328458815, 160.520763659333, 121.814426987042, 130.66059500625, 144.509111581, 139.207337518614, 106.290098869811, 106.517727899904, 130.338182041259, 121.906014792865, 133.68225787637, 147.645364527496, 111.319254685178, 116.892270794281, 158.865968260037, 110.030583451887, 130.017767053245, 124.785418393906, 123.450626004516, 118.816487608767, 126.767048914586, 133.703940507726, 133.501341063094, 114.594788746702, 143.324553308698, 117.203429402791, 150.984801974797, 164.049726050965, 138.339681221103, 123.059842771066, 124.412161575114, 127.32450583645, 139.044730853412, 152.579127128642, 121.471494274393, 130.352504052251, 116.82098179928, 120.74195702539, 123.333878771185, 116.552147317269, 105.807771897236, 144.310611688252, 161.379251921728, 139.067175803916, 152.555836590851, 107.401152603279, 143.207839988643, 112.257257579779, 161.205888885485, 141.182539540273, 124.922813725597, 105.565459565163, 126.482336910453, 110.244531231421, 135.945006748564, 138.502089678711, 158.539036763088, 135.50596069256, 128.261430381163, 143.590665533194, 110.694684497835, 115.596304996504, 131.267987793459, 122.384959986084, 128.317032925298, 98.8503049409583, 141.825050482115, 140.92770461427, 117.334020438706, 129.171612459189, 147.912142499572, 136.252590015858, 155.316150713387, 107.714834076878, 127.564277153867, 164.090507741037, 131.411128427035, 137.343686471526, 114.707463258761, 152.07322702695, 153.714151374751, 144.901899366058, 127.329602905721, 117.922666807924, 125.626715377356, 123.530072145234, 116.387470599531, 144.244223053673, 160.998406880028, 120.040418114514, 109.942415870716, 114.708594546516, 137.184129342651, 114.13845127627, 166.251814469625, 113.003846531576, 154.165296734688, 117.403085494721, 107.176183551636, 110.064201504622, 109.796995854796, 111.235212661306, 129.591303658349, 142.048535590108, 116.778781383963, 129.554227988028, 163.328613081915, 132.538189352071, 116.797173108167, 151.596978218337, 119.296331694137, 137.569689955356, 120.293822450905, 139.268865209705, 135.999112326212, 105.935142889958, 121.170958109351, 115.687646666929, 117.363667556183, 107.331227909142, 149.792433352189, 129.154848120972, 122.863038551243, 129.740786735966, 121.302267916112, 146.128174434742, 126.642383630301, 119.821612164884, 135.957773381266, 144.185238999959, 103.55431533491, 111.735305359591, 136.585288271944, 120.014013895313, 141.567159927723, 154.584869394436, 132.230498358489, 123.018756312342, 131.525436416493, 159.157210266233, 90.1385013709513, 145.74146756858, 118.291957467936, 130.655065482105, 114.915304123886, 119.953842317979, 145.011315171818, 121.620761636164, 162.006102937488, 138.224809292892, 126.456646904416, 123.144336941451, 96.8266255394661, 124.486080884454, 128.927602970574, 150.348084501512, 147.777638314318, 131.574512248348, 145.568539145454, 141.894975843825, 136.463166092801, 109.691939309552, 113.103500556313, 129.834112740582, 129.084768356319, 150.472379094977, 153.446087405241, 137.243303748858, 163.190578115169, 97.357468815906, 135.846466515147, 146.904711216516, 134.045915634675, 147.399512371023, 159.1815754174, 122.086380999315, 140.519986891379, 145.148877875279, 120.184140050946, 142.597517329235, 137.462170171352, 164.042225425645, 146.812807286323, 126.026081723456, 143.392837453362, 120.270738369119, 136.448590913501, 108.758169699658, 120.503279030477, 141.879191899944, 139.026187316784, 140.101423978558, 131.796906886781, 115.446606940653, 148.017135688632, 132.59784374822, 116.966865750042, 130.388021550501, 129.966874770347, 137.386074955389, 157.061886652131, 119.787521608761, 129.525450758293, 122.282530862727, 143.464255234227, 122.607038130921, 130.555629647529, 119.450062238533, 136.410797237245, 117.507228146837, 115.004005543161, 126.969257669322, 102.682873815533, 129.945175197471, 117.614531150447, 120.874433289099, 139.792664682136, 135.578586983911, 129.765264937441, 145.21025185731, 138.331698523252, 115.976107575445, 149.383364356341, 112.98298292769, 111.543194762786, 141.454369226129, 116.764307597767, 153.886430803965, 145.253128440478, 135.871034322271, 114.769092008415, 137.796059056845, 157.678571210829, 155.905126219941, 138.302765339997, 135.406258010244, 114.558275432112, 109.650320086272, 141.008445535488, 123.464648925133, 138.865857233912, 110.96580094355, 143.922668815266, 159.616016266143, 162.964168632891, 135.210276346932, 133.376046797489, 136.876283922301, 120.503219826542, 124.316385785431, 122.804708919058, 142.351008672298, 129.815423716827, 131.478884258611, 111.268226036056, 135.59317718363, 127.013310700001, 112.701694302167, 139.222144289014, 122.29202315571, 142.912902055123, 128.291920442286, 130.23175413573, 118.16776619073, 159.974994066118, 154.3618104537, 161.327838868133, 113.991024535056, 149.719628799629, 142.639688572898, 124.207377836243, 123.867338632913, 132.190258303986, 152.260890195233, 96.1963239413543, 137.794420000362, 115.092788726539, 151.441469963327, 131.427042381926, 125.359891077736, 116.118052094083, 115.610609674202, 146.384593855236, 159.564830555215, 124.98225890096, 124.63358352775, 125.67454937502, 150.813384044316, 129.910563767092, 146.593449220612, 151.14116462562, 142.418890212844, 150.245001953549, 120.970434533741, 101.109722557553, 119.123169496762, 137.494260975851, 132.397586956438, 161.368921097876, 146.892968071251, 132.570512092291, 122.848412109633, 147.644356987892, 138.719233310768, 111.92965466915, 137.607169037203, 121.935427654087, 139.25890888691, 120.19605599826, 133.248423397739, 118.078213173504, 124.869615901722, 130.653778374183, 142.85264529631, 133.715538262509, 114.494065887966, 143.12299107444, 113.15512870481, 90.4175261277431, 122.362869939394, 110.792230440555, 109.610068587802, 151.454082973689, 150.656137202168, 108.554917593594, 136.50736922702, 141.928911208446, 123.865974155816, 135.479098828533, 148.777244915005, 139.77100510754, 143.931782144816, 88.2367052503301, 126.827897468462, 91.83614126315, 146.369981762435, 134.986830296186, 100.939556996859, 153.957600761185, 115.446681675162, 134.023236254609, 142.333528256644, 117.241939253738, 118.098925516427, 125.812496150418, 145.046460722534, 132.325510772604, 163.025336906369, 156.062745232682, 149.941412324357, 154.884047967556, 153.127268248387, 111.398810301957, 139.23546967147, 155.426005753214, 133.253440689244, 131.966908116986, 124.294877021624, 137.901000270324, 106.323850721918, 103.585482453437, 131.214353575621, 120.269308607442, 165.090933578073, 160.927888850265, 131.667172202823, 127.710861657024, 84.4971707742219, 122.606265574137, 125.451759635443, 136.194555428732, 112.155986284819, 141.170050176717, 133.912660882188, 133.031649270492, 116.387113005652, 96.8489513374895, 119.579963084416, 110.718829445845, 129.524441581142, 117.798488343992, 117.084509015971, 126.31520893323, 110.791411190782, 143.426321617077, 130.495069236638, 138.330923342235, 129.137752675728, 114.904809175996, 121.455310520801, 105.55155079246, 133.317980165125, 129.491146879293, 158.948094123515, 142.033995281527, 121.744811245483, 109.409441150874, 140.952136304461, 125.278018164163, 117.693468104246, 134.648309170312, 126.47660222821, 119.857919371244, 117.194084327354, 84.3678409719135, 87.6600206937401, 119.428070084181, 122.630085870046, 132.482548311864, 132.191839160153, 143.222047510018, 132.631033977116, 113.411449090545, 117.334985775982, 141.756416371937, 117.018367120109, 127.278439694872, 156.41523146045, 122.740406084994, 158.879436713649, 120.645539289118, 128.960211579929, 120.639298098918, 140.939778387248, 126.70290531509, 160.390659974719, 149.109309602747, 155.661223780416, 140.84839684697, 116.780148092711, 138.933529921791, 113.874457789948, 109.912091995575, 124.447425896908, 112.889943966742, 147.047991378916, 109.324015083129, 144.213677374411, 124.103665918446, 98.8496900004386, 104.731214959487, 115.570385000427, 142.582823652519, 116.927489559728, 138.664116866808, 138.485815603245, 136.085072923641, 112.19987025534, 138.472415382753, 162.239881039351, 138.937013404986, 132.463867683051, 117.921906746219, 155.343064445776, 162.510942570897, 115.8304933065, 107.083406550452, 111.714887495348, 126.098284399739, 160.630786827641, 150.291455108252, 130.271121570657, 129.110221871229, 144.383307484724, 135.673863010451, 103.369065896757, 117.987797825168, 142.744797721377, 139.766828919839, 140.469236787306, 135.209429767109, 105.195010936303, 122.581159917075, 155.999406864796, 132.470847411533, 123.300172542638, 94.8964756267176, 130.211036089416, 128.844461398605, 116.088908740605, 157.933283683461, 131.868217045872, 147.503854942419, 154.308883720472, 133.004526300657, 128.519208257345, 130.21850198885, 124.838473492388, 129.567559125761, 135.765250416781, 121.945317455068, 124.285708952775, 147.081466484448, 121.643956471837, 139.568506370748, 136.258537711982, 129.019905946258, 134.340115260607, 139.1203738692, 129.931808182137, 74.4787299912847, 141.461601574694, 113.164358205837, 148.262227710956, 173.712947089449, 139.777687881393, 158.629247555554, 74.2521359167515, 163.190818275947, 123.817238545675, 135.202193774179, 155.158342603215, 153.083715838646, 139.256921854864, 157.91413892206, 118.181331755234, 145.55312717454, 157.558034116603, 121.15725279746, 147.027702815803, 112.01931252549, 140.090088612572, 130.537984654111, 108.34334957986, 152.472466546464, 112.396229972467, 133.484800259355, 121.802803259853, 142.981965856173, 131.486382294198, 128.175481328932, 123.231687090116, 131.056573229866, 116.728419006604, 102.329945598589, 118.962477853732, 99.8888388362417, 120.041963831416, 140.400513600635, 112.378705119685, 129.288988122409, 116.024885338117, 162.759363143165, 148.181860537161, 169.656644668745, 136.487335476631, 149.584670042824, 149.729007532405, 121.613421191826, 120.266922386155, 139.743046937521, 112.565381594041, 135.612400083589, 138.571025777309, 115.167493776234, 149.308393420149, 145.839506979309, 138.0494466665, 148.261234033363, 128.720944044388, 111.050948888381, 112.013890419721, 119.687677370151, 158.584742036153, 158.979427640654, 123.816992470046, 144.334627842234, 123.094020962734, 143.664665751176, 131.526793269836, 136.666660414056, 154.961048822123, 118.728387197181, 121.214960312234, 136.220307643291, 153.752069320144, 121.382876594034, 126.57157339092, 120.326253583247, 126.172608525031, 130.35723819029, 151.498136727376, 131.134829363985, 130.777939179181, 160.187379232921, 144.54827393844, 154.371872403846, 136.091675598067, 156.906219655155, 154.141989445125, 134.781271460943, 117.630871362693, 147.362765654229, 142.188942529542, 146.539134204552, 135.512441743588, 114.138602694315, 177.332233960855, 98.365035876557, 128.069632747309, 110.796784499052, 150.722093440376, 106.988938960708, 115.719938953473, 121.074645289692, 129.833429479819, 110.5187534709, 116.378045436286, 111.897353384959, 131.404900224705, 129.380956249766, 99.3865005023125, 117.904013332425, 138.042957912096, 147.740107394992, 118.999573232385, 137.928136002528, 142.806991749656, 137.86400411275, 156.479460181834, 117.722295435829, 132.674301444542, 133.248544419709, 119.233708213835, 132.19428363099, 141.419533863935, 98.0171845576717, 140.04502113562, 142.026445502589, 113.704822812997, 123.538892084615, 152.772939701904, 167.781253581461, 143.877272344471, 165.294896644065, 149.401544953734, 133.614570524122, 144.886277338199, 129.114827657594, 103.578701110968, 138.436894421147, 128.974227523502, 156.144553353501, 134.047587310987, 103.148320411102, 130.906667827264, 97.131068617964, 118.327400972282, 106.941019294822, 143.803798497772, 126.764577152802, 141.236394399525, 112.512947877992, 116.361307158722, 121.215253817789, 127.944705396984, 120.487134265476, 118.401880667592, 116.942917494863, 123.768755472563, 150.891291755233, 144.204348353162, 173.366287500652, 136.568253305953, 127.092496260747, 134.047249436859, 149.107382699658, 122.977101692883, 114.889864274322, 112.235475526258, 149.642552221843, 135.26001112883, 122.017327329362, 146.718156170437, 125.869156138619, 118.219497331133, 110.903273735743, 133.639296341664, 162.460072253804, 113.090578083272, 120.297199832202, 136.387897310451, 138.044314155048, 143.192207664152, 128.627452580676, 121.871499697313, 128.613194060121, 150.925145474584, 151.356488872319, 134.495014379032, 145.156008247032, 102.261222978014, 106.928545217664, 134.632572374838, 127.121924073654, 133.733372372458, 145.120628643483, 133.209782240258, 127.592150245296, 168.085578668233, 102.718872638353, 157.337355938927, 145.929219579278, 134.164017581321, 118.167705278225, 144.854493400254, 113.409675160169, 105.507292316397, 126.96671742071, 123.812431455996, 147.998113962197, 109.548594912384, 141.191721299894, 154.768230116373, 126.541642104322, 145.820595465718, 105.07172531688, 153.201768766893, 114.78001409913, 139.788168105807, 117.094591949397, 130.554070406026, 130.788960524778, 140.625144859904, 134.425636624308, 103.810437468088, 109.279352169185, 118.507009160382, 131.492619419111, 146.759655989601, 118.563044188666, 154.72536193742, 142.123410728692, 104.609939461555, 126.028049673494, 155.001950691558, 115.687965445431, 118.678829995034, 112.320258046109, 76.5855501799591, 103.268729247762, 94.2139585141879, 166.195281191856, 140.195766854648, 111.034543939034, 96.1862158848687, 123.599092553817, 93.1404536903318, 121.932897144893, 143.126342233806, 130.923123114179, 152.740422386365, 120.742796426599, 163.10811276973, 130.885321248835, 109.548366064005, 137.75720469381, 139.398059091763, 134.703617597059, 149.896487220341, 131.828883597438, 151.106732776312, 103.061757276793, 173.275075314427, 144.200504068003, 143.788019485884, 162.886883784951, 152.602059731392, 140.341984966724, 121.31468806321, 141.774418499324, 126.390466612787, 101.808477507505, 149.831195838068, 102.889846082832, 114.126018183731, 110.654121086771, 142.751991157743, 123.721547976194, 130.725798558449, 112.104598925036, 139.353933489902, 111.423071922989, 137.794331293592, 137.673269325627, 105.234213961633, 142.025766188169, 121.949473366528, 161.472648676212, 111.739272967832, 149.352547735784, 147.371899435113, 113.03441293662, 135.460110904358, 139.017483731838, 159.066936109624, 126.677001306888, 158.043642140992, 109.616463593386, 123.332410784212, 129.838464360991, 119.037965656999, 144.901766397004, 136.680534073026, 102.826692496957, 120.14537681403, 146.253074589875, 166.271828619721, 148.065089051765, 121.691973343566, 149.623373097397, 123.613832273234, 160.792487517823, 141.90243867191, 132.645705836446, 128.1635185543, 128.431436409304, 122.42446337979, 125.858800346123, 127.291819553585, 117.300588798075, 147.76057711041, 116.022026661799, 158.273584290619, 128.341556155733, 108.746768583725, 102.81030325658, 113.712761593252, 106.739252778911, 145.62118209194, 118.854776838194, 148.921059279273, 117.188836881434, 146.350690518508, 124.546007350896, 147.363218456026, 139.685145168976, 140.019695660227, 114.745914144601, 128.970550659877, 120.879172482134, 128.344319545637, 171.621236906682, 122.797981359933, 133.866401676483, 118.742470991447, 146.700546586426, 145.148335640718, 148.199529418427, 170.490309585574, 102.766347114195, 106.078783326998, 118.774247037907, 124.778436954515, 130.65231509704, 123.435166751285, 142.723940203265, 144.004069386282, 107.959490375214, 143.493682845861, 107.7457252208, 130.660286066204, 127.928150031824, 155.614946301618, 149.625207115706, 164.529225268674, 142.019834178263, 134.820372095891, 150.366281023837, 102.665659979629, 115.725533691571, 110.300010003633, 155.800778015345, 109.758037781942, 145.040288732006, 138.952574622483, 141.454045753529, 119.576278698469, 157.285036077593, 137.45181897405, 99.0238975214692, 144.958844984776, 133.225273836906, 131.9035006541, 137.838226302554, 141.101195296073, 123.641536700938, 119.409810912469, 145.169848654104, 117.342252488556, 156.288667044382, 128.668097602521, 125.995809122924, 123.290926270878, 143.431620785827, 96.7848649781348, 138.554252715933, 140.319486312999, 117.978909128625, 136.805308146443, 138.89757509042, 129.934610949886, 153.976195588922, 119.706898843195, 119.395737801166, 137.70471781929, 160.009158203184, 124.352188006809, 123.398440222194, 128.003532244065, 108.432508827415, 125.131954709262, 118.830345245944, 121.397287489388, 149.355516655074, 165.38867892892, 184.421358963625, 98.436806815066, 111.487547605438, 109.267856940757, 97.7998223342589, 133.146366244055, 134.426118358425, 145.17901867338, 119.109676297129, 147.810323894008, 104.55342816495, 150.405199078036, 131.404363875312, 145.94030372392, 136.569229171264, 132.247564968677, 125.932435024357, 119.886051957704, 119.755720967087, 105.583995593303, 127.291639356243, 166.020805856285, 106.712321154131, 140.533770409907, 126.843299735797, 127.541373455766, 114.181084050719, 127.534176033525, 118.88450463288, 115.120411507531, 105.03251680328, 133.267845898222, 155.927317970937, 102.717000137978, 140.987124109464, 94.7578057994073, 128.781763911129, 128.603451665859, 153.959393089537, 139.726220910953, 130.352302387785, 141.507699853503, 116.455474266712, 140.070332916468, 115.401182241551, 149.333076607152, 150.064133750386, 153.582180541413, 157.211785931431, 130.25401937838, 170.411731094123, 108.512372241199, 125.507044304285, 146.851404245925, 117.796748408419, 132.399855253409, 124.770777881739, 156.816094598992, 114.766414711915, 151.409686387897, 134.524466320979, 132.685272073963, 144.909653705662, 101.03782545849, 122.545275181791, 115.730966544774, 141.459542169413, 125.004693311079, 115.490969428896, 131.665274293103, 112.01597447904, 129.786109786496, 140.959149211994, 74.1008164335364, 121.203685814759, 133.55577100768, 124.555262108001, 84.2975288364112, 135.29657712221, 140.68630877712, 158.776402551249, 152.02287660258, 98.4228805473987, 145.941236385822, 109.442731384017, 109.532546282747, 109.231106321746, 132.985651221514, 131.270944923537, 138.268438987236, 139.546292859206, 126.060514717499, 129.768116744142, 162.992128749188, 132.61124829427, 160.760764833683, 139.496230566567, 145.982110001376, 157.451319073363, 153.159526473997, 129.924864357365, 131.765471075704, 144.644364562155, 122.3164831637, 132.466028453554, 111.68697468128, 111.883526825956, 175.94828537525, 130.91026544878, 146.772287081605, 146.151140583574, 126.075568466153, 140.332846488286, 133.687005266064, 135.050759514004, 110.219274515928, 163.823660686679, 118.199095402533, 149.214417357498, 134.25210390949, 122.379913734634, 150.546995283496, 147.902801903338, 123.248845588461, 144.0937558687, 143.960493591372, 134.694107094364, 135.886981834446, 106.370116107721, 118.176385676855, 173.609590587296, 162.911549232156, 74.5020673146063, 113.563720156981, 156.616517605325, 114.094573659917, 148.945910206124, 90.5315561463676, 128.025814113728, 117.492951704623, 135.477958978518, 156.743373497305, 123.606856800569, 133.322542556217, 139.271285846589, 145.839108136571, 154.376294997888, 132.83523152646, 111.770763427284, 126.140694805508, 153.168981122915, 118.430103235489, 101.402285976488, 142.250043241736, 107.315356545954, 118.959414504512, 102.97330233102, 111.700838689558, 143.413514380123, 111.592159325455, 122.925295399317, 131.088756016245, 113.042784556386, 143.330601792562, 154.291215517108, 150.222128551562, 141.756678210661, 144.164015141566, 140.976316015323, 145.91356284184, 125.752240005668, 92.2415920595792, 152.319260228588, 140.269074177687, 133.976785259151, 130.391102954051, 134.975603649089, 140.167560604543, 160.399234704276, 157.337028054041, 147.678021055225, 128.278038089557, 146.722811210759, 158.521766132334, 129.094197489383, 138.700305926118, 106.76002673244, 148.584962360409, 146.41364553489, 149.924297469113, 152.187807241396, 144.793443476539, 111.159148628353, 120.473139525251, 135.500103830228, 126.452807794675, 114.180258767994, 156.037449709627, 126.964861510678, 139.522286512892, 97.2945858995504, 149.369671190881, 165.521272804609, 149.088628731431, 135.02445239933, 147.858356101436, 147.884554511615, 132.759061878732, 140.900572103405, 113.522173556183, 105.755644519373, 141.869413147023, 130.884986129018, 111.659416106409, 160.846091178207, 168.387098992982, 105.579648378242, 120.876764976737, 125.243017066579, 145.839451563169, 128.382804790194, 132.151133823797, 150.268704956829, 163.942130606843, 138.528749164204, 105.79911438083, 123.620630443673, 90.6402736311231, 119.560186694409, 141.17101990438, 131.064746762977, 157.139638046646, 102.962907360913, 132.423723737392, 152.2626997962, 121.316123495178, 118.98498550597, 95.8562397100668, 105.608242796537, 128.108216526348, 139.648970046233, 116.405435661366, 144.648058290744, 117.233363651452, 141.243148483369, 111.102569516119, 125.594839066668, 94.2374469037956, 130.298972347542, 119.49882543872, 119.520959721149, 164.117739691022, 114.977819408537, 153.41419225402, 149.225119245604, 138.73891781834, 110.890919342263, 136.863689649659, 181.935568114333, 105.990909345894, 125.959854249834, 126.874037860536, 136.853818493529, 96.6915061731054, 111.009978476015, 147.729229742949, 123.043905010632, 134.999458961432, 122.082091781467, 160.841820347105, 127.127422299425, 117.64099967661, 141.956946417794, 142.194199711639, 111.278669067256, 152.351089161073, 130.108647733201, 127.600522846156, 120.621791565359, 136.047846053942, 141.946758420135, 146.994245164494, 120.61477793133, 130.543055442427, 116.102714803631, 114.39580220348, 151.137627799599, 122.198404795592, 122.70593170811, 147.495676379779, 151.805791773825, 126.161398019967, 128.21822461396, 130.382812034997, 166.251307187207, 121.877022744864, 137.018241579101, 123.159446145723, 126.256086128417, 154.764383221173, 121.609583690333, 112.867783160314, 120.970104853674, 109.887154849082, 131.623043536912, 131.78416942811, 117.546233089185, 129.646300357665, 122.764556755002, 134.896273221325, 138.492742484585, 105.788303979213, 108.391806050076, 128.745939930555, 144.248447960377, 129.392276965056, 112.308753197247, 122.418246751647, 118.39424187139, 117.258294417099, 102.446111556018, 128.096979502628, 135.96515717886, 124.102229196429, 124.174023178764, 116.211757038731, 146.340658715033, 93.0471166478266, 135.384346039778, 125.737472213036, 114.571674401294, 146.960057339635, 128.81971363117, 141.162204622227, 119.889917629314, 160.168180004174, 129.568180837368, 138.146220868447, 147.461817959827, 112.978358735846, 139.471189951129, 132.36086902518, 126.526607327921, 105.372598632673, 107.768252116545, 149.085218637169, 132.112511297263, 140.352644538241, 152.19913130262, 144.000976210261, 98.1542148556204, 145.080258807622, 155.176502484949, 141.135385441294, 122.363371711366, 105.295367346161, 108.996913321484, 162.376471424594, 124.292454319154, 107.198702085712, 105.938564224836, 140.438372441757, 161.131050058873, 144.905308115082, 111.428013493623, 123.240344723528, 115.76047716209, 148.06385485037, 139.765057926095, 151.318984449069, 118.074048615821, 128.667317353994, 119.300520605848, 128.983506078388, 112.825335311914, 136.220562571776, 105.968487017399, 124.958608893645, 122.189078389449, 119.905414843889, 106.032005433302, 112.607172918349, 128.373700185563, 114.600286051974, 142.684693871243, 115.632336635455, 110.523993033046, 136.278957198995, 142.250420491889, 153.84857157127, 125.170021838808, 149.532781563598, 152.881940304136, 130.783585635374, 115.471422586618, 125.985396407341, 132.805160748799, 151.079995433806, 116.208148884056, 148.117027781138, 145.354496620142, 130.188544950575, 141.936559607078, 140.117850868334, 143.784356019256, 131.036480927337, 147.596584991622, 125.343885948715, 111.364365059715, 141.330555582588, 142.552547849555, 117.146274124933, 128.730506252826, 103.049035589078, 125.379664031867, 124.520300557902, 155.09152852504, 139.307789394074, 94.8497930949341, 118.011552023236, 121.783911913127, 139.373327808173, 111.622740856008, 137.493201879869, 131.866869212107, 136.36979456936, 142.033684826753, 117.408704529046, 146.902165136209, 110.285880771205, 148.383659374372, 113.393419957164, 157.395168971255, 114.547629115237, 148.577928693214, 137.448284615159, 170.60273686921, 149.917656785195, 119.553279651405, 129.935724998913, 112.832777261343, 176.021398020656, 121.804832838415, 157.409979334483, 153.546025688667, 117.676480052412, 119.864397180813, 117.056172632707, 131.756232490242, 125.901742554026, 143.382510421805, 128.808887180727, 117.56983859635, 130.636273643172, 147.596538175613, 135.043498172412, 117.113640183235, 123.497579269258, 99.5198436253579, 124.506574971166, 161.189106891954, 149.527118418015, 132.296955509099, 137.146767735834, 129.106716376564, 140.517106288632, 122.933624032563, 126.79923962135, 122.14704176572, 136.841356664151, 125.101449834922, 117.131073344222, 151.057367196349, 136.263165501969, 107.444351511615, 142.837555138947, 121.440855929551, 134.344643351174, 162.781655933838, 135.789385150742, 158.280822365088, 123.572586815457, 140.074178996359, 133.788221634417, 115.217347951424, 117.740260848472, 120.932763304248, 115.113374208738, 120.908967664468, 139.398523788728, 135.409091739032, 117.881255480791, 99.8501326733981, 124.641109471275, 119.217027702819, 125.89075290437, 121.755436706931, 140.563711184241, 108.626567955719, 146.47065375473, 122.661663757822, 97.2075094138822, 154.68867093451, 136.889445068461, 112.961414632733, 125.727736196412, 147.251996242698, 101.555212178652, 122.113101058138, 95.6225951964792, 147.942871944657, 102.645069491019, 138.627381419665, 137.214972869847, 112.361976524874, 120.728736598738, 132.027706921017, 126.881655144422, 143.685756794641, 92.9322305781495, 131.79306753472, 145.342831410678, 135.025166845705, 106.107336191922, 127.66747921866, 151.735907883747, 143.14476883431, 131.846096254449, 126.285160912538, 127.640290639504, 103.929209116668, 145.557999056745, 151.16028964865, 155.49392299464, 150.202450970033, 159.11531228914, 160.829818937169, 104.249685667279, 129.729006036436, 133.225646860782, 127.86327299118, 130.810109475442, 140.090213492553, 147.922251177826, 124.295362468982, 86.6282868476061, 132.43544798001, 110.10280739166, 103.836968230201, 135.799313863165, 127.009398461631, 100.830665540014, 133.848338530118, 132.312563625, 161.896328411067, 140.395870735504, 119.636180928235, 141.863393266671, 150.238092376277, 146.087057803165, 124.052597052861, 135.201530549553, 137.931398886112, 134.672409070219, 123.329022481929, 108.787520314325, 119.400833830273, 127.968526778645, 172.898005582643, 123.284911119272, 106.337388580199, 123.286766455973, 108.379086745705, 126.362630685143, 158.267330884876, 147.080666465208, 126.74730815799, 141.962458268044, 115.35229151298, 132.176074105268, 150.507028212008, 124.301689090639, 150.352285663999, 115.404321561546, 138.094109070681, 127.803813577599, 130.314266752879, 121.286554947729, 159.69953736741, 130.833687002371, 119.179621028952, 99.6937689658318, 126.718418850872, 137.037572665576, 132.722371950093, 124.382585584904, 144.947323698903, 116.582870434384, 153.827416703658, 132.953616258433, 126.351029916433, 142.088496692971, 117.942827720134, 96.8727829766271, 119.781277285252, 118.089470216049, 141.074449408049, 153.827813175293, 164.171704230838, 123.354902273562, 127.049275736581, 151.372924509418, 160.744693337294, 134.024723534535, 132.214835540571, 125.466448432505, 137.314660659023, 133.215880668835, 132.853735886086, 108.959489431274, 82.0413726667726, 128.258585671291, 86.339565492515, 135.796319151434, 118.960127204524, 114.822475673566, 166.202255806169, 153.086488082683, 119.012125818846, 97.9613352027903, 141.922406801424, 136.097966359612, 156.490129208187, 114.426209634721, 116.873958646084, 124.274814607279, 144.871079050737, 125.324267095715, 113.667004350661, 141.151985487353, 120.668436039107, 162.43815768948, 125.89157789465, 140.444609138595, 129.390504834543, 83.2329506981162, 133.599023980723, 131.623953413549, 147.106983990636, 139.177377648354, 131.378991246814, 105.459657017984, 144.101289092611, 159.486346005908, 119.529856611115, 126.364282246233, 122.713122481847, 122.069378377888, 147.949264707818, 136.908188826121, 115.595292669985, 124.858521300459, 120.442261873976, 132.356404917926, 137.982144226217, 134.805627991645, 148.084370249699, 105.861987287342, 124.851658541851, 155.250933287552, 142.73876944853, 146.922789193279, 131.170044727703, 127.129380987154, 143.255338855902, 89.2527801022698, 153.343279574768, 151.080813202857, 127.357586932719, 159.284662108501, 122.078554451258, 162.828964153741, 114.349224103088, 173.022199112177, 146.695985267532, 129.397121785304, 134.092707677188, 146.175470714999, 135.706012132614, 130.837119129746, 121.690181622649, 111.248283152048, 125.686770893118, 112.258509084693, 118.250633771685, 99.3038192283757, 105.400142927846, 138.500206030115, 145.596513469816, 118.129451105084, 128.879605019835, 100.016579001007, 126.073950935365, 141.372843856799, 135.611527273843, 126.327743842595, 153.671421386849, 104.101312791187, 127.792651663332, 95.7984196469259, 109.361523120631, 144.302077135021, 107.479022936096, 145.908361437672, 123.002294657485, 145.96649247283, 122.18497630561, 143.354374903364, 136.719965659099, 150.243546494936, 130.90431005659, 146.44559120127, 155.348918780147, 146.60434248789, 114.24654446531, 130.540205919391, 120.00151762473, 92.3109663914036, 134.929042282386, 161.240043421811, 173.983217864504, 118.013256923782, 90.5921620877425, 136.007323900792, 125.538608540557, 161.937600328507, 112.764592205842, 108.770109435779, 134.842439372746, 131.202348395366, 143.44863023897, 159.441975109237, 123.086830251915, 150.899438952019, 110.450972458433, 130.591574243505, 166.313683144212, 108.671469494425, 114.89765505752, 106.354446853552, 136.980342078402, 151.302662552234, 133.06833232157, 129.444402505618, 96.6691554916486, 136.343422996284, 141.932544129076, 96.2355495565227, 126.880283744538, 143.724185696283, 112.163286556237, 115.726700025117, 102.76115831001, 144.341888235756, 141.505925916244, 151.648532524523, 135.131392529771, 138.335048749673, 158.789798280919, 129.154412843715, 78.2103210205346, 91.242143685149, 130.509362167149, 144.029500632676, 117.233110015442, 155.314623078441, 132.817444724681, 122.164014984199, 119.842141832496, 138.818723787045, 131.726073838496, 98.75233046134, 113.926552704821, 128.243427641357, 162.97384109233, 124.290235510194, 148.620116753811, 140.764193729195, 112.505075161404, 129.978979534143, 124.810693405455, 130.423797885963, 132.951308942383, 129.604098880183, 115.948280698781, 149.099293628035, 140.482282028415, 127.130217071181, 130.01442424602, 101.182402777969, 114.300694508192, 123.490453757316, 135.696023722253, 101.725752842361, 128.401106315111, 137.219655474688, 122.130583289697, 107.105629326086, 132.748966312052, 135.736988463427, 138.625719794545, 134.384611803921, 156.009945696532, 120.866896657527, 135.743432233557, 132.665689886567, 113.511396748232, 117.378043906957, 115.447696683481, 112.93038184444, 134.108630875513, 133.426742089525, 109.870212832598, 148.66283841907, 137.629565477878, 142.81937747938, 125.551553340796, 131.104521154057, 106.052974979227, 148.275628433125, 128.892639756373, 145.379259589465, 147.260339651737, 113.219242098048, 129.544379766549, 121.721438181905, 147.674300885176, 125.238090640867, 115.148112243847, 128.699392281949, 143.741313981979, 117.753052746253, 137.087474406851, 128.923800958809, 139.13328882043, 125.375455465635, 127.341409689459, 137.609717927406, 152.510161293235, 154.090264464424, 130.189962542675, 131.054637886522, 119.473368233972, 136.426853792694, 138.246694607369, 106.651832556293, 123.324613302326, 131.225225187855, 101.086261546866, 116.414588761241, 126.439149555295, 136.077590665917, 116.318799455918, 122.848546768521, 128.044381802726, 116.254845457555, 142.219543451606, 148.629887140573, 134.140839190787, 141.443119375685, 103.276701875635, 97.1143609712026, 125.665481489043, 125.911905478687, 160.976934356835, 144.313568974114, 133.761918260849, 129.437751782114, 160.654706737689, 138.133086414869, 113.703718304951, 149.5226032675, 106.814652358697, 137.022007311087, 126.102977868061, 126.192929503466, 138.70379405786, 123.138041804236, 122.154685445493, 141.411257752331, 110.881851347943, 140.816005358151, 83.8171346867266, 127.773537674466, 140.916408566697, 151.722287968801, 100.137807700162, 134.779551855182, 99.9827407114066, 143.717454169821, 165.314526240193, 133.36468434944, 124.806825459749, 128.961005171673, 144.654517209214, 119.552600802374, 133.355483684699, 151.831640774809, 146.813127323864, 158.840542526926, 137.183572033938, 103.734404062025, 102.883758761995, 118.26951140114, 141.6481556053, 148.98267147997, 96.14039994964, 116.669119492035, 138.114930112621, 133.874219154001, 128.86643902363, 113.806624303996, 158.305702138889, 139.259238797541, 153.181501001484, 150.214020512935, 130.449862329668, 125.942132336972, 159.977885810398, 153.330190364867, 141.256028920283, 161.364427306714, 140.679588595251, 104.951441476375, 127.084528089975, 157.504445983181, 117.249419966889, 144.423804636895, 132.716088437675, 163.939255588205, 138.733433980313, 79.9926498905807, 119.153849326875, 139.212036360756, 144.08217008271, 160.263391806119, 112.034156787649, 127.863369434164, 137.259158242413, 105.156729033145, 133.259859220456, 150.204236186634, 120.178009875554, 168.833719837082, 113.559782592343, 119.359562063144, 159.193289458117, 121.425697924639, 150.041637542161, 130.868595920069, 125.889548141772, 149.308325322015, 154.544763884236, 146.44719005238, 137.918733279404, 126.017192057147, 112.224204773698, 125.279644409658, 139.089832317967, 142.133076929363, 158.41392625142, 138.490644597542, 114.710194728759, 158.26338429627, 151.184795496259, 91.2888373567997, 112.609946240766, 108.530118386743, 144.556744666793, 127.975632896454, 111.29805858509, 129.313500673401, 139.14177987241, 111.682396899821, 112.472077375807, 136.61498958284, 112.030288121362, 125.485486271429, 158.794089280781, 134.403713800041, 131.448320416922, 146.864650279948, 99.3280047453191, 111.46705564639, 114.106936000052, 133.569044368488, 134.514428326317, 150.56576376799, 119.245039509307, 104.17161839815, 152.61297608522, 117.755080789402, 135.369472544114, 166.885074054729, 136.269379198424, 127.111953282493, 155.995119995342, 131.016458900462, 116.962824805925, 130.78380586079, 138.481819714007, 105.089835393323, 120.626027901049, 141.413264998536, 130.397245335711, 129.730640816262, 143.450110807968, 148.499876150085, 133.63059663256, 142.787331018893, 125.976540981615, 155.427517218583, 151.730573945142, 133.205611960914, 141.65596282134, 115.196807091505, 153.847755067859, 153.132535285137, 120.963648582222, 135.020236138833, 159.067677834811, 146.885320372091, 138.097586422886, 147.78448136589, 135.543443291185, 134.963547166116, 135.77789202949, 137.621646285195, 137.931273791977, 143.9201647248, 136.718817010389, 143.011388021712, 141.778540913788, 150.159232353938, 132.055032195394, 141.273751055067, 156.731678829338, 98.139769319133, 136.472528665956, 170.371642670195, 131.590449543237, 109.845968441007, 127.709277022622, 151.363099449832, 128.061724086242, 150.681956995295, 133.353829173715, 128.366421288291, 115.609967162925, 138.555097178265, 136.719758018222, 129.489413195511, 134.823429443054, 127.806021174816, 140.290344954824, 135.480922541103, 120.513336136537, 111.701325237092, 129.496422935778, 116.530586743142, 116.339468159042, 139.659370235498, 135.767181531885, 146.075701403327, 145.470062175034, 135.081272317741, 111.81379568141, 149.296509677896, 122.578929180376, 127.546694742289, 122.381756631701, 117.396063583407, 100.038824824754, 114.052040698131, 148.809700308877, 137.906393385946, 114.152891768374, 114.053636868126, 118.863465601242, 115.511335580177, 132.998068836749, 152.286377124914, 122.65170260421, 116.61547936174, 130.241622620717, 127.927109869223, 144.721063080669, 142.441087492923, 154.978902514014, 149.982293692852, 161.913167021821, 139.199346784291, 128.28510405198, 113.794323265721, 132.888394609962, 138.995394488018, 128.934012861974, 142.638685204732, 127.580908578256, 93.8527154146245, 132.438638536998, 117.714639441018, 112.179795657747, 148.834272741812, 165.269507723834, 112.628740001219, 114.767995206803, 124.62572117789, 112.278460205055, 114.456570665755, 155.053226191182, 158.539126725831, 132.446523118483, 109.183231783158, 144.224266471862, 116.123403425471, 138.681166340319, 104.504045849817, 142.359816914838, 135.284678388256, 158.248963520315, 128.081114372079, 143.965062154732, 130.387905012332, 155.986800746114, 134.449915044005, 138.644344874835, 140.91003714721, 157.698096207767, 183.403387810807, 145.306557157319, 127.319336808173, 130.786785093666, 109.98852434775, 121.576338773447, 136.402634992532, 121.976898408797, 110.890411753527, 136.375132316054, 156.527310600542, 142.327486323292, 116.785955529434, 136.81540339452, 128.685242800045, 122.446681327024, 143.644817840833, 137.426359425293, 139.90642781158, 128.345936293311, 115.743594931829, 120.053898579649, 144.417029121229, 127.605430124497, 128.642621162221, 122.029787676382, 134.485193532705, 151.154123923317, 136.504319255115, 123.429372834006, 165.34591063126, 127.490187756961, 132.862868508886, 140.995125693308, 150.601861403216, 151.730186619353, 125.353405494163, 97.6176754430678, 117.672681888625, 147.461444612824, 136.586691723939, 123.11304616531, 123.465552309214, 143.524988572822, 142.438290325732, 117.571320461026, 114.595885506658, 128.665833691929, 131.736034703926, 145.408026213804, 143.694989508763, 140.577731610372, 133.901763527063, 151.639507860499, 107.538107667636, 125.663270125211, 153.230778362111, 161.600934055794, 126.648026376993, 144.735449761274, 134.294257190772, 156.668034206684, 100.679370147212, 137.68042108616, 86.7424693035315, 159.229586075368, 113.376354576007, 112.358735116127, 101.705403693984, 147.555881782429, 132.773669506087, 95.1074522610864, 123.425551372234, 134.25946134099, 132.768081385737, 136.711789717139, 125.175061562985, 121.677262193959, 131.824283165505, 157.40091645759, 141.467790320618, 123.092481050819, 119.975845296176, 102.342439630125, 88.1993236964302, 103.009267116605, 98.6384961017094, 110.786110677156, 103.406883965326, 122.509860170918, 105.178428099067, 160.304003740192, 112.586645293753, 114.135941039719, 97.2492508623751, 154.054152653861, 123.807453634841, 121.134423288323, 136.402398170473, 136.588156830934, 100.946147268686, 133.886415994388, 139.556724953555, 160.426110538855, 127.122529829771, 106.021448505715, 95.385287717549, 117.242949494426, 135.622233852674, 167.88773503118, 106.67334981126, 97.5859258203333, 152.653632461161, 133.862780078298, 127.041826543426, 152.33101986739, 137.166011764173, 144.769255871236, 133.541636245199, 108.168153161766, 115.801434724938, 147.442619852078, 156.38152328381, 139.018302215898, 139.259755432462, 109.511350131822, 119.532201327101, 125.689508492002, 122.742901797334, 113.256252118475, 137.566575925433, 152.354899192739, 162.705469807057, 131.338827745803, 129.744401454419, 134.178684386863, 148.53583710821, 127.930550368858, 164.085670005314, 147.096792710805, 134.437785990349, 135.050686519417, 135.902933115893, 135.724235331307, 109.1926782947, 141.442072749389, 137.654922205891, 126.489343719062, 162.783747677393, 121.999637933716, 113.493319421506, 117.568542411412, 133.188394008226, 100.888537926968, 154.358635181921, 143.209579410066, 136.495338227798, 126.68790946943, 131.01360180136, 153.185037506377, 136.303557353605, 140.356752486706, 88.9610107647654, 145.109927862172, 134.143166207296, 144.070646615879, 150.937385905995, 128.90338531178, 104.49422369257, 134.991038305695, 81.2894835042356, 125.129138056693, 91.5672469571182, 109.548971605088, 88.4349632662487, 140.844055770781, 119.986824169974, 163.189420092703, 135.339395837361, 105.786175181007, 144.545557520706, 148.535362772089, 132.767353693636, 127.258143394598, 140.7729902378, 138.937486023818, 130.772786924187, 133.043081476364, 159.252431459137, 123.642114880742, 115.688097731169, 147.382899124997, 128.38208287055, 131.208367425947, 151.36861278948, 162.493145556308, 125.073387986474, 103.632761320727, 154.783740544956, 148.494020614592, 132.836155656416, 120.660524820268, 126.800725685482, 154.720928039524, 158.884274682464, 143.517616545796, 119.22420594668, 163.699519842799, 126.331694209324, 144.10427374096, 158.035393323893, 136.160104702069, 100.722214589027, 116.501955041551, 171.412628935158, 170.757651877801, 136.793393695035, 155.8480049997, 124.431155104394, 121.058296518181, 124.543229574819, 109.982020159958, 118.430107186275, 146.29503565816, 116.155922033914, 128.42066610452, 108.39261457625, 110.49227222747, 148.061520393262, 143.321440031679, 150.082467948609, 137.664089838185, 138.904037184987, 121.20704963801, 144.667645683099, 137.648864240922, 127.446885585308, 93.1800351470643, 138.422940700466, 127.888136437425, 160.831118683871, 133.652642824307, 128.054794402921, 155.602292272787, 151.139893774208, 109.965966787127, 117.832597897836, 130.381165370081, 146.637205376625, 125.859189939473, 140.674854052995, 149.66394937474, 159.678144170076, 104.814037771448, 157.260535233865, 147.341484745178, 133.642825625451, 142.280094481748, 144.458651803678, 118.32346009648, 127.3779800516, 113.772303264461, 130.336887040259, 156.960352575505, 114.876981361036, 114.394289127223, 140.29788157453, 123.709790340616, 117.544178182396, 126.438658245745, 112.406293225801, 137.470535562511, 118.482261260736, 140.32492768196, 127.173396776417, 142.826149381984, 139.163653521239, 107.529228016471, 120.419600476546, 115.584455013358, 132.826963206665, 144.93056264019, 127.601039650409, 123.373584996464, 119.407942013715, 150.774114894896, 124.979739594054, 145.226687974391, 140.470640788361, 150.184135361466, 118.525860612076, 133.849286485166, 132.440496387098, 118.866871725978, 134.726518416456, 135.245846795617, 97.9636668295332, 126.040001044856, 149.977862340298, 143.824336179248, 119.699843275157, 127.755712734472, 143.638907876034, 134.462397514876, 130.858221952434, 120.272907067602, 109.75192157361, 156.946600394674, 161.851892912527, 125.335560395474, 107.225560391515, 138.30374048937, 136.80496958794, 133.99291679788, 119.235907531494, 126.640127174028, 146.888329830075, 137.440953735235, 128.97452911295, 130.178465017319, 143.959332741579, 139.887220451354, 123.90532096007, 136.669222458683, 114.995507022275, 150.733953981925, 150.857811624936, 114.854397880186, 122.177572305931, 139.425249801456, 135.974103088086, 148.543756744113, 122.148589896543, 152.578681375761, 135.856641676966, 133.054028028996, 89.2740907549107, 139.585114138078, 158.163446951532, 136.556018750449, 133.590988182746, 111.835313176476, 121.704642054393, 113.134008613075, 124.582600867891, 150.144215738806, 124.534469371021, 145.722002630951, 155.149213387524, 143.07643847778, 123.519393131649, 126.912226867783, 124.044081488024, 129.775424050922, 140.011057534382, 131.19149218144, 126.200693547805, 151.274460731102, 115.877804767141, 113.65421723786, 114.434865161661, 115.263327320607, 123.809037707482, 122.664288281962, 126.283538384632, 160.060005293389, 122.931554047428, 135.385161516239, 128.248219564033, 113.483061135633, 142.401765107327, 144.685176881014, 121.029613713257, 100.072255553169, 130.546897773273, 80.0458787195311, 119.1044114885, 109.935860951975, 113.447558311559, 116.869775443595, 147.608484550396, 133.825681547057, 140.196677466558, 124.99030746987, 136.643629742519, 136.569622060531, 143.013652906708, 148.131753182368, 150.840647506693, 107.003492680986, 113.957269187791, 158.032243070759, 128.789104047231, 148.744632425618, 109.734140025054, 159.838356796276, 128.068256543929, 166.41699779701, 118.069061104239, 133.551758747105, 159.928722737288, 135.478712219295, 115.224884135073, 133.841459127327, 110.303769209888, 104.55294300277, 123.955203715346, 141.692231145137, 119.19089772377, 134.926876146449, 141.705420115583, 164.830999121882, 141.086216363477, 144.760684840692, 146.197738840856, 138.830300515294, 118.764895568419, 120.060564400464, 128.456263920314, 131.628478248637, 119.757128867761, 138.945303282702, 116.464480890176, 147.315719708215, 144.939279517407, 122.513080185771, 137.506265119077, 154.70529973251, 104.925395757451, 151.728716500383, 121.394068186903, 125.510253450158, 163.9763367048, 131.496263760242, 117.277490086919, 152.554666836548, 106.168770827336, 125.427460491552, 151.321434057263, 139.052806227841, 167.090010279029, 149.075726357708, 129.406077240572, 120.7317554025, 152.49513444271, 144.823182206931, 117.839650317609, 151.831762604946, 111.559425760891, 135.747685798355, 140.893908225159, 131.163251353573, 120.416951606816, 121.922829855748, 166.748307050571, 164.163635285955, 139.449350505201, 135.261410652653, 115.237353453537, 118.049718262657, 134.479911481328, 113.939711413093, 137.97489665828, 117.57777485402, 140.617191013343, 137.724394592001, 121.341257123776, 165.346169189453, 117.630616715786, 139.158288629792, 113.979337957438, 162.01309226355, 162.776630440828, 101.641315950498, 137.339200204159, 139.485535883493, 108.956193411894, 134.815636477491, 117.851495241411, 162.75450438524, 136.761435760681, 138.859455415339, 120.180014518669, 136.504943183494, 135.248309247086, 114.725281397778, 107.196226283538, 92.2978441607425, 125.702458439891, 125.089893896084, 123.325499797606, 144.269269220718, 158.196979872535, 137.881790695151, 125.297826064216, 137.389042292893, 130.208475085402, 137.896073977857, 134.672101736316, 103.282724240477, 136.848407938141, 121.714847937495, 139.296810187806, 144.282056089371, 170.093478228437, 125.464481735682, 134.037181243528, 91.9182805970568, 140.305784807431, 116.986117817915, 118.549962974398, 115.510017590149, 147.492718679507, 105.397169381022, 159.147239217207, 101.194611334234, 136.112695270059, 134.239880747773, 114.021769162647, 126.721728473127, 119.690311909834, 147.862121387611, 150.011942634924, 144.624500857052, 119.877831791709, 146.163412477187, 107.782450813613, 156.474812231425, 125.213551357522, 135.157225285169, 157.890508864996, 123.950847702215, 111.818224398389, 156.994605184189, 126.383087220008, 129.489813253015, 142.904266226043, 156.023697043301, 157.459320613977, 126.78122094347, 139.877497422214, 130.067154412329, 140.030463213851, 147.636475669067, 112.189102270222, 137.420167412939, 139.577844621872, 146.985219172581, 138.525215537468, 152.381159076154, 135.619187445307, 127.779171440942, 152.534856627042, 155.165850869606, 131.46148736238, 136.46252338525, 121.570425869083, 142.405838535984, 146.712216366545, 146.063498899931, 124.426342427201, 107.97973272152, 106.667073601169, 108.608648906492, 132.034516318419, 121.180350982848, 135.051912317323, 111.268217519312, 110.052797887256, 119.356406527304, 137.248971405947, 124.285233848946, 117.533009316042, 115.291626080149, 120.971659698775, 137.230292213264, 139.343929748598, 121.44453433493, 145.851477780558, 131.042622394764, 121.162383057264, 162.478863907232, 122.527263929096, 142.845743619388, 141.174221153477, 103.40160156885, 155.507084749919, 131.890159348594, 140.162149876379, 94.380789252038, 132.239741754761, 91.7267024336214, 143.79017569461, 137.104421203071, 155.88498352689, 139.134075112728, 117.052359530415, 130.993036700619, 144.178789094396, 126.306648987609, 112.676289459077, 108.07514188078, 102.211171193728, 162.080568333563, 152.379452717939, 134.920222211103, 140.399516439505, 126.509653790359, 150.856347743637, 118.821991297393, 116.923751488104, 122.087677242706, 145.197083991328, 175.197780480105, 127.241089915192, 114.259504692952, 139.653706653613, 141.472425323083, 121.903916126273, 100.402964513871, 145.986431257974, 127.00175104862, 167.23345768139, 117.372385848228, 141.534941437447, 86.9330856143911, 141.641955140701, 129.527133448662, 89.2895703848199, 116.883154980006, 118.174882827016, 138.812324831283, 128.623183945181, 135.020198890429, 139.936704624215, 111.682693914873, 134.985527607088, 136.390394554873, 125.482588134677, 117.746904398133, 143.607807326947, 147.265284650006, 146.306506533815, 142.494388026762, 109.906725366741, 130.767868659717, 99.8141548500641, 134.084120816334, 117.480610915373, 121.838142374539, 128.62294450238, 155.242395030719, 142.370575238538, 128.142233922339, 141.952340981596, 103.442742947388, 113.176029325892, 143.260899752931, 134.661328733953, 117.11461322449, 141.622199877126, 134.842870571399, 130.220373666565, 129.52429881411, 137.803765843883, 129.458572243759, 134.09355561607, 107.183362579102, 140.964113838065, 114.697517939351, 130.18603206408, 167.235014663445, 132.155451585998, 112.149896289887, 142.005157641393, 114.322955981516, 97.233964058002, 155.860760016076, 136.506056366609, 135.983360781299, 141.074444441624, 106.071305742226, 122.147181035208, 149.557227141754, 147.190269741993, 130.967662923443, 134.369098974993, 145.521582689193, 99.8980257951179, 95.4026748651719, 137.539932922349, 165.966493988622, 143.450238404634, 135.432178459806, 104.571052926577, 129.280835835161, 126.48383358606, 155.529198800138, 99.9276860752881, 144.820073665707, 141.806489018654, 151.419152421916, 140.627197819328, 125.027721367147, 151.209602076718, 140.940991912827, 132.783717097293, 111.406752035033, 121.363816687809, 111.527032968857, 126.89249894218, 124.299103134125, 173.274346209469, 137.244336578357, 122.365996235222, 116.720056492078, 90.1868355544795, 140.530813912104, 133.205593213579, 137.227648740706, 132.831970307926, 128.462983553138, 131.339042846744, 150.802143363437, 115.993991952424, 150.004700522856, 100.498618155897, 112.953507467571, 150.308313165318, 124.994347267529, 135.192307105708, 147.081698598045, 103.410002721655, 143.78286068909, 148.696675424798, 127.434703260688, 121.379913639622, 144.67545129581, 119.520104004035, 103.512187016999, 140.797071625635, 120.926458262672, 146.987200104369, 137.177692680362, 142.584869439355, 109.877952596869, 97.3636849298642, 144.550095957208, 137.971506428047, 121.512586308723, 111.131925304803, 121.872738575837, 130.184889989914, 149.221788140997, 90.5112757037431, 141.972074575427, 121.59334385574, 128.280439780161, 128.681647744096, 167.193288216114, 141.497866678779, 127.74792647157, 128.07913749525, 141.978058212904, 99.0325752702429, 142.481521156954, 97.0718576349791, 140.55325514431, 126.301607164013, 137.97782442947, 110.584438309166, 148.102980015831, 112.163800859641, 128.780557638484, 169.156252146189, 120.278992106144, 113.642538525689, 133.243473718273, 112.780554017583, 132.256492665881, 154.258564572446, 131.777333669527, 139.063681320712, 117.257286087067, 155.223235032122, 139.162152604731, 130.214885866083, 140.967483928068, 131.989724048572, 127.583442734022, 142.895931161605, 148.709967279634, 131.119604755496, 121.46506838553, 119.561656072131, 157.127822115932, 118.879916174594, 145.161982673951, 90.7801878026403, 108.800955110868, 150.306187041214, 117.560453694578, 120.321528969891, 133.125917587606, 112.54084178125, 95.841030595256, 128.489106819093, 117.883827832511, 139.291820935108, 160.104518476879, 99.0151409366765, 118.326013730138, 123.472164409434, 119.834740675875, 133.735655859756, 159.089336971726, 142.1070684395, 173.345284696701],[663.19938905384, 646.000593060587, 699.527578859496, 681.382993159572, 660.692506800155, 663.779065168347, 676.092015014083, 650.59818580873, 682.30312097299, 654.733546728999, 657.572504115167, 669.097664261109, 707.775379304584, 672.495815770361, 669.164050568374, 619.827370679895, 652.330426292294, 688.93166242285, 667.452658111117, 681.689305001726, 690.172268888645, 643.030623089103, 657.439694532, 681.289990179939, 631.778359260207, 657.814978903243, 654.607112049568, 658.789259073463, 661.563097137477, 667.451251420814, 680.262722398636, 668.396428804727, 657.148796240109, 672.321817520021, 655.347907655161, 668.920213302725, 665.547401259327, 674.506093316032, 673.977817995728, 675.617339611279, 663.797669141935, 674.797699290585, 655.864566179643, 683.758291034882, 659.972520136143, 659.294976904852, 689.899520748651, 688.241363488023, 678.782455968318, 689.611416100108, 644.30127209182, 646.31657870938, 653.850639220968, 684.292569681121, 673.117268878392, 667.695625222106, 679.535217635124, 656.351637771879, 644.107927818017, 655.914057651881, 685.523966163291, 678.045702120285, 667.388037912987, 684.439336376579, 678.270228523827, 658.332298470621, 682.660289288082, 688.267830101485, 653.64993097732, 669.704671161658, 670.4767067006, 659.23126540332, 660.959895558875, 673.608882178464, 674.488762682758, 684.565677291826, 681.815010819265, 668.528521970011, 691.251426424481, 671.550314977902, 653.330157053896, 674.342040352772, 664.31601904162, 677.604386342355, 678.464332309319, 684.058415060591, 636.940885298529, 690.523091289466, 666.622315816183, 668.216136677739, 712.670891391045, 676.11678774369, 650.933070350391, 662.639309743853, 670.427822663512, 675.761755245249, 671.554255848442, 664.260374198798, 674.405449988401, 692.85998409587, 657.336903923873, 659.002818479995, 700.45629479916, 689.868205185952, 667.386870968681, 662.781480874249, 681.029473951518, 690.074923638778, 692.48312291635, 694.16896642785, 648.396082240592, 680.738599782226, 673.4604389155, 679.330572751257, 690.753917885847, 661.558070176066, 660.879956422093, 665.040563780974, 662.729767995023, 656.776659527021, 706.999305701708, 672.521677735361, 687.635957409985, 672.945682010919, 672.21033137163, 691.449621884985, 706.769746031846, 668.710883019711, 688.176192354437, 681.840686558818, 702.884698354126, 682.602362436304, 688.419046729408, 692.968286830124, 680.760306668953, 678.572585796117, 662.324713598386, 670.487622105353, 661.957663952201, 683.669693204066, 652.557802531262, 674.753433199121, 656.050119205603, 671.383641597853, 695.079631513123, 688.95573965179, 656.231242970006, 672.414979761222, 684.844374574464, 675.631251161275, 642.160446965346, 706.414791845354, 652.462407916048, 650.295740839852, 656.744646279425, 687.24337886127, 653.769588006707, 676.970106309882, 684.386632434016, 647.436866978363, 675.191115940428, 684.586858270031, 688.593233962894, 668.322676544797, 673.08137737612, 683.849394124246, 660.362515358017, 672.369236493255, 667.544363299476, 646.855886450265, 669.037736068245, 667.208308575471, 673.097253399846, 686.518309675082, 655.089232774072, 672.139231356636, 702.503847339635, 671.740038421116, 673.077682877903, 671.892296077282, 675.892921257325, 670.624117009995, 698.829235570238, 664.471977536201, 695.433239880417, 657.453677463221, 646.522655190833, 672.190083590871, 684.785043341313, 657.270324576257, 671.171960282619, 694.458456698164, 712.066664789287, 710.711567883355, 694.362119322362, 648.242562696403, 639.965331505587, 652.88413973385, 675.525182295085, 692.18929176435, 680.159287453078, 672.999616067311, 720.102182818606, 663.985271798381, 685.809969161169, 681.705087758055, 667.792214930232, 705.124033281876, 694.344688182172, 635.043852732997, 647.654979546033, 687.63501941935, 675.711305262043, 699.207269535349, 630.722024525473, 681.381486569218, 688.32410029772, 658.153736582894, 683.254532030879, 669.769603851093, 675.112472172433, 656.543446509835, 669.597178114434, 658.387580276558, 712.337418956528, 667.385649247932, 673.921619391768, 677.041837271629, 704.740288078505, 678.550669458168, 681.600509273941, 658.392136408429, 695.907569740705, 639.627698924376, 666.00827724615, 703.616104710815, 686.804351116779, 679.098612207583, 676.276469740821, 659.695034879398, 710.171677322477, 650.553275011284, 678.144688991108, 670.72716601624, 686.446056615759, 638.482774947462, 648.551936560921, 663.721630820965, 677.493554644889, 655.076869181547, 670.916459777268, 653.714413307686, 667.241766036746, 672.611830756693, 670.098957913127, 654.722278644153, 679.386972353639, 663.825999336324, 687.88781668884, 670.950628751291, 662.05293261812, 659.398799804429, 676.440022214286, 685.733883324617, 657.019290383037, 685.681883791827, 668.856678227915, 673.938807953503, 671.84675088248, 630.823331808511, 645.510421314777, 673.301655925237, 689.176698584745, 704.806424690687, 687.196148407768, 684.132379037244, 678.82901394188, 673.158492039584, 678.36360135937, 703.570342412992, 698.618710328019, 675.406916799448, 693.983106073794, 658.05266708911, 669.423739997378, 668.362546266726, 679.105818604784, 694.389012955437, 695.584493909886, 697.988622118923, 652.73572710103, 672.783476027815, 693.568247103702, 658.074508114724, 645.493305366464, 676.588038741406, 689.297913832039, 643.670399366628, 672.651262562091, 672.585400792839, 688.230798980998, 661.009298591849, 688.280290138669, 700.053695963746, 690.2827093543, 663.64127432822, 667.364637367141, 677.638234521108, 664.745992123274, 673.314580095743, 664.747552426314, 668.029825930963, 671.350222041588, 672.452045505658, 661.36375271068, 667.353498195793, 657.515327427393, 682.365123196797, 687.591465851586, 645.911528110872, 662.875121894604, 680.515692965972, 657.351231703145, 706.77077204764, 660.230873856014, 677.075144306061, 668.335912282438, 669.26896614546, 654.641593634456, 677.700316184117, 663.516348893927, 670.415732824572, 670.476564945452, 674.646440298188, 664.634407734148, 659.74106199311, 698.29866532926, 680.546539353685, 637.081134729579, 694.326450262509, 652.520768032853, 664.228350054521, 685.406716156446, 693.569356734018, 686.116904206874, 649.800661467779, 700.27647783894, 666.086840199591, 669.837688187376, 683.127162947971, 682.118687166919, 670.080284346738, 688.744934918328, 684.320464750932, 651.96204857139, 664.440221590811, 632.748751688447, 677.697492503627, 712.267501868852, 679.921956211337, 640.917910813048, 669.354117433109, 664.719694161422, 679.888354610231, 666.485914501861, 710.171530023043, 683.112425296737, 654.32407921346, 691.873892186436, 673.510170297407, 679.1786731591, 665.039041296975, 655.414419785923, 663.678680525127, 681.587889837098, 646.936468832751, 660.164474549329, 687.427799693363, 630.191769384123, 676.049671568383, 682.146004660666, 661.155432547312, 668.900951093978, 686.195464181488, 648.141747390197, 700.623380914593, 651.803014239873, 652.306567004621, 677.871019493399, 671.56888621018, 652.143968842498, 653.945475958088, 682.419559939269, 629.244908686676, 654.534598714208, 691.764100272493, 680.930623873358, 689.099360535322, 681.167959273147, 685.503049493042, 689.002361010479, 692.887144764182, 651.135324660436, 678.801565293883, 670.075550592933, 680.911651021001, 707.797555849036, 675.463594854528, 663.69443710097, 657.649468211621, 692.253028695776, 674.796093203654, 673.917364066126, 660.514866249967, 674.755597062188, 657.522742098649, 655.517004141681, 670.67582224495, 689.071256275287, 686.955546664224, 688.346256540385, 674.86002712673, 670.760170054721, 681.346988038503, 665.14135046386, 680.766138295603, 714.566066573933, 667.919873439386, 657.091296862839, 652.500321653789, 690.478377895829, 681.238473723105, 712.889846719639, 676.873260515328, 686.828303619637, 655.526983581765, 693.38938900517, 657.292164351593, 674.257319682692, 673.851342483466, 667.842062561458, 672.998024204779, 655.664146145349, 674.63272210415, 666.086398595198, 660.533953698588, 670.022299400382, 659.766036592533, 672.648300102162, 655.050409789243, 655.984207926789, 682.088019851461, 678.203095188514, 669.046346991571, 664.020360218582, 673.186882453526, 663.484302534036, 661.876490246237, 677.101555196051, 648.60102914611, 689.117059325731, 677.115075098604, 676.699941247389, 685.593110224038, 683.671103724116, 658.44418040663, 648.910541938143, 639.317803289176, 652.234726893529, 692.111852971273, 709.11605041396, 671.546131013227, 683.027685215988, 679.244699081575, 696.75857627765, 659.760734501912, 667.391969540514, 658.186215765219, 669.581083393197, 689.417565212868, 659.991359098256, 660.066389299522, 656.540751227405, 675.166367404172, 663.503546114692, 692.445178126434, 687.433025526951, 680.779369293646, 664.142169963514, 664.06821056113, 680.419965826019, 664.512584499799, 662.196452451509, 663.885231022129, 656.787917301454, 683.881767325947, 661.179368874874, 694.109503006477, 672.336932398244, 679.778189996559, 684.728208239907, 682.261997277063, 656.557118257682, 677.964832978643, 678.907816145403, 672.063584272578, 667.492098574907, 657.912982446785, 679.799146346584, 710.116248246769, 645.779791798436, 656.03731001337, 686.343710888842, 680.096019002449, 653.884944519022, 684.971774810496, 683.281867668344, 672.658305795153, 666.899020399391, 640.056870927885, 680.881131615861, 655.77171998347, 669.118625864836, 643.822759918538, 682.169942204346, 676.324141133718, 673.75708842191, 640.432433111111, 680.588426262006, 701.292371684687, 686.274214703816, 699.188895072814, 674.511869089937, 689.062889817887, 666.574769003686, 676.571180825373, 672.502722595952, 668.416029598036, 667.849634351618, 678.167114344784, 650.717085612695, 670.978461264588, 654.30616966351, 668.938353884689, 669.021984919691, 650.22970438266, 688.895364699921, 636.956788757259, 660.425687294628, 679.859315462994, 677.741294662954, 656.30490895016, 673.102177051023, 678.013167390054, 658.674364928483, 686.539146026591, 695.614289509913, 690.74214360814, 661.530404097576, 644.345505886155, 676.939140281748, 662.505027482348, 696.365345114604, 649.746581844802, 692.325395803285, 699.863124675202, 725.507978746975, 650.35309541041, 635.537576302613, 680.794001384179, 690.776630703878, 691.464470305313, 670.383600947687, 672.331097660159, 664.54829479109, 667.761682219687, 702.457866328423, 629.780916750243, 686.520048604815, 664.579548382636, 679.212867739036, 693.014663682345, 685.275709573777, 659.825063278799, 679.456819304119, 681.954749939715, 707.132600058851, 674.561230514154, 678.49740122474, 666.382917832065, 668.92843355486, 660.839272184754, 717.3169460898, 656.894424886767, 675.524333664738, 669.590292485397, 662.050443929593, 700.237342844009, 664.192354014246, 689.822545502422, 659.731897384639, 657.209864364632, 664.543852564001, 678.618628995357, 671.514942878087, 655.098382957127, 655.619627667366, 699.566164322814, 687.907290957305, 666.90501783173, 686.196701146267, 675.239565029071, 692.443462828626, 690.885003325967, 674.452318775761, 657.637997093752, 678.222082084684, 676.072001127676, 646.082155259637, 673.443077131094, 656.680029946782, 679.628011701416, 679.914728536161, 670.292596987032, 670.943672972517, 660.336717776517, 672.352968566508, 671.685388157189, 710.082416753232, 665.177463778784, 675.229480863084, 642.424770478852, 667.142101811113, 696.881664566163, 670.622250212439, 690.220074709458, 691.695501238618, 676.016898369162, 678.009053364995, 687.518297392308, 659.24969147178, 673.555390343819, 666.406337969974, 670.716182960648, 651.912763029911, 653.406211628877, 685.082118651781, 641.768704338606, 671.227055898886, 678.859968456701, 682.15847378965, 669.068496278637, 649.47107401926, 680.926624505465, 674.264629167337, 673.851856316514, 671.993053146895, 668.134653277847, 683.535854488772, 679.17920333301, 684.174838349384, 685.52743181056, 665.119575123244, 655.972916215664, 650.950654924598, 662.901070779049, 686.380880265376, 666.1240191017, 688.335547227198, 673.455428212213, 671.024830218319, 705.201327668238, 675.436879914761, 653.88265603255, 690.942110444904, 683.114607940308, 662.098667315171, 650.284286928242, 681.473617707462, 651.681060080274, 680.509745568902, 670.934102496724, 700.413501051399, 673.017299004736, 699.612358609804, 658.164952706668, 693.95391169525, 698.908814033157, 678.481204340514, 683.24535061072, 672.792613135817, 660.396709599149, 644.579344967684, 659.889365162096, 657.414158740483, 652.458153435454, 670.617672763562, 681.115571939945, 671.836112956392, 693.654055601452, 681.871624952339, 646.808753094811, 669.447460850435, 681.738812890392, 685.031523155066, 665.743526166902, 681.68527100946, 643.322648420991, 682.832402934767, 679.532316889938, 657.378170189811, 706.244990667287, 676.126689032835, 692.588357393418, 621.404958567834, 687.372573878392, 640.742900320605, 677.083952590801, 662.655195919051, 659.118597544227, 701.125290247949, 655.665930907726, 658.785994006042, 643.455201706671, 689.326740059259, 682.448435377284, 643.452055403382, 676.637492058238, 676.564589024616, 675.742634843343, 627.426312246257, 687.559369859179, 673.094035265653, 686.068431507197, 705.493753424566, 638.920467166139, 658.116720442888, 679.790423387715, 693.108626489838, 657.804221846483, 666.977353785403, 673.908304753352, 715.876333008589, 655.514746508718, 685.629213572467, 663.191598301779, 657.452680729124, 671.013530559699, 677.595513102369, 645.924434651334, 678.094159323294, 676.312536876713, 669.199387620719, 670.933272837569, 662.790460464592, 667.78552597918, 661.126350609613, 675.414448044381, 672.48281054688, 664.055517554352, 665.058223543494, 645.555889606268, 662.792531806229, 686.843650794236, 683.638480981685, 642.065693312211, 666.013814974091, 676.623351658407, 672.462009156754, 690.556070235652, 629.779332927279, 676.936639892361, 669.913912470192, 672.458702102934, 673.968215721996, 723.038473670368, 670.06692799302, 677.576344653731, 653.849341290517, 673.316370176321, 657.235652044719, 657.613530724007, 668.757535933388, 678.790872702994, 674.074402581256, 668.572549073463, 661.390001919075, 673.530011682513, 728.84676071541, 687.193402302235, 667.161080028814, 661.94135785933, 669.915365561283, 644.045848882792, 664.929442748796, 642.819023023089, 688.550145688956, 655.024022802109, 664.410382384311, 678.009612495301, 693.783815300141, 656.845397571017, 670.494300701694, 665.676698900858, 673.419890821868, 686.542728408104, 653.796553606497, 702.223498731439, 659.250678304875, 624.214435825, 658.736631022734, 653.189721670361, 653.350029187461, 642.696304881116, 670.533975671719, 656.378580295474, 658.257261130746, 675.846216742017, 675.09207978474, 680.15575437149, 682.719287668193, 690.205016862726, 624.472603429247, 688.10350111181, 697.236931737323, 655.565630074417, 694.051484887962, 702.15374431178, 694.843099267333, 684.820556668674, 669.032095968704, 665.706503781374, 667.112809766604, 663.411063815361, 687.109036338728, 688.074562650483, 669.599410746968, 679.30603789438, 691.728003463373, 649.730834637301, 690.973691248346, 670.271742841946, 651.605372889864, 671.930196948874, 673.711734637283, 672.311607457058, 667.867057407509, 687.424591517234, 669.076998309671, 677.140775965307, 697.033727875587, 664.485222019654, 661.29120701411, 701.10747983555, 654.876124270267, 688.293657083506, 680.408633845156, 703.992210250452, 688.679003912567, 666.174916723544, 676.842498080117, 635.297481404621, 657.913121352408, 660.139657910928, 664.180286110132, 673.806234905771, 662.670243693751, 679.805559904095, 677.362403132996, 666.782912625514, 674.111824891918, 662.850781459806, 666.675113446346, 666.507284807945, 648.413569699552, 672.306200589168, 683.434692164958, 672.990475209947, 674.086295917587, 666.336419195882, 665.219704086389, 667.351708344621, 707.839231216458, 679.520443807781, 678.249820603222, 691.209265335427, 675.898671304509, 659.918695111122, 684.481944679843, 698.183410068412, 667.744428189327, 636.874481308127, 669.585135834537, 676.481479431569, 658.772623064488, 663.817417414391, 664.607543733785, 636.286015645739, 672.72934975773, 692.21485565665, 684.565120210519, 688.035476950025, 679.543392798721, 677.280573915669, 681.787715238145, 658.061284826627, 677.360407725956, 652.936586125354, 682.832779855907, 678.652856254624, 644.993963145337, 667.468455902398, 689.273528695954, 688.07613042603, 666.195178009296, 688.622285158425, 667.467302439874, 653.697054567971, 717.894502288799, 696.698497273266, 686.800516957815, 701.597575910088, 696.728525791248, 710.645294152923, 682.628769239305, 662.967640267747, 663.106411602994, 668.868381332044, 663.034085160275, 669.879733053061, 657.895807613557, 660.209087925771, 638.068885467205, 667.805051520102, 667.203720122594, 681.414580270808, 667.988796972368, 673.297850317819, 684.501721276107, 675.271134851936, 638.26365219746, 658.245647301412, 687.305168831918, 647.971600204017, 667.622151434828, 690.186682147309, 671.665746846409, 676.969771455494, 665.184015985496, 658.618542546704, 687.820469525829, 675.946462884994, 663.981897913299, 661.679644054018, 678.421279825295, 677.957659224843, 716.431811796162, 675.216140265654, 662.819989324708, 668.773786631182, 672.231703376774, 674.756113329561, 611.847579978306, 677.337475605747, 691.764783276638, 681.402963435967, 665.084397041652, 686.521725115244, 700.844194555493, 667.814829340703, 663.556246915734, 679.676770865705, 700.365176392928, 677.796540916102, 663.22588821457, 663.279227368355, 654.480251271832, 674.032500006291, 690.697682520038, 689.670873518732, 661.354403039496, 699.008694062555, 691.769753560587, 665.193751921447, 678.562737663208, 660.376342296118, 675.309896675819, 681.780108596622, 702.336806061565, 673.562367710407, 663.815786090887, 673.642727967906, 667.836189474274, 677.713093168104, 665.567820487822, 658.941871003846, 701.436802220047, 652.669228030039, 658.957464242968, 647.342256072056, 639.604432833315, 657.93075019153, 684.307125343978, 683.958155210137, 695.923105162301, 680.887617944675, 672.188651187766, 656.344338613101, 695.367943225571, 669.125310615603, 659.249907889339, 671.703901415477, 666.589811221919, 658.324095923204, 651.076517809668, 680.41278792838, 677.267495257656, 661.617105110702, 675.112081352227, 670.41033818173, 665.936285357892, 697.022058905208, 681.873933749895, 676.423170190365, 658.166091317656, 675.08401833604, 669.171246014068, 687.295449514112, 653.224967682734, 665.197458208049, 666.585764654819, 665.020454956935, 674.036321944725, 672.351843889699, 669.265209739123, 662.957822681853, 692.768609846695, 644.723626605375, 705.75185129407, 666.989696344818, 687.444643008177, 696.887281418781, 670.463143433383, 689.309591595773, 670.810197115118, 642.774599879361, 685.992391408977, 682.386937022027, 682.450407220708, 697.438875918244, 654.841343132482, 689.410723138515, 645.463943186959, 664.470583548167, 657.480945635862, 687.107030852951, 665.875822698007, 675.938586730922, 674.456489967882, 641.445038499013, 683.299937429393, 647.712063887899, 675.780603492243, 676.143278235313, 688.89888652262, 664.128772701447, 687.744415979177, 663.84499142426, 689.689078347641, 668.402485473119, 650.648920249956, 661.42366702819, 644.671434741871, 668.868887256125, 683.038400792199, 668.046551922589, 671.562764872186, 667.072138555042, 686.107320815081, 674.437157592583, 659.327010165984, 658.712381659017, 706.036762996946, 678.371614153479, 688.636278711253, 676.028331122582, 653.485033289133, 664.235720368829, 673.351231881652, 668.066644734743, 652.710774912454, 680.934672646177, 696.575015638222, 659.81578797562, 681.958838120853, 676.227061418507, 663.805641955406, 671.825701896791, 640.805231620909, 677.983859542906, 684.306964732396, 693.767227454944, 681.21216634872, 690.367902560154, 673.387871178333, 672.111151509656, 681.265645608792, 665.30814385501, 667.469337147697, 673.712122603765, 652.413334487149, 678.340268644718, 688.089744470723, 658.846967876207, 703.562040952246, 665.4687907907, 692.585609231522, 676.588006498097, 679.775745229963, 663.170316571476, 652.638959288636, 692.98342436431, 673.48096068231, 652.078488086697, 652.362726655609, 675.411641319134, 664.549358957764, 693.998488643538, 656.311802957839, 680.562269662901, 664.743707119811, 660.535727013876, 698.258853334938, 672.698541275746, 663.99111433945, 649.475849721903, 690.26952748709, 659.882458785589, 659.881997930145, 629.4751132171, 703.850287314393, 659.408762875561, 649.57199061654, 695.533169901689, 662.507074667777, 684.830238540976, 651.454077410636, 693.578501065273, 716.52960777927, 686.11062562007, 690.436795526748, 660.694554333421, 699.838544810839, 663.057124512251, 654.162336062567, 679.508479022567, 656.531974671929, 672.126026415416, 703.373090830425, 668.689964155209, 684.359118943957, 669.705076820741, 663.847887686411, 677.02190248785, 688.552717736275, 646.657834638099, 681.324906214942, 659.933192576094, 634.654658482779, 662.803492014709, 675.226873495022, 676.476098454384, 677.924820233479, 675.17674535563, 695.529489442774, 681.364757663219, 669.542601075964, 664.633820884559, 678.379329613691, 696.069229584455, 665.155524242413, 684.371373266996, 659.192895215151, 658.210016150259, 645.814778504874, 683.409401071338, 676.980694167717, 663.340138291624, 677.748001866813, 690.704515267297, 687.958195974126, 680.616901269966, 667.393391852889, 665.884663733924, 662.247317941459, 665.061697596959, 651.971294246411, 665.482830719751, 685.316465871791, 666.223236951464, 648.136290350035, 675.259919216076, 664.649027513209, 667.102845112575, 659.011397344831, 680.746976184009, 654.0155981384, 688.94424084096, 667.893977941563, 648.288429725528, 677.117078824795, 650.299161973311, 645.209147782071, 667.790417828408, 657.833440279509, 674.395084599759, 669.404926687276, 656.81493959121, 689.737642895906, 679.429205278291, 657.366408422549, 689.4891667219, 673.940409088488, 649.154119885146, 668.855375397886, 658.828129342274, 685.66418631001, 645.983873068941, 667.302105573237, 639.987689774295, 679.056303291318, 651.22414437954, 700.990637015418, 694.497970829965, 694.21178276969, 664.977242516125, 673.376544791654, 686.603261402776, 657.611362377737, 691.276783538878, 659.563010090814, 657.237805767471, 662.518146311255, 684.264842861941, 686.660976099246, 672.445863950964, 647.956026079787, 715.592151020707, 664.56869058548, 668.593129386255, 694.180087305913, 696.970684787219, 688.768206958205, 681.653042095681, 680.865058941298, 660.525618339198, 693.542487437477, 685.980273874362, 658.21801947096, 656.299817465592, 674.618788631385, 704.764546921224, 666.306661332056, 664.759291565837, 681.739955882688, 709.964464983973, 671.248175119056, 696.186989599874, 696.483149416169, 712.000300984347, 695.933390272416, 647.114989002752, 645.583072025499, 669.402465402903, 667.095953609934, 685.574213516808, 655.670577514286, 679.392786156817, 692.564650194945, 660.675701630507, 695.691015608185, 666.526409629178, 692.914531074977, 670.65595019865, 682.12412623926, 705.151094933736, 721.791985586345, 652.101568733222, 663.849091695148, 677.576798151699, 676.852751172188, 628.21099360446, 676.062844237219, 661.378286379405, 635.407671052697, 706.086851714579, 668.072204280398, 694.783091726126, 661.993297348682, 709.709386186721, 662.378736925139, 655.471051989011, 656.656693890415, 668.594139539794, 678.631374809685, 664.820980071594, 715.164411187918, 671.192916456385, 672.485412537238, 671.693114270902, 664.751093321038, 655.543043298038, 695.206211520376, 640.175296104636, 663.987606315833, 687.692168829625, 685.461864506284, 667.11545026322, 660.172435627527, 655.76565735919, 661.499833446974, 644.87785108968, 676.216442708539, 665.824334281055, 694.174227624329, 643.039672608462, 699.314334490637, 683.851582685619, 686.249002876575, 662.289974333795, 670.054511076088, 672.597505558655, 669.677042370944, 665.01696721735, 687.411274469275, 702.851053829396, 659.536518223311, 657.364948648899, 649.07159873741, 666.351600073988, 688.40515702752, 673.084697551763, 661.150677630949, 679.472205513104, 684.336290673906, 666.445486545298, 677.532150058159, 651.957469330032, 672.404367416375, 683.966992979005, 665.774545909769, 686.795167967673, 652.464704088301, 684.048321142398, 687.472420653243, 682.20603410233, 660.407357583465, 655.987846208943, 700.431508871968, 679.287813010124, 681.19336324764, 693.887623503589, 700.328933243534, 682.447218393934, 656.713145452922, 671.825613000784, 708.727186505553, 689.074679494499, 685.759573938666, 668.389928418234, 684.862834381026, 643.042371607211, 682.649196769193, 666.029795014362, 711.096497968366, 671.378850363161, 664.054129661051, 663.749570370555, 687.761740549417, 688.00633874488, 690.582050401455, 665.051200832596, 679.315943012744, 665.894773762685, 681.168418935492, 667.027673409631, 669.832112717682, 650.970527025094, 668.920455267618, 671.813888404717, 677.774840785728, 698.894680726964, 675.335910224341, 663.779125966429, 697.755669703545, 668.071999212976, 673.000878594216, 702.603467496646, 663.254002362413, 694.46778447289, 657.97990399965, 672.643111185204, 674.481964923794, 655.6581664166, 696.921377943522, 635.812020543756, 680.187103862338, 671.65499864865, 655.78520835792, 691.592250026346, 685.331574850247, 700.018144098464, 669.503407899443, 674.194954957369, 728.392971349025, 674.858712619336, 686.880893295729, 668.614297709121, 645.994000433885, 640.437201428667, 671.30383289575, 677.948475501558, 658.154389803945, 647.981528204561, 678.087082541768, 659.783823278972, 679.517610989892, 693.05644068506, 681.84933863046, 687.098077645566, 668.639281869524, 654.399862158038, 668.671634574232, 656.456527956914, 688.443649156829, 691.982281746041, 706.411089930619, 667.214630756299, 660.992454371525, 695.038419621687, 664.409216935209, 698.057570813294, 641.389081446626, 667.524969327357, 670.586892909762, 657.54774137366, 682.751055251184, 688.939354887317, 658.469556602606, 680.933452133699, 658.481703918896, 670.665669326684, 662.487559115072, 666.110827427162, 663.968581266092, 651.665139434205, 662.375044914444, 685.394391843524, 694.996231902649, 667.28515847065, 692.341867505559, 641.901753035733, 649.488266046317, 673.904470680245, 699.101564429815, 661.013458677279, 703.729969764296, 679.626609015092, 666.740300164499, 647.832128456791, 678.218151905368, 670.437884506712, 699.789740713587, 687.890964927531, 656.337967051196, 673.122991537694, 655.500057361477, 642.465077537615, 669.666957475171, 674.715768764383, 678.008476349319, 649.025139521214, 668.852669554891, 650.843036942341, 655.291275363713, 658.094085396585, 642.580516327082, 679.962715367287, 701.025249151681, 684.283858449165, 656.608606686759, 688.448680692754, 675.987784748023, 669.304643227868, 684.061926232953, 668.713948828148, 702.669751867933, 686.005982750673, 680.511110418092, 699.457101440901, 689.31605019452, 652.172336956518, 674.751889490778, 672.837713714665, 680.09416268642, 634.127716791425, 665.158062969235, 674.365784106405, 683.364451264763, 676.26350077409, 672.738881577185, 662.029443066519, 671.299703087405, 674.819312630013, 662.398246226373, 669.020061767996, 649.411672127692, 653.843938728732, 682.266273695069, 665.304879925917, 663.797620465223, 680.785234900888, 678.338191562504, 664.442769333321, 665.083632791554, 670.615545542182, 646.852446261844, 672.187463206591, 668.974723515313, 681.991145802076, 667.021979799671, 670.543839533682, 693.319071153283, 649.673344068274, 674.80673547588, 670.832321056822, 668.018048528541, 664.49544113534, 669.040824352301, 663.507338365624, 650.065653253109, 658.327998344366, 676.592145426211, 623.771006229863, 648.716674190221, 688.076321130501, 674.511294489705, 689.687098716234, 649.900166622112, 674.476474179995, 661.149358199013, 646.582383214937, 678.786015934298, 696.630943701953, 660.398301439794, 669.344951887465, 618.543965616979, 672.716148940803, 666.111285138138, 664.277238294241, 664.403669028409, 658.682037286386, 657.702639100565, 685.852252013872, 667.261063502418, 678.052616037999, 687.988749149317, 699.049188317738, 688.968215303016, 676.931628726037, 688.79394947424, 665.364486709109, 652.167193909242, 672.237795645817, 677.717250708765, 661.390569857528, 695.791252518871, 657.02366641193, 686.60781868997, 649.45972971418, 689.070539226017, 684.202097336406, 674.326826464002, 687.801829312687, 682.456448809278, 682.210990115654, 677.036325607605, 702.138289675873, 662.186430897601, 685.357158293794, 664.266530070672, 672.567053412414, 666.990643377927, 686.648900144491, 684.883035967992, 678.292413230246, 665.001213494973, 701.264985410494, 684.626402118006, 665.921363940567, 663.026301271963, 682.37647868476, 674.708121551006, 674.832505537596, 669.878779681583, 666.227657279852, 670.069631689778, 675.888901451937, 684.258000962172, 667.473317019146, 691.702890411734, 679.775651900665, 661.695461030687, 684.135669203422, 657.663062795952, 687.001040368464, 664.786921046608, 673.235221276322, 680.111247845515, 693.484486494468, 683.43762524891, 683.867356418522, 673.174904640692, 684.103632735408, 663.489298201195, 683.753019437441, 677.605354559342, 671.401953085002, 667.194607656685, 666.583417100458, 686.737496982715, 687.670883523273, 692.854243544544, 665.576200974257, 647.965677532717, 638.662219139389, 696.725986040955, 686.591469471651, 645.465437818514, 665.915397278558, 671.23159582522, 684.389635469219, 676.301999692764, 644.505564778362, 672.8801882582, 683.531921787227, 676.564866923536, 663.622934605232, 678.102708815077, 672.516634037062, 656.606685072329, 669.885215693401, 704.089508541263, 652.369748687628, 683.248530819626, 657.276515421882, 676.384566497141, 665.94526249525, 652.299645915661, 688.863584676243, 677.37423320641, 646.342618617985, 686.15664409389, 674.52790593683, 641.681624856198, 709.04822790364, 684.937817662365, 683.547061123207, 657.501426011885, 658.17194020425, 683.33818087317, 699.967378048254, 692.390248947535, 676.174635063607, 668.640197480603, 670.865465631745, 652.999637447193, 675.700463952683, 651.232511821243, 658.934842128732, 684.048096912673, 670.054641672161, 674.110469421731, 685.659934314818, 677.487584984615, 663.541806767039, 701.228148161749, 668.164412027291, 670.139508229448, 708.439119421603, 678.113454694584, 690.500626553342, 658.614622718008, 688.739602316521, 692.837394640233, 674.56524766421, 655.426731196474, 661.974734600839, 658.887585459092, 665.060238692097, 688.458493442648, 671.029312159468, 653.332252072001, 679.413402529238, 655.704972007254, 666.820042809414, 683.658271925349, 684.776151603365, 655.019314108418, 645.650085122958, 681.669053640465, 670.435980359932, 679.71108988181, 681.539438532269, 693.833536646404, 676.897765364116, 680.791421492769, 685.591337489044, 659.851312399496, 667.122779774568, 651.826358408348, 683.637300334684, 663.120094280545, 685.417976888426, 655.871625651928, 674.264342574983, 676.412889702691, 658.073665592477, 660.042290793808, 659.103738861182, 699.151965293711, 650.734682243349, 671.091670213649, 692.046828109804, 673.809891826326, 658.916978866502, 630.002363568921, 677.484626918773, 684.635147498609, 687.301289187765, 682.64698178742, 656.61706859208, 639.504243206266, 676.767728846112, 662.787836342163, 671.410207653066, 649.12832812504, 668.440019650892, 666.765775118916, 653.959891106734, 664.980872036999, 692.475817201534, 665.360793962695, 660.338704756781, 639.739657148209, 669.523518176584, 662.786584348124, 662.203151111186, 670.41768637116, 684.894463670047, 675.918629540519, 671.692238710096, 667.504281078854, 675.891390663998, 689.613680292149, 676.787736476947, 669.129811132594, 661.112695764943, 652.661189106984, 705.943329257159, 661.917772658649, 684.433378626155, 694.908372377008, 696.28275221417, 669.662473538686, 662.323231373359, 712.982682646504, 662.975920209078, 654.224796112984, 681.801062379081, 651.112716425601, 695.677964720678, 659.326505671464, 668.416656138032, 668.185517728088, 687.776904720196, 689.298241601395, 671.341568290383, 695.46277790231, 658.69898303827, 687.997228338018, 653.273464862908, 680.674673771408, 669.164732412715, 671.028102878289, 689.733809800155, 664.741692683243, 665.112112780812, 685.120425892661, 651.076081071883, 679.496181709238, 656.792656790358, 666.708394185959, 683.718516532407, 658.214613093171, 678.552261896793, 668.616041744297, 678.122564986997, 659.404456751444, 662.28760712411, 663.600562059851, 668.652740327414, 691.646426348999, 638.983595686556, 689.228459937855, 639.490675009771, 682.86023945385, 654.33603173478, 658.719018613261, 656.460800145286, 687.040612320554, 653.494643797632, 663.821500374708, 680.122614492539, 646.92592092595, 656.51328507265, 675.308073943005, 657.128919479718, 695.925223733838, 655.700095857046, 688.050729279358, 677.742085400823, 672.378771537094, 652.536039114437, 657.436439838149, 668.911948334366, 657.852917527639, 626.188302805042, 690.516648783703, 649.911435957678, 667.277065081465, 676.024276029149, 675.230455695652, 653.928814681486, 628.338899702039, 662.541739503588, 653.74589176793, 671.500646276401, 694.419889680451, 662.197781841965, 655.359189540594, 711.623544309054, 678.958312454986, 681.045365734632, 687.167911831518, 659.823028136721, 668.269655492527, 687.789154976619, 687.139931534552, 650.919891345838, 704.797572774325, 679.295410284308, 677.843014703594, 671.45965423488, 684.52182913823, 668.319491372015, 684.977258641239, 661.504035858046, 677.092508731362, 686.437505800645, 675.652957212915, 631.703320628223, 681.649101895422, 663.437635245606, 683.274851174357, 653.953426069681, 677.687922054622, 682.253272713825, 649.920811103993, 668.527191622776, 668.33954653155, 659.3604616297, 665.538624912008, 675.265702093562, 677.217045774583, 694.677083411455, 677.439596969047, 685.03258425886, 667.361980296351, 648.522712657199, 688.529681864625, 652.99974379448, 689.676308824392, 654.167216826916, 621.556227371534, 674.822408833294, 684.988823684728, 664.874631608375, 664.084317993852, 648.44114548473, 681.995139436826, 677.056390379147, 701.691191659356, 665.138119202886, 638.068790898667, 689.1929161489, 656.978366666376, 672.913671652318, 684.272457397963, 683.55547810005, 693.110128894176, 671.3542212942, 679.316465540035, 669.497125973166, 683.165816161106, 687.294413004806, 665.298234514459, 686.03405327229, 687.794929811239, 674.841647029462, 671.715415671895, 687.043803336848, 658.074749672129, 677.14618745032, 639.08679585379, 683.52094170534, 700.866559805598, 669.739967242007, 675.688933574311, 672.398107634237, 649.039673768303, 677.770162854784, 663.001341760625, 682.334564167805, 684.872468035896, 629.838123781781, 696.46485266491, 684.830095520932, 645.585735684104, 671.356869159555, 699.446324789525, 668.60829452707, 682.609227354511, 667.985482439022, 673.683776151192, 672.161295223101, 671.418322566136, 673.350684838124, 641.019164993781, 664.35614530423, 670.910652963356, 681.530961978174, 665.028479845381, 705.101160048626, 678.762013608655, 644.400880349287, 633.520088973203, 662.319964784941, 673.766075511581, 673.347841173965, 697.674430733404, 693.277763607988, 630.415836408244, 673.379615426301, 661.990981957188, 678.026762591169, 693.669690699111, 695.188280447451, 680.420821987862, 627.982811050009, 659.772010708903, 691.913446518055, 654.924943504367, 657.792876982833, 640.834731345188, 651.189542540485, 692.843431068026, 674.5981629797, 679.568709840078, 659.875303720147, 656.208198160888, 659.026081748402, 655.074676250346, 662.818468528823, 684.150343103065, 663.29819581428, 684.664488078974, 672.488200183008, 659.35038329584, 663.873305160185, 674.288897832402, 687.842243401333, 683.223906186097, 674.804556293931, 693.052987263549, 701.527634471504, 653.702954022036, 671.755292372969, 682.571410049951, 670.340697056546, 699.494800544116, 668.873651281468, 684.898868633896, 669.585511135458, 689.898813827324, 678.703628533876, 649.671091044734, 669.128449463429, 660.697907030143, 670.729632011927, 676.401058341922, 665.810799246663, 657.39282666137, 707.493054715671, 677.038647430011, 639.431095448851, 661.080123048957, 680.279552554712, 669.802920214178, 690.184105168268, 667.175439485746, 653.365193853112, 704.780839586026, 685.496294451445, 681.620926201384, 687.871781440051, 703.088209067156, 662.8239044165, 669.600250915041, 668.155160562385, 685.117354039578, 686.747121581844, 685.658022072895, 672.014774321392, 632.815424409292, 666.019590868648, 667.872702572922, 664.807944876934, 690.35903267143, 683.768305171542, 660.870301316389, 677.493448579361, 672.233353927477, 682.078598081551, 668.388582697469, 680.891277422492, 656.047736427184, 644.567906440754, 656.698553550251, 647.021174720097, 683.5827559258, 659.537088544045, 661.536639285076, 640.657380769472, 676.802786612583, 672.908634946074, 691.331202155466, 672.971838710842, 675.850588834454, 666.388263393568, 647.592293643225, 667.301998582629, 654.346759466795, 700.960918098602, 644.796958080225, 665.833668300307, 678.964184588198, 662.666986902005, 662.392944774067, 645.865268842781, 674.579294901425, 698.421646707679, 664.128880924125, 704.519908633042, 655.100706727013, 664.016224412533, 664.649054593291, 670.707323010614, 686.224765168841, 654.578452378232, 678.617348730426, 674.307963544209, 685.089848080815, 680.210815068693, 683.940479301489, 660.942160659719, 670.269226676018, 657.23616326306, 686.366041941567, 679.320197258667, 691.074480143637, 662.29374752528, 680.034265256498, 674.708282840966, 668.555939168985, 676.132709723244, 691.549957554402, 686.183237943726, 665.899776051312, 672.829001864577, 681.923246142083, 651.828593379899, 684.78599878305, 664.656146287194, 659.722794672034, 696.105280975025, 697.646191017844, 651.682894553096, 683.221029783348, 667.546557902844, 654.088137858315, 643.030222255844, 644.880835605825, 654.405533837582, 649.55946764912, 694.396511989408, 644.648177031751, 650.010548668334, 652.328594323502, 682.885627075453, 690.310508388009, 700.450576532313, 670.138550425339, 692.389961058837, 674.188172395254, 684.615214941614, 675.38422877264, 700.001358003811, 686.184135681635, 696.025308175159, 664.491469052171, 657.452875952006, 643.655160488104, 676.752237628407, 693.303987974101, 682.048656972388, 691.508143500539, 690.10152979184, 700.748369955483, 681.019044342096, 687.955203222247, 660.376223606168, 644.566611340924, 683.611895833837, 669.536772556232, 650.01833941095, 644.429048986932, 670.222192300708, 673.773146409153, 671.36257521438, 695.652368051424, 654.876890732344, 688.541924638067, 688.913708125431, 662.781170812732, 698.169159061782, 654.922828289962, 667.980825789466, 653.63472980488, 655.912487374946, 669.090858484842, 691.400743020434, 665.377940111043, 648.862379790722, 685.850927364677, 666.480771781181, 677.566419797173, 666.424987515404, 676.835419431658, 678.524604456393, 700.410206905264, 677.84224804906, 657.183522483624, 657.574054507348, 708.366499075377, 655.92185363337, 666.071124099221, 658.772633775599, 662.335066318425, 661.262358983279, 699.34163173907, 695.781401511954, 706.01476645743, 716.342659227937, 660.22269450634, 643.61431785764, 655.798752532771, 657.275409848595, 670.821795344166, 648.913837120942, 642.03161059776, 676.780932388002, 663.504927959546, 657.525358662907, 652.205917270162, 661.122884421728, 693.945851092797, 652.398460876393, 668.248664089111, 665.329643617508, 686.984130136349, 653.567666267132, 661.557721359885, 654.185589657289, 655.492805963778, 678.047456672438, 655.789857654397, 673.912647698836, 690.957988056689, 675.937833842241, 646.714335806039, 695.993596453238, 661.799828988869, 637.007774515209, 669.545850750155, 659.74843710643, 660.33505554172, 648.417814015568, 677.272918851888, 677.492996113091, 668.020339863266, 654.133719174134, 657.342797898699, 652.640528100292, 668.839066799923, 649.227863353891, 666.054338755476, 695.002145556568, 681.339319112292, 672.310983454407, 668.579749807387, 651.210484737307, 669.697218975573, 655.049736517744, 693.775330430087, 650.219439531279, 688.580054442167, 671.304358801663, 657.466842781423, 658.19430513205, 638.754087400304, 650.875745941427, 676.610106837569, 678.381221458536, 657.653185190484, 702.935060687508, 687.266778312135, 655.829279909361, 674.656357104591, 679.007720310814, 659.511242165989, 685.562185706527, 671.322865104618, 669.014421005012, 694.412492443587, 652.481219371483, 681.45478558185, 672.400784730896, 687.794298754208, 666.088613547706, 678.536474332052, 693.904499174675, 666.482623476361, 681.882364219708, 658.613546817596, 671.170230582997, 681.432652409343, 716.662623022451, 669.81377978565, 675.293099547504, 718.019320489373, 694.409015272121, 695.294988172988, 690.191509566383, 652.09864720266, 660.493299691863, 671.888866288422, 682.60124779393, 665.83393538601, 673.154914340576, 635.89602796477, 687.374751178978, 659.856556545604, 669.758430905489, 652.377354296146, 669.671333305938, 689.63610140315, 672.843974561212, 671.837679563859, 672.437623171874, 663.642945689824, 687.916933166563, 707.060814828606, 692.634292032972, 692.627669763004, 686.660269927967, 668.883459310649, 701.993525920101, 670.741986348286, 667.912374407587, 648.629956493099, 684.399973569271, 695.055499389866, 657.449491843051, 707.894385560266, 685.902793954489, 671.177078316796, 665.457303162763, 692.441966215006, 654.07553201823, 673.135956017406, 649.088678067354, 648.037597705549, 640.748255062584, 681.956954490307, 669.39409091992, 680.171205426581, 664.402716704089, 686.046315160426, 692.321585753273, 691.014961965361, 665.304690025493, 660.669620741704, 669.303127032398, 686.681220042654, 665.184434240617, 697.219559614693, 658.411581187958, 665.670199409026, 633.780723213623, 698.487826128612, 686.167681624598, 659.663681039606, 685.76011132019, 677.047525717496, 675.981258595869, 656.713274601135, 649.588128611406, 669.735811345211, 662.755495549873, 664.856817819689, 682.492234510295, 685.785595101947, 685.188374974545, 663.234678728106, 686.698308026839, 677.342259402792, 682.197185020516, 671.989160879889, 681.404301147154, 651.750556054801, 668.443715906908, 646.593992881411, 698.791876077565, 660.5065116361, 631.758940114901, 679.044888690614, 627.139547342687, 660.211192817959, 675.167814187031, 693.223136779614, 686.757109426024, 666.34886463681, 664.03723409283, 640.665094871235, 664.085150049581, 663.780169576694, 673.988698462437, 658.77191614822, 656.946701853176, 627.56267696359, 675.213766980062, 674.572648799841, 686.597054190695, 658.883769494729, 705.8095642834, 688.808274669217, 676.179465421418, 682.667998223923, 646.762258720188, 679.065780685041, 691.955735715662, 665.94353243153, 643.675715522176, 670.55502484673, 652.239144867766, 677.655425062095, 649.619560540043, 647.000728585981, 665.0244381936, 644.096601247329, 658.454812040811, 658.435946820485, 684.22487577183, 652.113518667582, 671.498987363483, 671.918870370337, 669.505520049165, 670.808811952346, 665.181823923057, 644.669055406265, 685.62621770163, 696.532387790711, 664.043926025807, 678.480462432444, 669.006103505727, 678.495332835562, 666.134481717387, 680.058985144769, 690.116662479514, 669.976464063499, 686.584397969699, 684.155024697945, 640.515795759337, 662.059737672651, 672.104378745939, 700.447730484279, 668.185702158011, 662.249889596814, 670.923217229326, 686.721874456716, 661.721558850847, 668.568011255322, 672.457988827458, 646.929353388489, 657.71599775284, 678.112619695675, 682.568166085134, 627.023882662054, 652.654499919507, 646.719846780369, 680.163029484407, 662.475978689168, 690.702273095035, 660.279100470821, 696.245434901619, 686.724207188401, 671.852762016846, 700.623614639808, 660.804735844269, 663.816552053783, 657.188354948025, 686.88934659103, 681.89642233465, 645.974968814557, 698.981749941564, 705.084946366108, 650.284417651164, 663.44285341739, 677.399993873455, 678.012834924261, 691.321135361457, 679.287180256617, 663.999664313409, 660.036009991995, 683.521409228797, 652.647553452029, 645.647598516736, 648.757395027558, 680.233505975003, 667.968852210427, 650.695117274457, 661.491318307894, 664.281474462931, 700.241791585868, 656.508360139112, 675.524271391674, 665.859691915903, 656.96515419802, 661.374232191327, 681.052056578738, 648.665833697785, 648.609732725093, 661.256032833525, 693.808706487717, 679.79059212637, 654.486566135893, 628.302994361551, 623.619214348707, 655.026908880692, 635.355146296262, 655.915661241769, 678.321509087346, 671.193397085333, 645.513415339677, 679.74660303319, 701.910674453797, 676.744760968062, 676.17532329101, 670.282397839939, 671.678945840818, 697.150265744126, 631.928364219538, 687.96871649905, 696.944389019451, 669.363535264078, 651.778690164466, 639.497673070457, 681.006580378249, 665.510924964124, 671.128757123283, 690.653759810452, 659.75369399728, 688.485706603019, 678.039345499078, 687.66658088924, 654.704164350143, 666.650103902475, 691.214643971447, 670.5284133571, 670.859145177339, 689.61076658128, 685.728511328141, 686.39228387716, 705.03937506947, 668.991536520028, 636.346747887045, 695.05852988407, 693.455645575267, 641.738851596014, 658.482626605499, 696.573393097181, 683.059561391448, 667.802476647073, 669.523079591563, 653.036823891049, 669.326394857549, 667.889485393527, 677.171849430684, 668.233660773264, 667.08712134067, 674.171733378033, 662.924071348733, 664.944666206701, 661.331759983134, 656.076963012378, 639.734791885284, 653.692069884111, 641.512920831482, 699.456704754719, 662.680830063682, 688.174482759092, 645.927624891613, 628.674489584219, 677.376949677235, 650.845471299094, 659.482906339571, 672.551820255079, 670.576114073053, 670.032548530602, 660.441191280853, 657.377495765275, 661.093789423761, 671.059671356946, 694.580270606323, 671.451957707795, 679.27210365949, 636.154819446808, 686.400461098082, 688.978446241337, 665.733881944727, 634.681430512576, 662.859065533451, 650.494812298159, 650.576665786578, 658.637432750931, 676.530895893999, 683.857712856194, 675.434993106726, 650.371314389113, 657.990536250083, 656.31447599354, 661.195778758488, 635.381251492615, 657.143190131287, 674.113871784112, 653.131868836481, 642.215604571929, 641.856719028876, 691.926127281961, 666.402489332198, 638.93449633187, 651.976172828982, 643.13634634424, 671.641657719985, 654.378228850163, 670.233168826084, 687.430529945622, 676.301879700446, 682.634548689691, 680.074826597134, 678.144375583896, 692.625519073993, 672.336511249735, 662.111607489338, 660.21496294221, 679.14987152062, 668.938486222374, 656.236184291315, 661.489301735027, 686.752500200937, 679.345168661439, 697.341702253595, 687.165213487895, 655.351186128501, 653.959618039377, 670.054447633013, 678.276392823077, 680.029126887553, 649.970817109694, 672.135208556668, 670.192520974656, 696.369015435883, 664.584109966546, 675.122862329026, 646.706318677175, 681.128634894865, 706.387960087573, 688.564523995283, 691.831097720453, 650.495439079042, 698.483533101225, 669.359295616181, 687.375006241048, 687.518260130979, 663.209586766328, 657.608397891375, 665.069522864868, 648.840112760511, 629.932397075916, 664.31375980898, 681.677564162406, 674.279986045763, 669.55338362078, 654.698987251271, 671.243479326593, 680.331149109942, 666.818926622552, 668.342986715694, 671.785759118725, 657.693647256105, 650.603478653317, 658.932002520887, 660.37832858963, 673.740873469009, 637.398778668815, 665.99660250421, 645.414426467706, 688.386616738986, 657.563180270186, 639.471189379707, 690.466543934398, 670.12312938707, 675.831087764393, 662.74916991505, 679.085834747247, 690.986540451313, 689.335006820217, 664.868371719207, 660.137532605148, 703.273017587411, 685.809438678875, 661.39640703629, 698.682657202035, 691.915993130641, 670.280672535805, 665.438885702602, 664.109759919594, 671.953427737601, 677.894088279519, 674.924872640818, 664.877186467966, 647.70344338934, 687.761765884766, 686.40574340591, 653.214182735504, 653.03086610712, 669.29610821624, 679.340637096404, 674.852244985448, 646.894610600687, 650.242334589771, 661.034369800578, 684.237818512448, 691.637387324783, 676.346058747586, 692.042489260012, 683.698443774481, 633.679102652912, 654.011153381425, 649.356701242073, 657.198385050428, 665.489884479288, 658.440791498609, 682.534198873041, 673.095324434788, 680.664498392321, 653.480608009367, 714.930566092738, 653.0643806239, 684.778870114957, 669.245930864698, 677.962793040828, 663.371899333265, 684.265760651575, 689.954374170022, 677.78680059796, 689.095123950253, 690.175654509976, 684.381309098916, 663.563024955711, 699.834130405703, 672.725009279309, 675.578107977293, 661.802276703324, 692.726547009669, 654.715932431902, 665.085902919678, 683.249168226992, 657.45095400734, 671.040786610664, 635.578313465869, 651.049361509709, 653.298816570625, 677.191430849667, 680.742509630828, 677.343836445733, 644.616093237058, 674.199279070958, 645.386781800962, 683.320906238523, 650.61184340884, 692.839008324106, 671.612102418724, 711.952868910765, 660.255569942885, 648.702311317541, 665.151207561238, 669.596365386412, 701.498807682753, 685.292563445761, 636.222302309307, 698.794144059595, 672.616472282315, 650.092180242332, 664.661196742691, 652.000713054896, 647.366836882308, 644.098905671153, 693.77068142992, 673.652794703031, 643.16030501132, 691.85440711812, 695.153656292184, 675.026222481048, 651.04039721966, 649.235003534987, 651.572922343269, 684.895475021753, 671.726717530894, 636.793974402052, 661.171990966942, 661.814791014904, 674.622307336193, 671.841408409736, 676.565030135898, 691.887239235131, 690.247480320624, 690.310691036961, 688.22692510634, 670.227766173151, 670.301840669847, 685.172421511034, 693.819199878666, 661.764539460047, 685.512899795678, 668.124740759951, 660.891896126483, 674.107103320522, 691.079089152501, 690.964327275558, 651.557841448507, 685.463445184774, 660.902976997273, 701.366748214993, 661.439775509695, 669.255555525906, 679.60113621884, 665.113344464156, 655.653856358735, 682.059192247189, 678.71348923324, 667.831717293474, 658.881374179219, 675.162694563293, 662.560326355663, 682.232432325184, 688.538512032556, 661.931968064701, 676.031602858062, 646.539313923666, 646.187904987428, 671.96766402877, 698.329673352064, 693.68084118738, 667.933377173012, 658.191557019275, 653.86474504337, 663.06920237069, 667.685964657812, 653.017858100794, 688.619326784694, 654.772268964001, 664.482332359051, 670.191689857491, 650.354876222952, 674.709752009421, 639.895800813095, 686.870534390218, 682.133447051038, 658.776740705215, 692.760538668545, 660.058915420761, 659.565918164789, 683.8231101965, 686.720008896543, 684.363221550544, 690.872507289472, 664.111767529305, 682.647291802152, 678.65163845059, 667.596709091025, 638.740954324639, 697.431634616368, 683.203085924481, 690.362163696892, 628.104908805723, 651.92585052912, 640.20230130777, 692.590908571527, 654.948546287409, 663.981224653513, 685.857902741199, 656.84997709841, 669.714964201813, 689.154104958729, 665.62510307255, 651.874491222854, 660.487845698113, 699.341044435456, 667.897400351562, 669.48419598029, 656.749460037116, 661.366721125883, 674.071240672221, 679.941416901451, 673.786978679323, 685.42088384662, 666.045978305695, 674.045266492478, 644.915504839064, 671.296111552162, 691.290415423906, 649.60822857984, 699.439382575347, 671.391275016101, 672.73951459268, 694.173578696654, 676.870329029108, 708.812032254433, 621.945348411699, 668.23988238636, 645.341884964718, 695.592295022999, 678.666150096187, 661.086997928276, 667.081158529416, 691.278961395032, 687.354520998769, 691.263386779092, 702.217678508933, 689.915117904536, 683.685322589539, 689.71241686979, 693.587336889405, 667.394236626179, 695.552794993261, 700.532329559089, 684.384277498706, 659.400729082088, 679.036589474193, 679.542521073563, 691.322991126501, 666.338977887575, 674.06030069519, 663.420058500253, 697.372702040121, 663.14851648029, 664.195199528184, 674.679393333454, 642.60687635559, 686.138802074153, 636.125555275492, 688.251884485418, 670.049954696427, 654.051286531153, 675.88111239766, 638.074372464558, 665.446456728621, 642.953258833916, 673.936919896173, 674.157473540226, 672.753419349436, 697.910770369589, 681.110517901621, 681.654396503031, 646.257358030077, 687.283629410319, 682.166459838722, 673.689085581277, 683.695596439504, 665.115155435896, 652.071588126138, 647.867844603121, 693.479951940496, 693.927208142659, 671.35354805413, 681.575843272957, 679.801652055675, 686.430148293013, 669.883281124926, 666.411309542187, 670.913648262189, 683.77699811123, 659.174246786509, 675.665167101678, 686.346003919561, 650.786137955456, 659.484682978381, 665.920328021958, 655.416531542705, 642.06279704181, 687.426343483278, 673.632139186965, 673.626840368733, 693.423368619043, 661.035085659499, 675.014322639933, 664.705716269366, 660.854513941989, 692.43693393262, 653.660649876116, 682.233710476357, 679.180002584614, 659.183644162545, 695.744218030079, 682.22251507136, 663.293343581091, 653.589029052371, 662.43324948928, 669.716213436727, 685.325761593308, 656.581988282699, 659.094154776502, 649.157325638392, 662.840534630382, 670.744821764318, 638.74542634543, 687.248053356961, 674.603305779305, 671.767696126705, 649.739915035835, 646.590880401957, 655.047873697377, 689.659327975382, 669.782827151023, 660.317289871997, 656.506287233203, 690.013942458669, 662.74207702089, 668.157168571424, 645.058751005257, 694.788454933466, 666.693315026262, 668.508721249664, 682.762610653072, 685.004322289517, 684.058521455096, 675.957692064587, 677.018533148892, 682.304806441069, 657.259545085486, 665.277513831691, 677.86183537129, 671.819465950599, 675.288469478176, 661.493611969382, 683.150375710237, 684.536416439031, 680.363785600866, 719.318134307791, 694.468984965401, 662.863773727444, 648.733458649874, 689.448473677628, 690.485033533833, 675.033447063354, 677.665146340816, 682.919880247105, 651.606789843599, 667.648910608899, 659.669225291421, 682.760328676313, 655.26150171829, 675.814131308349, 684.483132823738, 680.348532083226, 643.993620682715, 700.717251764523, 697.544123823666, 663.900493724949, 683.666186674321, 664.685974639805, 671.722946810644, 681.310685320776, 688.87547988357, 651.888259696841, 673.94191233147, 691.594716050788, 643.160680422891, 709.057260038517, 646.391348919832, 683.63167159508, 664.281242672106, 673.907319980165, 673.042745597397, 676.234387361055, 685.921324436993, 677.222858174394, 644.095013446141, 647.412786493258, 687.486858665081, 678.422948605392, 681.491203007801, 664.737048123062, 696.147779748118, 660.827303165581, 636.45172321872, 660.320545902637, 676.556813090314, 656.996657013789, 655.187527799189, 678.398440767914, 661.379477680391, 681.395943742538, 686.709964089056, 653.704927323962, 655.134326217128, 687.086922997329, 652.553881770075, 669.605754720573, 678.769553720597, 666.393247409123, 670.686848673736, 670.865726991846, 688.715966786621, 696.157601974571, 663.647541668222, 674.255982895586, 664.252644863251, 705.323793937048, 683.24495381421, 658.759578089278, 675.496320692517, 664.748485970139, 695.980782865312, 653.967985546045, 689.46759369538, 655.787183916852, 676.376925342889, 645.920942594267, 701.454603452349, 663.594843185381, 674.532718788232, 707.226081239973, 697.206417138826, 647.757024393871, 685.196247878954, 670.048604615808, 683.089418741742, 653.479030118033, 650.955334415526, 642.512803829264, 664.695554220804, 655.505880630758, 683.791649365162, 657.294433834159, 654.613084896651, 682.403489153268, 672.866517317564, 682.791544521998, 704.739282963482, 680.035637426605, 676.380791196954, 670.915926541288, 654.515370386316, 667.940348699091, 660.064072486869, 700.591471641483, 696.946670672409, 679.640020025192, 656.132911756099, 680.558904665625, 675.970731994356, 697.581529997752, 674.867249260521, 649.670820069216, 677.155110002394, 673.010045348406, 657.844678392942, 656.189181511664, 664.696902285335, 677.719105904181, 692.017246437975, 693.068847317708, 658.118409736013, 677.907487446433, 673.181485613916, 676.011928022077, 674.035421720417, 650.29484545026, 653.841957120254, 662.913578072839, 682.912469058446, 668.072911689554, 672.209837869493, 679.053255844303, 690.510040024907, 667.776890060709, 700.324575280207, 687.430644923479, 666.764399370971, 674.268689642919, 659.827853438017, 679.74696122227, 680.132576472705, 683.866207198425, 680.572387089, 663.024560837367, 669.867330118011, 638.601012757953, 673.752941320142, 657.991152904505, 643.37125060692, 658.288866050247, 665.748834962065, 679.582503960483, 678.633877067163, 692.838535186208, 669.837154686142, 694.489652897794, 668.885977794773, 690.683303157143, 675.289763642266, 688.583726522901, 688.802500420511, 676.067040559708, 665.640294214501, 677.699475915024, 681.226043127699, 679.434016117005, 661.58995948561, 660.682788738578, 675.903354088407, 658.506369928782, 685.139686968719, 648.286180389892, 666.661043809046, 686.870161429834, 675.32798169926, 670.161157064961, 682.738812502845, 673.699651244637, 685.492584108128, 639.154727983871, 697.709492064965, 669.340939990987, 695.895948598398, 669.410773901877, 697.379323890704, 674.706184778638, 678.280289619887, 681.307254650963, 674.275702281714, 676.582616762274, 671.414367082353, 652.923804950538, 690.028403259968, 703.149941356783, 661.828753437093, 664.841287343916, 633.206801912223, 674.20322125578, 677.888259517697, 689.660804578395, 700.781810939841, 660.938373403496, 664.333697419518, 661.099249279537, 651.918191893724, 670.273861643888, 687.568286168255, 646.377059799632, 661.72887490671, 670.092406064426, 694.695698928627, 675.10649107682, 683.574309355956, 661.774977276041, 690.426235813672, 681.152115685877, 703.129693357936, 680.812010340863, 661.338096336309, 683.801929534659, 688.784608684457, 647.732690471658, 674.480106867297, 661.613950668569, 683.947021298592, 659.329771210309, 672.011168281082, 658.618967120709, 675.288770833796, 657.585159535634, 637.219549441029, 685.987039127369, 672.695511473127, 691.820557588546, 646.08823255031, 682.655670858129, 687.224796453371, 672.365989995612, 675.066001739405, 699.667265134171, 666.828545435942, 644.534623010837, 655.378982565142, 702.335631641807, 666.198553140884, 667.431947615663, 644.840152582557, 657.768533681036, 693.085678266903, 664.349018839634, 642.761072426035, 681.549038277131, 704.525757916222, 640.488534591389, 686.444415237303, 688.452733643739, 655.764115348963, 663.708136579438, 672.715760208545, 669.865643658802, 673.127366993491, 679.926447949529, 678.764434678269, 657.745319625522, 665.375461210314, 668.25358278501, 663.326197009178, 667.16092349727, 678.501400596934, 693.834674609702, 634.199665031029, 660.73985908759, 679.613534613759, 697.420990470152, 655.130211844503, 654.97299954911, 695.830413858183, 680.708766754964, 661.180335515809, 649.195713307689, 661.791811950376, 666.251781149021, 641.590023237337, 701.896791776304, 675.088929846386, 661.94307573101, 663.726929603663, 692.093247860575, 683.84647461819, 668.71447190467, 683.961279182978, 678.213077837775, 668.341679402349, 702.992535608315, 683.456777739027, 682.235354160661, 658.010742444412, 685.00914734122, 686.961327925395, 675.227801366047, 662.676858390653, 682.528290564353, 697.303669501937, 679.687288664718, 682.427177262343, 701.521712150843, 691.425464159757, 659.252024183751, 659.800835216256, 691.513558360701, 677.529400947066, 678.059796475661, 638.115362380198, 667.173625632739, 656.52084414255, 687.545279958422, 665.844028891072, 644.202656739961, 666.244086071307, 676.567190882796, 674.019383614045, 688.878561773892, 645.780687421992, 661.341011251878, 659.970339446892, 672.389830539068, 668.285667869626, 665.803919138463, 659.926258541764, 687.013922724139, 673.312946605651, 668.841469374293, 655.886859946374, 668.321725916596, 685.960622960705, 682.61604868441, 685.501118972758, 681.639395415618, 654.327208284107, 699.433277644192, 666.835987302306, 672.065870280409, 660.572492660198, 636.045036849198, 653.787514213782, 688.606157964849, 665.486026451894, 656.854883082964, 689.061898169465, 661.572947491065, 665.747871579861, 662.312232336489, 664.995870347677, 673.282995433317, 672.582066736332, 682.085022935513, 665.725142278875, 663.147795819172, 670.31650405481, 654.009332473812, 694.764991214887, 655.627668938278, 687.399862944034, 677.166062615725, 685.900316785485, 674.136714338666, 662.811845082796, 687.533976922794, 670.762452136779, 673.519552845672, 687.886447372278, 684.086123571645, 683.052229476293, 676.383452728252, 662.049286778285, 660.171406074374, 652.35600161748, 679.739969770092, 650.30074296591, 664.857614476878, 702.606008289522, 684.137690711575, 666.452723640905, 690.979733960593, 663.73655981773, 673.870103853263, 698.669613193106, 644.452234556557, 653.97501163677, 658.18014378424, 685.404455715442, 687.23776963006, 697.81387164236, 671.450289300459, 668.816493881255, 665.52738132637, 659.605290252729, 685.058713933715, 658.311869161408, 676.18739191143, 708.453057151071, 667.335733695173, 690.412673557217, 682.769650016798, 665.10754613103, 667.196750413026, 665.822018878942, 674.169683651126, 651.825468105303, 682.890449276262, 692.034534271132, 665.538143148485, 638.291208069711, 656.277842620841, 671.580697763041, 691.083963336114, 684.897086019359, 684.432000253066, 682.888783036547, 680.604484861204, 622.698350550535, 668.095659608852, 663.519365023693, 678.513115605099, 655.907761465027, 671.571553788751, 673.893127312597, 668.399364776605, 646.979183169367, 647.870968379772, 693.879371199371, 657.837471107133, 662.155527535353, 686.031969772723, 681.571188114684, 671.773685823643, 660.008524099907, 654.299600673653, 679.737593679608, 677.830516601819, 665.805552017035, 666.128162413292, 672.311594208011, 666.399450583364, 657.54036563327, 681.556416677662, 711.096818089994, 672.085226679845, 689.571110997549, 631.473172682722, 667.196562387779, 711.83880379564, 678.900031871391, 681.901756126319, 675.938658005419, 673.050693410346, 671.857334512179, 656.257963355803, 680.37085514876, 680.257228144047, 673.709921221758, 675.565008316218, 657.980325615683, 690.208529208461, 691.004818408676, 684.418877631595, 671.786856154485, 682.252799034698, 656.434133057598, 690.961200532962, 678.968972200323, 706.749368017685, 702.787222053307, 670.144038699933, 671.9300762364, 678.49876140272, 656.624308852241, 691.328810600643, 676.508692689934, 667.836451180891, 671.15581828479, 695.39023775241, 646.5252199082, 657.580449257739, 665.36857368416, 650.043435382558, 657.63455430657, 684.558547971367, 673.45125957138, 663.815977896653, 668.262071891923, 681.319664451911, 702.48151277036, 646.392979202297, 677.214047576875, 669.915531498827, 680.924997216638, 658.200807987419, 665.241613004313, 670.433952324184, 664.143910036138, 698.869247615757, 662.199394664515, 670.907978346121, 669.651508901357, 642.731900860932, 690.117475493085, 677.84713731818, 679.843501604684, 676.157800273193, 660.876365058838, 682.976153087307, 674.806787944391, 681.871211412718, 666.144969008102, 665.294559255829, 703.379745044438, 668.529248834836, 698.246005064094, 687.096309290475, 684.006165965135, 659.21115291933, 728.385628835981, 686.600846725694, 667.801301791813, 662.985568819729, 649.105993804004, 669.573041621445, 654.681587229267, 642.830357182507, 666.234046355683, 660.184540323277, 721.885059926127, 657.668685764164, 682.146824062644, 675.409327217028, 689.931240582177, 648.032581610911, 690.344907725001, 682.234993219471, 666.656333016206, 673.924738829445, 670.238166937964, 669.108134736581, 666.634733209873, 657.781621058768, 677.033502903421, 663.237725303947, 684.899754890377, 703.330838294782, 719.08982664969, 674.099705693721, 695.370913724603, 661.235376161343, 639.649858984761, 695.245455133046, 658.789953805434, 679.973498246733, 678.75051490523, 644.937625319397, 678.039035676889, 673.952152832766, 692.651018529432, 661.446760110197, 673.328619830474, 666.648304747794, 670.691784387149, 655.853768658197, 683.370186948767, 647.356495066512, 665.464553067476, 656.666581579708, 630.780783320858, 665.013783149764, 665.706313509115, 680.991030584874, 671.832230090712, 658.312826623954, 644.706643333598, 660.457493010361, 681.509938599295, 686.40451418602, 628.112716390018, 627.249749015371, 662.399684814697, 669.501566257714, 666.102028716069, 683.261317954831, 687.85788051611, 663.116350127018, 666.468432051331, 684.721851610168, 685.131881350098, 682.028563817789, 667.357502187207, 654.548572851595, 656.09101101454, 672.181668262552, 686.119755579982, 667.858098219854, 652.572819003993, 688.406864979329, 673.998369350366, 666.371199019533, 674.933789378346, 668.938633980501, 691.040856219957, 682.714303768524, 668.906147213384, 669.861380469306, 702.138357088969, 661.053708328598, 676.92450055967, 685.976561466582, 678.287097162982, 648.946914283784, 694.696092688394, 666.868179367166, 687.50767449668, 648.310800847516, 704.274376153108, 654.201166118214, 683.00913984081, 665.135570544165, 688.38115670592, 692.356070452119, 654.014874831701, 672.510779802447, 695.10085031205, 668.63240922985, 656.231818019408, 697.098639304592, 675.458699834341, 692.040846221439, 653.070069481594, 674.502393683277, 705.531329096723, 658.530563405954, 693.561598113352, 683.319633810683, 672.336113847902, 675.475861734986, 696.738562929958, 682.839465708674, 657.561572532835, 662.786917001452, 642.201710739726, 656.294516517339, 652.523391028659, 654.730022884393, 709.157643016972, 667.338395925821, 682.479085302306, 697.526119407871, 701.245178465057, 669.330542161172, 655.557774246883, 667.931617507437, 691.486544539239, 660.043589337609, 670.567587416998, 674.26462688271, 662.259621730483, 672.235763658685, 660.277321428886, 664.271351218997, 681.701881092317, 650.778210626078, 673.958525421526, 694.792215145311, 666.237047498012, 694.281439860238, 654.871452651324, 695.768751127202, 671.694581721513, 654.05979506805, 669.527595816002, 671.438731991829, 686.226009578834, 653.448115385928, 676.594739829672, 667.311372102181, 702.963530228864, 669.033593412177, 690.32896678755, 667.958776612393, 643.840325273703, 683.779641859513, 669.036722008937, 683.445987819821, 686.020689073838, 665.018604811985, 683.211481462193, 657.10016865468, 687.248978999824, 681.156548607836, 647.703343294699, 650.409997500957, 684.470332694118, 676.312723395129, 679.552451058144, 690.829908417882, 679.378016158677, 646.027162980789, 693.29574197612, 668.523009344986, 706.826213010845, 680.020956624647, 640.429528324806, 684.322846792414, 657.724001858037, 694.059740856432, 641.828343481602, 691.831321298314, 666.204692555447, 664.269930035831, 657.848892240546, 677.640121204505, 668.338650192685, 681.355765555629, 665.171829525289, 699.755554018807, 675.13395844807, 670.328361363026, 681.168575718106, 643.195535073978, 663.354712374324, 646.368403239559, 657.000189357135, 654.178315546437, 675.340233558397, 662.346677940949, 707.192340739431, 691.596484195435, 700.533563681799, 667.268792107826, 656.417688309786, 690.098001261075, 640.633532347199, 653.695696583817, 689.303980417061, 662.46358964285, 666.625048904111, 680.307380915407, 675.955967662787, 674.765583396609, 661.212498995403, 659.428887470443, 674.951442493567, 672.816121250735, 651.884019505577, 652.168674530562, 663.239820485246, 664.688331742879, 679.864441396958, 683.370206384594, 675.417206250257, 698.875966509977, 657.169347293843, 685.521163152907, 702.032466590085, 668.428422693709, 664.373364345222, 733.654190742839, 683.714997601056, 667.873732602188, 672.459435877819, 697.442121082534, 681.844423825771, 684.959921966358, 665.576883762769, 662.390597034838, 695.151476309834, 671.188691781954, 671.003409564275, 659.611836783166, 692.205943393669, 664.374707736619, 654.903497687275, 677.03285629126, 667.241280765304, 659.948571661239, 679.822554403773, 644.33648538675, 655.832939521248, 661.686091802284, 662.713592262385, 672.739892332444, 687.221028464321, 665.497685231248, 659.057543641393, 664.861816878217, 659.186903436819, 652.632224371487, 678.090095770792, 683.021771389949, 671.897399530388, 666.638509216976, 699.127325359604, 672.919149914999, 640.765743968001, 689.351392604749, 673.114592861333, 694.826048702965, 681.459932533598, 666.601176349388, 692.18897302271, 665.593773688377, 675.549793633905, 662.483549243897, 676.346382864391, 661.58678811538, 661.815038788859, 697.615274489273, 671.013077754355, 658.744017552488, 682.378684928946, 671.618350615691, 674.423477252423, 656.493515175609, 675.222993329894, 678.99046887072, 649.422485586855, 691.743421606169, 662.432335032433, 649.524015955248, 657.248506195639, 655.428518541727, 695.567032337066, 645.705930792446, 684.041642782783, 654.093156288584, 643.61054284388, 675.95269396937, 703.591996045242, 680.851682722479, 662.876779766199, 644.015851960097, 687.891276598619, 687.526234097176, 684.133570927558, 671.869236831039, 672.228904830036, 689.26966341302, 702.800327682678, 665.001136427155, 650.444541261762, 688.197728734492, 725.130535742695, 663.759829588202, 650.763336139162, 662.147078497546, 681.138420672871, 672.35867407144, 663.672550489629, 676.86729355048, 649.059923871588, 651.586186147995, 682.770978535171, 663.930974566351, 660.680793888813, 674.153745023942, 658.70354300771, 688.437988465226, 680.950192125603, 673.634403122294, 696.554574182587, 654.172145675349, 660.796209618839, 647.980845268962, 704.861983964505, 665.904351705886, 691.300205082076, 667.653814438599, 660.346975214046, 635.273126873586, 708.321593389191, 674.275145281765, 666.713725348807, 667.626927214526, 641.636771658872, 664.470836988264, 658.982757884915, 669.229946529878, 678.589453672522, 663.73945170527, 676.934990694224, 705.147146106939, 667.838451291907, 676.916310071793, 672.745304424818, 671.121393996649, 681.864791921143, 678.508626132289, 667.006867527031, 665.130757250052, 695.334381033373, 688.964012939871, 687.266792954512, 683.227473026874, 638.409838826555, 674.493705476658, 674.059147180697, 708.700337236149, 646.305281870915, 671.642946359787, 674.849443811358, 668.967694826049, 661.059166370237, 648.224542858628, 639.637193504923, 682.194046068446, 641.089723183985, 659.708945130249, 677.255038815696, 630.508692033451, 674.294936844651, 686.274136815294, 654.762232815137, 680.090905284048, 672.208027815576, 669.796932570691, 652.874822768916, 654.435161691902, 669.222710095844, 670.933302047901, 675.542295060489, 685.958349216406, 693.432959321672, 657.777942411565, 660.34130868189, 678.965205944325, 661.829341953768, 672.080036350916, 671.085350255468, 679.902205113808, 661.849941696263, 677.388505099336, 653.96586409334, 670.18901137059, 668.844882305626, 658.038986322106, 708.68593849776, 651.678296042439, 629.345864117804, 696.764985396454, 632.572951362159, 675.419198147676, 680.020675292165, 688.944273693329, 651.841538808109, 681.950147642067, 671.754743195345, 663.688288482601, 656.721781361966, 666.954617911098, 650.489014248842, 681.013430299367, 656.291652244137, 657.177048391373, 689.782435755067, 673.553154166313, 678.195568246952, 656.138497493021, 655.874865945267, 678.576005515942, 669.536894920968, 680.564798568745, 665.288006371544, 682.353963334274, 666.683013306449, 672.023429430257, 689.695953255321, 668.95663868592, 676.435565218648, 649.779354280577, 695.865868625535, 685.596817760349, 674.416810212815, 654.774440250084, 686.404883668487, 653.861100055315, 684.101603765743, 631.904666372038, 685.432718757897, 682.109351283176, 688.150396581248, 686.963230874443, 665.407693991067, 668.266083142938, 687.369371390514, 698.42150112512, 662.626351320042, 686.94605714912, 680.085479670728, 709.707686239002, 701.04685478607, 682.956228207854, 654.331066269374, 672.363841145059, 630.146309094392, 655.150088825687, 654.543893734128, 657.793617496976, 691.861454380347, 683.795266800543, 676.405323616994, 703.368143151652, 685.677241467292, 672.898596388168, 705.851425905464, 667.832620215991, 684.223432425771, 672.170443345776, 674.618875915039, 659.678521381448, 676.969335137501, 673.749388370954, 697.070771092624, 656.68545730989, 662.259463602661, 679.750200422476, 675.868205450442, 710.135837308974, 657.650786915741, 665.639970894832, 656.516991002503, 659.479748015476, 673.995789307538, 639.276835599646, 669.820079279715, 669.378087301611, 669.984066779079, 694.823696444706, 649.617872032157, 654.963627588005, 623.074174154504, 683.423251816801, 691.387362019452, 710.517866070455, 663.123055327446, 629.11243594671, 677.212580121171, 671.801166458239, 664.492691168831, 659.137353777062, 731.357539037254, 675.970210426579, 685.132280824814, 658.517357844018, 659.103339182449, 666.348359051992, 672.017201134975, 647.439921192513, 642.901674708051, 660.922440863959, 652.145918896526, 678.795664012441, 666.755058948053, 661.13519097598, 661.142612679794, 682.072415291852, 665.761916212928, 696.193700282815, 653.108381452401, 657.698132125377, 675.905906833925, 701.425953920233, 664.058038841311, 703.413662934203, 684.624780833633, 676.868825950452, 668.354310391065, 671.448091020151, 671.881985158839, 666.89643317427, 654.278355773312, 668.301354267347, 691.516063849428, 647.258261621556, 652.243226610863, 652.026535389796, 668.467950591402, 665.339961936653, 645.660016721876, 673.866169230698, 652.962949354218, 688.42218650649, 683.90871103665, 659.696840235809, 692.624978173906, 699.031897044533, 654.439650864012, 659.65795983857, 671.819055955292, 689.529729133094, 642.847626263733, 675.202877470685, 678.601579937992, 662.62917079486, 678.219613708382, 695.015131283054, 674.427657650311, 646.313868404744, 694.787999104727, 697.361560566733, 687.412155310017, 692.274693873199, 673.464040817568, 659.51623633485, 639.44431943341, 679.798610116118, 660.908954447417, 664.12450998008, 677.317858261974, 657.855490790655, 682.724067983896, 675.3649106585, 657.333570379368, 647.177363251202, 663.436823954572, 668.473140926909, 656.181192928878, 684.41672362949, 680.517440393673, 661.82174558707, 697.697993314238, 647.644649066101, 644.021377286458, 682.405310677831, 661.392890481603, 658.37672773324, 681.756055765309, 674.307314431919, 667.588779353556, 667.152068232838, 658.987698491408, 687.084716964274, 660.436259454582, 652.333545530063, 673.057994121445, 648.668194039941, 703.851158565253, 652.998659678489, 681.198773675476, 677.434055054558, 667.418555149172, 667.244258819029, 664.097331197556, 677.477546282705, 678.901937620511, 672.460389183791, 654.016355910193, 695.703637356581, 688.319037842648, 672.210398735817, 682.450290372901, 661.532518786686, 671.184258067583, 682.620382836788, 673.464844601553, 663.919556500823, 680.610951606298, 717.085263775879, 707.045653530495, 645.416329131797, 682.579371665345, 671.478808055492, 645.529902723865, 676.419205900528, 662.166373214936, 684.821694448342, 663.958031585675, 693.793611622298, 661.812799354539, 658.834179929074, 676.137553183244, 675.577171375655, 659.915906679552, 668.987444292996, 683.08157027196, 659.882301380426, 675.970407208677, 690.552979482596, 671.898823784053, 625.333954864753, 675.825323632857, 676.168479392624, 658.74330897304, 641.486053237636, 659.649994810445, 673.345929163555, 680.028156726656, 696.846409079011, 646.577215458703, 682.740885348185, 688.474940394875, 676.987655648545, 677.627354517939, 689.053469217645, 643.343081659572, 686.855508477006, 673.118874578882, 687.354479247301, 655.713836752816, 681.602254996457, 684.004652262615, 672.547074894797, 648.128433929517, 670.887987252573, 677.511509232299, 663.391616551918, 669.751320105831, 680.290800961731, 677.223960774666, 691.302276462881, 695.783274184118, 660.555471874503, 692.263897541645, 677.660955567839, 703.363458664298, 666.660795444803, 658.229686365738, 671.775148672503, 691.04719961693, 695.087006040524, 699.631552760857, 719.707544620582, 675.972418443517, 688.3785274003, 693.219373987575, 667.315404314709, 674.208412155731, 680.906872899247, 677.39105521478, 671.333526591298, 658.908691656944, 651.162056271503, 683.448278227764, 646.13134844531, 699.95537300064, 669.907624706972, 685.220397022873, 677.70496995809, 693.614806766678, 672.333046815384, 661.250183205545, 673.077098186609, 651.150137943669, 687.192323233708, 666.628050948747, 671.315154262063, 651.934641279481, 664.250020315835, 682.220605241633, 664.257735895981, 670.894898419956, 690.872656876459, 668.390620037246, 683.929676870199, 653.161434073902, 683.324997151523, 640.170245723798, 684.895102001933, 678.233201216671, 697.958011211922, 650.103050990101, 673.711927346551, 666.256626501298, 686.773709330301, 640.857958391388, 658.880886784614, 625.519022438087, 666.41148487465, 673.181985121516, 654.917280889263, 673.191851988035, 692.340484806432, 682.514568446324, 707.971034994304, 650.647688131975, 716.601163547883, 668.623464587906, 668.10350992976, 662.729003743665, 699.18071883147, 641.806826159618, 647.561218619682, 674.964007537719, 700.302816172435, 659.320773976475, 641.991628535082, 677.822671624619, 652.573145965359, 681.586941591244, 659.673750026891, 671.889837203723, 674.966956680295, 660.041924650394, 691.57181453653, 666.802549234358, 681.624312393043, 700.57306310107, 666.629345759738, 652.635051746336, 695.65515930739, 656.517832016821, 705.367661302284, 675.429628517784, 677.832053852661, 658.883588245037, 689.340872057979, 668.589920724892, 651.650366287623, 657.780593828426, 671.372597385952, 662.983230170049, 673.630570506028, 666.585769163517, 658.280806130678, 673.899590161469, 670.366735444633, 679.867408896902, 667.523453918931, 695.638864224114, 669.488886800857, 668.504463592098, 668.574839788036, 667.162562054747, 656.729397938039, 687.52106218003, 651.512747703028, 663.03648995029, 669.816985616945, 654.074621442731, 684.208645732719, 671.877781035828, 650.890094515966, 685.518922758556, 715.981355049558, 651.863956865043, 663.331605728304, 691.042666867284, 653.370417710216, 667.86120719558, 661.72264867628, 643.309529259078, 656.90907029402, 642.49257603022, 659.094266496002, 670.38767542681, 663.2390915874, 667.603379489575, 649.755914901938, 686.095838650451, 686.082305225356, 665.640378644644, 679.478757184819, 670.013962560585, 666.80073600266, 671.827933906256, 696.844177405162, 660.736324796244, 665.875778118262, 684.961288588563, 668.070480635697, 679.373283201347, 668.398506113703, 670.457752303297, 685.673648882471, 672.663834616332, 663.691231415662, 688.087361024969, 703.143566749707, 676.194170107632, 642.139295538447, 663.560026954282, 658.569725783534, 659.614784099924, 656.434703072487, 667.619056784729, 664.324425894512, 671.1415390401, 670.271066762421, 634.81122444094, 674.568048824193, 648.940859020885, 692.723347960625, 674.161747421925, 648.222151793778, 679.47770793413, 682.446718103981, 664.046394005401, 652.840482405022, 656.981515125194, 696.62307480622, 692.957286156377, 687.59083050414, 656.774000035518, 648.065822707962, 699.601433232856, 673.96308779498, 709.57615851578, 677.656280509829, 677.712025914005, 681.182665539667, 676.608158056301, 691.538804907886, 680.321167789017, 672.756302684625, 675.299847505103, 654.474903265213, 688.004473020703, 639.169132623615, 669.469024620217, 675.376953904365, 688.732810369341, 685.025151863304, 661.696800167554, 662.187460566579, 654.582172967877, 648.664007488655, 641.59988339226, 667.937218601529, 688.709119850995, 694.973636070199, 651.390398412401, 666.805119289806, 679.36787302066, 688.769789555347, 671.837758849889, 663.196509939101, 677.62358021691, 681.660349357818, 696.369404548993, 675.141648392093, 652.905465848311, 666.215524616663, 675.012414803402, 671.105801893018, 675.59349926639, 644.794859005014, 634.244975885391, 668.421215343273, 679.123974566691, 665.89759601104, 669.8260801091, 668.300017968466, 623.691664496445, 632.457916760223, 656.8474442995, 660.720802723061, 688.789623558959, 693.379109303611, 631.208572974754, 685.792277787438, 676.467447044863, 669.432686967231, 677.681361114016, 691.97995268744, 657.347845092271, 666.630945578796, 688.693231167605, 692.356492614368, 690.37088481207, 681.623431153417, 674.329349523869, 679.649781060436, 691.836630899396, 680.065304641588, 640.130474258145, 682.591312345502, 688.7042948433, 675.599163745213, 677.26634383148, 660.718272060363, 683.61460118352, 670.950838152437, 652.211885407882, 681.77496002732, 669.062440285811, 642.336196108811, 687.782383488482, 667.068019301143, 668.279045152282, 674.218252084779, 686.009356130489, 703.906353129476, 670.587994302921, 656.152355567932, 664.993807865848, 663.250164809022, 659.025509617933, 681.63668914613, 661.355925387405, 675.642449661597, 682.621505821057, 667.125119054484, 654.659541828448, 688.35105898283, 681.043008079072, 682.84365312051, 674.577023107371, 662.566361804784, 670.43141641222, 690.002101635377, 649.796335396005, 676.13949218991, 671.815835005678, 652.614194507501, 666.919261776972, 685.892221323589, 680.352171783351, 656.605658084801, 641.698772764933, 657.91443635497, 682.788576084581, 644.283762366682, 686.299175150092, 655.244358123763, 675.103239032444, 675.30950049519, 639.052987312381, 704.248293607871, 677.957169574464, 670.309296865838, 706.913239121592, 655.999901849935, 662.016016842619, 663.91526507822, 682.778033488243, 680.755940796424, 653.085632248759, 686.607341540579, 689.797192924258, 688.651764553156, 673.275157278865, 694.033274838063, 674.744221254782, 671.088504963647, 659.545109147793, 712.33108309202, 657.462583114788, 698.280797567005, 658.528459869937, 678.86827791353, 671.934426420231, 645.074997779789, 665.689100440185, 660.230900874356, 665.78504436996, 618.266804363546, 665.735806303047, 657.798680311245, 693.284470486764, 671.025108498697, 663.739468723381, 647.522722429916, 655.486080220523, 712.730884829884, 662.858411773203, 680.120494112458, 657.318288241769, 680.01742303188, 661.283302034706, 670.420878329072, 672.827409365914, 686.437350670848, 663.989146394829, 655.242363168764, 686.689585933303, 700.396807743953, 659.962873724082, 694.488916453289, 668.69918847403, 685.461881820033, 693.838865519698, 674.540287965171, 649.480911072618, 677.384791943982, 685.70646674185, 652.663189806405, 670.457190963277, 671.500990403205, 657.69857247744, 680.626859770646, 685.613410749999, 651.139496327303, 667.729392409437, 659.976980498231, 648.218886403904, 676.221055925889, 688.351231183023, 668.461043509137, 674.409899409744, 698.146509556044, 681.133588770795, 674.280601764572, 660.315303198061, 690.60642612772, 670.768864997567, 653.86755632081, 671.467554758831, 659.712174272666, 662.906958393017, 689.991325210338, 697.595052691214, 676.726715452091, 667.749451264707, 652.446348223959, 663.879322323175, 664.414740684032, 680.874653222019, 662.71434760444, 665.14409232904, 665.631597300606, 686.876661058083, 680.338232824927, 662.898037918915, 665.523169108227, 634.338279350271, 658.568537629421, 697.790265697505, 691.566653387336, 658.198660932808, 680.067893946025, 701.777972232552, 701.934518417531, 667.794981248908, 691.085703813496, 645.77274374078, 694.282722175885, 690.597921495492, 678.589733289555, 625.983985327254, 661.546243820843, 702.8854244239, 665.752627061018, 658.437796536451, 655.032785750188, 670.818359444109, 665.532411799998, 689.46114783732, 667.459109860173, 672.483170929239, 642.466410022659, 669.917644584173, 675.360299561741, 688.376201816961, 683.752017133474, 651.509134198545, 679.9157070666, 673.731574107585, 701.068331380066, 665.193887005978, 667.439314383406, 687.918970792239, 701.091124081307, 662.971682033007, 638.934237961556, 682.593192394551, 660.800596533098, 675.36796921972, 651.05498184552, 698.895331328755, 668.116398788303, 682.537135727781, 672.957858568466, 666.9426420185, 654.896502361917, 686.338945874322, 651.252346299188, 669.447084923549, 654.895335874682, 658.908473119937, 710.548793429925, 666.25044305107, 667.435470922955, 661.465763635767, 696.360714558247, 666.969145190253, 694.129796077054, 710.169696361643, 665.812330914778, 675.117072988215, 678.217457703979, 634.180437121166, 672.929052137873, 678.810816149752, 671.470464531653, 677.006852626253, 687.92164026105, 657.319113383142, 671.021467405956, 676.948582044788, 684.060951832368, 669.905426423724, 671.588944800756, 677.090438071623, 674.449278432999, 645.848042714532, 679.13767829172, 679.74501789834, 640.178812112323, 678.70823567816, 686.590883612043, 663.44836028573, 651.696381003639, 665.943831908616, 651.971244837364, 682.389639428155, 640.130944652266, 676.432307691345, 691.107427083107, 678.17107420182, 646.500672404404, 645.85326480382, 703.229508974137, 679.166444844486, 680.039322488563, 695.096197773737, 655.86779491633, 680.322328371202, 637.972741376089, 663.841281496615, 656.91234697317, 678.543429298636, 674.034544198269, 677.453703647865, 658.544704761199, 672.28581058312, 666.386605183137, 659.317224094619, 673.24146995879, 684.691616634783, 682.647181312947, 670.3761998509, 667.091253347013, 701.600470499028, 657.1357994597, 656.932001564957, 670.890984754436, 674.184739256917, 671.847631549072, 680.387832102588, 680.040610349452, 665.811485337857, 664.954508037696, 640.440723124783, 704.492105776572, 675.20379326691, 675.880258175108, 667.332649747765, 673.437530902361, 659.576159446805, 650.787302580063, 670.900673856448, 665.714511396291, 665.715613384528, 680.468874030847, 681.840028135848, 683.857709211332, 675.792313570079, 684.868111117829, 653.160506205109, 656.046323549983, 675.636001518075, 669.568925020012, 696.523228350433, 669.62076105483, 636.647170037159, 693.228396261591, 684.16289231234, 667.62193221305, 681.538832987013, 705.215601184238, 659.290180818561, 679.191626884564, 680.016797556895, 705.974478028307, 663.27850178557, 671.174850871454, 649.104943833286, 671.18346838416, 657.51599485433, 673.932366867696, 687.462307166875, 693.859458340536, 687.585303489788, 698.74108662214, 650.696397295377, 684.057349254393, 680.231792311457, 654.511159235227, 678.948945582727, 696.759199994352, 675.466204265566, 683.028383653711, 682.388192836624, 685.627756935657, 662.19396796994, 663.886141778197, 666.874982814339, 677.960908636703, 658.287854641592, 710.379860762582, 664.280342643423, 661.024826566894, 657.382956808446, 689.392738167819, 667.707062917004, 644.621077521865, 683.093824744833, 686.546712741557, 700.401585844808, 654.764578649167, 670.839034781475, 696.114510633496, 650.871649582874, 683.13095719108, 671.256940298171, 667.904192551234, 673.205642048493, 675.788108588867, 677.431397262999, 654.93250428256, 677.492433916434, 690.58112909254, 658.918582157618, 669.967004120661, 692.214856382975, 663.981101239346, 677.975459886347, 670.984951951005, 674.408166639923, 668.558397455214, 683.799595120797, 642.582705773332, 688.260747812116, 669.58224034306, 667.608774768135, 657.488051173246, 656.09978396427, 668.22325356464, 685.103347579774, 677.827342884845, 689.480211399288, 657.479070084487, 688.073980914548, 681.83588174694, 674.798458492886, 692.503815674554, 671.220867025033, 676.027647747374, 668.642759935341, 692.03629594829, 668.726478863331, 666.807384784129, 677.228839215754, 686.645943574087, 657.907521224812, 693.018260780296, 682.655841330021, 672.305971936916, 662.593103036962, 683.837665747066, 658.258409299741, 629.655213412958, 672.856528021665, 668.355512699419, 661.31200063506, 675.993839599918, 646.93945549785, 662.096491478934, 674.736210064232, 672.894752761847, 638.340679095648, 655.011308367004, 677.099905602441, 646.387123864431, 660.67980774392, 679.924775334628, 698.872773048463, 681.296450856419, 657.357878330673, 628.147892550632, 654.281212910708, 699.104036473773, 686.851290308308, 666.473668008062, 658.256794065723, 690.927058065841, 681.685491069275, 713.478327119063, 678.046155939419, 643.820467571653, 660.152746664631, 642.285252653144, 678.910507586502, 673.898482700946, 687.288982533741, 674.445542421842, 684.164558180836, 699.602510771411, 657.464697134992, 685.159037627312, 673.471684685888, 684.395625097739, 651.329390287622, 681.781617061068, 688.586605789208, 661.398067359211, 689.561724552602, 659.599395976571, 664.628163091334, 668.640083660896, 712.059447594292, 671.123525346934, 691.110288446119, 680.331811227118, 665.533506218005, 670.365125162194, 691.053733984244, 674.677726055364, 664.301045071246, 668.89758052656, 669.238201295619, 667.811849233723, 671.597683457865, 651.225297209724, 668.682015084621, 647.515670113609, 691.706469452217, 687.986179714469, 697.933824123205, 688.57757966937, 655.376218964052, 663.960384065428, 682.776766849465, 682.616593017405, 681.684656701445, 689.289727667468, 644.605305762996, 668.160029741948, 661.477472005222, 639.483490318146, 634.569086678372, 677.100075084187, 683.538978924265, 662.247201946686, 656.017499320929, 687.918196937897, 668.526177926378, 692.124586608683, 658.359492190935, 671.583864135804, 676.818974103937, 701.606580497678, 665.047590311521, 666.603799265854, 671.696612195932, 691.053801526194, 664.051975383888, 661.819194493101, 673.347433642383, 636.64083949188, 633.188047808567, 691.206841911175, 697.659254260358, 654.277438550406, 668.443523574672, 659.563567171394, 676.830990049095, 666.361663297598, 668.926168828771, 665.16563060217, 660.672220159621, 708.582115867941, 680.557530946905, 674.208676998621, 666.70155709507, 676.736845157214, 699.777472489961, 682.485425162138, 653.923124244878, 669.58478098169, 682.124897295224, 680.170348258603, 630.529206889247, 677.729194706765, 674.321499826899, 684.58762775835, 672.581895308979, 623.065874226091, 669.44971027014],[525.050264609959, 525.414620570013, 521.524811896009, 525.490292967991, 523.355888608287, 519.437148218919, 521.392670590205, 521.710885797951, 523.841731099407, 524.827417062036, 517.54411905813, 525.354086194087, 524.357729189061, 525.759238949325, 524.669901837022, 527.074895350127, 522.563571099186, 525.357167810449, 526.593941002244, 519.298985139406, 521.255501482432, 524.400447309505, 519.202811195864, 523.945181114067, 524.239616997636, 521.88951610462, 523.42867262589, 522.061652093985, 525.593482815421, 526.491228594856, 523.332213830058, 521.49962226305, 516.196521111702, 517.852022913983, 520.076624172758, 516.88550090706, 526.971535963272, 522.946047053484, 527.387007176678, 523.584295462745, 527.015687363532, 521.581672416774, 524.613534254651, 524.541856352832, 519.80942590314, 524.446304395711, 529.97197879664, 523.475768708166, 528.392865396365, 521.55416701853, 522.334630435846, 520.07677965746, 517.571329171422, 522.421138871951, 523.043448307995, 518.322757137654, 521.718704319572, 527.483887789334, 523.757675148735, 520.588382547942, 525.64347090422, 526.628159330846, 524.081574650732, 522.325459932961, 520.330201990288, 525.46607088325, 519.182871258709, 523.323817976886, 524.42148133754, 524.180431020988, 520.934047899184, 521.416909189523, 518.683069313786, 527.340439166236, 523.326195608519, 522.427840091163, 519.725367205591, 522.440017329312, 519.350442021758, 521.432077332723, 526.167379061208, 517.586242517666, 522.025840783862, 522.979513759736, 524.370201392058, 522.045141458813, 520.397136577952, 523.115050678878, 526.074949875416, 524.799404039798, 519.658152422668, 521.88034317459, 519.11902117496, 524.381822131354, 522.571951159831, 516.956222993191, 521.760986264239, 522.485104385471, 521.043150523515, 525.077497531746, 522.083357244872, 518.776221962157, 522.8370290869, 524.841609686496, 525.623954694288, 525.905668064838, 525.111582245, 524.796926509972, 528.124952703362, 524.923572409417, 527.420911152086, 520.630480939467, 519.276053086792, 522.732163036413, 518.067104697525, 521.805385108441, 528.298944089484, 522.089129651186, 525.922128583631, 518.456615457258, 522.800337497444, 524.871773577451, 518.598929847239, 522.765183729583, 525.026822558115, 522.817778254398, 519.614485698342, 516.964188503218, 521.61905073607, 517.640805156024, 521.982108899209, 521.298685756266, 519.647980876027, 524.56217549867, 522.988089156358, 526.052169911344, 524.575089375085, 521.091528828845, 524.016493480065, 524.039633496508, 528.063498286246, 521.427134587633, 520.407694112453, 529.60073176844, 522.688326506709, 522.988710616228, 525.624119112392, 522.831502490979, 526.274629830049, 521.361385165122, 524.168985298528, 523.401391002582, 522.439722646128, 519.914887375784, 520.308854897265, 523.380193862534, 524.560107080918, 519.946603564546, 520.219291824484, 525.638251491983, 530.414698280723, 517.226709878359, 522.198859752753, 519.102955373284, 522.898403035689, 523.015872985185, 523.484189748431, 519.039520026126, 521.670722280522, 524.677533229622, 519.039192874713, 523.083016749503, 526.982266044564, 521.617268880615, 523.493598331098, 519.329579150318, 522.256812098706, 525.172636510497, 519.650044524164, 526.885039477485, 517.947194851895, 523.864640843105, 523.289010973617, 523.763967004277, 522.696954775222, 525.302461579181, 526.161729310222, 527.718300466537, 522.979899674033, 522.705481062796, 522.412388480646, 520.703435633645, 523.541815387801, 519.276878243206, 523.995181560521, 521.989728790242, 525.044042796546, 526.464239308559, 520.554700774216, 519.813828792059, 524.098322778371, 523.734385550038, 523.851612542307, 526.804269640737, 521.625227620286, 522.988311391515, 523.02852059097, 526.925474066428, 517.260929977179, 523.013107366765, 522.588504021766, 523.186636225235, 524.723243407958, 523.605917462734, 524.999516716003, 519.524351319925, 527.103308148298, 521.053304449378, 525.826974307512, 517.210181516667, 524.108769665237, 524.82212251872, 523.141749243246, 526.538824782898, 521.658505222457, 522.141988961063, 520.551639341764, 519.35825485416, 526.060445268268, 520.280540985615, 518.953341134123, 522.191872926549, 526.986572360601, 527.07335595683, 519.665760402316, 529.25737213354, 519.126034352116, 524.193437661003, 521.49147994287, 519.234992872397, 523.510248312588, 523.070092137226, 517.805841795508, 521.896548352846, 522.152227742499, 523.894027035569, 520.088933274525, 528.307171202306, 523.893518229422, 523.888198807161, 519.408901569628, 518.930947565349, 521.051088472347, 527.122312659448, 521.584193463352, 523.65212991596, 522.526514765243, 523.295759426817, 524.513375970638, 523.858599875607, 519.492249237696, 519.610023546132, 523.391600909068, 523.000597371126, 529.740319776683, 520.737738328778, 519.273044315177, 521.695461691016, 522.565949083892, 520.947229685542, 519.2686302126, 518.052179213409, 521.610002151045, 520.797852576411, 526.881246271218, 520.821673078309, 519.994704460314, 521.21732008831, 518.987858449248, 519.31739800558, 518.26341232733, 527.782624138366, 525.558570165663, 526.061031968824, 524.00667466373, 524.823898923691, 525.249225737652, 523.32325771099, 522.260356150147, 522.121841011866, 526.0644128858, 519.192504596592, 521.287954741467, 526.475572734499, 514.123806434207, 521.756896269077, 522.207567406475, 521.927606246189, 522.724074788641, 522.835321802272, 526.270844824783, 524.462446402367, 524.437321437354, 519.635289367408, 524.7008358258, 525.783982909341, 522.411871468306, 523.58294007709, 523.758626139863, 521.597412687441, 523.566619696731, 524.398459373552, 519.095759126356, 524.280877962792, 518.845767697866, 525.769305053704, 519.21362570062, 525.029078259235, 524.394303024181, 520.614255631418, 525.021353997293, 525.585662875398, 522.505453295583, 524.947432515851, 516.907288085209, 524.70910558785, 520.964762248293, 524.057167117631, 519.313140738159, 524.236149615233, 524.769631845509, 523.244101552788, 524.044345068591, 522.716091037164, 523.936198174762, 519.278199633214, 526.190134283039, 526.353917276934, 521.765457752248, 518.837970408318, 524.6606178089, 521.991833084042, 522.662441142973, 517.518379576291, 527.243993729238, 518.555810566132, 518.752536136546, 522.832268622335, 525.240886571228, 524.887133890394, 528.925497112367, 521.59829881818, 519.982720938759, 523.150118867086, 525.956643185255, 526.759257798478, 524.502596220816, 529.993462003918, 523.431439046125, 524.635358003483, 523.15233331946, 522.273313786813, 520.187400173818, 518.171870401537, 525.546330459133, 525.791144365658, 526.870301091154, 520.149219287075, 523.315120014942, 527.134024294379, 524.529083933647, 525.845541201762, 519.849541294694, 524.558652647538, 526.883316823544, 522.275221457582, 526.70708863994, 524.240658773116, 528.712151151716, 522.711766096567, 522.315688091211, 517.393327063114, 522.500229020434, 519.662358373823, 522.185571667535, 520.630361027027, 528.092838900593, 523.878631692271, 518.069331202461, 524.192074573706, 520.282382453976, 521.42590591973, 526.110823007852, 525.832469769488, 524.532949029456, 517.783860036544, 522.851208587295, 518.964920838459, 525.258491533288, 523.618335775337, 523.520636354876, 524.038980300582, 521.495036236103, 523.229656298016, 523.705897749261, 525.715331155335, 522.01597437718, 527.096552244911, 525.045521704262, 524.227694877785, 524.074484956629, 524.546115001252, 515.757428796694, 522.630550831846, 524.669095148245, 520.008928404117, 518.074066100402, 521.659486627242, 527.003737602328, 520.847338569611, 525.895990099994, 524.772739717442, 519.025471794742, 520.466665075441, 522.412714432044, 520.452721218759, 523.068020028703, 525.754157605969, 526.023298931797, 527.718366623463, 524.941652658228, 519.366870661768, 526.032814164013, 525.154665730497, 521.401605504909, 522.064793557482, 523.232716219877, 525.496313839875, 523.73670084681, 528.281386878073, 525.674039904725, 521.758267907458, 516.668619237467, 525.381690853534, 523.92073387773, 523.026221690099, 519.435878652572, 524.973321303158, 525.900464391723, 523.851442508259, 524.927212933922, 521.436015448363, 525.395786595049, 519.740558606351, 520.678808717335, 521.372976844311, 522.647243666027, 520.615958148645, 521.136673034281, 516.989540661892, 523.213661000396, 521.836079312365, 521.371196281823, 521.33093545421, 530.152090282979, 523.625534392684, 522.064264629583, 522.730111762107, 523.780659603176, 525.740047971086, 522.999345473066, 521.281559548156, 520.26022339523, 521.281203383222, 522.822286704375, 521.103734379848, 522.838552640349, 523.993458023584, 521.974205986148, 521.354001291487, 527.225836379738, 525.829824614626, 522.346686871799, 522.842554940348, 522.042704345038, 523.850153700819, 524.216763137982, 522.535411346851, 525.118502755623, 519.079954798937, 526.857934607354, 523.007734411791, 523.103101581755, 519.494443351286, 520.724217962605, 521.220789911722, 518.959667931438, 523.038610162384, 521.081129549612, 522.67494900606, 525.318481169584, 521.940511021782, 520.820404712935, 521.285980794978, 529.433825626734, 519.792082526896, 524.837774360894, 526.80721847628, 522.832846532703, 522.210795449022, 523.50277987941, 521.598411027925, 524.219835140732, 521.79767371909, 520.190390279013, 520.895314924173, 526.12058492443, 520.95154378477, 522.837649801174, 526.212200036474, 521.753095077802, 519.686640701943, 518.096254432568, 525.254487793477, 520.557058485801, 527.797387601831, 521.347271266306, 522.266360052631, 519.099693937165, 519.656919225919, 526.059354925069, 526.047438134552, 525.78285455865, 531.069183766648, 526.356526390943, 519.936802274266, 517.561906030302, 523.161428752137, 521.53880868283, 524.626651319605, 526.709000720144, 524.498491172127, 520.17733178791, 519.751128126447, 520.438040109997, 525.146075835451, 520.142858676114, 525.29952125111, 520.995751997399, 517.609859246199, 523.560412451279, 522.669752196951, 523.263614970605, 521.758711602424, 521.121274002127, 518.525743483649, 524.957700282915, 524.594751316699, 522.632963190506, 521.687110308319, 520.98606727295, 518.026314976772, 517.388768006402, 522.140019217274, 521.835115341256, 520.487684774819, 521.893573350761, 523.106158204052, 521.687040684773, 521.441533121511, 527.403509512851, 527.271222556967, 521.544699521107, 522.163000920129, 523.860648782476, 522.458516541097, 522.433538633179, 517.969845614249, 527.068574633673, 520.940491866101, 523.176375426555, 521.860518496419, 519.889838469127, 525.933766403328, 522.239947625802, 520.351262169305, 521.950417956472, 515.099331975517, 515.206210797604, 526.786330075709, 521.28084340987, 520.439113858362, 520.767072622096, 522.758561522429, 528.097782063519, 520.326105391477, 526.156352033027, 521.42106844274, 521.48242889186, 523.913317258915, 521.483184883945, 516.710062578981, 519.041297122087, 526.75405884553, 519.603587254481, 520.230338156692, 520.14773421203, 521.401038296228, 522.07013419145, 520.797695690361, 523.738075264796, 520.237552199543, 520.326315487785, 524.897905690563, 523.81821546655, 521.970664040692, 520.829720577022, 519.509343785165, 527.489411424042, 523.655077568406, 522.284304808747, 520.787783431194, 516.650598641165, 522.326909688765, 525.764425413529, 522.997564317365, 526.263202825402, 523.210427904232, 523.07846832663, 524.570919686784, 522.305615471453, 519.670321962006, 523.636672335678, 524.836049010223, 524.7832706644, 523.59906323124, 525.163135289453, 531.178863223224, 521.69694274382, 526.029229889143, 521.688278167901, 519.889124124292, 525.908683130406, 520.814449957665, 519.540964358988, 520.802065218385, 528.441491041998, 522.505235777104, 524.987956506886, 526.246693673511, 527.022166384188, 521.594439599766, 517.816361867702, 524.727836383146, 523.564369113087, 528.212494463958, 522.493868744659, 519.39370241905, 519.536277372041, 525.291012378522, 520.670793898849, 523.588761474134, 524.338605384178, 517.410805239958, 526.937233642246, 525.581288613266, 522.163787076865, 524.401110770258, 525.765317025497, 523.484823002289, 522.499207646505, 523.37278405863, 525.175738273315, 525.617090780403, 529.537487391242, 522.785281074606, 517.698957328782, 522.984215634602, 523.426825506092, 519.465445605972, 526.541386313458, 522.445538649633, 521.884560618089, 519.547024780947, 521.830046101112, 518.315274530666, 518.093626880207, 522.816980824038, 518.929498705866, 523.61659668268, 521.86669381603, 522.562407607157, 525.451434716523, 521.923827254353, 518.31559413989, 524.763878935498, 524.016708839292, 528.363818262282, 520.64119032987, 524.474393520074, 524.634779437095, 527.805301724222, 527.287320025519, 521.417630582697, 528.610312367011, 522.516660769681, 525.387576189988, 530.172990417225, 525.704737912456, 523.607301817207, 520.875975501818, 523.209783478364, 525.511797764343, 521.052001814682, 523.860095088642, 525.869599533103, 523.446741219423, 524.085131392455, 520.561192878644, 522.099202938041, 524.635681745361, 522.858855343912, 524.6017194497, 522.446474826027, 528.742377186699, 518.191621285491, 522.944332450668, 522.13573121602, 524.091782218644, 525.004594096878, 528.716189670706, 525.213110995967, 521.206989907068, 524.728074695069, 521.4906539578, 524.046871201597, 521.654150525306, 523.492063676133, 527.810387020672, 518.837552020926, 523.475731393955, 521.77236962192, 519.87901848402, 523.941850956564, 526.679320035376, 521.76630918577, 521.55795078051, 521.498276893469, 523.229003272933, 523.458216458934, 524.539411158655, 524.140597849386, 522.017099510383, 520.948063286461, 523.271527460602, 521.382106906543, 525.886206644698, 527.850987976127, 522.797777353335, 521.868411259968, 521.086430078816, 518.246357239949, 522.399461877902, 519.440326341411, 522.946364982666, 518.500240695554, 525.798455053713, 523.061146878814, 515.964700690723, 519.534954160231, 525.226569422422, 529.66236907957, 525.296470858194, 527.485188198455, 526.639688616278, 522.620037790549, 522.422595233752, 526.24263212839, 522.972847681039, 522.40951744917, 524.044783607672, 520.729266410836, 523.438357472742, 524.646396650086, 523.942389608219, 521.67495403981, 522.48514919198, 525.962624209262, 523.374598275317, 523.42893496958, 526.168246432302, 523.377819905836, 522.791950237462, 523.985182113891, 520.692933208021, 518.468157583652, 522.381089526691, 522.742616668131, 526.196763249245, 521.482960303238, 524.4341528497, 522.58425143425, 521.312619728163, 522.281879493546, 522.581841957373, 517.78128071031, 523.113265012473, 530.336970312965, 527.862708889336, 524.691888484245, 529.322758738839, 528.706653991455, 519.04871084983, 522.783506518243, 523.733212814636, 520.828360330825, 527.975095315677, 521.529156421506, 525.035104720754, 523.484759320027, 523.083149900624, 522.75796955185, 521.795017803909, 526.612582276005, 518.900560187415, 519.309545483061, 518.973843758346, 519.370778241126, 524.610170938443, 523.813585924215, 526.036169380109, 523.852796582856, 525.973235470623, 521.93145444219, 524.190248703142, 523.700317879167, 520.943291514509, 523.412144022686, 519.156244808628, 527.091127729243, 531.321712056167, 522.38785269088, 524.557278988795, 524.875905074881, 528.876760718243, 525.528591041906, 523.915856669583, 521.414439438109, 522.184489892876, 519.753036873609, 521.909220167531, 522.466135051197, 519.845530517909, 516.783982088888, 518.45453609456, 530.356894589101, 521.222432258694, 520.486009132817, 528.100441399958, 524.863079518927, 522.87688317916, 523.686344891704, 521.921892614612, 526.815501670858, 520.869275612857, 523.223140068095, 519.636650503712, 516.11588211794, 525.238794601182, 521.958301766478, 530.524184520302, 525.521434306216, 523.648281180752, 522.002624605363, 527.201386021943, 523.40628615723, 528.453419986099, 519.722151932253, 520.278239294929, 523.038506881014, 524.853256436042, 519.934369649676, 523.527087370536, 524.476098889249, 521.789065793864, 521.477061971325, 523.503319743747, 522.202902862616, 522.054947379113, 521.949283178838, 528.766866835836, 520.173480571253, 521.987997720969, 518.757703847248, 530.40919846039, 527.054716991429, 524.320199077852, 527.767232051023, 524.757727038251, 525.390092898778, 516.844773137163, 520.891255815614, 524.912461266683, 519.799449895927, 526.32143198142, 518.601738144296, 524.982528789362, 520.883622972421, 519.418426014326, 522.290103924794, 525.100174273684, 522.399548221297, 521.364061671157, 522.616586153218, 525.724846563007, 521.313562669541, 525.684472628245, 525.15516386145, 522.213870313216, 522.241094150807, 524.166458636006, 523.912185938107, 522.54077890417, 524.173507985236, 525.507659565365, 522.096902748922, 518.282840091989, 526.081223503633, 523.618887740619, 519.532771300725, 526.849307259828, 524.76452206925, 520.170512194125, 523.779060997734, 522.835155758466, 523.055066344001, 526.432238655656, 523.662103060003, 525.970665660082, 519.229056924017, 526.18982056833, 526.59961557456, 523.429048683918, 517.375115596189, 522.732263979443, 518.420070762368, 520.895044141048, 521.259035246168, 520.275147386587, 521.849144140507, 523.622956658465, 523.815161080417, 525.997916233912, 526.010424750477, 527.77234291014, 523.073570554836, 522.326322383511, 522.423374831158, 523.396172913489, 520.242974918725, 523.781011078813, 525.465264374124, 521.977648807589, 526.144893052492, 521.925732364737, 525.622185882334, 528.622309493594, 526.086794467488, 519.215686066929, 517.764353371004, 523.459249208965, 521.320058061061, 519.630949108438, 525.63248017148, 519.365976640484, 523.106462605266, 521.916698295023, 519.84331135309, 519.588255412425, 522.914904028158, 521.943663581135, 519.019918019973, 520.769758203524, 524.709476684403, 522.533345747901, 523.474210610733, 526.007099434765, 527.301887289538, 524.921115186767, 521.541657713496, 531.901786741444, 523.340253515988, 523.330247898935, 520.757938358658, 519.373131343454, 528.3732106972, 527.528113322354, 528.336250597863, 520.545005132693, 518.849874048123, 523.515386501601, 525.835331736606, 520.193605061557, 517.633104367576, 526.452581403575, 523.985632692763, 522.49044762196, 524.293936002167, 524.441946166758, 525.214591297101, 521.940482406991, 522.923321281851, 521.782332103252, 524.691943063283, 516.41923305269, 525.12802787589, 518.970541968718, 524.47477906324, 524.42807644496, 524.668584407887, 522.675275581527, 520.229503012388, 520.004843405129, 525.818326837722, 521.682055141289, 517.999173022957, 526.938472076094, 526.736199522115, 527.715351487267, 523.862424682589, 521.647767652533, 522.666523620926, 518.241929809809, 526.394118905758, 523.479378087094, 524.601773857412, 521.743419980591, 520.848527604738, 523.598860360151, 528.301000412519, 521.208140777794, 527.359588355969, 517.798234139081, 526.756760507538, 520.450450405895, 522.304322992341, 521.429394516543, 524.061235442875, 525.253719125001, 522.935658853405, 527.496821315349, 521.799216294709, 527.018508743575, 517.039046507328, 525.393496717787, 525.886894602217, 520.004147420543, 526.088398174834, 520.1302923205, 519.806293659718, 525.630324752499, 521.529539914093, 520.624378398697, 523.08905475305, 522.45580111764, 524.95784412482, 526.13583439514, 523.826106193763, 523.58755329677, 524.491113964426, 525.784282359931, 520.147702785247, 525.385499024759, 524.728653143337, 524.714147060961, 524.800306447554, 523.452819664716, 525.627137116959, 523.042492936325, 526.143794213503, 519.295309142394, 524.581637802057, 525.697206819753, 520.893350038786, 526.757055381208, 522.241481817026, 523.244464153811, 525.184239056922, 523.255581497025, 522.058253279043, 523.730000543157, 526.7650962303, 521.401872924237, 523.938751256347, 524.229478192827, 524.01574764362, 521.543073157757, 525.873144925676, 524.600625834975, 524.558006023089, 524.81508632148, 526.147839802815, 530.781863526109, 522.119652812843, 519.497815272295, 516.912251457218, 529.102870000696, 518.09196436776, 525.999772320029, 526.158488738926, 522.964803594968, 524.663556333762, 518.621048373213, 519.043584582537, 524.661932091857, 520.018929112499, 521.883699275514, 527.847410688919, 522.683518920085, 523.920148111704, 523.70421050407, 519.206568585795, 520.362179053204, 525.608677483182, 526.115896557186, 525.263021129813, 523.269665661677, 525.691688829927, 521.103701934731, 517.477286401592, 522.213053164718, 522.782825347072, 525.895534685776, 522.065618499306, 521.426566024496, 527.407562030064, 527.007488371448, 525.896511637914, 517.670309601796, 524.034602054845, 524.350370298777, 524.97093909053, 523.975657292932, 525.989539948659, 523.414102972958, 524.436069012468, 517.874652546148, 517.092961654239, 521.397530402158, 523.707919487868, 525.835976605065, 527.056057310494, 520.220669157472, 519.18997340023, 524.978600470599, 523.708399016502, 517.345277620165, 519.419214241541, 522.45960373512, 524.725610575169, 525.71171683343, 520.639844000839, 525.262598559613, 521.099407659931, 522.9030616742, 525.260383174802, 526.490809005717, 522.115047922867, 521.202563199096, 521.167611258085, 524.496599345782, 530.095780326422, 520.745462786284, 521.293333129108, 522.436524479519, 524.045120391666, 523.702234642317, 523.58804673681, 524.875835372642, 520.508530322972, 522.78509003661, 520.022983640779, 516.549398929583, 520.196226208778, 516.468805484987, 521.571076907157, 524.090886068506, 522.151478723951, 525.002715575641, 524.034693294498, 522.769665653159, 522.137483350737, 523.965248044244, 526.036799219741, 519.104304192676, 523.586567955345, 526.239794728383, 524.088741088682, 523.022272282253, 522.643113724843, 519.688599220476, 524.79662119767, 521.15945189037, 519.97641674881, 521.054088538648, 521.275558444057, 520.421721569936, 524.656645337983, 525.80987289749, 522.180342309945, 522.081249911132, 524.963233934424, 520.923900957255, 520.868248892072, 519.463163421779, 518.277920560429, 521.331425483738, 522.585989700539, 518.678508920931, 525.363661315967, 523.144650359168, 526.118862156802, 525.078212692468, 522.522869136617, 515.243332035878, 524.601808596137, 522.332119048505, 522.464204914714, 521.03088035856, 524.06733303872, 527.026338607372, 524.331674741527, 517.291290723647, 521.359864514752, 517.412138408671, 523.25213303913, 521.754512763043, 525.228815197235, 521.447920488446, 524.720031132853, 515.456000770228, 524.204564256776, 523.070895068062, 527.415043584228, 523.101648300438, 524.567076005949, 520.119309652418, 523.06930579454, 520.966697904029, 522.654857807352, 525.982232765189, 520.557253124597, 527.347547299088, 524.332722941689, 518.247506098367, 519.953332611285, 525.48236944643, 520.531171337903, 520.816669180851, 518.25431336069, 521.838742048509, 517.375247951144, 514.590767874308, 525.815911270747, 521.249464205666, 526.778376163128, 522.310789482153, 520.528298216429, 526.819831710693, 523.818989994223, 520.940811087716, 523.104418251978, 521.553639527103, 523.118703280914, 521.300620891382, 525.294612357378, 523.606596798903, 524.605067854974, 524.163097759907, 520.258912909466, 520.356735573931, 528.111525363755, 521.739027815384, 513.698421785684, 526.17698541328, 521.787560559658, 527.723508379457, 522.12248769314, 522.010190436303, 523.126472939342, 520.563748170885, 518.438583648611, 520.309151785815, 520.181745990502, 524.693158426879, 523.027549331266, 519.957497276481, 518.326402648568, 518.793844142412, 525.979004495969, 522.750535671541, 521.539926703157, 528.613672510183, 522.507478841575, 528.440215197616, 528.847514780268, 526.736457163878, 525.171661846398, 526.61736142891, 530.418674525256, 521.981752203949, 523.128296108233, 523.443623702006, 524.837700360731, 518.763710784014, 522.262671913022, 520.953886282679, 519.362927597777, 530.971516599845, 523.670764529113, 521.412863431473, 524.174809124898, 520.228629622316, 516.320861290042, 521.211905734254, 524.107332744368, 522.323105695138, 528.315497721027, 521.607168261351, 522.720528294782, 521.041670490336, 518.719688755724, 521.037319529191, 519.973950029727, 523.849318288391, 521.242136215035, 525.024345684943, 522.435047936653, 520.11362422708, 522.242179327725, 522.248639655788, 526.142748565637, 522.475295149953, 521.939740576841, 526.374373778337, 523.603827055106, 527.236883952356, 518.801308632803, 524.320491996996, 530.588252289164, 521.13178441062, 521.535958997309, 526.452603158484, 522.991090928391, 523.143046926457, 527.735580906251, 520.168873194399, 522.045480711643, 527.591485582324, 523.168466369047, 521.821725873759, 522.758717592488, 523.167040162716, 524.267134975428, 525.822474440729, 523.950202105345, 522.019757996375, 524.353316066337, 526.938316716874, 524.571906474239, 521.644768440921, 525.933250120298, 524.832329198224, 520.143500206047, 523.014348424482, 526.342262561153, 525.177872861123, 524.35959147427, 525.096841978694, 521.369713599146, 526.498083581117, 524.788104242881, 520.729610342302, 521.909079345897, 522.941940039747, 520.573983018881, 532.801377094807, 525.313482728363, 527.423112706674, 529.284465643173, 523.070631143971, 528.667522871292, 525.545720121329, 525.44624645502, 520.569035228417, 527.386627770757, 523.673450285376, 525.805861357755, 519.59506889545, 522.422276882892, 523.156267259325, 520.801062438473, 522.489114865178, 526.985214681218, 522.556400379211, 520.804656509463, 523.632411248462, 521.685439154585, 522.751137712531, 518.189656122903, 525.748496545301, 522.969105098354, 527.451833706846, 525.019810235028, 521.20581584235, 522.728050363134, 523.627020287148, 519.559266423746, 523.558917570588, 525.904021278489, 525.002898694327, 524.809780760359, 526.935531877938, 523.862165180073, 520.860114320594, 518.81621561244, 522.363852190674, 524.429825343918, 525.829554327095, 520.951302482139, 523.510781468445, 526.392764990103, 524.3274997958, 519.350436161046, 522.768773245275, 524.598809919968, 524.073364316035, 524.445953332606, 523.810424757154, 527.337997072379, 525.672461968148, 525.10049631831, 522.476924210431, 520.208625523465, 526.385393594063, 519.194671618241, 518.744463898139, 524.841950320497, 525.55109813606, 521.566170167457, 522.433830681396, 520.362715764063, 517.625940253647, 528.810807565478, 519.871648948629, 522.245598031444, 524.336485932667, 518.143089304757, 525.487962954526, 521.024761679389, 522.610242565286, 524.410013063625, 525.152793356367, 521.103251448104, 529.78007555469, 524.078272034198, 522.782801296375, 520.05537912651, 516.4795304201, 519.06088236033, 525.756427185516, 519.695535601131, 522.633853926245, 523.167437257529, 522.44231915284, 529.332588212015, 519.927030880582, 525.923843430706, 521.813223086336, 520.751140820829, 520.133795537797, 524.713603849992, 525.001985293404, 521.251597290414, 519.599815734935, 523.844454795741, 519.391903054871, 519.860754773833, 517.545660039152, 523.982572550973, 524.670857568234, 523.38334976086, 520.416276603709, 524.847419121493, 521.058738835286, 525.334067401906, 523.301695056889, 524.073829105897, 525.341816702084, 520.781655815965, 530.012422226243, 526.499314127567, 525.240575990342, 523.608824768637, 522.070183355699, 525.11201380059, 525.196107557988, 525.496651121697, 526.936903595065, 519.386115812471, 525.27171862984, 525.004724482486, 525.076886842262, 519.030190463597, 519.056082981775, 519.819103753405, 527.68132293463, 520.134389849582, 517.838582767487, 523.861024797169, 517.614914939961, 524.972464308101, 523.639528548098, 524.413757770392, 526.737476924113, 523.595170492493, 528.110897292552, 517.466177687443, 527.637561811968, 524.626324009861, 521.255362262652, 521.87709041047, 526.255675507037, 518.354826828822, 525.18524932751, 528.506452186896, 522.34313628338, 520.270691243834, 525.810640501801, 523.776963691526, 525.729999935272, 526.637739002063, 519.734227323493, 531.407376103023, 524.545960202938, 522.025349164541, 526.382163697, 523.876771072818, 524.854837360399, 519.597984573011, 521.892285795773, 521.04586079821, 527.410058445122, 515.964194988816, 521.433070459889, 524.935216006124, 519.001674005638, 526.272526370322, 525.904342928811, 519.80702334586, 521.567477031232, 520.461040364953, 521.499180933494, 521.162875220258, 523.419657358464, 524.393846381298, 524.60864058115, 522.352628669143, 516.492572615424, 522.409387132398, 519.335710933534, 517.564270782786, 522.256203053264, 521.829969217705, 525.394619985979, 524.607616361052, 528.464188631615, 519.777639895902, 522.946437805748, 521.595324472828, 524.798572512206, 521.463798613653, 523.367210651835, 520.122696783047, 525.900507379892, 526.588551651953, 520.512179357758, 522.021219430828, 521.930545324894, 524.650956931345, 521.327337974275, 521.776491600767, 526.303183647332, 525.695810595503, 526.710863529166, 518.507777056958, 521.79552020425, 524.298026349851, 518.822899859961, 524.144585039337, 520.191618161623, 514.791697491943, 518.738960071697, 524.760615212202, 522.091028599606, 520.111391706087, 522.79925469525, 523.004704651444, 515.948809603132, 522.65053443473, 524.512151458935, 526.48270260388, 526.240676113044, 517.912399925739, 523.765441362509, 525.384960412868, 518.519236322297, 523.573448784283, 522.272319674807, 523.577188085464, 520.82918777417, 523.60316005525, 524.350557646136, 520.427430417278, 524.039738702221, 522.924998038298, 527.505997898524, 519.865434483788, 520.342463539695, 525.656281021995, 522.93865790719, 528.432278250124, 523.178851399936, 521.83326460274, 527.159214604867, 523.407821405958, 526.204107638182, 528.389023067146, 524.338423227095, 522.03077621997, 519.670030404658, 521.933435935059, 526.454923609923, 526.351033797661, 517.914580391533, 524.078759904605, 520.258207916667, 521.533408257956, 521.894320175241, 519.148537406884, 523.649453400478, 520.029425613091, 522.919018605228, 521.146753474415, 519.511946190649, 524.415883062478, 527.822123764521, 520.576467219725, 520.808287064469, 525.177807100139, 526.120732186244, 524.202254838894, 526.821977928287, 525.32603035029, 519.790280851989, 523.766019874047, 523.241718936739, 523.875164491612, 525.247084428648, 525.303697525163, 524.402500471403, 521.533666908644, 520.789092416236, 523.35609864232, 523.011455818739, 521.374086844341, 520.874387712484, 521.402630604552, 527.833113035434, 525.106734912, 522.459564000018, 524.646867028206, 521.300527132643, 525.015870450757, 526.35764474798, 515.748814136939, 521.658947122226, 519.081264588307, 522.187546287992, 520.926511419767, 518.253863360624, 522.42194629356, 519.381737596594, 521.903905960343, 519.814408441021, 521.730030929421, 525.32196923654, 527.567281369201, 527.658769012978, 517.91284699044, 523.134288944241, 518.893910970763, 526.074051409399, 524.67333082954, 522.308565352491, 525.168235038535, 521.542147781401, 518.374293292195, 525.341705558578, 520.56352761041, 525.357660373988, 520.529474965061, 517.062932482856, 528.273502177818, 521.535932305603, 521.745968448517, 527.063887113381, 524.92092440801, 517.965822947749, 522.882099370246, 519.73970529317, 520.053708302935, 519.485505410673, 519.292076935141, 519.496836352841, 523.435815622659, 521.783305307936, 525.498514108694, 525.483128682642, 523.170019790903, 523.335505076308, 524.091105419639, 523.199902075013, 517.696335164879, 521.178672746348, 523.555771220732, 527.405762375325, 520.014351465475, 519.297594438562, 522.619394927271, 523.294467878376, 520.063519703299, 518.832523558533, 529.734652629277, 519.767960499315, 525.515717841826, 524.991680744024, 524.129630332276, 520.122271228025, 519.553285590918, 520.954151757685, 523.059214677608, 519.889757272271, 523.796652166802, 522.57907528064, 524.952124000364, 519.725939264855, 523.337607156784, 520.873314356729, 525.973803692252, 522.590975878389, 528.433927306764, 525.655867187206, 523.036187688793, 522.546613028988, 514.73959561226, 520.648690278907, 524.559187075641, 523.26548200896, 515.729788668605, 527.290108279856, 523.905057753271, 520.495567490095, 520.619085230052, 516.348744368734, 524.578629051479, 526.626408689342, 529.480653264998, 521.653007034055, 527.967427367896, 524.837603627014, 522.359996359056, 527.043660461379, 521.935551454365, 522.837247223431, 518.654439962004, 517.584571640142, 523.424273021603, 522.158500168343, 527.073009541971, 519.289044306087, 518.914561498943, 525.944813362086, 525.977636751659, 528.173683530456, 520.933414448969, 520.958756156027, 521.681495787278, 522.189155901529, 522.167286211011, 522.223144522231, 518.182549578107, 528.808668985105, 518.637146861258, 515.751577398068, 533.118177212858, 521.215129539909, 519.672538093273, 527.120553906074, 518.005433575099, 524.786675639235, 524.827032417803, 526.523594643657, 526.076558269089, 527.915348621296, 520.482224384245, 520.154799087365, 524.97463946793, 521.577158033819, 520.508958944619, 524.778755228764, 521.25207933172, 522.933535099545, 523.884358744827, 521.134989744012, 524.122885128195, 528.025999786491, 523.444637416184, 529.779361851065, 521.668165590095, 524.508757066391, 526.690004704475, 517.346351970795, 521.53842523419, 525.704163801729, 521.548320772242, 522.694365920888, 517.214744860571, 519.466740176111, 526.711427481346, 526.851363161027, 525.838753566183, 525.88418260658, 527.612457828994, 518.166762564731, 525.039952349892, 522.964796798042, 522.643510857437, 519.766957406108, 522.022577762753, 523.649067732034, 525.671121037161, 519.017393163339, 525.109871979551, 528.68397543244, 525.16399174252, 516.795146153816, 520.803433485112, 515.945559925116, 525.268640804569, 524.125860762533, 523.765230737727, 533.45607000298, 522.583972073566, 522.482403901793, 526.35070664845, 528.799327593286, 523.195021021503, 523.668701215616, 523.975525479955, 520.815003632607, 521.381687000003, 524.972230312842, 524.312025855104, 524.587125445123, 522.831828852153, 522.860469150806, 522.760595909786, 519.320264650079, 527.739473395213, 518.114466928939, 525.827964299133, 523.285528932119, 515.707545932689, 522.592898719348, 525.698115593907, 524.644861687557, 525.85871476603, 523.943091253235, 524.547688211227, 523.049899801938, 520.363668852219, 522.174024241927, 527.155460226146, 519.967594527793, 517.075524437762, 521.574388931487, 518.520695008546, 528.715217519679, 521.371460492977, 521.261817867791, 525.04028805435, 516.282637248653, 510.187556392845, 524.747351752709, 523.114316091188, 527.403917850809, 524.32175020893, 526.727726797341, 523.017924400689, 517.289071466848, 523.199975608078, 518.624248894848, 525.368761175399, 526.507413442595, 524.454060336958, 526.270959998053, 521.9337205303, 524.816143221094, 521.360664081237, 528.07480125947, 523.448720053308, 519.261480607234, 518.667876943609, 529.814696905048, 525.757576531011, 520.08270667138, 521.662034375009, 529.360553301127, 532.142119050787, 525.108595272504, 526.452136132634, 521.144944747338, 524.854618247917, 525.591993352772, 522.559022371097, 522.980564322744, 525.679192994979, 523.189786007627, 523.877160631867, 527.088049956063, 529.926949531928, 525.594832713569, 524.782787508937, 521.531291221833, 514.319801252698, 518.483663443903, 527.335278303166, 522.541331504998, 525.946890381102, 523.903448396177, 522.455876829851, 523.471018494563, 521.752425702341, 523.357692989357, 526.213980959345, 526.506073518373, 525.809466516918, 521.663331678722, 519.146144308034, 520.884523817815, 519.244947462892, 518.389847034098, 526.617611751579, 523.239925386008, 524.762372148367, 522.679226834356, 524.77801904681, 530.843181966625, 524.290096797263, 522.540115108205, 515.011686059893, 523.632181206566, 522.31898228302, 527.36074283011, 526.55942970099, 521.15873577497, 523.375521639425, 527.786741062381, 523.399297458728, 526.51690859395, 521.658318035911, 528.052891832395, 522.939363296732, 516.244282229854, 520.96059799732, 523.484573585738, 525.231147295806, 523.452895086651, 523.460210586506, 522.544079686419, 524.957379500365, 525.815167279047, 522.602271705667, 522.881644582987, 521.62501689596, 517.526834797263, 522.837925945557, 522.889604630603, 521.695217263105, 524.084524285711, 519.505881008634, 522.026059255586, 523.322895054954, 520.358595226433, 520.306898753264, 524.158450392684, 522.971327087769, 524.554735949708, 521.576286453178, 521.231245627954, 521.764140113519, 519.924837414511, 522.962205998971, 525.028719814244, 527.965246074572, 525.102328627034, 521.661057309337, 532.983959768503, 523.443044239462, 526.868280689032, 525.591598552117, 523.479282506018, 522.286772282078, 519.056673695291, 526.829011573322, 527.895200614508, 521.661102373303, 518.37703354691, 515.376476350974, 522.922157068235, 517.880989323613, 516.416736847667, 525.440011235003, 530.519338425688, 520.37813159273, 519.656570550106, 522.701502823957, 522.214335856787, 524.350111187039, 524.369760191548, 525.252863230446, 526.104592324257, 524.410736038154, 525.038046717601, 524.75879864616, 522.581751114078, 524.975848958931, 517.865263267441, 524.40516849293, 522.932735232462, 529.050899632524, 520.053700118209, 527.177360638552, 523.436655153346, 517.933345434507, 521.264204082641, 523.394513222805, 518.478997707204, 525.900315695783, 523.464614448858, 523.440170504799, 519.261552887122, 523.739074592271, 526.607166544502, 521.772823425482, 526.660181546452, 528.286241198561, 520.644145485973, 524.094757619415, 517.220075657669, 525.484119047821, 519.632094920416, 519.432393642234, 526.915588879531, 522.649634504629, 530.168938881511, 526.783214645244, 530.812950561342, 528.623709608599, 519.596105980756, 523.342598116926, 524.666603091706, 525.683883052957, 526.740518921021, 523.206602791057, 520.284577799411, 517.469610765491, 522.643015985656, 528.225287389903, 524.896389998942, 525.473500766243, 519.429330687743, 524.067452828389, 524.800523424174, 522.862381065092, 522.670589328501, 523.477976462849, 518.54586234642, 521.32781243681, 524.856696223375, 528.337809739195, 522.562865847019, 521.29629718589, 524.551645748062, 520.052438887941, 515.15623999578, 520.84197105719, 522.457443330944, 523.736624422721, 520.518739606355, 518.729077868613, 525.94235137503, 529.159254785498, 523.771567695891, 525.039665520044, 518.995299099713, 523.73614315917, 523.062070247263, 521.829643665073, 529.092070719779, 525.371229553248, 524.071598581521, 522.457276282883, 521.927249105773, 521.15739304394, 517.227158033106, 522.063569871444, 524.527503976788, 521.712650517816, 523.206875171201, 529.443402653766, 523.033573782541, 528.199484373456, 520.939583376922, 518.598219747161, 516.776671298612, 526.034114313097, 524.247142950902, 524.115607404232, 522.203718978362, 524.675514232103, 522.824766081944, 522.995554992707, 521.763360702377, 523.023522410604, 527.856671603856, 528.718561121641, 522.221936116012, 519.880132589636, 521.823776774994, 523.263194617033, 528.404936916771, 524.530782717443, 521.385176124038, 521.169667829462, 525.678553166589, 524.21844434173, 525.240124264479, 522.379253435502, 521.119700650429, 522.641632101702, 528.60608071434, 523.791134267589, 518.907148725393, 521.969898253838, 522.492239317654, 521.971653190721, 530.035890082053, 524.833534154579, 521.388956667412, 524.053685012241, 521.356917504733, 520.053446382955, 525.932978595975, 529.611939349839, 521.533167045998, 520.131376168187, 527.074074502108, 520.242629998921, 518.508246005089, 522.481131781515, 521.59981723204, 525.411319240695, 520.713565694382, 519.082128907934, 524.286346690089, 522.715194083251, 519.116493355745, 525.112755758647, 516.052843470049, 527.435197221846, 521.124392512476, 522.013574333444, 525.811610327892, 523.59869124302, 518.675615184952, 524.845426169289, 527.617917442321, 518.606339175944, 524.707658553604, 520.887284809914, 522.036558295251, 520.074777981853, 520.068370766861, 523.082712072883, 526.772304765334, 524.726015652924, 523.546336904167, 517.424006217658, 517.179621966278, 520.056152386176, 524.769352729873, 522.167455677468, 519.082203848773, 519.459347951828, 523.133128604389, 521.964134037007, 524.655571137706, 521.94877782381, 521.770813026886, 522.573947558625, 526.783314638449, 520.334839559593, 525.728805939856, 522.451745276101, 522.818819338623, 524.892095541839, 528.675088225245, 521.63734949389, 524.47119198677, 521.760805969567, 525.185096207593, 529.383967938241, 519.979536758124, 521.309910562573, 523.169752588685, 524.190242140117, 522.292994613283, 523.408845934871, 520.169455235431, 518.267054468713, 525.064575159351, 524.776364136089, 516.997441652762, 520.555062554227, 523.785642651239, 514.820011530702, 526.102962524449, 518.129528033236, 524.188066720522, 527.132719989406, 522.699139471296, 516.85467886387, 524.754849774155, 526.662565671307, 521.22874653289, 520.138403913309, 526.079766935067, 522.780569284101, 525.651569947092, 523.135594254641, 521.891639484116, 525.832648407296, 518.238453669193, 524.965292714842, 522.187554105585, 518.474982236271, 523.608901277255, 527.270477586901, 527.777674399448, 526.976839463073, 521.250847317516, 522.870523894098, 521.4438337706, 520.070217787556, 517.110317530591, 521.923426444831, 523.544372659546, 519.882143308616, 525.09472197455, 523.335650208565, 518.694454462209, 516.149713736084, 522.778699489372, 524.443950533753, 522.609754726372, 526.153070795728, 521.460398382962, 521.727054553289, 523.28046131314, 523.418893261132, 515.977044705584, 527.513473438698, 523.67767935633, 519.878731457616, 525.002425586193, 523.785861417667, 526.025383014877, 522.943181115957, 527.427478150309, 521.902706471534, 521.679777403353, 517.162736947793, 531.841636333683, 525.086085847, 520.184595927576, 523.743187100208, 520.847707460706, 528.545800670402, 517.395761862714, 524.331961521384, 526.84797002353, 527.45498061248, 522.897822968641, 523.674645196329, 527.262014643445, 521.127145964331, 523.619071490198, 525.801976860923, 518.358565712791, 521.259276251378, 523.97639708666, 527.181009509804, 522.91949546795, 525.650798904556, 522.225436886628, 521.676967158911, 530.672074802873, 522.363081237529, 524.309658091467, 516.929295652175, 522.257338628608, 517.531469526253, 518.873783607474, 528.72317140875, 524.704951589255, 522.890350361349, 519.103708073949, 523.394093823488, 525.336039602933, 523.495889850528, 525.199627777959, 522.37884506089, 526.052697247817, 526.201746963154, 521.160204188359, 522.347950658422, 521.218593023288, 524.344342876428, 518.940961105831, 526.731305114453, 528.55628064861, 525.577014126222, 522.477353960739, 525.704851047789, 516.187545862534, 524.213539043388, 524.495575025945, 522.571764997658, 520.494111829099, 522.327979596085, 524.147921687669, 520.143580239628, 521.928778750043, 520.090423271127, 519.840300605391, 521.773724195034, 521.924480487221, 523.717288090546, 522.057702374338, 527.768772060052, 520.27385978861, 522.650569927733, 527.614286283392, 524.620057668986, 525.451427433266, 526.003393401738, 517.972465105206, 529.284808548702, 524.196684094655, 520.721308412975, 523.134231641278, 523.257982027645, 523.102023353663, 524.991886639619, 528.480924346741, 526.788728246729, 527.026880428079, 524.803470813251, 524.441686045733, 527.379485133646, 525.438805188619, 520.225694330077, 516.283698898869, 518.774805600755, 521.179150065441, 520.439157048547, 521.594647957778, 520.613938266799, 520.870518978015, 524.244178340066, 527.52266563595, 525.096078304713, 526.442998491378, 516.958799896776, 523.147489713029, 522.209947300074, 514.550865847349, 521.64981014926, 527.305458370949, 530.213040708368, 515.618605739201, 522.231918711391, 526.650014187568, 527.877625006695, 521.878743828949, 520.055651246329, 520.24807347968, 516.050295868219, 525.873781681727, 521.278089086359, 525.746663537138, 525.972780525703, 520.678765535042, 522.556705025286, 521.596299161936, 521.274593659448, 522.98604199662, 516.832262918875, 522.966945257774, 526.708209617762, 527.000253880133, 527.674971533015, 523.99704452478, 524.447806765613, 519.769697722138, 523.797588658978, 518.561291932904, 522.138009893778, 520.417315617338, 523.977409376366, 525.476014396152, 523.907630532967, 523.076749835898, 519.30346901183, 527.052576305703, 524.673579026472, 524.377678120133, 520.717732458528, 527.108401389966, 521.57821099419, 525.018436803552, 521.609959706092, 522.294674912195, 525.782423022949, 521.89936468903, 525.342116492249, 520.86555720593, 522.615649072639, 525.880940617766, 519.534522218016, 524.18940254778, 523.781092054644, 525.462068649798, 522.63916534746, 521.761535181769, 521.725460673345, 524.637366812956, 528.897973759816, 521.607227196486, 528.590469095432, 520.658092783258, 521.145919083052, 519.799987456076, 528.624886832092, 522.259263527923, 522.195588540449, 523.20752251278, 519.171757022024, 519.659172101237, 522.563639656393, 527.69633530615, 524.684726487859, 519.484462185812, 528.905758979696, 526.34365793064, 529.836473989338, 524.548097901137, 519.660332858074, 523.564277395407, 523.959054027979, 524.75017397991, 526.767306181257, 521.802699923214, 522.09133246253, 514.724201165813, 520.015048212631, 526.342011196678, 524.746809600665, 522.766300008644, 527.084018986268, 524.761226050127, 523.657078541955, 522.490804704678, 524.325729879968, 523.212383751059, 524.185638677566, 524.680419894143, 523.764427395406, 527.523162452348, 523.378947322637, 525.395948820363, 517.4445816676, 520.643883969211, 522.98013853853, 525.059143075096, 521.287580283515, 526.084572459626, 527.424045683299, 526.381536262971, 523.024163267399, 522.429326185733, 522.387977236605, 526.615650494813, 517.503965430895, 521.189301707559, 526.233492169334, 523.877784402409, 518.324098291016, 521.650257660573, 521.589875458202, 522.572656106213, 519.869567937287, 526.490983677919, 526.21981895464, 520.01493991996, 521.103035930844, 515.905048806128, 519.597784665625, 521.544149333968, 516.91034394466, 521.05446348594, 526.079376163444, 524.567318715404, 521.59171000131, 522.483174408548, 518.566442656485, 523.862880759303, 522.401827377125, 519.12088085099, 522.5467281447, 521.279419788937, 527.076344232699, 519.731636275097, 521.480284650228, 516.077140306293, 521.122713093339, 520.313328745877, 522.059946184351, 521.245668820389, 525.26748128931, 521.080637515558, 522.389409414474, 520.76388078932, 524.811548613251, 522.179984101654, 523.711086106454, 525.289908620076, 523.88937062329, 526.071176774034, 523.664893872325, 523.684281214552, 522.780666180741, 527.274538406249, 523.594745283822, 522.894947789702, 519.593544786155, 524.088321190173, 523.313633364276, 517.900089598756, 522.436122940266, 522.476636552965, 516.072784987335, 527.531977528193, 525.491124101323, 519.744208385122, 520.430760150584, 524.410993486669, 518.105729282014, 525.002815516134, 521.25424644654, 522.075190242706, 524.742335470675, 522.947700323218, 530.595217974529, 520.390939364963, 523.975429834769, 526.640420105076, 522.60137501405, 525.256105470579, 522.826079033337, 526.626493473326, 524.260730337646, 524.72427758913, 522.984865039368, 523.171197344022, 524.492811662565, 521.429136432796, 519.521371277171, 523.031248686205, 523.208762474179, 519.829228062703, 523.319289162216, 519.836895851914, 522.38802466437, 524.35554457097, 521.702935112747, 519.297503483518, 524.591894358711, 524.169959505707, 525.661683217932, 522.66012827726, 526.904157332264, 522.542377724637, 524.09153674012, 523.632048856835, 527.066568291285, 518.286609746136, 523.43032844051, 523.2168412452, 526.537421327967, 522.144351577596, 524.136829146843, 522.628739766827, 522.351611437698, 525.826287045967, 523.395356714683, 523.093558740437, 525.295662171452, 524.880656083168, 523.151849682895, 526.322256480448, 524.790838073366, 520.343254580738, 518.854738532301, 518.702651601931, 526.073367632639, 520.521615449691, 515.217065648485, 517.555240613895, 522.864095604344, 522.010783005467, 519.825420941324, 523.444791130309, 521.116892949044, 522.349994500882, 528.114774276088, 530.030837238714, 529.124711587986, 528.507395493469, 521.499506768468, 521.728803457937, 518.228511706199, 522.929758952889, 521.181318340884, 525.081498090277, 520.590347562274, 522.844737042372, 524.521584535066, 531.653422115864, 528.388078190044, 519.1725254293, 519.742946178567, 524.561414792275, 520.853316040193, 522.862124382987, 523.961794745467, 525.410307185012, 519.333549485208, 519.080864848756, 523.359272788939, 520.92266716109, 525.438314002241, 521.114092095161, 525.430047310497, 517.152748662693, 524.048649961099, 523.400114842479, 526.401151073743, 518.789572031586, 526.035215974612, 520.667435362801, 519.483906798368, 519.910322773299, 522.329762806097, 523.353009591107, 524.500530634752, 525.154817380182, 517.977643653581, 520.533088740187, 521.811220192967, 521.382838739458, 526.710916209102, 516.951942572954, 523.050679412084, 521.015403090994, 519.243425339184, 528.0248115129, 523.011811230691, 523.656985337804, 522.698813514613, 525.110137290869, 520.677165615073, 524.669274683911, 528.616962519085, 522.830036324144, 519.105531182073, 522.298041742641, 521.788337688725, 525.811592535634, 524.090960465983, 521.279806170055, 522.947398466662, 520.602889831594, 521.968731667747, 522.382732255502, 521.123528555678, 527.342245469845, 519.978615467915, 518.976896381264, 519.110350269051, 520.796132440965, 521.441084364369, 522.542726961249, 514.877043131854, 527.063448442017, 518.744064530298, 518.181386939921, 522.779603244604, 522.266074621211, 528.037025234782, 524.186975419278, 521.101424839214, 521.338054289735, 522.583258295431, 522.811917259742, 525.26927591033, 525.119024673599, 521.000360009026, 529.452199573756, 525.404624420127, 523.052133781224, 521.69742929993, 526.487852474709, 522.932544012883, 522.555936419313, 523.996729636272, 521.96739571231, 525.251454456834, 526.038908278837, 524.940549233367, 524.156380617579, 528.363000194872, 522.083577704077, 520.079307023584, 525.705366546976, 524.727691068962, 524.908729289734, 526.346717200863, 521.490986232388, 525.851405343132, 523.911290431302, 527.62964327465, 527.047043659478, 521.594706736325, 522.893072450389, 523.322904658881, 523.503273390962, 520.73289819312, 522.872916606405, 526.934891104936, 525.563475549324, 522.279263749725, 521.280773155295, 531.865679120443, 526.92253631338, 526.479781259814, 523.39659062785, 525.883632539132, 522.528231827016, 522.902156365056, 526.312465091768, 526.271827176745, 521.397827737546, 522.68055809021, 519.645135841835, 519.688228803758, 525.150541403428, 524.663141744531, 522.201600043151, 523.503064449971, 523.132668982132, 522.329941324221, 517.80514491751, 524.232898354585, 521.094824504809, 527.211488819989, 524.794706381048, 522.22847074126, 515.129871401939, 516.548707419107, 525.228473969932, 520.965185492155, 522.883290492982, 524.289765441755, 523.231394560397, 521.17165413943, 521.126998450602, 523.483690683614, 522.004546740516, 521.286007304347, 528.946931331403, 513.129243804637, 526.381608931246, 520.899587077701, 522.130234174492, 522.307805560392, 523.558580092368, 518.740668307909, 526.953722518801, 526.227864889116, 523.110787157007, 516.86907440736, 515.673057651885, 521.619894377231, 521.059056897073, 524.231324689631, 520.659505687887, 524.153915378869, 519.82033154761, 527.974574427219, 524.095143684569, 521.378059305944, 523.482126698988, 526.622163920842, 526.917105903609, 517.502342769197, 516.374795861818, 524.428822301672, 523.309617450402, 519.452771012885, 528.684490616495, 527.690976845204, 525.784417412866, 525.065212951124, 526.973301525828, 520.343228587177, 524.925119240436, 526.584412096956, 517.535785755483, 522.208298301235, 527.279845279487, 521.750798069796, 521.348910220751, 520.447904802324, 523.609500497879, 523.137291152084, 517.650523955291, 521.460637620483, 525.211302036787, 516.86646028255, 519.761632536216, 526.046300772045, 524.135919216666, 523.307497294829, 526.431463518161, 522.378675714102, 524.607361300501, 521.231159049361, 518.666806620097, 526.040247142344, 522.531793121189, 521.379561943861, 523.273529217571, 522.92396516428, 519.814020708389, 525.567509398504, 520.68280547344, 518.260126273696, 527.557100400958, 522.577077187379, 521.640230359669, 527.960267661456, 514.588648288889, 524.057322006903, 529.072060281656, 518.473260912864, 525.418861268646, 518.706105915158, 527.312412924353, 519.855388017318, 519.157541470136, 520.501557523318, 526.766471903753, 522.029570520652, 520.209934281826, 522.481716936091, 523.515046740128, 522.864058234941, 527.003505774671, 530.549391069415, 520.015280988317, 526.149715853584, 521.801682649719, 522.347482961944, 528.700407380947, 523.677812116856, 521.50973314632, 528.684511397609, 525.542615241078, 517.60311352259, 520.8237628568, 522.773585980359, 524.257219361165, 522.97286937698, 525.064742678307, 521.790820431168, 526.812560992697, 523.395936495695, 523.602168527933, 522.943544289318, 523.063493135129, 523.55798765274, 525.939326516137, 519.235052077543, 519.20161389497, 521.960973647372, 525.729555882647, 522.053498017862, 520.77117673535, 521.360614540584, 527.967644035208, 522.444765245301, 526.140239492448, 518.499995202061, 522.917416087595, 524.509368849845, 518.328584677574, 523.53365142771, 520.088650378135, 520.207725068042, 521.408966246012, 523.652559080107, 521.06895795067, 526.512536983981, 525.138700714196, 525.784309844027, 524.33933605601, 526.404171278608, 522.337818056738, 524.674837348041, 524.255912986792, 519.713269783408, 524.693617913019, 525.727885216603, 522.148185152741, 521.914995202797, 522.260559775511, 524.538452197225, 526.130118906229, 521.84829749251, 519.974553258134, 522.460535959533, 520.602719805396, 524.524782909367, 524.424312933496, 525.984954800758, 515.096158904422, 523.558599184265, 520.959829490086, 524.777202772519, 523.803766027666, 526.154701124149, 523.070905984938, 521.599765347413, 515.847667295514, 525.525186744011, 524.932584944429, 519.583637931342, 523.296111503663, 520.61706341714, 523.375679490186, 523.791403243889, 523.618925728932, 523.591102109274, 522.896734012319, 520.061811312518, 522.478508667617, 522.890424871381, 524.526438639114, 521.439374179331, 524.921779564703, 521.607053022177, 519.61131275682, 524.023230738895, 517.067890611633, 521.956282031231, 517.446215706635, 525.809061728315, 522.355783109405, 522.397434351575, 522.949542711806, 520.335794472642, 527.149351936976, 520.737921171291, 526.328631329959, 518.770871357524, 521.692536992573, 524.697967659127, 520.979339421925, 523.736386977768, 528.081957564723, 519.923652147724, 529.814861512476, 521.695403110363, 522.52099660179, 523.382262947326, 521.321761407822, 522.266218569923, 526.615825265262, 519.954987780819, 524.858499862595, 527.886521432338, 525.880071335496, 521.294214910387, 526.624602148858, 528.935926598652, 523.240662412974, 518.230314555332, 523.265924271182, 527.860670234873, 525.353361170164, 523.511533312018, 520.320090652712, 525.906917896127, 523.400151517296, 524.162895687034, 522.699290496886, 523.776535993413, 527.654298630779, 522.781989297951, 525.974750811939, 519.081441876085, 520.80250869389, 518.292039708267, 527.697902675291, 518.492044684686, 529.890962195765, 514.495590569646, 525.890387873717, 523.82679276032, 522.886044953602, 519.566830876643, 523.763680617636, 525.288883270305, 524.851593061765, 526.007188010213, 521.22084416014, 525.00432829037, 523.845472745214, 521.321457590905, 525.235143257137, 526.285103867982, 530.150263061455, 525.387993690924, 523.897958976886, 521.649354547392, 522.460633326126, 517.774301464639, 524.678179089064, 522.817559934521, 524.662355447843, 520.143523905817, 517.389466823323, 526.959599483489, 522.643402452556, 521.715426652873, 525.428935295193, 524.378790702247, 522.434591458067, 521.919452512589, 529.581961793178, 524.692301900189, 520.809139818534, 522.713829807853, 517.133213528666, 527.416437434554, 526.962331042251, 519.492969132791, 523.739201827108, 525.564411874151, 523.955375457534, 519.422648791605, 517.69825493896, 523.3827550316, 522.940905943258, 519.238505481998, 523.994073072561, 521.741826245197, 520.678557635956, 525.159694276723, 522.625718756316, 528.274903541918, 526.51253404386, 522.255705382228, 517.210215351003, 522.853995115664, 521.00645016359, 522.261300143884, 521.940681443967, 527.192112722949, 522.322690583913, 520.58154379439, 522.226522821577, 526.40436153493, 526.447940048057, 525.214586051895, 525.813892245167, 522.690197979761, 519.794021382616, 521.988343091015, 524.001681170561, 525.746981783283, 518.139213927316, 522.801896210787, 523.118548292974, 527.851056876519, 520.731875655508, 518.955907912176, 527.568309568026, 525.206365896378, 524.142213398292, 520.548524055388, 521.571634122644, 523.954836818527, 521.202953881939, 518.899280375417, 522.103617041834, 526.776422980392, 523.507856083231, 521.575215334528, 522.31076846515, 521.513015146791, 522.490803419726, 525.384467308928, 522.132457583704, 520.626552719713, 529.116610044172, 521.043136223754, 524.660622017348, 523.772458440197, 519.698792245838, 521.213074118736, 515.530864875332, 515.074279108078, 521.926038592569, 518.923725094449, 533.822282305539, 525.057391516849, 519.571321666691, 519.853593140124, 524.630998497887, 523.5954783251, 525.713935386001, 529.322880722002, 520.271277017264, 520.686198356939, 525.167191965643, 525.414751324866, 522.976234667552, 526.664120328149, 519.73029873426, 521.708512692051, 519.915692564899, 521.572645301507, 523.440826777575, 522.23551820229, 522.815027171126, 519.959074018255, 522.601383658768, 529.257195062272, 522.298603537363, 525.860405351365, 517.997032106916, 522.233804537236, 525.214544723514, 521.347556213994, 518.664808828027, 517.788438683834, 522.983344681514, 524.001247954174, 523.452967304477, 523.128734442847, 521.559014259587, 524.475012884314, 524.471174121558, 520.974809645573, 526.246352351682, 519.985854149511, 520.968483197306, 524.709410717265, 519.857962514101, 526.420640822353, 522.908581983541, 520.49395903186, 524.820422678041, 524.924749035905, 523.388259948155, 523.382532577715, 525.214242604688, 524.469729580231, 519.417484045976, 519.268967157077, 517.449213453838, 521.489913654751, 524.196386229186, 519.653532002383, 520.566354715697, 520.661178482907, 526.212673687145, 528.179782364338, 523.44541970562, 519.525621767203, 522.257941427576, 522.524857095316, 524.434150734321, 522.719248496983, 521.841671294846, 524.160581737922, 521.218382323878, 525.478220137402, 523.716466843581, 521.101071002718, 523.572848703422, 526.270203676749, 521.373028809488, 521.136422632067, 515.323402911082, 523.080001854596, 520.054975823693, 523.265058533073, 520.755537239353, 525.215490908265, 520.75015859116, 523.097775800778, 525.645871175309, 524.418517884676, 529.873523939712, 518.716760241326, 527.529088272148, 519.388709115861, 521.743560979825, 523.931568550648, 520.247587331381, 526.196537809753, 524.624020107703, 525.086017312247, 529.016129237369, 523.487946055459, 523.856840929144, 518.119401556336, 523.975495691536, 522.141031472208, 517.397699965927, 518.737375017615, 520.991621738736, 523.241931674208, 529.177819942098, 521.024265083648, 522.363630168119, 523.909711239337, 522.384364905671, 523.569593540307, 520.248840203055, 517.937004492748, 525.635316237077, 526.996148704962, 523.594533703552, 525.773275650544, 523.198805758295, 526.222380313143, 522.78685281767, 520.100630433275, 521.964004635221, 526.56373195278, 523.929970701128, 519.431619542379, 518.267767207745, 516.788038280849, 519.900250884291, 523.305501628379, 520.08163813743, 519.122998210062, 524.09248173993, 519.499514298726, 519.1931984994, 523.587985662321, 518.861510284118, 522.95600091009, 521.494686971456, 520.154268039292, 522.544061245516, 522.778611957208, 522.548826615321, 522.078730638626, 526.352887503419, 518.185480488421, 522.686511989947, 520.716221156761, 520.198384361655, 522.54934031432, 529.651891727176, 521.334876268749, 524.572279090725, 523.771533574573, 524.045281552578, 521.191396893305, 525.11898948984, 525.660808256188, 525.847624943128, 526.920460284716, 519.548543350696, 518.776981801642, 521.106628865298, 518.775085379437, 525.650858770621, 520.726407981845, 522.764112612061, 527.454164078538, 521.000487298678, 523.994812574576, 523.866421901715, 525.234384519791, 525.170584081843, 525.978997611483, 523.510424714406, 522.504188960178, 522.822052831858, 523.965343377608, 522.274566230719, 524.01086395622, 525.929355439722, 521.948960844811, 520.272880298812, 523.612344196377, 525.031069821819, 525.303695752842, 521.042371648328, 520.824325420134, 521.388994944256, 518.667627804327, 523.763740798473, 520.391051515494, 518.359575342244, 522.888403085232, 526.403417663995, 521.566659954544, 530.099505293882, 524.546048389853, 528.248851130222, 523.752476424332, 523.049021135404, 523.739565114655, 518.889276525472, 525.362465444316, 522.16262642736, 517.486985064865, 526.841696293754, 526.760052887593, 527.107745983525, 526.570962556491, 518.03403838973, 523.086861342167, 521.789062167257, 526.195069690878, 525.823463536012, 524.752207678184, 525.353538509924, 521.554127786514, 524.399426249866, 520.590361778733, 524.882561398819, 518.232942355758, 520.689256419329, 524.945474700912, 523.493569605404, 526.425653106901, 527.550438811616, 520.109190576355, 522.156569589767, 521.024999298237, 523.955340785483, 522.029579567536, 524.644810444275, 522.223458670965, 532.653682347344, 523.494754900803, 518.892274459134, 524.389210066716, 526.448636294281, 519.119875130413, 520.835303633972, 521.806141224918, 522.480070382191, 520.748058347853, 519.019647548137, 527.400884043662, 519.781829867194, 521.054075867837, 521.759784772527, 521.502766132777, 520.882965872535, 524.613794630782, 520.498495738406, 526.638854893681, 525.079430394463, 531.716192235381, 518.767357475769, 522.750734465853, 522.803319249914, 524.110334426526, 522.409394123704, 524.408654450403, 520.065381162227, 520.166553802905, 524.481331908375, 521.903885186959, 522.926243947149, 523.143666123158, 518.83923493906, 528.660989567346, 517.825122632036, 522.295691915846, 519.081840652237, 519.750581090128, 527.248764687962, 522.103708624761, 527.902893245871, 522.43629978619, 522.700701596616, 521.420791143525, 526.043997043014, 517.903331207, 516.709827544787, 524.432835309469, 522.004632647271, 525.802600536529, 521.627160264099, 519.556732863724, 522.74551103998, 522.333003598163, 522.778139906891, 521.625485675515, 518.678696982795, 524.80611849519, 519.387120898164, 520.25808407155, 519.475777035267, 529.985851969795, 521.864422434381, 521.656902061538, 528.58911980428, 519.980929697042, 523.611134100428, 521.76266375693, 522.95097203859, 521.881108898069, 523.612161763486, 525.673716699694, 524.728890223348, 523.927631587955, 523.249645221112, 523.324669439423, 519.964295037295, 525.432282461495, 523.070447270234, 528.089266148692, 521.000231823163, 524.052343300461, 524.980543380301, 522.59876053774, 523.097563328073, 518.990727124022, 518.675471047206, 523.354639318617, 528.873811118913, 527.890740852105, 522.667475769957, 516.939535317574, 522.623946776096, 519.383520914301, 517.906349667413, 520.78110790605, 520.378736048479, 516.94355690711, 524.899101482636, 517.748739315074, 523.501877002776, 524.526759654078, 522.221220264443, 518.45089171673, 517.794059334188, 516.983920294283, 523.646688711197, 523.71183293435, 516.737950473356, 517.196263490523, 524.258045493034, 520.870744422632, 523.663146863049, 520.595068678407, 528.173144380518, 524.342436622889, 523.28106802565, 529.770011837748, 525.609105851009, 521.855110446214, 526.009049754501, 527.650294739797, 522.204082118954, 523.633779103325, 526.615537949185, 522.665405075753, 523.321856157088, 522.416186335734, 516.641144819464, 522.11894621655, 524.779850343165, 527.037387343564, 521.519217034582, 521.350749764812, 520.622227876003, 522.053683702772, 523.057333772503, 528.453417341718, 520.047066914502, 521.849794700601, 524.404467290454, 526.110169342894, 526.923303628491, 519.893641058841, 519.794353853514, 524.944297883346, 520.938221702904, 528.018103416653, 524.583714136102, 528.139796221295, 521.642340396896, 524.229167336669, 522.815562180565, 521.656423220227, 521.22780576207, 520.278110193328, 525.100444750329, 522.614243630861, 523.214917158832, 526.949086658675, 527.324426928688, 523.833273231582, 522.774404548089, 518.281198499561, 521.821998966777, 521.733108124472, 519.257779492464, 521.419464496767, 517.982700892879, 525.976207512697, 524.853695111115, 520.838626060189, 516.719590110721, 522.266594425999, 523.394742322103, 519.229998101795, 526.561870182129, 515.237678584297, 520.635043889382, 523.248175767662, 521.335277173969, 523.772890429394, 524.910143268191, 523.115954686466, 524.384951672423, 517.114290539576, 527.26399840335, 523.431220037642, 525.74240517768, 527.767319847325, 524.497616606772, 525.095738777238, 520.845987050718, 518.302484465489, 521.531851345531, 520.336683857665, 521.830708989773, 520.302929853199, 526.320547521309, 524.029673567076, 520.651246148884, 521.527381671945, 519.537630649615, 525.638440875429, 523.645561090131, 524.149064073766, 520.159535386404, 524.065490902493, 525.499257029217, 519.682304097463, 523.44294655025, 521.106769754365, 522.756866290223, 528.179541525741, 523.442227131843, 526.846535842686, 521.956565753844, 519.919797374148, 524.270763948818, 525.598649026309, 522.969550909087, 525.465232795982, 526.641831892425, 522.309866937494, 519.413731105046, 518.552751340189, 523.814894523681, 521.299184114153, 525.796826186188, 525.101954823839, 514.034356520593, 526.978652898459, 525.120166454055, 522.136111399159, 522.435663301107, 521.225039364781, 529.706745585076, 520.644591830857, 518.098380125273, 524.419882562977, 525.852596412543, 526.093174427173, 521.210373413185, 523.070623693194, 523.992844718801, 528.070820852647, 523.9609128132, 522.301155254723, 524.271918920193, 525.514688864117, 518.520549232188, 521.824389263612, 522.074394101817, 518.738345420044, 524.324734710422, 523.827111916334, 526.505043183063, 521.852138860536, 521.638249649277, 523.673274975428, 526.529741630442, 526.638828717469, 522.322957778132, 524.495386728091, 518.323301970632, 523.084263244995, 522.831788524311, 522.89917937702, 526.062509397006, 526.896903772098, 519.475049936036, 523.293139447714, 520.985142177004, 523.456223298802, 521.609321962577, 521.251051756743, 523.951830791519, 522.859373983436, 521.071215016192, 525.937761048659, 526.638777207855, 525.405404481479, 522.453017207995, 520.448304682638, 522.265097193823, 528.533044037218, 523.27675483952, 526.802565011576, 531.103901357168, 529.085972228843, 524.873679704791, 519.724996212205, 523.210670784586, 521.328708566446, 527.364136684378, 525.394739675493, 520.862665349684, 523.267039110053, 519.560634350689, 518.593404803075, 516.226748599192, 525.50299054512, 519.582804622478, 518.154908981279, 520.772793908325, 524.154172970072, 523.13699940692, 523.124242484184, 525.996482633499, 524.527946106603, 517.994447760473, 520.138239287634, 526.019882988562, 526.360864975477, 524.923669875856, 526.140702591907, 521.128361842106, 522.534498917166, 525.109384783594, 523.906521427135, 521.387749081426, 525.570904935504, 524.517068595227, 523.94929235619, 522.360867696986, 521.112496241461, 524.534901218965, 526.119359692404, 519.741894257039, 522.641720388962, 519.309276605248, 524.266449465524, 525.17708026944, 520.323258215269, 527.835810723516, 524.38176956885, 526.389482960155, 524.272159062031, 521.11912931421, 522.286972716309, 528.973763210247, 522.782499450543, 520.057723591227, 518.66293330622, 523.279444518664, 521.523851992487, 523.329527805387, 521.815561269715, 524.728048754139, 526.680304197143, 527.348681516828, 526.398540614331, 524.578517738815, 520.29842673201, 516.909149359068, 517.638099201688, 522.48662030641, 518.467079606247, 518.977162894314, 524.187660765422, 515.784201310264, 520.683670001947, 524.483468726204, 520.830429519208, 524.99339397447, 522.183392165482, 520.980765360313, 532.905694224281, 518.892553775754, 522.185569595479, 523.860512560798, 525.496741802434, 522.522142917522, 522.499319281673, 517.759474737503, 519.494140099707, 524.880868028102, 519.893835668415, 526.384814228824, 526.139356730181, 525.335605957643, 523.263151289786, 524.301059004397, 522.346819481341, 522.743859435935, 521.435284389799, 523.017106084504, 522.7080643582, 527.01033267037, 523.067176523959, 524.439309194374, 523.598901889022, 520.093971210229, 521.365932424982, 519.877867151759, 521.704940511705, 522.843147943396, 521.942550261738, 532.287175050076, 528.228303625337, 523.817791015226, 526.909026100632, 526.246570785162, 523.769386890009, 522.939752428769, 521.322370126395, 524.987490179654, 525.760521971101, 525.898017419973, 524.73167776632, 520.118150654822, 520.097828652797, 525.308629449099, 522.613052531975, 524.710541744171, 529.064916994452, 524.879689753931, 524.911444343227, 525.334887577474, 524.852309578127, 527.193029032765, 524.776733230415, 524.982746517502, 528.227202760452, 528.074045396051, 523.111265172908, 524.328901407793, 518.274921045551, 521.679406683467, 525.718447243063, 519.134040806928, 520.927372224279, 525.951019055139, 528.90898282747, 523.3186521353, 523.849588053024, 525.503445614559, 519.279141975098, 520.579588333084, 518.692282156714, 521.733055163529, 524.053704350118, 521.070765404285, 526.803345296014, 526.777244544568, 524.612939586066, 525.12228305221, 523.184193984076, 525.936367511258, 518.423595647189, 525.168530211373, 520.95696974169, 521.906590421272, 522.679722746686, 519.370586020919, 521.53406550055, 523.777803475438, 521.310457206224, 521.706813007623, 523.149654023064, 521.929182418887, 525.487735078977, 520.615990372443, 523.690939884425, 524.829743253417, 520.537119886667, 522.88070862802, 523.89607151556, 518.643551266273, 520.256052774652, 522.313120709692, 528.697971193839, 527.944055344314, 523.732386707026, 526.138946140396, 522.830072690794, 519.264795086364, 526.409058237924, 524.194962602725, 521.726476460655, 519.754907458198, 524.976646553937, 519.223126462287, 520.928484838186, 524.827769575201, 523.484182950364, 520.62055165722, 521.636481026406, 519.248158286659, 523.013670198992, 518.269532927425, 526.682208140378, 519.677931519874, 526.133833169838, 523.763427516155, 518.115608850556, 520.474574442981, 526.25353239377, 525.76309033112, 528.32692206744, 520.203292400134, 519.840185993776, 522.077101876622, 522.744120862364, 527.94615843901, 524.611396445863, 522.71973624285, 523.780693612042, 523.80232947993, 520.685350574313, 518.589873724926, 527.877600485237, 523.839856975835, 524.283159044423, 520.46305291357, 523.639097133824, 527.380018927191, 525.262938680161, 520.640370838306, 524.870563461616, 523.36179301818, 523.352400445303, 516.530270303134, 521.807625830578, 530.760359638965, 525.308310159569, 524.604128297463, 519.429788446648, 520.561048619755, 521.653973971413, 519.89438824532, 525.047598119003, 522.49502792826, 524.680542488586, 525.193932416892, 528.812300287232, 523.885438041811, 524.217210322802, 527.207121549765, 519.95626706807, 522.119231371741, 531.202156551896, 521.1309005561, 522.792953970255, 523.51126670945, 524.452161389821, 522.775457630298, 523.553041927999, 524.290933038861, 524.962066917287, 522.376339113191, 518.916066997277, 520.282856959702, 520.119557144083, 525.976475705657, 520.494932726317, 524.141057031334, 523.726277125322, 524.903782459585, 521.893186820115, 517.029229317404, 526.689853049478, 518.10962447954, 524.877928524125, 519.235353955898, 520.342681935733, 523.543539061746, 525.195963853775, 526.813603227656, 523.511988964328, 518.531264077447, 523.385067230215, 520.176755166512, 524.534285987648, 519.247763159464, 527.963529119434, 515.395495151001, 524.88325545748, 528.749194894548, 526.850144968052, 524.028271743069, 522.251324027839, 522.344869695268, 523.68770947345, 522.381345577783, 526.286568358041, 521.941962844629, 525.451798782619, 519.129993368107, 524.460706145252, 525.404338350496, 525.189070689491, 523.633330274783, 526.436250030651, 520.24779308949, 513.656024421145, 525.238079631544, 520.681926768881, 524.154774322082, 520.778445871519, 522.723621739271, 519.423896329506, 520.914324019193, 526.298793561771, 522.371879645052, 519.412826185426, 524.719806370293, 522.395866963115, 522.419722990771, 527.982526034644, 525.431390603784, 524.631173292113, 520.629106971142, 519.879220820864, 523.393134020629, 526.582740528641, 524.745563996932, 524.672535337496, 526.332666685616, 519.514041374672, 524.100901305482, 526.410704531525, 525.984801020504, 526.209112442281, 529.085788253676, 522.536674463063, 522.207464861497, 523.792842281472, 524.086814457672, 525.649155252784, 523.97590391086, 525.899111933822, 528.409039775667, 528.571138898845, 522.487192512344, 525.493779006603, 524.437518598704, 529.673485785226, 524.873357904446, 524.265450113547, 523.678008711722, 518.871641801053, 520.78035986942, 524.756771229601, 523.277632624806, 520.771761055161, 523.90139327628, 526.932893671162, 519.832987377253, 527.164051290294, 522.270067271592, 520.290210219529, 523.521551641165, 526.546433599946, 524.785562048653, 520.139028707157, 523.556950025596, 524.478544724826, 521.391006529953, 517.273414217176, 521.570147534713, 529.053490433256, 519.952852126982, 521.424530067213, 524.505238025074, 526.923004292762, 522.805393189702, 523.167650796712, 516.655713125218, 528.445684452738, 520.893619429297, 522.826894399399, 522.902532428826, 524.330354475181, 524.066923642191, 524.906172028563, 523.929145586953, 522.186356435998, 518.368012196466, 516.345164079385, 524.638979145864, 526.060021063888, 523.145255435439, 521.676531439664, 523.147622630275, 524.761715768501, 525.849362697172, 523.950772374367, 522.221786532112, 519.25324283543, 527.110477554959, 520.030551455154, 522.090160248616, 528.124259533693, 525.119137951108, 522.732224085781, 523.635639936963, 522.103020751417, 522.457805071918, 520.258525555238, 530.915632972072, 523.227748560904, 527.683176970533, 522.723961794951, 520.611238536725, 524.840273119559, 523.992949303078, 522.844382180269, 525.384098866536, 522.014409877482, 529.530242453673, 526.056717090209, 523.970461677387, 524.390733458606, 525.145866017839, 521.710108318044, 520.964913678774, 523.163094880587, 521.732444561178, 527.876360556462, 525.132372519888, 522.353111005811, 515.150190035575, 524.922969490448, 524.711697346595, 518.501786063503, 520.86229359265, 522.49357566085, 522.955376064727, 522.70911650626, 520.876553341448, 525.818698080401, 524.04012657898, 524.233433293578, 525.146018469863, 521.633124428181, 528.673817090494, 521.10488039618, 523.35981117694, 521.808931840073, 521.045672858887, 528.252513703766, 521.088725885489, 523.269512305409, 522.21278515573, 520.047716637726, 520.735960665921, 526.605307669422, 524.502153724751, 523.649677034172, 523.624605704916, 525.435192444756, 519.945670841443, 525.296989014367, 521.856849943356, 523.480771947922, 523.701567749776, 523.924501203583, 516.602536901245, 521.64351557885, 524.533757779343, 523.135051048522, 521.943095740429, 528.408035683191, 519.545936391181, 518.559299489476, 527.058307431464, 521.095357388242, 528.609241996529, 527.188819461297, 522.409671069574, 521.037785193325, 525.272798878951, 514.803184253192, 521.592713038233, 525.438952187365, 525.52689661347, 523.21982488588, 519.960000566106, 525.065614394339, 522.321972642384, 525.151726468413, 520.42375563678, 529.900962281187, 518.768106306338, 523.017379769128, 526.342920415036, 524.514755178471, 528.474919561011, 519.032238202796, 524.362055767549, 518.573623715486, 527.043721932587, 519.552736062655, 521.343346760242, 524.109786332752, 525.751357052145, 528.484792282836, 522.17626285318, 517.516940650261, 520.13569238905, 526.84354567606, 521.647653885734, 520.279187012776, 526.68743291404, 528.902456333237, 518.620423073905, 523.928203682242, 525.559494204351, 525.843686339816, 520.439806221346, 522.389817256965, 527.449252828764, 519.508470179723, 528.79773958116, 524.041247144764, 518.687878601121, 527.096857831724, 520.851242196462, 518.719090697786, 522.770120906755, 523.126490940041, 522.106280964985, 524.481250618518, 524.919608321705, 525.903918617221, 525.657818176401, 525.462304301814, 524.299983540705, 523.795431251468, 522.769231377316, 523.903121699565, 525.029515913269, 523.45117634642, 526.737527035056, 525.943756869714, 519.621480584592, 521.413890416551, 518.36273452357, 521.884289820436, 520.132061071321, 521.243208625189, 520.403528415763, 522.410514983542, 523.94528162382, 525.284719152935, 525.40840276647, 520.689113306761, 529.328962269248, 523.692149569841, 517.669249628694, 520.628524790548, 527.703253425886, 519.141107752669, 522.322314341095, 519.623313203542, 523.024789011775, 523.597216403331, 529.87546491564, 516.782033015336, 525.334653108299, 521.95146114733, 525.739434655244, 523.057232170192, 528.8396639405, 523.447935837285, 522.463224852266, 523.145458357213, 525.808038786691, 524.187814142368, 522.339680072196, 525.65812324697, 520.525654929909, 523.844093383888, 527.757957967321, 528.087575116056, 529.211746570711, 520.72135116426, 520.79872647614, 527.488141447395, 526.238626057042, 524.562143604128, 523.899835556267, 521.445961706049, 520.308500083478, 520.247449476723, 519.834556576428, 524.629485747658, 526.456358109258, 522.170163817191, 521.446595430135, 525.01791963568, 521.797345055849, 522.081659701376, 521.007290060293, 520.678626450769, 525.437033901202, 522.678810461399, 523.828327717116, 525.487008670895, 522.423996061019, 523.292305747498, 523.658006066811, 522.290612645002, 521.72972258957, 527.891560447959, 516.484771202547, 518.711579620837, 520.908647701701, 526.476141714161, 521.068608811651, 524.165730467106, 531.182671762791, 522.867505258705, 527.70800440496, 521.952893829859, 525.586027849671, 519.622295824754, 520.938265877398, 524.22267523419, 526.622203535347, 528.374167084994, 521.958335739873, 527.464883330728, 526.330896166959, 521.797205003244, 525.987338478804, 529.008120419299, 519.877531334146, 519.687251588354, 524.070979637733, 519.052048536655, 519.122807719769, 518.047687463665, 524.193953244151, 520.50429036937, 525.211823083823, 521.783661313961, 524.359876178075, 516.231178388157, 522.541770608683, 521.995738741036, 521.27072844341, 524.280755698763, 522.840906035465, 523.637005212277, 521.701640120317, 522.26098089048, 524.79625941949, 527.391808229431, 533.670874053535, 518.782477343749, 524.976020481803, 520.97642703682, 517.868466126687, 525.266010263205, 524.945153639763, 526.758834974896, 526.665770524701, 520.308160648885, 527.66221656288, 523.071184667111, 526.438299875867, 518.166921686771, 519.882344818043, 521.429373333105, 521.93477413446, 523.562591179993, 527.124774990609, 522.656772022185, 529.228037285165, 520.131741006157, 520.870676339438, 519.139638128631, 521.815999794306, 523.916737383768, 519.934152968456, 523.511592563521, 530.898424302192, 525.067713751642, 517.287653936883, 523.731590949253, 525.570456097632, 520.551941852398, 521.076487149038, 524.922529785178, 526.147256465483, 522.716285143057, 525.31629819754, 520.755094428381, 519.916823877004, 526.501437685111, 522.665037775719, 523.487476321538, 523.873423225132, 524.119873119321, 524.877803717915, 519.379905765029, 523.066792251349, 520.848136971373, 521.393062836437, 520.97164674763, 521.778098910588, 520.075525968623, 526.008756983058, 522.9320199131, 522.143423597581, 523.844956974267, 522.350759799644, 520.841293891895, 524.305726041687, 521.106074804709, 520.405925253234, 522.347474388246, 523.776503007208, 523.091158670098, 523.77817004537, 527.500914198849, 525.271992066691, 518.282851420741, 529.260814760935, 525.466894566083, 527.275094361028, 518.93381971812, 529.342252263126, 519.641443762561, 522.386936153773, 520.245161574619, 523.055571900563, 520.469269448356, 522.112587052633, 525.380475068567, 521.400058387005, 525.800927300544, 521.067724671804, 523.049542316212, 522.156068354709, 515.019936053641, 524.871032856891, 526.680782454115, 519.945514788265, 524.182843219151, 524.89932327441, 523.295384345873, 524.075168633055, 527.362307978395, 520.098120360737, 522.536826966897, 519.078520595487, 523.417739340626, 526.840946661924, 522.338585141818, 518.970749333886, 528.280257592792, 523.144504829595, 516.827097755115, 525.712528606516, 522.727122233847, 522.564483423679, 519.178168605362, 522.54246033158, 519.651245309633, 524.932615979473, 523.096493906662, 527.832966984304, 519.443155992144, 522.045503261538, 523.297375994979, 518.381059985889, 526.547006787698, 523.365398010319, 524.392529867661, 526.992210282216, 518.218257281454, 523.33604449097, 522.708360806011, 520.203710519289, 526.681239006538, 520.798467534268, 521.46976521479, 520.073971431828, 522.922625835746, 522.538786393029, 522.672436975138, 519.630023406884, 519.522201463576, 520.405481629594, 522.084540123257, 519.386304655399, 515.9109965205, 519.961742596866, 522.956180921537, 520.05588592688, 517.932799094647, 526.698991829426, 518.804115330407, 521.445069213965, 514.078295408579, 524.758101160687, 518.182458514638, 521.819100516515, 521.596523863429, 526.797956166342, 525.71453668026, 522.85952469886, 521.26886981267, 519.550393636671, 522.127200500032, 523.650699211558, 525.495987154401, 518.012499401599, 523.859283244998, 518.3400615767, 522.179573970991, 527.727721605217, 526.231994258821, 517.495572743692, 518.48816260931, 520.005146332175, 524.508628601472, 521.044273896797, 524.914800569214, 522.082383481946, 528.809706725847, 525.357722869024, 525.215286440423, 519.727911167012, 520.777921223188, 524.49557801477, 517.860947017805, 525.74452895467, 517.012454234105, 523.976755796775, 521.400724860849, 525.740758754857, 520.855204754389, 523.093270369355, 524.722578695197, 525.955960120279, 517.709363479509, 524.712914991421, 517.825106474559, 523.306600703998, 523.078889104847, 517.522666309167, 526.844025703964, 525.924814795612, 515.234987399192, 524.246669632907, 522.41747906286, 523.424261681804, 524.055514983271, 521.816481519902, 524.112942975543, 521.972998305605, 519.68044331071, 524.151951133368, 527.99601434176, 520.565018856347, 528.776664760289, 524.383272117762, 522.911176939212, 523.981162784251, 518.716527880729, 523.913053004637, 523.412635752486, 523.653005633278, 519.553034882401, 524.879328618259, 523.039527772367, 520.512857141463, 525.570433279024, 520.323659172311, 528.863465025908, 526.823075532338, 521.207139195282, 525.257489952337, 520.168916720846, 525.830028260797, 524.685143440942, 522.999204513521, 521.926326838057, 522.399587513274, 521.875492937054, 523.42715224254, 523.06512545657, 522.717382690856, 525.110931094035, 527.099217771631, 527.646142275185, 521.538751777009, 526.846050177303, 521.481572839053, 521.939100795058, 525.594917204707, 529.196111186037, 528.493938238711, 527.120229874468, 521.538471402588, 526.610235831649, 521.876581064832, 525.676657557414, 522.889870952785, 524.344091965173, 525.876499200681, 527.518471096887, 520.894881290226, 521.362686618099, 525.129516217011, 525.041933954887, 529.645599235649, 523.250991214156, 524.522543002531, 525.076181293292, 520.618849834896, 521.601159080589, 524.13061748108, 520.329461156148, 524.15584204116, 521.541203661581, 523.965786968203, 529.903026437937, 524.283401210854, 523.891703333444, 522.824696856225, 528.704900875468, 521.604477979067, 521.637471563233, 524.171007724897, 520.448854974064, 524.727648345338, 527.079156660979, 524.061138394802, 517.258981315364, 516.625183434553, 522.776320931964, 528.432936838971, 516.721209778252, 525.917915380355, 523.607495620329, 529.466917718906, 521.070433230985, 519.486606337502, 518.534967144508, 521.602327662784, 523.543984368215, 521.766119737308, 523.499721452143, 523.177033371863, 522.834342159866, 519.164158321094, 522.634616761816, 523.885387276262, 526.199608156804, 522.814045734575, 522.749576289197, 521.632122103819, 526.637507670771, 523.373487318502, 521.555885609546, 518.033405473399, 523.798629863856, 524.384164827355, 524.36651739797, 525.995642032663, 518.826129198876, 528.152863679442, 527.160247701566, 521.782027392551, 521.269841241948, 518.635329467309, 523.426999161324, 527.877523789926, 525.749678050302, 528.267049682559, 525.536957985899, 523.554012872604, 526.122706355512, 521.958105795252, 522.727151685739, 519.283822203215, 517.844240160069, 522.065330299345, 520.314199471314, 521.503718458545, 523.451658059126, 524.605269090777, 525.674417422007, 525.188456163533, 525.236222597195, 519.82707475081, 527.173914789417, 526.115540759405, 525.224441946285, 525.422036736354, 520.861479353364, 524.182105573747, 520.421695072231, 522.584498944698, 524.016062844773, 522.335074668159, 522.846420759386, 517.769560496353, 524.51969078498, 523.447449340315, 529.073332705951, 525.536424366297, 525.002523283459, 526.639681776634, 526.541884353934, 523.711908362656, 522.57440726626, 523.830716398546, 523.884062125895, 523.758490588703, 524.742591001067, 519.622408038346, 516.442469467811, 521.005269090511, 526.742366826189, 524.832787021697, 521.651373135894, 525.807150522097, 518.007041485967, 522.09828257888, 523.168031464918, 520.44878453228, 521.06326716331, 521.748718126447, 526.090550332103, 523.085350101108, 520.254807943394, 519.310986219136, 521.146368537924, 521.623756558542, 528.754780321207, 527.567087724044, 519.81498794254, 523.600130699916, 521.532092404132, 525.003097261791, 523.356602518451, 525.067656966312, 523.871536991313, 519.789722545103, 522.965386863661, 521.658718726781, 526.271306869503, 520.252328929455, 525.076516093647, 521.281948863379, 526.8899387116, 519.546212184195, 518.574475060694, 525.532662282185, 523.094121393209, 520.845600819363, 522.699333155047, 520.737430135526, 527.613153104702, 522.898153348469, 520.151037210746, 522.170359607287, 528.733912896249, 525.591366300836, 523.455181379013, 522.59953425154, 525.336509074172, 523.67681339086, 522.657984863007, 523.683450355907, 521.598491633359, 521.524104587406, 520.742783607139, 518.663048373744, 520.817391749187, 523.427596979088, 519.772686350563, 514.725282129685, 523.984365771171, 521.738326812513, 519.540470119602, 520.808468597826, 524.211580765896, 520.29012613928, 521.651563011076, 524.331437883635, 520.824844492299, 523.099741700065, 526.251779395334, 526.13293393476, 522.260145060455, 524.453886827809, 520.380254742076, 520.224939494957, 526.52989981077, 522.823690479631, 520.726245253859, 522.50317386731, 526.4113640327, 522.047339645971, 523.51342149155, 522.80760495052, 525.015353065454, 526.133190553028, 525.609873979591, 520.684265034994, 521.301294508111, 522.933261362248, 522.263310400788, 525.446837708127, 523.586229235914, 522.496268516089, 520.522410897977, 521.947122817109, 524.935406247161, 521.824871320854, 526.296297192157, 522.660600694479, 525.292260890126, 524.820625526973, 521.414390113935, 520.424388154247, 523.31369288092, 526.352280898249, 526.422623575559, 527.212428569895, 527.679531670338, 518.539946259119, 522.001694709377, 520.870091712629, 524.753798278762, 527.427586785481, 526.698968489487, 524.776253392856, 520.651405201056, 524.239845522207, 521.601711801026, 524.314699421278, 523.981506262575, 519.707546093428, 526.284592480069, 525.569340838613, 527.484543670117, 527.187093643703, 518.104805434305, 526.019469010258, 521.832492377204, 525.675933959257, 528.162665913667, 523.691785309135, 527.886403551423, 522.451145247066, 521.870309516832, 522.709807299559, 523.858733100403, 522.938963541225, 518.904740937886, 524.238214224523, 520.422692323305, 524.079121111265, 523.83271666508, 529.169854961164, 519.713705635223, 519.959700705155, 525.436658160023, 523.761503033473, 521.285869779124, 521.459797107854, 519.760067879045, 523.437788169041, 523.536486542924, 520.122630785334, 526.496594503434, 524.755113043061, 521.601862399835, 526.945637573276, 527.109567024318, 525.00903897718, 523.521968397496, 521.291444154426, 523.893637697552, 525.073385085449, 527.237665189618, 521.898952594024, 524.472972524573, 519.667848845202, 525.090353466609, 520.39332650413, 524.003565872322, 527.015705464294, 522.079471796967, 523.612093656076, 518.77347382318, 526.518660124311, 520.945097902606, 519.088548281372, 519.057142372421, 519.274223011892, 519.668109905213, 522.391342803385, 528.015832338761, 525.803901076554, 525.067154609141, 527.711706308942, 527.563400338988, 525.119246469512, 518.608450752506, 520.171544514027, 520.597506835965, 523.552274887129, 527.410400657824, 526.336064628504, 518.5138897559, 523.391313046785, 523.625346999167, 520.751396041482, 517.484870155021, 527.295030091857, 519.371778842581, 523.267318846551, 525.341643153155, 519.562983849281, 521.282479418772, 523.774988104923, 520.948609858063, 524.423661697946, 525.339914731458, 525.818730098614, 520.165583312108, 522.839770664736, 521.483582339591, 519.153114299919, 519.096874885632, 525.174376269026, 522.655684388292, 527.900551809109, 519.430674508661, 527.529369102228, 526.741131675062, 518.516329859608, 523.835531506999, 520.742432780104, 525.583254857844, 523.821360326416, 525.25682178573, 521.690291326467, 523.378010644865, 525.091523862955, 525.438886924384, 525.1261900698, 526.873311095129, 526.465474448553, 520.621950833677, 523.89599373104, 525.69377992506, 522.34733895864, 516.184405664041, 523.200787288706, 520.578981799511, 520.707450156963, 526.914350851944, 522.262522834923, 524.711731101939, 523.559312084038, 520.29825057476, 521.763829392988, 524.82699866114, 526.2976713959, 525.355213248756, 526.121682351652, 524.566459584797, 521.921240280723, 525.557988383592, 521.76540096316, 521.583717801185, 518.465022490023, 526.874183735433, 520.907326839243, 525.634873908043, 525.372484111208, 526.678782805015, 525.460280123252, 522.728292741879, 524.109351651102, 523.132571335896, 523.353666053233, 521.800612865299, 522.125479295438, 525.176311992421, 519.614715283788, 523.527568879969]];
