# Supplementary material for: Hypothetical Outcome Plots Outperform Error Bars and Violin Plots for Inferences about Reliability of Variable Ordering
Source: PLoS One. 2015 Nov 16;10(11):e0142444. doi: 10.1371/journal.pone.0142444 (PMC4646698; doi:10.1371/journal.pone.0142444)
Supplement: S4 File — All experiment interface and visualization stimuli code is available as a zipped file. (ZIP) [file pone.0142444.s004.zip › experiment_code/data/one/44.csv]

	sample_num	task1	task2	task3	task4
1	1	358.834634495568	133.905356768766	687.19969550493	525.986063159617
2	2	355.264596910519	130.915424128521	642.768653908519	521.430391843517
3	3	342.725683704362	133.532768390908	674.336140470326	518.056682838421
4	4	343.999250549746	130.089208411955	674.305846799583	521.844078111078
5	5	345.003421626413	129.831550277629	674.115609570648	523.966510373906
6	6	355.058344420849	129.797754561941	709.068116812588	524.120656547847
7	7	347.023715496613	129.04261119575	656.206638944082	522.888103380027
8	8	339.903167665443	128.663608751682	658.876103038638	524.44883351757
9	9	354.813435298425	133.484202778378	658.18420322093	519.353199490165
10	10	328.091372014025	126.632950578088	647.693799313017	524.602831915555
11	11	379.312025847916	134.339808164502	655.54541978109	527.800912582428
12	12	341.266468170465	131.453700054007	691.046760247424	525.446415207993
13	13	354.151664082954	128.253903924938	654.33933560421	525.076118884892
14	14	357.372052685943	131.690517039221	680.169994465367	519.15256880445
15	15	319.70193332476	137.659115438463	721.285902838581	522.893675651216
16	16	357.701909132441	125.109365912362	687.676227014636	520.604048201357
17	17	353.854688719892	135.657456243735	668.080960067388	521.434373206186
18	18	347.622589719999	133.162687164572	667.254281485041	526.241001015376
19	19	328.227027398388	133.717664279444	638.920666933808	523.072115857679
20	20	359.80420529419	134.248382526016	641.137298223158	524.838032564285
21	21	351.716824777753	132.051496914218	690.748175836312	523.904276966287
22	22	348.630589033094	136.709518040196	657.362704573439	521.297061697712
23	23	326.57124637616	129.622067754503	649.773643848653	520.096142938728
24	24	381.539433574551	131.405080321792	678.959527925209	524.876912520725
25	25	346.244087810812	133.359616144352	675.540015825934	519.129204658791
26	26	336.58237245838	136.835003253546	672.613099911096	531.149828590767
27	27	358.700729081786	130.317466834763	694.880557381781	528.523933850677
28	28	338.965610467423	131.175131940621	657.676540070996	523.142541359427
29	29	330.251981667678	132.153171254839	667.151299700214	526.581345633129
30	30	329.483565216728	139.499227873534	682.629547580887	523.520126749049
31	31	336.436693323674	132.340431331065	652.621491869618	519.398247189223
32	32	323.370942106393	134.291748260589	674.192116642601	517.675433844039
33	33	343.992950508878	129.954469015741	689.240224008711	520.81213902908
34	34	351.019808990294	128.464645446392	674.616938021931	520.245413002126
35	35	308.763725931412	131.371537745098	663.782091459449	524.785663370983
36	36	349.691842585589	126.754214884126	674.681346303872	526.559966234675
37	37	350.424372423248	135.99646917365	676.867800053982	523.549814299181
38	38	367.016849688372	132.223510326589	670.707463066435	523.871633025589
39	39	353.16382610493	128.322409444082	675.119966698146	524.077066053508
40	40	339.576810534832	134.128402157539	674.968799451805	519.303789814843
41	41	337.149049800204	127.936319804939	674.691437651041	525.063969787609
42	42	349.984199403914	128.658966884578	642.8243315686	521.544459096812
43	43	388.444267101939	129.858336948273	680.262096754894	520.771480724129
44	44	357.957091581601	128.602184227939	676.63259368123	530.562607756449
45	45	331.493185303869	127.280905773754	682.701776668538	523.018722071571
46	46	344.639769462368	122.340725420378	621.822939602234	523.337950238654
47	47	343.188458856698	124.233076807505	683.107537959761	522.472047245863
48	48	323.747727424365	130.108450188079	661.572060836349	522.600486005818
49	49	344.12647499366	132.768546766958	698.198792071916	517.81159782075
50	50	344.11682706329	134.995221222675	682.068512427042	523.603552100434
51	51	356.236784266296	133.098867104232	660.571933400162	523.327220868359
52	52	353.66173308927	127.44617354366	660.260307471383	522.169746821268
53	53	354.037032982594	126.688321533505	655.745997369353	522.933451477179
54	54	344.167203988769	123.79739606241	667.878358727549	516.533176942673
55	55	324.991613195753	124.707937286055	668.074016029511	518.29236257845
56	56	328.565677101961	128.929721602972	667.409687156488	522.435099377614
57	57	336.227276891462	132.24457255729	673.072265396829	519.895696039053
58	58	340.627285136848	130.871602491715	661.883580303132	518.211520810585
59	59	351.308229366546	133.977097610087	654.033407535805	515.441358189584
60	60	325.421947337493	133.266926129012	660.991940540035	523.799072892554
61	61	318.427695755255	131.267789456009	678.009383950529	520.486909389666
62	62	357.053607776965	131.428718771704	656.734862114583	524.011509992979
63	63	350.240788351985	129.897906575343	672.184140012535	523.845817802374
64	64	334.1754938762	127.192031240501	648.175700624598	520.223151125852
65	65	333.350538683081	132.614767910064	677.760820911801	526.629014039931
66	66	355.87492188986	132.38613362763	663.259582743597	523.313877361255
67	67	345.126704413497	131.948952647992	654.884211153451	524.278505125258
68	68	309.428028728545	134.475962618972	658.25179435888	519.920070427623
69	69	335.209285337011	134.439517503524	687.221205590341	520.487025232622
70	70	353.228778260603	128.500068413843	667.181521145434	522.203022571
71	71	335.50921106483	134.870674521234	686.420554230785	523.181398367018
72	72	320.473419101054	125.732711538726	673.041921717957	524.184688304052
73	73	355.495599242758	126.834061683409	659.543137757823	521.84067640739
74	74	365.807101883415	131.307959110395	640.656773211142	521.633398869815
75	75	344.330625204661	136.541193642056	670.824624419296	524.837971540711
76	76	325.880719205459	125.98491126156	669.495391971808	525.809043361189
77	77	345.486219137315	133.024430795408	663.680634133482	521.838982046079
78	78	361.488496128557	131.125738091791	646.51092403839	520.322391195214
79	79	344.531211790966	131.615653461648	668.080211074169	523.598107399372
80	80	356.943867841218	136.295076196534	663.805804657928	525.391435517849
81	81	318.441830662234	126.008541383566	660.0186717618	525.860052260535
82	82	353.896585445621	131.195389641264	689.926845531666	530.864335498719
83	83	371.483539810867	135.134101997283	663.818011184032	523.363357426392
84	84	337.500739733172	135.100877504335	702.821656798937	527.375988522671
85	85	355.839753198274	135.710431387455	683.192885447343	520.218788497725
86	86	357.950063157156	133.30208806568	652.860588804251	523.202853614411
87	87	329.796664299155	126.15513914723	640.254860737362	527.033063520281
88	88	333.36918782393	131.967860314166	623.595861826784	525.021628846543
89	89	344.527193683816	131.207751759578	656.08071654212	528.963382565399
90	90	331.060429899677	129.024317320993	689.154828266995	525.845058792453
91	91	332.90492744775	129.884922567807	664.340909020932	522.347559579846
92	92	335.975498031315	133.632632486852	675.471000018208	516.935842254943
93	93	355.341625053946	131.605421453681	654.513718763954	518.377717637388
94	94	358.182564354203	129.903651389384	678.646040170414	521.430212406942
95	95	360.215083423089	132.353285030412	671.423311558791	523.69280616519
96	96	348.603636371078	131.519230882412	679.553543094076	527.228037735916
97	97	368.90537443466	128.77322419965	678.950875041351	518.445546862706
98	98	330.437687413472	130.863877226315	694.616627696686	525.734793987053
99	99	356.93471550152	130.472103343596	642.966334941343	517.141603669861
100	100	352.983639519694	131.080050124119	680.715963576778	530.682101521372
101	101	348.933649820765	127.795281685858	647.519744842888	524.388494740437
102	102	309.025626862702	133.336753495767	671.465372925875	519.9454000614
103	103	369.798480511163	133.075772744109	657.212262287688	523.683234088035
104	104	344.376720359313	134.050160054881	650.678190516502	522.783814962882
105	105	360.213525845122	127.683087213674	679.328744657427	520.401883886049
106	106	354.945284071999	131.848668236456	653.52694574882	529.211699392604
107	107	338.021409147705	141.988485931606	657.87799327157	522.036173041567
108	108	338.482967500725	132.312586907958	697.894901244426	519.132540237593
109	109	311.190978294965	131.717740105441	689.489123359672	521.333304328271
110	110	330.635111525832	135.714724751487	665.879821677846	525.174600773547
111	111	334.186660690906	134.373272495749	690.180171221957	524.824734063521
112	112	352.44572555492	134.918527174112	677.985727194198	523.652541154486
113	113	356.248217111263	127.212745661171	660.095599515265	528.471738161543
114	114	358.757009110991	135.556222724404	682.962399535815	526.099546479453
115	115	331.055784257359	129.617186256416	673.660146763779	521.479067492262
116	116	325.865790720206	130.654758980288	653.556991766415	523.70131518618
117	117	336.91376963174	132.873507038909	657.294202343638	517.939137503344
118	118	339.480115419199	127.802716270019	687.60904037232	524.28863842073
119	119	360.174447641902	132.912845212655	676.022661608272	524.491004142635
120	120	322.268361485714	122.473323214783	698.170724353902	517.488194169039
121	121	348.787249135582	129.77297662051	694.512373150591	522.059499062706
122	122	324.483125237336	133.485294093202	675.735223596282	521.341740508916
123	123	339.638729646698	135.238366890122	686.556999767997	522.511853531782
124	124	344.123577699692	134.52368330417	677.340986402937	520.112105446152
125	125	317.341702070139	128.064838428983	666.389014136726	528.190491271191
126	126	326.533676077542	130.18652729201	657.377240228085	528.573819915973
127	127	353.937606811436	126.198901893413	694.108774251375	519.47907272105
128	128	345.941776088203	122.2526869704	672.028841327331	518.956975716161
129	129	356.341717050377	127.786481502466	646.792959966222	528.180285130255
130	130	352.773232898065	127.715468863869	674.162333565698	520.776987656515
131	131	339.016167609663	133.073013218572	690.298548032365	518.280614551519
132	132	366.961798989008	128.178667478333	702.981740414021	521.624256696043
133	133	345.309845252398	137.196825124298	652.700104570686	517.807056784096
134	134	339.605463690702	133.541771480394	673.844486597555	518.094046588173
135	135	384.342461073434	131.849225185387	690.376391933116	524.294999467403
136	136	348.199019996197	130.515585076289	700.91210476022	524.228682140368
137	137	340.349211927965	131.269789727023	673.35089318065	522.244820438683
138	138	338.333425833585	129.696007984509	675.897364647784	524.253975941673
139	139	339.254540039063	128.6119325013	653.489998004576	525.590809722519
140	140	344.76658497531	131.10702146512	668.138249945731	526.045736722531
141	141	348.481344226388	133.358779620489	675.305491651685	523.666382120476
142	142	351.019416282865	132.60521919269	655.403502875245	520.065267377359
143	143	333.520685841609	133.014893735197	718.350758396778	515.988449527251
144	144	341.781274542635	130.481411794259	688.489548019205	520.282504046828
145	145	339.145457588033	136.487840972449	645.602019427728	524.045127068033
146	146	365.646891006843	133.177780205579	653.37120368198	521.637553055054
147	147	341.908881839951	133.623655695121	680.984084610348	524.22133346088
148	148	355.742934408084	132.907071992874	678.16546285638	525.541806444562
149	149	343.826285046369	131.780810473722	648.774367733496	521.31403076102
150	150	352.023218190043	131.948169261234	678.674477688987	522.586457994224
151	151	344.579663356897	129.827933338497	683.348753748598	523.530108719026
152	152	348.985496638024	128.882071729723	665.372497312078	523.251639809704
153	153	309.534028521748	130.393870907273	679.362862058362	523.469981184677
154	154	342.973379564487	123.884436356841	681.038603819517	517.490029745397
155	155	337.016868499078	126.846672347125	678.030717047948	523.125392487112
156	156	317.198795691265	125.001120576937	655.046225820123	523.961463902535
157	157	359.225817346108	133.130778917342	654.969949930103	523.317459302298
158	158	324.696940511545	129.38570544479	680.415998961891	520.926942861159
159	159	347.687520532814	127.556116119891	666.35336001314	520.168188595489
160	160	352.40152180833	128.871018368203	641.387814464874	523.080703310239
161	161	359.907579190447	128.367125566095	645.214761522611	524.881399329843
162	162	375.245424756508	129.560692367465	666.233042367438	525.281126239026
163	163	347.199984092592	134.151175432675	676.467832037605	523.415420773263
164	164	379.884083129081	131.129677273711	636.948629126367	527.701859452553
165	165	353.225334160093	128.508115145839	617.26214357817	523.276105703888
166	166	324.877432603959	129.45735563377	676.004393840403	522.717558579415
167	167	343.609594887285	130.088324792351	662.020641197176	526.288581358032
168	168	370.663770849362	127.145215628636	661.174211746287	523.942748376292
169	169	337.991688689214	133.7955017557	669.142435438307	523.588144639079
170	170	353.733516818787	132.248928340022	665.820947704952	527.164977991627
171	171	347.145090846653	130.93807419412	698.06725339423	520.636094813995
172	172	331.163685781836	133.151793578887	662.412774771331	525.233889586932
173	173	330.820770828721	132.160280703025	690.367265171841	524.831822822473
174	174	358.106040678805	128.870714148349	660.139252127774	528.436236118898
175	175	321.473241841085	131.409988006503	682.757443104676	520.649171134872
176	176	348.305876280399	136.429883200401	701.099177978643	527.365259805503
177	177	336.26749148034	128.290264629524	664.664030326789	519.422057388072
178	178	324.0318628135	130.321284476851	677.978115831648	521.983730098022
179	179	371.339371719467	126.933874592098	684.117083353416	521.279644751492
180	180	352.496063620534	127.493883411742	671.753190282099	525.054201710315
181	181	367.356454588655	131.65050494309	652.534639801783	522.3915231876
182	182	332.958515437989	134.885660985845	676.256738829478	522.112990687722
183	183	319.069281333788	128.533137364138	683.847816401668	522.666753813766
184	184	336.295198948874	125.681295747242	667.721318489485	520.148507618113
185	185	342.155185901917	132.021105351931	696.949886050807	521.926742402795
186	186	333.542298050965	129.513826820136	670.809343528342	526.769905119518
187	187	370.453299955441	135.049307930812	674.329114433196	520.022291969241
188	188	353.87376823461	129.305636514175	642.161525378791	522.286370545885
189	189	322.709285487877	130.24040236889	627.646100578079	525.672620361844
190	190	335.499407672672	131.643276739211	662.525491125212	523.265694250831
191	191	311.758252857707	130.445370783477	676.703534886594	521.718105053538
192	192	337.109751518916	129.354059138022	680.378661851761	522.556957693212
193	193	356.346258585573	128.079085834545	677.853621992138	524.773562026671
194	194	323.305919251163	129.088552173246	679.105686866102	527.24755563674
195	195	382.91073570773	132.239505361888	690.649364138894	517.720027858106
196	196	352.964279945789	136.577509979665	686.923684328282	521.371403724452
197	197	326.528031119171	129.774405939393	679.530766353262	525.497179889119
198	198	329.285567288093	132.846465679417	673.10156714797	522.258127100101
199	199	331.828651536402	129.565574150534	693.438185821004	524.38035890807
200	200	346.708429987005	128.288770719694	690.083265458537	520.450614158962
201	201	362.795377663707	127.411222179064	664.637532398674	520.401210093628
202	202	326.449239794473	128.2981308475	692.61192907487	519.011982826928
203	203	345.882597595897	130.042152830527	636.036510053149	518.778633758351
204	204	326.93965589866	129.709194666995	670.337807005975	527.448251410374
205	205	347.417896543517	132.309993591062	660.018317581085	523.294589844843
206	206	344.472023444372	135.736169275631	679.573793406333	521.278845833562
207	207	344.539269984212	127.347454884276	689.626420578213	521.905078690101
208	208	362.468666700494	128.986576215645	680.134060737432	520.424647253311
209	209	336.866297371881	127.074369989486	662.474734832609	526.746724239587
210	210	344.028437035699	127.99057895567	679.326897453347	520.58872936509
211	211	345.331723455361	133.999188332295	639.826226326367	525.363831349242
212	212	356.049923648409	133.611885298782	663.312897197208	520.593064653443
213	213	341.310996446108	134.397895261282	701.258324272504	519.191219948168
214	214	359.9012816247	130.980537800462	670.61422702203	526.609019863027
215	215	326.509211392264	135.981499234199	657.598821216601	522.524257346019
216	216	364.707168572324	131.396107443215	678.889211788107	522.38170230721
217	217	314.289219235412	127.473735861456	668.882133755383	523.650940168511
218	218	343.155615240577	134.305787861515	672.284787246168	519.947906711409
219	219	339.108291761578	130.614277516647	679.484798696303	524.830679736041
220	220	318.677898170355	131.357088653727	665.212169948253	518.868919261924
221	221	314.632606372055	133.981621173685	672.146287394874	521.674082188977
222	222	344.019019518407	129.102063288421	669.029002215367	524.400085993106
223	223	323.327423976621	131.180251228621	693.007832595462	515.848234950014
224	224	347.698720926392	127.677027879103	680.219118092613	521.186987307931
225	225	355.854678703211	131.622935019503	688.612877056107	522.831717058049
226	226	323.079134819076	128.192019735412	683.900233297282	523.231171622528
227	227	329.467361877585	133.142790345878	691.166728314613	520.164774986002
228	228	353.970663317374	128.823630483357	681.028875315243	519.655698132386
229	229	354.241063873409	131.542441561852	678.532993620075	522.171303258353
230	230	357.275967987637	132.206089546896	674.984942459403	526.36619236431
231	231	342.7591672577	131.07698427046	694.977910582237	524.116894686912
232	232	337.831071065491	135.827242017326	651.577767665412	526.491878982436
233	233	346.360503781188	127.091771080551	668.392311578657	522.14334778388
234	234	371.071057841564	132.941290034963	681.876128911709	523.171795372736
235	235	348.04827695872	135.182437073922	689.605838791309	519.249469873136
236	236	351.037103645772	131.007675976275	658.272097152266	517.402761664345
237	237	366.24186267834	130.069957395111	692.624859155558	520.442472438457
238	238	357.648397620436	131.089956030911	653.582626306608	528.049123627873
239	239	369.121928340672	131.478496593355	669.721247958199	523.431672391348
240	240	332.25129315452	128.932772009613	679.901223082713	522.140931848443
241	241	339.893409183364	129.221800340118	667.024950045747	519.620256527051
242	242	345.701540043954	132.315337428424	673.952751258641	522.039829484679
243	243	350.261011267665	132.415139646454	695.110376012475	521.065247278406
244	244	360.625178634065	130.266327427341	633.422634254667	528.81897797837
245	245	367.391682333046	130.57748593635	670.955312014446	524.024565132128
246	246	360.881788361969	124.972470138795	683.637011312492	519.058133069873
247	247	363.012530637329	132.259689325414	662.440110079201	527.028061868749
248	248	335.364711830117	133.95420988946	660.409185926184	520.418958981798
249	249	323.403489621633	130.969535025102	658.383246907101	521.565088876979
250	250	360.563370653676	131.380532277096	673.448027889801	523.560920038049
251	251	387.968985985362	126.442407361794	674.121314404713	523.513351342856
252	252	340.991120423499	129.244437458341	691.387405353243	526.042144890634
253	253	371.728418430071	131.633990798945	679.367637825509	523.402870706368
254	254	321.943532842515	138.355826502836	680.216143381955	521.770429870056
255	255	329.545387966626	131.534500542232	682.704648660407	524.019357722303
256	256	314.963220746582	133.765743279366	641.034910281491	525.48304881745
257	257	350.146690092673	130.457804837265	675.486009177604	524.095726226948
258	258	333.764103721546	129.195658812607	670.828778347511	530.212794505734
259	259	366.405318007741	131.454562418333	662.445413954072	523.599487946507
260	260	343.427350898281	126.416468266808	682.500086468091	528.692201409227
261	261	335.906552351685	128.291674068971	658.482155496214	523.048330910616
262	262	337.611986607275	126.632617756098	644.82116537352	525.523681207481
263	263	322.769508723506	136.011858442341	666.303705827812	527.173923636305
264	264	350.596692970229	131.494223443212	682.259117163572	519.730901951343
265	265	353.92388339443	130.345231906301	694.406527227979	522.883014691046
266	266	300.52668997734	129.378463707473	662.125170457303	522.462942319735
267	267	344.446194260289	134.662349616291	654.89852150737	522.170464275209
268	268	329.099200475857	132.12032960756	675.337676580847	523.234890361121
269	269	347.943095578389	131.859191321555	685.712336331648	522.704663577693
270	270	337.762362158021	125.350295135867	667.301042219818	521.248396666207
271	271	349.335249328918	128.857221627352	632.291269620124	520.46673758846
272	272	347.293423646711	134.373680668453	663.817477291717	521.067192964311
273	273	348.572809984798	132.320569339693	676.786969202961	525.795187229499
274	274	343.484768538608	132.656128421688	681.208558446395	528.025217890635
275	275	340.931177386011	130.66855464669	673.823420359871	526.117737375082
276	276	332.673287518663	129.924274255402	680.395652555928	518.037052744431
277	277	365.80774262297	136.530496190492	664.316437957909	527.948032085587
278	278	371.22774082992	127.19614410172	697.556312477121	525.330236154593
279	279	341.696326902614	130.283006504876	667.360699014716	525.40158212306
280	280	323.683659496022	129.121859596095	680.342644153985	518.185383864973
281	281	327.049416365182	127.415689268346	702.26561713936	520.095632624941
282	282	355.695517301348	133.331322142271	675.416143004905	524.747105664713
283	283	302.732344483043	132.224429070353	658.175909801933	524.74193999228
284	284	339.589070658497	134.075336164432	651.808551301782	519.70453903709
285	285	349.241661587713	131.064323276488	681.084486353811	518.377078437547
286	286	336.380673188561	126.232111202258	671.727007384766	523.544085359655
287	287	349.03351585656	132.043253530981	644.468488783491	522.673301246082
288	288	309.879353683311	132.434103560393	655.681159700005	520.57041814825
289	289	376.119692523783	132.449013713423	696.046295605766	525.626404011699
290	290	347.118678464449	131.54441996897	669.136477388726	520.751281493248
291	291	354.086627646926	129.978176498015	638.494039498697	527.336179050108
292	292	354.271721863613	134.638134519259	696.841010568273	525.795200104251
293	293	334.573474669805	131.193767911522	649.824399440796	524.120492618572
294	294	327.525556840599	128.680741706466	683.533278362263	528.498384315507
295	295	348.476473563327	131.527969967768	665.211014288031	523.361927404159
296	296	361.301198497825	128.182296395901	669.644870047529	525.123605093552
297	297	347.796824259927	130.485403232252	685.70550895268	525.499689523264
298	298	356.103361864495	130.17763881284	689.621183375703	524.599839639547
299	299	355.905430112412	126.67933768542	665.644232363834	527.000419953169
300	300	336.602065897461	127.830504201583	674.410028611925	522.929974001141
301	301	340.203827120125	134.179325962588	693.083800469675	521.105259140576
302	302	319.525880598624	132.917125337526	686.194236813586	518.833616509281
303	303	378.397615068542	133.083632443831	684.393062007115	523.328950097596
304	304	323.438872749252	131.601873817535	688.104240664112	526.147540889635
305	305	334.144258571839	135.597598947582	663.474990786229	524.837347754
306	306	354.260312312947	132.879033794281	687.283184527343	524.116443788042
307	307	347.858875428417	133.496108131169	712.564626925642	524.17165132287
308	308	364.027164945667	133.32678400936	693.77011363048	520.002049540852
309	309	338.011651931491	133.933082645837	704.126729770111	529.846612657333
310	310	349.581995352763	131.38569063578	662.875107147025	524.837915635752
311	311	323.267859634754	132.396733554163	698.940456230799	525.098979150726
312	312	356.431559707347	123.826287022884	676.01285089829	523.779982279878
313	313	323.80443377009	130.018899658686	685.626186126032	522.210436560906
314	314	338.019394469513	130.24947858522	648.454556178183	521.081078597378
315	315	358.321115159286	135.808979483726	645.480915321311	525.1628207443
316	316	348.668915417942	131.142295360756	670.078154707638	524.81179912797
317	317	338.624755676756	131.582007534034	663.843872893713	525.828367154257
318	318	320.278864126475	135.481460323319	666.931978009923	525.447223861881
319	319	365.649793343947	132.373036491391	674.21366219788	521.429860304696
320	320	359.051618816171	132.913272739246	637.692863171465	516.683778452268
321	321	327.525071485121	133.518896943577	678.646570357708	521.23674595695
322	322	363.935234211012	129.665036187206	691.093733302816	524.521993067293
323	323	341.589065214513	133.661170112842	688.282608961855	522.67870850798
324	324	367.04361746559	130.387920006557	691.3212066402	523.104724255553
325	325	352.204202378961	129.486703413367	670.607375690072	527.061431220867
326	326	339.510162779509	127.459325667869	688.740736835377	523.251826895453
327	327	341.841712955424	129.493406970159	655.96043619135	518.2855297874
328	328	300.566247525955	129.998057049482	642.246785733805	522.593623168173
329	329	312.79017994392	129.071256444322	643.220975920544	523.694330763999
330	330	343.589936657191	133.963395500141	681.785292600328	523.599013758565
331	331	328.077254113523	132.475391845023	686.152718286423	522.27411465794
332	332	327.701693334112	131.794419581771	656.135087160901	522.894255940785
333	333	337.327478250077	131.782171165529	670.368897710116	523.813779329183
334	334	358.878906864138	132.422358479544	667.971499160425	523.525190263629
335	335	342.209934526382	124.631375482207	651.845434797672	521.20280349002
336	336	338.815297780406	127.240620521852	704.921496328858	528.745315451617
337	337	337.821866327402	132.898340831381	679.487862552247	518.447605858168
338	338	352.614213435507	131.005633137632	656.364892778356	528.028032698228
339	339	349.993279096429	133.620393434508	645.087525721476	529.133966038871
340	340	359.885445000003	134.925911397042	664.038742183351	530.680801222595
341	341	362.203635066326	130.259981527049	681.203603022382	526.628359511375
342	342	349.142629884113	128.543164583506	658.95364308762	527.161963650219
343	343	352.579030591066	131.111242769442	685.474673072266	523.150122475487
344	344	323.852999151102	131.479121982846	632.288137668084	522.764091660639
345	345	309.170842331171	127.107301107607	677.434426267358	525.431521160874
346	346	349.425202923459	133.718624225692	684.033222835558	524.498640263514
347	347	356.088139418226	129.930691753846	689.837382459445	522.704042027751
348	348	317.054105907662	135.962961992301	666.171990970925	520.114625943104
349	349	357.056418065072	130.865900597207	671.476662685439	521.183045267961
350	350	328.712521254852	130.344026411668	666.332886069171	523.250510004874
351	351	343.948196049555	132.711212255435	663.376443032478	529.336280488226
352	352	329.522600904275	133.393158308921	656.096504097881	524.126151813358
353	353	346.962108191162	131.209448229795	690.460713442957	523.128946152701
354	354	325.346084686478	130.279856649357	645.688234263981	522.176091980886
355	355	345.864733872098	130.675836458469	695.559151608789	519.209291332978
356	356	362.493358329559	128.706442445462	693.72120624288	526.253993996272
357	357	385.66421684268	129.615093793946	645.651520912615	524.357371875986
358	358	377.056922770463	131.618651466159	689.6250734511	524.044633223598
359	359	348.542366428669	131.780679697106	686.004364406499	523.468762500447
360	360	336.336170786104	132.924430786265	666.75756099948	521.124306270499
361	361	349.53115626784	130.719515480893	659.243780152429	523.397747829955
362	362	361.585741581889	133.118084406775	677.460985670382	519.357761149968
363	363	331.959405948852	129.214880348944	663.967855546796	526.069092498515
364	364	330.438521277043	135.991676341104	656.261546344246	525.743244183376
365	365	353.917714137057	127.061792532363	686.836561870455	521.338532358528
366	366	321.791992803015	135.712072646194	636.699270613745	523.457634294581
367	367	305.593898803067	131.415393823517	693.662979947565	525.561031305549
368	368	327.649859718648	133.448511950297	695.871960519129	523.434369304285
369	369	354.061371229611	131.369496880669	659.712193010661	526.115974872945
370	370	351.136655789745	128.485700573121	674.159047533901	524.179372490166
371	371	326.640802257965	130.939904436395	665.715054047976	527.13925861371
372	372	327.527845193203	127.149242272525	655.117239159625	520.067156034242
373	373	326.767714708809	129.748383835857	636.135524722797	523.805836572166
374	374	332.015135104661	130.866948655951	648.462699851822	517.876138886895
375	375	346.049787546252	129.382661002272	674.743917062414	526.467318974962
376	376	323.095873915982	133.622640466721	657.153993152228	518.264132590274
377	377	346.010630658429	134.162696188891	688.74571159072	527.103582111902
378	378	334.691331135637	132.692337934251	660.768090497727	526.126419939173
379	379	297.11785032197	131.310529542019	659.054441176143	519.986006040878
380	380	333.158117329793	132.513091247877	678.151087261488	519.155283395286
381	381	321.294454035434	133.747397115627	687.526920565682	524.776339816162
382	382	350.870384659946	125.157196737287	644.04964473818	522.523336293396
383	383	330.139338854935	131.44774858104	675.593885945508	523.939812303256
384	384	345.312048082341	129.060883796757	680.866232196709	526.110329292606
385	385	332.595096298165	130.383398844934	689.142402895722	516.602383575623
386	386	322.053447635995	131.782014660347	665.827789089471	527.693433360281
387	387	352.723171955873	131.720997348104	668.275879777235	523.718564492701
388	388	377.407278442914	135.2625278252	674.375307130589	522.917719552009
389	389	351.830770810016	139.290244844449	676.140768278513	520.038582472989
390	390	358.549709845844	134.036890930387	680.931157572809	520.021287669116
391	391	319.040716464109	132.604461348716	653.349478340183	529.760559766219
392	392	337.059515050291	129.89969185189	666.745125960252	518.609782254665
393	393	346.139061420487	130.287552456937	650.51386452504	522.979281619551
394	394	361.400895248089	128.814114917439	685.19548989422	523.210215707153
395	395	355.165283216321	128.894219600396	681.30221069482	522.85925331189
396	396	370.551009413021	127.68474652544	671.282963790595	524.432931352769
397	397	336.942889919959	134.126593461933	670.048642598216	520.756930215497
398	398	334.629990302072	123.961278191632	670.779972900798	523.513302742331
399	399	322.97286296528	132.653125852991	676.837638327189	526.515365426257
400	400	342.27222466394	131.450760321226	697.1302088331	517.391919839763
401	401	366.148822138719	133.538457837273	626.563146539158	521.293383317913
402	402	326.905550686147	131.679902303362	672.56833528502	522.588071885579
403	403	345.475670239822	132.484634287464	666.814194227539	522.179919016338
404	404	363.256002178251	133.777578687327	661.443470221076	522.551919665425
405	405	354.630403593329	125.299490343284	678.695873675525	520.05918197102
406	406	326.756852771777	134.176525113188	687.869433699032	524.65167764898
407	407	344.299838849032	131.999956155725	669.151920042265	527.238006809857
408	408	343.522106813351	132.719431649594	679.906753934024	528.683822523791
409	409	346.757324640031	129.129588223196	673.552886490043	522.68021172336
410	410	359.109983617177	131.992766309857	670.047233431721	523.951491148997
411	411	314.143076861402	130.724380869563	663.435241954286	523.200916744745
412	412	366.201623913697	128.898333841511	679.91293845847	525.763163116408
413	413	346.059862925583	135.035614247533	665.245617011568	518.827640346209
414	414	389.395483698612	130.848809364082	665.77132088404	519.194277303243
415	415	356.021201868129	134.214251645243	665.238755015112	523.040107833264
416	416	344.148276963869	130.60987005108	668.019527929128	526.134973438039
417	417	334.043644151621	130.733150681977	668.673364901209	517.514369712573
418	418	363.863233000556	132.701058992169	668.764992822726	520.622582781471
419	419	328.2176263845	124.853416287973	666.536701322025	524.913740095289
420	420	345.699200937774	132.759824322084	677.750746938216	523.694906304116
421	421	298.957560588286	130.221205564274	657.121172701799	522.596938831177
422	422	364.127778839741	136.392087405469	690.697118067915	519.684400339931
423	423	332.977633832571	132.44484781815	664.950282335941	524.154592929991
424	424	377.410281002443	135.602234343333	681.022103398491	525.602004139267
425	425	363.986640752765	131.109202622644	673.341343664185	522.999338010006
426	426	367.057841108304	124.253098432336	685.393476063763	522.123042676399
427	427	373.47025313183	133.86295914332	663.324954756287	516.647328597945
428	428	350.912912010559	127.407777359099	723.251558874348	524.64524985474
429	429	332.937959203247	132.51111125387	691.452359280392	521.873232981448
430	430	354.361652722669	126.795636901911	695.807186204883	524.949524874597
431	431	350.11929638317	139.195497837447	666.23383144812	520.662003274205
432	432	323.446750576329	131.808562891935	634.585298242923	520.382071220865
433	433	355.594993825263	132.546937397155	664.633385765713	524.418180573491
434	434	319.904693442927	136.787506223878	660.338558575596	527.490649041286
435	435	351.792913476821	127.639869989097	667.098843441212	518.25643499474
436	436	349.502380779937	130.975786713616	658.649064984315	525.884258452985
437	437	351.245626393338	134.893465708118	652.162056828541	525.583493458151
438	438	354.090311727659	132.054766212024	692.498575561906	526.681823005019
439	439	336.440685133099	131.122496473242	676.417183080499	522.485462628195
440	440	325.086473682027	123.516596357395	693.324187970424	523.363763538253
441	441	352.890841018527	133.069678774568	680.601460061203	522.515527366505
442	442	362.514039330657	130.679277451883	669.862731429096	524.952652876437
443	443	335.24110650023	131.507229489592	649.628988214572	526.11982776954
444	444	300.163127359394	128.567348770307	691.761715963788	522.94788218397
445	445	355.041002081171	133.055029635056	669.69722971535	520.089386562706
446	446	354.390847247149	133.020766279459	664.418828532817	524.288013189667
447	447	343.658724900608	128.476272325401	689.758024721676	521.650544025758
448	448	321.946933612927	132.296526787073	681.384918776751	521.227331630722
449	449	351.758498804638	131.236255897689	671.542998018437	521.589861712391
450	450	379.394079514433	135.526090777491	659.406199699608	527.620777060218
451	451	363.548848560898	130.063920755859	684.302298292832	522.03480029545
452	452	338.139263153748	131.847259117748	673.032932316173	520.966472934686
453	453	362.391065998892	129.438685508311	678.311664677733	523.182785714241
454	454	334.74742684355	130.559195418963	679.325830014498	526.493449504482
455	455	367.035524809853	128.306009446503	662.451636529411	528.00103140969
456	456	329.085198927457	132.6180590961	664.849227692651	529.450567347358
457	457	362.272782611626	129.896556204917	692.417088653891	524.761909196623
458	458	334.394841034635	127.438905379457	664.031616926706	524.40848048772
459	459	349.474958271459	131.086363521299	662.782136133709	523.306626970233
460	460	353.615388611235	129.263254348944	710.629047396289	525.588884505231
461	461	332.925450212761	130.999870002183	693.629761279053	524.077639665985
462	462	364.039517704505	131.572260993509	664.208973589926	518.011078765339
463	463	364.244213942591	129.238794385983	697.08939303517	522.621954501039
464	464	346.037972950605	129.243745778334	675.881991871071	521.201138259832
465	465	316.820123160193	134.856476733243	657.556844851931	521.372095452119
466	466	369.984636807259	130.277674673729	673.63425600994	521.448078865623
467	467	363.469022377401	129.042728487675	678.009653514505	518.58349380784
468	468	339.496579336698	127.081655553211	649.10568263971	518.588391716072
469	469	334.142244431113	132.024944431015	645.255446860143	526.961340225414
470	470	331.795970114764	128.276218985528	673.71769250751	521.992702121773
471	471	318.497335787835	131.037794323097	662.553911858	526.388267415239
472	472	347.631251640068	130.668188119962	695.621333504948	518.609534670303
473	473	357.105446261781	134.305117855307	645.316887891995	523.327332526047
474	474	355.485380600742	135.239998836635	663.818511118873	520.615626364274
475	475	331.975610225959	133.886114434172	679.748179460212	522.051237289996
476	476	333.939871890612	127.000089567514	663.755356904198	521.579511759929
477	477	372.698349404348	137.062567335401	656.618119095432	521.810358511758
478	478	323.972178444656	135.420756293904	658.136690099893	523.410970555853
479	479	363.492640983241	131.74297159223	663.644197969797	523.337769069989
480	480	343.920313275681	131.22847413158	692.553407453075	519.198471431506
481	481	367.581280303665	132.124353783529	666.558230882361	522.038428503238
482	482	321.188796174652	129.724291714519	681.069740668226	522.428996816598
483	483	331.84605354904	131.540541492348	659.888524265002	522.705626886832
484	484	362.658517256647	126.959174873163	670.063064232377	523.338217954994
485	485	368.781627499411	130.953367658839	675.195137595784	523.051108159032
486	486	355.575393489814	127.508024776816	682.480066446925	526.873967195446
487	487	330.043458616824	128.084764517959	689.4923151495	523.684858625899
488	488	333.090494104402	129.075573654972	656.855122954371	526.006800929658
489	489	378.417596188021	127.557189536669	674.256595756975	520.93253351488
490	490	337.25567532646	127.299337382953	682.752930013479	524.683760690063
491	491	375.501449508457	130.136890997277	673.975325396096	525.596895929887
492	492	366.267927209632	128.422183024911	657.038980392721	521.796366446346
493	493	311.149399885373	130.1216392192	652.726800491303	526.749307139631
494	494	335.339209540538	129.581321056365	663.777093028873	524.885401295272
495	495	342.949618184278	137.222578938298	669.050598735022	525.605289299118
496	496	340.069747165582	137.359220314981	669.95631268116	522.807893724924
497	497	355.142179652028	130.457411064377	624.77036475511	526.02890178787
498	498	333.430194752995	127.558504953879	683.112788724664	521.598570567699
499	499	332.422274969266	126.822194178271	676.923836852248	518.74798752339
500	500	353.620134362823	128.131957452818	692.18860305047	513.715206849103
501	501	329.448870570181	131.112744607152	661.688015798311	522.256016937154
502	502	338.124988082311	127.621761474791	687.587395458074	519.237024396976
503	503	343.706996561918	130.64965867016	657.521627343057	524.087852034323
504	504	362.302802548432	125.942080462139	666.209794854623	522.181109662497
505	505	378.817904651038	126.016654184706	647.14059054259	519.116308926831
506	506	378.082197349478	130.032155768474	689.110672425904	529.828351799843
507	507	349.790508409876	132.69673060112	657.962445354975	527.795454104089
508	508	354.46174753917	130.108467098659	670.75926053391	521.771894669845
509	509	363.564645448195	123.896218270493	638.229606283352	526.427312458292
510	510	366.703196337633	127.144701603241	689.501277602049	521.489853179764
511	511	362.117594329168	129.349133207353	684.739784692965	521.274226840721
512	512	318.384358234992	133.723380797917	703.202139948814	521.82065868591
513	513	318.171035332887	125.808705271826	686.863209562715	523.684588017014
514	514	331.857320431673	130.390113423202	691.346392470819	525.309679117021
515	515	337.846682652019	134.346055047203	709.578485973271	524.560505894844
516	516	345.188361942967	127.414651105941	665.689985457589	519.090130135932
517	517	338.908582089672	132.918633393111	678.99901828879	525.299114605184
518	518	311.947203540154	130.273299121806	689.13865569074	521.304617131601
519	519	368.186222923555	135.116424857707	673.425778134844	522.089514983664
520	520	336.670844060542	125.895423023017	658.876849750129	526.100004169413
521	521	374.255181817547	131.470831976546	695.358856487213	522.981457200196
522	522	336.818177552888	129.687133736571	681.960972977312	522.076462486286
523	523	360.080952694796	129.690095409645	692.145323297788	529.881555337913
524	524	333.971654267731	130.090345203804	685.833343770907	520.747071011138
525	525	325.729072698058	135.705409031137	677.836939142194	526.097643222669
526	526	367.468702229182	132.627901590239	679.768038523897	518.224324073483
527	527	346.903525464794	130.523086190067	688.547038563146	523.058316207801
528	528	335.964228906599	129.605632610344	668.579820840058	520.706365293143
529	529	339.098724800584	130.587220235226	661.510933026845	527.659642564782
530	530	367.859318250513	128.77762166644	650.826825765834	524.008483545558
531	531	339.427966100762	130.468646445203	687.040233486519	526.412520963571
532	532	352.758559677406	122.376944060346	683.295208958862	521.280708940412
533	533	321.427101446301	131.890472446398	687.107310449686	521.497013223536
534	534	342.367210426384	130.682234390141	682.478031904924	520.063974034209
535	535	349.220336752375	128.200481656374	675.096760666809	520.328563834602
536	536	348.693699549672	134.48695554325	677.02794420852	524.123538718899
537	537	337.534987490181	122.402173250833	653.53210640553	523.064472959657
538	538	341.958639672476	130.499765885856	718.802539764951	519.826940329265
539	539	342.405076495442	124.864600573022	684.182942728095	526.0391265012
540	540	337.142908432437	129.846945492025	649.239764487373	530.443482051857
541	541	357.448952045598	133.932753037664	689.051408776202	522.943927062379
542	542	325.046122833158	133.368894818127	678.979070440021	523.763629473317
543	543	326.300321440112	128.248528828211	655.48818317427	524.602630343869
544	544	352.057672128834	132.761571783317	658.460744764454	521.203670887346
545	545	336.200604232176	137.686460624665	654.557254857854	527.536333882447
546	546	351.887630368893	125.733636118805	660.874153585027	524.649030472453
547	547	330.168636255306	130.860985976486	652.461616434454	519.87503628846
548	548	335.770676653356	127.55781166997	699.119750982424	524.354496160595
549	549	356.29415112387	135.67415843016	666.340400989982	520.338693823165
550	550	340.856081980408	135.291143921901	661.807440515709	527.524826095954
551	551	386.789820823669	131.769978003481	671.066677837122	525.296802315092
552	552	342.446028380416	129.035773525629	659.91074265961	518.515812626353
553	553	330.138965935976	130.571996786169	643.114361301773	524.539049293246
554	554	357.365893190563	132.223670816322	683.31634028792	522.496227953526
555	555	319.105737681214	129.36255986692	674.629578703172	524.649471049483
556	556	361.296224149247	128.739993697837	677.619698862077	528.871049461818
557	557	340.538434148187	135.681147146643	691.610168772893	521.53431202604
558	558	352.928894682114	134.445021582452	643.557998819269	524.463436071632
559	559	354.513232003777	129.931513249066	653.492679750882	528.199928965244
560	560	367.886824852103	127.516958371472	689.661423219274	520.865351424645
561	561	342.977956762485	130.031338813355	688.806868549504	525.960968744408
562	562	348.656494477241	134.915488950761	670.358693838191	518.957016684982
563	563	340.784658864841	131.594247679954	666.715211632991	521.448694017572
564	564	365.205206832424	126.100869148772	688.576721427576	518.547673541109
565	565	364.683812410799	131.478032171932	670.395863218453	520.860856038387
566	566	330.300385659964	134.159145569793	691.400756485275	526.00277925456
567	567	342.275543511192	135.080239297144	656.348463446392	521.221110531839
568	568	294.793735553244	130.490389054358	688.70971152104	525.114008538867
569	569	338.791188577953	128.013473555468	707.89015128667	521.765821067792
570	570	368.887427952498	129.327254464605	653.628264448263	519.314606104192
571	571	344.332650975569	131.787383906751	680.809353056231	522.67951447243
572	572	372.354404072229	126.681530106673	647.157394793684	523.484160642249
573	573	368.3314414998	124.980899785484	667.491037109602	523.495597274524
574	574	322.252357422718	131.196652100479	698.163328519671	525.232601943994
575	575	349.387851421441	132.456935183116	667.686287089546	524.530129321513
576	576	348.817898743253	133.782993840144	656.92906869217	520.2562079389
577	577	332.715107377461	130.371492795322	667.143884761786	521.668521062644
578	578	359.709978065765	126.933095170864	650.923436707919	522.26752562892
579	579	343.733788649608	134.164154174971	679.506169542855	520.605472573852
580	580	339.297887588007	130.489869249904	649.446984043323	524.842117878622
581	581	336.348179478977	129.517642601473	671.05943232421	520.197889253496
582	582	348.724561879523	130.757589291978	680.791918033759	527.49732184201
583	583	329.129429612245	129.667266443249	702.343489364879	522.941515643024
584	584	344.438692235761	125.211732491421	673.178126926858	525.54199471828
585	585	328.39168795044	127.624166899377	671.117970558406	526.793205854267
586	586	375.572797380134	134.379515312509	694.033078844525	520.748203930207
587	587	332.252606462287	129.762259019166	649.518591626306	520.045943933929
588	588	358.446134370739	128.556015618957	654.18463803646	524.085391057525
589	589	337.870897993712	132.528979974627	666.657605017669	525.140806094957
590	590	327.31317899067	129.558748348271	669.175820000933	516.77347084771
591	591	372.053440463602	127.302913291728	693.724915241237	531.824874225755
592	592	336.928239140214	133.073763861513	711.91560591333	514.728249836891
593	593	361.234994020505	133.553558907291	664.193609580708	525.029878435812
594	594	348.27885551965	131.880815460788	674.603965239251	526.017148293942
595	595	335.260346860192	130.800536100918	671.388024509469	517.640145516178
596	596	329.65326421467	126.221595426176	677.598203978896	523.447954512368
597	597	323.901392046517	131.673455055075	674.554277957755	520.915143794556
598	598	361.169069931133	131.114700471267	691.809892484145	519.97001471978
599	599	337.773973004985	131.685642573598	685.202825037782	519.719515246122
600	600	348.131965573061	129.056305990754	644.566530622146	524.570299781105
601	601	360.324051046983	129.939078986072	700.598166449456	522.743142277041
602	602	336.611215700743	139.252680525782	660.920224314228	521.741528091472
603	603	320.891712781068	130.217509401705	682.533330296764	526.809922073769
604	604	331.986050432644	133.035658456333	673.10181071744	526.840708301373
605	605	337.350641812804	130.6723017297	687.012744130324	528.765974257094
606	606	349.80616507922	134.991771487829	684.241669905604	520.667113443118
607	607	373.41262174865	126.18674905698	675.566830728735	520.641594567413
608	608	341.819603652025	130.835704257086	686.626726692531	519.01043642666
609	609	340.773385382225	132.418760511512	665.361276911009	524.385462650966
610	610	349.709441022604	130.76552479616	652.596174282654	524.353005312933
611	611	358.936368835186	130.74871538219	686.392004873214	520.036993549004
612	612	338.247406208741	132.766251219508	698.635869018316	523.680352966049
613	613	342.626285026625	129.764130895348	699.374312645908	519.416879125764
614	614	356.393057205563	132.153374392608	680.171667279854	526.285476036432
615	615	355.456551393034	132.285038529719	669.914221587974	524.457465470448
616	616	346.222786536587	127.39470702498	643.452665416008	524.133719258906
617	617	334.753740730411	129.358601874161	675.540071580573	524.709944333772
618	618	331.235240947366	126.901978180331	675.161577746229	524.688240866267
619	619	333.837371399955	132.801062482307	671.101715660571	519.900106913733
620	620	376.424728190077	130.881020826294	682.523253063738	525.282742393936
621	621	351.010691250521	133.304631333612	684.676496664332	518.188705999915
622	622	366.499661464083	127.239103994108	703.929140762924	516.5840107988
623	623	328.494086269003	127.890337863291	663.24873877523	525.40580421587
624	624	312.63794628364	127.998567468202	668.152854505781	522.674130066399
625	625	349.801005868562	133.73200702517	668.545857761421	520.259112201844
626	626	343.097761564463	136.664949660577	663.180540827904	521.021076424122
627	627	373.258044151903	128.581989765244	649.477343153457	522.284662259867
628	628	343.94147657832	133.417247273082	659.874455509811	525.863747340337
629	629	336.647128444291	131.902563870538	680.632734119163	523.417055546341
630	630	337.077397509769	135.142600694699	678.594513169367	523.727345664837
631	631	320.41264454604	138.5330546571	700.135913038645	520.358558081249
632	632	350.948588761421	133.119764974562	655.25877330827	531.90453710583
633	633	344.655454685838	129.607481586234	650.545368039367	520.860549174424
634	634	351.91582807758	130.799910372213	652.914571570775	521.953210860324
635	635	315.973117235404	130.890468731817	672.126902430509	528.011242372297
636	636	326.021290937992	135.372134209145	689.15592814694	521.233251762024
637	637	341.425247302692	128.313481147669	700.548356760688	523.721726243451
638	638	365.32706341069	136.262056671478	659.407409878268	524.111959388405
639	639	310.463548239764	130.889822496065	661.32659657752	522.061553309672
640	640	318.567931311031	131.487536440416	674.003459467122	521.210360595707
641	641	379.699578277072	132.495363919337	710.476024327161	520.187256407867
642	642	336.077613188959	127.084877165145	659.792299206817	523.833639805111
643	643	341.985529734963	128.383005714387	699.28173355663	526.642571782334
644	644	326.356691364463	131.02854267024	698.258074208341	526.202565199552
645	645	338.036109143847	126.480228166215	697.734667566731	518.029912767195
646	646	352.222000466878	131.911976275374	632.918388804118	519.471620048278
647	647	361.028389334665	129.615429798799	674.777016064487	522.815935041154
648	648	325.796891640871	131.110874527724	680.635204751615	522.364850332067
649	649	332.255249314053	133.830944122893	669.892321335393	529.217293666686
650	650	334.267783143507	131.872278765111	678.96673991634	519.227610565356
651	651	341.686461115517	131.059031490811	674.107560027404	525.136339928757
652	652	327.368100056649	130.637000365774	673.279456228846	521.48866532011
653	653	335.819656970775	129.821710028137	675.450591376882	525.344754738157
654	654	328.309926968362	128.858506893325	664.602582069045	521.609107656239
655	655	343.605732511267	130.079220917177	674.404367920999	518.916066566383
656	656	320.399314032808	134.361706528294	682.910161608514	516.871067826834
657	657	332.964168000776	129.555210696465	660.00503633741	523.276133612866
658	658	327.782524054382	125.729291374014	676.528455739241	516.952318566257
659	659	363.104791395041	131.701533990407	658.884436075544	526.98070442072
660	660	349.909820676827	130.898938152586	702.872302590656	523.450686034523
661	661	332.333609147242	129.698551569642	678.183853894033	518.338102148528
662	662	334.532329213307	125.469589395883	698.329504623341	525.508687120439
663	663	352.90546108066	125.900095038337	669.117360462367	525.440400935658
664	664	337.80011219923	133.392310765221	687.26395585636	522.739022691323
665	665	351.711730415895	131.332631005939	678.88869764413	524.33412988891
666	666	347.834085181455	129.75916861526	680.661262091628	524.425780702355
667	667	325.392289105746	123.825217258378	680.298148241847	519.623191636796
668	668	349.504909595072	130.9894245104	647.774415339588	524.907903069208
669	669	328.210103524937	129.263794877802	662.375469568155	525.439430405337
670	670	324.522050682224	132.156234524186	667.48583009897	520.6081585571
671	671	365.36876870572	131.098264178639	654.390693126254	522.69697003543
672	672	338.054282814634	135.641714707324	674.252955063242	521.796620543248
673	673	343.604409892984	135.473039650351	664.24304141358	524.150066580372
674	674	331.941681256271	131.538328331587	672.499938256699	520.902825004292
675	675	367.166074143093	134.514376665907	654.468273809288	519.42243902437
676	676	359.371589866592	125.644787696127	663.955075839073	526.083075343589
677	677	322.257079850858	132.498855543398	660.709394387295	520.121285396245
678	678	337.770173895869	131.55154052681	651.419673616673	521.148649650835
679	679	313.445819820607	129.798875999565	688.938188620412	524.279551499995
680	680	371.374332900516	127.922437678535	724.72838887128	523.78661305489
681	681	353.004298711855	128.983900834147	651.629572282159	521.908627670011
682	682	357.995373617254	130.803129392457	678.548281793572	518.645092173597
683	683	375.627807016162	126.192016362957	666.742335326261	524.074478605214
684	684	378.506808721112	130.492062907182	654.342806811235	522.645076468287
685	685	372.673386346591	134.203895554019	686.22670425428	525.390179109649
686	686	356.822224284005	133.253909066507	678.038993259199	526.182933069999
687	687	346.734268871089	130.930921352403	655.014271894965	518.133973204338
688	688	366.546343436689	129.652088175507	652.926584414375	524.143255609862
689	689	331.416724837582	129.449948668715	642.973923932404	524.321698601224
690	690	348.386218575333	130.115395638851	676.18345877749	527.994058810572
691	691	385.773500972172	136.306555479691	659.758956256102	522.847736310664
692	692	351.685169769582	133.665712473755	650.894756238319	525.030342933735
693	693	319.721268076716	130.45099339859	667.586100907215	520.419599381805
694	694	331.012167174636	126.6521131529	691.287830786824	524.184635318502
695	695	350.593973117175	129.650848089481	656.513209559308	523.912107547424
696	696	341.72710504991	127.844094828857	705.472564440165	522.114449614228
697	697	364.733494114183	136.272031380174	663.299379654336	521.807618878642
698	698	367.088705275682	128.828209888648	623.196620393059	521.953579035982
699	699	352.917275619357	132.866142195269	694.171628156114	524.300012719922
700	700	356.496241769573	135.550099675858	652.95231933038	523.59544321898
701	701	348.341774422915	132.069120148109	676.503519714646	521.466488372718
702	702	355.6350222525	128.557669414469	681.161769502971	525.833999786479
703	703	360.671270357262	130.822343092557	691.39648891002	527.049210324905
704	704	353.864922159691	129.39534486026	657.296409946925	525.551002112996
705	705	339.718868627903	124.197603540077	682.25166139403	520.875045884024
706	706	346.096493067251	129.803565765937	667.595111094729	529.126058871167
707	707	322.13318781974	128.256158781892	669.979961498425	524.10048837398
708	708	345.70721400254	131.871442368259	695.567828839446	527.436301042607
709	709	362.818312927723	133.872979162245	682.42750300265	522.730639767536
710	710	337.465237775818	130.422296422694	665.49556749388	519.517599233434
711	711	372.061899571219	132.316013986001	668.388049764785	524.620608793462
712	712	369.152414733383	136.683974818534	687.183498266735	523.562833923647
713	713	339.977199265527	134.664103109	670.994763493083	526.696624304561
714	714	307.78915785326	126.899422967045	669.974081709797	520.168309621861
715	715	325.447338954958	131.298222514868	701.761915579566	512.48835672668
716	716	360.80972900807	129.879279670852	664.349486153053	516.815347203922
717	717	340.971798837935	128.018329237031	684.819778757083	521.498325298506
718	718	340.784920409852	133.097112321033	713.616866548648	522.824356706364
719	719	361.229652636691	130.168857961133	696.26016909508	520.625715596834
720	720	325.199991140832	136.965757793646	678.294449699743	524.377104301283
721	721	336.670804104863	126.34747948054	681.237254159323	520.982878531829
722	722	353.724360746677	129.43722855345	691.96995428943	529.184622810897
723	723	362.6646864784	135.693840730978	650.184733402498	527.456278411739
724	724	338.136803453343	132.179721968366	679.662863696251	523.912555016341
725	725	344.413197544479	127.556573077688	653.436241954174	522.647902393547
726	726	336.312672378534	133.823085716942	642.527644546973	521.380818521085
727	727	359.766314226263	135.075055728805	689.97509229909	519.287705784149
728	728	336.020478182131	129.23666155875	684.712521875308	524.454774652181
729	729	345.478398486661	131.188769579456	676.039935162284	525.588362407165
730	730	362.720895636916	137.373309851979	643.233116421233	524.075904988568
731	731	342.292008738433	128.910724599521	644.125992666417	521.904238104743
732	732	324.837721525464	133.050326149769	664.134996372077	523.616254732598
733	733	365.856731903488	133.759749767949	698.437861697386	517.765670960161
734	734	351.744754006442	137.268090615612	691.209879958773	523.739370717177
735	735	336.491436869937	132.432865897935	667.284668146983	516.797859507437
736	736	349.729403757378	130.518968643386	680.870317654644	521.315118718447
737	737	348.602519908124	126.620065636364	684.295368799004	526.718126768954
738	738	353.015621349827	128.702696499348	665.867762650498	524.733874232879
739	739	349.453686875126	130.253303555209	684.62255046229	523.836727106871
740	740	359.328848839931	132.540752298215	680.469730041205	518.045793127851
741	741	328.026568361866	134.01294001184	686.943619945917	528.88833878702
742	742	355.55625220407	133.851086541115	671.232979972333	525.423677272575
743	743	307.81935365178	129.304687057299	702.113297121561	518.851445191511
744	744	350.470807377259	131.755729781578	659.344333498953	526.223536069939
745	745	363.222311029261	136.190612644761	659.618645981127	528.059182953148
746	746	343.58220801104	131.821946725977	661.872961940517	524.745723886443
747	747	363.976985545356	130.659975189346	673.643365195509	524.980840992517
748	748	371.775750485711	132.706658474944	654.957866641406	524.585462828625
749	749	363.815468902407	135.600947254868	695.712810340606	518.998781404267
750	750	342.123834745532	128.22121485859	671.822904578828	522.9730304384
751	751	345.692699002861	130.761509951991	652.131964945634	521.299420102137
752	752	340.86101760063	134.301625967456	704.098694532239	526.028615662933
753	753	361.353501849028	131.999995959974	691.270707524564	522.426318789607
754	754	359.125756002145	133.80278465668	698.604076286705	527.965056393327
755	755	375.997028325929	133.849323417833	667.854922254623	524.973705326707
756	756	358.215767360817	129.360263817144	676.579729634011	519.817580579884
757	757	356.890082840638	128.477866547891	698.609111776188	521.541478434441
758	758	342.133310603976	128.955056155003	671.807577447373	525.561158040116
759	759	308.466841475029	127.065192671142	668.640493072492	524.682266178877
760	760	342.525593825995	126.288428435614	682.22454021505	526.0072497101
761	761	326.720216751401	132.31291517154	665.15221326918	520.686005875746
762	762	359.175085956969	129.843108643863	684.825121715824	525.581909932762
763	763	364.826149451352	131.377502674627	679.240693960445	516.807206718872
764	764	393.027387497307	130.448380606055	683.105026750077	518.745799660241
765	765	343.710710005937	130.240672917333	669.526485818879	528.407162734451
766	766	389.824872249197	131.816910159868	670.222110742219	522.311683582718
767	767	320.812614003624	130.972381185173	655.646065284766	524.777269506682
768	768	316.867918152194	134.620300167795	666.821662745381	521.45129636326
769	769	323.406938199255	128.974986256587	656.631265559114	521.804168473616
770	770	320.206047043951	126.583274821351	653.307282240137	525.403970503595
771	771	350.068131089483	127.665251217587	678.744681462745	523.064762026468
772	772	330.18653382254	132.840903083934	667.1574285291	521.392889653436
773	773	349.628825870492	134.382314614538	661.657741087402	522.346707881244
774	774	345.124305021951	138.421694423677	697.626377882167	523.068281864919
775	775	338.004426860318	134.074206403676	665.931988910793	520.16442869522
776	776	332.450934600375	125.731984813758	662.911029421059	524.010298402151
777	777	332.634836318277	131.859725881254	656.061701614028	520.846609232146
778	778	354.310337444265	134.409135399786	692.224435491087	527.161979969181
779	779	355.25156757431	133.70250916433	658.266784611294	515.908309093344
780	780	356.907594238468	127.625534082782	660.94962076265	525.141538893936
781	781	356.181007947633	129.809198091865	678.621700156042	525.567577870594
782	782	325.776530803465	132.465139919675	678.879082735965	523.001031881107
783	783	325.828960262181	129.677193827528	667.500574622756	525.391422695335
784	784	355.941275965069	135.338727590771	663.544939888153	521.489447619034
785	785	317.879202802271	133.355938373971	679.291475369868	522.806897908872
786	786	373.876395250097	131.879619314873	666.727053908837	525.041769333905
787	787	355.144294547591	135.420343610357	688.172910407201	518.808043680442
788	788	346.756598647312	130.960948158467	675.105377464323	520.654050812833
789	789	352.625761878239	133.345841726082	696.780325909951	519.150829296265
790	790	368.912216048204	126.249077505735	667.570283162828	521.733677270478
791	791	356.347988638628	131.979503889214	676.468955040955	526.392795738651
792	792	347.967011799585	133.063152983274	677.942937691093	521.039024829351
793	793	355.991237271612	131.150409229048	655.152553055024	527.793674336076
794	794	362.165298030265	127.839646987163	665.772013835325	523.438815564765
795	795	369.878092146328	130.977739443458	674.939670683135	513.142863445372
796	796	369.991247442726	130.778577092216	661.100869100681	517.628175897328
797	797	355.165691860203	127.177115333829	706.405224483028	523.280950108718
798	798	349.476892847078	132.64138869819	698.319705047408	523.705170543577
799	799	367.54384190002	136.269585843951	660.788373174009	521.119474802814
800	800	337.246788270556	128.702952759706	675.131381731246	517.378747684085
801	801	349.860152776131	129.745465931923	667.399846633605	523.522147119182
802	802	340.716088360152	126.524738872436	656.200965125498	518.526526626122
803	803	405.948252762426	134.04470427375	686.990691638203	522.116454265594
804	804	356.703630947837	130.207731436389	654.735356224631	522.52011741008
805	805	351.67508330102	128.817495631647	680.848331676063	519.472264758365
806	806	327.311519471098	128.815817188031	649.657103731239	519.261583475206
807	807	368.522472303672	133.521703001426	667.297218848349	526.094364990051
808	808	356.803356900934	134.459298744552	675.410725860329	524.767379416797
809	809	352.818057954629	132.909268917997	652.296249020215	519.67212946071
810	810	331.208486759454	129.542346727317	662.072669574478	518.296972665134
811	811	343.31489859114	133.318387787577	669.933472670998	521.928575682192
812	812	346.779388626566	134.076586777041	681.981103986344	520.148628710233
813	813	331.917259036509	136.417350693363	643.743866280387	522.483120235486
814	814	379.679545069424	124.734530513356	646.077898927389	519.908351917418
815	815	323.827625213633	127.709388688364	672.728512434746	519.152128960913
816	816	369.592143051816	130.616415987704	687.103590557943	524.790455759499
817	817	367.196275320488	131.591617113497	679.800344078267	521.612403012773
818	818	364.60579504828	132.890683389915	662.626861684584	524.717796483437
819	819	309.438916007055	129.265111383953	678.443868124794	522.525629801646
820	820	345.442789971835	130.551528869423	698.073534628449	526.653306477987
821	821	364.747126206936	129.996705610307	650.849554955291	520.069517699799
822	822	359.726927575552	127.131384260302	674.553610988007	523.571930116139
823	823	341.64275305864	129.684879597725	655.79299065363	522.745552799656
824	824	311.908641922048	126.019855164115	647.8362329553	519.046433790861
825	825	320.947278497995	128.998312927728	680.509460537577	525.243801918973
826	826	358.420331463006	134.509186410225	693.618087922027	525.849140400515
827	827	336.9782812306	129.224189370999	685.155059871386	522.821850035798
828	828	310.487845335867	125.538311016732	648.373348325232	524.354260207376
829	829	334.405114689362	129.909133909135	673.709035421487	523.536193947517
830	830	340.602883329681	127.393800876138	643.494878924433	521.761762271072
831	831	312.315886211845	125.435696805197	694.805660103124	526.3241128893
832	832	348.446407020751	127.733948476331	678.525842385331	519.577818639427
833	833	321.569607971447	129.308237996168	685.112350536859	522.938419157505
834	834	324.583207558746	135.454922693792	667.519315522491	522.396235289399
835	835	312.784671270768	131.185649790657	657.926823418052	526.133912885655
836	836	336.91123910391	130.229821274344	642.992333266634	520.161704783927
837	837	335.422402940664	137.067986342372	677.197501201141	524.216939777215
838	838	374.814286696873	130.884504424845	650.393857740745	520.012331028288
839	839	341.096391614303	129.550485794264	673.102229135227	521.701663987148
840	840	307.874775799226	135.883763887056	654.834560982474	521.807877910791
841	841	362.055777932909	130.318707325251	668.337301653036	522.95326575374
842	842	346.00787240778	131.257838296575	683.667255765294	520.290485639999
843	843	301.249283580195	134.495696816079	689.28265178573	522.780552206718
844	844	350.683703256313	128.245407386481	668.313588555151	524.978882453172
845	845	355.147716893816	136.303011467799	640.941064694449	518.24876589057
846	846	352.214684787584	134.414149952645	674.639942568987	524.973121736369
847	847	349.873884155982	131.849806430514	641.285809346182	527.243441397613
848	848	332.031444275095	125.996816655608	698.786882683114	524.643786939941
849	849	319.68316203535	129.785459696223	661.50746777253	519.286598838585
850	850	355.257759251069	133.05326648636	682.346014989106	523.678863480388
851	851	345.376200227209	133.890180787169	677.433217085826	524.852890446887
852	852	293.076274717831	131.879945393564	672.877481537492	526.534676137205
853	853	359.500184009661	135.15008306859	667.938208534221	521.517914283877
854	854	323.823659194725	128.016267438104	706.666253324434	524.56562922093
855	855	359.065972025466	126.41571185821	682.905445657689	523.891288445937
856	856	385.776845010971	131.679549346461	628.12030649305	524.238506116829
857	857	347.602075696121	127.911680195281	655.155299953487	522.293868333377
858	858	359.561290990595	127.677434091041	636.688436650374	520.222894826568
859	859	320.219369858179	126.352916519667	652.339992332665	518.244094711118
860	860	371.58721894132	133.516435406942	654.478227685508	522.194224486447
861	861	322.419139604107	124.582577188464	702.891915845225	521.548939935714
862	862	347.137014830933	132.441631875578	639.81491876131	526.579216677817
863	863	331.140321841567	134.851306832897	649.642112258703	523.178408241293
864	864	328.564927928793	134.129900110712	702.997877861987	514.503930175918
865	865	322.726599409564	124.593270838388	669.771975879212	522.221780425425
866	866	342.103888505053	125.326382023538	701.961714584853	523.253958985446
867	867	365.256698557198	132.719086973978	658.650729689076	524.267915339783
868	868	365.798874598281	133.763919574756	669.051583684609	516.088040406538
869	869	350.294642760453	131.982989588005	650.319245994782	525.703838953381
870	870	364.650296173178	125.820740723728	667.534800488475	519.952949509637
871	871	330.684878553044	128.433626459415	690.645381832279	526.324679214898
872	872	336.9952749726	127.918636551709	671.280846588434	526.879179818425
873	873	334.595734566497	128.415004890634	664.92232446155	523.837520585271
874	874	334.545639141468	131.716319085883	652.880255219275	522.512995160311
875	875	330.084927623988	130.862624142932	673.44674832297	517.819163278251
876	876	343.722024026759	133.315099623669	653.609179665456	517.242088032538
877	877	353.054140882881	128.948616172552	672.014800929299	522.915055448957
878	878	363.092548321676	129.677744277061	684.053311936553	531.347208127425
879	879	348.758254741071	129.996792649429	665.889570615568	520.9882297557
880	880	356.302475406808	133.136911580484	672.28134036068	525.402261141328
881	881	334.369929225603	131.237277808856	668.059720018118	520.113519371472
882	882	335.981763059187	134.205557100865	664.381073267816	520.067049560459
883	883	326.570863097865	124.022056623755	709.749654112569	521.27320105599
884	884	320.875177469235	121.700252025387	688.189009799087	519.545047783689
885	885	333.701578861661	130.870676959109	662.820484032553	526.735477963063
886	886	311.761475448569	130.324016650118	686.530771584428	520.581560274836
887	887	354.099085265807	130.847159626406	677.818192490269	526.524907249638
888	888	319.281756285657	135.296086748345	666.274505644151	520.094002071943
889	889	320.54638072987	125.829395069034	679.867244253446	523.753153796205
890	890	338.01037424024	126.583325180116	646.852540519868	517.336005440133
891	891	331.142217225329	133.441481701128	657.754047216978	522.094950829381
892	892	325.753088627979	129.652216646273	664.3550885406	524.561945666111
893	893	335.537408422934	128.690066698789	667.888927507298	521.39279556978
894	894	356.237123414872	127.968036453755	648.934364971293	515.607799106144
895	895	330.265224774311	129.846361054344	690.470664847315	518.357747472989
896	896	343.752346581165	130.849013310491	660.089869411005	524.517118133053
897	897	360.06538872587	129.391484687443	678.129018289025	524.79467040516
898	898	365.484397717151	136.308726389982	650.805503948654	522.124685972253
899	899	345.173826903245	128.788013801518	678.829780441196	524.331197825566
900	900	343.988482493788	134.34884538827	661.201125673631	516.170052931813
901	901	340.716086798023	127.125740339047	677.313105787488	523.66118975364
902	902	308.871799805653	127.99877056171	664.510479148033	521.381372181952
903	903	338.023609270865	130.802440392564	669.076838264444	524.241060028126
904	904	352.638744895418	134.196602750614	675.458507723988	521.929760767295
905	905	350.491152018963	127.415816181582	684.826870484661	522.817932964666
906	906	366.350929144949	135.615309010831	650.506218805749	526.65451747207
907	907	364.284367972037	133.504593012481	677.834375477131	521.025223215926
908	908	357.214245090222	130.371549305514	656.474958305298	521.011880761811
909	909	370.705465486311	130.018250930249	681.015928422324	522.28550197672
910	910	343.731736710489	131.699416035851	668.149393162441	524.532144232805
911	911	334.825829162247	133.030300583001	646.165178764371	527.23004137165
912	912	334.310526192772	135.112637831145	690.745397392202	518.184324893198
913	913	378.570115903053	124.745984478312	676.298156062304	523.801227935799
914	914	340.022243520366	127.977159314191	676.96427619377	522.009070400246
915	915	372.379953511637	132.435862279942	661.475279766371	521.379595049287
916	916	373.736470902129	132.093424605756	689.481911248747	524.536445241804
917	917	330.03824983767	130.728950193902	632.198675227808	518.193313699615
918	918	318.766119108585	135.728141835377	705.177811911443	526.10924006702
919	919	350.490834157484	126.024095721973	681.355189685581	525.570059692455
920	920	337.432858109488	133.02308769961	651.851870404544	522.347206984813
921	921	340.024574871899	134.490447860393	674.46470750256	524.146418838634
922	922	335.666546816216	130.781317654466	650.94959117393	521.279978342626
923	923	338.403596780922	128.642917076448	668.023492921384	522.146147078612
924	924	348.213515896953	127.08829815934	677.19190730297	517.198826552489
925	925	337.93201627315	126.232611970542	687.944570104828	520.467995097858
926	926	341.852402139612	128.696405531907	659.244799542515	521.481168403462
927	927	345.248912652414	132.045594276943	653.09591985591	524.639314517171
928	928	321.609884788382	127.799985132978	665.381651958633	518.628402345981
929	929	301.024404776524	127.61948936516	690.709992873884	518.885835698074
930	930	355.17115974315	134.148412468847	665.267882863702	522.276551350534
931	931	358.994342752193	134.706934273198	705.644711074586	521.543960836945
932	932	352.88660584764	130.590149051132	641.428330221782	520.73821292899
933	933	326.64161807212	131.062660731822	679.002255109807	522.054817433525
934	934	367.439225391637	135.021885636842	651.800801197675	516.715414778143
935	935	348.67378235784	131.76591217934	652.791530839241	520.663415956914
936	936	356.744105621064	132.619811009943	669.430828043125	519.284509430445
937	937	339.109435287482	127.271816916984	657.146466790711	529.614094601142
938	938	335.339682436699	130.500167458836	674.850387648456	524.870147658359
939	939	353.68416713406	125.755903870932	643.022120715862	520.074581771057
940	940	375.143478259311	137.396459201597	687.850898028506	521.983795841382
941	941	309.190599963599	132.975530379564	678.13248133823	523.648997224133
942	942	313.917140495442	135.397160243273	670.026210669181	525.145836801323
943	943	326.560133379004	128.691854452726	699.635795299173	528.608009341649
944	944	346.3956941258	126.819428325125	680.083208330826	522.52150657932
945	945	338.273323428012	128.422006540974	691.050855684112	522.262235259895
946	946	352.847769926925	132.284017116352	661.719776241777	521.870541623035
947	947	339.464525475778	138.955428421669	681.839313202316	530.190885665927
948	948	322.56003517109	133.352721633782	665.327726074785	526.294745871819
949	949	348.082567880999	128.910193136242	663.6799375899	526.060483855636
950	950	341.175256799046	133.268389033856	665.315639222784	521.724126326234
951	951	372.948059126089	132.939295967569	707.473921767179	523.768909619745
952	952	354.619487120107	130.47143179245	672.67638758192	523.964671764573
953	953	369.807311713223	132.365415660795	703.315294519898	523.836286256118
954	954	360.601514650048	124.164780182356	664.351422376915	521.483187517236
955	955	316.735198546249	126.260216722099	688.704533055757	524.652414884888
956	956	340.839124605739	133.060546307576	710.212114995762	521.421205310672
957	957	336.731107318767	136.868122519165	672.85230260485	530.02273915067
958	958	315.10875400719	128.739542618444	689.471541952986	520.459288792403
959	959	360.435935255604	133.360402907341	664.775183058062	525.62892385851
960	960	372.317159570069	131.850934005967	690.296208519516	523.559116426554
961	961	369.572589342967	127.264738684182	658.214286647419	522.262712862895
962	962	326.490577022876	131.584836099711	652.700922502901	519.4386737515
963	963	356.239857399196	132.813403523222	670.204495303047	524.133239715529
964	964	338.052707653668	131.019108539444	709.566138105207	528.15235710921
965	965	358.392552771294	127.1464045661	648.760928290621	527.214803897063
966	966	360.429947871226	130.842074849784	642.891508155446	520.064732504164
967	967	359.106119002129	135.825437737153	666.899629680499	524.762923654509
968	968	346.266904534157	130.190186141496	677.652933396349	523.48646131802
969	969	320.981697105378	133.890728087247	643.356152091423	525.210473573983
970	970	332.23742105499	130.585211284017	672.619318586074	525.141116931308
971	971	320.720999132714	134.842346556718	662.111654472949	522.978056225718
972	972	334.489116816564	129.067381766231	693.627999357628	522.075585685492
973	973	320.867802896799	133.402784242227	657.631548229148	525.517339166804
974	974	357.827166242648	127.781650662837	669.963164634032	520.648901033592
975	975	372.565205331967	129.829590645108	657.791535608586	524.061654162532
976	976	356.40423626087	130.354860706509	674.69065707458	518.813123071544
977	977	361.929998975024	132.615213453824	676.573988514668	526.287868772435
978	978	346.24174124555	133.776990172823	665.465932915987	521.524509819453
979	979	320.093833284214	128.140075643834	658.081572896347	519.726887843168
980	980	361.073474455757	128.606816726843	692.400940942668	522.733921142091
981	981	346.557848858424	132.721514232749	676.376396146775	525.478641792415
982	982	337.8222786969	132.264059583499	689.124958553692	515.20623702976
983	983	357.689619091641	132.413851000053	683.205242006257	522.561247126077
984	984	365.149925881288	127.876641629846	682.082986834391	519.403298788783
985	985	374.085284084051	133.592087361217	685.464600112772	524.328737604677
986	986	325.635942184351	128.899457486724	685.50229552569	523.13731822957
987	987	377.552479057263	131.988318039782	694.806093912602	521.274885227418
988	988	367.643089569407	131.435497347881	690.248304303022	524.751935051033
989	989	369.206957005944	130.0340117527	651.548822800364	520.655772467912
990	990	356.353620847585	133.198490807568	656.670949073527	525.361141062937
991	991	346.10825628779	129.047133295212	681.09316291309	522.410475657006
992	992	329.044879011029	131.452515600111	670.167381059331	525.681560029204
993	993	358.872279741335	127.673367581605	662.429522806628	522.130209962027
994	994	349.971518616025	137.87959904019	662.49877385967	520.215623839303
995	995	363.858201904671	126.101403373591	659.012845710979	523.093080338908
996	996	343.454808422655	130.263587660216	668.899873188543	522.979898779601
997	997	323.956082129701	132.65050584903	671.306354906025	526.121643191697
998	998	350.612481925389	130.061765160377	655.053860737783	520.519634233001
999	999	329.258923718617	136.062013988504	682.492586371331	518.909252256311
1000	1000	346.091622218353	135.401984151973	667.160498787969	526.251907754659
1001	1001	335.178602841949	137.982207822524	679.361364762047	529.173288333271
1002	1002	371.23769886652	131.451133080319	691.14626001656	521.46058827106
1003	1003	337.223797746219	133.652927941292	655.627260184756	523.070167255898
1004	1004	362.521314046566	128.029750341257	658.100119018984	527.03978811319
1005	1005	326.824489914058	131.736092105897	657.566611964874	520.779293410884
1006	1006	358.630149930387	127.948570173006	663.07509507974	526.48624197465
1007	1007	327.14406124032	139.316815847857	682.950629205343	523.202425377149
1008	1008	355.312460464276	131.041372060866	684.647936424425	523.026846811418
1009	1009	343.821703476578	137.376894035247	665.719300659129	527.15892849542
1010	1010	357.389288815005	131.943264534695	652.709047195047	527.336160558405
1011	1011	344.493121733208	133.373690116678	643.829943670967	521.611972321465
1012	1012	351.996072822857	132.039221638812	654.308871264278	521.923004068255
1013	1013	319.84791790524	131.438697816503	697.27209296801	526.771586623197
1014	1014	319.916823590222	130.598056120608	690.260828485764	525.307606933646
1015	1015	329.21459260276	126.891769032146	645.651559576025	519.184045459112
1016	1016	323.085800136134	131.65667870631	666.507955222389	523.964604702633
1017	1017	334.397343687554	128.252480763884	662.08704606041	522.274210544659
1018	1018	362.821263942067	124.27750653428	660.231906569005	527.939913618156
1019	1019	334.489262063242	131.43340580305	658.603138028481	523.562596393156
1020	1020	336.247821031103	134.037198636496	666.424937305323	525.69721166745
1021	1021	352.256732327152	127.445897441466	675.632298046642	522.151316727873
1022	1022	338.528702944437	132.185289186962	666.062171370197	523.673376012518
1023	1023	318.921351178931	129.131799559755	674.223670793213	523.170876503848
1024	1024	350.686789778594	133.927174712872	679.219307152216	521.912074487316
1025	1025	334.65834549579	133.821170422583	705.268297881692	520.375018714915
1026	1026	358.206283364917	130.770261551717	706.521081050472	526.481763457883
1027	1027	359.459395129303	136.629696031408	669.466942455096	519.118902493638
1028	1028	357.630946582868	131.57741076096	659.343242793134	518.522744099593
1029	1029	344.045484543107	135.408904753153	695.668921575101	522.893762992564
1030	1030	327.859705109876	135.975819516711	663.19253746746	522.307101490529
1031	1031	355.614744022856	126.605937769733	648.804369272143	526.544970923842
1032	1032	327.892621342622	136.683431076876	680.415334224517	525.393397353146
1033	1033	337.169934231106	133.250584735739	672.925460501806	526.877204852907
1034	1034	348.787998938775	129.708374733789	664.030372245982	524.377833686333
1035	1035	324.541468117648	125.317574628027	681.074935821167	525.338354037364
1036	1036	324.095939516499	131.594558294897	692.932043039826	523.512743452049
1037	1037	327.886268047866	127.720319192141	673.803146669229	516.342389683633
1038	1038	320.112572907152	128.899608700636	655.549324219511	520.940147528027
1039	1039	353.769489622143	129.268782296481	686.544624767067	523.700064362676
1040	1040	362.944210848124	130.783460762089	660.838150374348	514.189309793145
1041	1041	335.888203515551	131.084546227859	657.281859902757	528.367827661107
1042	1042	357.122902460147	130.957974450527	694.310521684249	523.753075975263
1043	1043	349.795618352362	125.266194949696	679.772608757367	524.106725689462
1044	1044	345.656644904846	133.5771053085	671.143244158731	522.047383636828
1045	1045	361.016933828043	135.420789934552	679.074622849733	520.317922876123
1046	1046	332.647962429224	132.146328072521	685.677887095532	520.75755890161
1047	1047	356.356041729132	127.133952525862	662.59835676688	526.094950946729
1048	1048	331.908470218447	129.010129144123	683.658420755186	520.866595020275
1049	1049	354.065270554085	128.942713259363	660.457150300651	521.104825169105
1050	1050	341.227809100403	135.136959848422	665.094779205366	524.421341802336
1051	1051	321.65277162923	125.896454756718	677.903909382388	518.013886917254
1052	1052	329.201179494014	128.777096938657	701.452428756451	525.445317698484
1053	1053	356.593137772789	128.723981562091	646.468992443442	525.556958625809
1054	1054	344.757982193152	132.491001898101	659.971996704154	525.895489073939
1055	1055	346.904969563965	132.205185577824	660.652483889336	528.097055045824
1056	1056	354.822274355592	130.106316417302	674.674569307327	518.406950790578
1057	1057	324.81661753014	135.111150566521	651.196736731913	527.08248274798
1058	1058	307.442757577655	127.509622277443	655.625564276648	526.51666766172
1059	1059	349.343095100757	129.729446985189	660.687777368368	521.096388995341
1060	1060	354.257215839539	130.169844062039	647.779907755946	530.153187917473
1061	1061	338.433270879978	128.410595390569	682.075711406302	524.574305592321
1062	1062	363.195999420874	128.866664310045	685.026855401207	522.173841235165
1063	1063	345.167212526605	131.914704243313	668.839629527271	516.574625340138
1064	1064	334.668652387348	131.705755151809	655.625158849473	523.503887226723
1065	1065	324.615464526326	126.349838523893	656.71545241245	522.763854555938
1066	1066	327.72362922131	128.971417764508	669.594908926008	521.950162505944
1067	1067	324.017462302429	131.660633234883	692.348551021723	516.95095835755
1068	1068	328.260649500861	134.768230335474	672.981604947154	522.8667284807
1069	1069	352.18484079218	126.787785071323	679.021445408798	522.907750302743
1070	1070	369.767977703535	130.268429799264	697.452959644144	523.966619391711
1071	1071	334.487747386958	129.041318404038	652.577524135058	526.182910541951
1072	1072	318.743602118941	134.947244033642	681.054545238393	525.233392986617
1073	1073	344.739285132316	134.603694601794	689.033222156541	521.886357449851
1074	1074	342.693303117284	126.644534427446	716.42179186933	526.327961565744
1075	1075	360.496189574246	133.023362988516	677.991218102931	525.446292377604
1076	1076	358.670448791	129.351371401743	666.183978385959	526.147529282797
1077	1077	334.423853887534	132.017776921391	665.196918703137	520.391816432968
1078	1078	337.07866157157	128.484941545955	655.081726306737	524.121456123714
1079	1079	363.342050253855	132.147452976783	701.497928940096	523.878814751956
1080	1080	389.033018106592	135.434113407807	669.456770065583	525.683747036636
1081	1081	351.404190714365	127.163893597356	682.486843902148	518.142203325888
1082	1082	341.007906996638	133.753264504231	658.517515270204	523.557508999283
1083	1083	338.129047679547	130.756507724074	654.687080048835	522.460705830495
1084	1084	333.705125540371	128.052440469605	686.118169905629	524.558411087468
1085	1085	317.676282649909	130.192165350102	657.779537531347	525.250286205177
1086	1086	317.36241208609	129.463737947516	645.702181118543	524.91111308132
1087	1087	326.392237790393	128.651065189366	670.732398036981	523.437400483758
1088	1088	318.629622725159	130.834892044895	678.97424555536	523.098682163542
1089	1089	361.407289470311	130.415656606569	658.786798112341	523.996856984615
1090	1090	346.903240182396	132.85742646305	668.543199139584	522.256523601993
1091	1091	384.446406997074	127.457085117273	663.473064818282	527.892042327775
1092	1092	324.573350465772	128.638891681103	649.404776772516	528.764424756731
1093	1093	382.927996077474	134.104588709622	633.773129935631	527.064133245877
1094	1094	334.237375370944	135.39082718541	669.49344072886	519.597510867223
1095	1095	360.876879228475	134.562191801666	678.502836548156	516.481562027281
1096	1096	350.675912091772	124.997802449507	640.572297339069	525.073763465621
1097	1097	336.065151543867	128.264903874562	696.174550326418	522.088460750509
1098	1098	344.853876799622	134.105575362377	664.699269162242	522.017075756945
1099	1099	350.178454759218	131.941532622754	690.892549120189	524.480423512138
1100	1100	326.355610633984	129.728247820069	659.854842178831	522.476272232259
1101	1101	318.703744428274	134.804709287517	655.5359931034	525.621606873646
1102	1102	325.79171020825	128.38420817912	685.26304572285	528.369093834708
1103	1103	361.096513508404	127.676360785714	673.073381420621	518.947834919654
1104	1104	345.563560916222	132.731149273426	704.467418423235	526.185760081795
1105	1105	335.32024546272	126.757996591949	684.363844523613	522.091372975186
1106	1106	332.432984059427	125.093819144275	640.340233657802	522.270167041499
1107	1107	329.861243937654	136.256263987516	656.323181840505	522.067657237525
1108	1108	320.152546067085	137.539377821298	665.548788486841	524.724040489255
1109	1109	344.338308421822	134.116055744526	673.064060798331	521.604609523
1110	1110	319.73815632446	133.19379944753	662.607917184983	523.116703763367
1111	1111	356.386009447046	126.880558199332	676.332545119894	522.746076454074
1112	1112	349.043549679425	126.743654095095	670.96071664608	524.789433379982
1113	1113	350.488579682905	126.239836231358	658.951084450063	527.938658548895
1114	1114	346.559801094357	135.943454982382	666.20145174995	524.305562180415
1115	1115	355.337127524924	129.899119254688	672.740509636626	524.113100785789
1116	1116	365.964507968547	126.989462966729	660.641268513445	514.681153161219
1117	1117	334.905016491683	127.986758952381	683.206331315422	526.436995275093
1118	1118	319.460191174887	130.497332909592	673.955651366122	522.640999348751
1119	1119	341.110716122286	130.437108556924	670.271538282347	522.974047308804
1120	1120	328.62888408765	136.559431943078	667.803464616399	523.938005356922
1121	1121	355.895337875025	130.302823429039	644.505181454073	518.518312991757
1122	1122	316.247106676972	131.571045719533	672.782423609718	526.486956380365
1123	1123	330.555251080981	135.265271507989	667.152340337028	528.032640441018
1124	1124	330.787507550663	133.380572760032	661.289672405175	521.296417756257
1125	1125	336.100311692523	126.649116399352	695.09638542752	523.057187224416
1126	1126	343.404902125599	125.832409309401	680.522564904448	521.787299042007
1127	1127	354.829808264	130.423872883248	680.291421373327	523.578466290164
1128	1128	344.634592182046	128.475521948597	680.658822853629	521.776784142865
1129	1129	355.021301439284	133.179303657925	642.5108938451	525.088295345181
1130	1130	332.655095515391	135.932867941533	648.36329529605	522.708001205086
1131	1131	316.97127236602	132.783538924239	694.108491175239	522.325556165675
1132	1132	357.792419896605	130.217353834053	672.100644037566	526.252673668508
1133	1133	359.71730058745	128.795416919732	661.571131220351	523.8210118718
1134	1134	357.542774283301	133.052744908333	660.516664292252	523.857888403381
1135	1135	359.69165589285	135.814038307332	673.593800725643	522.440102241865
1136	1136	341.151513351084	129.848929879037	667.682033095812	522.884984827058
1137	1137	349.75671600471	128.727983761661	655.026758324708	520.329237186571
1138	1138	323.1150383605	133.454135565508	673.231781175616	528.638331304595
1139	1139	318.673931274615	130.271703022334	669.076100495339	519.344545956563
1140	1140	316.272971176447	128.46188986412	697.795061574992	525.123594900489
1141	1141	350.100141962899	129.292006307713	669.719898257042	526.530897232564
1142	1142	340.536113870234	128.139262102965	670.203686129894	522.709827235267
1143	1143	366.933383613327	132.823950591759	686.003701929652	526.17565255457
1144	1144	381.601190838222	130.040215877444	655.85965955709	516.697620228482
1145	1145	319.019868633081	132.33395341487	654.156707382252	525.954856164899
1146	1146	345.102453071767	132.124331449688	672.211760484182	524.19776861914
1147	1147	361.629408251391	133.514548588228	669.712921944781	523.11605433592
1148	1148	338.166138016048	130.794452607259	655.606136175815	523.323974737117
1149	1149	352.473157586767	133.178957448637	658.657193513266	524.27252106597
1150	1150	346.665648500521	130.420086759026	669.813946197153	523.770202891746
1151	1151	336.730307161063	130.683846124282	672.332237220654	521.076529795738
1152	1152	336.138129812369	126.755431560176	674.145897769877	525.046401817461
1153	1153	321.795167019708	128.787221118903	684.484948834371	524.156995754387
1154	1154	369.656019803118	134.513374852255	719.105731219343	521.24109690496
1155	1155	327.263635048213	134.119460519622	677.157161108212	527.612089178156
1156	1156	334.254122298655	131.743918912749	678.610966304838	523.80616092699
1157	1157	344.957082019317	135.204526497692	696.520469502997	520.585438674684
1158	1158	315.509589068921	131.819269644816	675.319084004257	523.643602340618
1159	1159	331.996181644034	132.58808717141	696.907589940934	521.422042611887
1160	1160	369.302686690184	129.827228711924	677.996077943069	527.621695117896
1161	1161	319.979352541642	134.362411519733	715.1228873839	524.078931475247
1162	1162	361.391187765599	134.733702254575	689.056021930365	521.125921362404
1163	1163	336.770278823835	133.483603800527	675.854043752334	523.594729646406
1164	1164	337.051915206539	130.67252770079	688.137337838179	530.354149969101
1165	1165	353.022559620323	125.792802788496	658.914702236735	523.684480945584
1166	1166	377.102990491574	127.531853083833	636.980775289999	521.617421991971
1167	1167	322.831061382865	135.005752680155	676.150086048867	525.549805295847
1168	1168	379.70159238066	132.843844570597	676.228665872251	523.299559872011
1169	1169	371.200465414716	134.238819488693	639.216093488339	521.221361572936
1170	1170	358.758102805771	128.010672823346	665.214223750336	515.990057867328
1171	1171	362.804274631592	127.806521983052	671.7076804746	517.351703512138
1172	1172	342.527779244698	133.038917131815	662.575887270096	521.756730874455
1173	1173	327.055115360822	127.964288719272	704.886849288091	518.814966552667
1174	1174	377.324109993837	132.748861151567	643.59070818963	519.854670055057
1175	1175	340.454555439797	137.570227452768	667.778165033332	521.285231509264
1176	1176	357.76385691681	133.264413857395	676.239534678816	523.657200208704
1177	1177	356.325250241335	132.896098842856	661.907308556242	524.034962265924
1178	1178	344.009300048029	130.788711230035	660.177589933432	525.790892656863
1179	1179	330.169421481096	130.652294027027	682.695046592637	524.844374367235
1180	1180	333.346469003089	130.498148007354	665.09534559814	522.011541069613
1181	1181	337.661848417496	134.352662504296	672.402807076884	517.273826438172
1182	1182	334.948339683339	127.866640129325	672.034768848846	520.558806379812
1183	1183	341.866272524861	129.690023116706	673.238782502424	518.30692143273
1184	1184	343.835034352003	129.994102806169	645.96628833811	523.496409927353
1185	1185	336.86521015975	125.006313025024	676.918469837598	529.816928358916
1186	1186	324.760443707289	131.598664665929	689.646341943622	521.394444184423
1187	1187	338.510815649434	134.257652339001	665.612668668254	520.82115738008
1188	1188	351.079040815898	135.399045392303	653.860524435796	521.477242968649
1189	1189	335.100122553666	132.233299750899	672.051295100361	524.862915855799
1190	1190	305.943042417238	129.127303649596	683.412354137924	520.877459696262
1191	1191	360.903869843925	130.288455744386	709.621040001297	525.301965565927
1192	1192	341.006970554156	131.768721090965	679.608638641968	524.928986677583
1193	1193	358.546896245193	134.751969906642	645.788827877904	522.962635520538
1194	1194	369.692337092843	130.077288593321	655.304953599429	520.697597298766
1195	1195	342.096022782264	134.578080514966	683.05183973596	521.248625960705
1196	1196	370.383777602317	133.564948896892	673.409436821862	520.182741469352
1197	1197	354.540442115521	130.493259375103	677.770396810208	521.876325231825
1198	1198	325.187073609563	132.3745596082	711.123779715876	521.452505015103
1199	1199	344.338313347903	133.447553890029	683.068555710587	519.810856435262
1200	1200	343.876997640511	132.359998424622	690.764500894525	528.205970729973
1201	1201	370.681243151597	127.749862253091	623.129562136205	519.170509791652
1202	1202	343.035671591879	132.044526434365	669.923295235347	517.500588122603
1203	1203	345.481554593647	127.623890087558	658.43031912522	522.034629815506
1204	1204	313.657060558432	133.599098889503	634.73629670229	523.081066160034
1205	1205	337.347420786789	133.08912406876	640.329839465164	525.345589875007
1206	1206	315.957583724699	128.264671997415	666.293265517669	523.36044321873
1207	1207	338.784593560741	131.48310140331	683.044131920514	518.756287130961
1208	1208	363.10253828416	125.835339829187	691.190953564713	521.548654751761
1209	1209	323.313802784203	131.953921963781	678.510780674448	527.913397503189
1210	1210	340.751106932363	128.459632341808	661.058121103211	529.450269496444
1211	1211	396.543231401668	127.974411344727	671.173935352877	526.322678937542
1212	1212	340.936008284378	135.239820306455	679.239607960006	522.484689140984
1213	1213	398.775163399411	130.26907659026	695.397602176148	523.645218932186
1214	1214	301.343624589804	139.811236366995	680.89151927342	522.191716693954
1215	1215	317.546130607749	132.782990316007	688.074811040401	522.157626590414
1216	1216	370.100680255193	131.646176960049	680.225039119775	525.226370364624
1217	1217	365.611315602517	129.92191910244	675.117233184015	521.412935604713
1218	1218	340.398443228179	131.26188516118	650.187101917282	520.078281202213
1219	1219	381.141335839069	128.53475124587	645.234666984582	519.019033479705
1220	1220	382.604133280092	130.913118174263	686.0974009052	523.541149774375
1221	1221	371.309291732984	126.450089113796	687.874797396313	517.614994264925
1222	1222	337.610595697299	130.520264160193	663.700650127395	529.869124937383
1223	1223	358.046688163468	133.947699078515	678.816209945736	521.298017894702
1224	1224	344.572517183983	127.753142593719	661.57817866319	528.425607154923
1225	1225	344.829477474592	129.871230228954	664.584513022549	521.839541141261
1226	1226	351.077343495531	125.208879317168	690.759933407736	523.225758575074
1227	1227	349.442840660041	133.116641091259	678.338133378133	524.425636333391
1228	1228	346.444360471205	128.11970105712	683.722905728543	524.950030807177
1229	1229	333.277173125833	134.905913712775	667.373256201835	527.743186498469
1230	1230	318.118381953644	126.928011049672	676.136350361763	525.125085752535
1231	1231	315.988303716825	132.001051455009	678.904645303812	524.253732592797
1232	1232	393.81960837171	127.620787960521	692.401701415343	523.275132411383
1233	1233	365.368048919989	133.038019848187	655.981173093318	524.191618562927
1234	1234	334.236516020105	128.398469483695	652.837970174452	526.89253954241
1235	1235	363.754929103615	127.604603319658	700.908256215261	524.622304334094
1236	1236	349.278722837755	130.083240590405	656.425332647368	521.098522098417
1237	1237	331.681731049358	127.985068526035	700.343589615343	523.350257610118
1238	1238	329.951083779307	128.055745515829	703.812931832954	520.654322841346
1239	1239	336.992016031472	128.694497767551	679.518072711531	518.917506243078
1240	1240	328.11833143761	133.389454554172	692.688406093949	523.545402698469
1241	1241	330.021740463951	128.78379998454	669.845989269681	524.858998409223
1242	1242	368.764502008198	134.836588105031	716.24024654279	519.756371488409
1243	1243	347.556305909048	125.881544672203	680.541350570621	523.82465580216
1244	1244	352.798825151756	128.528015358257	688.672274538935	519.593039890943
1245	1245	330.692954529897	130.926689258703	699.266913761007	526.067335286047
1246	1246	339.578521086999	130.112053502691	665.98727161764	517.661430057839
1247	1247	336.379873592399	126.219328150993	661.974929464709	520.39813660774
1248	1248	325.902294184738	127.221940206323	690.782741182015	523.820619510769
1249	1249	329.722564870297	131.900252609994	675.362657666128	520.716881013627
1250	1250	336.9870152422	128.756591798293	677.576084626122	524.537853671401
1251	1251	341.802215363304	127.442718055274	681.596832010447	523.77226176721
1252	1252	365.228015232559	123.657539149239	687.625625434159	525.068039077098
1253	1253	349.619213029158	133.407170939417	652.642590641212	522.576440819541
1254	1254	359.06958598511	126.363900065754	656.72361690414	516.430121563101
1255	1255	353.938045431129	129.117268892046	692.213133864972	527.122657366841
1256	1256	339.029715183955	130.141942008816	676.552099502695	517.269615237202
1257	1257	321.186941615971	125.773216450446	659.057922048272	523.16940961161
1258	1258	335.991686388902	131.673810432974	635.159928588246	525.346884727271
1259	1259	343.086703239317	128.146701829163	685.376712594243	522.629544932462
1260	1260	372.852714170421	131.890063887655	673.794781839318	522.329018139235
1261	1261	343.562689692001	137.271113386888	682.035730090452	521.063359032155
1262	1262	348.71239150973	129.131757548078	682.337176991842	518.704209954046
1263	1263	338.837805842011	130.906036013764	668.949635123663	522.741016169436
1264	1264	360.329942332143	135.429054436433	682.407171664565	522.431842220482
1265	1265	336.359218818623	130.916219894475	691.570053685581	529.758879679553
1266	1266	350.994027000754	133.028687490378	679.997836176162	517.483786387592
1267	1267	340.976205846756	127.320872613737	667.116573656853	523.885720022686
1268	1268	368.033017750295	129.525061603575	676.310427001224	525.770090483833
1269	1269	327.780199341995	125.950252537516	681.050875450355	519.275882296525
1270	1270	328.98942213371	131.812361873016	690.989025472328	520.952952757248
1271	1271	326.173605161598	132.772895178033	680.372625471244	519.548443436154
1272	1272	336.89827542775	122.838741062615	692.216373311129	521.529019729231
1273	1273	335.910844621617	130.15357585226	669.841944984045	521.503533312294
1274	1274	313.041468941788	132.218894984176	680.218728034405	525.60743317675
1275	1275	357.556743366862	132.675464854199	686.821419056328	528.525917688671
1276	1276	317.942360382161	133.460177618249	685.684463544868	520.74915198194
1277	1277	331.159979381811	135.617651605765	691.695523173866	523.784805849544
1278	1278	323.652095076709	131.954058852639	678.325379585577	525.605059881538
1279	1279	331.019830897531	132.793538737285	703.558939986167	520.27448302622
1280	1280	388.923746641267	132.217538743751	685.187302283034	521.101012941802
1281	1281	353.974761225745	127.691314173966	674.935014083058	529.080052274032
1282	1282	304.18886999085	130.761070507322	681.407342275453	520.311208287777
1283	1283	348.071635452965	126.197380356951	678.560902698604	523.743295191206
1284	1284	352.653060047721	132.422155245367	704.753215655169	523.902361924054
1285	1285	337.534129873824	136.269804776262	668.449574477606	521.992262336128
1286	1286	323.999938356568	121.739215775206	660.769084387858	525.6443596744
1287	1287	353.463384207495	129.015933118409	636.483452553835	525.679984899816
1288	1288	318.535534103512	132.010225705009	709.168188397298	529.189501743218
1289	1289	340.984570341385	137.581419886644	680.231184793638	519.715079839838
1290	1290	360.183319543175	127.698427713018	645.468363342109	521.968477285697
1291	1291	344.963509831152	132.557086025933	670.694752429197	526.026839635738
1292	1292	336.262976248228	130.560840417555	691.717168112837	521.807020396578
1293	1293	338.208981560603	132.727810631575	670.626021178178	518.589612757955
1294	1294	348.642889477154	137.796770522427	683.830150852137	522.606641754618
1295	1295	330.739220476743	130.463976350141	660.397454599845	520.904660734685
1296	1296	340.596028632863	130.842164666701	661.954623026298	517.820056241704
1297	1297	340.688001480462	127.084254242952	647.120985418233	521.406220761898
1298	1298	330.83470204847	133.675314581071	675.687402281812	524.937520740365
1299	1299	344.094049591145	127.369318056393	686.587706286624	517.585972300491
1300	1300	356.802044070757	133.126829487314	653.946926635824	519.157157336865
1301	1301	355.798715969201	130.808890647364	680.618441325032	522.040421182357
1302	1302	332.190521081166	134.235992910884	656.904279477405	520.592475261905
1303	1303	355.936953613043	134.112073860971	656.937538251287	523.877243456096
1304	1304	357.973094281145	132.684458862289	666.028236959843	525.765591122832
1305	1305	345.93135450111	128.583504656596	651.767513146888	526.324792593006
1306	1306	334.458004117601	129.453478192385	689.180858807907	522.322545633761
1307	1307	340.373808740422	133.558646667796	667.336973287622	519.303033100333
1308	1308	337.230280805657	128.106186745126	681.194869037715	520.021890437722
1309	1309	359.187587439326	131.966066327546	658.938070933146	528.087848419862
1310	1310	332.336007007622	129.507665813065	672.570939797838	518.010442156639
1311	1311	356.434200078121	131.640690646524	646.758075285215	524.145945825409
1312	1312	353.236640533741	133.224929899314	651.887316318045	519.408103289787
1313	1313	371.929471108789	125.74114395962	656.309259649707	524.116779588639
1314	1314	343.207814686688	134.383502110886	668.666317128135	527.325634453869
1315	1315	358.378381118237	129.358513229226	661.075804556048	528.869985928832
1316	1316	349.879146892526	132.291296950071	646.46855009729	521.560093603825
1317	1317	341.092517813106	133.054148866811	673.794829207198	521.474052707418
1318	1318	355.335731407138	134.389177101261	651.400828123824	521.834901841025
1319	1319	335.409177812371	135.767859376755	671.860236711375	522.785704674064
1320	1320	353.80672462031	135.449198175099	656.819559860459	521.699704088636
1321	1321	328.385773787746	131.41859148169	674.530766483386	522.322596006011
1322	1322	348.942550099405	132.063361796491	648.387227546731	515.456680697459
1323	1323	329.780826582542	128.556930100412	655.993768978282	526.917402989731
1324	1324	317.338143088203	134.957707943982	705.535324995134	520.234617184521
1325	1325	298.318091240652	133.301706778515	667.71047852842	528.247025432556
1326	1326	346.158111391106	127.898693124021	680.439946043316	521.267617759229
1327	1327	332.818054193711	127.583564168917	649.72336741768	526.213789672637
1328	1328	368.643879367334	128.636209022137	677.204798414116	522.136199678964
1329	1329	311.684522301415	133.368700124249	693.739280568683	528.83164402487
1330	1330	348.29080662302	125.66967442275	683.025953454724	522.93454471174
1331	1331	354.52336165469	134.116932352015	674.144352049007	520.62970455433
1332	1332	348.383061630726	126.679176119411	667.828279235122	520.780559113928
1333	1333	354.604830651376	131.811441336503	680.637702830716	528.48803740791
1334	1334	320.540471864763	131.989124526914	657.252063196167	525.533873554769
1335	1335	375.576088749264	130.962736817761	696.762741621006	525.45284154697
1336	1336	354.87968129244	128.584670465454	660.22833043548	522.014145662407
1337	1337	339.368305925977	128.123676920982	691.09576866322	521.698536048006
1338	1338	340.048356800184	133.686732207932	646.741387378751	526.966304938324
1339	1339	313.603785272774	133.205960555875	666.842082992442	524.77088993965
1340	1340	355.42511247281	130.64771507609	645.885524258139	519.55428932769
1341	1341	323.154318019892	136.881781567316	647.989532281101	524.365301428491
1342	1342	332.435265341798	129.756213008672	664.415042815953	520.061969856127
1343	1343	375.751624471846	130.866964690363	659.769531630253	527.3555718538
1344	1344	321.30598986635	136.48891488623	647.288201101017	526.038761595531
1345	1345	303.619136476774	128.494621670272	663.79780712849	522.901525121339
1346	1346	335.279260238467	130.107798133819	656.248111012059	527.637793949983
1347	1347	357.767495324323	131.697352138205	694.19999002415	521.366964531492
1348	1348	303.756706958167	131.017313217792	672.863530382974	518.732725214366
1349	1349	341.263458308707	126.488314943031	657.210195176157	521.571513613235
1350	1350	309.455117430597	134.919941230165	655.660345785218	523.836215349728
1351	1351	334.935851213394	130.063125228178	669.093484681161	521.165301456934
1352	1352	356.909482399264	128.893580877892	661.036592008449	519.29602085135
1353	1353	346.301232451625	134.422223176425	673.352960982608	523.4010877609
1354	1354	316.376128121906	129.478957421104	691.784432559538	521.854495303339
1355	1355	307.958876736349	128.885076859695	674.317168596424	521.716119319353
1356	1356	365.992068119408	133.300089257221	673.903776509369	526.242099725354
1357	1357	363.304307924332	130.36536018568	644.143221395805	526.113187394635
1358	1358	332.724245054359	131.127850763075	682.895059376634	522.29510333787
1359	1359	318.178609943323	131.508690073692	670.000723344519	526.004939357356
1360	1360	333.538631318658	126.911396152915	681.762067142739	522.823675461673
1361	1361	348.218320351983	127.543131393557	655.287171256901	525.262611784371
1362	1362	348.360515192114	128.710007514618	673.375743202705	517.614169116046
1363	1363	328.724581284581	131.733236598881	662.659200454178	528.105430561522
1364	1364	349.829628212976	130.186434100474	659.130433026884	520.236739758959
1365	1365	316.542218209897	130.082802068288	674.795914965513	518.782211316325
1366	1366	343.211114865041	130.283458006377	671.308167762013	517.887299834357
1367	1367	337.71507422208	133.043932551031	666.943574821505	521.551898757324
1368	1368	349.598040325399	127.732198102824	681.910562332504	522.711638113217
1369	1369	311.331401770852	129.312258300461	654.825732483605	519.418119658127
1370	1370	310.974391600881	127.816239305936	688.413798108052	521.223642355805
1371	1371	343.325899092743	132.037060882732	680.540586625314	516.934566335652
1372	1372	338.928723192623	137.028189842735	668.179778779773	527.286705404235
1373	1373	335.567966300677	133.371208220642	698.123546415937	522.328588233337
1374	1374	333.4562016363	131.52882555411	676.182192871466	521.502305671226
1375	1375	328.963954847265	131.815679815141	676.918600180728	526.430357110055
1376	1376	371.832245690692	134.142271243392	679.482876776706	520.853640051555
1377	1377	370.938817751217	133.284747399952	667.361018697944	520.920519722996
1378	1378	365.687901754843	128.6060805724	671.555641857442	523.607645247447
1379	1379	348.93663242306	135.436015710474	660.983312174212	523.267294585456
1380	1380	329.845733834463	135.338478490339	684.451103516977	520.648051931512
1381	1381	341.241467463458	129.338494277569	671.520648118895	529.897473788117
1382	1382	353.728848348742	130.191767925033	658.721509335744	523.052180401876
1383	1383	357.470576973825	130.939573426562	671.452518814904	524.810098621455
1384	1384	348.136870316535	130.303360501535	665.487147795169	525.318689809483
1385	1385	330.656298459854	133.481243261221	672.206076746772	521.268011042743
1386	1386	331.16579859518	135.334358637387	696.219847585795	525.356536064801
1387	1387	344.216258356564	131.746401593861	674.941505487755	519.86326834309
1388	1388	350.715535916433	129.547936410817	670.939426514469	519.795936146288
1389	1389	338.315838538826	134.286481530499	678.759311174646	523.423050738543
1390	1390	348.400314202901	129.473718411812	685.612078285565	523.147789767899
1391	1391	351.624329396029	136.666620156762	714.919738860435	521.845456181539
1392	1392	359.344055552059	134.219945766368	647.376251960508	525.873802407868
1393	1393	335.43652757646	132.214410514793	685.856047661757	526.502195954676
1394	1394	337.742884081673	130.360202329637	691.738269106362	526.202729623744
1395	1395	331.128732975713	128.410240552942	684.048591128725	525.414643925902
1396	1396	324.542925860728	134.078498125714	666.807799303692	524.253883289968
1397	1397	351.348068276442	134.056914673272	675.955737145306	518.006834860204
1398	1398	356.736184444427	128.460891291752	679.93569050305	522.783862178889
1399	1399	332.069218935911	134.887774258103	657.933769374822	528.030415023273
1400	1400	366.083044526248	132.096270773082	699.215506168488	526.42849625103
1401	1401	365.770571633682	132.471748262978	666.987160303216	517.116715085907
1402	1402	344.366125019078	131.498047972147	710.117006143447	526.458144079535
1403	1403	372.763144587492	133.029267109979	654.019307437245	520.968797138481
1404	1404	334.139389737119	135.503743640115	671.267486432439	520.25353608098
1405	1405	370.035421238481	132.616380348202	669.733041443967	524.744859222426
1406	1406	367.986404454375	128.418598550929	658.354512934967	522.707762310116
1407	1407	347.264296316348	133.657649332867	676.265610697327	525.789080782678
1408	1408	326.689146472446	129.723190070303	696.063847338747	524.841510730866
1409	1409	372.367764248579	128.956433601992	646.330419451364	528.372070110835
1410	1410	340.470111192497	129.994619615946	660.39801901965	525.442854049487
1411	1411	368.69037337472	130.176033925026	655.872410489588	524.362294080954
1412	1412	341.277582946536	132.469363317659	658.120966511725	520.629277186194
1413	1413	347.525072824145	129.793091664022	663.669610447478	517.246144577074
1414	1414	356.427620957805	137.55442656593	688.249565863349	523.095971748267
1415	1415	329.255416275191	136.814660726178	670.892124150738	526.594555629508
1416	1416	346.074403140223	129.981600716133	648.922662237723	522.15527551376
1417	1417	321.651208519325	134.695916315492	645.069462951118	521.491254460293
1418	1418	387.468043422096	132.24941197211	667.205782077458	524.690191525816
1419	1419	351.943480156624	132.065808023085	685.361285223878	518.782118561884
1420	1420	349.018063625987	132.616389026849	649.924272863616	524.842273630837
1421	1421	322.527385284497	132.750216233328	678.409880786046	523.215376371979
1422	1422	315.12824088544	133.307954075833	669.009307942477	520.032086723166
1423	1423	349.02247834576	130.485679378236	668.585586896691	530.861065379143
1424	1424	329.397099101105	130.397046739449	677.543037993641	522.770416185884
1425	1425	335.094975629543	132.054378034453	670.648869023235	520.272049433391
1426	1426	322.568231250976	134.574418092533	655.339710604349	527.212509877505
1427	1427	343.378728912143	135.075711768728	702.315052795814	520.002661908324
1428	1428	318.530231272267	127.231359047432	655.545450096635	520.892467531612
1429	1429	302.823415653537	124.722592724089	667.051752843563	522.143088555003
1430	1430	325.079759176399	128.375239032057	631.384997083829	527.189655406683
1431	1431	341.76085209034	136.607020750391	657.566842497218	526.279420058388
1432	1432	333.54462336789	131.273488811582	665.482131781535	522.881342038925
1433	1433	377.866671156495	130.262495411455	672.214421561867	522.961565505928
1434	1434	357.48370457165	128.867100915063	656.945417536862	525.000815240476
1435	1435	336.809280582506	128.517927664773	653.903679922411	526.076213450486
1436	1436	351.215880794356	128.840423688814	653.240250854365	523.894350666021
1437	1437	323.066886551604	129.33695322017	644.233620277535	520.200818437165
1438	1438	372.58127440831	129.732916281014	666.728688318101	522.000980216726
1439	1439	374.414445133258	130.845768997374	665.64920958932	521.032585868403
1440	1440	359.8904192499	130.00206859499	655.699874983715	523.410846774145
1441	1441	344.787863431591	129.323464205646	683.002044586779	522.569569424462
1442	1442	348.41730239628	126.684240410838	662.815188765009	524.863309452615
1443	1443	332.590458284873	130.56159104287	694.79272249034	526.739085650354
1444	1444	361.854455357518	126.271986270066	696.297731933939	523.801550678768
1445	1445	366.570932706565	130.81727252912	687.834505225724	518.89067025995
1446	1446	323.806776477411	135.808775594071	686.672199810462	524.91306239935
1447	1447	322.524721651284	138.664438601921	677.272991554305	520.185275559645
1448	1448	346.188599576411	136.926224068943	668.382058212164	523.973968958455
1449	1449	332.780396079015	125.435000859437	673.822244393244	522.893896958267
1450	1450	356.350705421578	129.78233696135	676.387664177205	526.708469474326
1451	1451	358.991158446281	132.256314371054	664.866422014642	526.684981267704
1452	1452	357.399870366508	131.484795512903	680.147420405706	525.029202543201
1453	1453	360.743558589294	134.161537074246	676.688518096521	525.174438214407
1454	1454	343.306408244714	133.059329598108	692.308234131076	519.034645143877
1455	1455	324.681655386078	128.153592074892	681.801949964757	517.43556694868
1456	1456	367.788114321852	130.263395263216	687.17482916065	517.004734356953
1457	1457	345.152669620014	126.817202740695	676.150055537665	518.874144037929
1458	1458	372.520662096448	131.556655613308	667.99921055608	520.586696216553
1459	1459	352.410461921269	127.367022948933	677.857552342782	526.529781037605
1460	1460	352.647661046908	127.8562975323	673.884673487752	525.770630268061
1461	1461	347.080263776822	132.637504816787	657.640072074987	524.887049766571
1462	1462	347.700645343734	125.537947077842	676.656688644632	519.78986007852
1463	1463	359.114699882968	134.031969653102	655.201929498635	524.848218319989
1464	1464	337.149619695832	124.683951001304	662.869389637054	528.416866926627
1465	1465	335.881022485612	128.115986475006	681.062515495579	524.496351811156
1466	1466	320.40989346415	131.460900714149	700.101716042474	525.183185817047
1467	1467	352.947868250569	129.060354827808	674.050957519172	521.701192884868
1468	1468	374.067338120849	139.564838946396	654.822686452741	519.444704532888
1469	1469	373.503292214772	136.805720427626	662.29126917726	523.560746210129
1470	1470	343.100322115062	133.239261270708	661.580203874968	520.167826694625
1471	1471	319.910655426973	129.951550648259	642.726420444031	524.0130916185
1472	1472	348.590784376907	127.90812615489	669.677961103805	519.809920224242
1473	1473	356.81564005752	130.446360154115	650.525464258404	517.242059976109
1474	1474	306.464335936431	133.65916131769	687.402538290713	525.420936020362
1475	1475	335.990002011369	133.423986962758	655.212798835324	519.54252982456
1476	1476	346.990670881545	132.035461801252	661.564713566764	524.30009467497
1477	1477	338.999079802852	127.227018815195	677.722110569212	519.574010264398
1478	1478	375.082148365114	126.589180506811	682.949027307753	518.607740325866
1479	1479	335.822000399027	130.69021187497	646.842776153077	521.604523624714
1480	1480	365.016827567137	131.369375806315	697.407060083114	523.265758551329
1481	1481	305.54157848122	127.467790488965	681.85805055705	525.350892319084
1482	1482	347.371947724493	128.11677456287	684.719041561056	527.453185806687
1483	1483	338.036868757899	124.477820137265	651.345640631852	523.240211138823
1484	1484	322.559525005165	138.256405033993	662.01724954635	520.916015604024
1485	1485	350.137151068857	129.427519888828	686.181376955048	524.327479666498
1486	1486	343.623893333194	133.980369013084	677.316152033583	524.505687798637
1487	1487	376.060225275536	136.063737902435	685.013841149228	525.218520003834
1488	1488	355.10233852945	131.683293086286	634.141135167655	517.254457561003
1489	1489	337.732004370778	133.367282689811	666.365292650478	518.455841958516
1490	1490	348.115225024657	131.704954997711	667.867972205879	525.542131858255
1491	1491	359.792384142842	131.081038169501	646.029241368573	519.225148610606
1492	1492	373.206223977741	132.363184897513	671.910497052945	527.169437244967
1493	1493	367.900815248572	128.495007515621	665.416153091174	526.060969821412
1494	1494	342.194331180811	125.512185981441	627.534099227451	526.114069652939
1495	1495	327.02061656433	130.563715329447	692.342381065017	521.844658013918
1496	1496	356.477354816467	130.745178292637	679.818686784958	523.225427373482
1497	1497	372.673269370608	127.188648374229	662.12616488987	521.169868880737
1498	1498	327.445372313042	135.539893670619	665.42026935466	522.404426002861
1499	1499	345.56755730814	137.721913326889	687.294343842192	523.085839229385
1500	1500	338.343428776447	132.935217928902	698.903712467081	525.769852704074
1501	1501	352.349345253431	129.675035722708	649.010465606522	525.497599822666
1502	1502	320.843259548515	132.929342767342	679.103465951714	521.439761941928
1503	1503	334.422585922711	136.497049183104	672.721010120578	520.361765597925
1504	1504	343.745773467785	125.998127541804	670.055314364202	523.253455603048
1505	1505	345.208878334651	131.859215392873	678.800473638088	523.903656911646
1506	1506	349.27416026886	130.161064003525	671.79233614242	521.752584345751
1507	1507	349.512662828474	128.58557582571	662.646002800001	525.336741073407
1508	1508	368.649687055468	131.000178337485	671.763600634676	521.313647094348
1509	1509	347.494345744994	129.010852022431	680.284382191631	524.769771460456
1510	1510	304.526350655541	131.129831666534	642.530427345666	522.013080309035
1511	1511	321.905546917638	131.664282416224	669.608356234242	519.292934061829
1512	1512	349.747666870368	129.595812096452	707.497402993297	524.35395042781
1513	1513	334.723171171048	126.616856463274	693.007453883753	523.904279175798
1514	1514	368.825155732112	130.257210405019	642.699526464258	524.390197806175
1515	1515	340.020557633622	128.203875770835	693.230911164617	516.763301437114
1516	1516	332.82153546352	133.999681878378	656.685597877611	528.712131326204
1517	1517	318.293918467805	125.776235124181	681.746051064485	524.209226060538
1518	1518	349.397904481582	127.200502361472	670.433350214843	523.206009168713
1519	1519	368.497265897269	128.351746066053	641.929590459399	524.69469046204
1520	1520	341.373534700932	132.494460400029	686.387759976415	527.898988358499
1521	1521	323.940812230938	130.517795298262	681.037801099002	522.169186722311
1522	1522	314.664612238612	129.93657457279	693.966997617771	523.503805264779
1523	1523	344.318513042283	130.656463787504	705.12856453506	521.285400006745
1524	1524	368.831267098911	128.809684859578	692.244841582477	523.052767537265
1525	1525	368.519970450872	125.997153314562	690.898890214566	521.26223437888
1526	1526	347.79362163105	130.135085371175	691.826289062614	519.848335542195
1527	1527	326.595736238812	127.356700353338	658.817747722387	518.339323373924
1528	1528	359.500079282096	131.019336550186	661.185890588212	521.282904858263
1529	1529	358.97272227052	131.043860567583	662.439646366157	527.546795542918
1530	1530	329.718193985505	135.27719340332	681.120948229092	520.942799011251
1531	1531	328.866103200508	130.016999396352	683.905563128817	520.289742883655
1532	1532	350.743168785082	128.931095611298	664.885160482807	523.461833770951
1533	1533	351.603857818305	134.786827667753	684.113193234554	523.529460915641
1534	1534	361.309934368409	135.133355831602	681.515861691102	522.758894309235
1535	1535	328.390310635547	126.363339413255	681.247970470751	523.817317715386
1536	1536	350.470871774198	125.912188191636	646.133118198711	520.797845036643
1537	1537	336.3684295916	129.597971685358	687.220643948209	522.703883684872
1538	1538	335.464810452152	133.192541502299	676.190964164045	526.792685980444
1539	1539	340.991422689841	130.688882039493	667.708655220366	525.538864119305
1540	1540	367.553692165988	129.020458837851	686.023144285638	526.11375589696
1541	1541	341.542075955798	128.928469665824	688.522826377777	519.388410917104
1542	1542	332.517326093101	127.441543294266	653.983380004734	520.386233977015
1543	1543	336.459946493972	134.771143412986	653.393769982254	524.507320393362
1544	1544	348.145380591272	132.559741182517	689.679096379741	522.831599855139
1545	1545	340.045678333764	131.517043784563	664.358532879455	522.033015433314
1546	1546	329.454609519568	129.475947875508	662.569548394813	522.465930019763
1547	1547	355.847194723601	129.863654674723	673.068645752028	518.42086143008
1548	1548	385.423917649171	132.073621464768	653.440367926379	522.023971529976
1549	1549	356.3222561343	129.745657925684	679.063042947221	517.841787185747
1550	1550	335.132385447622	126.793164913473	684.942031822194	522.282501529317
1551	1551	342.590736814887	128.577619261728	690.90060003115	519.08419365202
1552	1552	350.506381723842	126.928208843861	707.079737778458	524.544769920224
1553	1553	356.325184752016	128.666505543829	656.611609855805	525.706102507853
1554	1554	331.882016010815	129.340103466099	659.253659882229	527.535241804489
1555	1555	359.311991135105	134.106299690004	669.140290815193	524.054435854884
1556	1556	346.631394346349	128.186147741887	645.375843951133	520.165582028603
1557	1557	349.447997827266	126.283599548499	669.151533375499	522.115570846842
1558	1558	354.493028249899	128.543652281672	668.207525155463	520.248420686914
1559	1559	320.810744882139	129.868663613961	659.281095515287	521.137610025906
1560	1560	313.721147016483	135.880663358231	665.311597373401	522.567168492298
1561	1561	355.391444828156	140.568404934889	644.716032355818	522.845380564379
1562	1562	356.01781812238	133.876100938618	666.821649772176	514.132048610372
1563	1563	337.56266022316	130.509108299562	689.252085604554	523.706210207246
1564	1564	345.091455803562	132.987559611274	658.721681697235	526.076746267713
1565	1565	339.393863537609	135.132919058528	684.349881136067	520.050358110131
1566	1566	351.845091940414	126.885769573236	654.283338842875	525.783082558816
1567	1567	347.369346181779	132.971543249404	694.645734774613	523.655502401871
1568	1568	340.590301448035	131.508735032543	677.007871038468	531.404827556858
1569	1569	344.77110044111	130.020195492728	669.071175487782	528.330660450559
1570	1570	341.268265217501	133.143879306203	674.100671323354	521.298048135864
1571	1571	346.543462214102	127.688072593934	708.431202944224	524.341348670208
1572	1572	329.493847650907	129.066428781044	655.624490992545	520.051003149543
1573	1573	361.064295397368	128.107628435889	612.559832516397	523.130736851876
1574	1574	343.174480654788	134.751644035974	644.698199454813	520.784054865527
1575	1575	349.074201496763	127.267227354295	698.055029825705	520.929190638824
1576	1576	325.811440328948	132.792676485786	675.271293922585	523.476789143446
1577	1577	341.77500110419	135.066708672255	696.487620412233	525.537729614926
1578	1578	335.318008716337	128.516332025902	662.252640745611	522.710955320072
1579	1579	344.149233032373	133.111019687199	698.038478215496	519.232368931029
1580	1580	324.084686058331	134.889920385017	669.317778752515	521.635448097871
1581	1581	330.233580905965	132.129550646086	716.199181347873	525.60038021531
1582	1582	342.17685137834	134.58048127819	670.332015520292	525.211802769303
1583	1583	359.944519045126	128.876575802724	651.273695113166	518.944543141103
1584	1584	329.996433008756	131.102695605099	670.245126044309	528.757734982689
1585	1585	349.121168581964	132.400509620736	662.376388361449	525.232721459722
1586	1586	346.324506384232	132.65268830884	679.270598440357	521.23819367852
1587	1587	306.518893497741	133.490680645901	692.608086170896	520.410946642509
1588	1588	331.619262162428	132.178896980446	673.441837949227	519.523098456132
1589	1589	325.716459950023	131.175720494581	685.374256052295	520.74871516546
1590	1590	346.544240512524	130.49557844262	659.774038935379	521.842163726787
1591	1591	356.972207941968	138.76369577101	673.733313105142	525.851902852729
1592	1592	354.709617950337	132.105190445105	668.996790193646	523.519971949563
1593	1593	345.130335426746	127.301802913965	643.726053151965	519.382989744667
1594	1594	347.754808466731	127.894236860434	651.954940159686	522.79563956341
1595	1595	355.29730271311	131.699617963953	704.697716274826	528.234704126174
1596	1596	339.851988531106	129.353437137087	661.644774655867	519.591074224993
1597	1597	322.904074158204	128.742852356923	675.355715866647	519.995880869763
1598	1598	342.324867084178	137.504966002807	711.353412261656	524.624589016076
1599	1599	321.958396981298	125.907787851703	656.597777223403	524.394054580204
1600	1600	363.139458088362	130.422104009891	656.969054969559	519.964447389321
1601	1601	335.341642697638	128.233476025133	690.311438873234	527.378163972431
1602	1602	324.64826877366	133.213546263373	658.609646578994	521.621955953685
1603	1603	350.15754546121	135.006208837019	663.047890591844	521.349243587248
1604	1604	345.169550482994	133.231493675792	672.634919979486	526.177797928705
1605	1605	373.607153597388	133.891536170249	649.299251073418	519.489029772776
1606	1606	335.494747321532	127.557976698382	650.506646939165	521.801664577064
1607	1607	351.693544781352	130.703327464971	653.087168104226	524.837580200542
1608	1608	341.19615229494	130.228396784101	639.981806311568	522.805505417568
1609	1609	349.893677728758	134.128844194795	649.620112799841	525.195000660817
1610	1610	354.220021194333	133.054943075839	684.8625079416	518.012228142401
1611	1611	342.18455411925	128.825210153947	660.434731079475	520.479294391286
1612	1612	360.698183998754	131.401916037367	672.579970737987	522.516259101852
1613	1613	341.868875319618	135.189300312675	669.899981692284	524.336885662965
1614	1614	356.655252564792	131.186063149201	660.62411803394	523.570274102821
1615	1615	332.024832808479	133.70004715416	663.9497849589	522.75542517783
1616	1616	325.386567405692	129.531695205677	677.057308588451	526.280947658692
1617	1617	344.211646845395	125.297668742415	672.563525379671	523.131822330926
1618	1618	344.4331551817	130.426005627488	670.426633199452	523.05375376307
1619	1619	353.761699102066	133.660036224472	688.179802268835	518.84474994934
1620	1620	385.227131477594	130.704423889268	668.389379605854	521.334869867026
1621	1621	363.788114251687	135.52801488238	671.861399580148	521.774433903433
1622	1622	351.461062111922	128.517632223884	669.079419680495	524.662863961408
1623	1623	339.981507341716	129.196357180226	665.214080325149	526.36598636099
1624	1624	345.262091564643	128.255825648267	693.12543390893	522.826345166501
1625	1625	342.689488284299	129.964136496266	672.982710997876	523.207776998116
1626	1626	360.441860611779	131.100169881165	652.57771503391	517.748477897455
1627	1627	341.957238766502	125.972336976528	659.244696359107	520.400907478735
1628	1628	325.270484574202	133.362871124514	654.42398618652	520.969283400138
1629	1629	339.486000425953	130.930841774655	667.531497596221	521.105336734459
1630	1630	349.12204311342	125.105925484569	688.914806997488	525.688467689961
1631	1631	325.371831631859	136.341523402643	695.655493085895	523.827571964152
1632	1632	341.27472308513	133.275070195908	679.79570218748	522.371385647374
1633	1633	369.929409069544	133.726805442853	681.547119632315	527.07067193185
1634	1634	343.525283482718	127.133427055207	674.803577496478	523.059760242027
1635	1635	333.989517786041	127.349512398966	683.764955442269	524.575823990233
1636	1636	345.397861600086	132.347278600576	679.91948478242	524.592239428774
1637	1637	317.358545995517	130.695741747981	671.687824070953	526.705485618627
1638	1638	335.312475263653	126.46907833251	685.72537548035	528.271094325146
1639	1639	297.500511892101	129.719912001731	704.13890764071	521.114863480696
1640	1640	344.900789671051	130.126777854613	688.656205127892	516.5700763157
1641	1641	329.419336287692	135.595009283344	648.3620520612	520.395682653797
1642	1642	349.192338982471	125.978323425596	666.166266041434	523.233526590663
1643	1643	334.527471729994	134.843112695335	652.784129076	522.831928264973
1644	1644	330.405115229138	132.702749371247	642.331613187329	524.16976237827
1645	1645	325.33157256445	129.845336193862	703.651534689498	526.600103442898
1646	1646	332.884374926022	131.449044007033	661.340837818325	525.635479855286
1647	1647	348.917202691027	130.357772033892	692.499934756068	522.103065351928
1648	1648	330.093989051474	129.934167631007	700.929605387885	513.724074326408
1649	1649	344.625568040407	133.126592521738	678.302185391704	519.060950302168
1650	1650	344.691302889033	134.998306628221	696.687657483839	520.194797489799
1651	1651	368.016612255056	127.459004266939	677.619238464014	522.38838987752
1652	1652	347.335038853489	130.752857035603	673.507932102982	520.103170559172
1653	1653	329.256046589699	132.931237543732	656.224334993166	527.774886519278
1654	1654	339.296131732545	131.103730540438	638.049395931957	527.269663168778
1655	1655	348.66079570415	128.580421252011	668.345450502028	526.330120850201
1656	1656	345.922279055636	129.054932464398	676.822188653767	520.582122040984
1657	1657	333.262440357476	127.849124299603	638.989801001598	523.989588140445
1658	1658	350.576403013379	133.311176151413	646.225369611874	521.485725582201
1659	1659	354.514835700087	132.902098171967	667.374493812159	515.995306072727
1660	1660	360.218350484155	132.13002055719	675.862379926626	522.625805381962
1661	1661	358.961718717381	130.957704092683	680.506151072775	525.325893300289
1662	1662	369.012427293444	133.709169066833	703.416557287637	517.506475981178
1663	1663	341.688714106323	129.70032201209	641.441748807455	520.019649745284
1664	1664	351.643503797422	135.062817969918	669.123182370296	525.948461308279
1665	1665	345.701820897642	125.620987014692	662.223529406911	522.023890477276
1666	1666	339.738619139131	131.3699088842	662.279280221426	524.304041280504
1667	1667	349.671730210937	128.496010481065	674.638346974358	525.059001782283
1668	1668	366.203638035234	130.460034591031	691.315130909794	518.945734236291
1669	1669	317.042746674108	129.543895101931	681.251327942193	523.837684080459
1670	1670	322.584336208012	127.615199515183	685.214689507142	525.791544128531
1671	1671	368.969324961905	137.124918497124	662.550255848768	525.798207378058
1672	1672	363.511326175198	124.929338097063	675.798377462712	525.031179753432
1673	1673	343.216636708117	129.471581477155	685.793128152884	523.258439777194
1674	1674	352.679512650107	140.367787532827	661.735924735764	523.526680552656
1675	1675	352.2705219939	133.47758801182	690.276827395304	522.487652359405
1676	1676	364.091221976702	129.876354303144	687.729625029451	523.552523965232
1677	1677	346.911995343548	126.754826712171	680.775200769203	524.984769497051
1678	1678	366.398057153981	132.772087142182	661.218439057734	520.474991344263
1679	1679	327.839332725348	135.895592759843	668.906188685141	526.928689299694
1680	1680	329.010976456656	126.771407332939	664.900848974894	522.054724166465
1681	1681	355.926123361795	133.9086553304	679.346877797022	522.340357588385
1682	1682	401.55900315374	126.939429836686	694.738974605796	521.196710798
1683	1683	359.096701444287	127.757672191449	676.763521014112	515.02791448843
1684	1684	352.046920654403	133.279843073368	676.628081294587	526.789749556437
1685	1685	328.031242516524	129.389579510516	674.639035328841	525.56498572338
1686	1686	358.227503547114	132.518563778978	664.975453582234	521.092728194462
1687	1687	348.20212715769	128.46506727783	653.656678825143	531.285228883161
1688	1688	355.904013165058	129.169957786881	678.100468237077	516.828462941326
1689	1689	353.425934559563	134.946110547585	713.004500034733	523.46745074723
1690	1690	348.500076900787	129.504834698091	641.040231235935	523.083670729551
1691	1691	331.905906507733	131.849357286145	685.186674820553	524.679338097328
1692	1692	343.83752568952	126.374484772798	665.540838575337	524.437929607153
1693	1693	333.014477972251	130.588393227443	680.447135147181	523.409209821512
1694	1694	325.486821711823	128.153458700437	699.315186971666	521.202255198438
1695	1695	379.953362587346	134.858401646989	677.575272102222	524.297246374011
1696	1696	367.805411872738	128.633477793686	674.846481549321	522.0778945671
1697	1697	347.514158231094	129.391625872531	703.763445774202	521.877646981328
1698	1698	344.858992654944	130.206505248305	652.107897659011	526.031905710557
1699	1699	365.334938187462	133.874470954329	657.060210650415	522.518653349165
1700	1700	322.636995487251	131.125600045562	652.718676087987	525.010116392689
1701	1701	319.938321361499	134.530434579194	701.250051912997	518.231154687781
1702	1702	346.386951045585	135.720930212697	660.343306983698	522.731457510849
1703	1703	363.656737325416	123.825168036053	688.092319246868	525.420162026914
1704	1704	333.27319794025	130.922660859609	687.646276311177	525.903398388058
1705	1705	314.517709845099	128.717371820756	664.192173190539	525.583333611667
1706	1706	342.05271685205	126.613772837794	675.808176988545	524.657827402443
1707	1707	322.452400984352	132.28920990608	680.480859171104	525.377205061351
1708	1708	336.899954765	130.733764774737	644.497644833803	525.092683813258
1709	1709	315.071751233587	129.620854561269	683.242766500905	521.776440986632
1710	1710	320.399576130403	132.087113059554	684.472441506791	519.791246809031
1711	1711	358.094009040335	128.321414765833	683.959330041483	525.004324402732
1712	1712	383.839401868207	133.913745961859	676.762595421051	518.625949817934
1713	1713	362.311658190644	128.169724437516	711.613952957665	526.508471893234
1714	1714	366.550874881721	133.637935107518	677.305288121013	520.307548914934
1715	1715	345.377359356471	130.981652008652	644.647154195313	524.762338037754
1716	1716	320.572256959907	126.758009979274	659.086495292583	525.285110355364
1717	1717	367.315113746268	133.582963145867	644.876167465193	525.902426291609
1718	1718	334.892183533596	124.773306954958	644.754400942802	521.481062376455
1719	1719	339.378354586791	129.389549941256	687.685505105757	528.131299213192
1720	1720	350.695389266639	136.503789395574	669.896987020164	523.980540755624
1721	1721	347.351792078856	130.110804393938	693.052895220903	527.913807090025
1722	1722	302.369139198361	129.260708416067	659.06022103747	523.251423630415
1723	1723	337.271091862882	127.777455295828	675.753798864648	520.353382958236
1724	1724	347.565466834538	138.869271520402	656.502015293597	515.81240655368
1725	1725	327.866437108495	130.245400363767	654.334656373115	522.920614571409
1726	1726	324.340743609522	131.344079702962	692.005205768061	527.077934010215
1727	1727	343.315543933451	132.298947951412	694.177721228523	528.101174254364
1728	1728	326.468432179316	132.687817579444	668.890095617038	528.094388197243
1729	1729	342.877432052455	131.760938850438	654.422636474829	527.251136166575
1730	1730	338.597939203718	130.09626323829	673.599257974313	523.12730463698
1731	1731	332.535187091386	131.838247125223	657.517892592115	527.63794147847
1732	1732	357.930492179727	130.739224812888	644.692953638317	520.850660825955
1733	1733	333.023662994827	131.059956126592	665.342417907451	525.399597310237
1734	1734	350.126560809121	128.906279744522	678.2095243566	518.973849983726
1735	1735	350.545140240518	130.721930103588	675.345347754231	522.25272596147
1736	1736	348.129116204943	129.074082096763	679.757907006271	523.248217953812
1737	1737	321.377024734776	126.545687144511	672.524855553417	521.464345955747
1738	1738	343.453306639385	124.909397935333	649.150801323075	527.329732621837
1739	1739	342.732020636306	127.627116724597	669.974525365618	521.356006513673
1740	1740	319.758336617112	131.398754775472	673.545715606328	528.173089804756
1741	1741	349.403295448725	130.314769945751	653.99347377652	522.533327099649
1742	1742	338.297043255132	132.304899893089	643.351008555802	523.987714615074
1743	1743	336.54685374819	127.948757729312	641.619807371257	521.677707982474
1744	1744	363.369536100322	127.201977811904	684.777312373553	526.171993966518
1745	1745	325.928441748889	129.566400670118	668.906042822333	522.61689575726
1746	1746	369.702712973746	129.397068704516	665.822002878941	528.042203030223
1747	1747	323.419276904987	135.214614708809	678.996736330548	522.663112145951
1748	1748	349.614792563549	128.658790313041	669.917335870292	529.868723817804
1749	1749	358.233877314516	131.911457500322	649.874646910685	519.933036747405
1750	1750	365.353256162631	132.695983822595	675.698990321679	523.254403101989
1751	1751	334.556201837962	129.968832380364	675.312218087658	524.097204042632
1752	1752	346.482632153193	128.839290758024	657.270664160705	520.334722380926
1753	1753	342.938278977803	130.317919849468	680.985132403618	526.869143348344
1754	1754	353.244722793614	126.998984730875	667.937601191914	521.351141382352
1755	1755	364.013035321448	131.431735957602	679.72472095684	518.218262720641
1756	1756	311.32578056662	132.775021205287	667.884231871881	520.89754187975
1757	1757	323.170360199744	128.936869681	680.59013226744	524.127750494366
1758	1758	332.071615961911	130.264185000839	654.612597785341	523.65957971111
1759	1759	352.276687589695	131.09766652882	692.69100242525	519.306896883171
1760	1760	335.962810662958	131.156996431975	670.075934344542	516.089520255913
1761	1761	353.975911024987	134.961936739991	681.327703625181	521.920330950458
1762	1762	327.518492891228	122.927392051044	677.545953027236	528.093242571717
1763	1763	330.081848689959	129.444382183388	686.35805373361	521.191590929228
1764	1764	321.57357283589	130.776703967382	653.102958806664	522.624436185711
1765	1765	361.441571856662	130.5991076997	685.728862687428	525.337320408937
1766	1766	336.55705597209	132.095864955064	671.940866184624	521.755532757733
1767	1767	347.46171288178	131.474708492633	676.766106123362	524.961750558726
1768	1768	316.919293075007	127.486193218869	679.283493741683	524.29590172541
1769	1769	343.987952242822	125.740951003263	696.074853440778	524.089915841329
1770	1770	347.888509327718	126.92185274229	639.30349115243	516.482127279813
1771	1771	324.828165304946	127.274400590679	663.258549949304	526.18979120622
1772	1772	340.78335084293	127.68291371252	664.277009887634	522.152963568299
1773	1773	345.799289956095	133.012476094439	676.419101052388	519.427677710772
1774	1774	334.488669691142	131.138606953469	670.468238895151	519.44171728232
1775	1775	354.564128665839	132.674368578976	665.818958646489	522.988833017557
1776	1776	344.737342603044	128.348106621664	697.035792189719	525.727348266808
1777	1777	344.025181923562	125.371670901174	660.587603473533	525.836676320832
1778	1778	329.669590537453	128.05439194427	683.011334854772	521.141086271992
1779	1779	372.104229633523	131.694687275537	639.047150108394	527.47609136673
1780	1780	365.054508762942	134.010603055117	665.098994574868	522.199569989225
1781	1781	334.122485611594	130.757925059328	695.237065903304	527.253651690046
1782	1782	327.489304854017	128.403370488739	672.357617947702	522.396077785138
1783	1783	337.992803654985	133.057493710448	652.492049513419	519.284918930345
1784	1784	324.317265584755	131.68963546014	681.378315780399	518.886947927362
1785	1785	339.448142649981	129.67059599762	656.591261741542	518.950393230891
1786	1786	360.583989402867	136.160272381699	693.96479513027	524.405575718885
1787	1787	359.247569677015	132.281985763227	656.538278538234	520.435603667187
1788	1788	359.463226129647	130.52626312418	673.146905067997	520.414817013914
1789	1789	354.305413560387	127.080248637116	659.368895276018	519.121488916407
1790	1790	348.173954684086	131.73808583029	683.644235718707	520.194099967914
1791	1791	353.22752290201	133.19796159029	660.109742313583	519.954345085302
1792	1792	339.85017908599	136.310299777513	674.781830738154	522.941856075972
1793	1793	339.917533251231	129.110939918587	711.374457057972	523.087241156875
1794	1794	338.408656676654	131.979041776766	667.682958166578	520.881031562486
1795	1795	339.904450192891	136.701671380398	658.277054081371	523.360353784443
1796	1796	353.13634633098	135.514976925479	647.817565185643	520.267176809733
1797	1797	341.642717449314	133.807267144616	701.309308858355	523.520338967427
1798	1798	346.901811292512	129.44317244216	656.699471032756	521.979256782795
1799	1799	329.517236517234	137.43949822293	690.181249135225	520.912986188567
1800	1800	339.790455368158	135.323322460059	665.082010170198	522.389016553043
1801	1801	344.449685962696	134.160014136737	656.618767461964	523.894654209498
1802	1802	353.581615342363	136.461756371788	709.06145606084	517.364460865309
1803	1803	348.368213205505	127.320774330568	675.055713318757	525.564645164556
1804	1804	314.768728045226	133.052277886924	688.965175646193	518.828803244084
1805	1805	333.147517036651	128.858678812112	682.092079178757	524.178874524728
1806	1806	318.43459188517	126.863149246293	665.015013349231	516.192644226389
1807	1807	337.674284202908	136.084084040832	673.937190845051	523.497776294198
1808	1808	323.527273041173	135.109368874369	661.323316731319	527.186033544953
1809	1809	341.810935271314	132.736246613819	681.132020381796	519.701020394096
1810	1810	360.531712145248	131.640094934084	681.041308157952	522.328284980009
1811	1811	334.897441604586	131.852158907019	710.394449058643	527.115195772595
1812	1812	349.403985587019	130.036009901264	679.160694918976	517.417173885763
1813	1813	359.994608933717	131.155370291166	681.858313203596	523.676731696374
1814	1814	361.072231299818	128.432946218054	685.89304279217	524.729196809363
1815	1815	358.272489553605	131.27015842886	678.280173949939	522.68483164286
1816	1816	324.159710626011	132.891315263291	682.373864106056	525.369250886703
1817	1817	319.542438361152	128.545922602922	678.286282294959	520.314410917091
1818	1818	381.230293977946	127.438893991954	654.697605760819	520.231171701602
1819	1819	341.718000955562	132.811369011974	677.874677592324	522.762287003208
1820	1820	345.506935275168	136.946690339378	647.893982133745	518.440198474024
1821	1821	333.400387094111	134.243195503346	704.144165426556	523.179046129032
1822	1822	314.109831279465	128.569923409969	673.062548682208	522.698328546756
1823	1823	345.74780779806	134.70791305504	697.105710127015	522.555913416039
1824	1824	337.952974526811	130.87289557151	667.433870814789	524.604345160844
1825	1825	316.627301511142	130.331834553452	656.71480467444	521.743951399474
1826	1826	333.094990550046	128.860081578911	675.409089713346	524.032128746438
1827	1827	358.433774374153	131.532029253449	664.151009620655	521.609448248576
1828	1828	323.274509335465	126.411545491855	656.91803215144	521.655582951687
1829	1829	342.571541973464	134.00942363822	702.26195996284	521.090423129385
1830	1830	321.550472601417	131.736804059411	673.697872369735	525.714886089189
1831	1831	348.951957957726	130.684855248091	678.155607845225	526.212390431329
1832	1832	374.280386898211	128.969589351823	680.421744201661	523.240466476207
1833	1833	334.624142117981	132.455312572155	678.116130325145	522.881629551385
1834	1834	345.843927234296	134.537400442962	676.793966348499	523.11532851619
1835	1835	325.960518206658	133.020985237389	700.57575548209	527.395538008401
1836	1836	331.699005557678	127.996565614678	675.11533563803	520.941872315841
1837	1837	368.062616558148	134.85138007687	671.411786963467	519.185609595599
1838	1838	357.108087223107	129.767857165377	689.283695880258	524.458129838927
1839	1839	354.958882834781	128.154878088398	652.141297163089	518.506206409212
1840	1840	355.631478455694	131.991703671186	695.921129860198	523.36474520552
1841	1841	356.964239316105	131.313893183633	670.301303281022	523.833638238203
1842	1842	335.647734692267	132.9556393602	650.982597511623	519.512769316616
1843	1843	362.505148250016	129.663010030529	672.716470076307	525.000678207057
1844	1844	380.939259697894	132.515817991501	663.23955983069	517.573691516647
1845	1845	351.297065431685	132.197416715621	713.831244670203	519.394081380553
1846	1846	357.522336676125	127.62071189795	647.45467974739	520.556850613052
1847	1847	296.811136206177	132.423325738845	664.092344702968	524.89816901261
1848	1848	331.554809957785	133.532500162564	652.634028817016	528.240832890675
1849	1849	327.804183223347	128.92738431902	671.233159779387	526.817619144199
1850	1850	342.694815806983	133.986748266566	672.966152218883	520.807812424638
1851	1851	327.880343125692	131.272138372956	658.47743632098	522.162204776939
1852	1852	365.719215908844	131.255825250701	659.690143978404	518.902226142932
1853	1853	329.031788486508	135.90373411091	684.211854181405	521.516637034138
1854	1854	336.233770289695	128.843239982083	653.825990975021	522.59506015846
1855	1855	362.514263745301	127.899078657783	668.288032718677	524.311144638233
1856	1856	315.568716436234	131.316490781013	678.084855421301	520.274248346057
1857	1857	334.74932719062	128.64687314907	687.329912650035	522.52788940406
1858	1858	366.280465547611	130.301131639254	681.522537949701	522.025686148082
1859	1859	326.128982424353	131.92542040346	687.357812358751	524.638097814753
1860	1860	319.362233404111	132.31336143623	667.287051584118	522.225385262137
1861	1861	371.174873138417	131.172845338395	657.546216428394	526.8072318178
1862	1862	345.19378143754	135.142720220767	698.270439027772	524.297456411264
1863	1863	330.604208387682	131.237109051612	661.469494023877	521.146091079052
1864	1864	357.256969480653	131.227173535522	685.002974214239	525.336212944289
1865	1865	356.283129553765	130.948903544261	673.173780418405	524.47359112338
1866	1866	345.236991413944	128.677599966063	652.336453683023	526.593621499082
1867	1867	321.014219285777	135.369467068246	691.535224763729	515.178346362525
1868	1868	338.735347682113	134.09644236734	678.649936981145	524.129572382728
1869	1869	346.026890376311	135.973633076555	665.58854778061	522.331415243216
1870	1870	348.788250356955	129.702374665733	632.217103527083	519.139569002157
1871	1871	333.622323075247	129.409432706121	674.568984385736	526.916156749289
1872	1872	351.33354653558	128.396852215484	648.608679779285	520.506122773232
1873	1873	347.85348845941	129.209345229863	666.907527621383	524.815775333099
1874	1874	337.982409894836	134.341110032049	669.728272252694	521.496082922063
1875	1875	306.884941287812	133.948299881027	667.628226510959	526.090784318904
1876	1876	324.508801484153	131.885958178192	678.909877774856	525.309024069506
1877	1877	336.416285627903	131.673485133351	647.511070106303	525.613644552353
1878	1878	352.546420609923	127.965045743071	697.961259336759	520.343375756308
1879	1879	317.536541675727	131.048715771451	648.810285381734	525.401607085645
1880	1880	346.14151331814	130.518948575257	669.400916122623	522.708837588478
1881	1881	368.991388396778	128.668207992891	658.894018187132	528.477519188721
1882	1882	351.085624195984	127.107825436356	654.954946995619	522.032973855083
1883	1883	353.775363962962	127.461945511471	660.982605461038	526.954326129842
1884	1884	319.927560949177	125.541978617767	686.062594975263	519.672329501036
1885	1885	345.030419812583	130.81930837549	692.34811553122	524.808934698752
1886	1886	350.912659894836	133.898737810357	667.597349373984	520.655189942318
1887	1887	360.014524539371	129.603939350103	650.780643659705	523.445929391084
1888	1888	343.611483097682	128.440516662601	694.727533032264	519.225682135787
1889	1889	317.350256038619	134.438790140444	646.795337546978	521.995901847814
1890	1890	344.141808544728	135.367287043539	662.383671880911	524.54122840771
1891	1891	354.667276370407	132.103256409381	645.86927606772	520.191653499707
1892	1892	352.584982956526	129.868201753468	669.015228028111	525.175552661913
1893	1893	327.811870675135	127.738677570846	638.197473110664	519.959407446694
1894	1894	337.173429773013	128.714936731732	654.926372771717	525.162414446623
1895	1895	362.850621665452	135.142350584246	656.896062541544	522.443241753655
1896	1896	346.643177564481	126.300802539397	658.268878658573	525.369397839331
1897	1897	343.72483322303	128.847004067712	685.570551583144	525.348315020135
1898	1898	355.530165967997	128.020855630648	682.24217298443	523.697870287211
1899	1899	337.956159829789	132.457607730347	691.768028998318	521.162140855679
1900	1900	357.824938366452	133.352565609759	680.587665041502	517.384891222511
1901	1901	326.722720779924	129.970820702478	704.555735807867	521.963267780601
1902	1902	355.866215274048	136.138365758216	666.750981366395	521.735111636191
1903	1903	338.903474481387	130.050375356444	664.40030901224	521.893924221916
1904	1904	360.854351969286	128.146719709533	648.489759462221	513.91065942179
1905	1905	334.547830667576	128.434411154036	665.292638189613	521.693149747085
1906	1906	345.786668032689	130.025464528484	685.792109329624	523.379039935911
1907	1907	373.839749706359	131.507747731323	689.916817857631	522.326448777539
1908	1908	349.751117873897	129.279499349843	695.709034504131	521.844134236044
1909	1909	337.662349782573	136.467990269767	684.324780339711	522.665144552594
1910	1910	369.059293770202	131.799186154558	681.143209765152	521.996173218978
1911	1911	358.434506546137	130.168401817924	671.589351106661	518.483805945991
1912	1912	344.012762827149	133.693991412537	690.563958894027	523.89624695546
1913	1913	335.906332216885	126.76944063186	698.682986654176	526.214965735976
1914	1914	335.715190228434	130.729326712404	656.263894978197	525.420343763385
1915	1915	327.690325694479	128.905135904061	679.414721700132	520.917236873322
1916	1916	363.090739562349	135.043900345275	663.506959392617	523.726373788658
1917	1917	362.841500086289	130.785184876329	675.936783090681	520.748715618594
1918	1918	328.08860457035	131.825109870047	679.019100992689	525.022107330019
1919	1919	319.502547466973	132.253722107875	664.961321932791	528.796971911137
1920	1920	372.358515351378	127.729075010939	661.405645722204	527.523250013912
1921	1921	327.990661241047	130.500834772408	657.417892042494	525.205610821929
1922	1922	348.824824401265	126.566533862995	681.749054337224	523.429557200576
1923	1923	369.274734300074	131.454637358957	659.798236605849	517.755504577833
1924	1924	324.748873275026	126.384872784893	661.091660972952	520.333262770276
1925	1925	324.584768228788	129.286546307588	645.034108567757	518.967006465097
1926	1926	330.727670972207	125.866957314447	692.053547119438	520.769382049304
1927	1927	330.318830098076	132.099785493167	686.326856647002	521.456404234802
1928	1928	359.951948540853	129.911128965682	649.542044033393	520.309514150485
1929	1929	339.550684034866	130.363949069981	656.953816289992	521.746500368835
1930	1930	339.467247633559	132.579210434347	675.357831673986	523.48938306909
1931	1931	353.738901818728	128.189815545279	643.85129031176	528.094472934522
1932	1932	325.270054394685	132.575255499557	684.025472259903	528.454007634591
1933	1933	337.824002555902	132.931374427497	670.264471587542	522.738047482188
1934	1934	362.603624719799	128.920339490452	631.998958760186	517.436238332972
1935	1935	340.148139545493	129.878128594614	682.957338856125	526.883886164891
1936	1936	340.274169620392	139.264793318953	706.219303293339	524.08465480932
1937	1937	324.299162862961	133.03114029987	672.312263218203	527.715204966174
1938	1938	330.449693113791	125.140705274752	685.057917022485	525.582333523199
1939	1939	365.605379448876	130.808361013627	668.009312168683	521.189292145218
1940	1940	363.490496240081	129.742685255417	652.883403053725	522.449866652466
1941	1941	332.893179467786	126.395740000175	666.895403388526	522.465987953326
1942	1942	331.584142672164	133.887529097324	658.749789005174	520.067016758485
1943	1943	357.406428209253	130.619164080533	656.925716687927	523.675021447657
1944	1944	331.341799137443	130.668377747603	671.25993471428	525.060749444116
1945	1945	360.15911919737	135.160419857664	680.527809786863	525.670362567856
1946	1946	368.910881858747	129.886181668348	667.22859715408	526.127936150122
1947	1947	339.357741893814	136.776659984943	675.047811086624	529.595912415922
1948	1948	347.119918517658	125.748503969837	681.470267465427	518.628055617948
1949	1949	341.288703450121	133.766723525187	656.791164451607	525.731233841434
1950	1950	343.782058397232	132.797743604044	687.351123241015	525.565210729597
1951	1951	349.336126130736	130.429346530173	673.916502261541	526.659398904166
1952	1952	328.963230881228	136.007185658416	676.994914235401	525.170869180444
1953	1953	317.39097008792	136.224769202314	673.582067805698	527.356975732055
1954	1954	346.915632537948	133.069292362452	697.550986671251	521.454191986532
1955	1955	337.574293470158	128.250340150105	641.518555080465	528.265360615952
1956	1956	344.666162314951	129.12119206882	685.665845825192	522.219531649281
1957	1957	346.735681195523	132.391799594451	649.849350581761	521.066619271141
1958	1958	337.00198864751	133.98783330821	665.339154347431	517.454802632721
1959	1959	354.899811311162	130.296089567286	660.491651346252	522.170465133554
1960	1960	320.477779070069	129.349358770219	680.130786101156	526.784024667363
1961	1961	332.635989598926	131.271886903071	638.193189622751	522.92234119388
1962	1962	344.594812012414	130.019877431827	653.994623569064	526.666408118534
1963	1963	352.733620391217	132.825922989173	651.009942619702	524.331305337441
1964	1964	306.381358378944	128.105944465817	665.287405646896	520.939454992284
1965	1965	315.363406430524	133.859919775729	687.971659183422	519.546003452595
1966	1966	367.380814729774	131.844886008471	673.616252912969	527.207265897449
1967	1967	351.112923218365	130.884910154457	664.50024154039	520.35188053017
1968	1968	304.520947294279	135.487373393654	693.287421978006	520.280303566603
1969	1969	321.917527620146	130.486324739546	682.283669953756	522.26507579298
1970	1970	318.242402739321	139.31032167854	673.158216771468	520.421858084816
1971	1971	345.056229769036	125.182751638652	680.488946145611	525.193179769426
1972	1972	369.33334834718	130.719565623766	694.702272874567	515.217570856988
1973	1973	327.004364066346	127.704009573158	685.414220826908	525.001017184671
1974	1974	346.578853477989	132.66041373413	685.330215403676	521.274872559713
1975	1975	348.892991350572	131.637674520737	666.426851734236	517.404449640377
1976	1976	376.133111016764	127.373835712452	656.212834317618	521.509025454861
1977	1977	361.708989822127	130.303176312255	661.956713548034	526.617665306397
1978	1978	362.335972721624	134.91692553262	705.619619189116	524.899765931099
1979	1979	327.678154008326	133.433478255672	689.321121824951	522.485046464159
1980	1980	383.777639698693	131.961727983047	690.825003936836	518.913952052033
1981	1981	369.936334244516	130.518377283401	682.358058997674	523.072571134096
1982	1982	334.58722449351	130.311244711023	655.450152825641	522.999574613859
1983	1983	329.087664442224	131.36646624954	696.643487752149	522.389719071224
1984	1984	314.22587591836	130.01736978837	673.848076935696	518.967975729953
1985	1985	367.14310528908	130.213293069155	657.069406989227	525.531540651096
1986	1986	360.89216126331	130.840081598869	700.836018614348	528.37252658289
1987	1987	317.291903933007	136.627845340494	682.987951563211	518.373123445261
1988	1988	348.555758333032	129.77570557753	653.075401143489	515.655731220567
1989	1989	316.929341449317	134.107300210381	665.40080291393	525.89435622363
1990	1990	318.249652571559	133.117470848195	679.467574248761	523.970112777827
1991	1991	319.399333362281	129.761925134974	704.142312088652	513.423947388413
1992	1992	329.863773656698	133.424558653505	688.810520081471	525.33682983252
1993	1993	363.062134216232	130.202345625442	645.879480309021	522.567669121659
1994	1994	353.793311707107	127.391353898992	648.738242126806	524.448910787915
1995	1995	344.43040106859	133.857716791675	684.773513597554	523.983025409838
1996	1996	309.239645099767	132.993752353572	703.262723447592	523.332811816929
1997	1997	358.921869934748	133.939888000526	652.716751498745	528.631867758922
1998	1998	316.747842481917	127.336318921044	666.592395308003	520.025395430695
1999	1999	330.901480351666	131.052545278587	652.630843767024	515.862460155887
[truncated: 3,001 more rows]
